# Supplementary material for: Revealing the Microbiome of Four Different Thermal Springs in Turkey with Environmental DNA Metabarcoding
Source: Biology (Basel). 2022 Jun 30;11(7):998. doi: 10.3390/biology11070998 (PMC9311576; doi:10.3390/biology11070998)
Supplement: Supplementary file 1 [file biology-11-00998-s001.zip]

Archive with 91 entries (77 files):
- Supplementary Data S1.pdf
- Supplementary Data S2.pdf
- Supplementary Data S3/
- Supplementary Data S3/16sV3 c2l100 krona/
- Supplementary Data S3/16sV3 c2l100 krona/16-c2-l100---ssu---krona----Total---sim_93---tax_silva---td_20.html
- Supplementary Data S3/16sV3 c2l100clean krona/
- Supplementary Data S3/16sV3 c2l100clean krona/16-c2-l100-clean---ssu---krona----Total---sim_93---tax_silva---td_20.html
- Supplementary Data S3/16sV3 uniq krona/
- Supplementary Data S3/16sV3 uniq krona/16-uniq---ssu---krona----Total---sim_93---tax_silva---td_20.html
- Supplementary Data S3/515-805_Reverse uniq krona/
- Supplementary Data S3/515-805_Reverse uniq krona/515r-uniq---ssu---krona----Total---sim_93---tax_silva---td_20.html
- Supplementary Data S3/515-806_Forward c2l100 krona/
- Supplementary Data S3/515-806_Forward c2l100 krona/515f-c2-l100---ssu---krona----Total---sim_93---tax_silva---td_20.html
- Supplementary Data S3/515-806_Forward c2l100clean krona/
- Supplementary Data S3/515-806_Forward c2l100clean krona/515f-c2-l100-clean---ssu---krona----Total---sim_93---tax_silva---td_20.html
- Supplementary Data S3/515-806_Forward uniq krona/
- Supplementary Data S3/515-806_Forward uniq krona/515f-uniq---ssu---krona----Total---sim_93---tax_silva---td_20.html
- Supplementary Data S3/515-806_Merged c2l100 krona/
- Supplementary Data S3/515-806_Merged c2l100 krona/515-c2-l100---ssu---krona----Total---sim_93---tax_silva---td_20.html
- Supplementary Data S3/515-806_Merged c2l100clean krona/
- Supplementary Data S3/515-806_Merged c2l100clean krona/515-c2-l100-clean---ssu---krona----Total---sim_93---tax_silva---td_20.html
- Supplementary Data S3/515-806_Merged uniq krona/
- Supplementary Data S3/515-806_Merged uniq krona/515-uniq---ssu---krona----Total---sim_93---tax_silva---td_20.html
- Supplementary Data S3/515-806_Reverse c2l100 krona/
- Supplementary Data S3/515-806_Reverse c2l100 krona/515r-c2-l100---ssu---krona----Total---sim_93---tax_silva---td_20.html
- Supplementary Data S3/515-806_Reverse c2l100clean krona/
- Supplementary Data S3/515-806_Reverse c2l100clean krona/515r-c2-l100-clean---ssu---krona----Total---sim_93---tax_silva---td_20.html
- Supplementary Table S1.pdf
- Supplementary Table S2.pdf
- Supplementary Table S3/
- Supplementary Table S3/16d.c2.l100.clean.csv
- Supplementary Table S3/16d.c2.l100.csv
- Supplementary Table S3/16d.uniq.csv
- Supplementary Table S3/16k.c2.l100.clean.csv
- Supplementary Table S3/16k.c2.l100.csv
- Supplementary Table S3/16k.uniq.csv
- Supplementary Table S3/16n.c2.l100.clean.csv
- Supplementary Table S3/16n.c2.l100.csv
- Supplementary Table S3/16n.uniq.csv
- Supplementary Table S3/16ng.c2.l100.clean.csv
- Supplementary Table S3/16ng.c2.l100.csv
- Supplementary Table S3/16ng.uniq.csv
- Supplementary Table S3/16y.c2.l100.clean.csv
- Supplementary Table S3/16y.c2.l100.csv
- Supplementary Table S3/16y.uniq.csv
- Supplementary Table S3/515d.c2.l100.clean.csv
- Supplementary Table S3/515d.c2.l100.csv
- Supplementary Table S3/515d.uniq.csv
- Supplementary Table S3/515df.c2.l100.clean.csv
- Supplementary Table S3/515df.c2.l100.csv
- Supplementary Table S3/515df.uniq.csv
- Supplementary Table S3/515dr.c2.l100.clean.csv
- Supplementary Table S3/515dr.c2.l100.csv
- Supplementary Table S3/515dr.uniq.csv
- Supplementary Table S3/515k.c2.l100.clean.csv
- Supplementary Table S3/515k.c2.l100.csv
- Supplementary Table S3/515k.uniq.csv
- Supplementary Table S3/515kf.c2.l100.clean.csv
- Supplementary Table S3/515kf.c2.l100.csv
- Supplementary Table S3/515kf.uniq.csv
- Supplementary Table S3/515kr.c2.l100.clean.csv
- Supplementary Table S3/515kr.c2.l100.csv
- Supplementary Table S3/515kr.uniq.csv
- Supplementary Table S3/515n.c2.l100.clean.csv
- Supplementary Table S3/515n.c2.l100.csv
- Supplementary Table S3/515n.uniq.csv
- Supplementary Table S3/515nf.c2.l100.clean.csv
- Supplementary Table S3/515nf.c2.l100.csv
- Supplementary Table S3/515nf.uniq.csv
- Supplementary Table S3/515ng.c2.l100.clean.csv
- Supplementary Table S3/515ng.c2.l100.csv
- Supplementary Table S3/515ng.uniq.csv
- Supplementary Table S3/515ngf.c2.l100.clean.csv
- Supplementary Table S3/515ngf.c2.l100.csv
- Supplementary Table S3/515ngf.uniq.csv
- Supplementary Table S3/515ngr.c2.l100.clean.csv
- Supplementary Table S3/515ngr.c2.l100.csv
- Supplementary Table S3/515ngr.uniq.csv
- Supplementary Table S3/515nr.c2.l100.clean.csv
- Supplementary Table S3/515nr.c2.l100.csv
- Supplementary Table S3/515nr.uniq.csv
- Supplementary Table S3/515y.c2.l100.clean.csv
- Supplementary Table S3/515y.c2.l100.csv
- Supplementary Table S3/515y.uniq.csv
- Supplementary Table S3/515yf.c2.l100.clean.csv
- Supplementary Table S3/515yf.c2.l100.csv
- Supplementary Table S3/515yf.uniq.csv
- Supplementary Table S3/515yr.c2.l100.clean.csv
- Supplementary Table S3/515yr.c2.l100.csv
- Supplementary Table S3/515yr.uniq.csv
- Supplementary Table S4.xlsx
