# Supplementary material for: Revealing the Microbiome of Four Different Thermal Springs in Turkey with Environmental DNA Metabarcoding
Source: Biology (Basel). 2022 Jun 30;11(7):998. doi: 10.3390/biology11070998 (PMC9311576; doi:10.3390/biology11070998)
Supplement: Supplementary file 1 [file biology-11-00998-s001.zip › Supplementary Table S3/16d.c2.l100.csv]

% Pairwise Identity	Organism
98.9%	Vibrio thalassae
99.4%	Vibrio furnissii
100.0%	Streptococcus periodonticum
100.0%	Acinetobacter johnsonii
100.0%	Acinetobacter albensis
100.0%	Desulfomicrobium aestuarii
100.0%	Desulfuromonas acetoxidans
100.0%	Pseudodesulfovibrio piezophilus
100.0%	Acinetobacter johnsonii
100.0%	Halodesulfovibrio oceani
100.0%	Desulfovibrio brasiliensis
100.0%	Lactococcus lactis
100.0%	Pseudodesulfovibrio portus
100.0%	Parageobacillus thermantarcticus
100.0%	Desulfovibrio salexigens
100.0%	Desulfomicrobium baculatum
100.0%	Streptococcus thermophilus
100.0%	Streptococcus salivarius
100.0%	Halodesulfovibrio marinisediminis
100.0%	Desulfocapsa thiozymogenes
100.0%	Desulfovibrio zosterae
100.0%	Streptococcus periodonticum
100.0%	Alteromonas oceani
100.0%	Shewanella carassii
100.0%	Oceanispirochaeta sediminicola
100.0%	Cysteiniphilum litorale
100.0%	Pseudomonas lactis
100.0%	Marinobacter halotolerans
100.0%	Halomonas lutescens
100.0%	Pseudoalteromonas profundi
100.0%	Vibrio cidicii
100.0%	Vibrio cidicii
100.0%	Vibrio cidicii
100.0%	Pseudoalteromonas gelatinilytica
100.0%	Alteromonas mediterranea
100.0%	Vibrio cortegadensis
100.0%	Vibrio cortegadensis
100.0%	Enterobacter tabaci
100.0%	Catenovulum maritimum
100.0%	Catenovulum maritimum
100.0%	Sphaerochaeta associata
100.0%	Vibrio hyugaensis
100.0%	Marinobacterium mangrovicola
100.0%	Pseudoalteromonas xiamenensis
100.0%	Marinomonas fungiae
100.0%	Halomonas lionensis
100.0%	Vibrio navarrensis
100.0%	Vibrio alginolyticus
100.0%	Vibrio alginolyticus
100.0%	Vibrio alginolyticus
100.0%	Lactobacillus delbrueckii
100.0%	Vibrio fluvialis
100.0%	Vibrio fluvialis
100.0%	Oceanospirillum nioense
100.0%	Vibrio vulnificus
100.0%	Vibrio albensis
100.0%	Citrobacter braakii
100.0%	Aeromonas diversa
100.0%	Staphylococcus capitis
100.0%	Francisella hispaniensis
100.0%	Gallaecimonas pentaromativorans
100.0%	Aeromonas taiwanensis
100.0%	Stenotrophomonas chelatiphaga
100.0%	Providencia alcalifaciens
100.0%	Shewanella algae
100.0%	Shewanella decolorationis
100.0%	Cobetia marina
100.0%	Cobetia marina
100.0%	Hydrogenophaga taeniospiralis
100.0%	Halomonas venusta
100.0%	Staphylococcus epidermidis
100.0%	Oceanospirillum beijerinckii
100.0%	Morganella morganii
100.0%	Vibrio jasicida
100.0%	Vibrio plantisponsor
100.0%	Pseudidiomarina aquimaris
100.0%	Thiomonas arsenitoxydans
100.0%	Lactobacillus fuchuensis
100.0%	Halothiobacillus neapolitanus
100.0%	Pseudomonas stutzeri
100.0%	Psychrobacter cryohalolentis
100.0%	Vibrio mytili
100.0%	Marinobacterium sediminicola
100.0%	Vibrio hangzhouensis
100.0%	Vibrio porteresiae
100.0%	Halomonas arcis
100.0%	Morganella morganii
100.0%	Francisella noatunensis
100.0%	Thalassotalea agarivorans
100.0%	Denitratisoma oestradiolicum
100.0%	Psychrobacter celer
100.0%	Halomonas taeanensis
100.0%	Exiguobacterium marinum
100.0%	Exiguobacterium aestuarii
100.0%	Streptococcus thermophilus
100.0%	Streptococcus salivarius
100.0%	Providencia vermicola
100.0%	Halomonas meridiana
100.0%	Staphylococcus hominis
100.0%	Leuconostoc carnosum
100.0%	Vibrio furnissii
100.0%	Staphylococcus aureus
100.0%	Hydrogenovibrio marinus
100.0%	Idiomarina fontislapidosi
100.0%	Granulicatella elegans
100.0%	Hydrogenovibrio thermophilus
100.0%	Staphylococcus warneri
100.0%	Vibrio cidicii
100.0%	Vibrio cidicii
100.0%	Vibrio cortegadensis
100.0%	Vibrio cortegadensis
100.0%	Vibrio cortegadensis
100.0%	Sulfuricaulis limicola
100.0%	Vibrio hyugaensis
100.0%	Vibrio hyugaensis
100.0%	Lactobacillus delbrueckii
100.0%	Vibrio fluvialis
100.0%	Cobetia marina
100.0%	Cobetia marina
100.0%	Staphylococcus epidermidis
100.0%	Vibrio plantisponsor
100.0%	Vibrio porteresiae
100.0%	Exiguobacterium marinum
100.0%	Exiguobacterium aestuarii
100.0%	Exiguobacterium aestuarii
100.0%	Staphylococcus aureus
100.0%	Vagococcus fluvialis
100.0%	Staphylococcus warneri
99.4%	Streptococcus periodonticum
100.0%	Pseudoalteromonas profundi
100.0%	Vibrio cidicii
100.0%	Vibrio cidicii
100.0%	Vibrio cidicii
100.0%	Pseudoalteromonas gelatinilytica
100.0%	Pseudoalteromonas gelatinilytica
100.0%	Alteromonas mediterranea
100.0%	Alteromonas mediterranea
100.0%	Vibrio cortegadensis
100.0%	Catenovulum maritimum
100.0%	Catenovulum maritimum
100.0%	Vibrio hyugaensis
100.0%	Vibrio hyugaensis
99.7%	Pseudoalteromonas shioyasakiensis
100.0%	Vibrio alginolyticus
100.0%	Vibrio fluvialis
100.0%	Vibrio fluvialis
99.4%	Acinetobacter johnsonii
99.6%	Providencia rustigianii
99.6%	Providencia rettgeri
99.4%	Amphibacillus sediminis
100.0%	Shewanella algae
99.6%	Vibrio diazotrophicus
99.6%	Marinobacterium georgiense
100.0%	Cobetia marina
100.0%	Cobetia marina
100.0%	Halomonas venusta
100.0%	Halomonas venusta
100.0%	Oceanospirillum beijerinckii
99.4%	Desulfocapsa sulfexigens
99.4%	Pseudodesulfovibrio aespoeensis
99.4%	Desulfosarcina variabilis
99.4%	Desulfosarcina variabilis
99.4%	Streptococcus thermophilus
100.0%	Providencia vermicola
100.0%	Vibrio furnissii
99.4%	Desulfocapsa thiozymogenes
99.4%	Desulfocapsa thiozymogenes
99.4%	Desulfocapsa thiozymogenes
99.4%	Desulfobulbus elongatus
99.4%	Alteromonas oceani
99.4%	Halomonas nigrificans
99.4%	Halomonas nigrificans
99.4%	Cysteiniphilum litorale
99.4%	Pseudoalteromonas profundi
99.4%	Pseudoalteromonas profundi
99.4%	Pseudoalteromonas profundi
99.4%	Pseudoalteromonas profundi
99.4%	Pseudoalteromonas profundi
99.4%	Vibrio barjaei
99.4%	Vibrio barjaei
99.4%	Vibrio cidicii
99.4%	Vibrio cidicii
99.4%	Vibrio cidicii
99.4%	Vibrio cidicii
99.4%	Vibrio cidicii
99.4%	Vibrio cidicii
99.4%	Vibrio cidicii
99.4%	Vibrio cidicii
99.4%	Vibrio cidicii
99.4%	Vibrio cidicii
99.4%	Vibrio cidicii
99.4%	Vibrio cidicii
99.4%	Vibrio cidicii
100.0%	Vibrio cidicii
99.4%	Vibrio cidicii
99.4%	Vibrio cidicii
99.4%	Vibrio cidicii
99.4%	Vibrio cidicii
99.4%	Vibrio cidicii
99.4%	Vibrio cidicii
99.4%	Vibrio cidicii
99.4%	Vibrio cidicii
99.4%	Vibrio cidicii
99.4%	Vibrio cidicii
99.4%	Vibrio cidicii
99.4%	Vibrio cidicii
99.4%	Vibrio cidicii
99.4%	Vibrio cidicii
99.4%	Vibrio cidicii
100.0%	Vibrio cidicii
99.4%	Vibrio cidicii
99.4%	Vibrio cidicii
99.4%	Vibrio cidicii
99.4%	Vibrio cidicii
99.4%	Vibrio cidicii
99.4%	Vibrio cidicii
99.4%	Vibrio cidicii
99.4%	Vibrio cidicii
99.4%	Vibrio cidicii
99.4%	Vibrio cidicii
99.4%	Vibrio cidicii
99.4%	Vibrio cidicii
99.4%	Vibrio cidicii
99.4%	Vibrio cidicii
99.4%	Vibrio cidicii
99.4%	Vibrio cidicii
99.4%	Vibrio cidicii
99.4%	Vibrio cidicii
99.4%	Vibrio cidicii
99.4%	Vibrio cidicii
99.4%	Vibrio cidicii
99.4%	Vibrio cidicii
99.4%	Vibrio cidicii
99.4%	Vibrio cidicii
99.4%	Vibrio cidicii
99.4%	Vibrio cidicii
99.4%	Vibrio cidicii
99.4%	Vibrio cidicii
99.4%	Vibrio cidicii
99.4%	Vibrio cidicii
99.4%	Vibrio cidicii
99.4%	Vibrio cidicii
99.4%	Pseudoalteromonas gelatinilytica
99.4%	Pseudoalteromonas gelatinilytica
99.4%	Pseudoalteromonas gelatinilytica
99.4%	Pseudoalteromonas gelatinilytica
99.4%	Pseudoalteromonas gelatinilytica
99.4%	Alteromonas mediterranea
99.4%	Alteromonas mediterranea
99.4%	Alteromonas mediterranea
100.0%	Alteromonas mediterranea
99.4%	Alteromonas mediterranea
99.4%	Alteromonas mediterranea
99.4%	Alteromonas mediterranea
99.4%	Alteromonas mediterranea
99.4%	Alteromonas mediterranea
99.4%	Vibrio cortegadensis
99.4%	Vibrio cortegadensis
99.4%	Vibrio cortegadensis
99.4%	Vibrio cortegadensis
99.4%	Vibrio cortegadensis
99.4%	Vibrio cortegadensis
99.4%	Vibrio cortegadensis
99.4%	Vibrio cortegadensis
99.4%	Vibrio cortegadensis
99.4%	Vibrio cortegadensis
99.4%	Vibrio cortegadensis
99.4%	Vibrio cortegadensis
99.4%	Vibrio cortegadensis
99.4%	Vibrio cortegadensis
99.4%	Vibrio cortegadensis
99.4%	Vibrio cortegadensis
99.4%	Vibrio cortegadensis
99.4%	Vibrio cortegadensis
99.4%	Vibrio cortegadensis
99.4%	Vibrio cortegadensis
99.4%	Vibrio cortegadensis
99.4%	Vibrio cortegadensis
99.4%	Vibrio cortegadensis
99.4%	Vibrio cortegadensis
99.4%	Vibrio cortegadensis
99.4%	Vibrio cortegadensis
99.4%	Vibrio cortegadensis
99.4%	Vibrio cortegadensis
99.4%	Vibrio cortegadensis
100.0%	Vibrio cortegadensis
99.4%	Vibrio cortegadensis
99.4%	Vibrio cortegadensis
99.4%	Vibrio cortegadensis
99.4%	Vibrio cortegadensis
99.4%	Vibrio cortegadensis
99.4%	Vibrio cortegadensis
99.4%	Vibrio cortegadensis
99.4%	Vibrio cortegadensis
99.4%	Vibrio cortegadensis
99.4%	Catenovulum maritimum
99.4%	Catenovulum maritimum
99.4%	Catenovulum maritimum
99.4%	Catenovulum maritimum
99.4%	Catenovulum maritimum
99.4%	Catenovulum maritimum
99.4%	Catenovulum maritimum
99.4%	Catenovulum maritimum
99.4%	Catenovulum maritimum
99.4%	Catenovulum maritimum
99.4%	Catenovulum maritimum
99.4%	Catenovulum maritimum
99.4%	Catenovulum maritimum
100.0%	Catenovulum maritimum
99.4%	Catenovulum maritimum
99.4%	Catenovulum maritimum
99.4%	Catenovulum maritimum
99.4%	Catenovulum maritimum
99.4%	Catenovulum maritimum
99.4%	Catenovulum maritimum
99.4%	Catenovulum maritimum
99.4%	Catenovulum maritimum
99.4%	Catenovulum maritimum
99.4%	Catenovulum maritimum
99.4%	Catenovulum maritimum
99.4%	Catenovulum maritimum
99.4%	Catenovulum maritimum
99.4%	Catenovulum maritimum
99.4%	Catenovulum maritimum
99.4%	Catenovulum maritimum
99.4%	Vibrio hyugaensis
99.4%	Vibrio hyugaensis
99.4%	Vibrio hyugaensis
99.4%	Vibrio hyugaensis
99.4%	Vibrio hyugaensis
99.4%	Vibrio hyugaensis
100.0%	Vibrio hyugaensis
99.4%	Vibrio hyugaensis
99.4%	Vibrio hyugaensis
99.4%	Vibrio hyugaensis
99.4%	Vibrio hyugaensis
99.4%	Vibrio hyugaensis
99.4%	Vibrio hyugaensis
99.4%	Vibrio hyugaensis
99.4%	Vibrio hyugaensis
99.4%	Vibrio hyugaensis
99.4%	Vibrio hyugaensis
99.4%	Vibrio hyugaensis
99.4%	Vibrio hyugaensis
99.4%	Vibrio hyugaensis
99.4%	Vibrio hyugaensis
99.4%	Vibrio hyugaensis
99.4%	Vibrio hyugaensis
99.4%	Vibrio hyugaensis
99.4%	Vibrio hyugaensis
99.4%	Vibrio hyugaensis
99.4%	Vibrio hyugaensis
99.4%	Vibrio hyugaensis
99.4%	Vibrio hyugaensis
99.4%	Vibrio hyugaensis
99.4%	Vibrio hyugaensis
99.4%	Vibrio hyugaensis
99.4%	Vibrio hyugaensis
99.4%	Vibrio hyugaensis
99.4%	Vibrio salilacus
99.4%	Vibrio thalassae
99.4%	Marinobacterium mangrovicola
99.4%	Marinomonas fungiae
99.4%	Gemella taiwanensis
99.4%	Vibrio alginolyticus
99.4%	Vibrio alginolyticus
99.4%	Vibrio alginolyticus
99.4%	Vibrio alginolyticus
99.4%	Vibrio alginolyticus
99.4%	Vibrio alginolyticus
99.4%	Vibrio alginolyticus
99.4%	Vibrio alginolyticus
99.4%	Vibrio alginolyticus
99.4%	Vibrio alginolyticus
99.4%	Vibrio alginolyticus
100.0%	Vibrio alginolyticus
99.4%	Vibrio alginolyticus
99.4%	Vibrio alginolyticus
99.4%	Vibrio fluvialis
99.4%	Vibrio fluvialis
99.4%	Vibrio fluvialis
99.4%	Vibrio fluvialis
99.4%	Vibrio fluvialis
99.4%	Vibrio fluvialis
99.4%	Vibrio fluvialis
99.4%	Vibrio fluvialis
99.4%	Vibrio fluvialis
99.4%	Vibrio fluvialis
99.4%	Vibrio fluvialis
99.4%	Vibrio fluvialis
99.4%	Vibrio fluvialis
99.4%	Vibrio fluvialis
99.4%	Vibrio fluvialis
99.4%	Vibrio fluvialis
99.4%	Vibrio fluvialis
99.4%	Vibrio fluvialis
99.4%	Vibrio fluvialis
99.4%	Vibrio fluvialis
99.4%	Vibrio fluvialis
99.4%	Vibrio fluvialis
100.0%	Vibrio fluvialis
99.4%	Vibrio fluvialis
99.4%	Vibrio fluvialis
99.4%	Vibrio fluvialis
99.4%	Vibrio fluvialis
99.4%	Vibrio fluvialis
99.4%	Vibrio fluvialis
99.4%	Vibrio fluvialis
99.4%	Vibrio fluvialis
99.4%	Vibrio fluvialis
99.4%	Vibrio fluvialis
99.4%	Vibrio fluvialis
99.4%	Vibrio fluvialis
99.4%	Vibrio fluvialis
99.4%	Vibrio fluvialis
99.4%	Vibrio fluvialis
99.4%	Oceanospirillum nioense
100.0%	Oceanospirillum nioense
99.4%	Oceanospirillum nioense
99.4%	Oceanospirillum nioense
99.4%	Vibrio albensis
99.4%	Agarivorans gilvus
99.4%	Providencia alcalifaciens
99.4%	Shewanella algae
99.4%	Cobetia marina
99.4%	Cobetia marina
99.4%	Cobetia marina
99.4%	Cobetia marina
99.4%	Cobetia marina
99.4%	Cobetia marina
99.4%	Cobetia marina
99.4%	Cobetia marina
99.4%	Cobetia marina
99.4%	Cobetia marina
99.4%	Cobetia marina
99.4%	Cobetia marina
99.4%	Cobetia marina
99.4%	Cobetia marina
99.4%	Cobetia marina
99.4%	Cobetia marina
99.4%	Cobetia marina
99.4%	Cobetia marina
99.4%	Cobetia marina
99.4%	Cobetia marina
99.4%	Cobetia marina
99.4%	Cobetia marina
99.4%	Cobetia marina
99.4%	Cobetia marina
99.4%	Cobetia marina
99.4%	Cobetia marina
99.4%	Cobetia marina
99.4%	Cobetia marina
99.4%	Cobetia marina
99.4%	Cobetia marina
99.4%	Cobetia marina
99.4%	Cobetia marina
100.0%	Cobetia marina
99.4%	Halomonas venusta
99.4%	Halomonas venusta
99.4%	Halomonas venusta
99.4%	Halomonas venusta
99.4%	Halomonas venusta
99.4%	Halomonas venusta
99.4%	Halomonas venusta
99.4%	Halomonas venusta
99.4%	Halomonas venusta
99.4%	Halomonas venusta
99.4%	Halomonas venusta
99.4%	Halomonas venusta
99.4%	Staphylococcus epidermidis
99.4%	Staphylococcus epidermidis
99.4%	Staphylococcus epidermidis
99.4%	Staphylococcus epidermidis
99.4%	Staphylococcus epidermidis
99.4%	Oceanospirillum beijerinckii
99.4%	Oceanospirillum beijerinckii
99.4%	Oceanospirillum beijerinckii
99.4%	Oceanospirillum beijerinckii
99.4%	Oceanospirillum beijerinckii
99.4%	Oceanospirillum beijerinckii
99.4%	Oceanospirillum beijerinckii
99.4%	Oceanospirillum beijerinckii
99.4%	Oceanospirillum beijerinckii
99.4%	Oceanospirillum beijerinckii
99.4%	Oceanospirillum beijerinckii
99.4%	Oceanospirillum beijerinckii
99.4%	Oceanospirillum beijerinckii
99.4%	Oceanospirillum beijerinckii
99.4%	Oceanospirillum beijerinckii
99.4%	Oceanospirillum beijerinckii
99.4%	Oceanospirillum beijerinckii
99.4%	Oceanospirillum beijerinckii
99.4%	Oceanospirillum beijerinckii
99.4%	Oceanospirillum beijerinckii
99.4%	Oceanospirillum beijerinckii
99.4%	Oceanospirillum beijerinckii
99.4%	Vibrio jasicida
99.4%	Vibrio plantisponsor
99.4%	Vibrio plantisponsor
99.4%	Vibrio plantisponsor
99.4%	Vibrio plantisponsor
99.4%	Vibrio plantisponsor
99.4%	Vibrio plantisponsor
99.4%	Vibrio plantisponsor
99.4%	Vibrio plantisponsor
99.4%	Vibrio plantisponsor
99.4%	Vibrio plantisponsor
99.4%	Vibrio plantisponsor
99.4%	Vibrio plantisponsor
99.4%	Vibrio plantisponsor
99.4%	Pseudidiomarina aquimaris
99.4%	Pseudidiomarina aquimaris
99.4%	Halothiobacillus neapolitanus
99.4%	Psychrobacter cryohalolentis
99.4%	Psychrobacter cryohalolentis
99.4%	Psychrobacter cryohalolentis
99.4%	Psychrobacter cryohalolentis
99.4%	Psychrobacter cryohalolentis
99.4%	Acidithiobacillus thiooxidans
99.4%	Vibrio mytili
99.4%	Vibrio mytili
99.4%	Vibrio mytili
99.4%	Vibrio mytili
99.4%	Marinobacterium sediminicola
99.4%	Marinobacterium sediminicola
99.4%	Vibrio hangzhouensis
99.4%	Vibrio hangzhouensis
99.4%	Vibrio hangzhouensis
99.4%	Vibrio porteresiae
99.4%	Vibrio porteresiae
99.4%	Vibrio porteresiae
99.4%	Vibrio porteresiae
99.4%	Vibrio porteresiae
99.4%	Vibrio porteresiae
99.4%	Morganella morganii
99.4%	Francisella noatunensis
99.4%	Exiguobacterium marinum
99.4%	Exiguobacterium marinum
99.4%	Exiguobacterium aestuarii
99.4%	Exiguobacterium aestuarii
99.4%	Exiguobacterium aestuarii
99.4%	Exiguobacterium aestuarii
100.0%	Exiguobacterium aestuarii
99.4%	Exiguobacterium aestuarii
99.4%	Exiguobacterium aestuarii
99.4%	Exiguobacterium aestuarii
99.4%	Exiguobacterium aestuarii
99.4%	Exiguobacterium aestuarii
99.4%	Rheinheimera perlucida
99.4%	Halomonas meridiana
99.4%	Azonexus caeni
99.4%	Pseudomonas pachastrellae
99.4%	Thiovirga sulfuroxydans
99.4%	Vibrio furnissii
99.4%	Vibrio furnissii
99.4%	Vibrio furnissii
99.4%	Vibrio furnissii
99.4%	Vibrio furnissii
99.4%	Vibrio furnissii
99.4%	Vibrio furnissii
99.4%	Vibrio furnissii
99.4%	Vibrio furnissii
99.4%	Vibrio furnissii
99.4%	Vibrio furnissii
99.4%	Vibrio furnissii
99.4%	Vibrio furnissii
99.4%	Hydrogenovibrio marinus
99.4%	Hydrogenovibrio marinus
99.4%	Hydrogenovibrio marinus
99.4%	Hydrogenovibrio thermophilus
99.4%	Abiotrophia defectiva
99.6%	Granulicatella adiacens
99.4%	Vibrio xuii
99.4%	Vibrio cidicii
99.4%	Vibrio cidicii
100.0%	Vibrio cidicii
99.4%	Vibrio cidicii
99.4%	Vibrio cidicii
99.4%	Pseudoalteromonas gelatinilytica
99.4%	Pseudoalteromonas gelatinilytica
99.4%	Pseudoalteromonas gelatinilytica
99.4%	Alteromonas mediterranea
99.4%	Alteromonas mediterranea
99.4%	Vibrio cortegadensis
99.4%	Vibrio cortegadensis
99.4%	Vibrio cortegadensis
100.0%	Vibrio cortegadensis
99.4%	Vibrio cortegadensis
99.4%	Vibrio cortegadensis
99.4%	Catenovulum maritimum
99.4%	Catenovulum maritimum
99.4%	Catenovulum maritimum
99.4%	Catenovulum maritimum
99.4%	Vibrio hyugaensis
99.4%	Vibrio hyugaensis
99.4%	Vibrio hyugaensis
99.4%	Vibrio hyugaensis
99.4%	Vibrio alginolyticus
99.4%	Vibrio alginolyticus
99.4%	Vibrio alginolyticus
99.4%	Vibrio alginolyticus
100.0%	Arcobacter butzleri
99.4%	Vibrio fluvialis
99.4%	Vibrio fluvialis
99.4%	Vibrio fluvialis
99.4%	Vibrio fluvialis
99.4%	Oceanospirillum nioense
99.4%	Vibrio vulnificus
99.4%	Acidithiobacillus ferridurans
99.4%	Spirochaeta perfilievii
99.4%	Cobetia marina
99.4%	Cobetia marina
99.4%	Cobetia marina
99.4%	Halomonas venusta
99.4%	Halomonas venusta
99.4%	Halomonas venusta
99.4%	Halomonas venusta
99.4%	Halomonas venusta
99.4%	Staphylococcus epidermidis
99.4%	Oceanospirillum beijerinckii
99.4%	Oceanospirillum beijerinckii
99.4%	Vibrio plantisponsor
99.4%	Vibrio plantisponsor
99.4%	Vibrio plantisponsor
99.4%	Vibrio plantisponsor
99.4%	Vibrio plantisponsor
99.4%	Vibrio hangzhouensis
99.4%	Vibrio porteresiae
99.4%	Exiguobacterium marinum
99.4%	Exiguobacterium aestuarii
99.4%	Exiguobacterium aestuarii
99.4%	Exiguobacterium aestuarii
99.4%	Vibrio furnissii
99.4%	Vibrio furnissii
100.0%	Chryseobacterium binzhouense
98.9%	Halodesulfovibrio spirochaetisodalis
99.4%	Vibrio barjaei
100.0%	Maribacter lutimaris
99.4%	Catenovulum maritimum
100.0%	Draconibacterium sediminis
99.4%	Vibrio thalassae
98.9%	Desulfomicrobium aestuarii
100.0%	Draconibacterium orientale
99.4%	Vibrio alginolyticus
100.0%	Flavobacterium succinicans
99.4%	Vibrio fluvialis
99.4%	Vibrio fluvialis
100.0%	Flavobacterium haoranii
100.0%	Sunxiuqinia elliptica
99.4%	Spirochaeta perfilievii
99.0%	Marinobacterium georgiense
99.0%	Marinobacterium georgiense
99.0%	Marinobacterium georgiense
99.4%	Halomonas venusta
100.0%	Prevotella melaninogenica
98.9%	Desulfovibrio salexigens
98.9%	Desulfocapsa sulfexigens
100.0%	Bacteroides fragilis
100.0%	Marinifilum fragile
99.4%	Francisella noatunensis
99.4%	Vibrio furnissii
98.9%	Desulfocapsa thiozymogenes
98.9%	Desulfocapsa thiozymogenes
98.9%	Desulfobulbus elongatus
98.9%	Desulfobulbus rhabdoformis
98.9%	Desulfosarcina cetonica
98.9%	Desulfosarcina cetonica
98.8%	Alteromonas oceani
98.8%	Halomonas nigrificans
98.8%	Psychrobacter piechaudii
98.8%	Cysteiniphilum litorale
98.8%	Cysteiniphilum litorale
98.8%	Mangrovibacter phragmitis
98.8%	Vibrio barjaei
98.8%	Vibrio barjaei
98.8%	Vibrio barjaei
98.8%	Vibrio barjaei
98.8%	Vibrio barjaei
99.4%	Vibrio cidicii
98.8%	Vibrio cidicii
99.4%	Vibrio cidicii
98.8%	Vibrio cidicii
98.8%	Vibrio cidicii
98.8%	Vibrio cidicii
98.8%	Vibrio cidicii
98.8%	Vibrio cidicii
98.8%	Vibrio cidicii
98.8%	Vibrio cidicii
98.8%	Vibrio cidicii
98.8%	Vibrio cidicii
98.8%	Vibrio cidicii
98.8%	Vibrio cidicii
98.8%	Vibrio cidicii
98.8%	Catenovulum maritimum
98.8%	Catenovulum maritimum
98.8%	Catenovulum maritimum
98.9%	Catenovulum maritimum
98.8%	Vibrio hyugaensis
98.8%	Vibrio hyugaensis
98.8%	Vibrio hyugaensis
98.8%	Vibrio thalassae
98.8%	Vibrio thalassae
98.8%	Vibrio thalassae
98.8%	Vibrio thalassae
98.8%	Vibrio thalassae
98.8%	Vibrio thalassae
98.8%	Vibrio thalassae
98.8%	Vibrio thalassae
98.8%	Vibrio thalassae
98.8%	Vibrio thalassae
98.8%	Vibrio ostreicida
98.8%	Marinomonas fungiae
98.8%	Vibrio alginolyticus
98.8%	Vibrio alginolyticus
98.8%	Vibrio alginolyticus
98.8%	Hydrogenovibrio crunogenus
98.8%	Vibrio fluvialis
98.8%	Vibrio fluvialis
98.8%	Vibrio fluvialis
98.8%	Vibrio fluvialis
98.8%	Vibrio fluvialis
98.8%	Vibrio fluvialis
98.8%	Vibrio fluvialis
98.8%	Vibrio fluvialis
98.8%	Vibrio fluvialis
98.8%	Aeromonas diversa
98.8%	Gallaecimonas pentaromativorans
98.8%	Cobetia marina
98.8%	Halomonas venusta
98.8%	Staphylococcus epidermidis
98.8%	Pseudidiomarina aquimaris
98.8%	Psychrobacter lutiphocae
98.8%	Marinobacterium sediminicola
98.8%	Marinobacterium sediminicola
99.4%	Marinobacterium sediminicola
98.8%	Marinobacterium nitratireducens
99.4%	Vibrio hangzhouensis
98.8%	Vibrio porteresiae
98.8%	Morganella morganii
98.8%	Francisella noatunensis
98.8%	Francisella noatunensis
98.8%	Francisella noatunensis
98.8%	Francisella noatunensis
98.8%	Francisella noatunensis
98.8%	Francisella noatunensis
98.8%	Francisella noatunensis
98.8%	Francisella noatunensis
98.8%	Francisella noatunensis
98.8%	Francisella noatunensis
98.8%	Vibrio furnissii
98.8%	Vibrio furnissii
98.8%	Vibrio furnissii
98.8%	Vibrio furnissii
98.8%	Vibrio furnissii
98.8%	Vibrio furnissii
98.8%	Hydrogenovibrio marinus
98.8%	Hydrogenovibrio marinus
98.8%	Hydrogenovibrio marinus
98.8%	Hydrogenovibrio marinus
98.8%	Hydrogenovibrio marinus
98.8%	Hydrogenovibrio marinus
98.8%	Hydrogenovibrio marinus
98.8%	Hydrogenovibrio marinus
98.8%	Hydrogenovibrio marinus
98.8%	Azovibrio restrictus
98.8%	Vibrio barjaei
98.8%	Vibrio cidicii
98.8%	Vibrio cidicii
98.8%	Alteromonas mediterranea
98.8%	Vibrio hyugaensis
98.8%	Vibrio thalassae
98.8%	Vibrio thalassae
98.8%	Vibrio thalassae
98.8%	Vibrio fluvialis
98.8%	Cobetia marina
98.8%	Oceanospirillum beijerinckii
98.8%	Francisella noatunensis
98.8%	Francisella noatunensis
98.8%	Methylomonas methanica
98.8%	Vibrio furnissii
98.8%	Vibrio furnissii
98.3%	Acinetobacter johnsonii
98.8%	Vibrio cidicii
99.4%	Ichthyenterobacterium magnum
98.3%	Desulfatiferula berrensis
98.3%	Bacillus borbori
98.8%	Vibrio alginolyticus
98.8%	Vibrio alginolyticus
99.4%	Flavobacterium succinicans
99.4%	Sunxiuqinia elliptica
98.4%	Pantoea eucalypti
99.4%	Winogradskyella aquimaris
98.3%	Desulfocapsa sulfexigens
98.3%	Desulfocapsa sulfexigens
98.3%	Desulfomicrobium baculatum
99.4%	Paludibacter propionicigenes
99.4%	Muricauda ruestringensis
98.3%	Desulfobulbus rhabdoformis
100.0%	Sulfurimonas crateris
98.3%	Alteromonas pelagimontana
98.3%	Umboniibacter caenipelagi
98.3%	Vibrio cidicii
98.3%	Vibrio cidicii
98.3%	Vibrio cidicii
98.3%	Vibrio cidicii
98.3%	Vibrio cidicii
98.3%	Aliiglaciecola coringensis
98.3%	Vibrio hyugaensis
98.3%	Vibrio hyugaensis
98.3%	Vibrio ostreicida
98.3%	Marinomonas fungiae
98.3%	Marinomonas fungiae
98.3%	Marinomonas fungiae
98.3%	Marinomonas fungiae
98.3%	Vibrio alginolyticus
98.3%	Vibrio alginolyticus
98.3%	Vibrio alginolyticus
98.3%	Vibrio alginolyticus
98.3%	Vibrio alginolyticus
98.3%	Vibrio alginolyticus
98.3%	Vibrio alginolyticus
98.3%	Vibrio alginolyticus
98.3%	Vibrio alginolyticus
98.3%	Vibrio alginolyticus
98.3%	Vibrio alginolyticus
98.3%	Vibrio alginolyticus
98.3%	Vibrio alginolyticus
98.3%	Vibrio alginolyticus
98.3%	Vibrio alginolyticus
98.3%	Vibrio alginolyticus
98.3%	Vibrio alginolyticus
98.3%	Vibrio alginolyticus
98.3%	Vibrio alginolyticus
98.3%	Vibrio alginolyticus
98.3%	Vibrio alginolyticus
98.3%	Vibrio alginolyticus
98.3%	Vibrio alginolyticus
98.3%	Vibrio alginolyticus
98.8%	Vibrio alginolyticus
98.3%	Vibrio alginolyticus
98.3%	Vibrio alginolyticus
98.3%	Vibrio alginolyticus
98.3%	Vibrio alginolyticus
98.3%	Vibrio alginolyticus
98.3%	Vibrio fluvialis
98.3%	Vibrio fluvialis
98.3%	Vibrio fluvialis
98.3%	Vibrio fluvialis
98.3%	Vibrio fluvialis
98.3%	Halochromatium glycolicum
98.3%	Halochromatium glycolicum
98.3%	Castellaniella denitrificans
98.3%	Vibrio porteresiae
98.3%	Dechloromonas hortensis
99.4%	Actinomyces graevenitzii
98.3%	Neptunomonas japonica
98.3%	Vibrio furnissii
98.3%	Vibrio furnissii
98.3%	Vibrio furnissii
98.3%	Vibrio furnissii
98.3%	Vibrio furnissii
98.3%	Vibrio furnissii
98.3%	Vibrio furnissii
98.3%	Vibrio furnissii
98.3%	Algicola bacteriolytica
98.3%	Hydrogenovibrio kuenenii
98.3%	Legionella feeleii
98.3%	Vibrio fortis
100.0%	Sulfurimonas crateris
100.0%	Sulfurimonas crateris
99.4%	Sulfurimonas crateris
98.8%	Mangrovibacter phragmitis
98.3%	Vibrio cidicii
98.3%	Vibrio alginolyticus
98.3%	Vibrio alginolyticus
98.3%	Vibrio alginolyticus
99.4%	Sulfurimonas gotlandica
99.4%	Arcobacter butzleri
100.0%	Arcobacter butzleri
99.4%	Oceanotoga teriensis
99.4%	Winogradskyella aquimaris
98.3%	Desulfocapsa sulfexigens
98.3%	Desulfocapsa sulfexigens
98.3%	Desulfocapsa sulfexigens
99.4%	Sulfurimonas autotrophica
99.4%	Sulfurimonas denitrificans
99.4%	Arcobacter skirrowii
98.3%	Vibrio furnissii
100.0%	Sulfurimonas crateris
100.0%	Sulfurimonas crateris
98.2%	Alteromonas pelagimontana
98.8%	Flavobacterium aquicola
100.0%	Sulfurimonas gotlandica
100.0%	Arcobacter butzleri
98.8%	Sunxiuqinia elliptica
97.8%	Marinomonas vaga
98.8%	Aequorivita sublithincola
97.7%	Desulfocapsa sulfexigens
97.7%	Desulfocapsa sulfexigens
97.7%	Desulfocapsa sulfexigens
97.7%	Desulfocapsa sulfexigens
97.7%	Desulfocapsa sulfexigens
97.7%	Desulfocapsa sulfexigens
97.7%	Desulfocapsa sulfexigens
97.7%	Desulfocapsa sulfexigens
97.7%	Desulfocapsa sulfexigens
97.7%	Desulfocapsa sulfexigens
97.7%	Desulfocapsa sulfexigens
97.7%	Desulfocapsa sulfexigens
97.7%	Desulfocapsa sulfexigens
98.2%	Desulfocapsa sulfexigens
97.7%	Desulfocapsa sulfexigens
97.7%	Desulfocapsa sulfexigens
97.7%	Desulfocapsa sulfexigens
97.7%	Desulfocapsa sulfexigens
97.7%	Desulfocapsa sulfexigens
97.7%	Desulfocapsa sulfexigens
97.7%	Desulfocapsa sulfexigens
97.7%	Desulfocapsa sulfexigens
97.7%	Desulfocapsa sulfexigens
98.2%	Desulfocapsa sulfexigens
97.7%	Desulfocapsa sulfexigens
97.7%	Desulfocapsa sulfexigens
97.7%	Desulfocapsa sulfexigens
97.7%	Desulfocapsa sulfexigens
97.7%	Desulfocapsa sulfexigens
97.7%	Desulfocapsa sulfexigens
97.7%	Desulfocapsa sulfexigens
97.7%	Desulfocapsa sulfexigens
97.7%	Desulfocapsa sulfexigens
97.7%	Desulfocapsa sulfexigens
97.7%	Desulfocapsa sulfexigens
97.7%	Desulfocapsa sulfexigens
97.7%	Desulfocapsa sulfexigens
97.7%	Desulfocapsa sulfexigens
97.7%	Desulfocapsa sulfexigens
97.7%	Desulfocapsa sulfexigens
97.7%	Desulfocapsa sulfexigens
97.7%	Desulfuromonas svalbardensis
97.7%	Desulfopila aestuarii
97.7%	Desulfobulbus elongatus
100.0%	Desulfuromusa succinoxidans
97.7%	Desulfosarcina cetonica
97.7%
97.7%	Desulfovibrio zosterae
99.4%	Sulfurimonas crateris
97.7%	Kineobactrum sediminis
97.7%	Umboniibacter caenipelagi
97.7%	Umboniibacter caenipelagi
97.7%	Paraglaciecola hydrolytica
97.7%	Pleomorphochaeta caudata
97.7%	Vibrio cidicii
97.7%	Alkalispirochaeta cellulosivorans
97.7%	Hydromonas duriensis
97.7%	Vibrio hyugaensis
97.7%	Vibrio renipiscarius
97.7%	Fulvimonas yonginensis
97.7%	Methyloversatilis thermotolerans
97.7%	Vibrio navarrensis
97.7%	Vibrio alginolyticus
97.7%	Vibrio alginolyticus
97.7%	Vibrio alginolyticus
97.7%	Vibrio alginolyticus
97.7%	Vibrio alginolyticus
97.7%	Vibrio pectenicida
97.7%	Vibrio pectenicida
97.7%	Francisella halioticida
97.7%	Vibrio coralliilyticus
97.7%	Vibrio coralliilyticus
97.7%	Vibrio coralliilyticus
97.7%	Vibrio coralliilyticus
97.7%	Thiobacillus thioparus
97.7%	Photobacterium swingsii
97.7%	Thiocystis chemoclinalis
97.7%	Vibrio tubiashii
98.5%	Saprospira grandis
97.7%	Halothiobacillus neapolitanus
97.7%	Desulfocapsa sulfexigens
97.7%	Desulfocapsa sulfexigens
97.7%	Desulfocapsa sulfexigens
97.7%	Desulfocapsa sulfexigens
97.7%	Castellaniella denitrificans
97.7%	Vibrio furnissii
97.7%	Hydrogenovibrio marinus
97.7%	Thiohalocapsa halophila
97.7%	Hydrogenovibrio kuenenii
97.7%	Thiomicrorhabdus chilensis
97.7%	Pseudoalteromonas translucida
97.7%	Vibrio fortis
100.0%	Sulfurimonas crateris
100.0%	Sulfurimonas crateris
98.8%	Arcobacter canalis
97.7%	Pleomorphochaeta caudata
97.2%	Desulfovibrio biadhensis
100.0%	Arcobacter butzleri
97.7%	Desulfocapsa sulfexigens
97.7%	Arcobacter mytili
97.7%	Solimonas variicoloris
97.7%	Thiomicrorhabdus psychrophila
100.0%	Sulfurimonas crateris
99.4%	Sulfurimonas crateris
100.0%	Sulfurimonas crateris
98.2%	Maribellus luteus
98.2%	Nonlabens aestuariivivens
98.2%	Flavobacterium luticocti
98.2%	Arcticiflavibacter luteus
97.7%	Vibrio navarrensis
97.7%	Vibrio coralliilyticus
97.3%	Marinomonas vaga
97.1%	Pseudodesulfovibrio portus
98.2%	Flavobacterium ginsengisoli
98.2%	Marinilabilia salmonicolor
97.1%	Desulfomicrobium baculatum
98.8%	Chlorobium chlorovibrioides
99.4%	Pelobacter seleniigenes
97.2%	Bacteriovorax stolpii
99.4%	Desulfuromusa succinoxidans
99.4%	Desulfuromusa succinoxidans
97.7%	Thiomicrorhabdus chilensis
100.0%	Sulfurimonas crateris
100.0%	Sulfurimonas crateris
100.0%	Sulfurimonas crateris
97.1%	Ottowia flava
97.1%	Pleomorphochaeta caudata
97.1%	Pleomorphochaeta caudata
97.1%	Pleomorphochaeta caudata
97.1%	Vibrio cidicii
97.1%	Marinobacterium zhoushanense
98.8%	Sulfurovum riftiae
97.1%	Sulfurirhabdus autotrophica
97.1%	Endozoicomonas ascidiicola
97.1%	Endozoicomonas ascidiicola
97.1%	Photobacterium panuliri
97.1%	Spirochaeta lutea
97.1%	Vibrio renipiscarius
97.1%	Vibrio renipiscarius
97.1%	Vibrio navarrensis
97.1%	Vibrio navarrensis
97.1%	Vibrio alginolyticus
97.1%	Vibrio alginolyticus
100.0%	Arcobacter butzleri
100.0%	Arcobacter butzleri
97.1%	Vibrio pectenicida
97.1%	Vibrio pectenicida
97.1%	Vibrio pectenicida
97.1%	Vibrio vulnificus
97.1%	Vibrio coralliilyticus
97.1%	Vibrio coralliilyticus
97.1%	Vibrio coralliilyticus
97.1%	Vibrio coralliilyticus
97.1%	Vibrio coralliilyticus
97.1%	Vibrio coralliilyticus
97.1%	Vibrio coralliilyticus
97.1%	Vibrio coralliilyticus
97.1%	Vibrio coralliilyticus
97.1%	Vibrio coralliilyticus
97.1%	Vibrio coralliilyticus
97.1%	Thiobacillus thioparus
97.1%	Marinomonas communis
98.2%	Marinoscillum furvescens
97.1%	Vibrio tubiashii
97.1%	Vibrio tubiashii
97.1%	Vibrio tubiashii
97.1%	Vibrio tubiashii
97.1%	Thioprofundum lithotrophicum
97.1%	Francisella noatunensis
97.1%	Francisella noatunensis
97.1%	Thioalkalivibrio thiocyanodenitrificans
97.1%	Dechloromonas hortensis
97.1%	Thiomicrorhabdus psychrophila
97.1%	Desulfobacter curvatus
97.1%	Methylibium petroleiphilum
97.1%	Vibrio furnissii
97.1%	Vibrio furnissii
97.1%	Thiomicrorhabdus chilensis
97.1%	Thiomicrorhabdus chilensis
97.1%	Thiomicrorhabdus chilensis
97.1%	Thiomicrorhabdus chilensis
97.1%	Thiomicrorhabdus chilensis
97.1%	Thiomicrorhabdus chilensis
97.1%	Thiomicrorhabdus chilensis
97.1%	Thiomicrorhabdus chilensis
97.1%	Thiomicrorhabdus chilensis
97.1%	Thiomicrorhabdus chilensis
97.1%	Thiomicrorhabdus chilensis
97.1%	Thiomicrorhabdus chilensis
100.0%	Sulfurimonas crateris
98.8%	Arcobacter canalis
98.2%	Arcobacter canalis
97.1%	Pleomorphochaeta caudata
97.1%	Pleomorphochaeta caudata
98.8%	Sulfurovum riftiae
98.2%	Sulfurovum riftiae
97.1%	Sulfuricaulis limicola
97.1%	Spirochaeta lutea
97.1%	Vibrio alginolyticus
100.0%	Sulfurimonas gotlandica
100.0%	Arcobacter butzleri
100.0%	Arcobacter butzleri
97.1%	Vibrio coralliilyticus
97.1%	Vibrio coralliilyticus
97.1%	Vibrio tubiashii
97.1%	Desulfocapsa sulfexigens
98.2%	Arcobacter skirrowii
97.6%	Arcobacter mytili
97.1%	Dechloromonas hortensis
97.1%	Thiomicrorhabdus psychrophila
97.1%	Thiomicrorhabdus psychrophila
97.1%	Thiomicrorhabdus psychrophila
97.1%	Thiomicrorhabdus chilensis
97.1%	Thiomicrorhabdus chilensis
97.1%	Thiomicrorhabdus chilensis
100.0%	Sulfurimonas crateris
97.6%	Nonlabens aestuariivivens
97.6%	Nonlabens aestuariivivens
97.6%	Nonlabens aestuariivivens
97.6%	Flavobacterium luticocti
97.6%	Flavobacterium luticocti
97.6%	Flavobacterium luticocti
96.6%	Pseudodesulfovibrio indicus
97.6%	Flavobacterium suaedae
97.6%	Flavobacterium maris
97.1%	Vibrio navarrensis
96.6%	Desulfuromonas acetoxidans
97.1%	Vibrio pectenicida
97.1%	Vibrio coralliilyticus
98.2%	Chlorobaculum limnaeum
97.6%	Paludibacter propionicigenes
97.6%	Paludibacter propionicigenes
100.0%	Sulfurimonas autotrophica
98.2%	Chlorobium chlorovibrioides
98.8%	Pelobacter seleniigenes
97.1%	Thiomicrorhabdus psychrophila
97.6%	Flavobacterium gelidilacus
97.6%	Sulfurimonas crateris
96.6%	Ottowia flava
96.5%	Mangrovitalea sediminis
96.5%	Pleomorphochaeta caudata
96.5%	Pleomorphochaeta caudata
96.5%	Endozoicomonas ascidiicola
96.5%	Endozoicomonas ascidiicola
96.5%	Methyloversatilis discipulorum
96.6%	Thiophaeococcus fuscus
96.5%	Pleomorphochaeta multiformis
96.5%	Pleomorphochaeta multiformis
96.5%	Hydrogenovibrio crunogenus
96.5%	Hydrogenovibrio crunogenus
97.6%	Arcobacter butzleri
96.5%	Gallaecimonas xiamenensis
96.6%	Vibrio pectenicida
96.6%	Vibrio pectenicida
96.6%	Neptunomonas concharum
96.6%	Vibrio coralliilyticus
96.6%	Vibrio coralliilyticus
96.6%	Vibrio coralliilyticus
96.6%	Vibrio coralliilyticus
97.1%	Vibrio coralliilyticus
96.6%	Vibrio coralliilyticus
96.5%	Aeromonas diversa
96.5%	Catenovulum agarivorans
96.5%	Thauera linaloolentis
96.5%	Azohydromonas lata
96.5%	Marinomonas communis
96.5%	Shewanella profunda
97.6%	Paludibacter propionicigenes
97.6%	Sulfurimonas autotrophica
98.2%	Prosthecochloris aestuarii
96.5%	Aeromonas bivalvium
96.5%	Methyloversatilis universalis
96.5%	Methyloversatilis universalis
96.5%	Francisella noatunensis
96.5%	Dechloromonas hortensis
96.5%	Dechloromonas hortensis
96.5%	Dechloromonas hortensis
96.5%	Dechloromonas hortensis
96.5%	Dechloromonas hortensis
96.5%	Dechloromonas hortensis
96.5%	Dechloromonas hortensis
96.5%	Dechloromonas hortensis
96.5%	Dechloromonas hortensis
96.5%	Dechloromonas hortensis
96.5%	Dechloromonas hortensis
96.5%	Dechloromonas hortensis
96.5%	Dechloromonas hortensis
96.5%	Dechloromonas hortensis
96.5%	Dechloromonas hortensis
96.5%	Dechloromonas hortensis
100.0%	Corynebacterium ureicelerivorans
97.1%	Thiomicrorhabdus psychrophila
97.1%	Thiomicrorhabdus psychrophila
100.0%	Corynebacterium tuberculostearicum
96.5%	Thiohalocapsa halophila
96.5%	Thiomicrorhabdus chilensis
96.5%	Microbulbifer salipaludis
96.5%	Pleomorphochaeta caudata
98.2%	Sulfurovum riftiae
98.8%	Sulfurovum riftiae
97.6%	Sulfurovum riftiae
96.5%	Sulfuricaulis limicola
96.5%	Endozoicomonas ascidiicola
96.5%	Pleomorphochaeta multiformis
96.5%	Pleomorphochaeta multiformis
100.0%	Cutibacterium granulosum
96.5%	Francisella halioticida
96.6%	Vibrio coralliilyticus
96.6%	Vibrio coralliilyticus
96.5%	Paraglaciecola arctica
96.5%	Desulfocapsa sulfexigens
97.6%	Paludibacter propionicigenes
96.5%	Methyloversatilis universalis
97.1%	Thiomicrorhabdus psychrophila
96.5%	Thiomicrorhabdus psychrophila
96.5%	Thiomicrorhabdus psychrophila
96.5%	Thiomicrorhabdus psychrophila
96.5%	Thiomicrorhabdus psychrophila
96.5%	Thiomicrorhabdus psychrophila
96.5%	Thiomicrorhabdus psychrophila
96.5%	Thiomicrorhabdus psychrophila
96.5%	Thiomicrorhabdus psychrophila
96.5%	Thiomicrorhabdus psychrophila
96.5%	Thiomicrorhabdus psychrophila
96.5%	Thiomicrorhabdus psychrophila
96.5%	Thiomicrorhabdus psychrophila
96.5%	Thiomicrorhabdus psychrophila
96.5%	Thiomicrorhabdus psychrophila
96.5%	Thiomicrorhabdus psychrophila
96.5%	Thiomicrorhabdus psychrophila
96.5%	Thiomicrorhabdus psychrophila
96.5%	Thiomicrorhabdus psychrophila
96.5%	Thiomicrorhabdus psychrophila
96.5%	Thiomicrorhabdus psychrophila
96.5%	Thiomicrorhabdus psychrophila
96.5%	Thiomicrorhabdus psychrophila
96.5%	Thiomicrorhabdus psychrophila
96.5%	Thiomicrorhabdus psychrophila
96.5%	Thiomicrorhabdus psychrophila
96.5%	Thiomicrorhabdus psychrophila
96.5%	Thiomicrorhabdus psychrophila
96.5%	Thiomicrorhabdus psychrophila
96.5%	Sedimenticola selenatireducens
99.4%	Corynebacterium jeikeium
100.0%	Corynebacterium tuberculostearicum
100.0%	Corynebacterium tuberculostearicum
100.0%	Kocuria palustris
97.0%	Winogradskyella algicola
100.0%	Bifidobacterium rousetti
98.7%	Arcobacter canalis
97.0%	Polaribacter lacunae
96.0%	Pseudodesulfovibrio indicus
96.0%	Pseudodesulfovibrio indicus
100.0%
100.0%
96.5%	Endozoicomonas ascidiicola
96.5%	Endozoicomonas ascidiicola
97.0%	Siansivirga jejuensis
98.2%	Prosthecochloris indica
96.0%	Desulfuromonas acetoxidans
96.0%	Vibrio alfacsensis
96.0%	Desulfovibrio giganteus
96.0%	Desulfoluna spongiiphila
100.0%	Piscicoccus intestinalis
96.0%	Desulfocurvus thunnarius
97.0%	Lutibacter flavus
97.6%	Chlorobaculum limnaeum
97.6%	Chlorobaculum limnaeum
100.0%	Micrococcus luteus
97.0%	Coraliomargarita akajimensis
97.1%	Paludibacter propionicigenes
97.1%	Paludibacter propionicigenes
97.1%	Paludibacter propionicigenes
97.0%	Paludibacter propionicigenes
97.1%	Paludibacter propionicigenes
97.1%	Paludibacter propionicigenes
97.1%	Paludibacter propionicigenes
97.1%	Paludibacter propionicigenes
97.1%	Paludibacter propionicigenes
97.1%	Paludibacter propionicigenes
97.1%	Paludibacter propionicigenes
97.1%	Paludibacter propionicigenes
97.1%	Paludibacter propionicigenes
97.1%	Paludibacter propionicigenes
97.1%	Paludibacter propionicigenes
97.6%	Paludibacter propionicigenes
100.0%	Rothia mucilaginosa
100.0%	Rothia dentocariosa
97.0%	Marinifilum fragile
98.1%	Pelobacter seleniigenes
98.1%	Pelobacter seleniigenes
96.5%	Methyloversatilis universalis
96.0%	Desulfovibrio psychrotolerans
96.5%	Thiomicrorhabdus psychrophila
96.5%	Thiomicrorhabdus psychrophila
96.5%	Thiomicrorhabdus psychrophila
96.5%	Thiomicrorhabdus psychrophila
96.5%	Thiomicrorhabdus psychrophila
96.0%	Desulfobulbus japonicus
98.2%	Nitrospira moscoviensis
96.0%	Desulfobulbus rhabdoformis
100.0%	Corynebacterium tuberculostearicum
96.0%	Desulfosarcina cetonica
97.0%	Flavobacterium gelidilacus
96.0%	Desulfococcus biacutus
96.0%	Nitrincola alkalilacustris
96.0%	Catenovulum sediminis
96.0%	Marinomonas epiphytica
96.0%	Parahaliea aestuarii
96.0%	Pleomorphochaeta caudata
100.0%
98.7%	Sulfurovum riftiae
96.0%	Sulfurirhabdus autotrophica
96.0%	Endozoicomonas ascidiicola
96.0%	Endozoicomonas ascidiicola
96.0%	Endozoicomonas ascidiicola
96.0%	Endozoicomonas ascidiicola
96.0%	Endozoicomonas ascidiicola
96.0%	Endozoicomonas ascidiicola
96.0%	Endozoicomonas ascidiicola
96.0%	Endozoicomonas ascidiicola
96.0%	Endozoicomonas ascidiicola
96.0%	Endozoicomonas ascidiicola
96.0%	Endozoicomonas ascidiicola
96.0%	Endozoicomonas ascidiicola
96.0%	Endozoicomonas ascidiicola
96.0%	Endozoicomonas ascidiicola
96.0%	Endozoicomonas ascidiicola
96.5%	Endozoicomonas ascidiicola
96.0%	Endozoicomonas ascidiicola
96.0%	Endozoicomonas ascidiicola
96.0%	Endozoicomonas ascidiicola
96.0%	Endozoicomonas ascidiicola
96.0%	Endozoicomonas ascidiicola
96.0%	Endozoicomonas ascidiicola
96.0%	Endozoicomonas ascidiicola
96.0%	Endozoicomonas ascidiicola
96.0%	Endozoicomonas ascidiicola
96.0%	Endozoicomonas ascidiicola
96.0%	Endozoicomonas ascidiicola
96.0%	Endozoicomonas ascidiicola
96.0%	Endozoicomonas ascidiicola
96.0%	Endozoicomonas ascidiicola
96.0%	Endozoicomonas ascidiicola
96.0%	Endozoicomonas ascidiicola
96.0%	Endozoicomonas ascidiicola
96.0%	Sedimenticola thiotaurini
96.0%	Sedimenticola thiotaurini
96.0%	Sedimenticola thiotaurini
96.0%	Pleomorphochaeta multiformis
96.0%	Pleomorphochaeta multiformis
96.0%	Pleomorphochaeta multiformis
96.0%	Pleomorphochaeta multiformis
96.0%	Methyloversatilis thermotolerans
96.0%	Sulfurisoma sediminicola
96.0%	Thioalbus denitrificans
96.0%	Hydrogenovibrio crunogenus
96.0%	Hydrogenovibrio crunogenus
96.0%	Hydrogenovibrio crunogenus
96.0%	Hydrogenovibrio crunogenus
96.0%	Hydrogenovibrio crunogenus
96.0%	Hydrogenovibrio crunogenus
96.0%	Hydrogenovibrio crunogenus
96.0%	Hydrogenovibrio crunogenus
96.0%	Neptunomonas concharum
96.0%	Vibrio alfacsensis
96.0%	Vibrio alfacsensis
96.0%	Vibrio alfacsensis
96.0%	Vibrio coralliilyticus
100.0%	Fusobacterium mortiferum
96.0%	Mariprofundus ferrooxydans
96.0%	Thioprofundum lithotrophicum
97.0%	Flavisolibacter ginsenosidimutans
96.0%	Shewanella amazonensis
97.1%	Paludibacter propionicigenes
97.1%	Paludibacter propionicigenes
97.1%	Paludibacter propionicigenes
97.6%	Prosthecochloris aestuarii
97.6%	Arcobacter mytili
97.6%	Arcobacter mytili
96.0%	Methyloversatilis universalis
96.0%	Methyloversatilis universalis
96.0%	Methyloversatilis universalis
96.0%	Methyloversatilis universalis
96.0%	Methyloversatilis universalis
96.0%	Methyloversatilis universalis
96.0%	Methyloversatilis universalis
96.5%	Methyloversatilis universalis
96.0%	Methyloversatilis universalis
96.0%	Methyloversatilis universalis
96.0%	Francisella noatunensis
96.0%	Thorsellia anophelis
96.0%	Thiomicrorhabdus arctica
96.0%	Marinomonas ostreistagni
96.0%	Legionella rowbothamii
100.0%	Corynebacterium tuberculostearicum
100.0%	Corynebacterium tuberculostearicum
96.0%	Oleiphilus messinensis
100.0%	Sulfurimonas crateris
97.0%	Arcobacter canalis
98.7%	Arcobacter canalis
98.7%	Arcobacter canalis
95.9%	Pleomorphochaeta caudata
100.0%
97.5%	Sulfurovum riftiae
97.0%	Sulfurovum riftiae
98.7%	Sulfurovum riftiae
96.0%	Endozoicomonas ascidiicola
96.0%	Endozoicomonas ascidiicola
96.0%	Endozoicomonas ascidiicola
96.0%	Endozoicomonas ascidiicola
96.0%	Endozoicomonas ascidiicola
96.0%	Sedimenticola thiotaurini
95.9%	Pleomorphochaeta multiformis
95.9%	Solimonas terrae
95.9%	Hydrogenovibrio crunogenus
95.9%	Hydrogenovibrio crunogenus
95.9%	Hydrogenovibrio crunogenus
95.9%	Hydrogenovibrio crunogenus
96.0%	Vibrio alfacsensis
100.0%	Pseudoscillatoria coralii
100.0%	Dethiosulfovibrio salsuginis
97.6%	Nitrospira japonica
95.9%	Fontimonas thermophila
100.0%	Fusibacter tunisiensis
97.5%	Arcobacter mytili
96.0%	Methyloversatilis universalis
96.0%	Methyloversatilis universalis
96.0%	Methyloversatilis universalis
96.0%	Thiomicrorhabdus psychrophila
96.0%	Thiomicrorhabdus psychrophila
96.0%	Thiomicrorhabdus psychrophila
95.9%	Sedimenticola selenatireducens
100.0%	Dethiosulfovibrio acidaminovorans
99.4%	Corynebacterium tuberculostearicum
99.4%	Corynebacterium tuberculostearicum
99.4%	Corynebacterium tuberculostearicum
99.4%	Corynebacterium tuberculostearicum
99.4%	Corynebacterium tuberculostearicum
99.4%	Corynebacterium tuberculostearicum
99.4%	Corynebacterium tuberculostearicum
99.4%	Corynebacterium tuberculostearicum
99.4%	Corynebacterium tuberculostearicum
99.4%	Corynebacterium tuberculostearicum
99.4%	Corynebacterium tuberculostearicum
99.4%	Corynebacterium tuberculostearicum
99.4%	Corynebacterium tuberculostearicum
99.4%	Corynebacterium tuberculostearicum
99.4%	Corynebacterium tuberculostearicum
99.4%	Corynebacterium tuberculostearicum
100.0%	Corynebacterium tuberculostearicum
99.4%	Corynebacterium tuberculostearicum
99.4%	Corynebacterium tuberculostearicum
99.4%	Corynebacterium tuberculostearicum
99.4%	Corynebacterium tuberculostearicum
99.4%	Corynebacterium tuberculostearicum
99.4%	Corynebacterium tuberculostearicum
99.4%	Corynebacterium tuberculostearicum
99.4%	Corynebacterium tuberculostearicum
99.4%	Corynebacterium tuberculostearicum
99.4%	Corynebacterium tuberculostearicum
99.4%	Corynebacterium tuberculostearicum
99.4%	Corynebacterium tuberculostearicum
99.4%	Corynebacterium tuberculostearicum
99.4%	Corynebacterium tuberculostearicum
99.4%	Corynebacterium tuberculostearicum
99.4%	Corynebacterium tuberculostearicum
99.4%	Corynebacterium tuberculostearicum
99.4%	Corynebacterium tuberculostearicum
95.5%	Desulfotalea psychrophila
100.0%	Sulfurimonas crateris
95.4%	Desulfosarcina widdelii
96.4%	Polaribacter lacunae
99.3%
99.3%
99.3%
99.3%
99.3%	Lawsonella clevelandensis
95.7%	Pseudoalteromonas shioyasakiensis
95.4%	Desulfuromonas acetoxidans
95.4%	Desulfuromonas acetoxidans
95.4%	Desulfovibrio gracilis
95.9%	Hydrogenovibrio crunogenus
95.9%	Hydrogenovibrio crunogenus
100.0%	Arcobacter butzleri
95.9%	Vibrio alfacsensis
95.9%	Vibrio alfacsensis
99.3%	Corynebacterium striatum
100.0%	Pseudoscillatoria coralii
100.0%	Pseudoscillatoria coralii
95.4%	Desulfovibrio brasiliensis
95.4%	Pseudodesulfovibrio profundus
95.4%	Geobacter luticola
95.9%	Staphylococcus epidermidis
95.4%	Thioprofundum lithotrophicum
96.4%	Lutibacter flavus
97.0%	Chlorobaculum limnaeum
97.0%	Chlorobaculum limnaeum
96.4%	Coraliomargarita akajimensis
100.0%	Sulfurimonas autotrophica
96.4%	Marinifilum fragile
97.5%	Arcobacter mytili
97.5%	Arcobacter mytili
97.0%	Arcobacter mytili
97.5%	Arcobacter mytili
97.5%	Pelobacter seleniigenes
95.4%	Geobacter psychrophilus
99.3%	Corynebacterium macginleyi
97.0%	Sulfurospirillum cavolei
95.5%	Desulfobulbus japonicus
97.5%	Nitrospira moscoviensis
97.5%	Nitrospira moscoviensis
99.4%	Corynebacterium tuberculostearicum
99.4%	Corynebacterium tuberculostearicum
99.4%	Corynebacterium tuberculostearicum
99.4%	Corynebacterium tuberculostearicum
95.5%
96.4%	Flavobacterium gelidilacus
95.5%	Desulfobulbus mediterraneus
100.0%	Sulfurimonas crateris
100.0%	Sulfurimonas crateris
95.4%	Nitrincola schmidtii
95.4%	Marinomonas epiphytica
95.9%	Pleomorphochaeta caudata
95.4%	Pleomorphochaeta caudata
95.4%	Pleomorphochaeta caudata
99.3%
99.3%
99.3%
95.4%	Marinomonas atlantica
97.5%	Sulfurovum riftiae
100.0%	Sulfurovum riftiae
95.4%	Alkalispirochaeta cellulosivorans
95.4%	Endozoicomonas ascidiicola
95.4%	Endozoicomonas ascidiicola
95.4%	Bowmanella dokdonensis
95.4%	Sedimenticola thiotaurini
95.4%	Sedimenticola thiotaurini
100.0%	Arcobacter ebronensis
95.4%	Thiophaeococcus fuscus
95.4%	Pleomorphochaeta multiformis
95.4%	Pleomorphochaeta multiformis
95.4%	Pseudoalteromonas xiamenensis
95.4%	Sulfurisoma sediminicola
95.4%	Sulfurisoma sediminicola
100.0%	Sulfurimonas gotlandica
100.0%
95.4%	Hydrogenovibrio crunogenus
95.4%	Hydrogenovibrio crunogenus
95.4%	Hydrogenovibrio crunogenus
95.4%	Hydrogenovibrio crunogenus
95.4%	Hydrogenovibrio crunogenus
95.4%	Hydrogenovibrio crunogenus
95.4%	Hydrogenovibrio crunogenus
95.4%	Hydrogenovibrio crunogenus
95.9%	Hydrogenovibrio crunogenus
95.4%	Hydrogenovibrio crunogenus
95.4%	Hydrogenovibrio crunogenus
95.4%	Hydrogenovibrio crunogenus
95.4%	Hydrogenovibrio crunogenus
95.4%	Hydrogenovibrio crunogenus
95.4%	Hydrogenovibrio crunogenus
95.4%	Hydrogenovibrio crunogenus
95.4%	Hydrogenovibrio crunogenus
95.4%	Hydrogenovibrio crunogenus
95.4%	Hydrogenovibrio crunogenus
95.4%	Hydrogenovibrio crunogenus
95.4%	Hydrogenovibrio crunogenus
95.4%	Hydrogenovibrio crunogenus
95.4%	Hydrogenovibrio crunogenus
95.4%	Hydrogenovibrio crunogenus
95.4%	Hydrogenovibrio crunogenus
95.4%	Hydrogenovibrio crunogenus
95.4%	Hydrogenovibrio crunogenus
95.4%	Hydrogenovibrio crunogenus
95.4%	Hydrogenovibrio crunogenus
95.4%	Hydrogenovibrio crunogenus
95.4%	Hydrogenovibrio crunogenus
95.4%	Hydrogenovibrio crunogenus
95.4%	Hydrogenovibrio crunogenus
95.4%	Hydrogenovibrio crunogenus
95.4%	Hydrogenovibrio crunogenus
95.4%	Hydrogenovibrio crunogenus
95.4%	Hydrogenovibrio crunogenus
95.4%	Hydrogenovibrio crunogenus
95.4%	Hydrogenovibrio crunogenus
95.4%	Hydrogenovibrio crunogenus
95.4%	Hydrogenovibrio crunogenus
95.4%	Hydrogenovibrio crunogenus
95.4%	Hydrogenovibrio crunogenus
95.4%	Hydrogenovibrio crunogenus
95.4%	Hydrogenovibrio crunogenus
95.4%	Hydrogenovibrio crunogenus
95.4%	Hydrogenovibrio crunogenus
95.4%	Hydrogenovibrio crunogenus
95.4%	Hydrogenovibrio crunogenus
95.4%	Hydrogenovibrio crunogenus
95.4%	Hydrogenovibrio crunogenus
95.4%	Hydrogenovibrio crunogenus
95.4%	Hydrogenovibrio crunogenus
95.4%	Hydrogenovibrio crunogenus
95.4%	Hydrogenovibrio crunogenus
95.4%	Hydrogenovibrio crunogenus
95.4%	Hydrogenovibrio crunogenus
95.4%	Hydrogenovibrio crunogenus
95.4%	Hydrogenovibrio crunogenus
95.4%	Hydrogenovibrio crunogenus
95.4%	Hydrogenovibrio crunogenus
95.4%	Hydrogenovibrio crunogenus
95.4%	Hydrogenovibrio crunogenus
95.4%	Hydrogenovibrio crunogenus
95.4%	Hydrogenovibrio crunogenus
95.4%	Hydrogenovibrio crunogenus
95.4%	Hydrogenovibrio crunogenus
95.4%	Hydrogenovibrio crunogenus
95.4%	Hydrogenovibrio crunogenus
95.4%	Hydrogenovibrio crunogenus
95.4%	Hydrogenovibrio crunogenus
95.4%	Hydrogenovibrio crunogenus
95.4%	Hydrogenovibrio crunogenus
95.4%	Hydrogenovibrio crunogenus
95.4%	Hydrogenovibrio crunogenus
95.4%	Hydrogenovibrio crunogenus
95.4%	Hydrogenovibrio crunogenus
95.4%	Hydrogenovibrio crunogenus
95.4%	Hydrogenovibrio crunogenus
95.4%	Hydrogenovibrio crunogenus
95.4%	Hydrogenovibrio crunogenus
95.4%	Hydrogenovibrio crunogenus
95.4%	Hydrogenovibrio crunogenus
95.4%	Hydrogenovibrio crunogenus
95.4%	Hydrogenovibrio crunogenus
95.4%	Hydrogenovibrio crunogenus
95.4%	Hydrogenovibrio crunogenus
95.4%	Hydrogenovibrio crunogenus
95.4%	Hydrogenovibrio crunogenus
95.4%	Hydrogenovibrio crunogenus
95.4%	Hydrogenovibrio crunogenus
95.4%	Hydrogenovibrio crunogenus
95.4%	Hydrogenovibrio crunogenus
95.4%	Hydrogenovibrio crunogenus
95.4%	Hydrogenovibrio crunogenus
95.4%	Hydrogenovibrio crunogenus
95.4%	Hydrogenovibrio crunogenus
95.4%	Hydrogenovibrio crunogenus
95.4%	Hydrogenovibrio crunogenus
95.4%	Hydrogenovibrio crunogenus
95.4%	Hydrogenovibrio crunogenus
95.4%	Hydrogenovibrio crunogenus
95.4%	Hydrogenovibrio crunogenus
95.4%	Hydrogenovibrio crunogenus
95.4%	Hydrogenovibrio crunogenus
95.4%	Hydrogenovibrio crunogenus
95.4%	Hydrogenovibrio crunogenus
95.4%	Hydrogenovibrio crunogenus
95.4%	Hydrogenovibrio crunogenus
95.4%	Hydrogenovibrio crunogenus
95.4%	Hydrogenovibrio crunogenus
95.4%	Hydrogenovibrio crunogenus
95.9%	Hydrogenovibrio crunogenus
95.4%	Hydrogenovibrio crunogenus
95.4%	Hydrogenovibrio crunogenus
95.4%	Hydrogenovibrio crunogenus
95.4%	Hydrogenovibrio crunogenus
95.4%	Hydrogenovibrio crunogenus
100.0%	Arcobacter butzleri
100.0%	Arcobacter butzleri
100.0%	Arcobacter butzleri
95.4%	Vibrio alfacsensis
95.4%	Vibrio alfacsensis
95.4%	Vibrio alfacsensis
95.4%	Vibrio alfacsensis
95.4%	Vibrio alfacsensis
95.4%	Vibrio alfacsensis
95.4%	Vibrio alfacsensis
95.4%	Vibrio alfacsensis
95.4%	Vibrio alfacsensis
95.4%	Vibrio alfacsensis
95.4%	Vibrio alfacsensis
95.4%	Vibrio alfacsensis
95.4%	Vibrio alfacsensis
95.4%	Vibrio alfacsensis
95.4%	Vibrio alfacsensis
95.4%	Vibrio alfacsensis
95.9%	Vibrio alfacsensis
95.4%	Vibrio alfacsensis
95.4%	Vibrio alfacsensis
95.4%	Vibrio alfacsensis
95.4%	Vibrio alfacsensis
95.4%	Agarivorans gilvus
95.4%	Thiocapsa marina
100.0%	Pseudoscillatoria coralii
99.3%	Pseudoscillatoria coralii
100.0%	Pseudoscillatoria coralii
100.0%	Pseudoscillatoria coralii
95.4%	Aliivibrio finisterrensis
95.4%	Georgfuchsia toluolica
95.4%	Georgfuchsia toluolica
100.0%	Sulfurospirillum carboxydovorans
95.4%	Thiohalocapsa marina
95.4%	Thiocapsa rosea
95.4%	Methylophaga thalassica
100.0%	Collinsella intestinalis
95.4%	Thioprofundum lithotrophicum
95.4%	Vibrio stylophorae
95.4%	Thioflavicoccus mobilis
96.4%	Coraliomargarita akajimensis
100.0%	Sulfurimonas autotrophica
95.4%	Thiohalospira alkaliphila
95.4%	Pusillimonas noertemannii
95.4%	Aquimonas voraii
95.4%	Dechloromonas hortensis
95.4%	Dechloromonas hortensis
95.4%	Dechloromonas hortensis
95.4%	Thiomicrorhabdus arctica
97.5%	Nitrospira moscoviensis
95.4%	Hydrogenovibrio marinus
95.4%	Thiohalocapsa halophila
95.4%	Thiomicrorhabdus chilensis
95.4%	Thiomicrorhabdus chilensis
95.4%	Thiomicrorhabdus chilensis
95.4%	Azovibrio restrictus
95.4%	Rhabdochromatium marinum
95.4%	Thalassotalea ganghwensis
95.4%	Oleiphilus messinensis
95.4%	Oleiphilus messinensis
100.0%	Sulfurimonas crateris
100.0%	Sulfurimonas crateris
100.0%	Sulfurimonas crateris
100.0%	Sulfurimonas crateris
100.0%	Sulfurimonas crateris
100.0%	Sulfurimonas crateris
100.0%	Sulfitobacter sabulilitoris
100.0%	Mesorhizobium zhangyense
100.0%	Methylobacterium segetis
100.0%	Lachnoanaerobaculum gingivalis
100.0%	Paracoccus jeotgali
100.0%	Aquisediminimonas sediminicola
100.0%	Acidimangrovimonas sediminis
100.0%	Aquisediminimonas profunda
100.0%	Mesorhizobium composti
100.0%	Mesorhizobium carbonis
100.0%	Paracoccus indicus
100.0%	Marinicaulis aureum
100.0%	Aliishimia ponticola
100.0%	Arcobacter canalis
100.0%	Amylibacter lutimaris
100.0%	Loktanella acticola
99.3%	Anaerotignum aminivorans
100.0%	Henriciella algicola
100.0%	Pararhizobium haloflavum
100.0%	Clostridium tepidum
100.0%	Arcobacter lekithochrous
100.0%	Arcobacter lekithochrous
95.4%	Pleomorphochaeta caudata
95.3%	Pleomorphochaeta caudata
100.0%	Labrenzia salina
100.0%	Litorisediminivivens gilvus
95.3%	Marinomonas atlantica
100.0%	Pseudoruegeria aestuarii
100.0%	Sulfurovum riftiae
100.0%	Sulfurovum riftiae
100.0%	Sulfurovum riftiae
95.3%	Aetherobacter rufus
100.0%	Marivivens donghaensis
100.0%	Arcobacter pacificus
100.0%	Arcobacter pacificus
100.0%	Haloimpatiens lingqiaonensis
100.0%	Bradyrhizobium vignae
100.0%	Celeribacter ethanolicus
100.0%	Sphingomonas hengshuiensis
99.3%	Fusibacter fontis
100.0%	Arcobacter lanthieri
100.0%	Acetoanaerobium pronyense
95.4%	Sedimenticola thiotaurini
100.0%	Arcobacter ebronensis
100.0%	Sphingobium phenoxybenzoativorans
100.0%	Brevundimonas denitrificans
100.0%	Clostridium chromiireducens
100.0%	Clostridium saccharobutylicum
100.0%	Sulfurospirillum multivorans
100.0%	Clostridium perfringens
100.0%	Sulfurimonas gotlandica
100.0%	Sulfurimonas gotlandica
100.0%	Sulfurimonas gotlandica
100.0%	Sulfurimonas gotlandica
100.0%	Filomicrobium fusiforme
100.0%	Peptoclostridium litorale
100.0%	Romboutsia lituseburensis
95.4%	Hydrogenovibrio crunogenus
95.4%	Hydrogenovibrio crunogenus
95.4%	Hydrogenovibrio crunogenus
95.4%	Hydrogenovibrio crunogenus
95.4%	Hydrogenovibrio crunogenus
95.4%	Hydrogenovibrio crunogenus
95.4%	Hydrogenovibrio crunogenus
100.0%	Eubacterium xylanophilum
100.0%	Arcobacter butzleri
100.0%	Arcobacter butzleri
100.0%	Arcobacter butzleri
100.0%	Arcobacter butzleri
100.0%	Arcobacter butzleri
100.0%	Arcobacter butzleri
100.0%	Defluviimonas aestuarii
95.4%	Vibrio alfacsensis
95.4%	Vibrio alfacsensis
95.4%	Vibrio alfacsensis
95.4%	Vibrio alfacsensis
100.0%	Thiothrix nivea
100.0%	Arcobacter venerupis
100.0%	Pseudoscillatoria coralii
99.3%	Dethiosulfovibrio salsuginis
100.0%	Thiothrix caldifontis
100.0%	Alkaliphilus halophilus
100.0%	Salipiger mucosus
100.0%	Sulfurospirillum carboxydovorans
100.0%	Sulfurospirillum carboxydovorans
100.0%	Arcobacter thereius
100.0%	Blautia luti
100.0%	Terasakiella pusilla
97.0%	Thiofractor thiocaminus
99.3%	Anaerotignum propionicum
100.0%	Clostridium subterminale
95.3%	Thioprofundum lithotrophicum
100.0%	Oceanirhabdus sediminicola
100.0%	Oceanicaulis stylophorae
96.9%	Chlorobaculum limnaeum
100.0%	Thiothrix fructosivorans
100.0%
96.4%	Paludibacter propionicigenes
100.0%	Sulfurimonas autotrophica
100.0%	Sulfurimonas autotrophica
100.0%	Sulfurimonas autotrophica
100.0%	Sulfurimonas autotrophica
100.0%	Sulfurimonas autotrophica
100.0%	Alkaliphilus oremlandii
100.0%	Sulfuricurvum kujiense
100.0%	Methylobacterium radiotolerans
100.0%	Polymorphum gilvum
100.0%	Sulfurimonas denitrificans
98.9%	Corynebacterium coyleae
96.4%	Marinifilum fragile
96.4%	Arcobacter mytili
97.5%	Arcobacter mytili
96.4%	Arcobacter mytili
100.0%	Arcobacter mytili
100.0%	Nitratireductor basaltis
100.0%	Lutimaribacter pacificus
100.0%	Helicobacter brantae
100.0%	Pelagibius litoralis
100.0%	Peptostreptococcus stomatis
100.0%	Roseibaca ekhonensis
95.4%	Thiomicrorhabdus psychrophila
95.3%	Sedimenticola selenatireducens
100.0%	Pannonibacter phragmitetus
99.3%
100.0%	Arcobacter cryaerophilus
95.4%	Oleiphilus messinensis
95.4%	Oleiphilus messinensis
99.3%	Fusibacter paucivorans
100.0%	Sulfurimonas crateris
99.3%	Sulfurimonas crateris
100.0%	Sulfurimonas crateris
100.0%	Sulfurimonas crateris
100.0%	Sulfurimonas crateris
100.0%	Sulfurimonas crateris
100.0%	Sulfurimonas crateris
100.0%	Sulfurimonas crateris
100.0%	Sulfurimonas crateris
100.0%	Sulfurimonas crateris
95.8%	Parabacteroides chongii
100.0%	Aliishimia ponticola
100.0%	Arcobacter canalis
100.0%	Arcobacter canalis
95.8%	Vicingus serpentipes
100.0%	Amylibacter lutimaris
100.0%	Arcobacter lekithochrous
100.0%	Arcobacter lekithochrous
98.7%	Lawsonella clevelandensis
100.0%	Sulfurovum riftiae
98.1%	Sulfurovum riftiae
100.0%	Sulfurovum riftiae
100.0%	Sulfurovum riftiae
100.0%	Sulfurovum riftiae
100.0%	Sulfurovum riftiae
95.8%	Salinivirga cyanobacteriivorans
100.0%	Anaerococcus nagyae
98.7%	Corynebacterium jeddahense
100.0%	Arcobacter ebronensis
100.0%	Arcobacter ebronensis
100.0%	Arcobacter ebronensis
94.8%	Desulfonatronum buryatense
94.9%	Desulfovibrio africanus
100.0%	Clostridium saccharobutylicum
100.0%	Sulfurimonas gotlandica
100.0%	Sulfurimonas gotlandica
100.0%	Sulfurimonas gotlandica
100.0%	Sulfurimonas gotlandica
100.0%	Sulfurimonas gotlandica
100.0%	Sulfurimonas gotlandica
100.0%	Sulfurimonas gotlandica
100.0%	Sulfurimonas gotlandica
95.3%	Hydrogenovibrio crunogenus
100.0%	Arcobacter butzleri
100.0%	Arcobacter butzleri
99.3%	Arcobacter butzleri
100.0%	Arcobacter butzleri
100.0%	Arcobacter butzleri
100.0%	Arcobacter butzleri
100.0%	Arcobacter butzleri
100.0%	Arcobacter butzleri
100.0%	Arcobacter butzleri
100.0%	Arcobacter butzleri
100.0%	Arcobacter butzleri
100.0%	Arcobacter butzleri
94.8%	Desulfovibrio giganteus
94.8%	Desulfovibrio giganteus
95.3%	Thiocapsa marina
95.8%	Chryseobacterium greenlandense
99.3%	Pseudoscillatoria coralii
99.3%	Pseudoscillatoria coralii
99.3%	Pseudoscillatoria coralii
99.3%	Pseudoscillatoria coralii
99.3%	Pseudoscillatoria coralii
99.3%	Pseudoscillatoria coralii
99.3%	Pseudoscillatoria coralii
99.3%	Pseudoscillatoria coralii
99.3%	Pseudoscillatoria coralii
99.3%	Pseudoscillatoria coralii
99.3%	Pseudoscillatoria coralii
99.3%	Pseudoscillatoria coralii
99.3%	Pseudoscillatoria coralii
99.3%	Pseudoscillatoria coralii
99.3%	Pseudoscillatoria coralii
99.3%	Pseudoscillatoria coralii
99.3%	Pseudoscillatoria coralii
99.3%	Pseudoscillatoria coralii
99.3%	Pseudoscillatoria coralii
99.3%	Pseudoscillatoria coralii
99.3%	Pseudoscillatoria coralii
99.3%	Pseudoscillatoria coralii
99.3%	Pseudoscillatoria coralii
99.3%	Pseudoscillatoria coralii
100.0%	Pseudoscillatoria coralii
99.3%	Pseudoscillatoria coralii
99.3%	Pseudoscillatoria coralii
99.3%	Pseudoscillatoria coralii
99.3%	Pseudoscillatoria coralii
99.3%	Pseudoscillatoria coralii
99.3%	Pseudoscillatoria coralii
99.3%	Pseudoscillatoria coralii
99.3%	Pseudoscillatoria coralii
99.3%	Pseudoscillatoria coralii
99.3%	Pseudoscillatoria coralii
99.3%	Pseudoscillatoria coralii
99.3%	Pseudoscillatoria coralii
99.3%	Pseudoscillatoria coralii
99.3%	Pseudoscillatoria coralii
99.3%	Pseudoscillatoria coralii
99.3%	Pseudoscillatoria coralii
99.3%	Pseudoscillatoria coralii
99.3%	Pseudoscillatoria coralii
99.3%	Pseudoscillatoria coralii
99.3%	Pseudoscillatoria coralii
99.3%	Pseudoscillatoria coralii
99.3%	Pseudoscillatoria coralii
99.3%	Pseudoscillatoria coralii
99.3%	Pseudoscillatoria coralii
99.3%	Pseudoscillatoria coralii
99.3%	Pseudoscillatoria coralii
99.3%	Pseudoscillatoria coralii
99.3%	Pseudoscillatoria coralii
99.3%	Pseudoscillatoria coralii
99.3%	Pseudoscillatoria coralii
99.3%	Pseudoscillatoria coralii
99.3%	Pseudoscillatoria coralii
99.3%	Pseudoscillatoria coralii
99.3%	Pseudoscillatoria coralii
99.3%	Pseudoscillatoria coralii
100.0%	Pseudoscillatoria coralii
99.3%	Pseudoscillatoria coralii
99.3%	Pseudoscillatoria coralii
99.3%	Pseudoscillatoria coralii
99.3%	Pseudoscillatoria coralii
99.3%	Pseudoscillatoria coralii
99.3%	Pseudoscillatoria coralii
99.3%	Pseudoscillatoria coralii
99.3%	Pseudoscillatoria coralii
99.3%	Pseudoscillatoria coralii
100.0%	Thiothrix caldifontis
94.8%	Desulfatitalea tepidiphila
95.8%	Bacteroides clarus
95.3%	Thioprofundum lithotrophicum
96.4%	Chlorobaculum limnaeum
96.9%	Chlorobaculum limnaeum
96.4%	Chlorobaculum limnaeum
96.4%	Chlorobaculum limnaeum
96.4%	Chlorobaculum limnaeum
96.4%	Chlorobaculum limnaeum
96.4%	Chlorobaculum limnaeum
96.4%	Chlorobaculum limnaeum
96.4%	Chlorobaculum limnaeum
[truncated: 19,324 more rows]
