# Supplementary material for: Revealing the Microbiome of Four Different Thermal Springs in Turkey with Environmental DNA Metabarcoding
Source: Biology (Basel). 2022 Jun 30;11(7):998. doi: 10.3390/biology11070998 (PMC9311576; doi:10.3390/biology11070998)
Supplement: Supplementary file 1 [file biology-11-00998-s001.zip › Supplementary Table S3/16d.uniq.csv]

% Pairwise Identity	Organism
95.7%	Sulfurihydrogenibium azorense
94.5%	Sphingopyxis fribergensis
92.4%	Acinetobacter vivianii
90.0%	Agrobacterium fabrum
100.0%	Vibrio fluvialis
89.4%	Acinetobacter vivianii
88.9%	Methylobacterium phyllostachyos
99.5%	Vibrio furnissii
100.0%	Vibrio alginolyticus
99.5%	Catenovulum maritimum
99.5%	Vibrio hyugaensis
99.5%	Cobetia marina
100.0%	Vibrio cidicii
98.0%	Desulfocapsa sulfexigens
100.0%	Vibrio porteresiae
100.0%	Vibrio cortegadensis
99.0%	Catenovulum maritimum
98.5%	Marinomonas fungiae
100.0%	Halomonas lionensis
99.5%	Vibrio fluvialis
100.0%	Cobetia marina
99.5%	Vibrio mytili
99.0%	Vibrio furnissii
99.5%	Catenovulum maritimum
99.5%	Vibrio fluvialis
98.9%	Exiguobacterium aestuarii
89.2%	Acinetobacter vivianii
100.0%	Vibrio hyugaensis
98.9%	Vibrio thalassae
98.4%	Vibrio furnissii
98.4%	Hydrogenovibrio marinus
98.9%	Cysteiniphilum litorale
87.4%	Acinetobacter vivianii
99.5%	Catenovulum maritimum
100.0%	Cobetia marina
99.5%	Francisella noatunensis
98.9%	Vibrio fluvialis
98.4%	Hydrogenovibrio marinus
97.9%	Vibrio cidicii
98.9%	Vibrio thalassae
98.9%	Vibrio fluvialis
100.0%	Corynebacterium tuberculostearicum
97.4%	Vibrio cidicii
98.4%	Staphylococcus epidermidis
99.4%	Vibrio furnissii
99.4%	Vibrio hyugaensis
97.9%	Shewanella algae
97.9%	Thiomicrorhabdus chilensis
98.4%	Pseudoxanthomonas helianthi
100.0%	Pseudoalteromonas profundi
98.9%	Vibrio cidicii
100.0%	Halodesulfovibrio oceani
100.0%	Streptococcus periodonticum
100.0%	Acinetobacter johnsonii
100.0%	Desulfosarcina widdelii
100.0%	Pseudoalteromonas profundi
100.0%	Vibrio cidicii
100.0%	Pseudodesulfovibrio indicus
100.0%	Pseudodesulfovibrio indicus
100.0%	Lactococcus garvieae
100.0%	Bacillus mesophilus
100.0%	Alteromonas mediterranea
100.0%	Acinetobacter albensis
100.0%	Desulfomicrobium aestuarii
100.0%	Desulfuromonas acetoxidans
100.0%	Streptococcus anginosus
100.0%	Pseudodesulfovibrio piezophilus
100.0%	Acinetobacter johnsonii
100.0%	Acinetobacter junii
100.0%	Halodesulfovibrio oceani
100.0%	Acinetobacter septicus
100.0%	Geobacillus stearothermophilus
100.0%	Desulfovibrio brasiliensis
100.0%	Cobetia marina
100.0%	Halolactibacillus halophilus
100.0%	Lactococcus lactis
100.0%	Veillonella tobetsuensis
100.0%	Acinetobacter lwoffii
100.0%	Streptococcus sanguinis
100.0%	Pseudodesulfovibrio portus
100.0%	Vibrio plantisponsor
100.0%	Parageobacillus thermantarcticus
100.0%	Desulfovibrio salexigens
100.0%	Desulfovibrio salexigens
100.0%	Desulfomicrobium baculatum
98.9%	Marinobacterium sediminicola
100.0%	Streptococcus thermophilus
100.0%	Streptococcus salivarius
100.0%	Halodesulfovibrio marinisediminis
100.0%	Vibrio furnissii
100.0%	Desulfocapsa thiozymogenes
100.0%	Desulfocapsa thiozymogenes
100.0%	Desulfosarcina cetonica
100.0%	Desulfovibrio zosterae
100.0%	Acinetobacter ursingii
100.0%	Streptococcus periodonticum
100.0%	Alteromonas oceani
100.0%	Alteromonas oceani
100.0%	Alteromonas oceani
100.0%	Rheinheimera marina
100.0%	Shewanella carassii
100.0%	Paraglaciecola aestuariivivens
100.0%	Oceanispirochaeta sediminicola
100.0%	Cysteiniphilum litorale
100.0%	Leuconostoc mesenteroides
100.0%	Delftia rhizosphaerae
100.0%	Pseudomonas lactis
100.0%	Staphylococcus edaphicus
100.0%	Marinobacter halotolerans
100.0%	Halomonas lutescens
100.0%	Pseudoalteromonas profundi
100.0%	Pseudoalteromonas profundi
100.0%	Vibrio cidicii
100.0%	Vibrio cidicii
100.0%	Vibrio cidicii
100.0%	Vibrio cidicii
99.4%	Vibrio cidicii
96.9%	Vibrio cidicii
100.0%	Pseudoalteromonas gelatinilytica
100.0%	Pseudoalteromonas fenneropenaei
100.0%	Marinobacterium aestuariivivens
100.0%	Alteromonas mediterranea
100.0%	Alteromonas mediterranea
100.0%	Alteromonas mediterranea
100.0%	Vibrio cortegadensis
100.0%	Vibrio cortegadensis
100.0%	Enterobacter tabaci
100.0%	Catenovulum maritimum
100.0%	Catenovulum maritimum
100.0%	Catenovulum maritimum
100.0%	Sphaerochaeta associata
100.0%	Vibrio hyugaensis
100.0%	Vibrio hyugaensis
100.0%	Vibrio hyugaensis
100.0%	Vibrio hyugaensis
87.4%	Sphingopyxis fribergensis
100.0%	Vibrio salilacus
100.0%	Pseudomonas zhaodongensis
100.0%	Marinobacterium mangrovicola
100.0%	Pseudoalteromonas xiamenensis
100.0%	Marinomonas fungiae
100.0%	Marinomonas fungiae
100.0%	Hydrogenophaga carboriunda
100.0%	Halomonas lionensis
100.0%	Vibrio navarrensis
100.0%	Vibrio alginolyticus
100.0%	Vibrio alginolyticus
100.0%	Vibrio alginolyticus
100.0%	Stenotrophomonas rhizophila
100.0%	Snodgrassella alvi
100.0%	Vibrio alginolyticus
100.0%	Neisseria sicca
100.0%	Legionella lytica
100.0%	Hydrogenovibrio crunogenus
100.0%	Lactobacillus delbrueckii
100.0%	Vibrio fluvialis
100.0%	Vibrio fluvialis
100.0%	Vibrio fluvialis
100.0%	Oceanospirillum nioense
100.0%	Oceanospirillum nioense
96.9%	Vibrio pectenicida
100.0%	Vibrio vulnificus
100.0%	Vibrio albensis
100.0%	Citrobacter braakii
100.0%	Aeromonas diversa
100.0%	Acidithiobacillus ferridurans
100.0%	Staphylococcus capitis
100.0%	Francisella hispaniensis
100.0%	Gallaecimonas pentaromativorans
100.0%	Aeromonas taiwanensis
100.0%	Stenotrophomonas chelatiphaga
100.0%	Providencia alcalifaciens
100.0%	Vibrio parahaemolyticus
100.0%	Shewanella algae
100.0%	Shewanella decolorationis
100.0%	Cobetia marina
100.0%	Cobetia marina
100.0%	Cobetia marina
100.0%	Hydrogenophaga taeniospiralis
100.0%	Halomonas venusta
100.0%	Staphylococcus epidermidis
100.0%	Oceanospirillum beijerinckii
100.0%	Oceanospirillum beijerinckii
100.0%	Oceanospirillum beijerinckii
100.0%	Exiguobacterium aurantiacum
100.0%	Morganella morganii
100.0%	Cobetia amphilecti
100.0%	Streptococcus sanguinis
100.0%	Vibrio jasicida
100.0%	Thalassolituus marinus
100.0%	Vibrio plantisponsor
100.0%	Vibrio plantisponsor
100.0%	Pseudidiomarina aquimaris
100.0%	Thiomonas arsenitoxydans
100.0%	Lactobacillus fuchuensis
100.0%	Haemophilus haemolyticus
100.0%	Halothiobacillus neapolitanus
100.0%	Halothiobacillus neapolitanus
100.0%	Pseudomonas stutzeri
100.0%	Psychrobacter cryohalolentis
100.0%	Psychrobacter cryohalolentis
100.0%	Vibrio mytili
100.0%	Vibrio mytili
100.0%	Vibrio mytili
100.0%	Halochromatium glycolicum
100.0%	Marinobacter hydrocarbonoclasticus
100.0%	Marinobacterium sediminicola
100.0%	Marinobacterium sediminicola
100.0%	Vibrio hangzhouensis
100.0%	Vibrio hangzhouensis
100.0%	Vibrio porteresiae
100.0%	Halomonas arcis
100.0%	Morganella morganii
100.0%	Francisella noatunensis
100.0%	Thalassotalea agarivorans
100.0%	Denitratisoma oestradiolicum
100.0%	Psychrobacter celer
100.0%	Halomonas taeanensis
100.0%	Exiguobacterium marinum
100.0%	Exiguobacterium aestuarii
100.0%	Streptococcus thermophilus
100.0%	Streptococcus salivarius
100.0%	Rheinheimera perlucida
100.0%	Providencia vermicola
100.0%	Providencia vermicola
100.0%	Catellicoccus marimammalium
100.0%	Azotobacter beijerinckii
100.0%	Halomonas meridiana
100.0%	Staphylococcus hominis
100.0%	Leuconostoc carnosum
100.0%	Vibrio furnissii
100.0%	Staphylococcus aureus
100.0%	Staphylococcus auricularis
100.0%	Hydrogenovibrio marinus
100.0%	Idiomarina fontislapidosi
100.0%	Granulicatella elegans
100.0%	Azovibrio restrictus
100.0%	Hydrogenovibrio thermophilus
100.0%	Legionella feeleii
100.0%	Staphylococcus warneri
100.0%	Gemella morbillorum
100.0%	Jeotgalicoccus halotolerans
100.0%	Staphylococcus lugdunensis
100.0%	Paraglaciecola aestuariivivens
99.4%	Cysteiniphilum litorale
100.0%	Pseudoalteromonas profundi
100.0%	Vibrio cidicii
100.0%	Vibrio cidicii
100.0%	Vibrio cidicii
100.0%	Vibrio cidicii
100.0%	Pseudoalteromonas gelatinilytica
100.0%	Pseudoalteromonas gelatinilytica
100.0%	Vibrio cortegadensis
100.0%	Vibrio cortegadensis
100.0%	Vibrio cortegadensis
100.0%	Vibrio cortegadensis
100.0%	Sulfuricaulis limicola
100.0%	Sulfuricaulis limicola
100.0%	Catenovulum maritimum
100.0%	Catenovulum maritimum
100.0%	Catenovulum maritimum
100.0%	Catenovulum maritimum
100.0%	Vibrio hyugaensis
100.0%	Vibrio hyugaensis
100.0%	Vibrio hyugaensis
100.0%	Vibrio hyugaensis
100.0%	Marinobacterium mangrovicola
100.0%	Pseudoalteromonas xiamenensis
100.0%	Vibrio alginolyticus
100.0%	Vibrio alginolyticus
100.0%	Vibrio alginolyticus
100.0%	Vibrio alginolyticus
100.0%	Lactobacillus delbrueckii
100.0%	Arcobacter butzleri
100.0%	Vibrio fluvialis
100.0%	Vibrio fluvialis
100.0%	Vibrio fluvialis
100.0%	Vibrio fluvialis
100.0%	Vibrio fluvialis
100.0%	Vibrio fluvialis
100.0%	Vibrio vulnificus
100.0%	Staphylococcus capitis
100.0%	Gallaecimonas pentaromativorans
100.0%	Providencia alcalifaciens
100.0%	Shewanella algae
100.0%	Cobetia marina
100.0%	Cobetia marina
100.0%	Cobetia marina
99.4%	Cobetia marina
100.0%	Cobetia marina
100.0%	Cobetia marina
100.0%	Halomonas venusta
100.0%	Halomonas venusta
100.0%	Staphylococcus epidermidis
100.0%	Staphylococcus epidermidis
100.0%	Oceanospirillum beijerinckii
100.0%	Exiguobacterium aurantiacum
100.0%	Vibrio plantisponsor
100.0%	Pseudidiomarina aquimaris
100.0%	Desulfovibrio salexigens
100.0%	Desulfovibrio salexigens
100.0%	Vibrio mytili
100.0%	Marinobacter hydrocarbonoclasticus
100.0%	Vibrio porteresiae
100.0%	Exiguobacterium marinum
100.0%	Exiguobacterium marinum
100.0%	Exiguobacterium aestuarii
100.0%	Exiguobacterium aestuarii
100.0%	Exiguobacterium aestuarii
100.0%	Streptococcus thermophilus
99.4%	Streptococcus salivarius
100.0%	Catellicoccus marimammalium
100.0%	Catellicoccus marimammalium
100.0%	Methylobacter tundripaludum
100.0%	Staphylococcus hominis
100.0%	Vibrio furnissii
100.0%	Vibrio furnissii
99.4%	Vibrio furnissii
99.4%	Vibrio furnissii
100.0%	Vibrio furnissii
100.0%	Staphylococcus aureus
100.0%	Vagococcus fluvialis
100.0%	Vagococcus fluvialis
100.0%	Staphylococcus warneri
99.4%	Streptococcus periodonticum
99.4%	Streptococcus periodonticum
99.4%	Streptococcus periodonticum
99.4%	Streptococcus periodonticum
99.4%	Streptococcus periodonticum
99.4%	Streptococcus periodonticum
99.4%	Streptococcus periodonticum
99.4%	Streptococcus periodonticum
99.4%	Streptococcus periodonticum
99.4%	Acinetobacter johnsonii
100.0%	Alteromonas oceani
100.0%	Aeribacillus composti
100.0%	Pseudomonas lactis
100.0%	Pseudoalteromonas profundi
99.4%	Vibrio cidicii
100.0%	Vibrio cidicii
99.4%	Vibrio cidicii
100.0%	Vibrio cidicii
99.4%	Vibrio cidicii
100.0%	Vibrio cidicii
100.0%	Vibrio cidicii
99.4%	Lactococcus garvieae
99.4%	Lactococcus garvieae
100.0%	Pseudoalteromonas gelatinilytica
100.0%	Pseudoalteromonas gelatinilytica
100.0%	Pseudoalteromonas gelatinilytica
100.0%	Pseudoalteromonas fenneropenaei
100.0%	Alteromonas mediterranea
100.0%	Alteromonas mediterranea
100.0%	Vibrio cortegadensis
100.0%	Vibrio cortegadensis
99.4%	Vibrio cortegadensis
100.0%	Vibrio cortegadensis
100.0%	Vibrio cortegadensis
100.0%	Catenovulum maritimum
100.0%	Catenovulum maritimum
100.0%	Catenovulum maritimum
99.4%	Vibrio hyugaensis
100.0%	Vibrio hyugaensis
100.0%	Vibrio hyugaensis
99.4%	Desulfomicrobium aestuarii
99.4%	Desulfomicrobium aestuarii
99.4%	Desulfomicrobium aestuarii
99.4%	Desulfomicrobium aestuarii
100.0%	Halomonas lionensis
99.7%	Pseudoalteromonas shioyasakiensis
99.7%	Pseudoalteromonas shioyasakiensis
99.6%	Vibrio alginolyticus
100.0%	Vibrio alginolyticus
100.0%	Vibrio alginolyticus
100.0%	Vibrio alginolyticus
99.4%	Vibrio alginolyticus
100.0%	Vibrio alginolyticus
99.4%	Desulfuromonas acetoxidans
99.6%	Vibrio fluvialis
99.6%	Vibrio ordalii
100.0%	Vibrio fluvialis
99.4%	Vibrio fluvialis
100.0%	Vibrio fluvialis
99.4%	Vibrio fluvialis
100.0%	Vibrio fluvialis
100.0%	Vibrio fluvialis
100.0%	Vibrio vulnificus
99.4%	Pseudodesulfovibrio piezophilus
99.4%	Acinetobacter johnsonii
99.4%	Acinetobacter johnsonii
99.4%	Desulfobotulus sapovorans
100.0%	Francisella hispaniensis
99.4%	Halodesulfovibrio oceani
100.0%	Halodesulfovibrio oceani
99.4%	Halodesulfovibrio oceani
100.0%	Aeromonas taiwanensis
99.6%	Providencia rustigianii
99.6%	Providencia rettgeri
99.4%	Desulfovibrio brasiliensis
99.4%	Desulfovibrio brasiliensis
99.4%	Amphibacillus sediminis
100.0%	Shewanella algae
99.6%	Vibrio diazotrophicus
99.6%	Vibrio diazotrophicus
99.6%	Marinobacterium georgiense
99.6%	Marinobacterium georgiense
100.0%	Cobetia marina
100.0%	Cobetia marina
100.0%	Cobetia marina
100.0%	Cobetia marina
99.4%	Cobetia marina
99.4%	Cobetia marina
99.6%	Pseudoalteromonas espejiana
100.0%	Halomonas venusta
100.0%	Halomonas venusta
100.0%	Halomonas venusta
100.0%	Halomonas venusta
100.0%	Staphylococcus epidermidis
99.4%	Halolactibacillus halophilus
99.4%	Lactococcus lactis
99.4%	Lactococcus lactis
99.4%	Lactococcus lactis
99.4%	Lactococcus lactis
99.4%	Lactococcus lactis
99.6%	Vibrio campbellii
100.0%	Oceanospirillum beijerinckii
100.0%	Oceanospirillum beijerinckii
100.0%	Oceanospirillum beijerinckii
100.0%	Oceanospirillum beijerinckii
99.4%	Veillonella tobetsuensis
99.4%	Veillonella tobetsuensis
99.4%	Streptococcus sanguinis
99.4%	Pseudodesulfovibrio portus
99.4%	Desulfocurvus thunnarius
99.4%	Streptococcus troglodytidis
100.0%	Vibrio plantisponsor
100.0%	Vibrio plantisponsor
100.0%	Pseudidiomarina aquimaris
88.0%	Methylobacterium phyllostachyos
99.4%	Parageobacillus thermantarcticus
99.4%	Desulfovibrio salexigens
99.4%	Desulfovibrio salexigens
99.4%	Desulfovibrio salexigens
99.4%	Desulfovibrio salexigens
99.4%	Desulfovibrio salexigens
99.4%	Desulfovibrio salexigens
99.4%	Desulfovibrio salexigens
99.4%	Desulfovibrio salexigens
99.4%	Desulfovibrio salexigens
99.4%	Desulfovibrio salexigens
99.4%	Desulfovibrio salexigens
99.4%	Desulfovibrio salexigens
99.4%	Desulfovibrio salexigens
99.4%	Desulfocapsa sulfexigens
100.0%	Psychrobacter cryohalolentis
99.4%	Geobacter lovleyi
99.4%	Desulfomicrobium baculatum
99.4%	Desulfomicrobium baculatum
99.4%	Desulfomicrobium baculatum
99.4%	Desulfomicrobium baculatum
99.4%	Desulfomicrobium baculatum
99.4%	Pseudodesulfovibrio aespoeensis
99.4%	Vibrio mytili
97.8%	Halochromatium glycolicum
99.4%	Desulfosarcina variabilis
99.4%	Desulfosarcina variabilis
100.0%	Marinobacterium sediminicola
99.4%	Marinobacterium sediminicola
100.0%	Vibrio hangzhouensis
99.4%	Vibrio porteresiae
100.0%	Vibrio porteresiae
100.0%	Vibrio porteresiae
99.4%	Francisella noatunensis
100.0%	Exiguobacterium marinum
100.0%	Exiguobacterium aestuarii
100.0%	Exiguobacterium aestuarii
100.0%	Exiguobacterium aestuarii
99.4%	Streptococcus thermophilus
99.4%	Streptococcus thermophilus
99.4%	Streptococcus thermophilus
99.4%	Streptococcus thermophilus
99.4%	Streptococcus thermophilus
99.4%	Streptococcus thermophilus
99.4%	Streptococcus thermophilus
99.4%	Streptococcus thermophilus
99.4%	Streptococcus thermophilus
99.4%	Streptococcus thermophilus
99.4%	Streptococcus thermophilus
99.4%	Streptococcus thermophilus
99.4%	Streptococcus salivarius
100.0%	Providencia vermicola
99.4%	Halodesulfovibrio marinisediminis
99.4%	Halodesulfovibrio marinisediminis
99.4%	Halodesulfovibrio marinisediminis
100.0%	Vibrio furnissii
100.0%	Vibrio furnissii
99.4%	Desulfocapsa thiozymogenes
99.4%	Desulfocapsa thiozymogenes
99.4%	Desulfocapsa thiozymogenes
99.4%	Desulfocapsa thiozymogenes
99.4%	Desulfobulbus elongatus
99.4%	Hydrogenovibrio marinus
99.7%	Psychrobacter proteolyticus
99.4%	Desulfosarcina cetonica
99.4%	Desulfosarcina cetonica
99.4%	Succinispira mobilis
99.4%	Desulfovibrio zosterae
99.4%	Acinetobacter ursingii
99.4%	Desulfovibrio inopinatus
99.4%	Pandoraea iniqua
99.4%	Streptococcus periodonticum
99.4%	Streptococcus periodonticum
99.4%	Acinetobacter johnsonii
99.4%	Vibrio fujianensis
99.4%	Alteromonas oceani
99.4%	Alteromonas oceani
99.4%	Alteromonas oceani
99.4%	Alteromonas oceani
99.4%	Alteromonas oceani
99.4%	Alteromonas oceani
99.4%	Alteromonas oceani
99.4%	Alteromonas oceani
99.4%	Alteromonas oceani
99.4%	Alteromonas oceani
99.4%	Alteromonas oceani
99.4%	Alteromonas oceani
99.4%	Alteromonas oceani
99.4%	Alteromonas oceani
99.4%	Alteromonas oceani
99.4%	Alteromonas oceani
99.4%	Halomonas nigrificans
99.4%	Halomonas nigrificans
99.4%	Halomonas nigrificans
99.4%	Nitrincola schmidtii
99.4%	Cysteiniphilum litorale
99.4%	Cysteiniphilum litorale
99.4%	Cysteiniphilum litorale
99.4%	Cysteiniphilum litorale
99.4%	Cysteiniphilum litorale
99.4%	Pseudomonas lactis
99.4%	Pseudomonas lactis
99.4%	Pleomorphochaeta caudata
99.4%	Idiomarina tyrosinivorans
99.4%	Pseudoalteromonas profundi
99.4%	Pseudoalteromonas profundi
99.4%	Pseudoalteromonas profundi
99.4%	Pseudoalteromonas profundi
99.4%	Pseudoalteromonas profundi
99.4%	Pseudoalteromonas profundi
99.4%	Pseudoalteromonas profundi
99.4%	Pseudoalteromonas profundi
99.4%	Pseudoalteromonas profundi
99.4%	Pseudoalteromonas profundi
99.4%	Pseudoalteromonas profundi
99.4%	Pseudoalteromonas profundi
99.4%	Pseudoalteromonas profundi
99.4%	Pseudoalteromonas profundi
99.4%	Pseudoalteromonas profundi
99.4%	Pseudoalteromonas profundi
99.4%	Pseudoalteromonas profundi
99.4%	Pseudoalteromonas profundi
99.4%	Pseudoalteromonas profundi
99.4%	Pseudoalteromonas profundi
99.4%	Vibrio barjaei
99.4%	Vibrio barjaei
99.4%	Vibrio barjaei
99.4%	Vibrio cidicii
99.4%	Vibrio cidicii
99.4%	Vibrio cidicii
99.4%	Vibrio cidicii
99.4%	Vibrio cidicii
99.4%	Vibrio cidicii
99.4%	Vibrio cidicii
99.4%	Vibrio cidicii
99.4%	Vibrio cidicii
99.4%	Vibrio cidicii
99.4%	Vibrio cidicii
99.4%	Vibrio cidicii
99.4%	Vibrio cidicii
100.0%	Vibrio cidicii
99.4%	Vibrio cidicii
99.4%	Vibrio cidicii
99.4%	Vibrio cidicii
99.4%	Vibrio cidicii
99.4%	Vibrio cidicii
99.4%	Vibrio cidicii
99.4%	Vibrio cidicii
99.4%	Vibrio cidicii
100.0%	Vibrio cidicii
99.4%	Vibrio cidicii
99.4%	Vibrio cidicii
99.4%	Vibrio cidicii
99.4%	Vibrio cidicii
99.4%	Vibrio cidicii
99.4%	Vibrio cidicii
99.4%	Vibrio cidicii
99.4%	Vibrio cidicii
99.4%	Vibrio cidicii
99.4%	Vibrio cidicii
99.4%	Vibrio cidicii
99.4%	Vibrio cidicii
99.4%	Vibrio cidicii
99.4%	Vibrio cidicii
99.4%	Vibrio cidicii
99.4%	Vibrio cidicii
99.4%	Vibrio cidicii
99.4%	Vibrio cidicii
99.4%	Vibrio cidicii
99.4%	Vibrio cidicii
99.4%	Vibrio cidicii
99.4%	Vibrio cidicii
99.4%	Vibrio cidicii
99.4%	Vibrio cidicii
99.4%	Vibrio cidicii
99.4%	Vibrio cidicii
99.4%	Vibrio cidicii
99.4%	Vibrio cidicii
99.4%	Vibrio cidicii
99.4%	Vibrio cidicii
99.4%	Vibrio cidicii
99.4%	Vibrio cidicii
99.4%	Vibrio cidicii
99.4%	Vibrio cidicii
99.4%	Vibrio cidicii
99.4%	Vibrio cidicii
99.4%	Vibrio cidicii
99.4%	Vibrio cidicii
99.4%	Vibrio cidicii
99.4%	Vibrio cidicii
99.4%	Vibrio cidicii
100.0%	Vibrio cidicii
99.4%	Vibrio cidicii
99.4%	Vibrio cidicii
99.4%	Vibrio cidicii
99.4%	Vibrio cidicii
99.4%	Vibrio cidicii
99.4%	Vibrio cidicii
99.4%	Vibrio cidicii
99.4%	Vibrio cidicii
99.4%	Vibrio cidicii
99.4%	Vibrio cidicii
99.4%	Vibrio cidicii
99.4%	Vibrio cidicii
99.4%	Vibrio cidicii
99.4%	Vibrio cidicii
99.4%	Vibrio cidicii
99.4%	Vibrio cidicii
99.4%	Vibrio cidicii
99.4%	Vibrio cidicii
99.4%	Vibrio cidicii
99.4%	Vibrio cidicii
99.4%	Vibrio cidicii
99.4%	Vibrio cidicii
99.4%	Vibrio cidicii
99.4%	Vibrio cidicii
99.4%	Vibrio cidicii
99.4%	Vibrio cidicii
99.4%	Vibrio cidicii
99.4%	Vibrio cidicii
99.4%	Vibrio cidicii
99.4%	Vibrio cidicii
99.4%	Vibrio cidicii
99.4%	Vibrio cidicii
99.4%	Vibrio cidicii
99.4%	Vibrio cidicii
99.4%	Vibrio cidicii
99.4%	Vibrio cidicii
99.4%	Vibrio cidicii
99.4%	Vibrio cidicii
99.4%	Vibrio cidicii
99.4%	Vibrio cidicii
99.4%	Vibrio cidicii
99.4%	Vibrio cidicii
99.4%	Vibrio cidicii
99.4%	Vibrio cidicii
99.4%	Vibrio cidicii
99.4%	Vibrio cidicii
99.4%	Vibrio cidicii
99.4%	Vibrio cidicii
99.4%	Vibrio cidicii
99.4%	Vibrio cidicii
99.4%	Vibrio cidicii
99.4%	Vibrio cidicii
99.4%	Vibrio cidicii
99.4%	Vibrio cidicii
99.4%	Vibrio cidicii
99.4%	Vibrio cidicii
99.4%	Vibrio cidicii
99.4%	Vibrio cidicii
99.4%	Vibrio cidicii
99.4%	Vibrio cidicii
99.4%	Vibrio cidicii
99.4%	Vibrio cidicii
99.4%	Vibrio cidicii
99.4%	Vibrio cidicii
99.4%	Vibrio cidicii
99.4%	Vibrio cidicii
99.4%	Vibrio cidicii
99.4%	Vibrio cidicii
99.4%	Vibrio cidicii
99.4%	Vibrio cidicii
99.4%	Vibrio cidicii
99.4%	Vibrio cidicii
99.4%	Vibrio cidicii
99.4%	Vibrio cidicii
99.4%	Vibrio cidicii
99.4%	Vibrio cidicii
99.4%	Vibrio cidicii
99.4%	Vibrio cidicii
99.4%	Vibrio cidicii
100.0%	Vibrio cidicii
99.4%	Vibrio cidicii
99.4%	Vibrio cidicii
99.4%	Vibrio cidicii
99.4%	Vibrio cidicii
99.4%	Vibrio cidicii
99.4%	Vibrio cidicii
99.4%	Vibrio cidicii
99.4%	Vibrio cidicii
99.4%	Vibrio cidicii
99.4%	Vibrio cidicii
99.4%	Vibrio cidicii
99.4%	Vibrio cidicii
99.4%	Vibrio cidicii
99.4%	Vibrio cidicii
100.0%	Vibrio cidicii
99.4%	Vibrio cidicii
99.4%	Vibrio cidicii
99.4%	Vibrio cidicii
99.4%	Vibrio cidicii
99.4%	Vibrio cidicii
99.4%	Vibrio cidicii
99.4%	Vibrio cidicii
99.4%	Vibrio cidicii
99.4%	Pseudoalteromonas gelatinilytica
99.4%	Pseudoalteromonas gelatinilytica
99.4%	Pseudoalteromonas gelatinilytica
99.4%	Pseudoalteromonas gelatinilytica
99.4%	Pseudoalteromonas gelatinilytica
99.4%	Pseudoalteromonas gelatinilytica
99.4%	Pseudoalteromonas gelatinilytica
99.4%	Pseudoalteromonas gelatinilytica
99.4%	Pseudoalteromonas gelatinilytica
99.4%	Pseudoalteromonas gelatinilytica
99.4%	Pseudoalteromonas gelatinilytica
99.4%	Pseudoalteromonas gelatinilytica
99.4%	Pseudoalteromonas gelatinilytica
99.4%	Pseudoalteromonas gelatinilytica
99.4%	Pseudoalteromonas gelatinilytica
99.4%	Pseudoalteromonas gelatinilytica
99.4%	Pseudoalteromonas gelatinilytica
99.4%	Pseudoalteromonas gelatinilytica
99.4%	Pseudoalteromonas gelatinilytica
99.4%	Pseudoalteromonas gelatinilytica
99.4%	Pseudoalteromonas gelatinilytica
99.4%	Pseudoalteromonas gelatinilytica
99.4%	Pseudoalteromonas gelatinilytica
99.4%	Pseudoalteromonas gelatinilytica
99.4%	Pseudoalteromonas gelatinilytica
99.4%	Pseudoalteromonas gelatinilytica
99.4%	Pseudoalteromonas gelatinilytica
99.4%	Pseudoalteromonas gelatinilytica
99.4%	Pseudoalteromonas gelatinilytica
99.4%	Pseudoalteromonas gelatinilytica
99.4%	Pseudoalteromonas gelatinilytica
99.4%	Pseudoalteromonas gelatinilytica
99.4%	Pseudoalteromonas gelatinilytica
99.4%	Pseudoalteromonas gelatinilytica
99.4%	Pseudoalteromonas gelatinilytica
99.4%	Pseudoalteromonas gelatinilytica
99.4%	Pseudoalteromonas gelatinilytica
99.4%	Pseudoalteromonas gelatinilytica
99.4%	Pseudoalteromonas gelatinilytica
100.0%	Pseudoalteromonas gelatinilytica
99.4%	Pseudoalteromonas gelatinilytica
99.4%	Pseudoalteromonas gelatinilytica
99.4%	Pseudoalteromonas gelatinilytica
99.4%	Pseudoalteromonas gelatinilytica
99.4%	Pseudoalteromonas gelatinilytica
99.4%	Pseudoalteromonas gelatinilytica
99.4%	Pseudoalteromonas gelatinilytica
99.4%	Pseudoalteromonas gelatinilytica
99.4%	Pseudoalteromonas gelatinilytica
99.4%	Pseudoalteromonas gelatinilytica
99.4%	Alteromonas mediterranea
99.4%	Alteromonas mediterranea
99.4%	Alteromonas mediterranea
99.4%	Alteromonas mediterranea
99.4%	Alteromonas mediterranea
99.4%	Alteromonas mediterranea
99.4%	Alteromonas mediterranea
99.4%	Alteromonas mediterranea
99.4%	Alteromonas mediterranea
99.4%	Alteromonas mediterranea
99.4%	Alteromonas mediterranea
99.4%	Alteromonas mediterranea
99.4%	Alteromonas mediterranea
100.0%	Alteromonas mediterranea
99.4%	Alteromonas mediterranea
99.4%	Alteromonas mediterranea
99.4%	Alteromonas mediterranea
99.4%	Alteromonas mediterranea
99.4%	Alteromonas mediterranea
99.4%	Alteromonas mediterranea
99.4%	Alteromonas mediterranea
99.4%	Alteromonas mediterranea
99.4%	Alteromonas mediterranea
99.4%	Alteromonas mediterranea
99.4%	Alteromonas mediterranea
99.4%	Alteromonas mediterranea
99.4%	Alteromonas mediterranea
99.4%	Alteromonas mediterranea
99.4%	Alteromonas mediterranea
99.4%	Alteromonas mediterranea
99.4%	Alteromonas mediterranea
99.4%	Alteromonas mediterranea
99.4%	Alteromonas mediterranea
99.4%	Alteromonas mediterranea
99.4%	Alteromonas mediterranea
99.4%	Alteromonas mediterranea
99.4%	Alteromonas mediterranea
100.0%	Alteromonas mediterranea
99.4%	Alteromonas mediterranea
99.4%	Alteromonas mediterranea
99.4%	Alteromonas mediterranea
99.4%	Alteromonas mediterranea
99.4%	Alteromonas mediterranea
99.4%	Alteromonas mediterranea
99.4%	Alteromonas mediterranea
99.4%	Alteromonas mediterranea
99.4%	Alteromonas mediterranea
99.4%	Alteromonas mediterranea
99.4%	Alteromonas mediterranea
99.4%	Alteromonas mediterranea
99.4%	Alteromonas mediterranea
99.4%	Alteromonas mediterranea
99.4%	Alteromonas mediterranea
99.4%	Alteromonas mediterranea
99.4%	Vibrio cortegadensis
99.4%	Vibrio cortegadensis
99.4%	Vibrio cortegadensis
99.4%	Vibrio cortegadensis
99.4%	Vibrio cortegadensis
99.4%	Vibrio cortegadensis
99.4%	Vibrio cortegadensis
99.4%	Vibrio cortegadensis
99.4%	Vibrio cortegadensis
99.4%	Vibrio cortegadensis
99.4%	Vibrio cortegadensis
99.4%	Vibrio cortegadensis
99.4%	Vibrio cortegadensis
99.4%	Vibrio cortegadensis
99.4%	Vibrio cortegadensis
99.4%	Vibrio cortegadensis
99.4%	Vibrio cortegadensis
99.4%	Vibrio cortegadensis
99.4%	Vibrio cortegadensis
99.4%	Vibrio cortegadensis
99.4%	Vibrio cortegadensis
99.4%	Vibrio cortegadensis
99.4%	Vibrio cortegadensis
99.4%	Vibrio cortegadensis
99.4%	Vibrio cortegadensis
99.4%	Vibrio cortegadensis
99.4%	Vibrio cortegadensis
99.4%	Vibrio cortegadensis
99.4%	Vibrio cortegadensis
99.4%	Vibrio cortegadensis
99.4%	Vibrio cortegadensis
99.4%	Vibrio cortegadensis
99.4%	Vibrio cortegadensis
99.4%	Vibrio cortegadensis
99.4%	Vibrio cortegadensis
99.4%	Vibrio cortegadensis
99.4%	Vibrio cortegadensis
99.4%	Vibrio cortegadensis
99.4%	Vibrio cortegadensis
99.4%	Vibrio cortegadensis
99.4%	Vibrio cortegadensis
99.4%	Vibrio cortegadensis
99.4%	Vibrio cortegadensis
99.4%	Vibrio cortegadensis
99.4%	Vibrio cortegadensis
99.4%	Vibrio cortegadensis
99.4%	Vibrio cortegadensis
99.4%	Vibrio cortegadensis
99.4%	Vibrio cortegadensis
99.4%	Vibrio cortegadensis
99.4%	Vibrio cortegadensis
99.4%	Vibrio cortegadensis
99.4%	Vibrio cortegadensis
99.4%	Vibrio cortegadensis
99.4%	Vibrio cortegadensis
99.4%	Vibrio cortegadensis
99.4%	Vibrio cortegadensis
100.0%	Vibrio cortegadensis
99.4%	Vibrio cortegadensis
99.4%	Vibrio cortegadensis
99.4%	Vibrio cortegadensis
99.4%	Vibrio cortegadensis
99.4%	Vibrio cortegadensis
99.4%	Vibrio cortegadensis
99.4%	Vibrio cortegadensis
99.4%	Vibrio cortegadensis
99.4%	Vibrio cortegadensis
99.4%	Vibrio cortegadensis
99.4%	Vibrio cortegadensis
100.0%	Vibrio cortegadensis
99.4%	Vibrio cortegadensis
99.4%	Vibrio cortegadensis
99.4%	Vibrio cortegadensis
99.4%	Vibrio cortegadensis
99.4%	Vibrio cortegadensis
99.4%	Vibrio cortegadensis
100.0%	Vibrio cortegadensis
99.4%	Vibrio cortegadensis
99.4%	Vibrio cortegadensis
99.4%	Vibrio cortegadensis
99.4%	Vibrio cortegadensis
99.4%	Vibrio cortegadensis
99.4%	Vibrio cortegadensis
99.4%	Vibrio cortegadensis
99.4%	Vibrio cortegadensis
99.4%	Vibrio cortegadensis
99.4%	Vibrio cortegadensis
99.4%	Vibrio cortegadensis
99.4%	Vibrio cortegadensis
99.4%	Vibrio cortegadensis
99.4%	Vibrio cortegadensis
99.4%	Vibrio cortegadensis
99.4%	Vibrio cortegadensis
99.4%	Vibrio cortegadensis
99.4%	Vibrio cortegadensis
99.4%	Vibrio cortegadensis
99.4%	Vibrio cortegadensis
99.4%	Vibrio cortegadensis
99.4%	Vibrio cortegadensis
99.4%	Vibrio cortegadensis
99.4%	Vibrio cortegadensis
99.4%	Vibrio cortegadensis
100.0%	Vibrio cortegadensis
99.4%	Vibrio cortegadensis
99.4%	Vibrio cortegadensis
99.4%	Vibrio cortegadensis
99.4%	Vibrio cortegadensis
99.4%	Vibrio cortegadensis
99.4%	Vibrio cortegadensis
99.4%	Vibrio cortegadensis
99.4%	Vibrio cortegadensis
99.4%	Vibrio cortegadensis
99.4%	Vibrio cortegadensis
99.4%	Vibrio cortegadensis
99.4%	Vibrio cortegadensis
99.4%	Vibrio cortegadensis
99.4%	Vibrio cortegadensis
99.4%	Vibrio cortegadensis
99.4%	Vibrio cortegadensis
99.4%	Vibrio cortegadensis
99.4%	Vibrio cortegadensis
99.4%	Vibrio cortegadensis
99.4%	Vibrio cortegadensis
99.4%	Pseudomonas cerasi
99.4%	Enterobacter tabaci
99.4%	Catenovulum maritimum
99.4%	Catenovulum maritimum
99.4%	Catenovulum maritimum
99.4%	Catenovulum maritimum
99.4%	Catenovulum maritimum
99.4%	Catenovulum maritimum
99.4%	Catenovulum maritimum
99.4%	Catenovulum maritimum
99.4%	Catenovulum maritimum
99.4%	Catenovulum maritimum
99.4%	Catenovulum maritimum
99.4%	Catenovulum maritimum
99.4%	Catenovulum maritimum
99.4%	Catenovulum maritimum
99.4%	Catenovulum maritimum
99.4%	Catenovulum maritimum
99.4%	Catenovulum maritimum
99.4%	Catenovulum maritimum
99.4%	Catenovulum maritimum
99.4%	Catenovulum maritimum
99.4%	Catenovulum maritimum
99.4%	Catenovulum maritimum
99.4%	Catenovulum maritimum
99.4%	Catenovulum maritimum
99.4%	Catenovulum maritimum
99.4%	Catenovulum maritimum
99.4%	Catenovulum maritimum
100.0%	Catenovulum maritimum
99.4%	Catenovulum maritimum
99.4%	Catenovulum maritimum
99.4%	Catenovulum maritimum
99.4%	Catenovulum maritimum
99.4%	Catenovulum maritimum
99.4%	Catenovulum maritimum
99.4%	Catenovulum maritimum
99.4%	Catenovulum maritimum
99.4%	Catenovulum maritimum
99.4%	Catenovulum maritimum
99.4%	Catenovulum maritimum
99.4%	Catenovulum maritimum
99.4%	Catenovulum maritimum
99.4%	Catenovulum maritimum
99.4%	Catenovulum maritimum
99.4%	Catenovulum maritimum
99.4%	Catenovulum maritimum
99.4%	Catenovulum maritimum
99.4%	Catenovulum maritimum
99.4%	Catenovulum maritimum
99.4%	Catenovulum maritimum
99.4%	Catenovulum maritimum
99.4%	Catenovulum maritimum
99.4%	Catenovulum maritimum
99.4%	Catenovulum maritimum
99.4%	Catenovulum maritimum
99.4%	Catenovulum maritimum
99.4%	Catenovulum maritimum
99.4%	Catenovulum maritimum
99.4%	Catenovulum maritimum
99.4%	Catenovulum maritimum
99.4%	Catenovulum maritimum
99.4%	Catenovulum maritimum
99.4%	Catenovulum maritimum
99.4%	Catenovulum maritimum
99.4%	Catenovulum maritimum
99.4%	Catenovulum maritimum
99.4%	Catenovulum maritimum
99.4%	Catenovulum maritimum
99.4%	Catenovulum maritimum
99.4%	Catenovulum maritimum
99.4%	Catenovulum maritimum
99.4%	Catenovulum maritimum
99.4%	Catenovulum maritimum
99.4%	Catenovulum maritimum
99.4%	Catenovulum maritimum
99.4%	Catenovulum maritimum
99.4%	Catenovulum maritimum
99.4%	Catenovulum maritimum
99.4%	Catenovulum maritimum
99.4%	Catenovulum maritimum
99.4%	Catenovulum maritimum
99.4%	Catenovulum maritimum
99.4%	Catenovulum maritimum
99.4%	Catenovulum maritimum
99.4%	Catenovulum maritimum
99.4%	Catenovulum maritimum
99.4%	Catenovulum maritimum
99.4%	Catenovulum maritimum
99.4%	Catenovulum maritimum
99.4%	Catenovulum maritimum
99.4%	Catenovulum maritimum
99.4%	Catenovulum maritimum
99.4%	Catenovulum maritimum
99.4%	Catenovulum maritimum
99.4%	Catenovulum maritimum
99.4%	Catenovulum maritimum
99.4%	Catenovulum maritimum
99.4%	Catenovulum maritimum
99.4%	Catenovulum maritimum
99.4%	Catenovulum maritimum
100.0%	Catenovulum maritimum
99.4%	Catenovulum maritimum
99.4%	Catenovulum maritimum
99.4%	Catenovulum maritimum
99.4%	Catenovulum maritimum
99.4%	Catenovulum maritimum
99.4%	Catenovulum maritimum
99.4%	Catenovulum maritimum
99.4%	Catenovulum maritimum
99.4%	Catenovulum maritimum
99.4%	Catenovulum maritimum
99.4%	Catenovulum maritimum
99.4%	Catenovulum maritimum
99.4%	Catenovulum maritimum
99.4%	Catenovulum maritimum
99.4%	Catenovulum maritimum
99.4%	Catenovulum maritimum
99.4%	Sphaerochaeta associata
99.4%	Sphaerochaeta associata
99.4%	Sphaerochaeta associata
99.4%	Vibrio hyugaensis
99.4%	Vibrio hyugaensis
99.4%	Vibrio hyugaensis
99.4%	Vibrio hyugaensis
99.4%	Vibrio hyugaensis
99.4%	Vibrio hyugaensis
99.4%	Vibrio hyugaensis
99.4%	Vibrio hyugaensis
99.4%	Vibrio hyugaensis
99.4%	Vibrio hyugaensis
99.4%	Vibrio hyugaensis
99.4%	Vibrio hyugaensis
99.4%	Vibrio hyugaensis
99.4%	Vibrio hyugaensis
99.4%	Vibrio hyugaensis
99.4%	Vibrio hyugaensis
99.4%	Vibrio hyugaensis
99.4%	Vibrio hyugaensis
99.4%	Vibrio hyugaensis
99.4%	Vibrio hyugaensis
99.4%	Vibrio hyugaensis
99.4%	Vibrio hyugaensis
99.4%	Vibrio hyugaensis
99.4%	Vibrio hyugaensis
99.4%	Vibrio hyugaensis
100.0%	Vibrio hyugaensis
99.4%	Vibrio hyugaensis
99.4%	Vibrio hyugaensis
99.4%	Vibrio hyugaensis
99.4%	Vibrio hyugaensis
99.4%	Vibrio hyugaensis
99.4%	Vibrio hyugaensis
99.4%	Vibrio hyugaensis
99.4%	Vibrio hyugaensis
99.4%	Vibrio hyugaensis
99.4%	Vibrio hyugaensis
99.4%	Vibrio hyugaensis
99.4%	Vibrio hyugaensis
99.4%	Vibrio hyugaensis
99.4%	Vibrio hyugaensis
99.4%	Vibrio hyugaensis
99.4%	Vibrio hyugaensis
99.4%	Vibrio hyugaensis
99.4%	Vibrio hyugaensis
99.4%	Vibrio hyugaensis
99.4%	Vibrio hyugaensis
99.4%	Vibrio hyugaensis
99.4%	Vibrio hyugaensis
100.0%	Vibrio hyugaensis
99.4%	Vibrio hyugaensis
99.4%	Vibrio hyugaensis
99.4%	Vibrio hyugaensis
99.4%	Vibrio hyugaensis
99.4%	Vibrio hyugaensis
99.4%	Vibrio hyugaensis
99.4%	Vibrio hyugaensis
99.4%	Vibrio hyugaensis
99.4%	Vibrio hyugaensis
99.4%	Vibrio hyugaensis
99.4%	Vibrio hyugaensis
99.4%	Vibrio hyugaensis
99.4%	Vibrio hyugaensis
99.4%	Vibrio hyugaensis
99.4%	Vibrio hyugaensis
99.4%	Vibrio hyugaensis
99.4%	Vibrio hyugaensis
99.4%	Vibrio hyugaensis
99.4%	Vibrio hyugaensis
99.4%	Vibrio hyugaensis
99.4%	Vibrio hyugaensis
99.4%	Vibrio hyugaensis
99.4%	Vibrio hyugaensis
99.4%	Vibrio hyugaensis
99.4%	Vibrio hyugaensis
99.4%	Vibrio hyugaensis
99.4%	Vibrio hyugaensis
99.4%	Vibrio hyugaensis
99.4%	Vibrio hyugaensis
99.4%	Vibrio hyugaensis
99.4%	Vibrio hyugaensis
99.4%	Vibrio hyugaensis
99.4%	Vibrio hyugaensis
99.4%	Vibrio hyugaensis
99.4%	Vibrio hyugaensis
99.4%	Vibrio hyugaensis
99.4%	Vibrio hyugaensis
99.4%	Vibrio hyugaensis
99.4%	Vibrio hyugaensis
99.4%	Vibrio hyugaensis
99.4%	Vibrio hyugaensis
99.4%	Vibrio hyugaensis
99.4%	Vibrio hyugaensis
99.4%	Vibrio hyugaensis
99.4%	Vibrio hyugaensis
99.4%	Vibrio hyugaensis
99.4%	Vibrio hyugaensis
99.4%	Vibrio hyugaensis
99.4%	Vibrio hyugaensis
99.4%	Vibrio hyugaensis
99.4%	Vibrio hyugaensis
99.4%	Vibrio hyugaensis
99.4%	Vibrio hyugaensis
99.4%	Vibrio hyugaensis
99.4%	Vibrio hyugaensis
99.4%	Vibrio hyugaensis
99.4%	Vibrio hyugaensis
99.4%	Vibrio hyugaensis
100.0%	Vibrio hyugaensis
99.4%	Vibrio hyugaensis
99.4%	Vibrio hyugaensis
99.4%	Vibrio hyugaensis
99.4%	Vibrio hyugaensis
99.4%	Vibrio hyugaensis
99.4%	Vibrio hyugaensis
99.4%	Vibrio hyugaensis
99.4%	Vibrio hyugaensis
99.4%	Vibrio hyugaensis
99.4%	Vibrio hyugaensis
99.4%	Vibrio hyugaensis
99.4%	Vibrio hyugaensis
99.4%	Vibrio hyugaensis
99.4%	Pseudomonas coleopterorum
99.4%	Vibrio salilacus
99.4%	Vibrio salilacus
99.4%	Vibrio thalassae
99.4%	Marinobacterium mangrovicola
99.4%	Marinobacterium mangrovicola
99.4%	Marinobacterium mangrovicola
99.4%	Marinobacterium mangrovicola
99.4%	Marinobacterium mangrovicola
99.4%	Pseudoalteromonas xiamenensis
99.4%	Pseudoalteromonas xiamenensis
99.4%	Pseudoalteromonas xiamenensis
99.4%	Pseudoalteromonas xiamenensis
100.0%	Pseudoalteromonas xiamenensis
99.4%	Pseudoalteromonas xiamenensis
99.4%	Pseudoalteromonas xiamenensis
99.4%	Pseudoalteromonas xiamenensis
99.4%	Pseudoalteromonas xiamenensis
99.4%	Pseudoalteromonas xiamenensis
99.4%	Pseudoalteromonas xiamenensis
99.4%	Pseudoalteromonas xiamenensis
99.4%	Pseudoalteromonas xiamenensis
99.4%	Marinomonas fungiae
99.4%	Marinomonas fungiae
99.4%	Gemella taiwanensis
99.4%	Gemella taiwanensis
99.4%	Halomonas lionensis
99.4%	Halomonas lionensis
99.4%	Halomonas lionensis
99.4%	Halomonas lionensis
99.4%	Halomonas lionensis
99.4%	Halomonas lionensis
99.4%	Halomonas lionensis
99.4%	Halomonas lionensis
99.4%	Halomonas lionensis
99.4%	Halomonas lionensis
99.4%	Halomonas lionensis
99.4%	Halomonas lionensis
99.4%	Halomonas lionensis
99.4%	Pseudocitrobacter anthropi
99.4%	Vibrio navarrensis
99.4%	Vibrio navarrensis
99.4%	Vibrio navarrensis
99.4%	Vibrio alginolyticus
99.4%	Vibrio alginolyticus
99.4%	Vibrio alginolyticus
99.4%	Vibrio alginolyticus
99.4%	Vibrio alginolyticus
99.4%	Vibrio alginolyticus
99.4%	Vibrio alginolyticus
99.4%	Vibrio alginolyticus
99.4%	Vibrio alginolyticus
99.4%	Vibrio alginolyticus
99.4%	Vibrio alginolyticus
99.4%	Vibrio alginolyticus
99.4%	Vibrio alginolyticus
99.4%	Vibrio alginolyticus
99.4%	Vibrio alginolyticus
99.4%	Vibrio alginolyticus
99.4%	Vibrio alginolyticus
99.4%	Vibrio alginolyticus
99.4%	Vibrio alginolyticus
99.4%	Vibrio alginolyticus
99.4%	Vibrio alginolyticus
99.4%	Vibrio alginolyticus
99.4%	Vibrio alginolyticus
99.4%	Vibrio alginolyticus
99.4%	Vibrio alginolyticus
99.4%	Vibrio alginolyticus
99.4%	Vibrio alginolyticus
99.4%	Vibrio alginolyticus
99.4%	Vibrio alginolyticus
99.4%	Vibrio alginolyticus
99.4%	Vibrio alginolyticus
99.4%	Vibrio alginolyticus
99.4%	Vibrio alginolyticus
99.4%	Vibrio alginolyticus
99.4%	Vibrio alginolyticus
99.4%	Vibrio alginolyticus
99.4%	Vibrio alginolyticus
99.4%	Vibrio alginolyticus
99.4%	Vibrio alginolyticus
99.4%	Vibrio alginolyticus
99.4%	Vibrio alginolyticus
99.4%	Vibrio alginolyticus
99.4%	Vibrio alginolyticus
99.4%	Vibrio alginolyticus
99.4%	Vibrio alginolyticus
99.4%	Vibrio alginolyticus
99.4%	Vibrio alginolyticus
99.4%	Vibrio alginolyticus
99.4%	Vibrio alginolyticus
99.4%	Vibrio alginolyticus
99.4%	Vibrio alginolyticus
99.4%	Vibrio alginolyticus
99.4%	Vibrio alginolyticus
99.4%	Vibrio alginolyticus
99.4%	Vibrio alginolyticus
99.4%	Vibrio alginolyticus
99.4%	Vibrio alginolyticus
99.4%	Vibrio alginolyticus
99.4%	Vibrio alginolyticus
99.4%	Vibrio alginolyticus
99.4%	Vibrio alginolyticus
99.4%	Vibrio alginolyticus
99.4%	Vibrio alginolyticus
99.4%	Vibrio alginolyticus
99.4%	Vibrio alginolyticus
99.4%	Vibrio alginolyticus
99.4%	Vibrio alginolyticus
99.4%	Vibrio alginolyticus
99.4%	Vibrio alginolyticus
99.4%	Vibrio alginolyticus
99.4%	Vibrio alginolyticus
99.4%	Vibrio alginolyticus
100.0%	Vibrio alginolyticus
99.4%	Vibrio alginolyticus
99.4%	Vibrio alginolyticus
99.4%	Vibrio alginolyticus
99.4%	Vibrio alginolyticus
99.4%	Vibrio alginolyticus
99.4%	Vibrio alginolyticus
99.4%	Vibrio alginolyticus
99.4%	Stenotrophomonas rhizophila
99.4%	Snodgrassella alvi
99.4%	Snodgrassella alvi
99.4%	Snodgrassella alvi
99.4%	Vibrio alginolyticus
100.0%	Vibrio alginolyticus
99.4%	Vibrio alginolyticus
99.4%	Vibrio alginolyticus
99.4%	Vibrio alginolyticus
99.4%	Vibrio alginolyticus
99.4%	Vibrio alginolyticus
99.4%	Vibrio alginolyticus
99.4%	Vibrio alginolyticus
99.4%	Vibrio alginolyticus
99.4%	Desulfuromonas acetoxidans
99.4%	Lactobacillus delbrueckii
99.4%	Vibrio fluvialis
99.4%	Vibrio fluvialis
99.4%	Vibrio fluvialis
99.4%	Vibrio fluvialis
99.4%	Vibrio fluvialis
99.4%	Vibrio fluvialis
99.4%	Vibrio fluvialis
99.4%	Vibrio fluvialis
99.4%	Vibrio fluvialis
99.4%	Vibrio fluvialis
99.4%	Vibrio fluvialis
99.4%	Vibrio fluvialis
99.4%	Vibrio fluvialis
99.4%	Vibrio fluvialis
99.4%	Vibrio fluvialis
99.4%	Vibrio fluvialis
99.4%	Vibrio fluvialis
99.4%	Vibrio fluvialis
99.4%	Vibrio fluvialis
99.4%	Vibrio fluvialis
99.4%	Vibrio fluvialis
99.4%	Vibrio fluvialis
99.4%	Vibrio fluvialis
99.4%	Vibrio fluvialis
99.4%	Vibrio fluvialis
99.4%	Vibrio fluvialis
99.4%	Vibrio fluvialis
99.4%	Vibrio fluvialis
99.4%	Vibrio fluvialis
99.4%	Vibrio fluvialis
99.4%	Vibrio fluvialis
99.4%	Vibrio fluvialis
99.4%	Vibrio fluvialis
99.4%	Vibrio fluvialis
99.4%	Vibrio fluvialis
99.4%	Vibrio fluvialis
99.4%	Vibrio fluvialis
99.4%	Vibrio fluvialis
99.4%	Vibrio fluvialis
99.4%	Vibrio fluvialis
99.4%	Vibrio fluvialis
99.4%	Vibrio fluvialis
99.4%	Vibrio fluvialis
99.4%	Vibrio fluvialis
99.4%	Vibrio fluvialis
99.4%	Vibrio fluvialis
99.4%	Vibrio fluvialis
99.4%	Vibrio fluvialis
99.4%	Vibrio fluvialis
99.4%	Vibrio fluvialis
99.4%	Vibrio fluvialis
99.4%	Vibrio fluvialis
99.4%	Vibrio fluvialis
99.4%	Vibrio fluvialis
100.0%	Vibrio fluvialis
99.4%	Vibrio fluvialis
99.4%	Vibrio fluvialis
99.4%	Vibrio fluvialis
99.4%	Vibrio fluvialis
99.4%	Vibrio fluvialis
99.4%	Vibrio fluvialis
99.4%	Vibrio fluvialis
99.4%	Vibrio fluvialis
99.4%	Vibrio fluvialis
99.4%	Vibrio fluvialis
99.4%	Vibrio fluvialis
99.4%	Vibrio fluvialis
99.4%	Vibrio fluvialis
99.4%	Vibrio fluvialis
99.4%	Vibrio fluvialis
99.4%	Vibrio fluvialis
99.4%	Vibrio fluvialis
99.4%	Vibrio fluvialis
99.4%	Vibrio fluvialis
99.4%	Vibrio fluvialis
99.4%	Vibrio fluvialis
99.4%	Vibrio fluvialis
99.4%	Vibrio fluvialis
99.4%	Vibrio fluvialis
99.4%	Vibrio fluvialis
99.4%	Vibrio fluvialis
99.4%	Vibrio fluvialis
99.4%	Vibrio fluvialis
99.4%	Vibrio fluvialis
99.4%	Vibrio fluvialis
99.4%	Vibrio fluvialis
99.4%	Vibrio fluvialis
99.4%	Vibrio fluvialis
99.4%	Vibrio fluvialis
99.4%	Vibrio fluvialis
99.4%	Vibrio fluvialis
99.4%	Vibrio fluvialis
99.4%	Vibrio fluvialis
99.4%	Vibrio fluvialis
99.4%	Vibrio fluvialis
99.4%	Vibrio fluvialis
99.4%	Vibrio fluvialis
99.4%	Vibrio fluvialis
99.4%	Vibrio fluvialis
99.4%	Vibrio fluvialis
99.4%	Vibrio fluvialis
99.4%	Vibrio fluvialis
99.4%	Vibrio fluvialis
99.4%	Vibrio fluvialis
99.4%	Vibrio fluvialis
99.4%	Vibrio fluvialis
99.4%	Vibrio fluvialis
99.4%	Vibrio fluvialis
99.4%	Vibrio fluvialis
99.4%	Vibrio fluvialis
99.4%	Vibrio fluvialis
99.4%	Vibrio fluvialis
99.4%	Vibrio fluvialis
99.4%	Vibrio fluvialis
99.4%	Vibrio fluvialis
99.4%	Vibrio fluvialis
99.4%	Vibrio fluvialis
99.4%	Vibrio fluvialis
99.4%	Vibrio fluvialis
99.4%	Vibrio fluvialis
99.4%	Vibrio fluvialis
99.4%	Vibrio fluvialis
99.4%	Vibrio fluvialis
99.4%	Vibrio fluvialis
99.4%	Vibrio fluvialis
99.4%	Vibrio fluvialis
99.4%	Vibrio fluvialis
99.4%	Vibrio fluvialis
99.4%	Vibrio fluvialis
99.4%	Vibrio fluvialis
99.4%	Vibrio fluvialis
99.4%	Vibrio fluvialis
99.4%	Vibrio fluvialis
99.4%	Vibrio fluvialis
99.4%	Vibrio fluvialis
99.4%	Oceanospirillum nioense
99.4%	Oceanospirillum nioense
100.0%	Oceanospirillum nioense
99.4%	Oceanospirillum nioense
100.0%	Oceanospirillum nioense
99.4%	Oceanospirillum nioense
99.4%	Oceanospirillum nioense
99.4%	Oceanospirillum nioense
99.4%	Oceanospirillum nioense
99.4%	Oceanospirillum nioense
99.4%	Oceanospirillum nioense
99.4%	Oceanospirillum nioense
99.4%	Oceanospirillum nioense
99.4%	Oceanospirillum nioense
99.4%	Oceanospirillum nioense
99.4%	Oceanospirillum nioense
99.4%	Oceanospirillum nioense
99.4%	Oceanospirillum nioense
99.4%	Oceanospirillum nioense
99.4%	Oceanospirillum nioense
99.4%	Oceanospirillum nioense
99.4%	Oceanospirillum nioense
99.4%	Oceanospirillum nioense
99.4%	Oceanospirillum nioense
99.4%	Noviherbaspirillum canariense
99.4%	Vibrio vulnificus
99.4%	Vibrio vulnificus
99.4%	Vibrio vulnificus
99.4%	Vibrio vulnificus
99.4%	Vibrio vulnificus
99.4%	Vibrio albensis
99.4%	Vibrio albensis
99.4%	Aeromonas diversa
99.4%	Aeromonas diversa
99.4%	Agarivorans gilvus
99.4%	Bacillus algicola
99.4%	Spirochaeta isovalerica
99.4%	Staphylococcus capitis
99.4%	Francisella hispaniensis
99.4%	Gallaecimonas pentaromativorans
99.4%	Gallaecimonas pentaromativorans
99.4%	Gallaecimonas pentaromativorans
99.4%	Aeromonas taiwanensis
99.4%	Aeromonas taiwanensis
99.4%	Aeromonas taiwanensis
99.4%	Providencia alcalifaciens
99.4%	Providencia alcalifaciens
99.4%	Providencia alcalifaciens
99.4%	Providencia alcalifaciens
99.4%	Providencia alcalifaciens
99.4%	Providencia alcalifaciens
99.4%	Providencia alcalifaciens
99.4%	Providencia alcalifaciens
99.4%	Providencia alcalifaciens
99.4%	Providencia alcalifaciens
99.4%	Providencia alcalifaciens
99.4%	Providencia alcalifaciens
99.4%	Providencia alcalifaciens
99.4%	Providencia alcalifaciens
99.4%	Geobacillus stearothermophilus
99.4%	Kinneretia asaccharophila
99.4%	Pseudoalteromonas telluritireducens
99.4%	Shewanella algae
99.4%	Shewanella algae
99.4%	Shewanella algae
99.4%	Shewanella algae
99.4%	Shewanella algae
99.4%	Shewanella algae
99.4%	Shewanella algae
99.4%	Shewanella algae
99.4%	Shewanella algae
99.4%	Shewanella algae
99.4%	Shewanella algae
99.4%	Shewanella algae
99.4%	Shewanella algae
99.4%	Shewanella algae
99.4%	Shewanella algae
99.4%	Shewanella algae
99.4%	Shewanella algae
99.4%	Shewanella algae
99.4%	Shewanella algae
99.4%	Shewanella algae
99.4%	Shewanella algae
99.4%	Shewanella algae
99.4%	Shewanella algae
99.4%	Shewanella algae
99.4%	Malikia spinosa
100.0%	Cobetia marina
99.4%	Cobetia marina
99.4%	Cobetia marina
99.4%	Cobetia marina
99.4%	Cobetia marina
99.4%	Cobetia marina
99.4%	Cobetia marina
99.4%	Cobetia marina
99.4%	Cobetia marina
99.4%	Cobetia marina
99.4%	Cobetia marina
99.4%	Cobetia marina
99.4%	Cobetia marina
99.4%	Cobetia marina
99.4%	Cobetia marina
99.4%	Cobetia marina
99.4%	Cobetia marina
99.4%	Cobetia marina
99.4%	Cobetia marina
99.4%	Cobetia marina
99.4%	Cobetia marina
99.4%	Cobetia marina
99.4%	Cobetia marina
99.4%	Cobetia marina
99.4%	Cobetia marina
99.4%	Cobetia marina
99.4%	Cobetia marina
99.4%	Cobetia marina
99.4%	Cobetia marina
99.4%	Cobetia marina
99.4%	Cobetia marina
99.4%	Cobetia marina
99.4%	Cobetia marina
99.4%	Cobetia marina
99.4%	Cobetia marina
99.4%	Cobetia marina
99.4%	Cobetia marina
99.4%	Cobetia marina
99.4%	Cobetia marina
99.4%	Cobetia marina
99.4%	Cobetia marina
99.4%	Cobetia marina
99.4%	Cobetia marina
99.4%	Cobetia marina
99.4%	Cobetia marina
99.4%	Cobetia marina
99.4%	Cobetia marina
99.4%	Cobetia marina
99.4%	Cobetia marina
99.4%	Cobetia marina
99.4%	Cobetia marina
99.4%	Cobetia marina
99.4%	Cobetia marina
99.4%	Cobetia marina
99.4%	Cobetia marina
99.4%	Cobetia marina
99.4%	Cobetia marina
99.4%	Cobetia marina
99.4%	Cobetia marina
99.4%	Cobetia marina
99.4%	Cobetia marina
99.4%	Cobetia marina
99.4%	Cobetia marina
99.4%	Cobetia marina
99.4%	Cobetia marina
99.4%	Cobetia marina
99.4%	Cobetia marina
99.4%	Cobetia marina
99.4%	Cobetia marina
99.4%	Cobetia marina
99.4%	Cobetia marina
99.4%	Cobetia marina
100.0%	Cobetia marina
99.4%	Cobetia marina
99.4%	Cobetia marina
99.4%	Cobetia marina
99.4%	Cobetia marina
99.4%	Cobetia marina
99.4%	Cobetia marina
99.4%	Cobetia marina
99.4%	Cobetia marina
99.4%	Cobetia marina
99.4%	Cobetia marina
99.4%	Cobetia marina
99.4%	Cobetia marina
99.4%	Cobetia marina
99.4%	Cobetia marina
99.4%	Cobetia marina
99.4%	Cobetia marina
99.4%	Cobetia marina
99.4%	Cobetia marina
99.4%	Cobetia marina
99.4%	Cobetia marina
99.4%	Cobetia marina
99.4%	Cobetia marina
99.4%	Cobetia marina
99.4%	Cobetia marina
99.4%	Cobetia marina
99.4%	Cobetia marina
99.4%	Cobetia marina
99.4%	Cobetia marina
99.4%	Cobetia marina
99.4%	Cobetia marina
99.4%	Cobetia marina
99.4%	Cobetia marina
99.4%	Cobetia marina
99.4%	Cobetia marina
99.4%	Cobetia marina
99.4%	Cobetia marina
99.4%	Cobetia marina
99.4%	Cobetia marina
99.4%	Cobetia marina
99.4%	Cobetia marina
99.4%	Cobetia marina
99.4%	Cobetia marina
99.4%	Cobetia marina
99.4%	Cobetia marina
99.4%	Hydrogenophaga pseudoflava
99.4%	Halomonas venusta
99.4%	Halomonas venusta
99.4%	Halomonas venusta
99.4%	Halomonas venusta
99.4%	Halomonas venusta
99.4%	Halomonas venusta
99.4%	Halomonas venusta
99.4%	Halomonas venusta
99.4%	Halomonas venusta
99.4%	Halomonas venusta
99.4%	Halomonas venusta
100.0%	Halomonas venusta
99.4%	Halomonas venusta
99.4%	Halomonas venusta
99.4%	Halomonas venusta
99.4%	Halomonas venusta
99.4%	Halomonas venusta
99.4%	Halomonas venusta
99.4%	Halomonas venusta
99.4%	Halomonas venusta
99.4%	Halomonas venusta
99.4%	Halomonas venusta
99.4%	Halomonas venusta
99.4%	Halomonas venusta
99.4%	Halomonas venusta
99.4%	Halomonas venusta
99.4%	Halomonas venusta
99.4%	Halomonas venusta
99.4%	Halomonas venusta
99.4%	Halomonas venusta
99.4%	Halomonas venusta
99.4%	Halomonas venusta
99.4%	Halomonas venusta
99.4%	Halomonas venusta
99.4%	Halomonas venusta
99.4%	Halomonas venusta
99.4%	Halomonas venusta
99.4%	Halomonas venusta
99.4%	Halomonas venusta
99.4%	Halomonas venusta
99.4%	Halomonas venusta
99.4%	Halomonas venusta
99.4%	Halomonas venusta
99.4%	Halomonas venusta
99.4%	Halomonas venusta
99.4%	Halomonas venusta
99.4%	Halomonas venusta
99.4%	Halomonas venusta
99.4%	Halomonas venusta
99.4%	Halomonas venusta
99.4%	Halomonas venusta
99.4%	Halomonas venusta
99.4%	Halomonas venusta
99.4%	Halomonas venusta
99.4%	Halomonas venusta
99.4%	Halomonas venusta
99.4%	Halomonas venusta
99.4%	Halomonas venusta
99.4%	Halomonas venusta
99.4%	Halomonas venusta
99.4%	Halomonas venusta
99.4%	Halomonas venusta
99.4%	Halomonas venusta
99.4%	Staphylococcus epidermidis
99.4%	Staphylococcus epidermidis
99.4%	Staphylococcus epidermidis
99.4%	Staphylococcus epidermidis
99.4%	Staphylococcus epidermidis
99.4%	Staphylococcus epidermidis
99.4%	Staphylococcus epidermidis
99.4%	Staphylococcus epidermidis
99.4%	Staphylococcus epidermidis
99.4%	Staphylococcus epidermidis
99.4%	Staphylococcus epidermidis
99.4%	Staphylococcus epidermidis
99.4%	Staphylococcus epidermidis
99.4%	Staphylococcus epidermidis
99.4%	Staphylococcus epidermidis
99.4%	Staphylococcus epidermidis
99.4%	Staphylococcus epidermidis
99.4%	Staphylococcus epidermidis
99.4%	Staphylococcus epidermidis
99.4%	Staphylococcus epidermidis
99.4%	Staphylococcus epidermidis
99.4%	Staphylococcus epidermidis
99.4%	Staphylococcus epidermidis
99.4%	Staphylococcus epidermidis
99.4%	Staphylococcus epidermidis
99.4%	Staphylococcus epidermidis
99.4%	Staphylococcus epidermidis
99.4%	Staphylococcus epidermidis
99.4%	Staphylococcus epidermidis
99.4%	Staphylococcus epidermidis
99.4%	Staphylococcus epidermidis
99.4%	Staphylococcus epidermidis
99.4%	Staphylococcus epidermidis
99.4%	Staphylococcus epidermidis
99.4%	Staphylococcus epidermidis
100.0%	Staphylococcus epidermidis
99.4%	Staphylococcus epidermidis
99.4%	Staphylococcus epidermidis
99.4%	Lactococcus lactis
99.4%	Lactococcus lactis
99.4%	Oceanospirillum beijerinckii
99.4%	Oceanospirillum beijerinckii
99.4%	Oceanospirillum beijerinckii
99.4%	Oceanospirillum beijerinckii
99.4%	Oceanospirillum beijerinckii
99.4%	Oceanospirillum beijerinckii
99.4%	Oceanospirillum beijerinckii
99.4%	Oceanospirillum beijerinckii
99.4%	Oceanospirillum beijerinckii
99.4%	Oceanospirillum beijerinckii
99.4%	Oceanospirillum beijerinckii
99.4%	Oceanospirillum beijerinckii
99.4%	Oceanospirillum beijerinckii
99.4%	Oceanospirillum beijerinckii
99.4%	Oceanospirillum beijerinckii
99.4%	Oceanospirillum beijerinckii
99.4%	Oceanospirillum beijerinckii
99.4%	Oceanospirillum beijerinckii
99.4%	Oceanospirillum beijerinckii
99.4%	Oceanospirillum beijerinckii
99.4%	Oceanospirillum beijerinckii
99.4%	Oceanospirillum beijerinckii
99.4%	Oceanospirillum beijerinckii
99.4%	Oceanospirillum beijerinckii
99.4%	Oceanospirillum beijerinckii
99.4%	Oceanospirillum beijerinckii
99.4%	Oceanospirillum beijerinckii
99.4%	Oceanospirillum beijerinckii
99.4%	Oceanospirillum beijerinckii
99.4%	Oceanospirillum beijerinckii
99.4%	Oceanospirillum beijerinckii
99.4%	Oceanospirillum beijerinckii
99.4%	Oceanospirillum beijerinckii
99.4%	Oceanospirillum beijerinckii
99.4%	Oceanospirillum beijerinckii
99.4%	Oceanospirillum beijerinckii
99.4%	Oceanospirillum beijerinckii
99.4%	Oceanospirillum beijerinckii
99.4%	Oceanospirillum beijerinckii
99.4%	Oceanospirillum beijerinckii
99.4%	Oceanospirillum beijerinckii
99.4%	Oceanospirillum beijerinckii
99.4%	Oceanospirillum beijerinckii
99.4%	Oceanospirillum beijerinckii
99.4%	Oceanospirillum beijerinckii
99.4%	Oceanospirillum beijerinckii
99.4%	Oceanospirillum beijerinckii
99.4%	Oceanospirillum beijerinckii
99.4%	Oceanospirillum beijerinckii
99.4%	Oceanospirillum beijerinckii
99.4%	Oceanospirillum beijerinckii
99.4%	Oceanospirillum beijerinckii
99.4%	Oceanospirillum beijerinckii
99.4%	Oceanospirillum beijerinckii
99.4%	Oceanospirillum beijerinckii
99.4%	Oceanospirillum beijerinckii
99.4%	Oceanospirillum beijerinckii
99.4%	Oceanospirillum beijerinckii
99.4%	Oceanospirillum beijerinckii
99.4%	Oceanospirillum beijerinckii
99.4%	Oceanospirillum beijerinckii
99.4%	Oceanospirillum beijerinckii
99.4%	Oceanospirillum beijerinckii
99.4%	Oceanospirillum beijerinckii
99.4%	Oceanospirillum beijerinckii
99.4%	Oceanospirillum beijerinckii
99.4%	Oceanospirillum beijerinckii
99.4%	Oceanospirillum beijerinckii
99.4%	Exiguobacterium aurantiacum
99.4%	Exiguobacterium acetylicum
99.4%	Morganella morganii
99.4%	Morganella morganii
99.4%	Cobetia amphilecti
99.4%	Cobetia amphilecti
99.4%	Cobetia amphilecti
99.4%	Cobetia amphilecti
99.4%	Moraxella osloensis
99.4%	Vibrio jasicida
99.4%	Vibrio jasicida
99.4%	Vibrio jasicida
99.4%	Vibrio jasicida
99.4%	Vibrio jasicida
99.4%	Vibrio jasicida
99.4%	Vibrio jasicida
99.4%	Vibrio jasicida
99.4%	Vibrio jasicida
99.4%	Vibrio plantisponsor
99.4%	Vibrio plantisponsor
99.4%	Vibrio plantisponsor
99.4%	Vibrio plantisponsor
99.4%	Vibrio plantisponsor
99.4%	Vibrio plantisponsor
99.4%	Vibrio plantisponsor
99.4%	Vibrio plantisponsor
99.4%	Vibrio plantisponsor
99.4%	Vibrio plantisponsor
99.4%	Vibrio plantisponsor
99.4%	Vibrio plantisponsor
99.4%	Vibrio plantisponsor
99.4%	Vibrio plantisponsor
99.4%	Vibrio plantisponsor
99.4%	Vibrio plantisponsor
99.4%	Vibrio plantisponsor
99.4%	Vibrio plantisponsor
99.4%	Vibrio plantisponsor
99.4%	Vibrio plantisponsor
99.4%	Vibrio plantisponsor
99.4%	Vibrio plantisponsor
99.4%	Vibrio plantisponsor
99.4%	Vibrio plantisponsor
99.4%	Vibrio plantisponsor
99.4%	Vibrio plantisponsor
99.4%	Vibrio plantisponsor
99.4%	Vibrio plantisponsor
99.4%	Vibrio plantisponsor
99.4%	Vibrio plantisponsor
99.4%	Vibrio plantisponsor
99.4%	Vibrio plantisponsor
99.4%	Vibrio plantisponsor
99.4%	Vibrio plantisponsor
99.4%	Vibrio plantisponsor
99.4%	Vibrio plantisponsor
99.4%	Vibrio plantisponsor
99.4%	Vibrio plantisponsor
99.4%	Vibrio plantisponsor
99.4%	Vibrio plantisponsor
99.4%	Vibrio plantisponsor
99.4%	Vibrio plantisponsor
99.4%	Vibrio plantisponsor
99.4%	Vibrio plantisponsor
99.4%	Vibrio plantisponsor
99.4%	Vibrio plantisponsor
99.4%	Vibrio plantisponsor
99.4%	Vibrio plantisponsor
99.4%	Vibrio plantisponsor
99.4%	Vibrio plantisponsor
99.4%	Vibrio plantisponsor
99.4%	Vibrio plantisponsor
99.4%	Vibrio plantisponsor
99.4%	Vibrio plantisponsor
99.4%	Vibrio plantisponsor
99.4%	Vibrio plantisponsor
99.4%	Vibrio plantisponsor
99.4%	Vibrio plantisponsor
99.4%	Vibrio plantisponsor
99.4%	Vibrio plantisponsor
99.4%	Vibrio plantisponsor
99.4%	Vibrio plantisponsor
99.4%	Vibrio plantisponsor
99.4%	Vibrio plantisponsor
99.4%	Vibrio plantisponsor
99.4%	Vibrio plantisponsor
99.4%	Vibrio plantisponsor
99.4%	Vibrio plantisponsor
99.4%	Vibrio plantisponsor
99.4%	Vibrio plantisponsor
99.4%	Microbulbifer marinus
99.4%	Pseudidiomarina aquimaris
99.4%	Pseudidiomarina aquimaris
99.4%	Pseudidiomarina aquimaris
99.4%	Pseudidiomarina aquimaris
99.4%	Pseudidiomarina aquimaris
99.4%	Pseudidiomarina aquimaris
99.4%	Pseudidiomarina aquimaris
99.4%	Pseudidiomarina aquimaris
99.4%	Neisseria elongata
99.4%	Haemophilus haemolyticus
99.4%	Halothiobacillus neapolitanus
99.4%	Halothiobacillus neapolitanus
99.4%	Halothiobacillus neapolitanus
99.4%	Halothiobacillus neapolitanus
100.0%	Actinomyces oris
99.4%	Pseudomonas stutzeri
99.4%	Desulfovibrio salexigens
99.4%	Desulfovibrio salexigens
99.4%	Psychrobacter cryohalolentis
99.4%	Psychrobacter cryohalolentis
99.4%	Psychrobacter cryohalolentis
99.4%	Psychrobacter cryohalolentis
99.4%	Psychrobacter cryohalolentis
99.4%	Psychrobacter cryohalolentis
99.4%	Psychrobacter cryohalolentis
99.4%	Psychrobacter cryohalolentis
99.4%	Psychrobacter cryohalolentis
99.4%	Psychrobacter cryohalolentis
99.4%	Psychrobacter cryohalolentis
99.4%	Psychrobacter cryohalolentis
99.4%	Psychrobacter cryohalolentis
99.4%	Psychrobacter cryohalolentis
99.4%	Psychrobacter cryohalolentis
99.4%	Psychrobacter cryohalolentis
99.4%	Psychrobacter cryohalolentis
99.4%	Psychrobacter cryohalolentis
99.4%	Psychrobacter cryohalolentis
99.4%	Psychrobacter cryohalolentis
99.4%	Psychrobacter cryohalolentis
99.4%	Psychrobacter cryohalolentis
99.4%	Psychrobacter cryohalolentis
99.4%	Psychrobacter cryohalolentis
99.4%	Psychrobacter cryohalolentis
99.4%	Psychrobacter cryohalolentis
99.4%	Psychrobacter cryohalolentis
99.4%	Psychrobacter cryohalolentis
99.4%	Acidithiobacillus thiooxidans
99.4%	Vibrio mytili
99.4%	Vibrio mytili
99.4%	Vibrio mytili
99.4%	Vibrio mytili
99.4%	Vibrio mytili
99.4%	Vibrio mytili
99.4%	Vibrio mytili
99.4%	Vibrio mytili
99.4%	Vibrio mytili
99.4%	Vibrio mytili
[truncated: 140,425 more rows]
