# Supplementary material for: Revealing the Microbiome of Four Different Thermal Springs in Turkey with Environmental DNA Metabarcoding
Source: Biology (Basel). 2022 Jun 30;11(7):998. doi: 10.3390/biology11070998 (PMC9311576; doi:10.3390/biology11070998)
Supplement: Supplementary file 1 [file biology-11-00998-s001.zip › Supplementary Table S3/16k.c2.l100.clean.csv]

% Pairwise Identity	Organism
94.7%	Acidithiobacillus caldus
90.6%	Pseudofulvimonas gallinarii
90.6%	Pseudofulvimonas gallinarii
76.0%	Oligotropha carboxidovorans
88.9%	Deinococcus murrayi
88.9%	Staphylococcus pseudolugdunensis
88.9%	Staphylococcus pseudolugdunensis
78.3%	Rhodobacter thermarum
90.3%	Deinococcus murrayi
95.0%	Sutterella faecalis
81.5%	Rhodoligotrophos appendicifer
94.3%	Deinococcus murrayi
79.0%	Marinithermus hydrothermalis
88.2%	Desulfotomaculum ferrireducens
88.2%	Desulfotomaculum ferrireducens
81.0%	Deinococcus murrayi
94.5%	Deinococcus murrayi
79.6%	Marinithermus hydrothermalis
91.6%	Methylacidimicrobium cyclopophantes
79.4%	Comamonas serinivorans
81.6%	Geminicoccus roseus
80.0%	Comamonas serinivorans
80.0%	Comamonas serinivorans
96.0%	Mycoplasma leonicaptivi
96.0%	Mycoplasma leonicaptivi
89.9%	Saccharofermentans acetigenes
80.3%	Thermosulfurimonas dismutans
80.6%	Comamonas serinivorans
80.6%	Comamonas serinivorans
94.0%	Thermostilla marina
81.1%	Flectobacillus rhizosphaerae
81.7%	Nocardioides caricicola
95.2%	Thermostilla marina
95.2%	Thermostilla marina
82.9%	Rhodoligotrophos jinshengii
93.5%	Caldilinea aerophila
82.4%	Deinococcus lacus
82.3%	Nocardioides caricicola
83.4%	Rhodoligotrophos jinshengii
83.6%	Rhodoligotrophos appendicifer
85.0%	Saccharofermentans acetigenes
82.5%	Polynucleobacter rarus
81.5%	Thermosipho atlanticus
83.0%	Deinococcus lacus
84.4%	Acidimicrobium ferrooxidans
84.1%	Calothrix desertica
82.9%	Nocardioides caricicola
85.7%	Saccharofermentans acetigenes
85.7%	Saccharofermentans acetigenes
83.0%	Polynucleobacter rarus
82.8%	Luteimonas pelagia
82.1%	Thermosipho atlanticus
82.1%	Thermosipho atlanticus
87.0%	Chroococcidiopsis thermalis
84.7%	Rhodoligotrophos jinshengii
84.7%	Rhodoligotrophos jinshengii
83.6%	Deinococcus lacus
83.5%	Polynucleobacter necessarius
84.8%	Calothrix desertica
83.4%	Rhodothermus marinus
83.6%	Polynucleobacter rarus
84.9%	Rhodoligotrophos jinshengii
84.9%	Rhodoligotrophos jinshengii
96.7%	Singulisphaera rosea
96.7%	Singulisphaera rosea
96.7%	Singulisphaera rosea
85.3%	Rhodoligotrophos jinshengii
85.6%	Desulfofundulus thermocisternus
85.9%	Persephonella marina
85.5%	Rhodoligotrophos jinshengii
85.8%	Persephonella marina
86.0%	Rhodoligotrophos jinshengii
86.3%	Desulfofundulus thermocisternus
84.8%	Deferrisoma palaeochoriense
84.6%	Melioribacter roseus
85.2%	Melioribacter roseus
85.6%	Hydrogenivirga okinawensis
87.4%	Chroococcidiopsis thermalis
84.9%	Limisphaera ngatamarikiensis
85.2%	Polyangium spumosum
88.1%	Caldilinea aerophila
88.1%	Chroococcidiopsis thermalis
88.1%	Chroococcidiopsis thermalis
85.7%	Segetibacter aerophilus
88.1%	Chroococcidiopsis thermalis
88.1%	Chroococcidiopsis thermalis
88.1%	Chroococcidiopsis thermalis
85.8%	Segetibacter aerophilus
91.7%	Calochaete cimrmanii
85.5%	Limisphaera ngatamarikiensis
89.1%	Dorea longicatena
89.1%	Dorea longicatena
88.7%	Caldilinea aerophila
88.7%	Caldilinea aerophila
88.7%	Chroococcidiopsis thermalis
88.7%	Chroococcidiopsis thermalis
88.7%	Chroococcidiopsis thermalis
86.0%	Limisphaera ngatamarikiensis
89.4%	Caldilinea aerophila
87.0%	Emticicia soli
89.4%	Chroococcidiopsis thermalis
89.4%	Chroococcidiopsis thermalis
89.5%	Chroococcidiopsis thermalis
89.4%	Chroococcidiopsis thermalis
91.9%	Aquifex aeolicus
87.1%	Schleiferia thermophila
89.9%	Thermodesulfobium acidiphilum
93.1%	Effusibacillus consociatus
87.6%	Emticicia soli
86.9%	Desulfovibrio alkalitolerans
90.1%	Nostoc punctiforme
87.4%	Chthoniobacter flavus
87.4%	Chthoniobacter flavus
87.8%	Brevitalea deliciosa
87.8%	Brevitalea deliciosa
91.2%	Micropruina glycogenica
91.2%	Micropruina glycogenica
94.1%	Perlucidibaca piscinae
93.9%	Effusibacillus consociatus
89.7%	Tundrisphaera lichenicola
94.6%	Azovibrio restrictus
90.8%	Nostoc punctiforme
88.2%	Pirellula staleyi
88.2%	Schleiferia thermophila
88.2%	Schleiferia thermophila
90.7%	Christensenella massiliensis
90.7%	Christensenella massiliensis
94.6%	Azovibrio restrictus
87.9%	Chthoniobacter flavus
88.4%	Brevitalea deliciosa
94.6%	Vitiosangium cumulatum
98.3%	Rhizobium glycinendophyticum
94.7%	Azovibrio restrictus
94.7%	Azovibrio restrictus
90.3%	Tundrisphaera lichenicola
91.4%	Christensenella massiliensis
100.0%	Aquisediminimonas sediminicola
92.6%	Micropruina glycogenica
92.3%	Thermovorax subterraneus
92.1%	Calochaete cimrmanii
92.1%	Calochaete cimrmanii
92.1%	Calochaete cimrmanii
92.1%	Christensenella massiliensis
91.5%
91.5%
96.2%	Nevskia persephonica
92.6%	Tardibacter chloracetimidivorans
96.2%	Telmatospirillum siberiense
93.0%	Thermovorax subterraneus
89.0%	Tepidiphilus thermophilus
92.8%	Calochaete cimrmanii
92.8%	Calochaete cimrmanii
89.1%	Geobacter sulfurreducens
92.2%
89.5%	Limisphaera ngatamarikiensis
89.5%	Limisphaera ngatamarikiensis
89.7%	Simkania negevensis
93.9%	Dehalogenimonas formicexedens
93.8%	Rhizobium glycinendophyticum
100.0%	Aquabacterium parvum
97.7%	Nitrospira moscoviensis
97.7%	Nitrospira moscoviensis
92.8%	Micromonospora rhizosphaerae
92.8%
97.7%	Nitrospira moscoviensis
94.0%	Planobispora takensis
94.0%	Planobispora takensis
97.7%	Minicystis rosea
90.1%	Limisphaera ngatamarikiensis
93.9%	Rhizobium zeae
98.4%	Nitrospira moscoviensis
94.0%	Fimbriimonas ginsengisoli
94.0%	Fimbriimonas ginsengisoli
97.7%	Alishewanella tabrizica
93.5%
94.6%	Asticcacaulis excentricus
91.2%	Actinomyces israelii
94.7%	Fimbriimonas ginsengisoli
94.6%	Planobispora takensis
94.6%	Planobispora takensis
94.6%	Planobispora takensis
94.6%	Planobispora takensis
98.5%	Silanimonas lenta
90.8%	Azoarcus buckelii
94.7%	Fimbriimonas ginsengisoli
94.7%	Stanieria cyanosphaera
91.0%	Bacillus berkeleyi
91.0%	Bacillus berkeleyi
98.5%	Bacillus borbori
98.5%	Bacillus borbori
99.2%	Flavobacterium verecundum
95.2%	Phenylobacterium terrae
95.2%	Phenylobacterium terrae
99.2%	Rhizobium glycinendophyticum
99.2%	Anoxybacillus kestanbolensis
91.8%	Actinomyces israelii
95.3%	Planobispora takensis
99.2%	Rhizobium zeae
91.3%	Geomonas soli
95.3%	Rhizobium glycinendophyticum
99.2%	Aquabacterium parvum
99.2%	Silanimonas lenta
99.2%	Silanimonas lenta
91.3%	Azoarcus buckelii
99.2%	Caldimonas manganoxidans
99.2%	Sphingomonas koreensis
95.3%	Thermoflexus hugenholtzii
99.2%	Bradyrhizobium vignae
99.2%	Bradyrhizobium vignae
99.2%	Rhizobium zeae
99.2%	Phenylobacterium terrae
99.2%	Pseudomonas hutmensis
95.3%	Stanieria cyanosphaera
99.4%	Janthinobacterium agaricidamnosum
91.4%	Aquifex aeolicus
100.0%	Algoriphagus aquaeductus
99.2%	Bacillus borbori
100.0%	Kocuria arsenatis
94.8%
100.0%
100.0%
95.9%	Phenylobacterium terrae
100.0%	Galactobacter valiniphilus
99.2%	Rhizobium glycinendophyticum
95.9%	Rhizobium glycinendophyticum
91.9%	Azoarcus buckelii
100.0%	Corynebacterium tuberculostearicum
93.8%	Nitrospira moscoviensis
96.0%	Telmatospirillum siberiense
100.0%	Streptococcus thermophilus
91.9%	Nevskia persephonica
100.0%	Algoriphagus aquaeductus
92.4%	Effusibacillus lacus
91.9%	Effusibacillus lacus
95.9%	Fodinicurvata halophila
95.9%	Fodinicurvata halophila
95.9%	Fodinicurvata halophila
100.0%	Sphingomonas hengshuiensis
100.0%	Micromonospora terminaliae
96.0%	Rhizobium zeae
95.9%	Rhizobium zeae
95.9%	Arboricoccus pini
95.9%	Arboricoccus pini
100.0%	Micromonospora luteiviridis
100.0%	Streptococcus periodonticum
95.9%	Rhizobium glycinendophyticum
96.0%	Rhizobium glycinendophyticum
100.0%	Aquabacterium parvum
100.0%	Clostridium chartatabidum
100.0%	Asticcacaulis excentricus
100.0%	Staphylococcus saprophyticus
96.0%	Stanieria cyanosphaera
100.0%	Pseudomonas stutzeri
100.0%	Lysinibacillus contaminans
100.0%	Hydrogenophilus thermoluteolus
100.0%	Sphingobium yanoikuyae
100.0%	Sphingomonas koreensis
100.0%	Staphylococcus capitis
100.0%	Rehaibacterium terrae
100.0%	Rehaibacterium terrae
100.0%	Phyllobacterium loti
100.0%	Sphingomonas hengshuiensis
100.0%	Bradyrhizobium vignae
100.0%	Pseudomonas helleri
100.0%
100.0%	Rhizobium oryziradicis
100.0%	Caulobacter rhizosphaerae
100.0%	Phenylobacterium terrae
100.0%	Paracoccus indicus
100.0%	Mesorhizobium carbonis
91.9%	Geomonas soli
91.9%	Geomonas soli
100.0%	Rhizobium deserti
100.0%	Rhizobium glycinendophyticum
100.0%	Pseudomonas jilinensis
100.0%	Methylobacterium segetis
100.0%	Pandoraea iniqua
99.3%	Hydrogenobacter subterraneus
99.3%	Hydrogenobacter subterraneus
99.3%	Hydrogenobacter subterraneus
99.3%	Hydrogenobacter subterraneus
100.0%	Escherichia fergusonii
92.0%	Aquifex aeolicus
92.5%	Effusibacillus lacus
100.0%	Bacillus mesophilus
100.0%	Bacillus wiedmannii
92.5%	Azovibrio restrictus
92.5%	Azovibrio restrictus
96.7%	Telmatospirillum siberiense
96.6%	Fodinicurvata halophila
96.6%	Tepidicaulis marinus
96.6%	Bradyrhizobium vignae
96.6%	Caulobacter rhizosphaerae
96.6%	Rhizobium zeae
96.6%	Rhizobium zeae
96.6%	Rhizobium zeae
96.6%	Arboricoccus pini
96.6%	Aquisediminimonas sediminicola
96.6%	Rhizobium glycinendophyticum
96.6%	Rhizobium glycinendophyticum
96.6%	Rhizobium glycinendophyticum
96.6%	Rhizobium glycinendophyticum
96.6%	Rhizobium glycinendophyticum
92.5%	Azovibrio restrictus
92.5%	Azovibrio restrictus
96.6%	Stanieria cyanosphaera
96.6%	Stanieria cyanosphaera
96.6%	Stanieria cyanosphaera
96.6%	Stanieria cyanosphaera
100.0%	Thermoanaerobaculum aquaticum
92.5%	Aquifex aeolicus
92.5%	Effusibacillus lacus
92.5%	Effusibacillus lacus
92.5%	Effusibacillus lacus
92.5%	Effusibacillus lacus
92.5%	Geomonas soli
100.0%	Hydrogenobacter subterraneus
97.3%	Sphingomonas koreensis
92.5%	Aquifex aeolicus
92.5%	Aquifex aeolicus
92.5%	Aquifex aeolicus
92.5%	Aquifex aeolicus
92.5%	Aquifex aeolicus
93.0%	Aquifex aeolicus
92.5%	Aquifex aeolicus
92.5%	Aquifex aeolicus
92.5%	Aquifex aeolicus
97.3%	Rhizobium zeae
97.3%	Phenylobacterium terrae
97.3%	Rhizobium glycinendophyticum
93.5%	Corynebacterium matruchotii
93.1%	Azovibrio restrictus
93.1%	Azovibrio restrictus
93.0%	Nevskia persephonica
97.3%	Sphingomonas koreensis
97.3%	Sphingomonas koreensis
92.6%	Aquifex aeolicus
93.1%	Effusibacillus lacus
93.1%	Effusibacillus lacus
93.1%	Effusibacillus lacus
93.1%	Effusibacillus lacus
97.3%	Sphingomonas panacis
97.3%	Caulobacter rhizosphaerae
97.3%	Caulobacter rhizosphaerae
97.3%	Caulobacter rhizosphaerae
97.3%	Rhizobium zeae
97.3%	Rhizobium zeae
97.3%	Rhizobium zeae
97.3%	Rhizobium zeae
97.3%	Rhizobium zeae
97.3%	Aureimonas endophytica
97.3%	Aureimonas endophytica
97.3%	Mesorhizobium carbonis
97.3%	Mesorhizobium carbonis
97.3%	Mesorhizobium carbonis
97.3%	Mesorhizobium carbonis
97.3%	Aquisediminimonas sediminicola
97.3%	Rhizobium glycinendophyticum
97.3%	Rhizobium glycinendophyticum
97.3%	Rhizobium glycinendophyticum
97.3%	Rhizobium glycinendophyticum
98.6%	Rhizobium glycinendophyticum
97.3%	Rhizobium glycinendophyticum
97.3%	Rhizobium glycinendophyticum
93.1%	Azovibrio restrictus
93.1%	Azovibrio restrictus
93.1%	Azovibrio restrictus
93.1%	Azovibrio restrictus
93.1%	Azovibrio restrictus
93.1%	Azovibrio restrictus
93.1%	Azovibrio restrictus
93.5%	Azovibrio restrictus
93.1%	Azovibrio restrictus
93.1%	Azovibrio restrictus
93.1%	Azovibrio restrictus
93.1%	Azovibrio restrictus
93.1%	Azovibrio restrictus
93.1%	Azovibrio restrictus
93.1%	Azovibrio restrictus
93.1%	Azovibrio restrictus
93.1%	Azovibrio restrictus
93.1%	Azovibrio restrictus
94.0%	Azovibrio restrictus
93.1%	Azovibrio restrictus
94.0%	Melioribacter roseus
97.3%	Stanieria cyanosphaera
97.3%	Stanieria cyanosphaera
93.1%	Thermothrix azorensis
97.9%	Sphingomonas koreensis
93.5%	Aquifex aeolicus
93.1%	Effusibacillus lacus
93.1%	Effusibacillus lacus
93.1%	Tepidiphilus thermophilus
93.1%	Tepidiphilus thermophilus
98.0%	Caulobacter rhizosphaerae
93.1%	Geomonas soli
93.6%	Azovibrio restrictus
93.6%	Azovibrio restrictus
93.6%	Azovibrio restrictus
94.0%	Melioribacter roseus
93.1%	Thermothrix azorensis
93.1%	Thermothrix azorensis
99.3%	Sphingomonas koreensis
93.1%	Aquifex aeolicus
93.1%	Aquifex aeolicus
96.7%
96.7%
96.7%
98.0%	Rhizobium zeae
98.0%	Rhizobium zeae
98.0%	Aureimonas endophytica
98.0%	Phenylobacterium terrae
98.0%	Mesorhizobium carbonis
98.0%	Rhizobium glycinendophyticum
98.0%	Rhizobium glycinendophyticum
98.0%	Rhizobium glycinendophyticum
98.0%	Rhizobium glycinendophyticum
98.0%	Rhizobium glycinendophyticum
98.0%	Rhizobium glycinendophyticum
98.0%	Rhizobium glycinendophyticum
98.0%	Rhizobium glycinendophyticum
98.0%	Rhizobium glycinendophyticum
98.0%	Rhizobium glycinendophyticum
98.0%	Rhizobium glycinendophyticum
98.0%	Bartonella chomelii
94.1%	Corynebacterium matruchotii
93.6%	Azovibrio restrictus
93.6%	Azovibrio restrictus
94.1%	Azovibrio restrictus
98.0%	Bosea lathyri
98.0%	Bosea lathyri
98.0%	Shinella daejeonensis
98.0%	Sphingomonas koreensis
98.0%	Sphingomonas koreensis
98.0%	Sphingomonas koreensis
98.0%	Sphingomonas koreensis
98.0%	Sphingomonas koreensis
98.0%	Sphingomonas koreensis
98.0%	Sphingomonas koreensis
98.0%	Sphingomonas koreensis
98.0%	Sphingomonas koreensis
98.0%	Sphingomonas koreensis
98.0%	Sphingomonas koreensis
93.6%	Aquifex aeolicus
98.0%	Brevundimonas viscosa
98.0%	Brevundimonas viscosa
93.6%	Effusibacillus lacus
93.6%	Effusibacillus lacus
93.6%	Effusibacillus lacus
93.6%	Effusibacillus lacus
98.0%	Phyllobacterium loti
98.0%	Sphingomonas hengshuiensis
98.0%	Sphingomonas hengshuiensis
98.0%	Sphingomonas panacis
100.0%	Rhizobium oryziradicis
98.0%	Caulobacter rhizosphaerae
98.0%	Caulobacter rhizosphaerae
98.0%	Caulobacter rhizosphaerae
98.0%	Caulobacter rhizosphaerae
100.0%	Caulobacter rhizosphaerae
98.0%	Caulobacter rhizosphaerae
98.0%	Caulobacter rhizosphaerae
98.0%	Caulobacter rhizosphaerae
98.0%	Caulobacter rhizosphaerae
98.0%	Caulobacter rhizosphaerae
98.0%	Rhizobium zeae
98.6%	Rhizobium zeae
98.0%	Rhizobium zeae
99.3%	Rhizobium zeae
98.0%	Rhizobium zeae
98.0%	Rhizobium zeae
98.0%	Rhizobium zeae
98.0%	Rhizobium zeae
98.0%	Rhizobium zeae
98.0%	Rhizobium zeae
98.0%	Rhizobium zeae
98.0%	Rhizobium zeae
98.0%	Rhizobium zeae
98.0%	Rhizobium zeae
98.0%	Rhizobium zeae
98.0%	Rhizobium zeae
98.0%	Rhizobium zeae
98.0%	Rhizobium zeae
98.0%	Rhizobium zeae
98.0%	Rhizobium zeae
98.0%	Rhizobium zeae
98.0%	Rhizobium zeae
98.0%	Rhizobium zeae
98.0%	Rhizobium zeae
98.6%	Rhizobium zeae
98.0%	Rhizobium zeae
98.0%	Rhizobium zeae
98.0%	Rhizobium zeae
98.0%	Rhizobium zeae
98.0%	Rhizobium zeae
98.0%	Aureimonas endophytica
98.0%	Aureimonas endophytica
98.0%	Mesorhizobium carbonis
98.0%	Mesorhizobium carbonis
98.0%	Mesorhizobium carbonis
98.0%	Mesorhizobium carbonis
98.0%	Aquisediminimonas sediminicola
98.0%	Rhizobium deserti
98.0%	Rhizobium glycinendophyticum
98.0%	Rhizobium glycinendophyticum
98.0%	Rhizobium glycinendophyticum
98.0%	Rhizobium glycinendophyticum
98.0%	Rhizobium glycinendophyticum
98.0%	Rhizobium glycinendophyticum
100.0%	Rhizobium glycinendophyticum
98.0%	Rhizobium glycinendophyticum
98.0%	Rhizobium glycinendophyticum
98.6%	Rhizobium glycinendophyticum
98.0%	Rhizobium glycinendophyticum
98.0%	Rhizobium glycinendophyticum
98.0%	Rhizobium glycinendophyticum
98.0%	Rhizobium glycinendophyticum
98.0%	Rhizobium glycinendophyticum
98.0%	Rhizobium glycinendophyticum
98.0%	Rhizobium glycinendophyticum
98.0%	Rhizobium glycinendophyticum
98.0%	Rhizobium glycinendophyticum
98.0%	Rhizobium glycinendophyticum
98.0%	Rhizobium glycinendophyticum
98.0%	Rhizobium glycinendophyticum
98.0%	Rhizobium glycinendophyticum
98.0%	Rhizobium glycinendophyticum
98.0%	Rhizobium glycinendophyticum
98.0%	Rhizobium glycinendophyticum
98.0%	Rhizobium glycinendophyticum
98.0%	Rhizobium glycinendophyticum
98.0%	Rhizobium glycinendophyticum
98.0%	Rhizobium glycinendophyticum
98.0%	Rhizobium glycinendophyticum
98.0%	Rhizobium glycinendophyticum
98.0%	Rhizobium glycinendophyticum
98.0%	Rhizobium glycinendophyticum
98.0%	Rhizobium glycinendophyticum
98.0%	Rhizobium glycinendophyticum
98.0%	Rhizobium glycinendophyticum
98.0%	Rhizobium glycinendophyticum
98.0%	Rhizobium glycinendophyticum
98.0%	Rhizobium glycinendophyticum
98.0%	Rhizobium glycinendophyticum
98.0%	Rhizobium glycinendophyticum
98.0%	Rhizobium glycinendophyticum
98.0%	Rhizobium glycinendophyticum
98.0%	Rhizobium glycinendophyticum
98.0%	Rhizobium glycinendophyticum
98.0%	Rhizobium glycinendophyticum
100.0%	Rhizobium glycinendophyticum
98.0%	Rhizobium glycinendophyticum
98.0%	Rhizobium glycinendophyticum
98.0%	Rhizobium glycinendophyticum
98.0%	Rhizobium glycinendophyticum
98.0%	Rhizobium glycinendophyticum
93.6%	Azoarcus toluclasticus
93.6%	Azoarcus buckelii
93.6%	Azovibrio restrictus
93.6%	Azovibrio restrictus
93.6%	Azovibrio restrictus
98.1%	Caulobacter mirabilis
93.6%	Effusibacillus lacus
93.7%	Effusibacillus lacus
93.7%	Effusibacillus lacus
98.6%	Caulobacter rhizosphaerae
99.3%	Rhizobium zeae
98.6%	Rhizobium zeae
100.0%	Rhizobium glycinendophyticum
100.0%	Rhizobium glycinendophyticum
93.8%	Azovibrio restrictus
94.2%	Azovibrio restrictus
98.6%	Clostridium chartatabidum
94.6%	Melioribacter roseus
98.6%	Sphingomonas koreensis
98.6%	Sphingomonas koreensis
98.6%	Sphingomonas koreensis
98.6%	Sphingomonas koreensis
98.6%	Sphingomonas koreensis
93.7%	Aquifex aeolicus
93.7%	Aquifex aeolicus
93.7%	Aquifex aeolicus
98.6%	Sphingomonas hengshuiensis
98.6%	Sphingomonas hengshuiensis
98.6%	Sphingomonas hengshuiensis
98.6%	Sphingomonas hengshuiensis
98.6%	Sphingomonas hengshuiensis
98.6%	Bradyrhizobium vignae
97.4%	Lawsonella clevelandensis
97.4%
97.4%
98.6%	Caulobacter rhizosphaerae
98.6%	Caulobacter rhizosphaerae
98.6%	Caulobacter rhizosphaerae
99.3%	Rhizobium zeae
98.6%	Phenylobacterium terrae
98.6%	Mesorhizobium carbonis
98.6%	Rhizobium deserti
99.3%	Rhizobium glycinendophyticum
98.6%	Rhizobium glycinendophyticum
98.6%	Rhizobium glycinendophyticum
99.3%	Rhizobium glycinendophyticum
98.6%	Rhizobium glycinendophyticum
99.3%	Rhizobium glycinendophyticum
98.6%	Rhizobium glycinendophyticum
99.3%	Rhizobium glycinendophyticum
98.6%	Rhizobium glycinendophyticum
98.6%	Rhizobium glycinendophyticum
98.6%	Rhizobium glycinendophyticum
98.6%	Rhizobium glycinendophyticum
94.7%	Corynebacterium matruchotii
98.6%	Clostridium chartatabidum
99.3%	Sphingopyxis alaskensis
98.6%	Asticcacaulis excentricus
98.6%	Asticcacaulis excentricus
98.6%	Asticcacaulis excentricus
96.9%	Corynebacterium kroppenstedtii
98.6%	Bosea lathyri
98.6%	Bosea lathyri
98.6%	Sphingopyxis terrae
98.6%	Sphingobium yanoikuyae
98.6%	Sphingomonas koreensis
98.6%	Sphingomonas koreensis
98.6%	Sphingomonas koreensis
98.6%	Sphingomonas koreensis
98.6%	Sphingomonas koreensis
98.6%	Sphingomonas koreensis
98.6%	Sphingomonas koreensis
98.6%	Sphingomonas koreensis
98.6%	Sphingomonas koreensis
98.6%	Sphingomonas koreensis
98.6%	Sphingomonas koreensis
98.6%	Xanthobacter autotrophicus
98.6%	Brevundimonas viscosa
98.6%	Brevundimonas viscosa
98.6%	Brevundimonas viscosa
98.6%	Brevundimonas viscosa
98.6%	Caulobacter daechungensis
94.2%	Effusibacillus lacus
94.2%	Effusibacillus lacus
98.6%	Oribacterium asaccharolyticum
98.6%	Phyllobacterium loti
98.6%	Phyllobacterium loti
98.6%	Phyllobacterium loti
98.6%	Phyllobacterium loti
98.6%	Phyllobacterium loti
99.3%	Phyllobacterium loti
98.6%	Sphingomonas hengshuiensis
98.6%	Sphingomonas hengshuiensis
98.6%	Sphingomonas hengshuiensis
98.6%	Stenotrophobacter roseus
98.6%	Sphingomonas panacis
98.6%	Bradyrhizobium vignae
98.6%	Bradyrhizobium vignae
98.6%	Bradyrhizobium vignae
98.6%	Bradyrhizobium vignae
98.6%	Rhizobium oryziradicis
98.6%	Rhizobium oryziradicis
98.6%	Rhizobium oryziradicis
98.6%	Rhizobium oryziradicis
98.6%	Rhizobium oryziradicis
98.6%	Rhizobium oryziradicis
98.6%	Rhizobium oryziradicis
98.6%	Rhizobium oryziradicis
98.6%	Caulobacter rhizosphaerae
98.6%	Caulobacter rhizosphaerae
98.6%	Caulobacter rhizosphaerae
98.6%	Caulobacter rhizosphaerae
98.6%	Caulobacter rhizosphaerae
98.6%	Caulobacter rhizosphaerae
98.6%	Caulobacter rhizosphaerae
98.6%	Caulobacter rhizosphaerae
98.6%	Caulobacter rhizosphaerae
98.6%	Caulobacter rhizosphaerae
98.6%	Caulobacter rhizosphaerae
98.6%	Caulobacter rhizosphaerae
98.6%	Caulobacter rhizosphaerae
100.0%	Caulobacter rhizosphaerae
98.6%	Caulobacter rhizosphaerae
98.6%	Caulobacter rhizosphaerae
98.6%	Caulobacter rhizosphaerae
98.6%	Caulobacter rhizosphaerae
98.6%	Caulobacter rhizosphaerae
98.6%	Caulobacter rhizosphaerae
98.6%	Caulobacter rhizosphaerae
98.6%	Rhizobium zeae
98.6%	Rhizobium zeae
98.6%	Rhizobium zeae
98.6%	Pararhizobium haloflavum
98.6%	Aureimonas endophytica
98.6%	Sphingopyxis nepalensis
98.6%	Phenylobacterium terrae
98.6%	Phenylobacterium terrae
98.6%	Phenylobacterium terrae
98.6%	Phenylobacterium terrae
98.6%	Paracoccus indicus
98.6%	Mesorhizobium carbonis
98.6%	Mesorhizobium carbonis
98.6%	Mesorhizobium carbonis
98.6%	Mesorhizobium carbonis
98.6%	Aquisediminimonas sediminicola
98.6%	Aquisediminimonas sediminicola
98.6%	Aquisediminimonas sediminicola
98.6%	Aquisediminimonas sediminicola
98.6%	Rhizobium deserti
98.6%	Rhizobium deserti
98.6%	Rhizobium deserti
98.6%	Rhizobium deserti
98.6%	Rhizobium deserti
98.6%	Rhizobium deserti
98.6%	Rhizobium deserti
98.6%	Rhizobium glycinendophyticum
98.6%	Rhizobium glycinendophyticum
98.6%	Rhizobium glycinendophyticum
98.6%	Rhizobium glycinendophyticum
98.6%	Rhizobium glycinendophyticum
98.6%	Rhizobium glycinendophyticum
98.6%	Rhizobium glycinendophyticum
98.6%	Rhizobium glycinendophyticum
98.6%	Rhizobium glycinendophyticum
98.6%	Rhizobium glycinendophyticum
98.6%	Rhizobium glycinendophyticum
98.6%	Rhizobium glycinendophyticum
98.6%	Rhizobium glycinendophyticum
98.6%	Rhizobium glycinendophyticum
98.6%	Rhizobium glycinendophyticum
98.6%	Rhizobium glycinendophyticum
98.6%	Rhizobium glycinendophyticum
98.6%	Rhizobium glycinendophyticum
98.6%	Rhizobium glycinendophyticum
98.6%	Rhizobium glycinendophyticum
98.6%	Rhizobium glycinendophyticum
98.6%	Rhizobium glycinendophyticum
98.6%	Rhizobium glycinendophyticum
98.6%	Rhizobium glycinendophyticum
98.6%	Rhizobium glycinendophyticum
100.0%	Rhizobium glycinendophyticum
98.6%	Rhizobium glycinendophyticum
98.6%	Rhizobium glycinendophyticum
98.6%	Rhizobium glycinendophyticum
98.6%	Rhizobium glycinendophyticum
100.0%	Rhizobium glycinendophyticum
98.6%	Rhizobium glycinendophyticum
98.6%	Rhizobium glycinendophyticum
98.6%	Rhizobium glycinendophyticum
98.6%	Rhizobium glycinendophyticum
98.6%	Rhizobium glycinendophyticum
98.6%	Rhizobium glycinendophyticum
98.6%	Rhizobium glycinendophyticum
98.6%	Rhizobium glycinendophyticum
100.0%	Rhizobium glycinendophyticum
99.3%	Rhizobium glycinendophyticum
98.6%	Rhizobium glycinendophyticum
98.6%	Rhizobium glycinendophyticum
98.6%	Rhizobium glycinendophyticum
98.6%	Rhizobium glycinendophyticum
98.6%	Methylobacterium segetis
98.6%	Methylobacterium segetis
98.6%	Methylobacterium segetis
98.6%	Rhizobium arsenicireducens
98.8%	Sphingomonas echinoides
94.3%	Hydrogenobacter subterraneus
94.2%	Azoarcus toluclasticus
94.7%	Azovibrio restrictus
94.2%	Azovibrio restrictus
96.9%	Nitrospira moscoviensis
96.3%	Nitrospira moscoviensis
98.0%	Mycolicibacterium aubagnense
99.3%	Sphingopyxis alaskensis
94.2%	Azoarcus olearius
94.2%	Azoarcus olearius
94.2%	Azoarcus olearius
99.3%	Sphingomonas koreensis
94.4%	Perlucidibaca piscinae
94.3%	Effusibacillus lacus
99.3%	Sphingomonas hengshuiensis
98.0%
99.3%	Caulobacter rhizosphaerae
99.3%	Caulobacter rhizosphaerae
99.3%	Rhizobium zeae
99.3%	Phenylobacterium terrae
94.3%	Azovibrio restrictus
96.3%	Nitrospira moscoviensis
96.3%	Nitrospira moscoviensis
95.3%	Ignavibacterium album
94.8%	Nevskia persephonica
100.0%	Sphingomonas koreensis
99.3%	Sphingomonas koreensis
94.4%	Perlucidibaca piscinae
100.0%	Phyllobacterium loti
99.3%	Sphingomonas hengshuiensis
99.3%	Bradyrhizobium vignae
98.0%	Lawsonella clevelandensis
98.0%	Lawsonella clevelandensis
98.0%	Lawsonella clevelandensis
98.0%	Lawsonella clevelandensis
98.0%	Lawsonella clevelandensis
98.0%
100.0%
98.0%
98.0%
98.0%
98.0%
98.0%
98.0%
99.3%	Rhizobium oryziradicis
99.3%	Rhizobium oryziradicis
99.3%	Caulobacter rhizosphaerae
100.0%	Caulobacter rhizosphaerae
100.0%	Caulobacter rhizosphaerae
99.3%	Phenylobacterium terrae
99.3%	Phenylobacterium terrae
99.3%	Rhizobium glycinendophyticum
100.0%	Rhizobium glycinendophyticum
99.0%	Rhizobium glycinendophyticum
100.0%	Rhizobium glycinendophyticum
99.3%	Rhizobium glycinendophyticum
99.3%	Rhizobium glycinendophyticum
100.0%	Rhizobium glycinendophyticum
99.3%	Azospirillum doebereinerae
99.3%	Azospirillum doebereinerae
99.3%	Clostridium chartatabidum
99.3%	Clostridium chartatabidum
99.3%	Asticcacaulis excentricus
99.3%	Asticcacaulis excentricus
99.3%	Asticcacaulis excentricus
97.5%	Corynebacterium kroppenstedtii
99.3%	Bradyrhizobium oligotrophicum
99.3%	Gemmobacter aquatilis
99.3%	Gemmobacter aquatilis
99.3%	Bosea lathyri
99.3%	Bosea lathyri
99.3%	Bosea lathyri
99.3%	Sphingopyxis terrae
99.3%	Sphingobium yanoikuyae
99.3%	Sphingomonas koreensis
99.3%	Sphingomonas koreensis
99.3%	Brevundimonas diminuta
99.3%	Brevundimonas viscosa
99.3%	Brevundimonas viscosa
99.3%	Brevundimonas viscosa
99.3%	Oribacterium asaccharolyticum
99.3%	Phyllobacterium loti
99.3%	Phyllobacterium loti
99.3%	Pararhizobium polonicum
99.3%	Sphingomonas hylomeconis
99.3%	Sphingomonas hylomeconis
99.3%	Sphingomonas hengshuiensis
99.3%	Stenotrophobacter roseus
99.3%	Sphingomonas panacis
99.3%	Bradyrhizobium vignae
99.3%	Bradyrhizobium vignae
99.3%	Bradyrhizobium vignae
99.3%	Bradyrhizobium vignae
99.3%	Phenylobacterium aquaticum
99.3%	Rhizobium oryziradicis
99.3%	Rhizobium oryziradicis
100.0%	Caulobacter rhizosphaerae
100.0%	Caulobacter rhizosphaerae
99.3%	Caulobacter rhizosphaerae
99.3%	Rhizobium zeae
99.3%	Phenylobacterium deserti
99.3%	Phenylobacterium terrae
99.3%	Phenylobacterium terrae
99.3%	Paracoccus indicus
99.3%	Mesorhizobium carbonis
99.3%	Aquisediminimonas sediminicola
99.3%	Rhizobium deserti
99.3%	Rhizobium deserti
99.3%	Rhizobium deserti
99.3%	Rhizobium deserti
99.3%	Rhizobium deserti
100.0%	Rhizobium glycinendophyticum
99.3%	Rhizobium glycinendophyticum
100.0%	Rhizobium glycinendophyticum
99.5%	Rhizobium glycinendophyticum
99.3%	Methylobacterium segetis
99.3%	Methylobacterium segetis
99.3%	Devosia marina
96.9%	Nitrospira moscoviensis
96.9%	Nitrospira moscoviensis
94.8%	Azoarcus olearius
98.7%	Fusobacterium nucleatum
99.3%	Thermoflexus hugenholtzii
98.7%
100.0%
98.7%
98.7%
98.7%
98.7%
98.7%
99.3%	Alkaliphilus namsaraevii
100.0%	Rhizobium glycinendophyticum
96.9%	Nitrospira moscoviensis
96.9%	Nitrospira moscoviensis
96.9%	Nitrospira moscoviensis
96.9%	Nitrospira moscoviensis
96.9%	Nitrospira moscoviensis
96.9%	Nitrospira moscoviensis
98.7%	Mycolicibacterium aubagnense
100.0%	Chloroflexus aurantiacus
95.3%	Nevskia persephonica
95.3%	Nevskia persephonica
95.3%	Nevskia persephonica
95.3%	Nevskia persephonica
95.3%	Nevskia persephonica
95.0%	Perlucidibaca piscinae
100.0%	Sphingomonas hengshuiensis
98.7%	Tessaracoccus flavus
98.7%	Lawsonella clevelandensis
98.7%	Lawsonella clevelandensis
98.7%
100.0%
98.7%
98.7%
98.7%
98.7%
98.7%
98.7%
98.7%
98.7%
98.7%
98.7%
98.7%
98.7%
98.7%
98.7%
100.0%
98.7%
98.7%
98.7%
98.7%
98.7%
98.7%
98.7%
98.7%
98.7%	Micromonospora terminaliae
98.7%	Micromonospora terminaliae
98.7%	Micromonospora terminaliae
99.3%	Rhizobium zeae
100.0%	Phenylobacterium terrae
100.0%	Rhizobium glycinendophyticum
99.3%	Rhizobium glycinendophyticum
99.3%	Rhizobium glycinendophyticum
100.0%	Azospirillum doebereinerae
96.4%	Mycobacterium heckeshornense
100.0%	Clostridium chartatabidum
97.5%	Nitrospira moscoviensis
97.5%	Nitrospira moscoviensis
97.5%	Nitrospira moscoviensis
100.0%	Azorhizobium doebereinerae
100.0%	Asticcacaulis excentricus
100.0%	Chloroflexus aurantiacus
100.0%	Bradyrhizobium oligotrophicum
100.0%	Gemmobacter aquatilis
100.0%	Bosea lathyri
95.3%	Nevskia persephonica
95.3%	Nevskia persephonica
95.3%	Nevskia persephonica
95.3%	Nevskia persephonica
95.3%	Nevskia persephonica
95.3%	Nevskia persephonica
95.3%	Nevskia persephonica
95.3%	Nevskia persephonica
95.3%	Nevskia persephonica
95.3%	Nevskia persephonica
95.3%	Nevskia persephonica
100.0%	Sphingobium yanoikuyae
100.0%	Sphingomonas koreensis
100.0%	Xanthobacter autotrophicus
100.0%	Brevundimonas viscosa
98.7%	Cutibacterium granulosum
100.0%	Oribacterium asaccharolyticum
100.0%	Phyllobacterium loti
100.0%	Pararhizobium polonicum
100.0%	Sphingomonas hengshuiensis
100.0%	Stenotrophobacter roseus
100.0%	Bradyrhizobium vignae
99.3%
98.7%
100.0%
100.0%
100.0%	Rhizobium oryziradicis
95.3%	Vitiosangium cumulatum
100.0%	Caulobacter rhizosphaerae
100.0%	Aureimonas endophytica
100.0%	Phenylobacterium deserti
100.0%	Roseomonas fluminis
100.0%	Phenylobacterium terrae
100.0%	Paracoccus indicus
100.0%	Mesorhizobium carbonis
100.0%	Aquisediminimonas sediminicola
100.0%	Rhizobium deserti
100.0%	Rhizobium glycinendophyticum
100.0%	Methylobacterium segetis
100.0%	Devosia marina
97.5%	Nitrospira moscoviensis
97.5%	Nitrospira moscoviensis
97.5%	Nitrospira moscoviensis
97.5%	Nitrospira moscoviensis
97.5%	Nitrospira moscoviensis
97.5%	Nitrospira moscoviensis
97.5%	Nitrospira moscoviensis
95.4%	Rubrivivax benzoatilyticus
99.3%	Mycolicibacterium aubagnense
95.4%	Azoarcus olearius
99.3%	Naasia aerilata
95.9%	Nevskia persephonica
99.3%	Fusobacterium nucleatum
99.3%	Fusobacterium nucleatum
95.4%	Alcanivorax pacificus
100.0%	Thermoflexus hugenholtzii
99.3%
99.3%
99.3%
100.0%
100.0%	Alkaliphilus namsaraevii
100.0%	Rhizobium glycinendophyticum
97.5%	Nitrospira moscoviensis
97.5%	Nitrospira moscoviensis
97.5%	Nitrospira moscoviensis
99.3%	Mycolicibacterium aubagnense
99.3%	Mycolicibacterium aubagnense
99.3%	Naasia aerilata
95.5%	Perlucidibaca piscinae
97.0%	Schaalia odontolytica
99.3%	Gordonia araii
99.4%	Cutibacterium granulosum
99.3%	Cnuibacter physcomitrellae
99.3%	Kocuria arsenatis
99.3%	Lawsonella clevelandensis
99.3%
99.3%
100.0%
100.0%
99.3%	Micromonospora terminaliae
99.3%	Micromonospora terminaliae
100.0%	Caulobacter rhizosphaerae
99.3%	Lentzea isolaginshaensis
99.3%	Galactobacter valiniphilus
100.0%	Rhizobium glycinendophyticum
100.0%	Rhizobium glycinendophyticum
98.1%	Nitrospira moscoviensis
95.9%	Nevskia persephonica
95.9%	Nevskia persephonica
96.0%	Nevskia persephonica
96.0%	Alcanivorax pacificus
99.4%	Cutibacterium granulosum
98.1%	Thermus tengchongensis
100.0%
95.9%	Vitiosangium cumulatum
98.1%	Nitrospira moscoviensis
98.1%	Nitrospira moscoviensis
96.0%	Halomonas kenyensis
100.0%	Fusobacterium nucleatum
96.0%	Alcanivorax pacificus
96.0%	Alcanivorax pacificus
98.1%	Thermus tengchongensis
100.0%	Rhizobium glycinendophyticum
97.6%	Arthrobacter bussei
98.2%	Nitrospira moscoviensis
98.2%	Nitrospira moscoviensis
100.0%	Mycolicibacterium aubagnense
100.0%	Arthrobacter subterraneus
100.0%	Naasia aerilata
96.5%	Nevskia persephonica
97.0%	Prevotella loescheii
97.6%	Schaalia odontolytica
97.6%	Schaalia odontolytica
93.7%	Aquifex aeolicus
100.0%	Gordonia araii
100.0%	Microbacterium mangrovi
100.0%	Kocuria arsenatis
100.0%
100.0%	Micromonospora terminaliae
100.0%	Lentzea isolaginshaensis
100.0%	Galactobacter valiniphilus
100.0%	Corynebacterium tuberculostearicum
96.5%	Nevskia persephonica
96.5%	Nevskia persephonica
96.5%	Alishewanella tabrizica
100.0%	Cutibacterium granulosum
98.8%	Thermus tengchongensis
98.8%	Thermus tengchongensis
98.8%	Thermus tengchongensis
100.0%
99.4%	Rhizobium glycinendophyticum
98.8%	Nitrospira moscoviensis
96.5%	Halomonas kenyensis
96.5%	Halomonas kenyensis
96.5%	Alcanivorax pacificus
96.5%	Alishewanella tabrizica
96.5%	Alishewanella tabrizica
98.8%	Thermus tengchongensis
98.8%	Thermus tengchongensis
100.0%
97.6%	Rhizobium glycinendophyticum
98.2%	Arthrobacter bussei
98.2%	Nitrospira moscoviensis
97.6%	Prevotella loescheii
98.2%	Schaalia odontolytica
97.6%	Flavobacterium succinicans
97.6%	Flavobacterium succinicans
99.4%	Rhizobium zeae
100.0%	Rhizobium glycinendophyticum
99.4%	Thermus aquaticus
94.7%	Azovibrio restrictus
97.1%	Alishewanella tabrizica
97.1%	Alishewanella tabrizica
97.1%	Alishewanella tabrizica
97.1%	Alishewanella tabrizica
98.2%	Flavitalea populi
99.4%	Thermus tengchongensis
100.0%	Rhizobium glycinendophyticum
100.0%	Rhizobium glycinendophyticum
97.1%	Aquabacterium parvum
97.1%	Silanimonas lenta
99.4%	Thermus aquaticus
97.1%	Halomonas kenyensis
97.1%	Alishewanella tabrizica
97.1%	Alishewanella tabrizica
97.1%	Alishewanella tabrizica
97.1%	Alishewanella tabrizica
97.1%	Alishewanella tabrizica
98.2%	Flavitalea populi
97.1%	Rehaibacterium terrae
99.4%	Thermus tengchongensis
100.0%	Rhizobium glycinendophyticum
100.0%	Rhizobium glycinendophyticum
98.8%	Schaalia odontolytica
98.2%	Flavitalea populi
98.2%	Flavobacterium succinicans
97.1%	Bacillus borbori
97.1%	Bacillus borbori
98.2%	Flavobacterium verecundum
100.0%	Rhizobium glycinendophyticum
100.0%	Rhizobium glycinendophyticum
100.0%	Rhizobium glycinendophyticum
100.0%	Thermus aquaticus
98.8%	Algoriphagus aquaeductus
98.8%	Algoriphagus aquaeductus
98.2%	Alishewanella tabrizica
97.7%	Minicystis rosea
100.0%	Rhizobium oryziradicis
100.0%	Rhizobium oryziradicis
100.0%	Rhizobium glycinendophyticum
99.4%	Rhizobium glycinendophyticum
100.0%	Rhizobium glycinendophyticum
97.7%	Aquabacterium parvum
97.7%	Aquabacterium parvum
97.7%	Aquabacterium parvum
97.7%	Aquabacterium commune
97.7%	Silanimonas lenta
100.0%	Thermus aquaticus
94.8%	Azovibrio restrictus
97.7%	Rubrivivax benzoatilyticus
97.7%	Caldimonas manganoxidans
98.8%	Algoriphagus aquaeductus
98.8%	Algoriphagus aquaeductus
98.8%	Algoriphagus aquaeductus
97.7%	Alishewanella tabrizica
97.7%	Anoxybacillus flavithermus
97.7%	Anoxybacillus flavithermus
97.7%	Anoxybacillus flavithermus
97.7%	Acidovorax citrulli
97.7%	Acidovorax citrulli
97.7%	Bacillus borbori
97.7%	Bacillus borbori
97.7%	Bacillus borbori
97.7%	Bacillus borbori
97.7%	Bacillus borbori
97.7%	Bacillus borbori
97.7%	Bacillus borbori
97.7%	Bacillus borbori
97.7%	Bacillus borbori
97.7%	Bacillus mesophilus
99.4%
100.0%	Caulobacter rhizosphaerae
100.0%	Rhizobium glycinendophyticum
97.7%	Pandoraea iniqua
97.7%	Pandoraea iniqua
97.7%	Pandoraea iniqua
97.7%	Pandoraea iniqua
97.7%	Hydrogenobacter subterraneus
99.4%	Schaalia odontolytica
97.7%	Geobacillus stearothermophilus
97.7%	Acinetobacter pittii
98.8%	Flavobacterium succinicans
98.8%	Flavobacterium succinicans
97.7%	Bacillus borbori
97.7%	Bacillus borbori
97.7%	Bacillus borbori
97.7%	Bacillus borbori
97.7%	Bacillus borbori
97.7%	Acinetobacter courvalinii
100.0%
98.8%	Flavobacterium verecundum
100.0%	Caulobacter rhizosphaerae
100.0%	Rhizobium glycinendophyticum
100.0%	Rhizobium glycinendophyticum
98.3%	Silanimonas lenta
98.3%	Silanimonas lenta
98.3%	Caldimonas manganoxidans
98.3%	Caldimonas manganoxidans
98.3%	Caldimonas manganoxidans
98.3%	Anoxybacillus mongoliensis
99.4%	Algoriphagus aquaeductus
99.4%	Algoriphagus aquaeductus
99.4%	Algoriphagus aquaeductus
98.3%	Anoxybacillus flavithermus
98.3%	Anoxybacillus flavithermus
98.3%	Anoxybacillus flavithermus
98.3%	Anoxybacillus flavithermus
99.4%	Flavobacterium succinicans
98.3%	Minicystis rosea
100.0%	Caulobacter rhizosphaerae
100.0%	Rhizobium glycinendophyticum
100.0%	Rhizobium glycinendophyticum
100.0%	Rhizobium glycinendophyticum
98.3%	Pseudomonas jilinensis
98.3%	Pandoraea iniqua
98.3%	Pandoraea iniqua
98.3%	Pandoraea iniqua
98.3%	Pandoraea iniqua
98.3%	Pandoraea iniqua
98.3%	Hydrogenobacter subterraneus
98.3%	Hydrogenobacter subterraneus
98.3%	Aquabacterium parvum
98.3%	Aquabacterium parvum
98.3%	Aquabacterium parvum
98.3%	Aquabacterium parvum
98.3%	Aquabacterium parvum
98.3%	Aquabacterium parvum
98.3%	Aquabacterium parvum
98.3%	Aquabacterium parvum
98.3%	Aquabacterium parvum
98.3%	Aquabacterium parvum
98.3%	Aquabacterium commune
98.3%	Silanimonas lenta
98.3%	Silanimonas lenta
98.3%	Silanimonas lenta
98.3%	Silanimonas lenta
98.3%	Silanimonas lenta
98.3%	Silanimonas lenta
98.3%	Silanimonas lenta
98.3%	Silanimonas lenta
98.3%	Pseudaeromonas sharmana
98.3%	Hydrogenophilus hirschii
98.3%	Caldimonas manganoxidans
98.3%	Caldimonas manganoxidans
98.3%	Caldimonas manganoxidans
98.3%	Caldimonas manganoxidans
99.4%	Caldimonas manganoxidans
98.3%	Caldimonas manganoxidans
98.3%	Caldimonas manganoxidans
98.3%	Caldimonas manganoxidans
98.3%	Geobacillus stearothermophilus
98.3%	Geobacillus stearothermophilus
98.3%	Anoxybacillus mongoliensis
99.4%	Algoriphagus aquaeductus
98.3%	Alishewanella tabrizica
98.3%	Anoxybacillus flavithermus
98.3%	Anoxybacillus flavithermus
98.3%	Anoxybacillus flavithermus
98.3%	Acidovorax citrulli
98.8%	Flavobacterium succinicans
98.3%	Bacillus borbori
98.3%	Bacillus borbori
98.3%	Bacillus borbori
98.3%	Bacillus borbori
98.3%	Pelagirhabdus alkalitolerans
98.3%	Pelagirhabdus alkalitolerans
98.3%	Pelagirhabdus alkalitolerans
100.0%
98.3%	Staphylococcus edaphicus
100.0%	Caulobacter rhizosphaerae
98.3%	Ornithinibacillus salinisoli
100.0%	Rhizobium glycinendophyticum
100.0%	Rhizobium glycinendophyticum
98.3%	Pseudomonas jilinensis
98.3%	Pandoraea iniqua
98.3%	Pandoraea iniqua
98.3%	Pandoraea iniqua
98.3%	Pandoraea iniqua
98.3%	Pandoraea iniqua
98.3%	Pandoraea iniqua
98.3%	Pandoraea iniqua
98.3%	Pandoraea iniqua
98.3%	Pandoraea iniqua
98.3%	Pandoraea iniqua
98.3%	Hydrogenobacter subterraneus
100.0%	Hydrogenobacter subterraneus
98.3%	Hydrogenobacter subterraneus
98.3%	Lactococcus lactis
98.3%	Acinetobacter pittii
99.4%	Flavobacterium succinicans
99.4%	Flavobacterium succinicans
98.3%	Bacillus borbori
98.3%	Bacillus borbori
98.3%	Bacillus borbori
98.3%	Bacillus borbori
98.3%	Pelagirhabdus alkalitolerans
98.3%	Acinetobacter courvalinii
100.0%
98.3%	Aeribacillus composti
98.3%	Streptococcus periodonticum
98.8%	Aquabacterium parvum
98.8%	Aquabacterium parvum
98.8%	Aquabacterium parvum
98.8%	Aquabacterium parvum
99.4%	Silanimonas lenta
98.8%	Thermoanaerobaculum aquaticum
99.4%	Caldimonas manganoxidans
98.8%	Caldimonas manganoxidans
98.8%	Staphylococcus epidermidis
98.8%	Staphylococcus epidermidis
98.8%	Anoxybacillus mongoliensis
100.0%	Algoriphagus aquaeductus
98.8%	Anoxybacillus flavithermus
98.8%	Anoxybacillus flavithermus
98.8%	Rehaibacterium terrae
98.8%	Rehaibacterium terrae
98.8%	Rehaibacterium terrae
98.8%	Rehaibacterium terrae
98.8%	Rehaibacterium terrae
100.0%
98.8%	Pseudomonas jilinensis
98.8%	Pseudomonas jilinensis
98.8%	Pandoraea iniqua
98.9%	Hydrogenobacter subterraneus
98.9%	Hydrogenobacter subterraneus
98.9%	Hydrogenobacter subterraneus
98.9%	Hydrogenobacter subterraneus
98.8%	Aquabacterium parvum
98.8%	Aquabacterium parvum
98.8%	Aquabacterium parvum
98.8%	Aquabacterium parvum
98.8%	Aquabacterium parvum
98.8%	Aquabacterium parvum
98.8%	Aquabacterium parvum
98.8%	Aquabacterium parvum
98.8%	Aquabacterium parvum
98.8%	Aquabacterium parvum
98.8%	Aquabacterium parvum
98.8%	Aquabacterium parvum
98.8%	Aquabacterium parvum
98.8%	Aquabacterium parvum
98.8%	Aquabacterium parvum
98.8%	Aquabacterium parvum
98.8%	Aquabacterium parvum
98.8%	Aquabacterium parvum
98.8%	Aquabacterium parvum
98.8%	Aquabacterium parvum
98.8%	Aquabacterium parvum
98.8%	Aquabacterium parvum
98.8%	Aquabacterium parvum
98.8%	Aquabacterium parvum
98.8%	Aquabacterium parvum
98.8%	Aquabacterium parvum
98.8%	Aquabacterium parvum
98.8%	Aquabacterium parvum
98.8%	Aquabacterium commune
98.9%	Silanimonas lenta
98.9%	Lactobacillus iners
98.8%	Bacillus selenatarsenatis
98.8%	Bacillus selenatarsenatis
98.8%	Streptococcus thermophilus
98.9%	Streptococcus thermophilus
98.9%	Streptococcus thermophilus
98.8%	Pseudaeromonas sharmana
98.8%	Escherichia fergusonii
98.8%	Pseudomonas stutzeri
98.8%	Caldimonas manganoxidans
98.8%	Caldimonas manganoxidans
99.4%	Caldimonas manganoxidans
98.8%	Caldimonas manganoxidans
98.8%	Staphylococcus epidermidis
98.8%	Staphylococcus epidermidis
98.8%	Staphylococcus epidermidis
98.8%	Halomonas johnsoniae
98.8%	Geobacillus stearothermophilus
98.8%	Anoxybacillus mongoliensis
100.0%	Algoriphagus aquaeductus
98.8%	Staphylococcus capitis
98.8%	Anoxybacillus flavithermus
98.8%	Anoxybacillus flavithermus
98.8%	Anoxybacillus flavithermus
98.8%	Acidovorax citrulli
98.8%	Rehaibacterium terrae
98.8%	Rehaibacterium terrae
98.8%	Rehaibacterium terrae
98.8%	Rehaibacterium terrae
98.8%	Rehaibacterium terrae
98.8%	Rehaibacterium terrae
98.8%	Rehaibacterium terrae
98.8%	Rehaibacterium terrae
98.8%	Rehaibacterium terrae
98.8%	Rehaibacterium terrae
98.8%	Bacillus borbori
98.8%	Paenibacillus populi
98.8%	Paenibacillus populi
98.8%	Pelagirhabdus alkalitolerans
98.8%	Pelagirhabdus alkalitolerans
98.8%	Pseudomonas helleri
98.8%	Pseudomonas helleri
98.9%	Bacillus mesophilus
100.0%
100.0%
98.8%	Staphylococcus edaphicus
98.8%	Aeribacillus composti
98.8%	Ornithinibacillus salinisoli
98.8%	Pseudomonas jilinensis
98.8%	Pseudomonas jilinensis
98.8%	Pseudomonas jilinensis
98.8%	Pseudomonas jilinensis
98.8%	Pandoraea iniqua
98.8%	Pandoraea iniqua
98.9%	Hydrogenobacter subterraneus
98.9%	Hydrogenobacter subterraneus
98.9%	Hydrogenobacter subterraneus
98.9%	Hydrogenobacter subterraneus
100.0%	Hydrogenobacter subterraneus
99.4%	Hydrogenobacter subterraneus
98.9%	Hydrogenobacter subterraneus
98.9%	Hydrogenobacter subterraneus
98.9%	Hydrogenobacter subterraneus
98.9%	Hydrogenobacter subterraneus
98.9%	Hydrogenobacter subterraneus
98.9%	Hydrogenobacter subterraneus
98.9%	Hydrogenobacter subterraneus
98.9%	Hydrogenobacter subterraneus
98.9%	Hydrogenobacter subterraneus
98.9%	Hydrogenobacter subterraneus
98.9%	Hydrogenobacter subterraneus
98.9%	Hydrogenobacter subterraneus
98.9%	Hydrogenobacter subterraneus
98.9%	Hydrogenobacter subterraneus
98.9%	Hydrogenobacter subterraneus
98.9%	Hydrogenobacter subterraneus
98.9%	Hydrogenobacter subterraneus
98.9%	Hydrogenobacter subterraneus
98.9%	Hydrogenobacter subterraneus
98.9%	Hydrogenobacter subterraneus
98.9%	Hydrogenobacter subterraneus
98.9%	Hydrogenobacter subterraneus
98.9%	Hydrogenobacter subterraneus
98.9%	Hydrogenobacter subterraneus
98.9%	Aquabacterium parvum
99.4%	Aquabacterium parvum
98.9%	Streptococcus thermophilus
98.9%	Streptococcus thermophilus
98.9%	Ammonifex degensii
98.9%	Ammonifex degensii
98.9%	Ammonifex degensii
98.9%	Ammonifex degensii
98.9%	Lactococcus lactis
99.0%	Janthinobacterium agaricidamnosum
98.9%	Geobacillus stearothermophilus
98.9%	Geobacillus stearothermophilus
98.9%	Geobacillus stearothermophilus
98.9%	Geobacillus stearothermophilus
98.9%	Geobacillus stearothermophilus
98.9%	Geobacillus stearothermophilus
98.9%	Geobacillus stearothermophilus
98.9%	Geobacillus stearothermophilus
95.9%	Alishewanella tabrizica
98.9%	Acinetobacter pittii
98.9%	Acinetobacter johnsonii
98.9%	Acinetobacter johnsonii
100.0%	Flavobacterium succinicans
98.9%	Bacillus borbori
99.4%	Aquabacterium olei
98.9%	Pelagirhabdus alkalitolerans
98.9%	Bacillus mesophilus
98.9%	Bacillus mesophilus
100.0%
100.0%
98.9%	Bacillus wiedmannii
98.9%	Bacillus wiedmannii
98.9%	Aeribacillus composti
98.9%	Streptococcus periodonticum
98.9%	Streptococcus periodonticum
98.9%	Streptococcus periodonticum
98.9%	Streptococcus periodonticum
98.9%	Streptococcus periodonticum
98.9%	Streptococcus periodonticum
99.4%	Pandoraea iniqua
98.9%	Hydrogenobacter subterraneus
99.4%	Hydrogenobacter subterraneus
99.4%	Aquabacterium parvum
99.4%	Lactobacillus iners
99.4%	Lactobacillus iners
99.4%	Lactobacillus iners
99.4%	Lactobacillus iners
99.4%	Bacillus selenatarsenatis
99.4%	Bacillus selenatarsenatis
99.4%	Bacillus selenatarsenatis
99.4%	Lysinibacillus contaminans
99.4%	Staphylococcus epidermidis
99.4%	Staphylococcus epidermidis
99.4%	Staphylococcus capitis
99.4%	Anoxybacillus flavithermus
99.4%	Lactobacillus delbrueckii
100.0%	Rehaibacterium terrae
99.4%	Rehaibacterium terrae
99.4%	Paenibacillus populi
100.0%
99.4%	Staphylococcus edaphicus
100.0%	Hydrogenobacter subterraneus
100.0%	Hydrogenobacter subterraneus
99.4%	Aquabacterium parvum
99.4%	Aquabacterium parvum
99.4%	Aquabacterium parvum
99.4%	Halobacillus locisalis
99.4%	Silanimonas lenta
99.4%	Lactobacillus iners
99.4%	Lactobacillus iners
99.4%	Bacillus selenatarsenatis
99.4%	Streptococcus thermophilus
99.4%	Pseudaeromonas sharmana
99.4%	Escherichia fergusonii
99.4%	Ammonifex degensii
99.4%	Pseudomonas stutzeri
99.4%
99.4%	Thermoanaerobaculum aquaticum
99.4%	Lysinibacillus contaminans
99.4%	Lysinibacillus contaminans
99.4%	Hydrogenophilus thermoluteolus
99.4%	Caldimonas manganoxidans
99.4%	Caldimonas manganoxidans
99.4%	Lactococcus lactis
99.4%	Lactococcus lactis
99.4%	Staphylococcus epidermidis
99.4%	Staphylococcus epidermidis
99.4%	Geobacillus stearothermophilus
99.4%	Geobacillus stearothermophilus
99.4%	Geobacillus stearothermophilus
99.4%	Geobacillus stearothermophilus
99.4%	Staphylococcus capitis
99.4%	Lactobacillus delbrueckii
99.4%	Rehaibacterium terrae
99.4%	Tepidiphilus thermophilus
99.4%	Paenibacillus populi
99.4%	Bacillus depressus
99.4%	Pseudomonas helleri
99.4%	Bacillus mesophilus
99.4%	Hydrogenophaga laconesensis
100.0%
99.4%	Bacillus wiedmannii
99.4%	Staphylococcus edaphicus
99.4%	Halomonas alkalicola
99.4%	Streptococcus periodonticum
99.4%	Streptococcus periodonticum
99.4%	Pseudomonas jilinensis
99.4%	Pseudomonas hydrolytica
99.4%	Pseudomonas hydrolytica
99.4%	Vulcaniibacterium gelatinicum
99.4%	Pandoraea iniqua
100.0%	Hydrogenobacter subterraneus
99.4%	Hydrogenobacter subterraneus
99.4%	Hydrogenobacter subterraneus
99.4%	Streptococcus thermophilus
99.4%	Ammonifex degensii
99.4%	Ammonifex degensii
99.4%	Ammonifex degensii
99.4%	Ammonifex degensii
99.4%	Lactococcus lactis
99.4%	Lactococcus lactis
99.4%	Lactococcus lactis
99.6%	Janthinobacterium agaricidamnosum
99.4%	Geobacillus stearothermophilus
99.4%	Geobacillus stearothermophilus
99.4%	Geobacillus stearothermophilus
99.4%	Geobacillus stearothermophilus
99.7%	Pseudomonas entomophila
99.4%	Acinetobacter pittii
99.4%	Acinetobacter pittii
99.4%	Acinetobacter johnsonii
100.0%	Rehaibacterium terrae
99.4%	Bacillus mesophilus
99.4%	Bacillus wiedmannii
99.4%	Aeribacillus composti
99.4%	Streptococcus periodonticum
99.4%	Streptococcus periodonticum
99.4%	Streptococcus periodonticum
99.4%	Silanimonas lenta
100.0%	Lactobacillus iners
100.0%	Bacillus selenatarsenatis
100.0%	Lysinibacillus contaminans
100.0%	Staphylococcus epidermidis
100.0%	Staphylococcus capitis
100.0%	Lactobacillus delbrueckii
100.0%	Bacillus depressus
100.0%	Staphylococcus edaphicus
100.0%	Aquabacterium parvum
100.0%	Tepidimonas aquatica
100.0%	Lactobacillus iners
100.0%	Bacillus selenatarsenatis
100.0%	Streptococcus thermophilus
100.0%	Escherichia fergusonii
100.0%	Staphylococcus saprophyticus
100.0%	Ammonifex degensii
100.0%	Pseudomonas stutzeri
100.0%	Aeromonas caviae
100.0%	Thermoanaerobaculum aquaticum
100.0%	Lysinibacillus contaminans
100.0%	Hydrogenophilus thermoluteolus
100.0%	Lactococcus lactis
100.0%	Staphylococcus epidermidis
100.0%	Halomonas johnsoniae
100.0%	Geobacillus stearothermophilus
100.0%	Staphylococcus capitis
100.0%	Lactobacillus delbrueckii
100.0%	Rehaibacterium terrae
100.0%	Tepidiphilus thermophilus
100.0%	Pseudomonas glareae
100.0%	Bacillus depressus
100.0%	Pseudomonas helleri
100.0%	Bacillus mesophilus
100.0%	Staphylococcus edaphicus
100.0%	Aeribacillus composti
100.0%	Bacillus piscis
100.0%	Streptococcus periodonticum
100.0%	Pseudomonas jilinensis
100.0%	Pseudomonas nitrititolerans
100.0%	Pseudomonas hydrolytica
100.0%	Vulcaniibacterium gelatinicum
100.0%	Hydrogenobacter subterraneus
100.0%	Streptococcus thermophilus
100.0%	Ammonifex degensii
100.0%	Lactococcus lactis
100.0%	Geobacillus stearothermophilus
100.0%	Acinetobacter pittii
100.0%	Acinetobacter johnsonii
100.0%	Rehaibacterium terrae
100.0%	Bacillus mesophilus
100.0%	Aeribacillus composti
100.0%	Bacillus piscis
100.0%	Streptococcus periodonticum
100.0%	Hydrogenobacter subterraneus
98.9%	Hydrogenobacter subterraneus
98.9%	Bacillus borbori
100.0%	Rehaibacterium terrae
99.5%	Hydrogenobacter subterraneus
100.0%	Hydrogenobacter subterraneus
99.5%	Hydrogenobacter subterraneus
100.0%	Aquabacterium parvum
99.5%	Hydrogenobacter subterraneus
98.5%	Hydrogenobacter subterraneus
