# Supplementary material for: Revealing the Microbiome of Four Different Thermal Springs in Turkey with Environmental DNA Metabarcoding
Source: Biology (Basel). 2022 Jun 30;11(7):998. doi: 10.3390/biology11070998 (PMC9311576; doi:10.3390/biology11070998)
Supplement: Supplementary file 1 [file biology-11-00998-s001.zip › Supplementary Table S3/16k.c2.l100.csv]

% Pairwise Identity	Organism
98.5%	Hydrogenobacter subterraneus
99.5%	Hydrogenobacter subterraneus
100.0%	Aquabacterium parvum
100.0%	Hydrogenobacter subterraneus
99.5%	Hydrogenobacter subterraneus
99.5%	Hydrogenobacter subterraneus
100.0%	Rehaibacterium terrae
98.9%	Bacillus borbori
98.9%	Hydrogenobacter subterraneus
100.0%	Hydrogenobacter subterraneus
100.0%	Lactococcus lactis
100.0%	Streptococcus thermophilus
100.0%	Hydrogenobacter subterraneus
100.0%	Pseudomonas jilinensis
100.0%	Streptococcus periodonticum
100.0%	Bacillus piscis
100.0%	Bacillus piscis
100.0%	Aeribacillus composti
100.0%	Bacillus mesophilus
100.0%	Bacillus mesophilus
100.0%	Pseudomonas helleri
100.0%	Rehaibacterium terrae
100.0%	Rehaibacterium terrae
100.0%	Acinetobacter johnsonii
100.0%	Acinetobacter pittii
100.0%	Staphylococcus capitis
100.0%	Geobacillus stearothermophilus
100.0%	Lactococcus lactis
100.0%	Thermothrix azorensis
100.0%	Ammonifex degensii
100.0%	Streptococcus thermophilus
100.0%	Streptococcus thermophilus
100.0%	Streptococcus thermophilus
100.0%	Bacillus selenatarsenatis
100.0%	Aquabacterium parvum
100.0%	Hydrogenobacter subterraneus
100.0%	Hydrogenobacter subterraneus
100.0%	Hydrogenobacter subterraneus
100.0%	Hydrogenobacter subterraneus
100.0%	Hydrogenobacter subterraneus
100.0%	Hydrogenobacter subterraneus
100.0%	Vulcaniibacterium gelatinicum
100.0%	Pseudomonas hydrolytica
100.0%	Pseudomonas nitrititolerans
100.0%	Pseudomonas jilinensis
100.0%	Pseudomonas jilinensis
100.0%	Pseudomonas jilinensis
100.0%	Streptococcus periodonticum
100.0%	Streptococcus periodonticum
100.0%	Bacillus piscis
100.0%	Bacillus piscis
100.0%	Aeribacillus composti
100.0%	Staphylococcus edaphicus
100.0%	Bacillus mesophilus
100.0%	Bacillus mesophilus
100.0%	Bacillus mesophilus
100.0%	Bacillus mesophilus
100.0%	Pseudomonas helleri
100.0%	Pseudomonas helleri
100.0%	Bacillus depressus
100.0%	Pseudomonas glareae
100.0%	Tepidiphilus thermophilus
100.0%	Rehaibacterium terrae
100.0%	Rehaibacterium terrae
100.0%	Rehaibacterium terrae
100.0%	Rehaibacterium terrae
100.0%	Lactobacillus delbrueckii
100.0%	Acinetobacter pittii
100.0%	Staphylococcus capitis
100.0%	Pectobacterium carotovorum
100.0%	Geobacillus stearothermophilus
100.0%	Geobacillus stearothermophilus
100.0%	Geobacillus stearothermophilus
100.0%	Halomonas johnsoniae
100.0%	Halomonas johnsoniae
100.0%	Lactobacillus delbrueckii
100.0%	Staphylococcus epidermidis
100.0%	Lactococcus lactis
100.0%	Caldimonas manganoxidans
100.0%	Hydrogenophilus thermoluteolus
100.0%	Hydrogenophilus thermoluteolus
100.0%	Lysinibacillus contaminans
100.0%	Thermoanaerobaculum aquaticum
100.0%	Thermoanaerobaculum aquaticum
100.0%	Aeromonas caviae
100.0%	Pseudomonas stutzeri
100.0%	Ammonifex degensii
100.0%	Staphylococcus saprophyticus
100.0%	Escherichia fergusonii
100.0%	Escherichia fergusonii
100.0%	Streptococcus thermophilus
100.0%	Streptococcus thermophilus
100.0%	Streptococcus thermophilus
100.0%	Streptococcus thermophilus
100.0%	Bacillus selenatarsenatis
100.0%	Lactobacillus iners
100.0%	Tepidimonas aquatica
100.0%	Aquabacterium parvum
100.0%	Aquabacterium parvum
100.0%	Aquabacterium parvum
100.0%	Aquabacterium parvum
100.0%	Aquabacterium parvum
100.0%	Hydrogenobacter subterraneus
100.0%	Hydrogenobacter subterraneus
100.0%	Hydrogenobacter subterraneus
100.0%	Hydrogenobacter subterraneus
100.0%	Hydrogenobacter subterraneus
100.0%	Hydrogenobacter subterraneus
100.0%	Hydrogenobacter subterraneus
100.0%	Hydrogenobacter subterraneus
100.0%	Pseudomonas nitrititolerans
100.0%	Pseudomonas jilinensis
100.0%	Pseudomonas jilinensis
100.0%	Staphylococcus edaphicus
100.0%	Staphylococcus edaphicus
100.0%	Bacillus mesophilus
100.0%	Bacillus mesophilus
100.0%	Bacillus depressus
100.0%	Pseudomonas glareae
100.0%	Rehaibacterium terrae
100.0%	Rehaibacterium terrae
100.0%	Rehaibacterium terrae
100.0%	Rehaibacterium terrae
100.0%	Rehaibacterium terrae
100.0%	Rehaibacterium terrae
100.0%	Rehaibacterium terrae
100.0%	Rehaibacterium terrae
100.0%	Rehaibacterium terrae
100.0%	Lactobacillus delbrueckii
100.0%	Lactobacillus delbrueckii
100.0%	Acinetobacter pittii
100.0%	Staphylococcus capitis
100.0%	Staphylococcus capitis
100.0%	Geobacillus stearothermophilus
100.0%	Halomonas johnsoniae
100.0%	Staphylococcus epidermidis
100.0%	Hydrogenophilus thermoluteolus
100.0%	Hydrogenophilus thermoluteolus
100.0%	Lysinibacillus contaminans
100.0%	Lysinibacillus contaminans
100.0%	Thermoanaerobaculum aquaticum
100.0%	Pseudomonas stutzeri
100.0%	Staphylococcus saprophyticus
100.0%	Staphylococcus saprophyticus
100.0%	Escherichia fergusonii
100.0%	Escherichia fergusonii
100.0%	Escherichia fergusonii
100.0%	Escherichia fergusonii
100.0%	Streptococcus thermophilus
100.0%	Streptococcus thermophilus
100.0%	Bacillus selenatarsenatis
100.0%	Lactobacillus iners
99.4%	Silanimonas lenta
100.0%	Aquabacterium parvum
100.0%	Aquabacterium parvum
100.0%	Aquabacterium parvum
100.0%	Aquabacterium parvum
100.0%	Aquabacterium parvum
100.0%	Aquabacterium parvum
100.0%	Aquabacterium parvum
100.0%	Aquabacterium parvum
100.0%	Hydrogenobacter subterraneus
100.0%	Hydrogenobacter subterraneus
100.0%	Hydrogenobacter subterraneus
100.0%	Hydrogenobacter subterraneus
99.4%	Hydrogenobacter subterraneus
100.0%	Hydrogenobacter subterraneus
100.0%	Hydrogenobacter subterraneus
99.4%	Pandoraea iniqua
100.0%	Pseudomonas jilinensis
99.4%	Streptococcus periodonticum
99.4%	Streptococcus periodonticum
99.4%	Streptococcus periodonticum
99.4%	Streptococcus periodonticum
99.4%	Streptococcus periodonticum
99.4%	Streptococcus periodonticum
99.4%	Streptococcus periodonticum
99.4%	Streptococcus periodonticum
99.4%	Streptococcus periodonticum
99.4%	Streptococcus periodonticum
99.4%	Streptococcus periodonticum
99.4%	Streptococcus periodonticum
99.4%	Streptococcus periodonticum
99.4%	Streptococcus periodonticum
99.4%	Streptococcus periodonticum
99.4%	Streptococcus periodonticum
99.4%	Streptococcus periodonticum
99.4%	Streptococcus periodonticum
99.4%	Streptococcus periodonticum
99.4%	Streptococcus periodonticum
99.4%	Bacillus piscis
99.4%	Bacillus piscis
99.4%	Bacillus piscis
99.4%	Bacillus piscis
99.4%	Bacillus piscis
99.4%	Bacillus piscis
99.4%	Aeribacillus composti
99.4%	Bacillus wiedmannii
99.4%	Bacillus mesophilus
99.4%	Bacillus mesophilus
99.4%	Bacillus mesophilus
99.4%	Bacillus mesophilus
99.4%	Bacillus mesophilus
99.4%	Bacillus mesophilus
99.4%	Bacillus mesophilus
99.4%	Bacillus mesophilus
99.4%	Bacillus mesophilus
99.4%	Bacillus mesophilus
99.4%	Bacillus mesophilus
99.4%	Bacillus mesophilus
99.4%	Bacillus mesophilus
99.4%	Bacillus mesophilus
99.4%	Bacillus mesophilus
99.4%	Bacillus mesophilus
99.4%	Bacillus mesophilus
99.4%	Bacillus mesophilus
99.4%	Bacillus mesophilus
99.4%	Bacillus mesophilus
99.4%	Bacillus mesophilus
99.4%	Bacillus mesophilus
99.4%	Bacillus mesophilus
99.4%	Bacillus mesophilus
99.4%	Bacillus mesophilus
99.4%	Bacillus mesophilus
99.4%	Bacillus mesophilus
99.4%	Bacillus mesophilus
99.4%	Bacillus mesophilus
99.4%	Bacillus mesophilus
99.4%	Bacillus mesophilus
99.4%	Bacillus mesophilus
99.4%	Bacillus mesophilus
99.4%	Bacillus mesophilus
99.4%	Bacillus mesophilus
99.4%	Bacillus mesophilus
99.4%	Bacillus mesophilus
99.4%	Bacillus mesophilus
99.4%	Bacillus mesophilus
99.4%	Bacillus mesophilus
99.4%	Bacillus mesophilus
99.4%	Bacillus mesophilus
99.4%	Bacillus mesophilus
99.4%	Bacillus mesophilus
99.4%	Bacillus mesophilus
99.4%	Bacillus mesophilus
99.4%	Bacillus mesophilus
99.4%	Bacillus mesophilus
99.4%	Bacillus mesophilus
99.4%	Bacillus mesophilus
99.4%	Bacillus mesophilus
99.4%	Bacillus mesophilus
99.4%	Bacillus mesophilus
99.4%	Bacillus mesophilus
99.4%	Bacillus mesophilus
99.4%	Bacillus mesophilus
99.4%	Bacillus mesophilus
99.4%	Bacillus mesophilus
99.4%	Bacillus mesophilus
99.4%	Bacillus mesophilus
99.4%	Bacillus mesophilus
99.4%	Bacillus mesophilus
99.4%	Bacillus mesophilus
99.4%	Bacillus mesophilus
99.4%	Bacillus mesophilus
99.4%	Bacillus mesophilus
99.4%	Bacillus borbori
100.0%	Rehaibacterium terrae
100.0%	Rehaibacterium terrae
100.0%	Rehaibacterium terrae
100.0%	Rehaibacterium terrae
100.0%	Rehaibacterium terrae
100.0%	Lactobacillus delbrueckii
99.4%	Acinetobacter johnsonii
99.4%	Acinetobacter johnsonii
99.4%	Acinetobacter johnsonii
99.4%	Acinetobacter johnsonii
99.4%	Acinetobacter johnsonii
99.4%	Acinetobacter johnsonii
99.4%	Acinetobacter johnsonii
99.4%	Acinetobacter johnsonii
99.4%	Acinetobacter johnsonii
99.4%	Acinetobacter johnsonii
99.4%	Acinetobacter johnsonii
99.4%	Acinetobacter johnsonii
99.4%	Acinetobacter johnsonii
99.4%	Acinetobacter johnsonii
99.4%	Acinetobacter pittii
99.4%	Acinetobacter pittii
99.4%	Acinetobacter pittii
99.4%	Acinetobacter pittii
99.4%	Acinetobacter pittii
99.4%	Acinetobacter pittii
99.4%	Acinetobacter pittii
99.4%	Acinetobacter pittii
99.4%	Acinetobacter pittii
99.4%	Acinetobacter pittii
100.0%	Acinetobacter pittii
99.4%	Acinetobacter pittii
99.4%	Acinetobacter pittii
99.4%	Acinetobacter pittii
99.4%	Acinetobacter pittii
99.4%	Acinetobacter pittii
99.4%	Acinetobacter pittii
99.4%	Hydrogenobacter hydrogenophilus
100.0%	Staphylococcus capitis
99.7%	Pseudomonas entomophila
99.4%	Geobacillus stearothermophilus
99.4%	Geobacillus stearothermophilus
99.4%	Geobacillus stearothermophilus
99.4%	Geobacillus stearothermophilus
99.4%	Geobacillus stearothermophilus
99.4%	Geobacillus stearothermophilus
99.4%	Geobacillus stearothermophilus
99.4%	Geobacillus stearothermophilus
99.4%	Geobacillus stearothermophilus
99.4%	Geobacillus stearothermophilus
99.4%	Geobacillus stearothermophilus
99.4%	Geobacillus stearothermophilus
99.4%	Geobacillus stearothermophilus
99.4%	Geobacillus stearothermophilus
99.4%	Geobacillus stearothermophilus
99.4%	Geobacillus stearothermophilus
100.0%	Geobacillus stearothermophilus
99.4%	Geobacillus stearothermophilus
99.4%	Geobacillus stearothermophilus
99.4%	Geobacillus stearothermophilus
99.4%	Geobacillus stearothermophilus
99.4%	Geobacillus stearothermophilus
99.4%	Geobacillus stearothermophilus
99.4%	Geobacillus stearothermophilus
99.4%	Geobacillus stearothermophilus
99.4%	Geobacillus stearothermophilus
99.4%	Geobacillus stearothermophilus
99.4%	Geobacillus stearothermophilus
99.4%	Geobacillus stearothermophilus
99.4%	Geobacillus stearothermophilus
99.4%	Geobacillus stearothermophilus
99.4%	Geobacillus stearothermophilus
99.4%	Geobacillus stearothermophilus
99.4%	Geobacillus stearothermophilus
99.4%	Geobacillus stearothermophilus
99.4%	Geobacillus stearothermophilus
99.4%	Geobacillus stearothermophilus
99.4%	Geobacillus stearothermophilus
99.4%	Geobacillus stearothermophilus
99.4%	Geobacillus stearothermophilus
99.4%	Geobacillus stearothermophilus
99.4%	Geobacillus stearothermophilus
99.4%	Geobacillus stearothermophilus
99.4%	Geobacillus stearothermophilus
99.4%	Geobacillus stearothermophilus
99.4%	Geobacillus stearothermophilus
99.4%	Geobacillus stearothermophilus
99.6%	Janthinobacterium agaricidamnosum
99.6%	Janthinobacterium agaricidamnosum
99.6%	Janthinobacterium agaricidamnosum
99.4%	Lactococcus lactis
99.4%	Lactococcus lactis
99.4%	Lactococcus lactis
99.4%	Lactococcus lactis
99.4%	Lactococcus lactis
99.4%	Lactococcus lactis
99.4%	Lactococcus lactis
99.4%	Lactococcus lactis
99.4%	Lactococcus lactis
99.4%	Lactococcus lactis
99.4%	Lactococcus lactis
99.4%	Lactococcus lactis
99.4%	Caldimonas manganoxidans
100.0%	Hydrogenophilus thermoluteolus
100.0%	Hydrogenophilus thermoluteolus
100.0%	Hydrogenophilus thermoluteolus
100.0%	Thermoanaerobaculum aquaticum
100.0%	Thermoanaerobaculum aquaticum
99.4%	Thermothrix azorensis
99.4%	Thermothrix azorensis
100.0%	Pseudomonas stutzeri
99.4%	Ammonifex degensii
99.4%	Ammonifex degensii
99.4%	Ammonifex degensii
99.4%	Ammonifex degensii
99.4%	Streptococcus thermophilus
99.4%	Streptococcus thermophilus
99.4%	Streptococcus thermophilus
99.4%	Streptococcus thermophilus
99.4%	Streptococcus thermophilus
99.4%	Streptococcus thermophilus
99.4%	Streptococcus thermophilus
99.4%	Streptococcus thermophilus
99.4%	Streptococcus thermophilus
99.4%	Streptococcus thermophilus
99.4%	Streptococcus thermophilus
99.4%	Streptococcus thermophilus
99.4%	Streptococcus thermophilus
99.4%	Streptococcus thermophilus
99.4%	Streptococcus thermophilus
99.4%	Streptococcus thermophilus
99.4%	Streptococcus thermophilus
99.4%	Streptococcus thermophilus
99.4%	Streptococcus thermophilus
99.4%	Streptococcus thermophilus
99.4%	Streptococcus thermophilus
99.4%	Streptococcus thermophilus
99.4%	Streptococcus thermophilus
99.4%	Streptococcus thermophilus
99.4%	Streptococcus thermophilus
99.4%	Streptococcus thermophilus
99.4%	Streptococcus thermophilus
99.4%	Streptococcus thermophilus
99.4%	Streptococcus thermophilus
99.4%	Streptococcus thermophilus
99.4%	Streptococcus thermophilus
99.4%	Streptococcus thermophilus
99.4%	Streptococcus thermophilus
99.4%	Streptococcus thermophilus
99.4%	Streptococcus thermophilus
99.4%	Streptococcus thermophilus
99.4%	Streptococcus thermophilus
99.4%	Streptococcus thermophilus
99.4%	Streptococcus thermophilus
99.4%	Streptococcus thermophilus
99.4%	Streptococcus thermophilus
99.4%	Streptococcus thermophilus
99.4%	Streptococcus thermophilus
99.4%	Streptococcus thermophilus
99.4%	Streptococcus thermophilus
99.4%	Streptococcus thermophilus
99.4%	Streptococcus thermophilus
99.4%	Streptococcus thermophilus
99.4%	Streptococcus thermophilus
99.4%	Streptococcus thermophilus
99.4%	Streptococcus thermophilus
99.4%	Streptococcus thermophilus
99.4%	Streptococcus thermophilus
99.4%	Streptococcus thermophilus
99.4%	Streptococcus thermophilus
99.4%	Streptococcus thermophilus
99.4%	Streptococcus thermophilus
99.4%	Streptococcus thermophilus
99.4%	Streptococcus thermophilus
99.4%	Streptococcus thermophilus
99.4%	Streptococcus thermophilus
99.4%	Streptococcus thermophilus
99.4%	Streptococcus thermophilus
99.4%	Streptococcus thermophilus
99.4%	Streptococcus thermophilus
99.4%	Streptococcus thermophilus
99.4%	Streptococcus thermophilus
99.4%	Streptococcus thermophilus
99.4%	Streptococcus thermophilus
99.4%	Streptococcus thermophilus
99.4%	Streptococcus thermophilus
99.4%	Streptococcus thermophilus
99.4%	Streptococcus thermophilus
99.4%	Streptococcus thermophilus
99.4%	Streptococcus thermophilus
99.4%	Streptococcus thermophilus
99.4%	Streptococcus thermophilus
99.4%	Streptococcus thermophilus
99.4%	Streptococcus thermophilus
99.4%	Streptococcus thermophilus
99.4%	Streptococcus thermophilus
99.4%	Streptococcus thermophilus
99.4%	Streptococcus thermophilus
99.4%	Streptococcus thermophilus
99.4%	Streptococcus thermophilus
99.4%	Streptococcus thermophilus
99.4%	Streptococcus thermophilus
99.4%	Streptococcus thermophilus
99.4%	Streptococcus thermophilus
99.4%	Streptococcus thermophilus
99.4%	Streptococcus thermophilus
99.4%	Streptococcus thermophilus
99.4%	Streptococcus thermophilus
99.4%	Streptococcus thermophilus
99.4%	Streptococcus thermophilus
99.4%	Streptococcus thermophilus
99.4%	Streptococcus thermophilus
99.4%	Streptococcus thermophilus
100.0%	Streptococcus thermophilus
99.4%	Streptococcus thermophilus
99.4%	Streptococcus thermophilus
99.4%	Streptococcus thermophilus
99.4%	Streptococcus thermophilus
99.4%	Streptococcus thermophilus
99.4%	Streptococcus thermophilus
99.4%	Streptococcus thermophilus
99.4%	Streptococcus thermophilus
99.4%	Streptococcus thermophilus
99.4%	Streptococcus thermophilus
99.4%	Streptococcus thermophilus
99.4%	Streptococcus thermophilus
99.4%	Streptococcus thermophilus
99.4%	Streptococcus thermophilus
99.4%	Streptococcus thermophilus
99.4%	Streptococcus thermophilus
99.4%	Streptococcus thermophilus
99.4%	Streptococcus thermophilus
99.4%	Streptococcus thermophilus
99.4%	Streptococcus thermophilus
99.4%	Streptococcus thermophilus
99.4%	Streptococcus thermophilus
99.4%	Streptococcus thermophilus
99.4%	Streptococcus thermophilus
99.4%	Streptococcus thermophilus
99.4%	Streptococcus thermophilus
99.4%	Streptococcus thermophilus
99.4%	Streptococcus thermophilus
99.4%	Streptococcus thermophilus
99.4%	Streptococcus thermophilus
99.4%	Streptococcus thermophilus
99.4%	Streptococcus thermophilus
99.4%	Streptococcus thermophilus
99.4%	Streptococcus thermophilus
99.4%	Streptococcus thermophilus
99.4%	Streptococcus thermophilus
99.4%	Streptococcus thermophilus
99.4%	Streptococcus thermophilus
99.4%	Streptococcus thermophilus
99.4%	Streptococcus thermophilus
99.4%	Streptococcus thermophilus
99.4%	Streptococcus thermophilus
99.4%	Streptococcus thermophilus
99.4%	Streptococcus thermophilus
99.4%	Streptococcus thermophilus
99.4%	Streptococcus thermophilus
99.4%	Streptococcus thermophilus
99.4%	Streptococcus thermophilus
99.4%	Streptococcus thermophilus
99.4%	Streptococcus thermophilus
99.4%	Streptococcus thermophilus
99.4%	Streptococcus thermophilus
99.4%	Streptococcus thermophilus
99.4%	Streptococcus thermophilus
99.4%	Streptococcus thermophilus
99.4%	Streptococcus thermophilus
99.4%	Streptococcus thermophilus
99.4%	Streptococcus thermophilus
99.4%	Streptococcus thermophilus
99.4%	Streptococcus thermophilus
99.4%	Streptococcus thermophilus
99.4%	Streptococcus thermophilus
99.4%	Streptococcus thermophilus
99.4%	Streptococcus thermophilus
99.4%	Streptococcus thermophilus
99.4%	Streptococcus thermophilus
99.4%	Streptococcus thermophilus
99.4%	Streptococcus thermophilus
99.4%	Streptococcus thermophilus
99.4%	Streptococcus thermophilus
99.4%	Streptococcus thermophilus
99.4%	Streptococcus thermophilus
99.4%	Streptococcus thermophilus
99.4%	Streptococcus thermophilus
99.4%	Streptococcus thermophilus
100.0%	Streptococcus thermophilus
99.4%	Streptococcus thermophilus
99.4%	Streptococcus thermophilus
99.4%	Streptococcus thermophilus
99.4%	Streptococcus thermophilus
99.4%	Streptococcus thermophilus
99.4%	Streptococcus thermophilus
99.4%	Streptococcus thermophilus
99.4%	Streptococcus thermophilus
99.4%	Streptococcus thermophilus
99.4%	Streptococcus thermophilus
99.4%	Streptococcus thermophilus
99.4%	Streptococcus thermophilus
99.4%	Streptococcus thermophilus
99.4%	Streptococcus thermophilus
99.4%	Streptococcus thermophilus
99.4%	Streptococcus thermophilus
99.4%	Streptococcus thermophilus
99.4%	Streptococcus thermophilus
99.4%	Streptococcus thermophilus
99.4%	Streptococcus thermophilus
99.4%	Streptococcus thermophilus
99.4%	Streptococcus thermophilus
99.4%	Streptococcus thermophilus
99.4%	Streptococcus thermophilus
99.4%	Silanimonas lenta
100.0%	Aquabacterium parvum
100.0%	Aquabacterium parvum
100.0%	Aquabacterium parvum
100.0%	Aquabacterium parvum
100.0%	Aquabacterium parvum
99.4%	Hydrogenobacter subterraneus
99.4%	Hydrogenobacter subterraneus
99.4%	Hydrogenobacter subterraneus
99.4%	Hydrogenobacter subterraneus
99.4%	Hydrogenobacter subterraneus
99.4%	Hydrogenobacter subterraneus
99.4%	Hydrogenobacter subterraneus
99.4%	Hydrogenobacter subterraneus
99.4%	Hydrogenobacter subterraneus
99.4%	Hydrogenobacter subterraneus
99.4%	Hydrogenobacter subterraneus
99.4%	Hydrogenobacter subterraneus
99.4%	Hydrogenobacter subterraneus
99.4%	Hydrogenobacter subterraneus
100.0%	Hydrogenobacter subterraneus
99.4%	Hydrogenobacter subterraneus
99.4%	Hydrogenobacter subterraneus
99.4%	Hydrogenobacter subterraneus
99.4%	Hydrogenobacter subterraneus
99.4%	Hydrogenobacter subterraneus
99.4%	Hydrogenobacter subterraneus
99.4%	Hydrogenobacter subterraneus
99.4%	Hydrogenobacter subterraneus
99.4%	Hydrogenobacter subterraneus
99.4%	Hydrogenobacter subterraneus
99.4%	Hydrogenobacter subterraneus
99.4%	Hydrogenobacter subterraneus
99.4%	Hydrogenobacter subterraneus
99.4%	Hydrogenobacter subterraneus
99.4%	Hydrogenobacter subterraneus
99.4%	Hydrogenobacter subterraneus
99.4%	Hydrogenobacter subterraneus
99.4%	Hydrogenobacter subterraneus
99.4%	Hydrogenobacter subterraneus
99.4%	Hydrogenobacter subterraneus
99.4%	Hydrogenobacter subterraneus
99.4%	Hydrogenobacter subterraneus
99.4%	Hydrogenobacter subterraneus
99.4%	Hydrogenobacter subterraneus
99.4%	Hydrogenobacter subterraneus
99.4%	Hydrogenobacter subterraneus
99.4%	Hydrogenobacter subterraneus
99.4%	Hydrogenobacter subterraneus
99.4%	Hydrogenobacter subterraneus
99.4%	Hydrogenobacter subterraneus
99.4%	Hydrogenobacter subterraneus
99.4%	Hydrogenobacter subterraneus
99.4%	Hydrogenobacter subterraneus
99.4%	Hydrogenobacter subterraneus
99.4%	Hydrogenobacter subterraneus
99.4%	Hydrogenobacter subterraneus
99.4%	Hydrogenobacter subterraneus
99.4%	Hydrogenobacter subterraneus
99.4%	Hydrogenobacter subterraneus
99.4%	Hydrogenobacter subterraneus
99.4%	Hydrogenobacter subterraneus
99.4%	Hydrogenobacter subterraneus
99.4%	Hydrogenobacter subterraneus
99.4%	Hydrogenobacter subterraneus
99.4%	Hydrogenobacter subterraneus
99.4%	Hydrogenobacter subterraneus
99.4%	Hydrogenobacter subterraneus
99.4%	Hydrogenobacter subterraneus
99.4%	Hydrogenobacter subterraneus
99.4%	Hydrogenobacter subterraneus
99.4%	Hydrogenobacter subterraneus
99.4%	Hydrogenobacter subterraneus
99.4%	Hydrogenobacter subterraneus
99.4%	Hydrogenobacter subterraneus
99.4%	Hydrogenobacter subterraneus
99.4%	Hydrogenobacter subterraneus
99.4%	Hydrogenobacter subterraneus
99.4%	Hydrogenobacter subterraneus
99.4%	Hydrogenobacter subterraneus
99.4%	Hydrogenobacter subterraneus
99.4%	Hydrogenobacter subterraneus
99.4%	Hydrogenobacter subterraneus
99.4%	Hydrogenobacter subterraneus
99.4%	Hydrogenobacter subterraneus
99.4%	Hydrogenobacter subterraneus
99.4%	Hydrogenobacter subterraneus
99.4%	Hydrogenobacter subterraneus
99.4%	Hydrogenobacter subterraneus
99.4%	Hydrogenobacter subterraneus
99.4%	Hydrogenobacter subterraneus
99.4%	Hydrogenobacter subterraneus
99.4%	Hydrogenobacter subterraneus
99.4%	Hydrogenobacter subterraneus
99.4%	Hydrogenobacter subterraneus
99.4%	Hydrogenobacter subterraneus
99.4%	Hydrogenobacter subterraneus
99.4%	Hydrogenobacter subterraneus
99.4%	Hydrogenobacter subterraneus
99.4%	Hydrogenobacter subterraneus
99.4%	Hydrogenobacter subterraneus
99.4%	Hydrogenobacter subterraneus
99.4%	Hydrogenobacter subterraneus
99.4%	Hydrogenobacter subterraneus
99.4%	Hydrogenobacter subterraneus
99.4%	Hydrogenobacter subterraneus
99.4%	Hydrogenobacter subterraneus
99.4%	Hydrogenobacter subterraneus
99.4%	Hydrogenobacter subterraneus
99.4%	Hydrogenobacter subterraneus
99.4%	Hydrogenobacter subterraneus
99.4%	Hydrogenobacter subterraneus
99.4%	Hydrogenobacter subterraneus
99.4%	Hydrogenobacter subterraneus
99.4%	Hydrogenobacter subterraneus
99.4%	Hydrogenobacter subterraneus
99.4%	Hydrogenobacter subterraneus
99.4%	Hydrogenobacter subterraneus
99.4%	Hydrogenobacter subterraneus
99.4%	Hydrogenobacter subterraneus
99.4%	Hydrogenobacter subterraneus
99.4%	Hydrogenobacter subterraneus
99.4%	Hydrogenobacter subterraneus
99.4%	Hydrogenobacter subterraneus
99.4%	Hydrogenobacter subterraneus
99.4%	Hydrogenobacter subterraneus
99.4%	Hydrogenobacter subterraneus
99.4%	Hydrogenobacter subterraneus
99.4%	Hydrogenobacter subterraneus
99.4%	Hydrogenobacter subterraneus
99.4%	Hydrogenobacter subterraneus
99.4%	Hydrogenobacter subterraneus
99.4%	Hydrogenobacter subterraneus
99.4%	Hydrogenobacter subterraneus
99.4%	Hydrogenobacter subterraneus
99.4%	Hydrogenobacter subterraneus
99.4%	Hydrogenobacter subterraneus
99.4%	Hydrogenobacter subterraneus
99.4%	Hydrogenobacter subterraneus
99.4%	Hydrogenobacter subterraneus
99.4%	Hydrogenobacter subterraneus
99.4%	Hydrogenobacter subterraneus
99.4%	Hydrogenobacter subterraneus
99.4%	Hydrogenobacter subterraneus
99.4%	Hydrogenobacter subterraneus
99.4%	Hydrogenobacter subterraneus
99.4%	Hydrogenobacter subterraneus
99.4%	Hydrogenobacter subterraneus
99.4%	Hydrogenobacter subterraneus
99.4%	Hydrogenobacter subterraneus
99.4%	Hydrogenobacter subterraneus
99.4%	Hydrogenobacter subterraneus
99.4%	Hydrogenobacter subterraneus
99.4%	Hydrogenobacter subterraneus
99.4%	Hydrogenobacter subterraneus
99.4%	Hydrogenobacter subterraneus
99.4%	Hydrogenobacter subterraneus
99.4%	Hydrogenobacter subterraneus
99.4%	Hydrogenobacter subterraneus
99.4%	Hydrogenobacter subterraneus
99.4%	Hydrogenobacter subterraneus
99.4%	Hydrogenobacter subterraneus
99.4%	Hydrogenobacter subterraneus
99.4%	Hydrogenobacter subterraneus
99.4%	Hydrogenobacter subterraneus
99.4%	Hydrogenobacter subterraneus
99.4%	Hydrogenobacter subterraneus
99.4%	Hydrogenobacter subterraneus
99.4%	Hydrogenobacter subterraneus
99.4%	Hydrogenobacter subterraneus
99.4%	Hydrogenobacter subterraneus
99.4%	Hydrogenobacter subterraneus
99.4%	Hydrogenobacter subterraneus
99.4%	Hydrogenobacter subterraneus
99.4%	Hydrogenobacter subterraneus
99.4%	Hydrogenobacter subterraneus
99.4%	Hydrogenobacter subterraneus
99.4%	Hydrogenobacter subterraneus
99.4%	Hydrogenobacter subterraneus
99.4%	Hydrogenobacter subterraneus
99.4%	Hydrogenobacter subterraneus
99.4%	Hydrogenobacter subterraneus
99.4%	Hydrogenobacter subterraneus
99.4%	Hydrogenobacter subterraneus
99.4%	Hydrogenobacter subterraneus
99.4%	Hydrogenobacter subterraneus
99.4%	Hydrogenobacter subterraneus
99.4%	Hydrogenobacter subterraneus
99.4%	Hydrogenobacter subterraneus
99.4%	Hydrogenobacter subterraneus
99.4%	Hydrogenobacter subterraneus
99.4%	Hydrogenobacter subterraneus
99.4%	Hydrogenobacter subterraneus
99.4%	Hydrogenobacter subterraneus
99.4%	Hydrogenobacter subterraneus
99.4%	Hydrogenobacter subterraneus
99.4%	Hydrogenobacter subterraneus
99.4%	Hydrogenobacter subterraneus
99.4%	Hydrogenobacter subterraneus
99.4%	Hydrogenobacter subterraneus
99.4%	Hydrogenobacter subterraneus
99.4%	Hydrogenobacter subterraneus
99.4%	Hydrogenobacter subterraneus
99.4%	Hydrogenobacter subterraneus
99.4%	Hydrogenobacter subterraneus
99.4%	Hydrogenobacter subterraneus
99.4%	Hydrogenobacter subterraneus
99.4%	Hydrogenobacter subterraneus
99.4%	Hydrogenobacter subterraneus
99.4%	Hydrogenobacter subterraneus
99.4%	Hydrogenobacter subterraneus
99.4%	Hydrogenobacter subterraneus
99.4%	Hydrogenobacter subterraneus
99.4%	Hydrogenobacter subterraneus
99.4%	Hydrogenobacter subterraneus
99.4%	Hydrogenobacter subterraneus
99.4%	Hydrogenobacter subterraneus
99.4%	Hydrogenobacter subterraneus
99.4%	Hydrogenobacter subterraneus
99.4%	Hydrogenobacter subterraneus
99.4%	Hydrogenobacter subterraneus
99.4%	Hydrogenobacter subterraneus
99.4%	Hydrogenobacter subterraneus
99.4%	Hydrogenobacter subterraneus
99.4%	Hydrogenobacter subterraneus
99.4%	Hydrogenobacter subterraneus
99.4%	Hydrogenobacter subterraneus
99.4%	Hydrogenobacter subterraneus
99.4%	Hydrogenobacter subterraneus
99.4%	Hydrogenobacter subterraneus
99.4%	Hydrogenobacter subterraneus
99.4%	Hydrogenobacter subterraneus
99.4%	Hydrogenobacter subterraneus
99.4%	Hydrogenobacter subterraneus
99.4%	Hydrogenobacter subterraneus
99.4%	Hydrogenobacter subterraneus
99.4%	Hydrogenobacter subterraneus
99.4%	Hydrogenobacter subterraneus
99.4%	Hydrogenobacter subterraneus
99.4%	Hydrogenobacter subterraneus
99.4%	Hydrogenobacter subterraneus
99.4%	Hydrogenobacter subterraneus
99.4%	Hydrogenobacter subterraneus
99.4%	Hydrogenobacter subterraneus
99.4%	Hydrogenobacter subterraneus
99.4%	Hydrogenobacter subterraneus
99.4%	Hydrogenobacter subterraneus
99.4%	Hydrogenobacter subterraneus
99.4%	Hydrogenobacter subterraneus
99.4%	Hydrogenobacter subterraneus
99.4%	Hydrogenobacter subterraneus
99.4%	Hydrogenobacter subterraneus
99.4%	Hydrogenobacter subterraneus
100.0%	Hydrogenobacter subterraneus
99.4%	Hydrogenobacter subterraneus
99.4%	Hydrogenobacter subterraneus
99.4%	Hydrogenobacter subterraneus
99.4%	Hydrogenobacter subterraneus
99.4%	Hydrogenobacter subterraneus
99.4%	Hydrogenobacter subterraneus
99.4%	Hydrogenobacter subterraneus
99.4%	Hydrogenobacter subterraneus
99.4%	Hydrogenobacter subterraneus
99.4%	Hydrogenobacter subterraneus
99.4%	Hydrogenobacter subterraneus
99.4%	Hydrogenobacter subterraneus
99.4%	Hydrogenobacter subterraneus
99.4%	Hydrogenobacter subterraneus
99.4%	Hydrogenobacter subterraneus
99.4%	Hydrogenobacter subterraneus
99.4%	Hydrogenobacter subterraneus
99.4%	Hydrogenobacter subterraneus
99.4%	Hydrogenobacter subterraneus
99.4%	Hydrogenobacter subterraneus
99.4%	Hydrogenobacter subterraneus
99.4%	Hydrogenobacter subterraneus
99.4%	Hydrogenobacter subterraneus
99.4%	Hydrogenobacter subterraneus
99.4%	Hydrogenobacter subterraneus
99.4%	Hydrogenobacter subterraneus
99.4%	Hydrogenobacter subterraneus
99.4%	Hydrogenobacter subterraneus
99.4%	Hydrogenobacter subterraneus
99.4%	Hydrogenobacter subterraneus
99.4%	Hydrogenobacter subterraneus
99.4%	Hydrogenobacter subterraneus
99.4%	Hydrogenobacter subterraneus
99.4%	Hydrogenobacter subterraneus
99.4%	Hydrogenobacter subterraneus
99.4%	Hydrogenobacter subterraneus
99.4%	Hydrogenobacter subterraneus
99.4%	Hydrogenobacter subterraneus
99.4%	Hydrogenobacter subterraneus
99.4%	Hydrogenobacter subterraneus
100.0%	Hydrogenobacter subterraneus
99.4%	Hydrogenobacter subterraneus
99.4%	Hydrogenobacter subterraneus
99.4%	Hydrogenobacter subterraneus
99.4%	Hydrogenobacter subterraneus
99.4%	Hydrogenobacter subterraneus
99.4%	Hydrogenobacter subterraneus
99.4%	Hydrogenobacter subterraneus
99.4%	Hydrogenobacter subterraneus
99.4%	Hydrogenobacter subterraneus
99.4%	Hydrogenobacter subterraneus
99.4%	Hydrogenobacter subterraneus
99.4%	Hydrogenobacter subterraneus
99.4%	Hydrogenobacter subterraneus
99.4%	Hydrogenobacter subterraneus
99.4%	Hydrogenobacter subterraneus
99.4%	Hydrogenobacter subterraneus
99.4%	Hydrogenobacter subterraneus
99.4%	Hydrogenobacter subterraneus
99.4%	Hydrogenobacter subterraneus
99.4%	Hydrogenobacter subterraneus
99.4%	Hydrogenobacter subterraneus
99.4%	Hydrogenobacter subterraneus
99.4%	Hydrogenobacter subterraneus
99.4%	Hydrogenobacter subterraneus
99.4%	Hydrogenobacter subterraneus
99.4%	Hydrogenobacter subterraneus
99.4%	Hydrogenobacter subterraneus
99.4%	Hydrogenobacter subterraneus
99.4%	Hydrogenobacter subterraneus
99.4%	Hydrogenobacter subterraneus
99.4%	Hydrogenobacter subterraneus
99.4%	Hydrogenobacter subterraneus
99.4%	Hydrogenobacter subterraneus
99.4%	Hydrogenobacter subterraneus
99.4%	Hydrogenobacter subterraneus
99.4%	Hydrogenobacter subterraneus
99.4%	Hydrogenobacter subterraneus
99.4%	Hydrogenobacter subterraneus
99.4%	Hydrogenobacter subterraneus
99.4%	Hydrogenobacter subterraneus
99.4%	Hydrogenobacter subterraneus
99.4%	Hydrogenobacter subterraneus
99.4%	Hydrogenobacter subterraneus
99.4%	Hydrogenobacter subterraneus
99.4%	Hydrogenobacter subterraneus
99.4%	Hydrogenobacter subterraneus
99.4%	Hydrogenobacter subterraneus
99.4%	Hydrogenobacter subterraneus
99.4%	Hydrogenobacter subterraneus
99.4%	Hydrogenobacter subterraneus
99.4%	Hydrogenobacter subterraneus
99.4%	Hydrogenobacter subterraneus
99.4%	Hydrogenobacter subterraneus
99.4%	Hydrogenobacter subterraneus
99.4%	Hydrogenobacter subterraneus
99.4%	Hydrogenobacter subterraneus
99.4%	Hydrogenobacter subterraneus
99.4%	Hydrogenobacter subterraneus
99.4%	Hydrogenobacter subterraneus
99.4%	Hydrogenobacter subterraneus
99.4%	Hydrogenobacter subterraneus
99.4%	Hydrogenobacter subterraneus
99.4%	Hydrogenobacter subterraneus
99.4%	Hydrogenobacter subterraneus
99.4%	Hydrogenobacter subterraneus
99.4%	Hydrogenobacter subterraneus
99.4%	Pandoraea iniqua
99.4%	Pandoraea iniqua
99.4%	Pandoraea iniqua
99.4%	Vulcaniibacterium gelatinicum
99.4%	Vulcaniibacterium gelatinicum
99.4%	Vulcaniibacterium gelatinicum
99.4%	Vulcaniibacterium gelatinicum
99.4%	Vulcaniibacterium gelatinicum
99.4%	Vulcaniibacterium gelatinicum
99.4%	Vulcaniibacterium gelatinicum
99.4%	Vulcaniibacterium gelatinicum
99.4%	Vulcaniibacterium gelatinicum
100.0%	Vulcaniibacterium gelatinicum
99.4%	Vulcaniibacterium gelatinicum
99.4%	Vulcaniibacterium gelatinicum
99.4%	Vulcaniibacterium gelatinicum
99.4%	Vulcaniibacterium gelatinicum
99.4%	Pseudomonas hydrolytica
99.4%	Pseudomonas hydrolytica
99.4%	Pseudomonas hydrolytica
99.4%	Pseudomonas hydrolytica
99.4%	Pseudomonas hydrolytica
99.4%	Pseudomonas nitrititolerans
99.4%	Pseudomonas nitrititolerans
99.4%	Pseudomonas nitrititolerans
99.4%	Pseudomonas nitrititolerans
99.4%	Pseudomonas nitrititolerans
99.4%	Pseudomonas nitrititolerans
99.4%	Pseudomonas nitrititolerans
99.4%	Pseudomonas nitrititolerans
99.4%	Pseudomonas jilinensis
99.4%	Pseudomonas jilinensis
99.4%	Pseudomonas jilinensis
99.4%	Pseudomonas jilinensis
99.4%	Pseudomonas jilinensis
99.4%	Pseudomonas jilinensis
99.4%	Pseudomonas jilinensis
99.4%	Pseudomonas jilinensis
99.4%	Pseudomonas jilinensis
99.4%	Pseudomonas jilinensis
99.4%	Pseudomonas jilinensis
99.4%	Pseudomonas jilinensis
99.4%	Pseudomonas jilinensis
99.4%	Pseudomonas jilinensis
99.4%	Pseudomonas jilinensis
99.4%	Pseudomonas jilinensis
99.4%	Pseudomonas jilinensis
99.4%	Pseudomonas jilinensis
99.4%	Pseudomonas jilinensis
99.4%	Pseudomonas jilinensis
99.4%	Pseudomonas jilinensis
99.4%	Pseudomonas jilinensis
99.4%	Pseudomonas jilinensis
99.4%	Pseudomonas jilinensis
99.4%	Pseudomonas jilinensis
99.4%	Pseudomonas jilinensis
99.4%	Pseudomonas jilinensis
99.4%	Pseudomonas jilinensis
99.4%	Pseudomonas jilinensis
99.4%	Pseudomonas jilinensis
99.4%	Pseudomonas jilinensis
99.4%	Pseudomonas jilinensis
99.4%	Pseudomonas jilinensis
99.4%	Pseudomonas jilinensis
99.4%	Pseudomonas jilinensis
99.4%	Pseudomonas jilinensis
99.4%	Pseudomonas jilinensis
99.4%	Pseudomonas jilinensis
99.4%	Pseudomonas jilinensis
99.4%	Pseudomonas jilinensis
99.4%	Pseudomonas jilinensis
100.0%	Pseudomonas jilinensis
99.4%	Pseudomonas jilinensis
99.4%	Pseudomonas jilinensis
99.4%	Pseudomonas jilinensis
99.4%	Pseudomonas jilinensis
99.4%	Pseudomonas jilinensis
99.4%	Pseudomonas jilinensis
99.4%	Pseudomonas jilinensis
99.4%	Pseudomonas jilinensis
99.4%	Pseudomonas jilinensis
99.4%	Pseudomonas jilinensis
99.4%	Pseudomonas jilinensis
99.4%	Pseudomonas jilinensis
99.4%	Pseudomonas jilinensis
99.4%	Pseudomonas jilinensis
99.4%	Pseudomonas jilinensis
99.4%	Pseudomonas jilinensis
99.4%	Pseudomonas jilinensis
99.4%	Pseudomonas jilinensis
100.0%	Pseudomonas jilinensis
99.4%	Pseudomonas jilinensis
99.4%	Streptococcus periodonticum
99.4%	Streptococcus periodonticum
99.4%	Streptococcus periodonticum
99.4%	Streptococcus periodonticum
99.4%	Streptococcus periodonticum
99.4%	Streptococcus periodonticum
99.4%	Streptococcus periodonticum
99.4%	Bacillus piscis
99.4%	Halomonas alkalicola
99.4%	Staphylococcus edaphicus
99.4%	Staphylococcus edaphicus
99.4%	Staphylococcus edaphicus
99.4%	Staphylococcus edaphicus
99.4%	Staphylococcus edaphicus
99.4%	Bacillus wiedmannii
99.4%	Bacillus wiedmannii
100.0%
99.4%	Hydrogenophaga laconesensis
99.4%	Hydrogenophaga laconesensis
99.4%	Bacillus mesophilus
99.4%	Bacillus mesophilus
99.4%	Bacillus mesophilus
99.4%	Bacillus mesophilus
99.4%	Bacillus mesophilus
99.4%	Bacillus mesophilus
99.4%	Bacillus mesophilus
99.4%	Bacillus mesophilus
99.4%	Bacillus mesophilus
99.4%	Bacillus mesophilus
99.4%	Bacillus mesophilus
99.4%	Bacillus mesophilus
99.4%	Bacillus mesophilus
99.4%	Bacillus mesophilus
99.4%	Bacillus mesophilus
99.4%	Bacillus mesophilus
99.4%	Bacillus mesophilus
99.4%	Bacillus mesophilus
99.4%	Bacillus mesophilus
99.4%	Bacillus mesophilus
99.4%	Bacillus mesophilus
99.4%	Bacillus mesophilus
99.4%	Pseudomonas helleri
99.4%	Pseudomonas helleri
99.4%	Pseudomonas helleri
99.4%	Pseudomonas helleri
99.4%	Pseudomonas helleri
100.0%	Pseudomonas helleri
99.4%	Pseudomonas helleri
99.4%	Pseudomonas helleri
99.4%	Pseudomonas helleri
99.4%	Pseudomonas helleri
99.4%	Pseudomonas helleri
99.4%	Pseudomonas helleri
99.4%	Pseudomonas helleri
99.4%	Pseudomonas helleri
99.4%	Pseudomonas helleri
99.4%	Bacillus depressus
99.4%	Bacillus depressus
99.4%	Bacillus depressus
99.4%	Bacillus depressus
99.4%	Bacillus depressus
99.4%	Bacillus depressus
99.4%	Bacillus depressus
99.4%	Bacillus depressus
99.4%	Pseudomonas glareae
99.4%	Pseudomonas glareae
99.4%	Pseudomonas glareae
99.4%	Pseudomonas glareae
99.4%	Pseudomonas glareae
99.4%	Pseudomonas glareae
99.4%	Paenibacillus populi
99.4%	Aquabacterium olei
99.4%	Aquabacterium olei
99.4%	Zhizhongheella caldifontis
99.4%	Tepidiphilus thermophilus
99.4%	Tepidiphilus thermophilus
99.4%	Tepidiphilus thermophilus
99.4%	Tepidiphilus thermophilus
99.4%	Tepidiphilus thermophilus
99.4%	Tepidiphilus thermophilus
99.4%	Tepidiphilus thermophilus
99.4%	Tepidiphilus thermophilus
99.4%	Tepidiphilus thermophilus
99.4%	Tepidiphilus thermophilus
99.4%	Rehaibacterium terrae
99.4%	Rehaibacterium terrae
99.4%	Rehaibacterium terrae
99.4%	Rehaibacterium terrae
99.4%	Rehaibacterium terrae
99.4%	Rehaibacterium terrae
99.4%	Rehaibacterium terrae
99.4%	Rehaibacterium terrae
99.4%	Rehaibacterium terrae
99.4%	Rehaibacterium terrae
99.4%	Rehaibacterium terrae
99.4%	Rehaibacterium terrae
99.4%	Rehaibacterium terrae
99.4%	Rehaibacterium terrae
99.4%	Rehaibacterium terrae
99.4%	Rehaibacterium terrae
99.4%	Rehaibacterium terrae
99.4%	Rehaibacterium terrae
99.4%	Rehaibacterium terrae
99.4%	Rehaibacterium terrae
99.4%	Rehaibacterium terrae
99.4%	Rehaibacterium terrae
99.4%	Rehaibacterium terrae
99.4%	Rehaibacterium terrae
99.4%	Rehaibacterium terrae
99.4%	Rehaibacterium terrae
99.4%	Rehaibacterium terrae
99.4%	Rehaibacterium terrae
99.4%	Rehaibacterium terrae
99.4%	Rehaibacterium terrae
99.4%	Rehaibacterium terrae
99.4%	Rehaibacterium terrae
99.4%	Rehaibacterium terrae
99.4%	Rehaibacterium terrae
99.4%	Rehaibacterium terrae
99.4%	Rehaibacterium terrae
99.4%	Rehaibacterium terrae
99.4%	Rehaibacterium terrae
99.4%	Rehaibacterium terrae
99.4%	Rehaibacterium terrae
99.4%	Rehaibacterium terrae
99.4%	Rehaibacterium terrae
99.4%	Rehaibacterium terrae
99.4%	Rehaibacterium terrae
99.4%	Rehaibacterium terrae
99.4%	Rehaibacterium terrae
99.4%	Rehaibacterium terrae
99.4%	Rehaibacterium terrae
99.4%	Rehaibacterium terrae
99.4%	Rehaibacterium terrae
99.4%	Rehaibacterium terrae
99.4%	Rehaibacterium terrae
99.4%	Rehaibacterium terrae
99.4%	Rehaibacterium terrae
99.4%	Rehaibacterium terrae
99.4%	Rehaibacterium terrae
99.4%	Rehaibacterium terrae
99.4%	Rehaibacterium terrae
99.4%	Rehaibacterium terrae
99.4%	Rehaibacterium terrae
99.4%	Rehaibacterium terrae
99.4%	Rehaibacterium terrae
99.4%	Rehaibacterium terrae
99.4%	Rehaibacterium terrae
99.4%	Rehaibacterium terrae
99.4%	Rehaibacterium terrae
99.4%	Rehaibacterium terrae
99.4%	Rehaibacterium terrae
99.4%	Rehaibacterium terrae
99.4%	Rehaibacterium terrae
99.4%	Rehaibacterium terrae
99.4%	Rehaibacterium terrae
99.4%	Rehaibacterium terrae
99.4%	Rehaibacterium terrae
99.4%	Rehaibacterium terrae
99.4%	Rehaibacterium terrae
99.4%	Rehaibacterium terrae
99.4%	Rehaibacterium terrae
99.4%	Rehaibacterium terrae
99.4%	Rehaibacterium terrae
99.4%	Rehaibacterium terrae
99.4%	Rehaibacterium terrae
99.4%	Rehaibacterium terrae
99.4%	Rehaibacterium terrae
99.4%	Rehaibacterium terrae
99.4%	Rehaibacterium terrae
99.4%	Rehaibacterium terrae
99.4%	Rehaibacterium terrae
99.4%	Rehaibacterium terrae
99.4%	Rehaibacterium terrae
99.4%	Rehaibacterium terrae
99.4%	Rehaibacterium terrae
99.4%	Rehaibacterium terrae
99.4%	Rehaibacterium terrae
99.4%	Rehaibacterium terrae
99.4%	Rehaibacterium terrae
99.4%	Rehaibacterium terrae
99.4%	Rehaibacterium terrae
99.4%	Rehaibacterium terrae
99.4%	Rehaibacterium terrae
99.4%	Rehaibacterium terrae
99.4%	Rehaibacterium terrae
99.4%	Rehaibacterium terrae
99.4%	Rehaibacterium terrae
99.4%	Rehaibacterium terrae
99.4%	Rehaibacterium terrae
99.4%	Rehaibacterium terrae
99.4%	Rehaibacterium terrae
99.4%	Rehaibacterium terrae
99.4%	Rehaibacterium terrae
99.4%	Rehaibacterium terrae
99.4%	Rehaibacterium terrae
99.4%	Rehaibacterium terrae
99.4%	Rehaibacterium terrae
99.4%	Rehaibacterium terrae
99.4%	Rehaibacterium terrae
99.4%	Rehaibacterium terrae
99.4%	Rehaibacterium terrae
99.4%	Rehaibacterium terrae
99.4%	Rehaibacterium terrae
99.4%	Rehaibacterium terrae
99.4%	Rehaibacterium terrae
99.4%	Rehaibacterium terrae
99.4%	Rehaibacterium terrae
99.4%	Rehaibacterium terrae
99.4%	Rehaibacterium terrae
99.4%	Rehaibacterium terrae
99.4%	Rehaibacterium terrae
99.4%	Rehaibacterium terrae
99.4%	Rehaibacterium terrae
99.4%	Rehaibacterium terrae
99.4%	Rehaibacterium terrae
99.4%	Rehaibacterium terrae
99.4%	Rehaibacterium terrae
99.4%	Rehaibacterium terrae
99.4%	Rehaibacterium terrae
99.4%	Rehaibacterium terrae
99.4%	Rehaibacterium terrae
99.4%	Rehaibacterium terrae
99.4%	Rehaibacterium terrae
99.4%	Rehaibacterium terrae
99.4%	Rehaibacterium terrae
99.4%	Rehaibacterium terrae
99.4%	Rehaibacterium terrae
99.4%	Rehaibacterium terrae
99.4%	Rehaibacterium terrae
99.4%	Rehaibacterium terrae
99.4%	Rehaibacterium terrae
99.4%	Rehaibacterium terrae
99.4%	Rehaibacterium terrae
99.4%	Rehaibacterium terrae
99.4%	Rehaibacterium terrae
99.4%	Rehaibacterium terrae
99.4%	Rehaibacterium terrae
99.4%	Rehaibacterium terrae
99.4%	Rehaibacterium terrae
99.4%	Rehaibacterium terrae
99.4%	Rehaibacterium terrae
99.4%	Rehaibacterium terrae
99.4%	Rehaibacterium terrae
99.4%	Rehaibacterium terrae
99.4%	Rehaibacterium terrae
99.4%	Rehaibacterium terrae
99.4%	Rehaibacterium terrae
99.4%	Rehaibacterium terrae
99.4%	Rehaibacterium terrae
99.4%	Rehaibacterium terrae
99.4%	Rehaibacterium terrae
99.4%	Rehaibacterium terrae
99.4%	Rehaibacterium terrae
99.4%	Rehaibacterium terrae
99.4%	Rehaibacterium terrae
99.4%	Rehaibacterium terrae
99.4%	Rehaibacterium terrae
99.4%	Rehaibacterium terrae
99.4%	Rehaibacterium terrae
99.4%	Rehaibacterium terrae
99.4%	Rehaibacterium terrae
99.4%	Rehaibacterium terrae
100.0%	Rehaibacterium terrae
99.4%	Rehaibacterium terrae
99.4%	Rehaibacterium terrae
99.4%	Rehaibacterium terrae
99.4%	Rehaibacterium terrae
99.4%	Rehaibacterium terrae
99.4%	Rehaibacterium terrae
99.4%	Rehaibacterium terrae
99.4%	Rehaibacterium terrae
99.4%	Rehaibacterium terrae
99.4%	Rehaibacterium terrae
99.4%	Rehaibacterium terrae
99.4%	Rehaibacterium terrae
99.4%	Rehaibacterium terrae
99.4%	Rehaibacterium terrae
99.4%	Rehaibacterium terrae
99.4%	Rehaibacterium terrae
99.4%	Rehaibacterium terrae
99.4%	Rehaibacterium terrae
99.4%	Rehaibacterium terrae
99.4%	Rehaibacterium terrae
99.4%	Rehaibacterium terrae
99.4%	Rehaibacterium terrae
99.4%	Rehaibacterium terrae
99.4%	Rehaibacterium terrae
99.4%	Rehaibacterium terrae
99.4%	Rehaibacterium terrae
99.4%	Rehaibacterium terrae
99.4%	Rehaibacterium terrae
99.4%	Rehaibacterium terrae
99.4%	Rehaibacterium terrae
99.4%	Rehaibacterium terrae
99.4%	Rehaibacterium terrae
99.4%	Rehaibacterium terrae
99.4%	Rehaibacterium terrae
99.4%	Rehaibacterium terrae
99.4%	Rehaibacterium terrae
100.0%	Rehaibacterium terrae
99.4%	Rehaibacterium terrae
99.4%	Rehaibacterium terrae
99.4%	Rehaibacterium terrae
99.4%	Rehaibacterium terrae
99.4%	Rehaibacterium terrae
99.4%	Rehaibacterium terrae
99.4%	Rehaibacterium terrae
99.4%	Rehaibacterium terrae
99.4%	Rehaibacterium terrae
99.4%	Rehaibacterium terrae
99.4%	Rehaibacterium terrae
99.4%	Rehaibacterium terrae
99.4%	Rehaibacterium terrae
99.4%	Rehaibacterium terrae
99.4%	Rehaibacterium terrae
99.4%	Rehaibacterium terrae
99.4%	Rehaibacterium terrae
99.4%	Rehaibacterium terrae
99.4%	Rehaibacterium terrae
99.4%	Rehaibacterium terrae
99.4%	Rehaibacterium terrae
99.4%	Rehaibacterium terrae
99.4%	Rehaibacterium terrae
99.4%	Rehaibacterium terrae
99.4%	Rehaibacterium terrae
99.4%	Rehaibacterium terrae
99.4%	Rehaibacterium terrae
99.4%	Rehaibacterium terrae
99.4%	Rehaibacterium terrae
99.4%	Rehaibacterium terrae
99.4%	Rehaibacterium terrae
99.4%	Rehaibacterium terrae
99.4%	Rehaibacterium terrae
99.4%	Rehaibacterium terrae
99.4%	Rehaibacterium terrae
99.4%	Rehaibacterium terrae
99.4%	Rehaibacterium terrae
99.4%	Rehaibacterium terrae
99.4%	Rehaibacterium terrae
99.4%	Rehaibacterium terrae
99.4%	Rehaibacterium terrae
99.4%	Rehaibacterium terrae
99.4%	Lactobacillus delbrueckii
99.4%	Lactobacillus delbrueckii
99.4%	Lactobacillus delbrueckii
99.4%	Lactobacillus delbrueckii
99.4%	Lactobacillus delbrueckii
99.4%	Lactobacillus delbrueckii
99.4%	Lactobacillus delbrueckii
99.4%	Lactobacillus delbrueckii
99.4%	Lactobacillus delbrueckii
99.4%	Lactobacillus delbrueckii
99.4%	Lactobacillus delbrueckii
99.4%	Anoxybacillus flavithermus
99.4%	Acinetobacter johnsonii
99.4%	Acinetobacter johnsonii
99.4%	Acinetobacter pittii
99.4%	Acinetobacter pittii
99.4%	Acinetobacter pittii
99.4%	Acinetobacter pittii
99.4%	Staphylococcus capitis
99.4%	Staphylococcus capitis
99.4%	Staphylococcus capitis
99.4%	Staphylococcus capitis
99.4%	Staphylococcus capitis
99.4%	Staphylococcus capitis
99.4%	Staphylococcus capitis
99.4%	Staphylococcus capitis
99.4%	Staphylococcus capitis
99.4%	Staphylococcus capitis
99.4%	Staphylococcus capitis
99.4%	Staphylococcus capitis
99.4%	Staphylococcus capitis
99.4%	Staphylococcus capitis
99.4%	Staphylococcus capitis
99.4%	Staphylococcus capitis
99.4%	Staphylococcus capitis
99.4%	Staphylococcus capitis
99.4%	Staphylococcus capitis
99.4%	Staphylococcus capitis
99.4%	Staphylococcus capitis
99.4%	Staphylococcus capitis
99.4%	Staphylococcus capitis
99.4%	Staphylococcus capitis
99.4%	Staphylococcus capitis
99.4%	Staphylococcus capitis
99.4%	Staphylococcus capitis
99.4%	Staphylococcus capitis
99.4%	Staphylococcus capitis
99.4%	Staphylococcus capitis
99.4%	Staphylococcus capitis
99.4%	Staphylococcus capitis
99.4%	Staphylococcus capitis
99.4%	Staphylococcus pseudolugdunensis
99.4%	Geobacillus stearothermophilus
99.4%	Geobacillus stearothermophilus
99.4%	Geobacillus stearothermophilus
99.4%	Geobacillus stearothermophilus
99.4%	Geobacillus stearothermophilus
99.4%	Geobacillus stearothermophilus
99.4%	Geobacillus stearothermophilus
99.4%	Geobacillus stearothermophilus
99.4%	Geobacillus stearothermophilus
99.4%	Geobacillus stearothermophilus
99.4%	Geobacillus stearothermophilus
99.4%	Geobacillus stearothermophilus
99.4%	Geobacillus stearothermophilus
99.4%	Halomonas johnsoniae
99.4%	Halomonas johnsoniae
99.4%	Halomonas johnsoniae
99.4%	Halomonas johnsoniae
99.4%	Halomonas johnsoniae
99.4%	Halomonas johnsoniae
99.4%	Halomonas johnsoniae
99.4%	Halomonas johnsoniae
99.4%	Halomonas johnsoniae
99.4%	Halomonas johnsoniae
99.4%	Staphylococcus epidermidis
99.4%	Staphylococcus epidermidis
99.4%	Staphylococcus epidermidis
99.4%	Staphylococcus epidermidis
99.4%	Staphylococcus epidermidis
99.4%	Staphylococcus epidermidis
99.4%	Staphylococcus epidermidis
99.4%	Staphylococcus epidermidis
99.4%	Lactococcus lactis
99.4%	Lactococcus lactis
99.4%	Lactococcus lactis
99.4%	Caldimonas manganoxidans
99.4%	Caldimonas manganoxidans
99.4%	Caldimonas manganoxidans
99.4%	Caldimonas manganoxidans
99.4%	Hydrogenophilus thermoluteolus
99.4%	Hydrogenophilus thermoluteolus
99.4%	Hydrogenophilus thermoluteolus
99.4%	Hydrogenophilus thermoluteolus
99.4%	Hydrogenophilus thermoluteolus
99.4%	Hydrogenophilus thermoluteolus
99.4%	Hydrogenophilus thermoluteolus
99.4%	Hydrogenophilus thermoluteolus
99.4%	Hydrogenophilus thermoluteolus
99.4%	Hydrogenophilus thermoluteolus
99.4%	Hydrogenophilus thermoluteolus
99.4%	Hydrogenophilus thermoluteolus
99.4%	Hydrogenophilus thermoluteolus
100.0%	Hydrogenophilus thermoluteolus
99.4%	Hydrogenophilus thermoluteolus
99.4%	Hydrogenophilus thermoluteolus
99.4%	Hydrogenophilus thermoluteolus
99.4%	Hydrogenophilus thermoluteolus
99.4%	Hydrogenophilus thermoluteolus
99.4%	Hydrogenophilus thermoluteolus
99.4%	Hydrogenophilus thermoluteolus
99.4%	Hydrogenophilus thermoluteolus
99.4%	Hydrogenophilus thermoluteolus
99.4%	Hydrogenophilus thermoluteolus
99.4%	Hydrogenophilus thermoluteolus
99.4%	Hydrogenophilus thermoluteolus
99.4%	Hydrogenophilus thermoluteolus
99.4%	Hydrogenophilus thermoluteolus
99.4%	Hydrogenophilus thermoluteolus
99.4%	Hydrogenophilus thermoluteolus
99.4%	Hydrogenophilus thermoluteolus
99.4%	Hydrogenophilus thermoluteolus
99.4%	Hydrogenophilus thermoluteolus
99.4%	Hydrogenophilus thermoluteolus
99.4%	Hydrogenophilus thermoluteolus
99.4%	Hydrogenophilus thermoluteolus
99.4%	Hydrogenophilus thermoluteolus
99.4%	Hydrogenophilus thermoluteolus
99.4%	Hydrogenophilus thermoluteolus
99.4%	Hydrogenophilus thermoluteolus
99.4%	Hydrogenophilus thermoluteolus
99.4%	Hydrogenophilus thermoluteolus
99.4%	Hydrogenophilus thermoluteolus
99.4%	Hydrogenophilus thermoluteolus
99.4%	Hydrogenophilus thermoluteolus
99.4%	Hydrogenophilus thermoluteolus
99.4%	Hydrogenophilus thermoluteolus
99.4%	Hydrogenophilus thermoluteolus
99.4%	Hydrogenophilus thermoluteolus
99.4%	Lysinibacillus contaminans
99.4%	Lysinibacillus contaminans
99.4%	Lysinibacillus contaminans
99.4%	Lysinibacillus contaminans
99.4%	Lysinibacillus contaminans
99.4%	Lysinibacillus contaminans
99.4%	Lysinibacillus contaminans
99.4%	Lysinibacillus contaminans
99.4%	Lysinibacillus contaminans
99.4%	Lysinibacillus contaminans
99.4%	Lysinibacillus contaminans
99.4%	Lysinibacillus contaminans
99.4%	Lysinibacillus contaminans
99.4%	Lysinibacillus contaminans
99.4%	Lysinibacillus contaminans
99.4%	Lysinibacillus contaminans
99.4%	Lysinibacillus contaminans
99.4%	Lysinibacillus contaminans
99.4%	Lysinibacillus contaminans
99.4%	Lysinibacillus contaminans
99.4%	Thermoanaerobaculum aquaticum
99.4%	Thermoanaerobaculum aquaticum
99.4%	Thermoanaerobaculum aquaticum
100.0%	Thermoanaerobaculum aquaticum
99.4%	Thermoanaerobaculum aquaticum
99.4%	Thermoanaerobaculum aquaticum
99.4%	Thermoanaerobaculum aquaticum
99.4%	Thermoanaerobaculum aquaticum
99.4%	Thermoanaerobaculum aquaticum
99.4%	Thermoanaerobaculum aquaticum
99.4%	Thermoanaerobaculum aquaticum
99.4%	Thermoanaerobaculum aquaticum
99.4%	Thermoanaerobaculum aquaticum
99.4%	Thermoanaerobaculum aquaticum
99.4%	Thermoanaerobaculum aquaticum
99.4%	Thermoanaerobaculum aquaticum
99.4%	Thermoanaerobaculum aquaticum
99.4%	Thermoanaerobaculum aquaticum
99.4%	Thermoanaerobaculum aquaticum
99.4%	Thermoanaerobaculum aquaticum
99.4%	Thermoanaerobaculum aquaticum
99.4%	Thermoanaerobaculum aquaticum
99.4%	Thermoanaerobaculum aquaticum
99.4%	Thermoanaerobaculum aquaticum
99.4%	Thermoanaerobaculum aquaticum
99.4%	Thermoanaerobaculum aquaticum
99.4%	Thermoanaerobaculum aquaticum
99.4%	Thermoanaerobaculum aquaticum
99.4%	Thermoanaerobaculum aquaticum
99.4%	Thermoanaerobaculum aquaticum
99.4%	Thermoanaerobaculum aquaticum
99.4%	Thermoanaerobaculum aquaticum
99.4%	Thermoanaerobaculum aquaticum
99.4%	Thermoanaerobaculum aquaticum
99.4%	Thermoanaerobaculum aquaticum
99.4%	Thermoanaerobaculum aquaticum
99.4%	Thermoanaerobaculum aquaticum
99.4%	Thermoanaerobaculum aquaticum
99.4%	Thermoanaerobaculum aquaticum
99.4%	Thermoanaerobaculum aquaticum
99.4%	Thermoanaerobaculum aquaticum
99.4%	Thermoanaerobaculum aquaticum
99.4%	Thermoanaerobaculum aquaticum
99.4%	Thermoanaerobaculum aquaticum
99.4%	Thermoanaerobaculum aquaticum
99.4%	Thermoanaerobaculum aquaticum
99.4%	Thermoanaerobaculum aquaticum
99.4%	Thermoanaerobaculum aquaticum
99.4%	Thermoanaerobaculum aquaticum
99.4%
99.4%
99.4%	Aeromonas caviae
99.4%	Aeromonas caviae
99.4%	Aeromonas caviae
99.4%	Aeromonas caviae
99.4%	Aeromonas caviae
99.4%	Aeromonas caviae
99.4%	Pseudomonas stutzeri
99.4%	Pseudomonas stutzeri
99.4%	Pseudomonas stutzeri
99.4%	Pseudomonas stutzeri
99.4%	Pseudomonas stutzeri
99.4%	Pseudomonas stutzeri
99.4%	Pseudomonas stutzeri
99.4%	Pseudomonas stutzeri
99.4%	Pseudomonas stutzeri
99.4%	Pseudomonas stutzeri
99.4%	Pseudomonas stutzeri
99.4%	Pseudomonas stutzeri
99.4%	Pseudomonas stutzeri
99.4%	Pseudomonas stutzeri
99.4%	Ammonifex degensii
99.4%	Staphylococcus saprophyticus
99.4%	Staphylococcus saprophyticus
99.4%	Staphylococcus saprophyticus
99.4%	Staphylococcus saprophyticus
99.4%	Staphylococcus saprophyticus
99.4%	Staphylococcus saprophyticus
99.4%	Staphylococcus saprophyticus
99.4%	Staphylococcus saprophyticus
99.4%	Escherichia fergusonii
99.4%	Escherichia fergusonii
99.4%	Escherichia fergusonii
99.4%	Escherichia fergusonii
99.4%	Escherichia fergusonii
99.4%	Escherichia fergusonii
100.0%	Escherichia fergusonii
99.4%	Escherichia fergusonii
99.4%	Escherichia fergusonii
99.4%	Escherichia fergusonii
99.4%	Escherichia fergusonii
99.4%	Escherichia fergusonii
99.4%	Escherichia fergusonii
99.4%	Escherichia fergusonii
99.4%	Escherichia fergusonii
99.4%	Escherichia fergusonii
99.4%	Escherichia fergusonii
99.4%	Escherichia fergusonii
99.4%	Escherichia fergusonii
99.4%	Escherichia fergusonii
99.4%	Escherichia fergusonii
99.4%	Escherichia fergusonii
99.4%	Escherichia fergusonii
100.0%	Escherichia fergusonii
99.4%	Escherichia fergusonii
99.4%	Escherichia fergusonii
99.4%	Escherichia fergusonii
99.4%	Escherichia fergusonii
99.4%	Escherichia fergusonii
99.4%	Escherichia fergusonii
99.4%	Escherichia fergusonii
99.4%	Escherichia fergusonii
99.4%	Escherichia fergusonii
99.4%	Escherichia fergusonii
99.4%	Escherichia fergusonii
99.4%	Escherichia fergusonii
99.4%	Escherichia fergusonii
99.4%	Escherichia fergusonii
99.4%	Escherichia fergusonii
99.4%	Escherichia fergusonii
99.4%	Escherichia fergusonii
99.4%	Escherichia fergusonii
99.4%	Escherichia fergusonii
99.4%	Escherichia fergusonii
99.4%	Escherichia fergusonii
99.4%	Escherichia fergusonii
99.4%	Escherichia fergusonii
99.4%	Escherichia fergusonii
99.4%	Escherichia fergusonii
99.4%	Escherichia fergusonii
99.4%	Escherichia fergusonii
99.4%	Escherichia fergusonii
99.4%	Escherichia fergusonii
99.4%	Escherichia fergusonii
99.4%	Escherichia fergusonii
99.4%	Escherichia fergusonii
99.4%	Escherichia fergusonii
99.4%	Escherichia fergusonii
99.4%	Escherichia fergusonii
99.4%	Escherichia fergusonii
99.4%	Escherichia fergusonii
99.4%	Escherichia fergusonii
99.4%	Escherichia fergusonii
99.4%	Escherichia fergusonii
99.4%	Escherichia fergusonii
99.4%	Escherichia fergusonii
99.4%	Escherichia fergusonii
99.4%	Escherichia fergusonii
99.4%	Escherichia fergusonii
99.4%	Pseudaeromonas sharmana
99.4%	Streptococcus thermophilus
99.4%	Streptococcus thermophilus
99.4%	Streptococcus thermophilus
99.4%	Streptococcus thermophilus
99.4%	Streptococcus thermophilus
99.4%	Streptococcus thermophilus
99.4%	Streptococcus thermophilus
99.4%	Streptococcus thermophilus
99.4%	Streptococcus thermophilus
99.4%	Streptococcus thermophilus
99.4%	Streptococcus thermophilus
99.4%	Streptococcus thermophilus
99.4%	Streptococcus thermophilus
99.4%	Streptococcus thermophilus
99.4%	Streptococcus thermophilus
99.4%	Streptococcus thermophilus
99.4%	Streptococcus thermophilus
99.4%	Streptococcus thermophilus
99.4%	Streptococcus thermophilus
99.4%	Streptococcus thermophilus
99.4%	Streptococcus thermophilus
99.4%	Streptococcus thermophilus
99.4%	Streptococcus thermophilus
99.4%	Streptococcus thermophilus
99.4%	Streptococcus thermophilus
99.4%	Streptococcus thermophilus
99.4%	Streptococcus thermophilus
99.4%	Streptococcus thermophilus
99.4%	Streptococcus thermophilus
99.4%	Streptococcus thermophilus
99.4%	Streptococcus thermophilus
99.4%	Streptococcus thermophilus
99.4%	Streptococcus thermophilus
99.4%	Streptococcus thermophilus
99.4%	Streptococcus thermophilus
99.4%	Bacillus selenatarsenatis
99.4%	Bacillus selenatarsenatis
99.4%	Bacillus selenatarsenatis
99.4%	Bacillus selenatarsenatis
99.4%	Bacillus selenatarsenatis
99.4%	Bacillus selenatarsenatis
99.4%	Bacillus selenatarsenatis
99.4%	Bacillus selenatarsenatis
99.4%	Bacillus selenatarsenatis
99.4%	Bacillus selenatarsenatis
99.4%	Bacillus selenatarsenatis
99.4%	Bacillus selenatarsenatis
99.4%	Lactobacillus iners
99.4%	Lactobacillus iners
99.4%	Lactobacillus iners
99.4%	Lactobacillus iners
99.4%	Lactobacillus iners
99.4%	Lactobacillus iners
99.4%	Lactobacillus iners
99.4%	Lactobacillus iners
99.4%	Lactobacillus iners
99.4%	Lactobacillus iners
99.4%	Lactobacillus iners
99.4%	Lactobacillus iners
99.4%	Lactobacillus iners
99.4%	Silanimonas lenta
99.4%	Silanimonas lenta
99.4%	Silanimonas lenta
99.4%	Silanimonas lenta
99.4%	Tepidimonas aquatica
99.4%	Tepidimonas aquatica
99.4%	Tepidimonas aquatica
99.4%	Tepidimonas aquatica
99.4%	Tepidimonas aquatica
99.4%	Tepidimonas aquatica
99.4%	Halobacillus locisalis
99.4%	Aquabacterium commune
99.4%	Aquabacterium commune
99.4%	Aquabacterium parvum
99.4%	Aquabacterium parvum
99.4%	Aquabacterium parvum
99.4%	Aquabacterium parvum
99.4%	Aquabacterium parvum
99.4%	Aquabacterium parvum
99.4%	Aquabacterium parvum
99.4%	Aquabacterium parvum
99.4%	Aquabacterium parvum
99.4%	Aquabacterium parvum
99.4%	Aquabacterium parvum
99.4%	Aquabacterium parvum
99.4%	Aquabacterium parvum
99.4%	Aquabacterium parvum
99.4%	Aquabacterium parvum
99.4%	Aquabacterium parvum
99.4%	Aquabacterium parvum
99.4%	Aquabacterium parvum
99.4%	Aquabacterium parvum
99.4%	Aquabacterium parvum
99.4%	Aquabacterium parvum
99.4%	Aquabacterium parvum
99.4%	Aquabacterium parvum
99.4%	Aquabacterium parvum
99.4%	Aquabacterium parvum
99.4%	Aquabacterium parvum
99.4%	Aquabacterium parvum
99.4%	Aquabacterium parvum
99.4%	Aquabacterium parvum
99.4%	Aquabacterium parvum
99.4%	Aquabacterium parvum
99.4%	Aquabacterium parvum
99.4%	Aquabacterium parvum
99.4%	Aquabacterium parvum
99.4%	Aquabacterium parvum
99.4%	Aquabacterium parvum
99.4%	Aquabacterium parvum
99.4%	Aquabacterium parvum
99.4%	Aquabacterium parvum
99.4%	Aquabacterium parvum
99.4%	Aquabacterium parvum
99.4%	Aquabacterium parvum
99.4%	Aquabacterium parvum
99.4%	Aquabacterium parvum
99.4%	Aquabacterium parvum
99.4%	Aquabacterium parvum
99.4%	Aquabacterium parvum
99.4%	Aquabacterium parvum
99.4%	Aquabacterium parvum
99.4%	Aquabacterium parvum
99.4%	Aquabacterium parvum
99.4%	Aquabacterium parvum
99.4%	Aquabacterium parvum
99.4%	Aquabacterium parvum
99.4%	Aquabacterium parvum
99.4%	Aquabacterium parvum
99.4%	Aquabacterium parvum
99.4%	Aquabacterium parvum
99.4%	Aquabacterium parvum
99.4%	Aquabacterium parvum
99.4%	Aquabacterium parvum
99.4%	Aquabacterium parvum
99.4%	Aquabacterium parvum
99.4%	Aquabacterium parvum
99.4%	Aquabacterium parvum
99.4%	Aquabacterium parvum
99.4%	Aquabacterium parvum
99.4%	Aquabacterium parvum
99.4%	Aquabacterium parvum
99.4%	Aquabacterium parvum
99.4%	Aquabacterium parvum
99.4%	Aquabacterium parvum
99.4%	Aquabacterium parvum
99.4%	Aquabacterium parvum
100.0%	Aquabacterium parvum
99.4%	Aquabacterium parvum
99.4%	Aquabacterium parvum
99.4%	Aquabacterium parvum
99.4%	Aquabacterium parvum
99.4%	Aquabacterium parvum
99.4%	Aquabacterium parvum
99.4%	Aquabacterium parvum
99.4%	Aquabacterium parvum
99.4%	Aquabacterium parvum
99.4%	Aquabacterium parvum
99.4%	Aquabacterium parvum
99.4%	Aquabacterium parvum
99.4%	Aquabacterium parvum
99.4%	Aquabacterium parvum
99.4%	Aquabacterium parvum
99.4%	Aquabacterium parvum
99.4%	Aquabacterium parvum
99.4%	Aquabacterium parvum
99.4%	Aquabacterium parvum
99.4%	Aquabacterium parvum
99.4%	Aquabacterium parvum
99.4%	Aquabacterium parvum
99.4%	Aquabacterium parvum
99.4%	Aquabacterium parvum
99.4%	Aquabacterium parvum
99.4%	Aquabacterium parvum
99.4%	Aquabacterium parvum
99.4%	Aquabacterium parvum
99.4%	Aquabacterium parvum
99.4%	Aquabacterium parvum
99.4%	Aquabacterium parvum
99.4%	Aquabacterium parvum
99.4%	Aquabacterium parvum
99.4%	Aquabacterium parvum
99.4%	Aquabacterium parvum
99.4%	Aquabacterium parvum
99.4%	Aquabacterium parvum
99.4%	Aquabacterium parvum
99.4%	Aquabacterium parvum
99.4%	Aquabacterium parvum
99.4%	Aquabacterium parvum
99.4%	Aquabacterium parvum
99.4%	Aquabacterium parvum
99.4%	Aquabacterium parvum
99.4%	Aquabacterium parvum
99.4%	Aquabacterium parvum
99.4%	Aquabacterium parvum
99.4%	Aquabacterium parvum
99.4%	Aquabacterium parvum
99.4%	Aquabacterium parvum
99.4%	Aquabacterium parvum
99.4%	Aquabacterium parvum
99.4%	Aquabacterium parvum
99.4%	Aquabacterium parvum
99.4%	Aquabacterium parvum
99.4%	Aquabacterium parvum
99.4%	Aquabacterium parvum
99.4%	Aquabacterium parvum
99.4%	Aquabacterium parvum
99.4%	Aquabacterium parvum
99.4%	Aquabacterium parvum
99.4%	Aquabacterium parvum
99.4%	Aquabacterium parvum
99.4%	Aquabacterium parvum
99.4%	Aquabacterium parvum
99.4%	Aquabacterium parvum
99.4%	Aquabacterium parvum
99.4%	Aquabacterium parvum
99.4%	Aquabacterium parvum
99.4%	Aquabacterium parvum
99.4%	Aquabacterium parvum
99.4%	Aquabacterium parvum
99.4%	Aquabacterium parvum
99.4%	Aquabacterium parvum
99.4%	Aquabacterium parvum
99.4%	Aquabacterium parvum
99.4%	Aquabacterium parvum
99.4%	Aquabacterium parvum
100.0%	Aquabacterium parvum
99.4%	Aquabacterium parvum
99.4%	Aquabacterium parvum
99.4%	Aquabacterium parvum
99.4%	Aquabacterium parvum
99.4%	Aquabacterium parvum
99.4%	Aquabacterium parvum
99.4%	Aquabacterium parvum
99.4%	Aquabacterium parvum
99.4%	Aquabacterium parvum
99.4%	Aquabacterium parvum
99.4%	Aquabacterium parvum
99.4%	Aquabacterium parvum
99.4%	Aquabacterium parvum
99.4%	Aquabacterium parvum
99.4%	Aquabacterium parvum
99.4%	Aquabacterium parvum
99.4%	Aquabacterium parvum
99.4%	Aquabacterium parvum
99.4%	Aquabacterium parvum
99.4%	Aquabacterium parvum
99.4%	Aquabacterium parvum
99.4%	Aquabacterium parvum
99.4%	Aquabacterium parvum
99.4%	Aquabacterium parvum
99.4%	Aquabacterium parvum
99.4%	Aquabacterium parvum
99.4%	Aquabacterium parvum
99.4%	Aquabacterium parvum
99.4%	Aquabacterium parvum
99.4%	Aquabacterium parvum
99.4%	Aquabacterium parvum
99.4%	Aquabacterium parvum
99.4%	Aquabacterium parvum
99.4%	Aquabacterium parvum
99.4%	Aquabacterium parvum
99.4%	Aquabacterium parvum
99.4%	Aquabacterium parvum
99.4%	Aquabacterium parvum
99.4%	Aquabacterium parvum
99.4%	Aquabacterium parvum
99.4%	Aquabacterium parvum
99.4%	Aquabacterium parvum
99.4%	Aquabacterium parvum
99.4%	Aquabacterium parvum
99.4%	Aquabacterium parvum
99.4%	Aquabacterium parvum
99.4%	Aquabacterium parvum
99.4%	Aquabacterium parvum
99.4%	Aquabacterium parvum
99.4%	Aquabacterium parvum
99.4%	Aquabacterium parvum
99.4%	Aquabacterium parvum
99.4%	Aquabacterium parvum
99.4%	Aquabacterium parvum
99.4%	Aquabacterium parvum
99.4%	Aquabacterium parvum
99.4%	Aquabacterium parvum
99.4%	Aquabacterium parvum
99.4%	Aquabacterium parvum
99.4%	Aquabacterium parvum
99.4%	Aquabacterium parvum
99.4%	Aquabacterium parvum
99.4%	Aquabacterium parvum
99.4%	Aquabacterium parvum
99.4%	Aquabacterium parvum
99.4%	Aquabacterium parvum
99.4%	Aquabacterium parvum
99.4%	Aquabacterium parvum
99.4%	Aquabacterium parvum
99.4%	Aquabacterium parvum
99.4%	Aquabacterium parvum
99.4%	Aquabacterium parvum
99.4%	Aquabacterium parvum
99.4%	Aquabacterium parvum
99.4%	Aquabacterium parvum
99.4%	Aquabacterium parvum
99.4%	Aquabacterium parvum
99.4%	Aquabacterium parvum
99.4%	Aquabacterium parvum
99.4%	Aquabacterium parvum
99.4%	Aquabacterium parvum
99.4%	Aquabacterium parvum
99.4%	Aquabacterium parvum
99.4%	Aquabacterium parvum
99.4%	Aquabacterium parvum
99.4%	Aquabacterium parvum
99.4%	Aquabacterium parvum
99.4%	Aquabacterium parvum
[truncated: 12,396 more rows]
