# Supplementary material for: Revealing the Microbiome of Four Different Thermal Springs in Turkey with Environmental DNA Metabarcoding
Source: Biology (Basel). 2022 Jun 30;11(7):998. doi: 10.3390/biology11070998 (PMC9311576; doi:10.3390/biology11070998)
Supplement: Supplementary file 1 [file biology-11-00998-s001.zip › Supplementary Table S3/16k.uniq.csv]

% Pairwise Identity	Organism
94.0%	Paludibacter propionicigenes
100.0%	Hydrogenophilus thermoluteolus
100.0%	Aquabacterium parvum
99.5%	Bacillus selenatarsenatis
99.0%	Streptococcus periodonticum
99.0%	Lactococcus lactis
99.0%	Staphylococcus saprophyticus
99.0%	Silanimonas lenta
99.0%	Aquabacterium parvum
100.0%	Aquabacterium parvum
100.0%	Streptococcus periodonticum
100.0%	Rehaibacterium terrae
100.0%	Rehaibacterium terrae
98.5%	Streptococcus thermophilus
98.5%	Hydrogenobacter subterraneus
98.5%	Hydrogenobacter subterraneus
100.0%	Rehaibacterium terrae
100.0%	Thermoanaerobaculum aquaticum
100.0%	Aquabacterium parvum
100.0%	Geobacillus stearothermophilus
99.5%	Thermoanaerobaculum aquaticum
99.5%	Escherichia fergusonii
100.0%	Aquabacterium parvum
99.5%	Streptococcus periodonticum
99.5%	Rehaibacterium terrae
99.5%	Flavobacterium succinicans
99.5%	Acinetobacter pittii
100.0%	Hydrogenophilus thermoluteolus
99.5%
99.5%	Streptococcus thermophilus
99.5%	Streptococcus thermophilus
100.0%	Streptococcus thermophilus
100.0%	Streptococcus thermophilus
99.5%	Silanimonas lenta
98.0%	Hydrogenobacter subterraneus
99.5%	Hydrogenobacter subterraneus
98.5%	Pandoraea iniqua
99.0%	Bacillus borbori
99.5%	Tepidiphilus thermophilus
100.0%	Rehaibacterium terrae
100.0%	Rehaibacterium terrae
100.0%	Rehaibacterium terrae
99.5%	Acinetobacter pittii
99.0%	Geobacillus stearothermophilus
99.5%	Caldimonas manganoxidans
100.0%	Streptococcus thermophilus
100.0%	Streptococcus thermophilus
99.5%	Aquabacterium parvum
100.0%	Aquabacterium parvum
99.5%	Aquabacterium parvum
100.0%	Aquabacterium parvum
99.5%	Aquabacterium parvum
99.5%	Aquabacterium parvum
99.5%	Hydrogenobacter subterraneus
99.5%	Hydrogenobacter subterraneus
99.5%	Pandoraea iniqua
100.0%	Pseudomonas nitrititolerans
100.0%	Bacillus mesophilus
99.5%	Pseudomonas glareae
98.9%	Anoxybacillus mongoliensis
100.0%	Streptococcus thermophilus
99.5%	Silanimonas lenta
99.5%	Aquabacterium parvum
99.5%	Aquabacterium parvum
100.0%	Aquabacterium parvum
100.0%	Aquabacterium parvum
100.0%	Aquabacterium parvum
98.9%	Aquabacterium parvum
99.5%	Hydrogenobacter subterraneus
100.0%	Algoriphagus aquaeductus
99.5%	Caldimonas manganoxidans
98.9%	Caldimonas manganoxidans
99.5%	Streptococcus thermophilus
99.5%	Streptococcus thermophilus
98.9%	Streptococcus thermophilus
99.5%	Aquabacterium parvum
99.5%	Aquabacterium parvum
99.5%	Aquabacterium parvum
100.0%	Aquabacterium parvum
100.0%	Aquabacterium parvum
100.0%	Hydrogenobacter subterraneus
98.9%	Hydrogenobacter subterraneus
100.0%	Hydrogenobacter subterraneus
100.0%	Hydrogenobacter subterraneus
98.9%	Hydrogenobacter subterraneus
99.5%	Hydrogenobacter subterraneus
100.0%	Hydrogenobacter subterraneus
99.5%	Hydrogenobacter subterraneus
100.0%	Hydrogenobacter subterraneus
99.5%	Pandoraea iniqua
98.9%	Pseudomonas jilinensis
98.9%	Bacillus borbori
100.0%	Rehaibacterium terrae
99.5%	Rehaibacterium terrae
99.5%	Rehaibacterium terrae
100.0%	Rehaibacterium terrae
99.5%	Acinetobacter johnsonii
99.5%	Algoriphagus aquaeductus
98.9%	Escherichia fergusonii
98.9%	Streptococcus thermophilus
99.5%	Streptococcus thermophilus
99.5%	Silanimonas lenta
100.0%	Aquabacterium parvum
100.0%	Hydrogenobacter subterraneus
98.9%	Hydrogenobacter subterraneus
100.0%	Hydrogenobacter subterraneus
98.9%	Hydrogenobacter subterraneus
99.5%	Hydrogenobacter subterraneus
99.5%	Pandoraea iniqua
99.5%	Pandoraea iniqua
98.4%	Bacillus caeni
98.4%	Bacillus borbori
100.0%	Rehaibacterium terrae
98.4%	Anoxybacillus flavithermus
98.6%	Janthinobacterium agaricidamnosum
98.9%	Caldimonas manganoxidans
98.4%	Caldimonas manganoxidans
98.4%	Thermoanaerobaculum aquaticum
100.0%	Aquabacterium parvum
99.5%	Aquabacterium parvum
99.5%	Aquabacterium parvum
97.9%	Aquabacterium parvum
98.4%	Hydrogenobacter subterraneus
98.9%	Hydrogenobacter subterraneus
100.0%	Hydrogenobacter subterraneus
98.4%	Pandoraea iniqua
99.5%	Pandoraea iniqua
99.5%	Rehaibacterium terrae
99.5%	Algoriphagus aquaeductus
99.5%	Lactococcus lactis
97.9%	Aquabacterium parvum
99.5%	Aquabacterium parvum
98.9%	Aquabacterium parvum
97.9%	Aquabacterium parvum
99.5%	Aquabacterium parvum
97.9%	Aquabacterium parvum
98.4%	Hydrogenobacter subterraneus
99.5%	Hydrogenobacter subterraneus
98.4%	Hydrogenobacter subterraneus
99.5%	Hydrogenobacter subterraneus
99.5%	Hydrogenobacter subterraneus
99.5%	Hydrogenobacter subterraneus
99.5%	Hydrogenobacter subterraneus
99.5%	Hydrogenobacter subterraneus
99.5%	Hydrogenobacter subterraneus
99.5%	Hydrogenobacter subterraneus
99.5%	Hydrogenobacter subterraneus
98.4%	Hydrogenobacter subterraneus
99.5%	Hydrogenobacter subterraneus
99.5%	Hydrogenobacter subterraneus
98.9%	Bacillus borbori
98.4%	Rehaibacterium terrae
98.9%	Anoxybacillus flavithermus
97.6%	Janthinobacterium agaricidamnosum
99.0%	Janthinobacterium agaricidamnosum
99.5%	Caldimonas manganoxidans
98.9%	Thermoanaerobaculum aquaticum
99.5%	Pseudaeromonas sharmana
99.5%	Silanimonas lenta
98.9%	Silanimonas lenta
99.5%	Aquabacterium parvum
98.4%	Hydrogenobacter subterraneus
98.4%	Hydrogenobacter subterraneus
98.9%	Hydrogenobacter subterraneus
99.4%	Pandoraea iniqua
99.4%	Pandoraea iniqua
98.9%	Pandoraea iniqua
99.4%	Vulcaniibacterium gelatinicum
98.9%	Paenibacillus populi
98.4%	Bacillus borbori
99.5%	Rehaibacterium terrae
98.9%	Anoxybacillus flavithermus
100.0%	Algoriphagus aquaeductus
97.4%	Geobacillus stearothermophilus
99.0%	Janthinobacterium agaricidamnosum
99.4%	Caldimonas manganoxidans
100.0%	Thermoanaerobaculum aquaticum
99.5%	Silanimonas lenta
98.9%	Aquabacterium parvum
98.9%	Pandoraea iniqua
98.9%	Pandoraea iniqua
98.9%	Bacillus borbori
100.0%	Rehaibacterium terrae
98.9%	Anoxybacillus flavithermus
98.4%	Alishewanella tabrizica
97.9%	Alishewanella tabrizica
99.4%	Algoriphagus aquaeductus
98.9%	Geobacillus stearothermophilus
97.4%	Caldimonas manganoxidans
98.4%	Nitrospira moscoviensis
98.9%	Aquabacterium parvum
99.4%	Hydrogenobacter subterraneus
98.4%	Hydrogenobacter subterraneus
98.9%	Hydrogenobacter subterraneus
98.9%	Pandoraea iniqua
98.4%	Anoxybacillus flavithermus
97.4%	Alishewanella tabrizica
98.9%	Geobacillus stearothermophilus
100.0%	Geobacillus stearothermophilus
96.9%	Nevskia persephonica
98.9%	Silanimonas lenta
98.9%	Silanimonas lenta
98.4%	Aquabacterium parvum
98.9%	Hydrogenobacter subterraneus
98.4%	Hydrogenobacter subterraneus
98.9%	Hydrogenobacter subterraneus
98.4%	Hydrogenobacter subterraneus
100.0%	Hydrogenobacter subterraneus
98.4%	Pandoraea iniqua
100.0%	Streptococcus periodonticum
98.4%	Aeribacillus composti
98.9%	Anoxybacillus flavithermus
98.4%	Alishewanella tabrizica
99.4%	Algoriphagus aquaeductus
98.5%	Janthinobacterium agaricidamnosum
100.0%	Lactococcus lactis
100.0%	Hydrogenophilus thermoluteolus
98.9%	Hydrogenophilus thermoluteolus
100.0%	Streptococcus thermophilus
100.0%	Aquabacterium parvum
98.9%	Hydrogenobacter subterraneus
100.0%	Hydrogenobacter subterraneus
100.0%	Hydrogenobacter subterraneus
96.0%	Pandoraea iniqua
99.4%	Pseudomonas nitrititolerans
100.0%	Pseudomonas jilinensis
100.0%	Streptococcus periodonticum
100.0%	Streptococcus periodonticum
100.0%	Bacillus piscis
100.0%	Bacillus piscis
100.0%	Aeribacillus composti
100.0%	Bacillus swezeyi
100.0%	Bacillus wiedmannii
99.4%
99.4%
100.0%	Bacillus mesophilus
100.0%	Bacillus mesophilus
100.0%	Bacillus mesophilus
100.0%	Pseudomonas helleri
100.0%	Pseudomonas glareae
100.0%	Bacillus oleronius
100.0%	Rehaibacterium terrae
100.0%	Rehaibacterium terrae
100.0%	Lactobacillus delbrueckii
100.0%	Acinetobacter johnsonii
100.0%	Acinetobacter pittii
100.0%	Acinetobacter pittii
100.0%	Acinetobacter pittii
98.4%	Alishewanella tabrizica
100.0%	Staphylococcus capitis
100.0%	Geobacillus kaustophilus
100.0%	Geobacillus stearothermophilus
99.4%	Geobacillus stearothermophilus
100.0%	Geobacillus stearothermophilus
100.0%	Bacillus sonorensis
100.0%	Lactococcus lactis
98.4%	Thermoanaerobaculum aquaticum
100.0%	Bacillus songklensis
100.0%	Thermothrix azorensis
100.0%	Geobacillus thermocatenulatus
100.0%	Streptococcus cristatus
100.0%	Ammonifex degensii
99.4%	Streptococcus thermophilus
100.0%	Streptococcus thermophilus
100.0%	Streptococcus thermophilus
100.0%	Streptococcus thermophilus
100.0%	Streptococcus thermophilus
100.0%	Streptococcus thermophilus
100.0%	Streptococcus thermophilus
100.0%	Streptococcus salivarius
100.0%	Bacillus selenatarsenatis
100.0%	Lactobacillus iners
100.0%	Aquabacterium parvum
96.9%	Aquabacterium parvum
98.4%	Aquabacterium parvum
100.0%	Aquabacterium parvum
100.0%	Hydrogenobacter subterraneus
100.0%	Hydrogenobacter subterraneus
98.4%	Hydrogenobacter subterraneus
98.4%	Hydrogenobacter subterraneus
98.4%	Hydrogenobacter subterraneus
100.0%	Hydrogenobacter subterraneus
100.0%	Hydrogenobacter subterraneus
100.0%	Hydrogenobacter subterraneus
100.0%	Hydrogenobacter subterraneus
98.4%	Pandoraea iniqua
97.8%	Pandoraea iniqua
100.0%	Vulcaniibacterium gelatinicum
100.0%	Vulcaniibacterium gelatinicum
100.0%	Pseudomonas hydrolytica
100.0%	Pseudomonas nitrititolerans
100.0%	Pseudomonas nitrititolerans
100.0%	Pseudomonas jilinensis
100.0%	Pseudomonas jilinensis
100.0%	Pseudomonas jilinensis
100.0%	Pseudomonas jilinensis
100.0%	Streptococcus periodonticum
100.0%	Streptococcus periodonticum
100.0%	Bacillus piscis
100.0%	Bacillus piscis
100.0%	Bacillus piscis
100.0%	Aeribacillus composti
100.0%	Aeribacillus composti
100.0%	Staphylococcus edaphicus
99.4%
100.0%	Bacillus mesophilus
100.0%	Bacillus mesophilus
100.0%	Bacillus mesophilus
100.0%	Bacillus mesophilus
100.0%	Bacillus mesophilus
100.0%	Bacillus mesophilus
100.0%	Pseudomonas helleri
100.0%	Pseudomonas helleri
100.0%	Pseudomonas songnenensis
100.0%	Bacillus depressus
100.0%	Bacillus depressus
100.0%	Bacillus depressus
100.0%	Pseudomonas glareae
100.0%	Noviherbaspirillum suwonense
100.0%	Tepidiphilus thermophilus
100.0%	Tepidiphilus thermophilus
100.0%	Rehaibacterium terrae
100.0%	Rehaibacterium terrae
100.0%	Rehaibacterium terrae
98.4%	Rehaibacterium terrae
100.0%	Rehaibacterium terrae
100.0%	Rehaibacterium terrae
100.0%	Rehaibacterium terrae
100.0%	Lactobacillus delbrueckii
98.4%	Anoxybacillus flavithermus
100.0%	Acinetobacter johnsonii
100.0%	Acinetobacter pittii
100.0%	Acinetobacter pittii
100.0%	Acinetobacter pittii
100.0%	Acinetobacter pittii
97.4%	Alishewanella tabrizica
100.0%	Staphylococcus capitis
100.0%	Staphylococcus capitis
100.0%	Staphylococcus capitis
100.0%	Staphylococcus capitis
100.0%	Aeromonas sanarellii
100.0%	Pectobacterium carotovorum
97.4%	Anoxybacillus mongoliensis
100.0%	Geobacillus stearothermophilus
100.0%	Geobacillus stearothermophilus
100.0%	Geobacillus stearothermophilus
100.0%	Halomonas johnsoniae
100.0%	Halomonas johnsoniae
100.0%	Halomonas stevensii
100.0%	Lactobacillus delbrueckii
100.0%	Staphylococcus epidermidis
100.0%	Lactococcus lactis
100.0%	Lactococcus lactis
100.0%	Caldimonas manganoxidans
98.4%	Caldimonas manganoxidans
97.3%	Hydrogenophilus thermoluteolus
100.0%	Hydrogenophilus thermoluteolus
100.0%	Hydrogenophilus thermoluteolus
100.0%	Hydrogenophilus thermoluteolus
100.0%	Staphylococcus saccharolyticus
100.0%	Lysinibacillus contaminans
100.0%	Thermoanaerobaculum aquaticum
100.0%	Thermoanaerobaculum aquaticum
100.0%	Aeromonas caviae
100.0%	Pseudomonas stutzeri
100.0%	Pseudomonas stutzeri
100.0%	Pseudomonas stutzeri
100.0%	Ammonifex degensii
100.0%	Ammonifex degensii
100.0%	Staphylococcus saprophyticus
100.0%	Escherichia fergusonii
100.0%	Escherichia fergusonii
100.0%	Escherichia fergusonii
100.0%	Streptococcus thermophilus
100.0%	Streptococcus thermophilus
100.0%	Streptococcus thermophilus
100.0%	Streptococcus thermophilus
100.0%	Streptococcus thermophilus
100.0%	Streptococcus thermophilus
100.0%	Streptococcus thermophilus
100.0%	Streptococcus thermophilus
100.0%	Streptococcus thermophilus
100.0%	Rubrivivax benzoatilyticus
100.0%	Bacillus selenatarsenatis
100.0%	Lactobacillus iners
100.0%	Tepidimonas aquatica
100.0%	Tepidimonas aquatica
100.0%	Aquabacterium commune
100.0%	Aquabacterium parvum
100.0%	Aquabacterium parvum
100.0%	Aquabacterium parvum
100.0%	Aquabacterium parvum
100.0%	Aquabacterium parvum
100.0%	Aquabacterium parvum
100.0%	Hydrogenobacter subterraneus
100.0%	Hydrogenobacter subterraneus
100.0%	Hydrogenobacter subterraneus
99.4%	Hydrogenobacter subterraneus
100.0%	Hydrogenobacter subterraneus
100.0%	Hydrogenobacter subterraneus
100.0%	Hydrogenobacter subterraneus
99.4%	Hydrogenobacter subterraneus
100.0%	Hydrogenobacter subterraneus
100.0%	Hydrogenobacter subterraneus
100.0%	Hydrogenobacter subterraneus
100.0%	Hydrogenobacter subterraneus
100.0%	Hydrogenobacter subterraneus
99.4%	Hydrogenobacter subterraneus
97.8%	Pandoraea iniqua
99.4%	Pandoraea iniqua
100.0%	Vulcaniibacterium gelatinicum
100.0%	Pseudomonas nitrititolerans
100.0%	Pseudomonas jilinensis
100.0%	Pseudomonas jilinensis
100.0%	Pseudomonas jilinensis
100.0%	Pseudomonas jilinensis
100.0%	Streptococcus periodonticum
99.4%	Streptococcus periodonticum
100.0%	Streptococcus periodonticum
100.0%	Brevundimonas canariensis
100.0%	Brevundimonas canariensis
100.0%	Staphylococcus edaphicus
100.0%	Staphylococcus edaphicus
99.4%	Bacillus wiedmannii
99.6%	Bacillus mesophilus
100.0%	Bacillus mesophilus
100.0%	Bacillus mesophilus
100.0%	Bacillus mesophilus
99.4%	Bacillus mesophilus
100.0%	Bacillus mesophilus
100.0%	Bacillus mesophilus
99.4%	Acinetobacter proteolyticus
100.0%	Pseudomonas helleri
100.0%	Bacillus depressus
100.0%	Bacillus depressus
100.0%	Pseudomonas glareae
97.8%	Bacillus borbori
97.8%	Bacillus borbori
98.3%	Bacillus borbori
100.0%	Rehaibacterium terrae
100.0%	Rehaibacterium terrae
100.0%	Rehaibacterium terrae
100.0%	Rehaibacterium terrae
100.0%	Rehaibacterium terrae
100.0%	Rehaibacterium terrae
100.0%	Rehaibacterium terrae
100.0%	Rehaibacterium terrae
100.0%	Rehaibacterium terrae
100.0%	Lactobacillus delbrueckii
100.0%	Lactobacillus delbrueckii
100.0%	Acinetobacter johnsonii
100.0%	Acinetobacter pittii
97.8%	Alishewanella tabrizica
100.0%	Staphylococcus capitis
100.0%	Staphylococcus capitis
100.0%	Staphylococcus capitis
100.0%	Staphylococcus capitis
100.0%	Geobacillus stearothermophilus
100.0%	Halomonas johnsoniae
99.6%	Janthinobacterium agaricidamnosum
99.6%	Geobacillus zalihae
99.6%	Geobacillus zalihae
100.0%	Staphylococcus epidermidis
100.0%	Staphylococcus epidermidis
99.4%	Lactococcus lactis
100.0%	Lactococcus lactis
100.0%	Sphingomonas koreensis
100.0%	Sphingomonas koreensis
99.4%	Caldimonas manganoxidans
100.0%	Hydrogenophilus thermoluteolus
100.0%	Hydrogenophilus thermoluteolus
100.0%	Hydrogenophilus thermoluteolus
100.0%	Hydrogenophilus thermoluteolus
100.0%	Hydrogenophilus thermoluteolus
100.0%	Hydrogenophilus thermoluteolus
100.0%	Lysinibacillus contaminans
100.0%	Lysinibacillus contaminans
100.0%	Thermoanaerobaculum aquaticum
100.0%	Thermoanaerobaculum aquaticum
100.0%	Aeromonas caviae
100.0%	Pseudomonas stutzeri
100.0%	Pseudomonas stutzeri
100.0%	Pseudomonas stutzeri
100.0%	Ammonifex degensii
100.0%	Staphylococcus saprophyticus
100.0%	Staphylococcus saprophyticus
100.0%	Escherichia fergusonii
100.0%	Escherichia fergusonii
100.0%	Escherichia fergusonii
100.0%	Escherichia fergusonii
100.0%	Escherichia fergusonii
100.0%	Escherichia fergusonii
100.0%	Escherichia fergusonii
100.0%	Streptococcus thermophilus
100.0%	Streptococcus thermophilus
100.0%	Streptococcus thermophilus
99.4%	Streptococcus thermophilus
100.0%	Streptococcus thermophilus
100.0%	Streptococcus thermophilus
100.0%	Streptococcus thermophilus
99.4%	Streptococcus thermophilus
100.0%	Streptococcus thermophilus
100.0%	Bacillus selenatarsenatis
100.0%	Bacillus selenatarsenatis
100.0%	Bacillus selenatarsenatis
100.0%	Bacillus selenatarsenatis
100.0%	Lactobacillus iners
100.0%	Lactobacillus iners
100.0%	Lactobacillus iners
100.0%	Lactobacillus iners
99.4%	Silanimonas lenta
100.0%	Aquabacterium parvum
99.4%	Aquabacterium parvum
100.0%	Aquabacterium parvum
100.0%	Aquabacterium parvum
100.0%	Aquabacterium parvum
99.4%	Aquabacterium parvum
100.0%	Aquabacterium parvum
100.0%	Aquabacterium parvum
100.0%	Aquabacterium parvum
99.4%	Aquabacterium parvum
100.0%	Aquabacterium parvum
100.0%	Aquabacterium parvum
100.0%	Aquabacterium parvum
99.6%	Hydrogenobacter subterraneus
99.4%	Hydrogenobacter subterraneus
100.0%	Hydrogenobacter subterraneus
99.4%	Hydrogenobacter subterraneus
100.0%	Hydrogenobacter subterraneus
99.4%	Hydrogenobacter subterraneus
99.4%	Hydrogenobacter subterraneus
99.4%	Hydrogenobacter subterraneus
99.6%	Hydrogenobacter subterraneus
100.0%	Hydrogenobacter subterraneus
99.4%	Hydrogenobacter subterraneus
99.4%	Hydrogenobacter subterraneus
100.0%	Hydrogenobacter subterraneus
99.6%	Hydrogenobacter subterraneus
100.0%	Hydrogenobacter subterraneus
99.4%	Hydrogenobacter subterraneus
100.0%	Hydrogenobacter subterraneus
100.0%	Hydrogenobacter subterraneus
99.4%	Pandoraea iniqua
100.0%	Vulcaniibacterium gelatinicum
100.0%	Vulcaniibacterium gelatinicum
100.0%	Pseudomonas jilinensis
99.4%	Pseudomonas jilinensis
100.0%	Pseudomonas jilinensis
100.0%	Pseudomonas jilinensis
100.0%	Pseudomonas jilinensis
100.0%	Pseudomonas jilinensis
99.4%	Streptococcus periodonticum
99.4%	Streptococcus periodonticum
99.4%	Streptococcus periodonticum
99.4%	Streptococcus periodonticum
99.4%	Streptococcus periodonticum
99.4%	Streptococcus periodonticum
99.4%	Streptococcus periodonticum
99.4%	Streptococcus periodonticum
99.4%	Streptococcus periodonticum
99.4%	Streptococcus periodonticum
99.4%	Streptococcus periodonticum
99.4%	Streptococcus periodonticum
99.4%	Streptococcus periodonticum
99.4%	Streptococcus periodonticum
99.4%	Streptococcus periodonticum
99.4%	Streptococcus periodonticum
99.4%	Streptococcus periodonticum
99.4%	Streptococcus periodonticum
99.4%	Streptococcus periodonticum
99.4%	Streptococcus periodonticum
99.4%	Streptococcus periodonticum
99.4%	Streptococcus periodonticum
99.4%	Streptococcus periodonticum
99.4%	Streptococcus periodonticum
99.4%	Streptococcus periodonticum
99.4%	Streptococcus periodonticum
99.4%	Streptococcus periodonticum
99.4%	Streptococcus periodonticum
99.4%	Streptococcus periodonticum
99.4%	Streptococcus periodonticum
99.4%	Streptococcus periodonticum
99.4%	Streptococcus periodonticum
99.4%	Streptococcus periodonticum
100.0%	Streptococcus periodonticum
99.4%	Streptococcus periodonticum
99.4%	Streptococcus periodonticum
99.4%	Streptococcus periodonticum
99.4%	Streptococcus periodonticum
99.4%	Streptococcus periodonticum
99.4%	Streptococcus periodonticum
99.4%	Streptococcus periodonticum
99.4%	Streptococcus periodonticum
99.4%	Streptococcus periodonticum
99.4%	Streptococcus periodonticum
99.4%	Streptococcus periodonticum
99.4%	Streptococcus periodonticum
99.4%	Streptococcus periodonticum
99.4%	Streptococcus periodonticum
99.4%	Streptococcus periodonticum
99.4%	Streptococcus periodonticum
99.4%	Streptococcus periodonticum
99.4%	Streptococcus periodonticum
99.4%	Streptococcus periodonticum
99.4%	Streptococcus periodonticum
99.4%	Streptococcus periodonticum
99.4%	Streptococcus periodonticum
99.4%	Streptococcus periodonticum
99.4%	Streptococcus periodonticum
99.4%	Streptococcus periodonticum
99.4%	Streptococcus periodonticum
99.4%	Streptococcus periodonticum
99.4%	Streptococcus periodonticum
99.4%	Streptococcus periodonticum
99.4%	Streptococcus periodonticum
99.4%	Streptococcus periodonticum
99.4%	Streptococcus periodonticum
99.4%	Streptococcus periodonticum
99.4%	Streptococcus periodonticum
99.4%	Streptococcus periodonticum
99.4%	Streptococcus periodonticum
99.4%	Streptococcus periodonticum
99.4%	Streptococcus periodonticum
99.4%	Streptococcus periodonticum
99.4%	Streptococcus periodonticum
99.4%	Streptococcus periodonticum
99.4%	Streptococcus periodonticum
99.4%	Streptococcus periodonticum
99.4%	Streptococcus periodonticum
99.4%	Streptococcus periodonticum
99.4%	Streptococcus periodonticum
99.4%	Streptococcus periodonticum
99.4%	Streptococcus periodonticum
99.4%	Streptococcus periodonticum
99.4%	Streptococcus periodonticum
99.4%	Streptococcus periodonticum
99.4%	Streptococcus periodonticum
99.4%	Streptococcus periodonticum
99.4%	Streptococcus periodonticum
99.4%	Streptococcus periodonticum
99.4%	Streptococcus periodonticum
99.4%	Bacillus piscis
99.4%	Bacillus piscis
99.4%	Bacillus piscis
99.4%	Bacillus piscis
99.4%	Bacillus piscis
100.0%	Bacillus piscis
99.4%	Bacillus piscis
99.4%	Bacillus piscis
99.4%	Bacillus piscis
99.4%	Bacillus piscis
99.4%	Bacillus piscis
99.4%	Bacillus piscis
99.4%	Bacillus piscis
99.4%	Bacillus piscis
99.4%	Bacillus piscis
99.4%	Bacillus piscis
99.4%	Bacillus piscis
99.4%	Bacillus piscis
99.4%	Bacillus piscis
99.4%	Bacillus piscis
99.4%	Bacillus piscis
99.4%	Bacillus piscis
99.4%	Bacillus piscis
99.4%	Bacillus piscis
99.4%	Bacillus piscis
99.4%	Bacillus piscis
99.4%	Bacillus piscis
99.4%	Bacillus piscis
99.4%	Bacillus piscis
99.4%	Bacillus piscis
99.4%	Bacillus piscis
99.4%	Bacillus piscis
99.4%	Bacillus piscis
99.4%	Bacillus piscis
99.4%	Bacillus piscis
99.4%	Bacillus piscis
99.4%	Aeribacillus composti
100.0%	Aeribacillus composti
99.4%	Aeribacillus composti
99.4%	Aeribacillus composti
99.4%	Aeribacillus composti
99.4%	Aeribacillus composti
99.4%	Aeribacillus composti
99.4%	Aeribacillus composti
99.4%	Aeribacillus composti
99.4%	Aeribacillus composti
99.4%	Aeribacillus composti
99.4%	Aeribacillus composti
99.4%	Aeribacillus composti
99.4%	Aeribacillus composti
99.4%	Aeribacillus composti
99.4%	Halomonas alkalicola
100.0%	Staphylococcus edaphicus
99.4%	Bacillus wiedmannii
99.4%	Bacillus wiedmannii
99.4%	Bacillus wiedmannii
99.4%
99.4%	Bacillus mesophilus
99.4%	Bacillus mesophilus
99.4%	Bacillus mesophilus
99.4%	Bacillus mesophilus
99.4%	Bacillus mesophilus
99.4%	Bacillus mesophilus
99.4%	Bacillus mesophilus
99.4%	Bacillus mesophilus
99.4%	Bacillus mesophilus
99.4%	Bacillus mesophilus
99.4%	Bacillus mesophilus
99.4%	Bacillus mesophilus
99.4%	Bacillus mesophilus
99.4%	Bacillus mesophilus
99.4%	Bacillus mesophilus
99.4%	Bacillus mesophilus
99.4%	Bacillus mesophilus
99.4%	Bacillus mesophilus
99.4%	Bacillus mesophilus
99.4%	Bacillus mesophilus
99.4%	Bacillus mesophilus
99.4%	Bacillus mesophilus
99.4%	Bacillus mesophilus
99.4%	Bacillus mesophilus
99.4%	Bacillus mesophilus
99.4%	Bacillus mesophilus
99.4%	Bacillus mesophilus
99.4%	Bacillus mesophilus
99.4%	Bacillus mesophilus
99.4%	Bacillus mesophilus
99.4%	Bacillus mesophilus
99.4%	Bacillus mesophilus
99.4%	Bacillus mesophilus
99.4%	Bacillus mesophilus
99.4%	Bacillus mesophilus
99.4%	Bacillus mesophilus
99.4%	Bacillus mesophilus
99.4%	Bacillus mesophilus
99.4%	Bacillus mesophilus
99.4%	Bacillus mesophilus
99.4%	Bacillus mesophilus
99.4%	Bacillus mesophilus
99.4%	Bacillus mesophilus
99.4%	Bacillus mesophilus
99.4%	Bacillus mesophilus
99.4%	Bacillus mesophilus
99.4%	Bacillus mesophilus
99.4%	Bacillus mesophilus
99.4%	Bacillus mesophilus
99.4%	Bacillus mesophilus
99.4%	Bacillus mesophilus
99.4%	Bacillus mesophilus
99.4%	Bacillus mesophilus
99.4%	Bacillus mesophilus
99.4%	Bacillus mesophilus
99.4%	Bacillus mesophilus
99.4%	Bacillus mesophilus
99.4%	Bacillus mesophilus
99.4%	Bacillus mesophilus
99.4%	Bacillus mesophilus
99.4%	Bacillus mesophilus
99.4%	Bacillus mesophilus
99.4%	Bacillus mesophilus
99.4%	Bacillus mesophilus
99.4%	Bacillus mesophilus
99.4%	Bacillus mesophilus
99.4%	Bacillus mesophilus
99.4%	Bacillus mesophilus
99.4%	Bacillus mesophilus
99.4%	Bacillus mesophilus
99.4%	Bacillus mesophilus
99.4%	Bacillus mesophilus
99.4%	Bacillus mesophilus
99.4%	Bacillus mesophilus
99.4%	Bacillus mesophilus
99.4%	Bacillus mesophilus
99.4%	Bacillus mesophilus
99.4%	Bacillus mesophilus
99.4%	Bacillus mesophilus
99.4%	Bacillus mesophilus
99.4%	Bacillus mesophilus
99.4%	Bacillus mesophilus
99.4%	Bacillus mesophilus
99.4%	Bacillus mesophilus
99.4%	Bacillus mesophilus
99.4%	Bacillus mesophilus
99.4%	Bacillus mesophilus
99.4%	Bacillus mesophilus
99.4%	Bacillus mesophilus
99.4%	Bacillus mesophilus
99.4%	Bacillus mesophilus
99.4%	Bacillus mesophilus
99.4%	Bacillus mesophilus
99.4%	Bacillus mesophilus
99.4%	Bacillus mesophilus
99.4%	Bacillus mesophilus
99.4%	Bacillus mesophilus
99.4%	Bacillus mesophilus
99.4%	Bacillus mesophilus
99.4%	Bacillus mesophilus
99.4%	Bacillus mesophilus
99.4%	Bacillus mesophilus
99.4%	Bacillus mesophilus
99.4%	Bacillus mesophilus
99.4%	Bacillus mesophilus
99.4%	Bacillus mesophilus
99.4%	Bacillus mesophilus
99.4%	Bacillus mesophilus
99.4%	Bacillus mesophilus
99.4%	Bacillus mesophilus
99.4%	Bacillus mesophilus
99.4%	Bacillus mesophilus
99.4%	Bacillus mesophilus
99.4%	Bacillus mesophilus
99.4%	Bacillus mesophilus
99.4%	Bacillus mesophilus
99.4%	Bacillus mesophilus
99.4%	Bacillus mesophilus
99.4%	Bacillus mesophilus
99.4%	Bacillus mesophilus
99.4%	Bacillus mesophilus
99.4%	Bacillus mesophilus
99.4%	Bacillus mesophilus
99.4%	Bacillus mesophilus
99.4%	Bacillus mesophilus
99.4%	Bacillus mesophilus
99.4%	Bacillus mesophilus
99.4%	Bacillus mesophilus
99.4%	Bacillus mesophilus
99.4%	Bacillus mesophilus
99.4%	Bacillus mesophilus
99.4%	Bacillus mesophilus
99.4%	Bacillus mesophilus
99.4%	Bacillus mesophilus
99.4%	Bacillus mesophilus
99.4%	Bacillus mesophilus
99.4%	Bacillus mesophilus
99.4%	Bacillus mesophilus
99.4%	Bacillus mesophilus
99.4%	Bacillus mesophilus
99.4%	Bacillus mesophilus
99.4%	Bacillus mesophilus
99.4%	Bacillus mesophilus
99.4%	Bacillus mesophilus
99.4%	Bacillus mesophilus
99.4%	Bacillus mesophilus
99.4%	Bacillus mesophilus
99.4%	Bacillus mesophilus
99.4%	Bacillus mesophilus
99.4%	Bacillus mesophilus
99.4%	Bacillus mesophilus
99.4%	Bacillus mesophilus
99.4%	Bacillus mesophilus
99.4%	Bacillus mesophilus
99.4%	Bacillus mesophilus
99.4%	Bacillus mesophilus
99.4%	Bacillus mesophilus
99.4%	Bacillus mesophilus
99.4%	Bacillus mesophilus
99.4%	Bacillus mesophilus
99.4%	Bacillus mesophilus
99.4%	Bacillus mesophilus
99.4%	Bacillus mesophilus
99.4%	Bacillus mesophilus
99.4%	Bacillus mesophilus
99.4%	Bacillus mesophilus
99.4%	Bacillus mesophilus
99.4%	Bacillus mesophilus
100.0%	Bacillus mesophilus
99.4%	Bacillus mesophilus
99.4%	Bacillus mesophilus
99.4%	Bacillus mesophilus
99.4%	Acinetobacter proteolyticus
99.4%	Pseudomonas helleri
100.0%	Pseudomonas helleri
99.4%	Pseudomonas helleri
99.4%	Bacillus depressus
99.4%	Bacillus glycinifermentans
97.8%	Bacillus borbori
99.4%	Bacillus borbori
100.0%	Tepidiphilus thermophilus
99.4%	Rehaibacterium terrae
99.4%	Rehaibacterium terrae
100.0%	Rehaibacterium terrae
100.0%	Rehaibacterium terrae
99.4%	Rehaibacterium terrae
99.4%	Rehaibacterium terrae
99.6%	Rehaibacterium terrae
100.0%	Rehaibacterium terrae
100.0%	Rehaibacterium terrae
100.0%	Rehaibacterium terrae
100.0%	Rehaibacterium terrae
100.0%	Rehaibacterium terrae
100.0%	Rehaibacterium terrae
100.0%	Rehaibacterium terrae
100.0%	Lactobacillus delbrueckii
99.4%	Lactobacillus delbrueckii
100.0%	Lactobacillus delbrueckii
99.4%	Acinetobacter johnsonii
99.4%	Acinetobacter johnsonii
99.4%	Acinetobacter johnsonii
99.4%	Acinetobacter johnsonii
99.4%	Acinetobacter johnsonii
99.4%	Acinetobacter johnsonii
99.4%	Acinetobacter johnsonii
99.4%	Acinetobacter johnsonii
99.4%	Acinetobacter johnsonii
99.4%	Acinetobacter johnsonii
99.4%	Acinetobacter johnsonii
99.4%	Acinetobacter johnsonii
99.4%	Acinetobacter johnsonii
99.4%	Acinetobacter johnsonii
99.4%	Acinetobacter johnsonii
99.4%	Acinetobacter johnsonii
99.4%	Acinetobacter johnsonii
99.4%	Acinetobacter johnsonii
99.4%	Acinetobacter johnsonii
99.4%	Acinetobacter johnsonii
99.4%	Acinetobacter johnsonii
99.4%	Acinetobacter johnsonii
99.4%	Acinetobacter johnsonii
99.4%	Acinetobacter johnsonii
99.4%	Acinetobacter johnsonii
99.4%	Acinetobacter johnsonii
99.4%	Acinetobacter johnsonii
99.4%	Acinetobacter johnsonii
99.4%	Acinetobacter johnsonii
99.4%	Acinetobacter johnsonii
99.4%	Acinetobacter johnsonii
99.4%	Acinetobacter johnsonii
99.4%	Acinetobacter johnsonii
99.4%	Acinetobacter johnsonii
99.4%	Acinetobacter johnsonii
99.4%	Acinetobacter johnsonii
99.4%	Acinetobacter johnsonii
99.4%	Acinetobacter johnsonii
99.4%	Acinetobacter johnsonii
99.4%	Acinetobacter johnsonii
99.4%	Acinetobacter johnsonii
99.4%	Acinetobacter johnsonii
99.4%	Acinetobacter johnsonii
99.4%	Acinetobacter johnsonii
99.4%	Acinetobacter johnsonii
99.4%	Acinetobacter johnsonii
99.4%	Acinetobacter johnsonii
99.4%	Acinetobacter johnsonii
99.4%	Acinetobacter johnsonii
99.4%	Acinetobacter johnsonii
99.4%	Acinetobacter johnsonii
99.4%	Acinetobacter johnsonii
99.4%	Acinetobacter johnsonii
99.4%	Acinetobacter johnsonii
99.4%	Acinetobacter johnsonii
99.4%	Acinetobacter johnsonii
99.4%	Acinetobacter johnsonii
99.4%	Acinetobacter johnsonii
99.4%	Acinetobacter johnsonii
99.4%	Acinetobacter johnsonii
99.4%	Acinetobacter johnsonii
99.4%	Acinetobacter johnsonii
99.4%	Acinetobacter johnsonii
99.4%	Acinetobacter johnsonii
99.4%	Acinetobacter johnsonii
99.4%	Acinetobacter johnsonii
99.4%	Acinetobacter johnsonii
99.4%	Acinetobacter pittii
99.4%	Acinetobacter pittii
99.4%	Acinetobacter pittii
99.4%	Acinetobacter pittii
99.4%	Acinetobacter pittii
99.4%	Acinetobacter pittii
99.4%	Acinetobacter pittii
99.4%	Acinetobacter pittii
99.4%	Acinetobacter pittii
99.4%	Acinetobacter pittii
99.4%	Acinetobacter pittii
99.4%	Acinetobacter pittii
99.4%	Acinetobacter pittii
99.4%	Acinetobacter pittii
99.4%	Acinetobacter pittii
99.4%	Acinetobacter pittii
99.4%	Acinetobacter pittii
99.4%	Acinetobacter pittii
99.4%	Acinetobacter pittii
99.4%	Acinetobacter pittii
99.4%	Acinetobacter pittii
99.4%	Acinetobacter pittii
99.4%	Acinetobacter pittii
99.4%	Acinetobacter pittii
99.4%	Acinetobacter pittii
99.4%	Acinetobacter pittii
99.4%	Acinetobacter pittii
99.4%	Acinetobacter pittii
99.4%	Acinetobacter pittii
99.4%	Acinetobacter pittii
99.4%	Acinetobacter pittii
99.4%	Acinetobacter pittii
99.4%	Acinetobacter pittii
99.4%	Acinetobacter pittii
99.4%	Acinetobacter pittii
99.4%	Acinetobacter pittii
99.4%	Acinetobacter pittii
99.4%	Acinetobacter pittii
99.4%	Acinetobacter pittii
99.4%	Acinetobacter pittii
99.4%	Acinetobacter pittii
99.4%	Acinetobacter pittii
99.4%	Acinetobacter pittii
99.4%	Acinetobacter pittii
99.4%	Acinetobacter pittii
99.4%	Acinetobacter pittii
99.4%	Acinetobacter pittii
99.4%	Acinetobacter pittii
99.4%	Acinetobacter pittii
99.4%	Acinetobacter pittii
99.4%	Acinetobacter pittii
99.4%	Acinetobacter pittii
99.4%	Acinetobacter pittii
99.4%	Acinetobacter pittii
99.4%	Acinetobacter pittii
99.4%	Acinetobacter pittii
99.4%	Acinetobacter pittii
99.4%	Acinetobacter pittii
99.4%	Acinetobacter pittii
99.4%	Acinetobacter pittii
99.4%	Acinetobacter pittii
99.4%	Acinetobacter pittii
99.4%	Acinetobacter pittii
99.4%	Acinetobacter pittii
99.4%	Acinetobacter pittii
100.0%	Acinetobacter pittii
99.4%	Acinetobacter pittii
99.4%	Acinetobacter pittii
99.4%	Acinetobacter pittii
99.4%	Acinetobacter pittii
99.4%	Acinetobacter pittii
99.4%	Acinetobacter pittii
99.4%	Acinetobacter pittii
99.4%	Acinetobacter pittii
99.4%	Acinetobacter pittii
99.4%	Acinetobacter pittii
99.4%	Acinetobacter pittii
99.4%	Hydrogenobacter hydrogenophilus
99.4%	Hydrogenobacter hydrogenophilus
97.8%	Alishewanella tabrizica
100.0%	Staphylococcus capitis
100.0%	Staphylococcus capitis
99.7%	Pseudomonas entomophila
99.4%	Geobacillus kaustophilus
99.4%	Geobacillus stearothermophilus
99.4%	Geobacillus stearothermophilus
99.4%	Geobacillus stearothermophilus
99.4%	Geobacillus stearothermophilus
99.4%	Geobacillus stearothermophilus
99.4%	Geobacillus stearothermophilus
99.4%	Geobacillus stearothermophilus
99.4%	Geobacillus stearothermophilus
99.4%	Geobacillus stearothermophilus
99.4%	Geobacillus stearothermophilus
99.4%	Geobacillus stearothermophilus
99.4%	Geobacillus stearothermophilus
99.4%	Geobacillus stearothermophilus
99.4%	Geobacillus stearothermophilus
99.4%	Geobacillus stearothermophilus
99.4%	Geobacillus stearothermophilus
99.4%	Geobacillus stearothermophilus
99.4%	Geobacillus stearothermophilus
99.4%	Geobacillus stearothermophilus
99.4%	Geobacillus stearothermophilus
99.4%	Geobacillus stearothermophilus
99.4%	Geobacillus stearothermophilus
99.4%	Geobacillus stearothermophilus
99.4%	Geobacillus stearothermophilus
99.4%	Geobacillus stearothermophilus
99.4%	Geobacillus stearothermophilus
99.4%	Geobacillus stearothermophilus
99.4%	Geobacillus stearothermophilus
99.4%	Geobacillus stearothermophilus
99.4%	Geobacillus stearothermophilus
99.4%	Geobacillus stearothermophilus
99.4%	Geobacillus stearothermophilus
99.4%	Geobacillus stearothermophilus
99.4%	Geobacillus stearothermophilus
99.4%	Geobacillus stearothermophilus
99.4%	Geobacillus stearothermophilus
99.4%	Geobacillus stearothermophilus
99.4%	Geobacillus stearothermophilus
99.4%	Geobacillus stearothermophilus
99.4%	Geobacillus stearothermophilus
99.4%	Geobacillus stearothermophilus
99.4%	Geobacillus stearothermophilus
99.4%	Geobacillus stearothermophilus
99.4%	Geobacillus stearothermophilus
99.4%	Geobacillus stearothermophilus
99.4%	Geobacillus stearothermophilus
99.4%	Geobacillus stearothermophilus
99.4%	Geobacillus stearothermophilus
99.4%	Geobacillus stearothermophilus
99.4%	Geobacillus stearothermophilus
99.4%	Geobacillus stearothermophilus
99.4%	Geobacillus stearothermophilus
99.4%	Geobacillus stearothermophilus
99.4%	Geobacillus stearothermophilus
99.4%	Geobacillus stearothermophilus
99.4%	Geobacillus stearothermophilus
99.4%	Geobacillus stearothermophilus
99.4%	Geobacillus stearothermophilus
99.4%	Geobacillus stearothermophilus
99.4%	Geobacillus stearothermophilus
99.4%	Geobacillus stearothermophilus
99.4%	Geobacillus stearothermophilus
99.4%	Geobacillus stearothermophilus
99.4%	Geobacillus stearothermophilus
99.4%	Geobacillus stearothermophilus
99.4%	Geobacillus stearothermophilus
99.4%	Geobacillus stearothermophilus
99.4%	Geobacillus stearothermophilus
99.4%	Geobacillus stearothermophilus
99.4%	Geobacillus stearothermophilus
99.4%	Geobacillus stearothermophilus
99.4%	Geobacillus stearothermophilus
99.4%	Geobacillus stearothermophilus
99.4%	Geobacillus stearothermophilus
99.4%	Geobacillus stearothermophilus
99.4%	Geobacillus stearothermophilus
99.4%	Geobacillus stearothermophilus
99.4%	Geobacillus stearothermophilus
99.4%	Geobacillus stearothermophilus
99.4%	Geobacillus stearothermophilus
99.4%	Geobacillus stearothermophilus
99.4%	Geobacillus stearothermophilus
99.4%	Geobacillus stearothermophilus
99.4%	Geobacillus stearothermophilus
99.4%	Geobacillus stearothermophilus
99.4%	Geobacillus stearothermophilus
100.0%	Geobacillus stearothermophilus
99.4%	Geobacillus stearothermophilus
99.4%	Geobacillus stearothermophilus
99.4%	Geobacillus stearothermophilus
99.4%	Geobacillus stearothermophilus
99.4%	Geobacillus stearothermophilus
99.4%	Geobacillus stearothermophilus
99.4%	Geobacillus stearothermophilus
99.4%	Geobacillus stearothermophilus
99.4%	Geobacillus stearothermophilus
99.4%	Geobacillus stearothermophilus
99.4%	Geobacillus stearothermophilus
99.4%	Geobacillus stearothermophilus
99.4%	Geobacillus stearothermophilus
99.4%	Geobacillus stearothermophilus
99.4%	Geobacillus stearothermophilus
99.4%	Geobacillus stearothermophilus
99.4%	Geobacillus stearothermophilus
99.4%	Geobacillus stearothermophilus
99.4%	Geobacillus stearothermophilus
99.4%	Geobacillus stearothermophilus
99.4%	Geobacillus stearothermophilus
99.4%	Geobacillus stearothermophilus
99.4%	Geobacillus stearothermophilus
99.4%	Geobacillus stearothermophilus
99.4%	Geobacillus stearothermophilus
99.4%	Geobacillus stearothermophilus
99.4%	Geobacillus stearothermophilus
99.4%	Geobacillus stearothermophilus
99.4%	Geobacillus stearothermophilus
99.4%	Geobacillus stearothermophilus
99.4%	Geobacillus stearothermophilus
99.4%	Geobacillus stearothermophilus
99.4%	Geobacillus stearothermophilus
99.4%	Geobacillus stearothermophilus
99.4%	Geobacillus stearothermophilus
99.4%	Geobacillus stearothermophilus
99.4%	Geobacillus stearothermophilus
99.4%	Geobacillus stearothermophilus
99.4%	Geobacillus stearothermophilus
99.4%	Geobacillus stearothermophilus
99.4%	Geobacillus stearothermophilus
99.4%	Geobacillus stearothermophilus
99.4%	Geobacillus stearothermophilus
99.4%	Geobacillus stearothermophilus
99.4%	Geobacillus stearothermophilus
99.4%	Geobacillus stearothermophilus
99.4%	Geobacillus stearothermophilus
99.4%	Geobacillus stearothermophilus
99.4%	Geobacillus stearothermophilus
99.4%	Geobacillus stearothermophilus
99.4%	Geobacillus stearothermophilus
99.4%	Geobacillus stearothermophilus
99.4%	Geobacillus stearothermophilus
99.4%	Geobacillus stearothermophilus
99.4%	Geobacillus stearothermophilus
99.4%	Geobacillus stearothermophilus
99.4%	Geobacillus stearothermophilus
99.4%	Geobacillus stearothermophilus
99.4%	Geobacillus stearothermophilus
99.4%	Geobacillus stearothermophilus
99.4%	Geobacillus stearothermophilus
99.4%	Geobacillus stearothermophilus
99.4%	Geobacillus stearothermophilus
100.0%	Halomonas johnsoniae
99.6%	Janthinobacterium agaricidamnosum
99.6%	Janthinobacterium agaricidamnosum
99.6%	Janthinobacterium agaricidamnosum
99.6%	Janthinobacterium agaricidamnosum
99.6%	Geobacillus zalihae
99.4%	Bacillus sonorensis
99.4%	Halolactibacillus miurensis
99.4%	Lactococcus lactis
99.4%	Lactococcus lactis
99.4%	Lactococcus lactis
99.4%	Lactococcus lactis
99.4%	Lactococcus lactis
99.4%	Lactococcus lactis
99.4%	Lactococcus lactis
99.4%	Lactococcus lactis
99.4%	Lactococcus lactis
99.4%	Lactococcus lactis
99.4%	Lactococcus lactis
99.4%	Lactococcus lactis
99.4%	Lactococcus lactis
99.4%	Lactococcus lactis
99.4%	Lactococcus lactis
99.4%	Lactococcus lactis
99.4%	Lactococcus lactis
99.4%	Lactococcus lactis
99.4%	Lactococcus lactis
99.4%	Lactococcus lactis
99.4%	Lactococcus lactis
99.4%	Lactococcus lactis
99.4%	Lactococcus lactis
99.4%	Lactococcus lactis
99.4%	Lactococcus lactis
99.4%	Lactococcus lactis
99.4%	Lactococcus lactis
99.4%	Lactococcus lactis
99.4%	Lactococcus lactis
99.4%	Lactococcus lactis
99.4%	Lactococcus lactis
99.4%	Lactococcus lactis
99.4%	Lactococcus lactis
99.4%	Lactococcus lactis
99.4%	Lactococcus lactis
99.4%	Lactococcus lactis
99.4%	Lactococcus lactis
99.4%	Lactococcus lactis
99.4%	Lactococcus lactis
99.4%	Lactococcus lactis
99.4%	Lactococcus lactis
99.4%	Lactococcus lactis
99.4%	Lactococcus lactis
99.4%	Lactococcus lactis
99.4%	Lactococcus lactis
99.4%	Lactococcus lactis
99.4%	Lactococcus lactis
99.4%	Lactococcus lactis
99.4%	Lactococcus lactis
99.4%	Lactococcus lactis
99.4%	Lactococcus lactis
99.4%	Lactococcus lactis
99.4%	Lactococcus lactis
99.4%	Lactococcus lactis
99.4%	Lactococcus lactis
99.4%	Lactococcus lactis
99.4%	Lactococcus lactis
99.4%	Lactococcus lactis
99.4%	Lactococcus lactis
99.4%	Lactococcus lactis
99.4%	Lactococcus lactis
99.4%	Lactococcus lactis
99.4%	Lactococcus lactis
99.4%	Lactococcus lactis
99.4%	Lactococcus lactis
99.4%	Lactococcus lactis
99.4%	Lactococcus lactis
99.4%	Lactococcus lactis
99.4%	Lactococcus lactis
99.4%	Lactococcus lactis
99.4%	Lactococcus lactis
99.4%	Caldimonas manganoxidans
99.4%	Caldimonas manganoxidans
100.0%	Hydrogenophilus thermoluteolus
99.4%	Hydrogenophilus thermoluteolus
99.4%	Hydrogenophilus thermoluteolus
100.0%	Hydrogenophilus thermoluteolus
100.0%	Hydrogenophilus thermoluteolus
100.0%	Hydrogenophilus thermoluteolus
99.4%	Thermoanaerobaculum aquaticum
100.0%	Thermoanaerobaculum aquaticum
100.0%	Thermoanaerobaculum aquaticum
99.4%
99.4%	Thermothrix azorensis
99.4%	Thermothrix azorensis
99.4%	Thermothrix azorensis
99.4%	Thermothrix azorensis
99.4%	Thermothrix azorensis
99.4%	Thermothrix azorensis
100.0%	Aeromonas caviae
100.0%	Aeromonas caviae
99.4%	Streptococcus cristatus
100.0%	Pseudomonas stutzeri
100.0%	Pseudomonas stutzeri
100.0%	Pseudomonas stutzeri
99.4%	Ammonifex degensii
99.4%	Ammonifex degensii
99.4%	Ammonifex degensii
99.4%	Ammonifex degensii
99.4%	Ammonifex degensii
99.4%	Ammonifex degensii
99.4%	Ammonifex degensii
99.4%	Ammonifex degensii
99.4%	Ammonifex degensii
99.4%	Ammonifex degensii
99.4%	Ammonifex degensii
99.4%	Ammonifex degensii
99.4%	Ammonifex degensii
99.4%	Ammonifex degensii
99.4%	Ammonifex degensii
99.4%	Ammonifex degensii
99.4%	Ammonifex degensii
99.4%	Ammonifex degensii
99.4%	Ammonifex degensii
99.4%	Ammonifex degensii
99.4%	Ammonifex degensii
99.4%	Ammonifex degensii
99.4%	Ammonifex degensii
99.4%	Ammonifex degensii
99.4%	Ammonifex degensii
99.4%	Ammonifex degensii
99.4%	Ammonifex degensii
99.4%	Ammonifex degensii
99.4%	Ammonifex degensii
99.4%	Ammonifex degensii
99.4%	Ammonifex degensii
99.4%	Ammonifex degensii
100.0%	Staphylococcus saprophyticus
100.0%	Escherichia fergusonii
100.0%	Escherichia fergusonii
100.0%	Escherichia fergusonii
99.4%	Bacillus alkalinitrilicus
99.4%	Bacillus alkalinitrilicus
99.4%	Streptococcus thermophilus
99.4%	Streptococcus thermophilus
99.4%	Streptococcus thermophilus
99.4%	Streptococcus thermophilus
99.4%	Streptococcus thermophilus
99.4%	Streptococcus thermophilus
99.4%	Streptococcus thermophilus
99.4%	Streptococcus thermophilus
99.4%	Streptococcus thermophilus
99.4%	Streptococcus thermophilus
99.4%	Streptococcus thermophilus
99.4%	Streptococcus thermophilus
99.4%	Streptococcus thermophilus
99.4%	Streptococcus thermophilus
99.4%	Streptococcus thermophilus
99.4%	Streptococcus thermophilus
99.4%	Streptococcus thermophilus
99.4%	Streptococcus thermophilus
99.4%	Streptococcus thermophilus
99.4%	Streptococcus thermophilus
99.4%	Streptococcus thermophilus
99.4%	Streptococcus thermophilus
99.4%	Streptococcus thermophilus
99.4%	Streptococcus thermophilus
99.4%	Streptococcus thermophilus
99.4%	Streptococcus thermophilus
99.4%	Streptococcus thermophilus
99.4%	Streptococcus thermophilus
99.4%	Streptococcus thermophilus
99.4%	Streptococcus thermophilus
99.4%	Streptococcus thermophilus
99.4%	Streptococcus thermophilus
99.4%	Streptococcus thermophilus
99.4%	Streptococcus thermophilus
99.4%	Streptococcus thermophilus
99.4%	Streptococcus thermophilus
99.4%	Streptococcus thermophilus
99.4%	Streptococcus thermophilus
99.4%	Streptococcus thermophilus
99.4%	Streptococcus thermophilus
99.4%	Streptococcus thermophilus
99.4%	Streptococcus thermophilus
99.4%	Streptococcus thermophilus
99.4%	Streptococcus thermophilus
99.4%	Streptococcus thermophilus
99.4%	Streptococcus thermophilus
99.4%	Streptococcus thermophilus
99.4%	Streptococcus thermophilus
99.4%	Streptococcus thermophilus
99.4%	Streptococcus thermophilus
99.4%	Streptococcus thermophilus
99.4%	Streptococcus thermophilus
99.4%	Streptococcus thermophilus
99.4%	Streptococcus thermophilus
99.4%	Streptococcus thermophilus
99.4%	Streptococcus thermophilus
99.4%	Streptococcus thermophilus
99.4%	Streptococcus thermophilus
99.4%	Streptococcus thermophilus
99.4%	Streptococcus thermophilus
99.4%	Streptococcus thermophilus
99.4%	Streptococcus thermophilus
99.4%	Streptococcus thermophilus
99.4%	Streptococcus thermophilus
99.4%	Streptococcus thermophilus
99.4%	Streptococcus thermophilus
99.4%	Streptococcus thermophilus
99.4%	Streptococcus thermophilus
99.4%	Streptococcus thermophilus
99.4%	Streptococcus thermophilus
99.4%	Streptococcus thermophilus
99.4%	Streptococcus thermophilus
99.4%	Streptococcus thermophilus
99.4%	Streptococcus thermophilus
99.4%	Streptococcus thermophilus
99.4%	Streptococcus thermophilus
99.4%	Streptococcus thermophilus
99.4%	Streptococcus thermophilus
99.4%	Streptococcus thermophilus
99.4%	Streptococcus thermophilus
99.4%	Streptococcus thermophilus
99.4%	Streptococcus thermophilus
99.4%	Streptococcus thermophilus
99.4%	Streptococcus thermophilus
99.4%	Streptococcus thermophilus
99.4%	Streptococcus thermophilus
99.4%	Streptococcus thermophilus
99.4%	Streptococcus thermophilus
99.4%	Streptococcus thermophilus
99.4%	Streptococcus thermophilus
99.4%	Streptococcus thermophilus
99.4%	Streptococcus thermophilus
99.4%	Streptococcus thermophilus
99.4%	Streptococcus thermophilus
99.4%	Streptococcus thermophilus
99.4%	Streptococcus thermophilus
99.4%	Streptococcus thermophilus
99.4%	Streptococcus thermophilus
99.4%	Streptococcus thermophilus
99.4%	Streptococcus thermophilus
99.4%	Streptococcus thermophilus
99.4%	Streptococcus thermophilus
99.4%	Streptococcus thermophilus
99.4%	Streptococcus thermophilus
99.4%	Streptococcus thermophilus
99.4%	Streptococcus thermophilus
99.4%	Streptococcus thermophilus
99.4%	Streptococcus thermophilus
99.4%	Streptococcus thermophilus
99.4%	Streptococcus thermophilus
99.4%	Streptococcus thermophilus
99.4%	Streptococcus thermophilus
99.4%	Streptococcus thermophilus
99.4%	Streptococcus thermophilus
99.4%	Streptococcus thermophilus
99.4%	Streptococcus thermophilus
99.4%	Streptococcus thermophilus
99.4%	Streptococcus thermophilus
99.4%	Streptococcus thermophilus
99.4%	Streptococcus thermophilus
99.4%	Streptococcus thermophilus
99.4%	Streptococcus thermophilus
99.4%	Streptococcus thermophilus
99.4%	Streptococcus thermophilus
99.4%	Streptococcus thermophilus
99.4%	Streptococcus thermophilus
99.4%	Streptococcus thermophilus
99.4%	Streptococcus thermophilus
99.4%	Streptococcus thermophilus
99.4%	Streptococcus thermophilus
99.4%	Streptococcus thermophilus
99.4%	Streptococcus thermophilus
99.4%	Streptococcus thermophilus
99.4%	Streptococcus thermophilus
99.4%	Streptococcus thermophilus
99.4%	Streptococcus thermophilus
99.4%	Streptococcus thermophilus
99.4%	Streptococcus thermophilus
99.4%	Streptococcus thermophilus
99.4%	Streptococcus thermophilus
99.4%	Streptococcus thermophilus
99.4%	Streptococcus thermophilus
99.4%	Streptococcus thermophilus
99.4%	Streptococcus thermophilus
99.4%	Streptococcus thermophilus
99.4%	Streptococcus thermophilus
99.4%	Streptococcus thermophilus
99.4%	Streptococcus thermophilus
99.4%	Streptococcus thermophilus
99.4%	Streptococcus thermophilus
99.4%	Streptococcus thermophilus
99.4%	Streptococcus thermophilus
99.4%	Streptococcus thermophilus
99.4%	Streptococcus thermophilus
99.4%	Streptococcus thermophilus
99.4%	Streptococcus thermophilus
99.4%	Streptococcus thermophilus
99.4%	Streptococcus thermophilus
99.4%	Streptococcus thermophilus
99.4%	Streptococcus thermophilus
99.4%	Streptococcus thermophilus
99.4%	Streptococcus thermophilus
99.4%	Streptococcus thermophilus
99.4%	Streptococcus thermophilus
99.4%	Streptococcus thermophilus
99.4%	Streptococcus thermophilus
99.4%	Streptococcus thermophilus
100.0%	Streptococcus thermophilus
99.4%	Streptococcus thermophilus
99.4%	Streptococcus thermophilus
99.4%	Streptococcus thermophilus
99.4%	Streptococcus thermophilus
99.4%	Streptococcus thermophilus
99.4%	Streptococcus thermophilus
99.4%	Streptococcus thermophilus
99.4%	Streptococcus thermophilus
99.4%	Streptococcus thermophilus
99.4%	Streptococcus thermophilus
99.4%	Streptococcus thermophilus
99.4%	Streptococcus thermophilus
99.4%	Streptococcus thermophilus
99.4%	Streptococcus thermophilus
99.4%	Streptococcus thermophilus
99.4%	Streptococcus thermophilus
99.4%	Streptococcus thermophilus
99.4%	Streptococcus thermophilus
99.4%	Streptococcus thermophilus
99.4%	Streptococcus thermophilus
99.4%	Streptococcus thermophilus
99.4%	Streptococcus thermophilus
99.4%	Streptococcus thermophilus
99.4%	Streptococcus thermophilus
100.0%	Streptococcus thermophilus
99.4%	Streptococcus thermophilus
99.4%	Streptococcus thermophilus
99.4%	Streptococcus thermophilus
99.4%	Streptococcus thermophilus
99.4%	Streptococcus thermophilus
99.4%	Streptococcus thermophilus
99.4%	Streptococcus thermophilus
99.4%	Streptococcus thermophilus
99.4%	Streptococcus thermophilus
99.4%	Streptococcus thermophilus
99.4%	Streptococcus thermophilus
99.4%	Streptococcus thermophilus
99.4%	Streptococcus thermophilus
99.4%	Streptococcus thermophilus
99.4%	Streptococcus thermophilus
99.4%	Streptococcus thermophilus
99.4%	Streptococcus thermophilus
99.4%	Streptococcus thermophilus
99.4%	Streptococcus thermophilus
99.4%	Streptococcus thermophilus
99.4%	Streptococcus thermophilus
99.4%	Streptococcus thermophilus
99.4%	Streptococcus thermophilus
99.4%	Streptococcus thermophilus
99.4%	Streptococcus thermophilus
99.4%	Streptococcus thermophilus
99.4%	Streptococcus thermophilus
99.4%	Streptococcus thermophilus
99.4%	Streptococcus thermophilus
99.4%	Streptococcus thermophilus
99.4%	Streptococcus thermophilus
99.4%	Streptococcus thermophilus
99.4%	Streptococcus thermophilus
99.4%	Streptococcus thermophilus
99.4%	Streptococcus thermophilus
99.4%	Streptococcus thermophilus
99.4%	Streptococcus thermophilus
99.4%	Streptococcus thermophilus
99.4%	Streptococcus thermophilus
99.4%	Streptococcus thermophilus
99.4%	Streptococcus thermophilus
99.4%	Streptococcus thermophilus
99.4%	Streptococcus thermophilus
99.4%	Streptococcus thermophilus
99.4%	Streptococcus thermophilus
99.4%	Streptococcus thermophilus
99.4%	Streptococcus thermophilus
99.4%	Streptococcus thermophilus
99.4%	Streptococcus thermophilus
99.4%	Streptococcus thermophilus
99.4%	Streptococcus thermophilus
99.4%	Streptococcus thermophilus
99.4%	Streptococcus thermophilus
99.4%	Streptococcus thermophilus
99.4%	Streptococcus thermophilus
99.4%	Streptococcus thermophilus
99.4%	Streptococcus thermophilus
99.4%	Streptococcus thermophilus
99.4%	Streptococcus thermophilus
99.4%	Streptococcus thermophilus
99.4%	Streptococcus thermophilus
99.4%	Streptococcus thermophilus
99.4%	Streptococcus thermophilus
99.4%	Streptococcus thermophilus
99.4%	Streptococcus thermophilus
99.4%	Streptococcus thermophilus
99.4%	Streptococcus thermophilus
99.4%	Streptococcus thermophilus
99.4%	Streptococcus thermophilus
99.4%	Streptococcus thermophilus
99.4%	Streptococcus thermophilus
99.4%	Streptococcus thermophilus
99.4%	Streptococcus thermophilus
100.0%	Streptococcus thermophilus
99.4%	Streptococcus thermophilus
99.4%	Streptococcus thermophilus
99.4%	Streptococcus thermophilus
99.4%	Streptococcus thermophilus
99.4%	Streptococcus thermophilus
99.4%	Streptococcus thermophilus
99.4%	Streptococcus thermophilus
99.4%	Streptococcus thermophilus
99.4%	Streptococcus thermophilus
99.4%	Streptococcus thermophilus
99.4%	Streptococcus thermophilus
99.4%	Streptococcus thermophilus
99.4%	Streptococcus thermophilus
99.4%	Streptococcus thermophilus
99.4%	Streptococcus thermophilus
99.4%	Streptococcus thermophilus
99.4%	Streptococcus thermophilus
99.4%	Streptococcus thermophilus
99.4%	Streptococcus thermophilus
99.4%	Streptococcus thermophilus
99.4%	Streptococcus thermophilus
99.4%	Streptococcus thermophilus
99.4%	Streptococcus thermophilus
99.4%	Streptococcus thermophilus
99.4%	Streptococcus thermophilus
99.4%	Streptococcus thermophilus
99.4%	Streptococcus thermophilus
99.4%	Streptococcus thermophilus
99.4%	Streptococcus thermophilus
99.4%	Streptococcus thermophilus
99.4%	Streptococcus salivarius
100.0%	Bacillus selenatarsenatis
100.0%	Bacillus selenatarsenatis
100.0%	Lactobacillus iners
99.4%	Silanimonas lenta
100.0%	Tepidimonas aquatica
100.0%	Aquabacterium parvum
99.4%	Aquabacterium parvum
99.4%	Aquabacterium parvum
99.4%	Aquabacterium parvum
100.0%	Aquabacterium parvum
99.4%	Aquabacterium parvum
99.4%	Aquabacterium parvum
99.4%	Aquabacterium parvum
100.0%	Aquabacterium parvum
100.0%	Aquabacterium parvum
100.0%	Aquabacterium parvum
100.0%	Aquabacterium parvum
99.4%	Aquabacterium parvum
99.6%	Aquabacterium parvum
100.0%	Aquabacterium parvum
99.4%	Aquabacterium parvum
99.4%	Aquabacterium parvum
100.0%	Aquabacterium parvum
100.0%	Aquabacterium parvum
99.4%	Hydrogenobacter subterraneus
99.4%	Hydrogenobacter subterraneus
99.4%	Hydrogenobacter subterraneus
99.4%	Hydrogenobacter subterraneus
99.4%	Hydrogenobacter subterraneus
99.4%	Hydrogenobacter subterraneus
99.4%	Hydrogenobacter subterraneus
99.4%	Hydrogenobacter subterraneus
99.4%	Hydrogenobacter subterraneus
99.4%	Hydrogenobacter subterraneus
99.4%	Hydrogenobacter subterraneus
99.4%	Hydrogenobacter subterraneus
99.4%	Hydrogenobacter subterraneus
99.4%	Hydrogenobacter subterraneus
99.4%	Hydrogenobacter subterraneus
99.4%	Hydrogenobacter subterraneus
100.0%	Hydrogenobacter subterraneus
99.4%	Hydrogenobacter subterraneus
99.4%	Hydrogenobacter subterraneus
99.4%	Hydrogenobacter subterraneus
99.4%	Hydrogenobacter subterraneus
99.4%	Hydrogenobacter subterraneus
99.4%	Hydrogenobacter subterraneus
99.4%	Hydrogenobacter subterraneus
99.4%	Hydrogenobacter subterraneus
99.4%	Hydrogenobacter subterraneus
99.4%	Hydrogenobacter subterraneus
99.4%	Hydrogenobacter subterraneus
99.4%	Hydrogenobacter subterraneus
99.4%	Hydrogenobacter subterraneus
99.4%	Hydrogenobacter subterraneus
99.4%	Hydrogenobacter subterraneus
99.4%	Hydrogenobacter subterraneus
99.4%	Hydrogenobacter subterraneus
99.4%	Hydrogenobacter subterraneus
99.4%	Hydrogenobacter subterraneus
99.4%	Hydrogenobacter subterraneus
99.4%	Hydrogenobacter subterraneus
99.4%	Hydrogenobacter subterraneus
99.4%	Hydrogenobacter subterraneus
99.4%	Hydrogenobacter subterraneus
99.4%	Hydrogenobacter subterraneus
99.4%	Hydrogenobacter subterraneus
99.4%	Hydrogenobacter subterraneus
99.4%	Hydrogenobacter subterraneus
99.4%	Hydrogenobacter subterraneus
99.4%	Hydrogenobacter subterraneus
99.4%	Hydrogenobacter subterraneus
99.4%	Hydrogenobacter subterraneus
99.4%	Hydrogenobacter subterraneus
99.4%	Hydrogenobacter subterraneus
99.4%	Hydrogenobacter subterraneus
99.4%	Hydrogenobacter subterraneus
99.4%	Hydrogenobacter subterraneus
99.4%	Hydrogenobacter subterraneus
99.4%	Hydrogenobacter subterraneus
99.4%	Hydrogenobacter subterraneus
99.4%	Hydrogenobacter subterraneus
99.4%	Hydrogenobacter subterraneus
99.4%	Hydrogenobacter subterraneus
99.4%	Hydrogenobacter subterraneus
99.4%	Hydrogenobacter subterraneus
99.4%	Hydrogenobacter subterraneus
99.4%	Hydrogenobacter subterraneus
99.4%	Hydrogenobacter subterraneus
99.4%	Hydrogenobacter subterraneus
99.4%	Hydrogenobacter subterraneus
99.4%	Hydrogenobacter subterraneus
99.4%	Hydrogenobacter subterraneus
99.4%	Hydrogenobacter subterraneus
99.4%	Hydrogenobacter subterraneus
99.4%	Hydrogenobacter subterraneus
99.4%	Hydrogenobacter subterraneus
99.4%	Hydrogenobacter subterraneus
99.4%	Hydrogenobacter subterraneus
99.4%	Hydrogenobacter subterraneus
99.4%	Hydrogenobacter subterraneus
99.4%	Hydrogenobacter subterraneus
99.4%	Hydrogenobacter subterraneus
99.4%	Hydrogenobacter subterraneus
99.4%	Hydrogenobacter subterraneus
99.4%	Hydrogenobacter subterraneus
99.4%	Hydrogenobacter subterraneus
99.4%	Hydrogenobacter subterraneus
99.4%	Hydrogenobacter subterraneus
99.4%	Hydrogenobacter subterraneus
99.4%	Hydrogenobacter subterraneus
99.4%	Hydrogenobacter subterraneus
99.4%	Hydrogenobacter subterraneus
99.4%	Hydrogenobacter subterraneus
99.4%	Hydrogenobacter subterraneus
99.4%	Hydrogenobacter subterraneus
99.4%	Hydrogenobacter subterraneus
99.4%	Hydrogenobacter subterraneus
99.4%	Hydrogenobacter subterraneus
99.4%	Hydrogenobacter subterraneus
99.4%	Hydrogenobacter subterraneus
99.4%	Hydrogenobacter subterraneus
99.4%	Hydrogenobacter subterraneus
99.4%	Hydrogenobacter subterraneus
97.3%	Hydrogenobacter subterraneus
99.4%	Hydrogenobacter subterraneus
99.4%	Hydrogenobacter subterraneus
99.4%	Hydrogenobacter subterraneus
99.4%	Hydrogenobacter subterraneus
99.4%	Hydrogenobacter subterraneus
99.4%	Hydrogenobacter subterraneus
99.4%	Hydrogenobacter subterraneus
99.4%	Hydrogenobacter subterraneus
99.4%	Hydrogenobacter subterraneus
99.4%	Hydrogenobacter subterraneus
99.4%	Hydrogenobacter subterraneus
99.4%	Hydrogenobacter subterraneus
99.4%	Hydrogenobacter subterraneus
99.4%	Hydrogenobacter subterraneus
99.4%	Hydrogenobacter subterraneus
99.4%	Hydrogenobacter subterraneus
99.4%	Hydrogenobacter subterraneus
100.0%	Hydrogenobacter subterraneus
99.4%	Hydrogenobacter subterraneus
99.4%	Hydrogenobacter subterraneus
99.4%	Hydrogenobacter subterraneus
99.4%	Hydrogenobacter subterraneus
99.4%	Hydrogenobacter subterraneus
99.4%	Hydrogenobacter subterraneus
99.4%	Hydrogenobacter subterraneus
100.0%	Hydrogenobacter subterraneus
99.4%	Hydrogenobacter subterraneus
99.4%	Hydrogenobacter subterraneus
99.4%	Hydrogenobacter subterraneus
99.4%	Hydrogenobacter subterraneus
99.4%	Hydrogenobacter subterraneus
99.4%	Hydrogenobacter subterraneus
99.4%	Hydrogenobacter subterraneus
99.4%	Hydrogenobacter subterraneus
99.4%	Hydrogenobacter subterraneus
99.4%	Hydrogenobacter subterraneus
99.4%	Hydrogenobacter subterraneus
99.4%	Hydrogenobacter subterraneus
99.4%	Hydrogenobacter subterraneus
99.4%	Hydrogenobacter subterraneus
99.4%	Hydrogenobacter subterraneus
99.4%	Hydrogenobacter subterraneus
99.4%	Hydrogenobacter subterraneus
99.4%	Hydrogenobacter subterraneus
99.4%	Hydrogenobacter subterraneus
99.4%	Hydrogenobacter subterraneus
99.4%	Hydrogenobacter subterraneus
99.4%	Hydrogenobacter subterraneus
99.4%	Hydrogenobacter subterraneus
99.4%	Hydrogenobacter subterraneus
99.4%	Hydrogenobacter subterraneus
99.4%	Hydrogenobacter subterraneus
99.4%	Hydrogenobacter subterraneus
99.4%	Hydrogenobacter subterraneus
99.4%	Hydrogenobacter subterraneus
99.4%	Hydrogenobacter subterraneus
99.4%	Hydrogenobacter subterraneus
99.4%	Hydrogenobacter subterraneus
99.4%	Hydrogenobacter subterraneus
99.4%	Hydrogenobacter subterraneus
99.4%	Hydrogenobacter subterraneus
99.4%	Hydrogenobacter subterraneus
99.4%	Hydrogenobacter subterraneus
99.4%	Hydrogenobacter subterraneus
99.4%	Hydrogenobacter subterraneus
99.4%	Hydrogenobacter subterraneus
99.4%	Hydrogenobacter subterraneus
99.4%	Hydrogenobacter subterraneus
99.4%	Hydrogenobacter subterraneus
99.4%	Hydrogenobacter subterraneus
99.4%	Hydrogenobacter subterraneus
99.4%	Hydrogenobacter subterraneus
99.4%	Hydrogenobacter subterraneus
99.4%	Hydrogenobacter subterraneus
99.4%	Hydrogenobacter subterraneus
99.4%	Hydrogenobacter subterraneus
99.4%	Hydrogenobacter subterraneus
99.4%	Hydrogenobacter subterraneus
99.4%	Hydrogenobacter subterraneus
99.4%	Hydrogenobacter subterraneus
99.4%	Hydrogenobacter subterraneus
99.4%	Hydrogenobacter subterraneus
99.4%	Hydrogenobacter subterraneus
99.4%	Hydrogenobacter subterraneus
99.4%	Hydrogenobacter subterraneus
99.4%	Hydrogenobacter subterraneus
99.4%	Hydrogenobacter subterraneus
99.4%	Hydrogenobacter subterraneus
99.4%	Hydrogenobacter subterraneus
99.4%	Hydrogenobacter subterraneus
99.4%	Hydrogenobacter subterraneus
99.4%	Hydrogenobacter subterraneus
99.4%	Hydrogenobacter subterraneus
99.4%	Hydrogenobacter subterraneus
99.4%	Hydrogenobacter subterraneus
99.4%	Hydrogenobacter subterraneus
99.4%	Hydrogenobacter subterraneus
99.4%	Hydrogenobacter subterraneus
99.4%	Hydrogenobacter subterraneus
99.4%	Hydrogenobacter subterraneus
99.4%	Hydrogenobacter subterraneus
99.4%	Hydrogenobacter subterraneus
99.4%	Hydrogenobacter subterraneus
99.4%	Hydrogenobacter subterraneus
99.4%	Hydrogenobacter subterraneus
99.4%	Hydrogenobacter subterraneus
99.4%	Hydrogenobacter subterraneus
99.4%	Hydrogenobacter subterraneus
99.4%	Hydrogenobacter subterraneus
99.4%	Hydrogenobacter subterraneus
99.4%	Hydrogenobacter subterraneus
99.4%	Hydrogenobacter subterraneus
99.4%	Hydrogenobacter subterraneus
99.4%	Hydrogenobacter subterraneus
99.4%	Hydrogenobacter subterraneus
99.4%	Hydrogenobacter subterraneus
99.4%	Hydrogenobacter subterraneus
99.4%	Hydrogenobacter subterraneus
99.4%	Hydrogenobacter subterraneus
99.4%	Hydrogenobacter subterraneus
99.4%	Hydrogenobacter subterraneus
99.4%	Hydrogenobacter subterraneus
99.4%	Hydrogenobacter subterraneus
99.4%	Hydrogenobacter subterraneus
99.4%	Hydrogenobacter subterraneus
99.4%	Hydrogenobacter subterraneus
99.4%	Hydrogenobacter subterraneus
99.4%	Hydrogenobacter subterraneus
99.4%	Hydrogenobacter subterraneus
99.4%	Hydrogenobacter subterraneus
99.4%	Hydrogenobacter subterraneus
99.4%	Hydrogenobacter subterraneus
99.4%	Hydrogenobacter subterraneus
99.4%	Hydrogenobacter subterraneus
99.4%	Hydrogenobacter subterraneus
99.4%	Hydrogenobacter subterraneus
99.4%	Hydrogenobacter subterraneus
99.4%	Hydrogenobacter subterraneus
99.4%	Hydrogenobacter subterraneus
99.4%	Hydrogenobacter subterraneus
99.4%	Hydrogenobacter subterraneus
99.4%	Hydrogenobacter subterraneus
99.4%	Hydrogenobacter subterraneus
99.4%	Hydrogenobacter subterraneus
99.4%	Hydrogenobacter subterraneus
99.4%	Hydrogenobacter subterraneus
99.4%	Hydrogenobacter subterraneus
99.4%	Hydrogenobacter subterraneus
99.4%	Hydrogenobacter subterraneus
99.4%	Hydrogenobacter subterraneus
99.4%	Hydrogenobacter subterraneus
99.4%	Hydrogenobacter subterraneus
99.4%	Hydrogenobacter subterraneus
99.4%	Hydrogenobacter subterraneus
99.4%	Hydrogenobacter subterraneus
99.4%	Hydrogenobacter subterraneus
99.4%	Hydrogenobacter subterraneus
99.4%	Hydrogenobacter subterraneus
99.4%	Hydrogenobacter subterraneus
99.4%	Hydrogenobacter subterraneus
99.4%	Hydrogenobacter subterraneus
99.4%	Hydrogenobacter subterraneus
99.4%	Hydrogenobacter subterraneus
99.4%	Hydrogenobacter subterraneus
99.4%	Hydrogenobacter subterraneus
99.4%	Hydrogenobacter subterraneus
99.4%	Hydrogenobacter subterraneus
99.4%	Hydrogenobacter subterraneus
99.4%	Hydrogenobacter subterraneus
99.4%	Hydrogenobacter subterraneus
99.4%	Hydrogenobacter subterraneus
99.4%	Hydrogenobacter subterraneus
99.4%	Hydrogenobacter subterraneus
99.4%	Hydrogenobacter subterraneus
99.4%	Hydrogenobacter subterraneus
99.4%	Hydrogenobacter subterraneus
99.4%	Hydrogenobacter subterraneus
99.4%	Hydrogenobacter subterraneus
99.4%	Hydrogenobacter subterraneus
99.4%	Hydrogenobacter subterraneus
99.4%	Hydrogenobacter subterraneus
99.4%	Hydrogenobacter subterraneus
99.4%	Hydrogenobacter subterraneus
99.4%	Hydrogenobacter subterraneus
99.4%	Hydrogenobacter subterraneus
99.4%	Hydrogenobacter subterraneus
99.4%	Hydrogenobacter subterraneus
99.4%	Hydrogenobacter subterraneus
99.4%	Hydrogenobacter subterraneus
99.4%	Hydrogenobacter subterraneus
99.4%	Hydrogenobacter subterraneus
99.4%	Hydrogenobacter subterraneus
99.4%	Hydrogenobacter subterraneus
99.4%	Hydrogenobacter subterraneus
99.4%	Hydrogenobacter subterraneus
99.4%	Hydrogenobacter subterraneus
99.4%	Hydrogenobacter subterraneus
99.4%	Hydrogenobacter subterraneus
99.4%	Hydrogenobacter subterraneus
99.4%	Hydrogenobacter subterraneus
99.4%	Hydrogenobacter subterraneus
99.4%	Hydrogenobacter subterraneus
99.4%	Hydrogenobacter subterraneus
99.4%	Hydrogenobacter subterraneus
99.4%	Hydrogenobacter subterraneus
99.4%	Hydrogenobacter subterraneus
99.4%	Hydrogenobacter subterraneus
99.4%	Hydrogenobacter subterraneus
99.4%	Hydrogenobacter subterraneus
99.4%	Hydrogenobacter subterraneus
99.4%	Hydrogenobacter subterraneus
99.4%	Hydrogenobacter subterraneus
99.4%	Hydrogenobacter subterraneus
99.4%	Hydrogenobacter subterraneus
99.4%	Hydrogenobacter subterraneus
99.4%	Hydrogenobacter subterraneus
99.4%	Hydrogenobacter subterraneus
99.4%	Hydrogenobacter subterraneus
99.4%	Hydrogenobacter subterraneus
99.4%	Hydrogenobacter subterraneus
99.4%	Hydrogenobacter subterraneus
99.4%	Hydrogenobacter subterraneus
99.4%	Hydrogenobacter subterraneus
99.4%	Hydrogenobacter subterraneus
99.4%	Hydrogenobacter subterraneus
99.4%	Hydrogenobacter subterraneus
99.4%	Hydrogenobacter subterraneus
99.4%	Hydrogenobacter subterraneus
99.4%	Hydrogenobacter subterraneus
99.4%	Hydrogenobacter subterraneus
99.4%	Hydrogenobacter subterraneus
99.4%	Hydrogenobacter subterraneus
99.4%	Hydrogenobacter subterraneus
99.4%	Hydrogenobacter subterraneus
99.4%	Hydrogenobacter subterraneus
99.4%	Hydrogenobacter subterraneus
99.4%	Hydrogenobacter subterraneus
99.4%	Hydrogenobacter subterraneus
[truncated: 89,965 more rows]
