# Supplementary material for: Revealing the Microbiome of Four Different Thermal Springs in Turkey with Environmental DNA Metabarcoding
Source: Biology (Basel). 2022 Jun 30;11(7):998. doi: 10.3390/biology11070998 (PMC9311576; doi:10.3390/biology11070998)
Supplement: Supplementary file 1 [file biology-11-00998-s001.zip › Supplementary Table S3/16n.c2.l100.clean.csv]

% Pairwise Identity	Organism
88.5%	Deinococcus pimensis
81.1%	Calothrix desertica
83.6%	Phreatobacter stygius
84.8%	Bifidobacterium crudilactis
85.1%	Acidimicrobium ferrooxidans
85.0%	Rhodoligotrophos jinshengii
85.1%	Vampirovibrio chlorellavorus
85.8%	Calothrix desertica
85.8%	Calothrix desertica
85.9%	Calothrix desertica
85.6%	Rhodoligotrophos jinshengii
88.1%	Hippea jasoniae
86.6%	Calothrix desertica
86.6%	Calothrix desertica
87.5%	Chroococcidiopsis thermalis
87.9%	Chroococcidiopsis thermalis
88.1%	Chroococcidiopsis thermalis
88.5%	Armatimonas rosea
88.5%	Armatimonas rosea
88.7%	Chroococcidiopsis thermalis
88.7%	Chroococcidiopsis thermalis
89.2%	Sulfurihydrogenibium azorense
89.4%	Chroococcidiopsis thermalis
89.9%	Sulfurihydrogenibium kristjanssonii
93.1%	Schlegelella thermodepolymerans
89.9%	Anaerolinea thermophila
90.5%	Anaerolinea thermophila
90.5%	Anaerolinea thermophila
90.6%	Anabaena cylindrica
91.1%	Sulfurihydrogenibium rodmanii
90.6%	Anaerolinea thermophila
90.7%	Thermomicrobium carboxidum
90.7%	Thermomicrobium carboxidum
91.2%	Anaerolinea thermophila
91.3%	Anabaena cylindrica
91.3%	Anabaena cylindrica
91.3%	Anabaena cylindrica
91.3%	Sphingomonas hengshuiensis
91.8%	Sulfurihydrogenibium rodmanii
91.8%	Sulfurihydrogenibium rodmanii
91.3%	Anaerolinea thermophila
91.3%	Anaerolinea thermophila
91.9%	Sulfurihydrogenibium kristjanssonii
91.9%	Sulfurihydrogenibium kristjanssonii
91.9%	Anaerolinea thermophila
91.9%	Anabaena cylindrica
91.9%	Persephonella marina
92.5%	Sulfurihydrogenibium rodmanii
92.5%	Sulfurihydrogenibium rodmanii
88.6%	Hippea jasoniae
92.0%	Hungateiclostridium thermocellum
88.7%	Hippea jasoniae
88.7%	Hippea jasoniae
92.6%	Sulfurihydrogenibium kristjanssonii
93.2%	Sulfurihydrogenibium rodmanii
96.2%	Acinetobacter junii
89.3%	Hippea jasoniae
91.2%	Thermus tengchongensis
92.2%
91.2%	Thermus caldilimi
93.2%	Sulfurihydrogenibium kristjanssonii
93.2%	Sulfurihydrogenibium kristjanssonii
93.2%	Sulfurihydrogenibium azorense
93.2%	Sulfurihydrogenibium azorense
93.2%	Sphingobium yanoikuyae
93.3%	Sphingomonas hengshuiensis
93.8%	Sulfurihydrogenibium rodmanii
93.8%	Sulfurihydrogenibium azorense
91.8%	Singulisphaera rosea
96.3%	Thermodesulfobacterium geofontis
91.8%	Thermus tengchongensis
91.8%	Thermus tengchongensis
93.9%	Sulfurihydrogenibium kristjanssonii
93.9%	Sulfurihydrogenibium kristjanssonii
93.9%	Sulfurihydrogenibium kristjanssonii
93.9%	Sulfurihydrogenibium azorense
93.9%	Sulfurihydrogenibium azorense
94.0%	Sulfurihydrogenibium azorense
93.9%	Sulfurihydrogenibium azorense
94.0%	Sulfurihydrogenibium azorense
93.9%	Phreatobacter stygius
93.9%	Aquisediminimonas sediminicola
97.7%	Azovibrio restrictus
94.5%	Sulfurihydrogenibium rodmanii
94.5%	Sulfurihydrogenibium azorense
94.6%	Sulfurihydrogenibium kristjanssonii
94.6%	Sulfurihydrogenibium azorense
98.4%	Thermodesulfobacterium geofontis
92.5%	Thermus tengchongensis
94.6%	Sphingomonas wittichii
94.6%	Sulfurihydrogenibium rodmanii
94.6%	Sulfurihydrogenibium kristjanssonii
94.6%	Sulfurihydrogenibium kristjanssonii
94.6%	Sulfurihydrogenibium kristjanssonii
94.6%	Sulfurihydrogenibium kristjanssonii
94.6%	Sulfurihydrogenibium kristjanssonii
94.6%	Novosphingobium nitrogenifigens
94.6%	Sulfurihydrogenibium azorense
94.6%	Sulfurihydrogenibium azorense
94.6%	Sulfurihydrogenibium azorense
94.6%	Sulfurihydrogenibium azorense
94.6%	Sulfurihydrogenibium azorense
94.6%	Sulfurihydrogenibium azorense
98.5%	Acinetobacter junii
94.6%	Aquisediminimonas sediminicola
94.6%	Methylobacterium segetis
95.2%	Sulfurihydrogenibium azorense
98.5%	Acidovorax soli
98.5%	Sphingomonas hengshuiensis
93.1%	Thermus antranikianii
99.2%	Thermodesulfovibrio yellowstonii
95.2%	Sulfurihydrogenibium azorense
95.3%	Sulfurihydrogenibium azorense
97.8%	Thermodesulfobacterium geofontis
93.1%	Thermus tengchongensis
90.9%	Acinetobacter johnsonii
95.3%	Sulfurihydrogenibium kristjanssonii
95.3%	Sulfurihydrogenibium kristjanssonii
95.3%	Sulfurihydrogenibium kristjanssonii
95.3%	Sulfurihydrogenibium azorense
95.3%	Sulfurihydrogenibium azorense
95.3%	Sulfurihydrogenibium azorense
95.3%	Sulfurihydrogenibium azorense
95.3%	Sulfurihydrogenibium azorense
95.3%	Sphingomonas hengshuiensis
91.8%	Vitiosangium cumulatum
95.3%	Phreatobacter stygius
99.2%	Thermus brockianus
95.9%	Sulfurihydrogenibium azorense
95.4%	Sulfurihydrogenibium azorense
99.2%	Sulfurihydrogenibium azorense
100.0%	Sulfurihydrogenibium azorense
99.2%	Thermus tengchongensis
99.2%	Sphingomonas hengshuiensis
91.9%	Vitiosangium cumulatum
93.7%	Thermus antranikianii
95.9%	Sulfurihydrogenibium azorense
98.5%	Thermodesulfobacterium geofontis
93.7%	Thermus tengchongensis
99.2%	Bacillus borbori
100.0%	Sphingomonas hengshuiensis
100.0%
95.9%	Sulfurihydrogenibium rodmanii
95.9%	Sulfurihydrogenibium kristjanssonii
95.9%	Sulfurihydrogenibium kristjanssonii
100.0%	Streptococcus thermophilus
92.0%	Sideroxydans lithotrophicus
95.9%	Sulfurihydrogenibium azorense
95.9%	Sulfurihydrogenibium azorense
95.9%	Sulfurihydrogenibium azorense
95.9%	Sulfurihydrogenibium azorense
95.9%	Sulfurihydrogenibium azorense
95.9%	Sulfurihydrogenibium azorense
96.0%	Sulfurihydrogenibium azorense
95.9%	Sulfurihydrogenibium azorense
100.0%	Thermodesulfobacterium commune
95.9%	Sphingomonas hengshuiensis
95.9%	Raoultibacter timonensis
100.0%	Mycolicibacterium arcueilense
100.0%	Planococcus ruber
100.0%	Aquabacterium commune
92.0%	Sideroxydans lithotrophicus
92.0%	Sideroxydans lithotrophicus
92.0%	Sideroxydans lithotrophicus
96.6%	Sulfurihydrogenibium azorense
100.0%	Sulfurihydrogenibium azorense
100.0%	Acinetobacter junii
100.0%	Deinococcus indicus
99.3%	Thermus tengchongensis
100.0%	Sphingomonas hengshuiensis
100.0%	Sphingomonas hengshuiensis
100.0%	Phreatobacter stygius
100.0%	Bacillus endozanthoxylicus
100.0%	Mesorhizobium norvegicum
99.3%	Hydrogenobacter subterraneus
94.3%	Thermus antranikianii
94.3%	Thermus antranikianii
92.5%	Sideroxydans lithotrophicus
100.0%	Sulfurihydrogenibium azorense
95.4%	Mumia xiangluensis
95.4%
96.6%	Sulfurihydrogenibium rodmanii
96.6%	Sulfurihydrogenibium rodmanii
96.6%	Sulfurihydrogenibium rodmanii
96.6%	Sulfurihydrogenibium rodmanii
96.6%	Sulfurihydrogenibium kristjanssonii
96.6%	Sulfurihydrogenibium azorense
96.6%	Sulfurihydrogenibium azorense
96.6%	Sulfurihydrogenibium azorense
96.6%	Sulfurihydrogenibium azorense
96.6%	Sulfurihydrogenibium azorense
96.6%	Sulfurihydrogenibium azorense
96.6%	Sulfurihydrogenibium azorense
96.6%	Sulfurihydrogenibium azorense
96.6%	Sulfurihydrogenibium azorense
96.6%	Hyphomicrobium aestuarii
96.6%	Hyphomicrobium aestuarii
92.0%	Thermodesulfobacterium geofontis
92.0%	Thermodesulfobacterium geofontis
92.0%	Thermodesulfobacterium geofontis
92.0%	Thermodesulfobacterium geofontis
96.6%	Pseudochelatococcus lubricantis
96.6%	Sphingomonas hengshuiensis
96.6%	Phreatobacter stygius
96.6%	Phreatobacter stygius
92.9%	Gimesia maris
92.6%	Sideroxydans lithotrophicus
97.3%	Sulfurihydrogenibium azorense
99.3%	Sulfurihydrogenibium azorense
97.3%	Sulfurihydrogenibium azorense
94.4%	Thermus tengchongensis
94.4%	Thermus tengchongensis
97.3%	Pseudochelatococcus lubricantis
92.5%	Hydrogenobacter subterraneus
100.0%	Hydrogenobacter subterraneus
97.3%	Sulfurihydrogenibium azorense
97.3%	Sulfurihydrogenibium azorense
97.3%	Sulfurihydrogenibium azorense
97.3%	Sulfurihydrogenibium azorense
97.3%	Sulfurihydrogenibium azorense
97.3%	Sulfurihydrogenibium azorense
97.3%	Sulfurihydrogenibium azorense
97.3%	Sulfurihydrogenibium azorense
97.3%	Sulfurihydrogenibium azorense
97.3%	Sulfurihydrogenibium azorense
98.6%	Acinetobacter junii
92.5%	Acinetobacter johnsonii
97.3%	Sulfurihydrogenibium rodmanii
97.3%	Sulfurihydrogenibium rodmanii
99.3%	Sulfurihydrogenibium azorense
99.3%	Sulfurihydrogenibium azorense
97.3%	Sulfurihydrogenibium azorense
99.3%	Sulfurihydrogenibium azorense
99.3%	Sulfurihydrogenibium azorense
97.3%	Sulfurihydrogenibium azorense
97.3%	Sulfurihydrogenibium azorense
97.3%	Sulfurihydrogenibium azorense
97.3%	Sulfurihydrogenibium azorense
97.3%	Sulfurihydrogenibium azorense
97.3%	Sulfurihydrogenibium azorense
97.3%	Sulfurihydrogenibium azorense
97.3%	Sulfurihydrogenibium azorense
97.3%	Sulfurihydrogenibium azorense
97.3%	Sulfurihydrogenibium azorense
97.3%	Sulfurihydrogenibium azorense
97.3%	Sulfurihydrogenibium azorense
97.3%	Sulfurihydrogenibium azorense
99.3%	Sulfurihydrogenibium azorense
97.3%	Sulfurihydrogenibium azorense
97.3%	Sulfurihydrogenibium azorense
97.3%	Sulfurihydrogenibium azorense
97.3%	Hyphomicrobium aestuarii
97.3%	Zymomonas mobilis
92.6%	Thermodesulfobacterium geofontis
97.3%	Kallotenue papyrolyticum
97.3%	Pseudochelatococcus lubricantis
97.3%	Sphingomonas hengshuiensis
97.3%	Phreatobacter stygius
97.3%	Phreatobacter stygius
97.9%	Sulfurihydrogenibium azorense
97.9%	Sulfurihydrogenibium azorense
93.1%	Thermodesulfobacterium geofontis
95.1%	Thermus tengchongensis
95.6%	Thermus antranikianii
99.3%	Sulfurihydrogenibium azorense
98.0%	Sulfurihydrogenibium azorense
98.0%	Sulfurihydrogenibium azorense
98.0%	Sulfurihydrogenibium azorense
98.0%	Sulfurihydrogenibium azorense
98.0%	Sulfurihydrogenibium azorense
98.0%	Sulfurihydrogenibium azorense
98.0%	Sulfurihydrogenibium azorense
98.0%	Sulfurihydrogenibium azorense
98.6%	Sulfurihydrogenibium azorense
98.0%	Sulfurihydrogenibium azorense
95.6%	Thermus tengchongensis
93.6%	Hydrogenobacter subterraneus
98.0%	Sulfurihydrogenibium rodmanii
98.0%	Sulfurihydrogenibium azorense
98.0%	Sulfurihydrogenibium azorense
99.3%	Sulfurihydrogenibium azorense
98.0%	Sulfurihydrogenibium azorense
99.3%	Sulfurihydrogenibium azorense
100.0%	Sulfurihydrogenibium azorense
98.0%	Sulfurihydrogenibium azorense
98.0%	Sulfurihydrogenibium azorense
100.0%	Sulfurihydrogenibium azorense
98.0%	Sulfurihydrogenibium azorense
100.0%	Sulfurihydrogenibium azorense
98.0%	Sulfurihydrogenibium azorense
98.0%	Sulfurihydrogenibium azorense
98.0%	Sulfurihydrogenibium azorense
98.0%	Sulfurihydrogenibium azorense
98.0%	Sulfurihydrogenibium azorense
98.0%	Sulfurihydrogenibium azorense
98.0%	Sulfurihydrogenibium azorense
98.0%	Sulfurihydrogenibium azorense
98.0%	Sulfurihydrogenibium azorense
98.0%	Sulfurihydrogenibium azorense
100.0%	Sulfurihydrogenibium azorense
98.0%	Sulfurihydrogenibium azorense
98.0%	Sulfurihydrogenibium azorense
98.0%	Sulfurihydrogenibium azorense
98.0%	Sulfurihydrogenibium azorense
98.0%	Sulfurihydrogenibium azorense
99.3%	Sulfurihydrogenibium azorense
98.0%	Sulfurihydrogenibium azorense
98.0%	Sulfurihydrogenibium azorense
98.0%	Sulfurihydrogenibium azorense
98.0%	Sulfurihydrogenibium azorense
100.0%	Sulfurihydrogenibium azorense
100.0%	Sulfurihydrogenibium azorense
98.0%	Sulfurihydrogenibium azorense
98.0%	Sulfurihydrogenibium azorense
98.0%	Zymomonas mobilis
93.1%	Thermodesulfobacterium geofontis
93.1%	Thermodesulfobacterium geofontis
93.1%	Thermodesulfobacterium geofontis
93.1%	Thermodesulfobacterium geofontis
98.0%	Kallotenue papyrolyticum
98.0%	Pseudochelatococcus lubricantis
98.0%	Sphingomonas hengshuiensis
98.0%	Sphingomonas hengshuiensis
98.0%	Sphingomonas hengshuiensis
100.0%	Phreatobacter stygius
98.0%	Phreatobacter stygius
98.0%	Phreatobacter stygius
98.0%	Stakelama algicida
98.0%	Methylobacterium segetis
98.0%	Mesorhizobium norvegicum
93.6%	Thiobacter subterraneus
98.6%	Sphingopyxis alaskensis
98.0%	Thermodesulfovibrio yellowstonii
98.0%	Thermodesulfovibrio yellowstonii
98.0%	Sulfurihydrogenibium azorense
98.6%	Sulfurihydrogenibium azorense
98.6%	Sulfurihydrogenibium azorense
98.6%	Sulfurihydrogenibium azorense
98.0%	Sulfurihydrogenibium azorense
99.3%	Sulfurihydrogenibium azorense
93.7%	Acinetobacter junii
98.5%	Sulfurihydrogenibium azorense
98.6%	Sulfurihydrogenibium azorense
99.3%	Sulfurihydrogenibium azorense
99.3%	Sulfurihydrogenibium azorense
100.0%	Sulfurihydrogenibium azorense
98.5%	Sulfurihydrogenibium azorense
100.0%	Sulfurihydrogenibium azorense
99.3%	Sulfurihydrogenibium azorense
98.6%	Sulfurihydrogenibium azorense
99.3%	Sulfurihydrogenibium azorense
98.6%	Peptoniphilus coxii
93.7%	Acinetobacter junii
96.2%	Thermus tengchongensis
98.6%	Sphingomonas hengshuiensis
98.6%	Sphingomonas hengshuiensis
97.4%
97.4%	Mycolicibacterium arcueilense
98.6%	Phreatobacter stygius
98.6%	Phreatobacter stygius
98.6%	Phreatobacter stygius
98.6%	Phreatobacter stygius
98.6%	Phreatobacter stygius
94.2%	Bacillus panaciterrae
95.2%	Ignavibacterium album
98.6%	Sulfurihydrogenibium azorense
100.0%	Sulfurihydrogenibium azorense
98.6%	Sulfurihydrogenibium azorense
98.6%	Sulfurihydrogenibium azorense
98.6%	Sulfurihydrogenibium azorense
99.3%	Sulfurihydrogenibium azorense
98.6%	Sulfurihydrogenibium azorense
98.6%	Sulfurihydrogenibium azorense
98.6%	Sulfurihydrogenibium azorense
98.6%	Sulfurihydrogenibium azorense
98.6%	Sulfurihydrogenibium azorense
98.6%	Sulfurihydrogenibium azorense
100.0%	Sulfurihydrogenibium azorense
98.6%	Sulfurihydrogenibium azorense
98.6%	Sulfurihydrogenibium azorense
98.6%	Sulfurihydrogenibium azorense
98.6%	Sulfurihydrogenibium azorense
93.7%	Thermodesulfobacterium commune
93.7%	Thermodesulfobacterium geofontis
98.6%	Pseudochelatococcus lubricantis
98.6%	Pseudochelatococcus lubricantis
98.6%	Sphingomonas hengshuiensis
98.6%	Sphingomonas hengshuiensis
98.6%	Sphingomonas hengshuiensis
98.6%	Sphingomonas hengshuiensis
98.6%	Sphingomonas hengshuiensis
98.6%	Sphingomonas hengshuiensis
98.6%	Sphingomonas hengshuiensis
98.6%	Sphingomonas hengshuiensis
98.6%	Sphingomonas hengshuiensis
98.6%	Sphingomonas hengshuiensis
98.6%	Sphingomonas hengshuiensis
98.6%	Sphingomonas hengshuiensis
98.6%	Sphingomonas hengshuiensis
98.6%	Sphingomonas hengshuiensis
98.6%	Sphingomonas hengshuiensis
98.6%	Sphingomonas hengshuiensis
98.6%	Sphingomonas hengshuiensis
98.6%	Sphingomonas hengshuiensis
98.6%	Sphingomonas hengshuiensis
98.6%	Sphingomonas hengshuiensis
98.6%	Sphingomonas panacis
98.6%	Sphingomonas prati
98.6%	Rhizobium oryziradicis
98.6%	Rhizobium oryziradicis
98.6%	Rhizobium oryziradicis
98.6%	Rhizobium oryziradicis
98.6%	Rhizobium oryziradicis
98.6%	Phreatobacter stygius
98.6%	Phreatobacter stygius
98.6%	Phreatobacter stygius
98.6%	Phreatobacter stygius
98.6%	Phreatobacter stygius
98.6%	Phreatobacter stygius
98.6%	Phreatobacter stygius
98.6%	Phreatobacter stygius
98.6%	Phreatobacter stygius
98.6%	Phreatobacter stygius
98.6%	Phreatobacter stygius
98.6%	Phreatobacter stygius
98.6%	Phreatobacter stygius
98.6%	Phreatobacter stygius
98.6%	Phreatobacter stygius
98.6%	Phreatobacter stygius
98.6%	Phreatobacter stygius
98.6%	Phreatobacter stygius
98.6%	Phreatobacter stygius
98.6%	Phreatobacter stygius
98.6%	Phreatobacter stygius
98.6%	Stakelama algicida
98.6%	Stakelama algicida
98.6%	Aquisediminimonas sediminicola
98.6%	Aquisediminimonas sediminicola
98.6%	Methylobacterium segetis
98.6%	Methylobacterium segetis
98.6%	Mesorhizobium norvegicum
99.3%	Sulfurihydrogenibium azorense
100.0%	Sulfurihydrogenibium azorense
99.3%	Sulfurihydrogenibium azorense
99.3%	Sulfurihydrogenibium azorense
98.7%	Sulfurihydrogenibium azorense
94.3%	Zoogloea ramigera
94.3%	Zoogloea ramigera
94.3%	Zoogloea ramigera
99.3%	Sphingomonas hengshuiensis
99.3%	Sphingomonas hengshuiensis
99.3%	Phreatobacter stygius
99.3%	Phreatobacter stygius
96.9%	Thermus antranikianii
95.3%	Ignavibacterium album
100.0%	Sulfurihydrogenibium azorense
99.0%	Sulfurihydrogenibium azorense
100.0%	Sulfurihydrogenibium azorense
100.0%	Sulfurihydrogenibium azorense
99.3%	Lachnoanaerobaculum umeaense
94.3%	Acinetobacter junii
94.3%	Acinetobacter junii
96.9%	Thermus tengchongensis
96.9%	Thermus tengchongensis
99.3%	Sphingomonas hengshuiensis
100.0%	Sphingomonas hengshuiensis
100.0%	Sphingomonas hengshuiensis
98.0%	Lawsonella clevelandensis
98.7%	Desulfotomaculum profundi
99.3%	Phreatobacter stygius
99.3%	Phenylobacterium terrae
98.2%	Corynebacterium coyleae
98.2%	Corynebacterium coyleae
98.2%	Corynebacterium coyleae
99.3%	Oligotropha carboxidovorans
99.3%	Oligotropha carboxidovorans
99.3%	Sulfurihydrogenibium azorense
99.3%	Sulfurihydrogenibium azorense
100.0%	Sulfurihydrogenibium azorense
100.0%	Sulfurihydrogenibium azorense
99.5%	Sulfurihydrogenibium azorense
97.5%	Agromyces flavus
99.3%	Lachnoanaerobaculum umeaense
99.3%	Peptoniphilus coxii
94.3%	Thermodesulfobacterium geofontis
94.3%	Thermodesulfobacterium geofontis
99.3%	Pseudochelatococcus lubricantis
100.0%	Sphingomonas hengshuiensis
99.3%	Sphingomonas hengshuiensis
100.0%	Sphingomonas hengshuiensis
99.3%	Sphingomonas panacis
99.3%	Bradyrhizobium vignae
99.3%	Sphingobium hydrophobicum
99.3%	Sphingobium hydrophobicum
99.3%	Sphingobium hydrophobicum
99.3%	Croceicoccus mobilis
99.3%	Rhizobium oryziradicis
99.3%	Rhizobium oryziradicis
99.3%	Caulobacter rhizosphaerae
99.3%	Rhizobium zeae
99.3%	Rhizobium zeae
99.3%	Phreatobacter stygius
100.0%	Phreatobacter stygius
99.3%	Phreatobacter stygius
99.3%	Phreatobacter stygius
94.8%	Bacillus endozanthoxylicus
99.3%	Aurantimonas aggregata
99.3%	Stakelama algicida
99.3%	Mesorhizobium carbonis
99.3%	Methylobacterium segetis
99.3%	Mesorhizobium norvegicum
99.3%	Thermodesulfovibrio yellowstonii
99.3%	Sulfurihydrogenibium azorense
100.0%	Sulfurihydrogenibium azorense
100.0%	Sulfurihydrogenibium azorense
94.8%	Zoogloea ramigera
94.8%	Thermodesulfobacterium geofontis
98.7%	Lawsonella clevelandensis
98.7%	Mycolicibacterium arcueilense
94.8%	Hydrogenobacter subterraneus
94.8%	Hydrogenobacter subterraneus
94.8%	Hydrogenobacter subterraneus
100.0%	Sulfurihydrogenibium azorense
99.3%	Sulfurihydrogenibium azorense
99.3%	Sulfurihydrogenibium azorense
98.7%	Dietzia natronolimnaea
94.9%	Acinetobacter junii
94.8%	Acinetobacter junii
97.5%	Thermus tengchongensis
97.5%	Thermus tengchongensis
97.5%	Thermus tengchongensis
98.7%	Kocuria arsenatis
98.7%	Lawsonella clevelandensis
98.7%	Lawsonella clevelandensis
98.7%
98.7%
98.7%
98.7%
98.7%	Mycolicibacterium arcueilense
98.7%	Mycolicibacterium arcueilense
99.3%	Mycolicibacterium arcueilense
100.0%	Sphingobium hydrophobicum
98.7%	Mycolicibacterium helvum
99.3%	Desulfotomaculum profundi
99.3%	Desulfotomaculum profundi
99.3%	Desulfotomaculum profundi
99.3%	Desulfotomaculum profundi
100.0%	Rhizobium zeae
100.0%	Phenylobacterium terrae
97.5%	Thermus caldilimi
95.4%	Aquabacterium commune
97.5%	Thermus brockianus
98.9%	Corynebacterium coyleae
100.0%	Oligotropha carboxidovorans
99.3%	Sulfurihydrogenibium azorense
100.0%	Sulfurihydrogenibium azorense
98.1%	Agromyces flavus
100.0%	Lachnoanaerobaculum umeaense
94.9%	Thermodesulfobacterium geofontis
94.9%	Thermodesulfobacterium geofontis
97.5%	Thermus tengchongensis
97.5%	Thermus tengchongensis
99.3%	Thermus tengchongensis
100.0%	Sphingobium phenoxybenzoativorans
100.0%	Sphingomonas hengshuiensis
100.0%	Bradyrhizobium vignae
100.0%	Sphingobium hydrophobicum
100.0%	Croceicoccus mobilis
100.0%	Rhizobium oryziradicis
100.0%	Caulobacter rhizosphaerae
100.0%	Rhizobium zeae
100.0%	Phreatobacter stygius
100.0%	Aurantimonas aggregata
100.0%	Mesorhizobium carbonis
100.0%	Rhizobium glycinendophyticum
100.0%	Methylobacterium segetis
100.0%	Mesorhizobium norvegicum
95.4%	Schlegelella thermodepolymerans
100.0%	Sulfurihydrogenibium azorense
99.3%	Sulfurihydrogenibium azorense
97.5%	Thermus tengchongensis
97.5%	Thermus tengchongensis
97.5%	Thermus tengchongensis
97.5%	Thermus tengchongensis
97.5%	Thermus tengchongensis
99.3%	Thermus tengchongensis
95.4%	Paenibacillus aurantiacus
95.4%	Paenibacillus aurantiacus
95.4%	Hydrogenobacter subterraneus
95.4%	Hydrogenobacter subterraneus
100.0%	Sulfurihydrogenibium azorense
99.3%	Catenulispora graminis
99.3%	Dietzia natronolimnaea
99.3%	Dietzia natronolimnaea
95.4%	Acinetobacter junii
95.4%	Acinetobacter junii
95.4%	Thermodesulfobacterium geofontis
99.3%	Rhodococcus phenolicus
99.3%	Candidatus Planktoluna
99.3%	Candidatus Planktoluna
98.1%	Thermus tengchongensis
99.3%	Thermus tengchongensis
99.3%	Kocuria arsenatis
99.3%	Lawsonella clevelandensis
99.3%	Lawsonella clevelandensis
99.3%
99.3%	Mycolicibacterium arcueilense
100.0%	Desulfotomaculum profundi
99.4%	Corynebacterium tuberculostearicum
99.4%	Corynebacterium accolens
100.0%	Sulfurihydrogenibium azorense
95.4%	Thermodesulfobacterium geofontis
95.4%	Thermodesulfobacterium geofontis
95.4%	Thermodesulfobacterium geofontis
95.5%	Thermodesulfobacterium geofontis
95.4%	Thermodesulfobacterium geofontis
95.4%	Thermodesulfobacterium geofontis
95.4%	Thermodesulfobacterium geofontis
95.4%	Thermodesulfobacterium geofontis
95.4%	Thermodesulfobacterium geofontis
95.4%	Thermodesulfobacterium geofontis
95.4%	Thermodesulfobacterium geofontis
95.4%	Thermodesulfobacterium geofontis
95.4%	Thermodesulfobacterium geofontis
98.1%	Thermus tengchongensis
98.1%	Thermus tengchongensis
98.1%	Thermus tengchongensis
95.9%	Bacillus endozanthoxylicus
96.0%	Aquabacterium commune
98.1%	Thermus antranikianii
100.0%	Sulfurihydrogenibium azorense
98.1%	Thermus tengchongensis
98.7%	Thermus tengchongensis
98.1%	Thermus tengchongensis
98.7%	Thermus tengchongensis
98.1%	Thermus tengchongensis
98.1%	Thermus tengchongensis
98.1%	Thermus tengchongensis
98.1%	Thermus tengchongensis
98.1%	Thermus tengchongensis
98.1%	Thermus tengchongensis
98.1%	Thermus tengchongensis
98.1%	Thermus tengchongensis
98.1%	Thermus tengchongensis
98.1%	Thermus tengchongensis
98.1%	Thermus tengchongensis
98.1%	Thermus tengchongensis
99.4%	Thermus tengchongensis
98.7%	Thermus tengchongensis
98.1%	Thermus tengchongensis
98.1%	Thermus tengchongensis
98.1%	Thermus tengchongensis
98.1%	Thermus tengchongensis
96.0%	Paenibacillus aurantiacus
96.0%	Hydrogenobacter subterraneus
96.0%	Hydrogenobacter subterraneus
96.0%	Hydrogenobacter subterraneus
99.4%	Sulfurihydrogenibium azorense
98.8%	Sulfurihydrogenibium azorense
100.0%	Dietzia natronolimnaea
96.0%	Acinetobacter junii
96.0%	Acinetobacter junii
96.0%	Acinetobacter junii
96.0%	Acinetobacter junii
96.0%	Thermodesulfobacterium geofontis
96.0%	Thermodesulfobacterium geofontis
96.0%	Thermodesulfobacterium geofontis
96.0%	Thermodesulfobacterium geofontis
96.0%	Thermodesulfobacterium geofontis
96.0%	Thermodesulfobacterium geofontis
96.0%	Thermodesulfobacterium geofontis
100.0%	Rhodococcus phenolicus
100.0%	Candidatus Planktoluna
98.7%	Thermus tengchongensis
100.0%	Kocuria arsenatis
100.0%	Lawsonella clevelandensis
100.0%
100.0%	Mycolicibacterium arcueilense
100.0%	Mycolicibacterium helvum
98.8%	Thermus antranikianii
100.0%	Corynebacterium tuberculostearicum
100.0%	Corynebacterium accolens
99.4%	Sulfurihydrogenibium azorense
99.4%	Sulfurihydrogenibium azorense
99.4%	Sulfurihydrogenibium azorense
98.8%	Sulfurihydrogenibium azorense
98.8%	Sulfurihydrogenibium azorense
99.4%	Sulfurihydrogenibium azorense
99.4%	Sulfurihydrogenibium azorense
99.4%	Sulfurihydrogenibium azorense
99.4%	Sulfurihydrogenibium azorense
99.4%	Sulfurihydrogenibium azorense
96.0%	Thermodesulfobacterium commune
96.0%	Thermodesulfobacterium geofontis
96.0%	Thermodesulfobacterium geofontis
96.0%	Thermodesulfobacterium geofontis
96.0%	Thermodesulfobacterium geofontis
96.0%	Thermodesulfobacterium geofontis
96.0%	Thermodesulfobacterium geofontis
96.0%	Thermodesulfobacterium geofontis
96.0%	Thermodesulfobacterium geofontis
96.0%	Thermodesulfobacterium geofontis
96.0%	Thermodesulfobacterium geofontis
96.0%	Thermodesulfobacterium geofontis
96.0%	Thermodesulfobacterium geofontis
96.0%	Thermodesulfobacterium geofontis
96.0%	Thermodesulfobacterium geofontis
96.0%	Thermodesulfobacterium geofontis
96.0%	Thermodesulfobacterium geofontis
96.0%	Thermodesulfobacterium geofontis
96.0%	Thermodesulfobacterium geofontis
96.0%	Thermodesulfobacterium geofontis
96.0%	Thermodesulfobacterium geofontis
96.0%	Thermodesulfobacterium geofontis
96.0%	Thermodesulfobacterium geofontis
96.0%	Thermodesulfobacterium geofontis
96.0%	Thermodesulfobacterium geofontis
96.0%	Thermodesulfobacterium geofontis
96.0%	Thermodesulfobacterium geofontis
96.5%	Methyloversatilis thermotolerans
99.4%	Thermus tengchongensis
98.8%	Thermus tengchongensis
99.4%	Thermus tengchongensis
99.4%	Thermus tengchongensis
96.5%	Aquabacterium commune
98.8%	Thermus antranikianii
98.8%	Thermus antranikianii
96.5%	Azovibrio restrictus
98.8%	Deinococcus navajonensis
98.8%	Deinococcus navajonensis
98.2%	Sulfurihydrogenibium azorense
98.8%	Sulfurihydrogenibium azorense
98.8%	Deinococcus indicus
96.5%	Methyloversatilis thermotolerans
99.4%	Thermus tengchongensis
98.8%	Thermus tengchongensis
98.8%	Thermus tengchongensis
99.4%	Phreatobacter stygius
96.6%	Hydrogenobacter subterraneus
96.6%	Hydrogenobacter subterraneus
96.6%	Hydrogenobacter subterraneus
96.7%	Thermithiobacillus tepidarius
100.0%	Sulfurihydrogenibium azorense
98.8%	Sulfurihydrogenibium azorense
98.8%	Sulfurihydrogenibium azorense
98.8%	Sulfurihydrogenibium azorense
100.0%	Sulfurihydrogenibium azorense
100.0%	Sulfurihydrogenibium azorense
96.6%	Acinetobacter junii
96.6%	Acinetobacter junii
96.6%	Acinetobacter junii
96.6%	Acinetobacter junii
96.6%	Thermodesulfobacterium geofontis
96.6%	Thermodesulfobacterium geofontis
96.6%	Thermodesulfobacterium geofontis
96.6%	Thermodesulfobacterium geofontis
96.6%	Thermodesulfobacterium geofontis
96.6%	Thermodesulfobacterium geofontis
96.6%	Thermodesulfobacterium geofontis
96.6%	Thermodesulfobacterium geofontis
96.6%	Thermodesulfobacterium geofontis
96.6%	Thermodesulfobacterium geofontis
96.6%	Thermodesulfobacterium geofontis
96.6%	Thermodesulfobacterium geofontis
96.6%	Thermodesulfobacterium geofontis
96.6%	Thermodesulfobacterium geofontis
96.6%	Thermodesulfobacterium geofontis
96.6%	Thermodesulfobacterium geofontis
96.6%	Thermodesulfobacterium geofontis
96.6%	Thermodesulfobacterium geofontis
96.6%	Thermodesulfobacterium geofontis
96.6%	Thermodesulfobacterium geofontis
96.6%	Thermodesulfobacterium geofontis
96.6%	Thermodesulfobacterium geofontis
96.6%	Thermodesulfobacterium geofontis
96.6%	Thermodesulfobacterium geofontis
96.6%	Thermodesulfobacterium geofontis
96.6%	Thermodesulfobacterium geofontis
96.6%	Thermodesulfobacterium geofontis
96.6%	Thermodesulfobacterium geofontis
96.6%	Thermodesulfobacterium geofontis
96.6%	Thermodesulfobacterium geofontis
96.6%	Thermodesulfobacterium geofontis
96.6%	Thermodesulfobacterium geofontis
96.6%	Thermodesulfobacterium geofontis
96.6%	Thermodesulfobacterium geofontis
96.6%	Thermodesulfobacterium geofontis
96.6%	Thermodesulfobacterium geofontis
96.6%	Thermodesulfobacterium geofontis
96.6%	Thermodesulfobacterium geofontis
96.6%	Thermodesulfobacterium geofontis
96.6%	Thermodesulfobacterium geofontis
96.6%	Thermodesulfobacterium geofontis
96.6%	Thermodesulfobacterium geofontis
96.6%	Thermodesulfobacterium geofontis
98.8%	Thermus tengchongensis
99.4%	Thermus tengchongensis
99.4%	Thermus tengchongensis
99.4%	Thermus tengchongensis
99.4%	Thermus brockianus
99.4%	Deinococcus navajonensis
99.4%	Sulfurihydrogenibium azorense
99.4%	Sulfurihydrogenibium azorense
100.0%	Sulfurihydrogenibium azorense
100.0%	Sulfurihydrogenibium azorense
100.0%	Sulfurihydrogenibium azorense
98.8%	Sulfurihydrogenibium azorense
98.8%	Sulfurihydrogenibium azorense
100.0%	Sulfurihydrogenibium azorense
100.0%	Sulfurihydrogenibium azorense
100.0%	Sulfurihydrogenibium azorense
100.0%	Sulfurihydrogenibium azorense
98.8%	Sulfurihydrogenibium azorense
99.4%	Sulfurihydrogenibium azorense
98.8%	Sulfurihydrogenibium azorense
100.0%	Sulfurihydrogenibium azorense
98.8%	Sulfurihydrogenibium azorense
100.0%	Sulfurihydrogenibium azorense
98.8%	Sulfurihydrogenibium azorense
100.0%	Sulfurihydrogenibium azorense
100.0%	Sulfurihydrogenibium azorense
100.0%	Sulfurihydrogenibium azorense
99.4%	Deinococcus indicus
96.6%	Thermodesulfobacterium geofontis
96.6%	Thermodesulfobacterium geofontis
96.6%	Thermodesulfobacterium geofontis
96.6%	Thermodesulfobacterium geofontis
96.6%	Thermodesulfobacterium geofontis
96.6%	Thermodesulfobacterium geofontis
96.6%	Thermodesulfobacterium geofontis
96.6%	Thermodesulfobacterium geofontis
96.6%	Thermodesulfobacterium geofontis
96.6%	Thermodesulfobacterium geofontis
96.6%	Thermodesulfobacterium geofontis
96.6%	Thermodesulfobacterium geofontis
96.6%	Thermodesulfobacterium geofontis
96.6%	Thermodesulfobacterium geofontis
96.6%	Thermodesulfobacterium geofontis
96.6%	Thermodesulfobacterium geofontis
96.6%	Thermodesulfobacterium geofontis
96.6%	Thermodesulfobacterium geofontis
96.6%	Thermodesulfobacterium geofontis
96.6%	Thermodesulfobacterium geofontis
96.6%	Thermodesulfobacterium geofontis
96.6%	Thermodesulfobacterium geofontis
96.6%	Thermodesulfobacterium geofontis
96.6%	Thermodesulfobacterium geofontis
96.6%	Thermodesulfobacterium geofontis
96.6%	Thermodesulfobacterium geofontis
96.6%	Thermodesulfobacterium geofontis
96.6%	Thermodesulfobacterium geofontis
96.6%	Thermodesulfobacterium geofontis
96.6%	Thermodesulfobacterium geofontis
96.6%	Thermodesulfobacterium geofontis
96.6%	Thermodesulfobacterium geofontis
96.6%	Thermodesulfobacterium geofontis
96.6%	Thermodesulfobacterium geofontis
96.6%	Thermodesulfobacterium geofontis
96.6%	Thermodesulfobacterium geofontis
96.6%	Thermodesulfobacterium geofontis
96.6%	Thermodesulfobacterium geofontis
96.6%	Thermodesulfobacterium geofontis
96.6%	Thermodesulfobacterium geofontis
96.6%	Thermodesulfobacterium geofontis
96.6%	Thermodesulfobacterium geofontis
96.6%	Thermodesulfobacterium geofontis
96.6%	Thermodesulfobacterium geofontis
96.6%	Thermodesulfobacterium geofontis
96.6%	Thermodesulfobacterium geofontis
96.6%	Thermodesulfobacterium geofontis
96.6%	Thermodesulfobacterium geofontis
96.6%	Thermodesulfobacterium geofontis
96.6%	Thermodesulfobacterium geofontis
96.6%	Thermodesulfobacterium geofontis
96.6%	Thermodesulfobacterium geofontis
96.6%	Thermodesulfobacterium geofontis
96.6%	Thermodesulfobacterium geofontis
96.6%	Thermodesulfobacterium geofontis
96.6%	Thermodesulfobacterium geofontis
96.6%	Thermodesulfobacterium geofontis
96.6%	Thermodesulfobacterium geofontis
96.6%	Thermodesulfobacterium geofontis
96.6%	Thermodesulfobacterium geofontis
96.6%	Thermodesulfobacterium geofontis
96.6%	Thermodesulfobacterium geofontis
96.6%	Thermodesulfobacterium geofontis
96.6%	Thermodesulfobacterium geofontis
96.6%	Thermodesulfobacterium geofontis
96.6%	Thermodesulfobacterium geofontis
96.6%	Thermodesulfobacterium geofontis
96.6%	Thermodesulfobacterium geofontis
96.6%	Thermodesulfobacterium geofontis
96.6%	Thermodesulfobacterium geofontis
96.6%	Thermodesulfobacterium geofontis
96.6%	Thermodesulfobacterium geofontis
96.6%	Thermodesulfobacterium geofontis
96.6%	Thermodesulfobacterium geofontis
96.6%	Thermodesulfobacterium geofontis
96.6%	Thermodesulfobacterium geofontis
96.6%	Thermodesulfobacterium geofontis
96.6%	Thermodesulfobacterium geofontis
96.6%	Thermodesulfobacterium geofontis
96.6%	Thermodesulfobacterium geofontis
96.6%	Thermodesulfobacterium geofontis
96.6%	Thermodesulfobacterium geofontis
96.6%	Thermodesulfobacterium geofontis
96.6%	Thermodesulfobacterium geofontis
96.6%	Thermodesulfobacterium geofontis
96.6%	Thermodesulfobacterium geofontis
96.6%	Thermodesulfobacterium geofontis
96.6%	Thermodesulfobacterium geofontis
96.6%	Thermodesulfobacterium geofontis
96.6%	Thermodesulfobacterium geofontis
96.6%	Thermodesulfobacterium geofontis
96.6%	Thermodesulfobacterium geofontis
96.6%	Thermodesulfobacterium geofontis
96.6%	Thermodesulfobacterium geofontis
96.6%	Thermodesulfobacterium geofontis
96.6%	Thermodesulfobacterium geofontis
96.6%	Thermodesulfobacterium geofontis
96.6%	Thermodesulfobacterium geofontis
96.6%	Thermodesulfobacterium geofontis
96.6%	Thermodesulfobacterium geofontis
96.6%	Thermodesulfobacterium geofontis
96.6%	Thermodesulfobacterium geofontis
96.6%	Thermodesulfobacterium geofontis
96.6%	Thermodesulfobacterium geofontis
96.6%	Thermodesulfobacterium geofontis
96.6%	Thermodesulfobacterium geofontis
96.6%	Thermodesulfobacterium geofontis
96.6%	Thermodesulfobacterium geofontis
96.6%	Thermodesulfobacterium geofontis
96.6%	Thermodesulfobacterium geofontis
96.6%	Thermodesulfobacterium geofontis
96.6%	Thermodesulfobacterium geofontis
96.6%	Thermodesulfobacterium geofontis
96.6%	Thermodesulfobacterium geofontis
96.6%	Thermodesulfobacterium geofontis
96.6%	Thermodesulfobacterium geofontis
96.6%	Thermodesulfobacterium geofontis
96.6%	Thermodesulfobacterium geofontis
96.6%	Thermodesulfobacterium geofontis
96.6%	Thermodesulfobacterium geofontis
96.6%	Thermodesulfobacterium geofontis
96.6%	Thermodesulfobacterium geofontis
96.6%	Thermodesulfobacterium geofontis
96.6%	Thermodesulfobacterium geofontis
96.6%	Thermodesulfobacterium geofontis
96.6%	Thermodesulfobacterium geofontis
96.6%	Thermodesulfobacterium geofontis
96.6%	Thermodesulfobacterium geofontis
96.6%	Thermodesulfobacterium geofontis
96.6%	Thermodesulfobacterium geofontis
96.6%	Thermodesulfobacterium geofontis
96.6%	Thermodesulfobacterium geofontis
96.6%	Thermodesulfobacterium geofontis
96.6%	Thermodesulfobacterium geofontis
96.6%	Thermodesulfobacterium geofontis
96.6%	Thermodesulfobacterium geofontis
96.6%	Thermodesulfobacterium geofontis
96.6%	Thermodesulfobacterium geofontis
96.6%	Thermodesulfobacterium geofontis
96.6%	Thermodesulfobacterium geofontis
96.6%	Thermodesulfobacterium geofontis
96.6%	Thermodesulfobacterium geofontis
96.6%	Thermodesulfobacterium geofontis
96.6%	Thermodesulfobacterium geofontis
96.6%	Thermodesulfobacterium geofontis
96.6%	Thermodesulfobacterium geofontis
96.6%	Thermodesulfobacterium geofontis
96.6%	Thermodesulfobacterium geofontis
96.6%	Thermodesulfobacterium geofontis
96.6%	Thermodesulfobacterium geofontis
96.6%	Thermodesulfobacterium geofontis
96.6%	Thermodesulfobacterium geofontis
96.6%	Thermodesulfobacterium geofontis
96.6%	Thermodesulfobacterium geofontis
96.6%	Thermodesulfobacterium geofontis
96.6%	Thermodesulfobacterium geofontis
96.6%	Thermodesulfobacterium geofontis
96.6%	Thermodesulfobacterium geofontis
96.6%	Thermodesulfobacterium geofontis
96.6%	Thermodesulfobacterium geofontis
96.6%	Thermodesulfobacterium geofontis
96.6%	Thermodesulfobacterium geofontis
99.4%	Thermus tengchongensis
100.0%	Sphingomonas hengshuiensis
100.0%	Phreatobacter stygius
97.1%	Bacillus endozanthoxylicus
97.1%	Thiobacter subterraneus
97.1%	Aquabacterium commune
97.1%	Azovibrio restrictus
97.1%	Azovibrio restrictus
97.1%	Azovibrio restrictus
97.1%	Azovibrio restrictus
99.4%	Thermus brockianus
97.1%	Roseateles aquatilis
99.4%	Deinococcus navajonensis
98.8%	Sulfurihydrogenibium azorense
98.8%	Sulfurihydrogenibium azorense
99.4%	Sulfurihydrogenibium azorense
99.4%	Sulfurihydrogenibium azorense
97.1%	Acidovorax soli
97.1%	Methyloversatilis thermotolerans
99.4%	Thermus tengchongensis
99.4%	Thermus tengchongensis
97.1%	Bacillus borbori
97.1%	Bacillus endozanthoxylicus
97.1%	Hydrogenobacter subterraneus
97.1%	Hydrogenobacter subterraneus
97.1%	Hydrogenobacter subterraneus
97.3%	Aquabacterium citratiphilum
97.3%	Thermithiobacillus tepidarius
99.4%	Sulfurihydrogenibium azorense
98.8%	Sulfurihydrogenibium azorense
99.4%	Sulfurihydrogenibium azorense
99.4%	Sulfurihydrogenibium azorense
97.1%	Acinetobacter junii
97.1%	Acinetobacter junii
97.1%	Acinetobacter junii
97.1%	Thermodesulfobacterium geofontis
97.1%	Thermodesulfobacterium geofontis
97.1%	Thermodesulfobacterium geofontis
97.1%	Thermodesulfobacterium geofontis
97.1%	Thermodesulfobacterium geofontis
97.1%	Thermodesulfobacterium geofontis
97.1%	Thermodesulfobacterium geofontis
97.1%	Thermodesulfobacterium geofontis
97.1%	Thermodesulfobacterium geofontis
97.1%	Thermodesulfobacterium geofontis
97.1%	Thermodesulfobacterium geofontis
97.1%	Thermodesulfobacterium geofontis
97.1%	Thermodesulfobacterium geofontis
97.1%	Thermodesulfobacterium geofontis
97.1%	Thermodesulfobacterium geofontis
97.1%	Thermodesulfobacterium geofontis
97.1%	Thermodesulfobacterium geofontis
97.1%	Thermodesulfobacterium geofontis
97.1%	Thermodesulfobacterium geofontis
97.1%	Thermodesulfobacterium geofontis
97.1%	Thermodesulfobacterium geofontis
97.1%	Thermodesulfobacterium geofontis
97.1%	Thermodesulfobacterium geofontis
97.1%	Thermodesulfobacterium geofontis
97.1%	Thermodesulfobacterium geofontis
97.1%	Thermodesulfobacterium geofontis
97.1%	Thermodesulfobacterium geofontis
97.1%	Thermodesulfobacterium geofontis
97.1%	Thermodesulfobacterium geofontis
97.1%	Thermodesulfobacterium geofontis
97.1%	Thermodesulfobacterium geofontis
97.1%	Thermodesulfobacterium geofontis
97.1%	Thermodesulfobacterium geofontis
97.1%	Thermodesulfobacterium geofontis
97.1%	Thermodesulfobacterium geofontis
97.1%	Thermodesulfobacterium geofontis
97.1%	Thermodesulfobacterium geofontis
97.1%	Thermodesulfobacterium geofontis
97.1%	Thermodesulfobacterium geofontis
97.1%	Thermodesulfobacterium geofontis
97.1%	Thermodesulfobacterium geofontis
97.1%	Thermodesulfobacterium geofontis
97.1%	Thermodesulfobacterium geofontis
97.1%	Thermodesulfobacterium geofontis
97.1%	Thermodesulfobacterium geofontis
97.1%	Thermodesulfobacterium geofontis
97.1%	Thermodesulfobacterium geofontis
97.1%	Thermodesulfobacterium geofontis
97.1%	Thermodesulfobacterium geofontis
97.1%	Thermodesulfobacterium geofontis
97.1%	Thermodesulfobacterium geofontis
97.1%	Thermodesulfobacterium geofontis
97.1%	Thermodesulfobacterium geofontis
97.1%	Thermodesulfobacterium geofontis
97.1%	Thermodesulfobacterium geofontis
97.1%	Thermodesulfobacterium geofontis
97.1%	Thermodesulfobacterium geofontis
97.1%	Thermodesulfobacterium geofontis
97.1%	Thermodesulfobacterium geofontis
97.1%	Thermodesulfobacterium geofontis
97.1%	Thermodesulfobacterium geofontis
97.1%	Thermodesulfobacterium geofontis
97.1%	Thermodesulfobacterium geofontis
97.1%	Thermodesulfobacterium geofontis
97.1%	Thermodesulfobacterium geofontis
97.1%	Thermodesulfobacterium geofontis
97.1%	Thermodesulfobacterium geofontis
97.1%	Thermodesulfobacterium geofontis
97.1%	Thermodesulfobacterium geofontis
97.1%	Thermodesulfobacterium geofontis
97.1%	Thermodesulfobacterium geofontis
97.1%	Thermodesulfobacterium geofontis
97.1%	Thermodesulfobacterium geofontis
97.1%	Thermodesulfobacterium geofontis
97.1%	Thermodesulfobacterium geofontis
97.1%	Thermodesulfobacterium geofontis
97.1%	Thermodesulfobacterium geofontis
97.1%	Thermodesulfobacterium geofontis
97.1%	Thermodesulfobacterium geofontis
97.1%	Thermodesulfobacterium geofontis
97.1%	Thermodesulfobacterium geofontis
97.1%	Thermodesulfobacterium geofontis
97.1%	Thermodesulfobacterium geofontis
97.1%	Thermodesulfobacterium geofontis
97.1%	Thermodesulfobacterium geofontis
97.1%	Thermodesulfobacterium geofontis
97.1%	Thermodesulfobacterium geofontis
97.1%	Thermodesulfobacterium geofontis
97.1%	Thermodesulfobacterium geofontis
97.1%	Thermodesulfobacterium geofontis
97.1%	Thermodesulfobacterium geofontis
97.1%	Thermodesulfobacterium geofontis
97.1%	Thermodesulfobacterium geofontis
97.1%	Thermodesulfobacterium geofontis
97.1%	Thermodesulfobacterium geofontis
97.1%	Thermodesulfobacterium geofontis
97.1%	Thermodesulfobacterium geofontis
97.1%	Thermodesulfobacterium geofontis
97.1%	Thermodesulfobacterium geofontis
97.1%	Thermodesulfobacterium geofontis
97.1%	Thermodesulfobacterium geofontis
97.1%	Thermodesulfobacterium geofontis
97.1%	Thermodesulfobacterium geofontis
97.1%	Thermodesulfobacterium geofontis
97.1%	Thermodesulfobacterium geofontis
97.1%	Thermodesulfobacterium geofontis
97.1%	Thermodesulfobacterium geofontis
97.1%	Thermodesulfobacterium geofontis
97.1%	Thermodesulfobacterium geofontis
97.1%	Thermodesulfobacterium geofontis
97.1%	Thermodesulfobacterium geofontis
98.2%	Bacteroides ihuae
98.2%	Bacteroides ihuae
98.2%	Bacteroides ihuae
100.0%	Phreatobacter stygius
99.4%	Sulfurihydrogenibium azorense
99.4%	Sulfurihydrogenibium azorense
99.4%	Sulfurihydrogenibium azorense
97.7%	Acinetobacter junii
100.0%	Deinococcus indicus
97.1%	Thermodesulfobacterium geofontis
97.1%	Thermodesulfobacterium geofontis
97.1%	Thermodesulfobacterium geofontis
97.1%	Thermodesulfobacterium geofontis
97.1%	Thermodesulfobacterium geofontis
97.1%	Thermodesulfobacterium geofontis
97.1%	Thermodesulfobacterium geofontis
97.1%	Thermodesulfobacterium geofontis
97.1%	Thermodesulfobacterium geofontis
97.1%	Thermodesulfobacterium geofontis
97.1%	Thermodesulfobacterium geofontis
97.1%	Thermodesulfobacterium geofontis
97.1%	Thermodesulfobacterium geofontis
97.1%	Thermodesulfobacterium geofontis
97.1%	Thermodesulfobacterium geofontis
97.1%	Thermodesulfobacterium geofontis
97.1%	Thermodesulfobacterium geofontis
97.1%	Thermodesulfobacterium geofontis
97.1%	Thermodesulfobacterium geofontis
97.1%	Thermodesulfobacterium geofontis
97.1%	Thermodesulfobacterium geofontis
97.1%	Thermodesulfobacterium geofontis
97.1%	Thermodesulfobacterium geofontis
97.1%	Thermodesulfobacterium geofontis
97.1%	Thermodesulfobacterium geofontis
97.1%	Thermodesulfobacterium geofontis
97.1%	Thermodesulfobacterium geofontis
97.1%	Thermodesulfobacterium geofontis
97.1%	Thermodesulfobacterium geofontis
97.1%	Thermodesulfobacterium geofontis
97.1%	Thermodesulfobacterium geofontis
97.1%	Thermodesulfobacterium geofontis
97.1%	Thermodesulfobacterium geofontis
97.1%	Thermodesulfobacterium geofontis
97.1%	Thermodesulfobacterium geofontis
97.1%	Thermodesulfobacterium geofontis
97.1%	Thermodesulfobacterium geofontis
97.1%	Thermodesulfobacterium geofontis
97.1%	Thermodesulfobacterium geofontis
97.1%	Thermodesulfobacterium geofontis
97.1%	Thermodesulfobacterium geofontis
97.1%	Thermodesulfobacterium geofontis
97.1%	Thermodesulfobacterium geofontis
97.1%	Thermodesulfobacterium geofontis
97.1%	Thermodesulfobacterium geofontis
97.1%	Thermodesulfobacterium geofontis
97.1%	Thermodesulfobacterium geofontis
97.1%	Thermodesulfobacterium geofontis
97.1%	Thermodesulfobacterium geofontis
97.1%	Thermodesulfobacterium geofontis
97.1%	Thermodesulfobacterium geofontis
97.1%	Thermodesulfobacterium geofontis
97.1%	Thermodesulfobacterium geofontis
97.1%	Thermodesulfobacterium geofontis
97.1%	Thermodesulfobacterium geofontis
97.1%	Thermodesulfobacterium geofontis
97.1%	Thermodesulfobacterium geofontis
97.1%	Thermodesulfobacterium geofontis
97.1%	Thermodesulfobacterium geofontis
97.1%	Thermodesulfobacterium geofontis
97.1%	Thermodesulfobacterium geofontis
97.1%	Thermodesulfobacterium geofontis
97.1%	Thermodesulfobacterium geofontis
97.1%	Thermodesulfobacterium geofontis
97.1%	Thermodesulfobacterium geofontis
97.1%	Thermodesulfobacterium geofontis
97.1%	Thermodesulfobacterium geofontis
97.1%	Thermodesulfobacterium geofontis
97.1%	Thermodesulfobacterium geofontis
97.1%	Thermodesulfobacterium geofontis
97.1%	Thermodesulfobacterium geofontis
97.1%	Thermodesulfobacterium geofontis
97.1%	Thermodesulfobacterium geofontis
97.1%	Thermodesulfobacterium geofontis
97.1%	Thermodesulfobacterium geofontis
97.1%	Thermodesulfobacterium geofontis
97.1%	Thermodesulfobacterium geofontis
97.1%	Thermodesulfobacterium geofontis
97.1%	Thermodesulfobacterium geofontis
97.1%	Thermodesulfobacterium geofontis
97.1%	Thermodesulfobacterium geofontis
97.1%	Thermodesulfobacterium geofontis
97.1%	Thermodesulfobacterium geofontis
97.1%	Thermodesulfobacterium geofontis
97.1%	Thermodesulfobacterium geofontis
97.1%	Thermodesulfobacterium geofontis
97.1%	Thermodesulfobacterium geofontis
97.2%	Thermodesulfobacterium geofontis
97.1%	Thermodesulfobacterium geofontis
97.1%	Thermodesulfobacterium geofontis
97.1%	Thermodesulfobacterium geofontis
97.1%	Thermodesulfobacterium geofontis
97.1%	Thermodesulfobacterium geofontis
97.1%	Thermodesulfobacterium geofontis
97.1%	Thermodesulfobacterium geofontis
97.1%	Thermodesulfobacterium geofontis
97.1%	Thermodesulfobacterium geofontis
97.1%	Thermodesulfobacterium geofontis
97.1%	Thermodesulfobacterium geofontis
97.1%	Thermodesulfobacterium geofontis
97.1%	Thermodesulfobacterium geofontis
97.1%	Thermodesulfobacterium geofontis
97.1%	Thermodesulfobacterium geofontis
97.1%	Thermodesulfobacterium geofontis
97.1%	Thermodesulfobacterium geofontis
97.1%	Thermodesulfobacterium geofontis
97.1%	Thermodesulfobacterium geofontis
97.1%	Thermodesulfobacterium geofontis
97.1%	Thermodesulfobacterium geofontis
97.1%	Thermodesulfobacterium geofontis
97.1%	Thermodesulfobacterium geofontis
97.1%	Thermodesulfobacterium geofontis
97.1%	Thermodesulfobacterium geofontis
97.1%	Thermodesulfobacterium geofontis
97.1%	Thermodesulfobacterium geofontis
97.1%	Thermodesulfobacterium geofontis
97.1%	Thermodesulfobacterium geofontis
97.1%	Thermodesulfobacterium geofontis
97.1%	Thermodesulfobacterium geofontis
97.1%	Thermodesulfobacterium geofontis
97.1%	Thermodesulfobacterium geofontis
97.1%	Thermodesulfobacterium geofontis
97.1%	Thermodesulfobacterium geofontis
97.1%	Thermodesulfobacterium geofontis
97.1%	Thermodesulfobacterium geofontis
97.1%	Thermodesulfobacterium geofontis
97.1%	Thermodesulfobacterium geofontis
97.1%	Thermodesulfobacterium geofontis
97.1%	Thermodesulfobacterium geofontis
97.1%	Thermodesulfobacterium geofontis
97.1%	Thermodesulfobacterium geofontis
97.1%	Thermodesulfobacterium geofontis
97.1%	Thermodesulfobacterium geofontis
97.1%	Thermodesulfobacterium geofontis
97.1%	Thermodesulfobacterium geofontis
97.1%	Thermodesulfobacterium geofontis
97.1%	Thermodesulfobacterium geofontis
97.1%	Thermodesulfobacterium geofontis
97.1%	Thermodesulfobacterium geofontis
97.1%	Thermodesulfobacterium geofontis
97.1%	Thermodesulfobacterium geofontis
97.1%	Thermodesulfobacterium geofontis
97.1%	Thermodesulfobacterium geofontis
97.7%	Thermodesulfobacterium geofontis
97.1%	Thermodesulfobacterium geofontis
97.1%	Thermodesulfobacterium geofontis
97.1%	Thermodesulfobacterium geofontis
97.1%	Thermodesulfobacterium geofontis
97.1%	Thermodesulfobacterium geofontis
97.1%	Thermodesulfobacterium geofontis
97.1%	Thermodesulfobacterium geofontis
97.1%	Thermodesulfobacterium geofontis
97.1%	Thermodesulfobacterium geofontis
97.1%	Thermodesulfobacterium geofontis
97.1%	Thermodesulfobacterium geofontis
97.1%	Thermodesulfobacterium geofontis
97.1%	Thermodesulfobacterium geofontis
97.1%	Thermodesulfobacterium geofontis
97.1%	Thermodesulfobacterium geofontis
97.1%	Thermodesulfobacterium geofontis
97.1%	Thermodesulfobacterium geofontis
97.1%	Thermodesulfobacterium geofontis
97.1%	Thermodesulfobacterium geofontis
97.1%	Thermodesulfobacterium geofontis
97.1%	Thermodesulfobacterium geofontis
97.1%	Thermodesulfobacterium geofontis
97.1%	Thermodesulfobacterium geofontis
97.1%	Thermodesulfobacterium geofontis
97.1%	Thermodesulfobacterium geofontis
97.1%	Thermodesulfobacterium geofontis
97.1%	Thermodesulfobacterium geofontis
97.1%	Thermodesulfobacterium geofontis
97.1%	Thermodesulfobacterium geofontis
97.1%	Thermodesulfobacterium geofontis
98.8%	Thermodesulfobacterium geofontis
97.1%	Thermodesulfobacterium geofontis
97.1%	Thermodesulfobacterium geofontis
97.1%	Thermodesulfobacterium geofontis
97.1%	Thermodesulfobacterium geofontis
97.1%	Thermodesulfobacterium geofontis
97.1%	Thermodesulfobacterium geofontis
97.1%	Thermodesulfobacterium geofontis
97.1%	Thermodesulfobacterium geofontis
97.2%	Thermodesulfobacterium geofontis
97.1%	Thermodesulfobacterium geofontis
97.1%	Thermodesulfobacterium geofontis
97.1%	Thermodesulfobacterium geofontis
97.1%	Thermodesulfobacterium geofontis
97.1%	Thermodesulfobacterium geofontis
97.1%	Thermodesulfobacterium geofontis
97.1%	Thermodesulfobacterium geofontis
97.1%	Thermodesulfobacterium geofontis
97.1%	Thermodesulfobacterium geofontis
97.1%	Thermodesulfobacterium geofontis
97.1%	Thermodesulfobacterium geofontis
97.1%	Thermodesulfobacterium geofontis
97.1%	Thermodesulfobacterium geofontis
97.1%	Thermodesulfobacterium geofontis
97.1%	Thermodesulfobacterium geofontis
97.1%	Thermodesulfobacterium geofontis
97.1%	Thermodesulfobacterium geofontis
97.1%	Thermodesulfobacterium geofontis
97.1%	Thermodesulfobacterium geofontis
97.1%	Thermodesulfobacterium geofontis
97.1%	Thermodesulfobacterium geofontis
97.1%	Thermodesulfobacterium geofontis
97.1%	Thermodesulfobacterium geofontis
97.1%	Thermodesulfobacterium geofontis
97.1%	Thermodesulfobacterium geofontis
97.1%	Thermodesulfobacterium geofontis
97.1%	Thermodesulfobacterium geofontis
97.1%	Thermodesulfobacterium geofontis
97.1%	Thermodesulfobacterium geofontis
97.1%	Thermodesulfobacterium geofontis
97.1%	Thermodesulfobacterium geofontis
97.1%	Thermodesulfobacterium geofontis
97.1%	Thermodesulfobacterium geofontis
97.1%	Thermodesulfobacterium geofontis
97.1%	Thermodesulfobacterium geofontis
97.1%	Thermodesulfobacterium geofontis
97.1%	Thermodesulfobacterium geofontis
97.1%	Thermodesulfobacterium geofontis
97.1%	Thermodesulfobacterium geofontis
97.1%	Thermodesulfobacterium geofontis
97.1%	Thermodesulfobacterium geofontis
97.1%	Thermodesulfobacterium geofontis
97.1%	Thermodesulfobacterium geofontis
97.1%	Thermodesulfobacterium geofontis
97.1%	Thermodesulfobacterium geofontis
97.1%	Thermodesulfobacterium geofontis
97.1%	Thermodesulfobacterium geofontis
97.1%	Thermodesulfobacterium geofontis
97.1%	Thermodesulfobacterium geofontis
97.1%	Thermodesulfobacterium geofontis
97.1%	Thermodesulfobacterium geofontis
97.1%	Thermodesulfobacterium geofontis
97.1%	Thermodesulfobacterium geofontis
97.1%	Thermodesulfobacterium geofontis
97.1%	Thermodesulfobacterium geofontis
97.1%	Thermodesulfobacterium geofontis
97.1%	Thermodesulfobacterium geofontis
97.1%	Thermodesulfobacterium geofontis
97.1%	Thermodesulfobacterium geofontis
97.1%	Thermodesulfobacterium geofontis
97.1%	Thermodesulfobacterium geofontis
97.1%	Thermodesulfobacterium geofontis
97.1%	Thermodesulfobacterium geofontis
97.1%	Thermodesulfobacterium geofontis
97.1%	Thermodesulfobacterium geofontis
97.1%	Thermodesulfobacterium geofontis
97.1%	Thermodesulfobacterium geofontis
97.1%	Thermodesulfobacterium geofontis
97.1%	Thermodesulfobacterium geofontis
97.1%	Thermodesulfobacterium geofontis
97.1%	Thermodesulfobacterium geofontis
97.1%	Thermodesulfobacterium geofontis
97.1%	Thermodesulfobacterium geofontis
97.1%	Thermodesulfobacterium geofontis
97.1%	Thermodesulfobacterium geofontis
97.1%	Thermodesulfobacterium geofontis
97.1%	Thermodesulfobacterium geofontis
97.1%	Thermodesulfobacterium geofontis
97.1%	Thermodesulfobacterium geofontis
97.1%	Thermodesulfobacterium geofontis
97.1%	Thermodesulfobacterium geofontis
97.1%	Thermodesulfobacterium geofontis
97.1%	Thermodesulfobacterium geofontis
97.1%	Thermodesulfobacterium geofontis
97.1%	Thermodesulfobacterium geofontis
97.1%	Thermodesulfobacterium geofontis
97.1%	Thermodesulfobacterium geofontis
97.1%	Thermodesulfobacterium geofontis
97.1%	Thermodesulfobacterium geofontis
97.1%	Thermodesulfobacterium geofontis
97.1%	Thermodesulfobacterium geofontis
97.1%	Thermodesulfobacterium geofontis
97.1%	Thermodesulfobacterium geofontis
97.1%	Thermodesulfobacterium geofontis
97.1%	Thermodesulfobacterium geofontis
97.1%	Thermodesulfobacterium geofontis
97.1%	Thermodesulfobacterium geofontis
97.1%	Thermodesulfobacterium geofontis
97.1%	Thermodesulfobacterium geofontis
97.1%	Thermodesulfobacterium geofontis
97.1%	Thermodesulfobacterium geofontis
97.1%	Thermodesulfobacterium geofontis
97.1%	Thermodesulfobacterium geofontis
97.1%	Thermodesulfobacterium geofontis
97.1%	Thermodesulfobacterium geofontis
97.1%	Thermodesulfobacterium geofontis
97.1%	Thermodesulfobacterium geofontis
97.1%	Thermodesulfobacterium geofontis
97.1%	Thermodesulfobacterium geofontis
97.1%	Thermodesulfobacterium geofontis
97.1%	Thermodesulfobacterium geofontis
97.1%	Thermodesulfobacterium geofontis
97.1%	Thermodesulfobacterium geofontis
97.1%	Thermodesulfobacterium geofontis
97.1%	Thermodesulfobacterium geofontis
97.1%	Thermodesulfobacterium geofontis
97.1%	Thermodesulfobacterium geofontis
97.1%	Thermodesulfobacterium geofontis
97.1%	Thermodesulfobacterium geofontis
97.1%	Thermodesulfobacterium geofontis
97.1%	Thermodesulfobacterium geofontis
97.1%	Thermodesulfobacterium geofontis
97.1%	Thermodesulfobacterium geofontis
97.1%	Thermodesulfobacterium geofontis
97.1%	Thermodesulfobacterium geofontis
97.1%	Thermodesulfobacterium geofontis
97.1%	Thermodesulfobacterium geofontis
97.1%	Thermodesulfobacterium geofontis
97.1%	Thermodesulfobacterium geofontis
97.1%	Thermodesulfobacterium geofontis
97.1%	Thermodesulfobacterium geofontis
97.1%	Thermodesulfobacterium geofontis
97.1%	Thermodesulfobacterium geofontis
97.1%	Thermodesulfobacterium geofontis
97.1%	Thermodesulfobacterium geofontis
97.1%	Thermodesulfobacterium geofontis
97.1%	Thermodesulfobacterium geofontis
97.1%	Thermodesulfobacterium geofontis
97.1%	Thermodesulfobacterium geofontis
97.1%	Thermodesulfobacterium geofontis
97.1%	Thermodesulfobacterium geofontis
97.1%	Thermodesulfobacterium geofontis
97.1%	Thermodesulfobacterium geofontis
97.1%	Thermodesulfobacterium geofontis
97.1%	Thermodesulfobacterium geofontis
97.1%	Thermodesulfobacterium geofontis
97.1%	Thermodesulfobacterium geofontis
97.1%	Thermodesulfobacterium geofontis
97.1%	Thermodesulfobacterium geofontis
97.1%	Thermodesulfobacterium geofontis
97.1%	Thermodesulfobacterium geofontis
97.1%	Thermodesulfobacterium geofontis
97.1%	Thermodesulfobacterium geofontis
97.1%	Thermodesulfobacterium geofontis
97.1%	Thermodesulfobacterium geofontis
97.1%	Thermodesulfobacterium geofontis
97.1%	Thermodesulfobacterium geofontis
97.1%	Thermodesulfobacterium geofontis
97.1%	Thermodesulfobacterium geofontis
97.1%	Thermodesulfobacterium geofontis
97.1%	Thermodesulfobacterium geofontis
97.1%	Thermodesulfobacterium geofontis
97.1%	Thermodesulfobacterium geofontis
97.1%	Thermodesulfobacterium geofontis
97.1%	Thermodesulfobacterium geofontis
97.1%	Thermodesulfobacterium geofontis
97.1%	Thermodesulfobacterium geofontis
97.1%	Thermodesulfobacterium geofontis
97.2%	Thermodesulfobacterium geofontis
97.1%	Thermodesulfobacterium geofontis
97.1%	Thermodesulfobacterium geofontis
97.1%	Thermodesulfobacterium geofontis
97.1%	Thermodesulfobacterium geofontis
97.1%	Thermodesulfobacterium geofontis
97.1%	Thermodesulfobacterium geofontis
97.1%	Thermodesulfobacterium geofontis
97.1%	Thermodesulfobacterium geofontis
97.1%	Thermodesulfobacterium geofontis
97.1%	Thermodesulfobacterium geofontis
97.1%	Thermodesulfobacterium geofontis
97.1%	Thermodesulfobacterium geofontis
97.1%	Thermodesulfobacterium geofontis
97.1%	Thermodesulfobacterium geofontis
97.1%	Thermodesulfobacterium geofontis
97.1%	Thermodesulfobacterium geofontis
97.1%	Thermodesulfobacterium geofontis
97.1%	Thermodesulfobacterium geofontis
97.1%	Thermodesulfobacterium geofontis
97.1%	Thermodesulfobacterium geofontis
97.1%	Thermodesulfobacterium geofontis
97.1%	Thermodesulfobacterium geofontis
99.4%	Thermus tengchongensis
100.0%	Phreatobacter stygius
97.7%	Bacillus endozanthoxylicus
97.7%	Bacillus endozanthoxylicus
97.7%	Pandoraea iniqua
97.7%	Thiobacter subterraneus
97.7%	Thiobacter subterraneus
97.7%	Thiobacter subterraneus
97.7%	Azovibrio restrictus
97.7%	Azovibrio restrictus
99.4%	Sulfurihydrogenibium azorense
99.4%	Sulfurihydrogenibium azorense
97.7%	Paenibacillus validus
97.7%	Kinneretia asaccharophila
97.7%	Acidovorax soli
97.7%	Acidovorax soli
98.2%	Acidovorax soli
97.7%	Acidovorax soli
97.7%	Acinetobacter junii
97.7%	Acinetobacter junii
100.0%	Deinococcus indicus
97.2%	Thermodesulfobacterium geofontis
97.2%	Thermodesulfobacterium geofontis
97.7%	Pandoraea iniqua
97.7%	Pandoraea iniqua
97.7%	Hydrogenobacter subterraneus
97.7%	Hydrogenobacter subterraneus
97.7%	Hydrogenobacter subterraneus
97.7%	Hydrogenobacter subterraneus
97.7%	Hydrogenobacter subterraneus
97.7%	Hydrogenobacter subterraneus
97.7%	Hydrogenobacter subterraneus
97.7%	Hydrogenobacter subterraneus
97.7%	Hydrogenobacter subterraneus
97.7%	Hydrogenobacter subterraneus
97.8%	Aquabacterium citratiphilum
99.4%	Sulfurihydrogenibium azorense
97.7%	Geothermobacterium ferrireducens
97.7%	Geothermobacterium ferrireducens
97.7%	Acinetobacter junii
97.7%	Acinetobacter junii
97.7%	Acinetobacter junii
97.7%	Acinetobacter junii
97.7%	Acinetobacter junii
97.7%	Acinetobacter junii
97.7%	Thermodesulfobacterium geofontis
97.7%	Thermodesulfobacterium geofontis
97.7%	Thermodesulfobacterium geofontis
97.7%	Thermodesulfobacterium geofontis
97.7%	Thermodesulfobacterium geofontis
97.7%	Thermodesulfobacterium geofontis
97.7%	Thermodesulfobacterium geofontis
97.7%	Thermodesulfobacterium geofontis
97.7%	Thermodesulfobacterium geofontis
97.7%	Thermodesulfobacterium geofontis
97.7%	Thermodesulfobacterium geofontis
97.7%	Thermodesulfobacterium geofontis
97.7%	Thermodesulfobacterium geofontis
97.7%	Thermodesulfobacterium geofontis
97.7%	Thermodesulfobacterium geofontis
97.7%	Thermodesulfobacterium geofontis
97.7%	Thermodesulfobacterium geofontis
97.7%	Thermodesulfobacterium geofontis
97.7%	Thermodesulfobacterium geofontis
97.7%	Thermodesulfobacterium geofontis
97.7%	Thermodesulfobacterium geofontis
97.7%	Thermodesulfobacterium geofontis
97.7%	Thermodesulfobacterium geofontis
97.7%	Thermodesulfobacterium geofontis
97.7%	Thermodesulfobacterium geofontis
97.7%	Thermodesulfobacterium geofontis
97.7%	Bacillus borbori
97.7%	Bacillus borbori
97.7%	Bacillus borbori
97.7%	Bacillus borbori
100.0%	Sphingomonas hengshuiensis
98.8%	Bacteroides ihuae
97.7%	Acinetobacter johnsonii
97.7%	Acinetobacter johnsonii
97.7%	Acinetobacter johnsonii
98.3%	Aquabacterium commune
98.8%	Sulfurihydrogenibium azorense
97.7%	Geothermobacterium ferrireducens
97.7%	Geothermobacterium ferrireducens
97.7%	Geothermobacterium ferrireducens
98.8%	Acidovorax soli
100.0%	Acinetobacter junii
98.3%	Acinetobacter junii
97.7%	Thermodesulfobacterium commune
97.7%	Thermodesulfobacterium geofontis
97.7%	Thermodesulfobacterium geofontis
97.7%	Thermodesulfobacterium geofontis
97.7%	Thermodesulfobacterium geofontis
97.7%	Thermodesulfobacterium geofontis
97.7%	Thermodesulfobacterium geofontis
97.7%	Thermodesulfobacterium geofontis
97.7%	Thermodesulfobacterium geofontis
97.7%	Thermodesulfobacterium geofontis
97.7%	Thermodesulfobacterium geofontis
98.3%	Thermodesulfobacterium geofontis
97.7%	Thermodesulfobacterium geofontis
97.7%	Thermodesulfobacterium geofontis
97.7%	Thermodesulfobacterium geofontis
97.7%	Thermodesulfobacterium geofontis
97.7%	Thermodesulfobacterium geofontis
97.7%	Thermodesulfobacterium geofontis
97.7%	Thermodesulfobacterium geofontis
97.7%	Thermodesulfobacterium geofontis
97.7%	Thermodesulfobacterium geofontis
97.7%	Thermodesulfobacterium geofontis
97.7%	Thermodesulfobacterium geofontis
97.7%	Thermodesulfobacterium geofontis
97.7%	Thermodesulfobacterium geofontis
98.3%	Thermodesulfobacterium geofontis
98.3%	Thermodesulfobacterium geofontis
97.7%	Thermodesulfobacterium geofontis
97.7%	Thermodesulfobacterium geofontis
97.7%	Thermodesulfobacterium geofontis
97.7%	Thermodesulfobacterium geofontis
97.7%	Thermodesulfobacterium geofontis
97.7%	Thermodesulfobacterium geofontis
97.7%	Thermodesulfobacterium geofontis
97.7%	Thermodesulfobacterium geofontis
97.7%	Thermodesulfobacterium geofontis
97.7%	Thermodesulfobacterium geofontis
97.7%	Thermodesulfobacterium geofontis
97.7%	Thermodesulfobacterium geofontis
97.7%	Thermodesulfobacterium geofontis
97.7%	Thermodesulfobacterium geofontis
97.7%	Thermodesulfobacterium geofontis
97.7%	Thermodesulfobacterium geofontis
97.7%	Thermodesulfobacterium geofontis
97.7%	Thermodesulfobacterium geofontis
97.7%	Thermodesulfobacterium geofontis
97.7%	Thermodesulfobacterium geofontis
97.7%	Thermodesulfobacterium geofontis
97.7%	Thermodesulfobacterium geofontis
97.7%	Thermodesulfobacterium geofontis
97.7%	Thermodesulfobacterium geofontis
97.7%	Thermodesulfobacterium geofontis
97.7%	Thermodesulfobacterium geofontis
97.7%	Thermodesulfobacterium geofontis
97.7%	Thermodesulfobacterium geofontis
97.7%	Thermodesulfobacterium geofontis
97.7%	Thermodesulfobacterium geofontis
97.7%	Thermodesulfobacterium geofontis
97.7%	Thermodesulfobacterium geofontis
97.7%	Thermodesulfobacterium geofontis
97.7%	Thermodesulfobacterium geofontis
98.3%	Thermodesulfobacterium geofontis
97.7%	Thermodesulfobacterium geofontis
97.7%	Thermodesulfobacterium geofontis
97.7%	Thermodesulfobacterium geofontis
97.7%	Thermodesulfobacterium geofontis
97.7%	Thermodesulfobacterium geofontis
97.7%	Thermodesulfobacterium geofontis
97.7%	Thermodesulfobacterium geofontis
97.7%	Thermodesulfobacterium geofontis
97.7%	Thermodesulfobacterium geofontis
97.7%	Thermodesulfobacterium geofontis
97.7%	Thermodesulfobacterium geofontis
97.7%	Thermodesulfobacterium geofontis
97.7%	Thermodesulfobacterium geofontis
97.7%	Thermodesulfobacterium geofontis
97.7%	Thermodesulfobacterium geofontis
97.7%	Thermodesulfobacterium geofontis
97.7%	Thermodesulfobacterium geofontis
97.7%	Thermodesulfobacterium geofontis
97.7%	Thermodesulfobacterium geofontis
97.7%	Thermodesulfobacterium geofontis
97.7%	Thermodesulfobacterium geofontis
97.7%	Thermodesulfobacterium geofontis
97.7%	Thermodesulfobacterium geofontis
97.7%	Thermodesulfobacterium geofontis
97.7%	Thermodesulfobacterium geofontis
97.7%	Thermodesulfobacterium geofontis
97.7%	Thermodesulfobacterium geofontis
97.7%	Thermodesulfobacterium geofontis
98.8%	Thermus tengchongensis
98.3%	Bacillus endozanthoxylicus
98.3%	Bacillus endozanthoxylicus
98.3%	Hydrogenobacter subterraneus
98.3%	Hydrogenobacter subterraneus
98.3%	Thiobacter subterraneus
100.0%	Aquabacterium commune
98.3%	Aquabacterium commune
98.3%	Aquabacterium commune
98.3%	Azovibrio restrictus
98.3%	Azovibrio restrictus
98.3%	Kinneretia asaccharophila
98.3%	Anoxybacillus mongoliensis
98.3%	Acidovorax soli
98.3%	Acinetobacter junii
98.3%	Acinetobacter junii
98.3%	Acinetobacter junii
98.3%	Acinetobacter junii
100.0%	Acinetobacter junii
98.3%	Acinetobacter junii
98.3%	Acinetobacter junii
98.3%	Acinetobacter junii
98.3%	Anoxybacillus flavithermus
97.7%	Thermodesulfobacterium geofontis
98.3%	Bacillus borbori
98.3%	Bacillus borbori
98.3%	Bacillus borbori
98.3%	Bacillus rigiliprofundi
98.3%	Simplicispira piscis
98.3%	Bacillus loiseleuriae
99.4%	Mycolicibacterium arcueilense
100.0%	Bacillus endozanthoxylicus
98.3%	Bacillus endozanthoxylicus
98.3%	Pandoraea iniqua
98.3%	Hydrogenobacter subterraneus
98.3%	Hydrogenobacter subterraneus
98.3%	Hydrogenobacter subterraneus
98.3%	Hydrogenobacter subterraneus
98.3%	Hydrogenobacter subterraneus
98.3%	Hydrogenobacter subterraneus
98.3%	Hydrogenobacter subterraneus
98.3%	Hydrogenobacter subterraneus
98.3%	Hydrogenobacter subterraneus
98.3%	Hydrogenobacter subterraneus
98.3%	Hydrogenobacter subterraneus
98.3%	Hydrogenobacter subterraneus
98.3%	Hydrogenobacter subterraneus
99.4%	Hydrogenobacter subterraneus
98.3%	Geothermobacterium ferrireducens
98.3%	Acinetobacter junii
98.3%	Acinetobacter junii
98.3%	Acinetobacter junii
100.0%	Acinetobacter junii
98.3%	Acinetobacter junii
98.8%	Acinetobacter junii
98.3%	Acinetobacter junii
98.3%	Acinetobacter junii
98.3%	Acinetobacter junii
98.3%	Acinetobacter junii
98.8%	Acinetobacter junii
98.3%	Acinetobacter junii
100.0%	Acinetobacter junii
98.3%	Acinetobacter junii
98.3%	Acinetobacter junii
98.3%	Acinetobacter junii
98.3%	Acinetobacter junii
98.3%	Acinetobacter junii
98.3%	Acinetobacter junii
100.0%	Acinetobacter junii
98.3%	Acinetobacter junii
98.3%	Acinetobacter junii
98.3%	Acinetobacter junii
98.3%	Acinetobacter junii
98.3%	Acinetobacter junii
98.3%	Acinetobacter junii
98.3%	Acinetobacter junii
98.3%	Acinetobacter junii
98.8%	Acinetobacter junii
100.0%	Acinetobacter junii
98.3%	Thermodesulfobacterium geofontis
98.3%	Thermodesulfobacterium geofontis
98.3%	Thermodesulfobacterium geofontis
98.8%	Thermodesulfobacterium geofontis
98.3%	Thermodesulfobacterium geofontis
98.3%	Thermodesulfobacterium geofontis
99.4%	Flavobacterium succinicans
98.3%	Bacillus borbori
98.3%	Bacillus borbori
98.3%	Bacillus borbori
99.4%	Chryseobacterium lineare
98.3%	Acinetobacter johnsonii
99.4%	Aquabacterium commune
98.8%	Aquabacterium commune
98.8%	Aquabacterium commune
98.8%	Aquabacterium commune
98.8%	Aquabacterium commune
98.8%	Aquabacterium commune
98.8%	Sphaerotilus natans
98.8%	Paenibacillus validus
98.8%	Paenibacillus validus
98.3%	Geothermobacterium ferrireducens
98.8%	Anoxybacillus mongoliensis
98.8%	Anoxybacillus flavithermus
98.3%	Thermodesulfobacterium commune
98.3%	Thermodesulfobacterium commune
98.3%	Thermodesulfobacterium commune
98.3%	Thermodesulfobacterium commune
98.8%	Thermodesulfobacterium geofontis
98.3%	Thermodesulfobacterium geofontis
98.3%	Thermodesulfobacterium geofontis
98.3%	Thermodesulfobacterium geofontis
98.3%	Thermodesulfobacterium geofontis
98.3%	Thermodesulfobacterium geofontis
98.3%	Thermodesulfobacterium geofontis
100.0%	Flavobacterium succinicans
99.4%	Thermus tengchongensis
98.8%	Bacillus rigiliprofundi
98.8%	Bacillus endozanthoxylicus
98.8%	Bacillus endozanthoxylicus
98.8%	Bacillus endozanthoxylicus
98.8%	Bacillus endozanthoxylicus
98.8%	Bacillus endozanthoxylicus
98.8%	Pandoraea iniqua
98.9%	Hydrogenobacter subterraneus
98.9%	Hydrogenobacter subterraneus
98.8%	Thiobacter subterraneus
98.8%	Aquabacterium commune
98.8%	Aquabacterium commune
98.8%	Aquabacterium commune
98.8%	Aquabacterium commune
98.8%	Aquabacterium commune
98.8%	Aquabacterium commune
98.8%	Aquabacterium commune
98.8%	Aquabacterium commune
98.8%	Aquabacterium commune
98.8%	Aquabacterium commune
98.8%	Aquabacterium commune
98.8%	Aquabacterium commune
98.8%	Leptothrix mobilis
98.8%	Oceaniserpentilla haliotis
98.8%	Streptococcus thermophilus
98.8%	Sphaerotilus natans
98.8%	Paenibacillus validus
98.8%	Paenibacillus validus
98.8%	Anoxybacillus mongoliensis
98.8%	Acidovorax soli
100.0%	Acinetobacter junii
98.9%	Acinetobacter junii
98.8%	Acinetobacter junii
98.9%	Acinetobacter junii
98.8%	Acinetobacter junii
98.9%	Acinetobacter junii
98.9%	Acinetobacter junii
98.9%	Acinetobacter junii
98.9%	Acinetobacter junii
100.0%	Acinetobacter junii
98.9%	Acinetobacter junii
99.4%	Acinetobacter junii
98.8%	Anoxybacillus flavithermus
98.8%	Thermodesulfobacterium geofontis
98.8%	Thermodesulfobacterium geofontis
98.8%	Bacillus borbori
98.8%	Xenophilus arseniciresistens
98.8%	Bacillus rigiliprofundi
98.9%	Acinetobacter albensis
98.8%	Tibeticola sediminis
98.8%	Bacillus endozanthoxylicus
98.8%	Bacillus endozanthoxylicus
98.8%	Bacillus endozanthoxylicus
98.8%	Bacillus endozanthoxylicus
98.8%	Bacillus endozanthoxylicus
98.8%	Bacillus endozanthoxylicus
98.8%	Bacillus endozanthoxylicus
98.8%	Bacillus endozanthoxylicus
98.8%	Bacillus endozanthoxylicus
98.8%	Pandoraea iniqua
98.8%	Pandoraea iniqua
98.8%	Pandoraea iniqua
98.9%	Hydrogenobacter subterraneus
98.9%	Hydrogenobacter subterraneus
98.9%	Hydrogenobacter subterraneus
98.9%	Hydrogenobacter subterraneus
98.9%	Hydrogenobacter subterraneus
98.9%	Hydrogenobacter subterraneus
98.9%	Hydrogenobacter subterraneus
98.9%	Hydrogenobacter subterraneus
98.9%	Hydrogenobacter subterraneus
98.9%	Hydrogenobacter subterraneus
98.9%	Hydrogenobacter subterraneus
98.9%	Hydrogenobacter subterraneus
98.9%	Hydrogenobacter subterraneus
98.9%	Hydrogenobacter subterraneus
98.9%	Hydrogenobacter subterraneus
98.9%	Hydrogenobacter subterraneus
98.9%	Hydrogenobacter subterraneus
98.9%	Hydrogenobacter subterraneus
99.4%	Hydrogenobacter subterraneus
98.9%	Hydrogenobacter subterraneus
98.9%	Hydrogenobacter subterraneus
99.4%	Aquabacterium commune
98.9%	Acinetobacter junii
98.9%	Acinetobacter junii
100.0%	Acinetobacter junii
98.9%	Acinetobacter junii
98.9%	Acinetobacter junii
98.9%	Acinetobacter junii
98.9%	Acinetobacter junii
100.0%	Acinetobacter junii
98.9%	Acinetobacter junii
98.9%	Acinetobacter junii
98.9%	Acinetobacter junii
98.9%	Acinetobacter junii
98.9%	Acinetobacter junii
98.9%	Acinetobacter junii
98.9%	Acinetobacter junii
98.9%	Acinetobacter junii
98.9%	Acinetobacter junii
98.9%	Acinetobacter junii
98.9%	Acinetobacter junii
100.0%	Acinetobacter junii
98.9%	Acinetobacter junii
98.9%	Acinetobacter junii
98.9%	Acinetobacter junii
98.9%	Acinetobacter junii
98.9%	Acinetobacter junii
98.9%	Acinetobacter junii
98.9%	Acinetobacter junii
98.9%	Acinetobacter junii
98.9%	Acinetobacter johnsonii
100.0%	Flavobacterium succinicans
99.4%	Thermus tengchongensis
99.4%	Thermus tengchongensis
98.9%	Bacillus borbori
99.4%	Bacillus rigiliprofundi
98.9%	Acinetobacter albensis
98.9%	Acinetobacter albensis
98.9%	Acinetobacter albensis
98.9%	Acinetobacter albensis
98.9%	Bacillus wiedmannii
98.9%	Bacillus wiedmannii
100.0%	Chryseobacterium lineare
99.4%	Bacillus endozanthoxylicus
98.9%	Hydrogenobacter subterraneus
99.4%	Hydrogenophilus thermoluteolus
98.9%	Geothermobacterium ferrireducens
98.9%	Acinetobacter junii
99.4%	Thermodesulfobacterium commune
98.9%	Thermodesulfobacterium commune
98.9%	Thermodesulfobacterium commune
98.9%	Thermodesulfobacterium commune
98.9%	Thermodesulfobacterium commune
98.9%	Thermodesulfobacterium commune
98.9%	Thermodesulfobacterium commune
98.9%	Thermodesulfobacterium commune
98.9%	Thermodesulfobacterium commune
98.9%	Thermodesulfobacterium commune
98.9%	Thermodesulfobacterium commune
98.9%	Thermodesulfobacterium commune
98.9%	Thermodesulfobacterium commune
98.9%	Thermodesulfobacterium commune
98.9%	Thermodesulfobacterium commune
98.9%	Thermodesulfobacterium geofontis
99.0%	Acinetobacter junii
99.4%	Thermus tengchongensis
99.4%	Bacillus rigiliprofundi
99.4%	Bacillus rigiliprofundi
99.4%	Bacillus depressus
99.4%	Bacillus mesophilus
99.4%	Bacillus mesophilus
99.4%	Bacillus loiseleuriae
99.4%	Planococcus ruber
99.4%	Planococcus ruber
100.0%	Hydrogenobacter subterraneus
99.4%	Aquabacterium commune
99.4%	Massilia timonae
99.4%	Leptothrix mobilis
99.4%	Staphylococcus hominis
99.4%	Oceaniserpentilla haliotis
99.4%	Streptococcus thermophilus
99.4%	Escherichia fergusonii
99.4%	Escherichia fergusonii
99.4%	Sphaerotilus natans
99.4%	Bacillus firmus
99.4%	Paenibacillus validus
99.4%	Lactococcus lactis
100.0%	Acinetobacter junii
100.0%	Acinetobacter junii
99.4%	Thermodesulfobacterium commune
99.4%	Lactobacillus delbrueckii
99.4%	Lactobacillus delbrueckii
99.4%	Thermus tengchongensis
99.4%	Xenophilus arseniciresistens
99.4%	Bacillus rigiliprofundi
99.4%	Bacillus rigiliprofundi
99.4%	Bacillus depressus
99.4%	Bacillus mesophilus
99.4%	Bacillus mesophilus
99.4%	Bacillus loiseleuriae
99.4%	Bacillus wiedmannii
99.4%	Bacillus wiedmannii
99.4%	Tibeticola sediminis
99.4%	Bacillus endozanthoxylicus
99.4%	Pandoraea iniqua
100.0%	Hydrogenobacter subterraneus
99.4%	Hydrogenobacter subterraneus
99.4%	Hydrogenobacter subterraneus
[truncated: 116 more rows]
