# Supplementary material for: Revealing the Microbiome of Four Different Thermal Springs in Turkey with Environmental DNA Metabarcoding
Source: Biology (Basel). 2022 Jun 30;11(7):998. doi: 10.3390/biology11070998 (PMC9311576; doi:10.3390/biology11070998)
Supplement: Supplementary file 1 [file biology-11-00998-s001.zip › Supplementary Table S3/16n.c2.l100.csv]

% Pairwise Identity	Organism
100.0%	Acinetobacter junii
100.0%	Acinetobacter junii
100.0%	Acinetobacter junii
100.0%	Bacillus endozanthoxylicus
100.0%	Acinetobacter junii
100.0%	Acinetobacter junii
100.0%	Acinetobacter junii
99.5%	Acinetobacter junii
100.0%	Acinetobacter junii
100.0%	Acinetobacter junii
100.0%	Acinetobacter junii
100.0%	Acinetobacter junii
99.5%	Acinetobacter junii
99.0%	Acinetobacter junii
100.0%	Acinetobacter junii
99.0%	Acinetobacter junii
100.0%	Acinetobacter junii
100.0%	Acinetobacter junii
100.0%	Acinetobacter junii
99.5%	Hydrogenobacter subterraneus
100.0%	Acinetobacter junii
100.0%	Acinetobacter junii
100.0%	Acinetobacter junii
100.0%	Acinetobacter junii
100.0%	Acinetobacter junii
98.9%	Geothermobacterium ferrireducens
99.5%	Hydrogenobacter subterraneus
100.0%	Acinetobacter junii
98.4%	Acinetobacter junii
100.0%	Acinetobacter junii
98.9%	Geothermobacterium ferrireducens
100.0%	Lactococcus lactis
100.0%	Hydrogenobacter subterraneus
100.0%	Bacillus endozanthoxylicus
99.5%	Acinetobacter junii
99.5%	Acinetobacter junii
99.5%	Acinetobacter junii
100.0%	Acinetobacter junii
99.5%	Acinetobacter junii
98.9%	Acinetobacter junii
97.9%	Acinetobacter junii
100.0%	Acinetobacter junii
98.9%	Geothermobacterium ferrireducens
100.0%	Acinetobacter junii
100.0%	Thermodesulfobacterium commune
100.0%	Acinetobacter junii
100.0%	Thermodesulfobacterium commune
100.0%	Thermodesulfobacterium commune
100.0%	Acinetobacter junii
100.0%	Acinetobacter junii
100.0%	Acinetobacter junii
100.0%	Acinetobacter junii
100.0%	Aquabacterium commune
100.0%	Hydrogenobacter subterraneus
100.0%	Bacillus endozanthoxylicus
100.0%	Bacillus wiedmannii
100.0%	Bacillus mesophilus
100.0%	Acinetobacter equi
100.0%	Thermodesulfobacterium commune
100.0%	Thermodesulfobacterium commune
100.0%	Thermodesulfobacterium commune
100.0%	Thermodesulfobacterium commune
100.0%	Acinetobacter junii
100.0%	Acinetobacter junii
100.0%	Acinetobacter junii
100.0%	Acinetobacter junii
100.0%	Acinetobacter junii
100.0%	Acinetobacter junii
100.0%	Acinetobacter junii
100.0%	Lactococcus lactis
100.0%	Acinetobacter lwoffii
100.0%	Thermothrix azorensis
100.0%	Streptococcus thermophilus
100.0%	Aquabacterium commune
100.0%	Hydrogenobacter subterraneus
100.0%	Hydrogenobacter subterraneus
100.0%	Hydrogenobacter subterraneus
100.0%	Hydrogenobacter subterraneus
100.0%	Hydrogenobacter subterraneus
100.0%	Bacillus endozanthoxylicus
100.0%	Bacillus endozanthoxylicus
100.0%	Tibeticola sediminis
100.0%	Bacillus loiseleuriae
100.0%	Bacillus mesophilus
100.0%	Bacillus mesophilus
100.0%	Bacillus depressus
100.0%	Pseudomonas glareae
100.0%	Bacillus rigiliprofundi
98.4%	Thermus tengchongensis
99.4%	Thermus tengchongensis
99.4%	Thermus tengchongensis
100.0%	Salinibacillus xinjiangensis
100.0%	Lactobacillus delbrueckii
99.4%	Thermodesulfobacterium commune
100.0%	Thermodesulfobacterium commune
99.4%	Thermodesulfobacterium commune
99.4%	Thermodesulfobacterium commune
99.4%	Thermodesulfobacterium commune
99.4%	Thermodesulfobacterium commune
100.0%	Thermodesulfobacterium commune
100.0%	Acinetobacter junii
100.0%	Acinetobacter junii
100.0%	Acinetobacter junii
99.4%	Acinetobacter junii
100.0%	Acinetobacter junii
100.0%	Acinetobacter junii
100.0%	Acinetobacter junii
100.0%	Acinetobacter junii
100.0%	Acinetobacter junii
100.0%	Acinetobacter junii
100.0%	Acinetobacter junii
100.0%	Lactococcus lactis
100.0%	Paenibacillus validus
100.0%	Hydrogenophilus thermoluteolus
100.0%	Bacillus firmus
100.0%	Escherichia fergusonii
100.0%	Bacillus koreensis
100.0%	Streptococcus thermophilus
100.0%	Streptococcus thermophilus
100.0%	Citrobacter youngae
100.0%	Staphylococcus hominis
100.0%	Massilia timonae
100.0%	Aquabacterium commune
100.0%	Aquabacterium commune
100.0%	Hydrogenobacter subterraneus
100.0%	Hydrogenobacter subterraneus
100.0%	Hydrogenobacter subterraneus
100.0%	Hydrogenobacter subterraneus
100.0%	Hydrogenobacter subterraneus
100.0%	Hydrogenobacter subterraneus
100.0%	Hydrogenobacter subterraneus
100.0%	Hydrogenobacter subterraneus
100.0%	Bacillus endozanthoxylicus
100.0%	Bacillus endozanthoxylicus
100.0%	Bacillus endozanthoxylicus
100.0%	Planococcus ruber
100.0%	Bacillus loiseleuriae
100.0%	Bacillus loiseleuriae
100.0%	Bacillus depressus
100.0%	Bacillus depressus
100.0%	Bacillus rigiliprofundi
100.0%	Bacillus rigiliprofundi
99.4%	Thermus tengchongensis
99.4%	Thermus tengchongensis
99.6%	Acinetobacter junii
99.6%	Acinetobacter junii
99.6%	Acinetobacter junii
99.4%	Thermodesulfobacterium geofontis
99.4%	Thermodesulfobacterium commune
99.4%	Thermodesulfobacterium commune
99.4%	Thermodesulfobacterium commune
99.4%	Thermodesulfobacterium commune
99.4%	Thermodesulfobacterium commune
99.4%	Thermodesulfobacterium commune
99.4%	Thermodesulfobacterium commune
99.4%	Thermodesulfobacterium commune
99.4%	Thermodesulfobacterium commune
99.4%	Thermodesulfobacterium commune
99.4%	Thermodesulfobacterium commune
99.4%	Thermodesulfobacterium commune
99.4%	Thermodesulfobacterium commune
99.4%	Thermodesulfobacterium commune
99.4%	Thermodesulfobacterium commune
99.4%	Thermodesulfobacterium commune
99.4%	Thermodesulfobacterium commune
99.4%	Thermodesulfobacterium commune
99.4%	Thermodesulfobacterium commune
99.4%	Thermodesulfobacterium commune
99.4%	Thermodesulfobacterium commune
99.4%	Thermodesulfobacterium commune
99.4%	Thermodesulfobacterium commune
99.4%	Thermodesulfobacterium commune
99.4%	Thermodesulfobacterium commune
99.4%	Thermodesulfobacterium commune
99.4%	Thermodesulfobacterium commune
99.4%	Thermodesulfobacterium commune
99.4%	Thermodesulfobacterium commune
99.4%	Thermodesulfobacterium commune
99.4%	Thermodesulfobacterium commune
99.4%	Thermodesulfobacterium commune
99.4%	Thermodesulfobacterium commune
99.4%	Thermodesulfobacterium commune
99.4%	Thermodesulfobacterium commune
99.4%	Thermodesulfobacterium commune
99.4%	Thermodesulfobacterium commune
99.4%	Thermodesulfobacterium commune
99.4%	Thermodesulfobacterium commune
99.4%	Thermodesulfobacterium commune
99.4%	Thermodesulfobacterium commune
99.4%	Thermodesulfobacterium commune
99.4%	Thermodesulfobacterium commune
99.4%	Thermodesulfobacterium commune
99.4%	Thermodesulfobacterium commune
99.4%	Thermodesulfobacterium commune
99.4%	Thermodesulfobacterium commune
99.4%	Thermodesulfobacterium commune
100.0%	Thermodesulfobacterium commune
99.4%	Thermodesulfobacterium commune
99.4%	Thermodesulfobacterium commune
99.4%	Thermodesulfobacterium commune
99.4%	Thermodesulfobacterium commune
99.4%	Thermodesulfobacterium commune
99.4%	Thermodesulfobacterium commune
99.4%	Thermodesulfobacterium commune
99.4%	Thermodesulfobacterium commune
99.4%	Thermodesulfobacterium commune
99.4%	Thermodesulfobacterium commune
99.4%	Thermodesulfobacterium commune
99.4%	Thermodesulfobacterium commune
100.0%	Thermodesulfobacterium commune
99.4%	Thermodesulfobacterium commune
99.4%	Thermodesulfobacterium commune
99.4%	Thermodesulfobacterium commune
99.4%	Thermodesulfobacterium commune
99.4%	Thermodesulfobacterium commune
99.4%	Thermodesulfobacterium commune
99.4%	Thermodesulfobacterium commune
99.4%	Thermodesulfobacterium commune
99.4%	Thermodesulfobacterium commune
99.4%	Thermodesulfobacterium commune
99.4%	Thermodesulfobacterium commune
99.4%	Thermodesulfobacterium commune
99.4%	Thermodesulfobacterium commune
99.4%	Thermodesulfobacterium commune
99.4%	Thermodesulfobacterium commune
99.4%	Thermodesulfobacterium commune
99.4%	Thermodesulfobacterium commune
99.4%	Thermodesulfobacterium commune
99.4%	Thermodesulfobacterium commune
99.4%	Thermodesulfobacterium commune
99.4%	Thermodesulfobacterium commune
99.4%	Thermodesulfobacterium commune
99.4%	Thermodesulfobacterium commune
99.4%	Thermodesulfobacterium commune
99.4%	Thermodesulfobacterium commune
99.4%	Thermodesulfobacterium commune
99.4%	Thermodesulfobacterium commune
99.4%	Thermodesulfobacterium commune
99.4%	Thermodesulfobacterium commune
99.4%	Thermodesulfobacterium commune
99.4%	Thermodesulfobacterium commune
99.4%	Thermodesulfobacterium commune
99.4%	Thermodesulfobacterium commune
99.4%	Thermodesulfobacterium commune
99.4%	Thermodesulfobacterium commune
99.4%	Thermodesulfobacterium commune
99.4%	Thermodesulfobacterium commune
99.4%	Thermodesulfobacterium commune
99.4%	Thermodesulfobacterium commune
99.4%	Thermodesulfobacterium commune
99.4%	Thermodesulfobacterium commune
99.4%	Thermodesulfobacterium commune
99.4%	Thermodesulfobacterium commune
99.4%	Thermodesulfobacterium commune
99.4%	Thermodesulfobacterium commune
99.4%	Thermodesulfobacterium commune
99.4%	Thermodesulfobacterium commune
99.4%	Thermodesulfobacterium commune
99.4%	Thermodesulfobacterium commune
99.4%	Thermodesulfobacterium commune
99.4%	Thermodesulfobacterium commune
99.4%	Thermodesulfobacterium commune
99.4%	Thermodesulfobacterium commune
99.4%	Thermodesulfobacterium commune
99.4%	Thermodesulfobacterium commune
99.4%	Thermodesulfobacterium commune
99.4%	Thermodesulfobacterium commune
99.4%	Thermodesulfobacterium commune
99.4%	Thermodesulfobacterium commune
99.4%	Thermodesulfobacterium commune
99.4%	Thermodesulfobacterium commune
99.4%	Thermodesulfobacterium commune
99.4%	Thermodesulfobacterium commune
99.4%	Thermodesulfobacterium commune
99.4%	Thermodesulfobacterium commune
99.4%	Thermodesulfobacterium commune
99.4%	Thermodesulfobacterium commune
99.4%	Thermodesulfobacterium commune
99.4%	Thermodesulfobacterium commune
99.4%	Thermodesulfobacterium commune
99.4%	Thermodesulfobacterium commune
99.4%	Thermodesulfobacterium commune
99.4%	Thermodesulfobacterium commune
99.4%	Thermodesulfobacterium commune
99.4%	Thermodesulfobacterium commune
99.4%	Thermodesulfobacterium commune
99.4%	Thermodesulfobacterium commune
99.4%	Thermodesulfobacterium commune
99.4%	Thermodesulfobacterium commune
99.4%	Thermodesulfobacterium commune
99.4%	Thermodesulfobacterium commune
99.4%	Thermodesulfobacterium commune
99.4%	Thermodesulfobacterium commune
99.4%	Thermodesulfobacterium commune
99.4%	Thermodesulfobacterium commune
99.4%	Thermodesulfobacterium commune
99.4%	Thermodesulfobacterium commune
99.4%	Thermodesulfobacterium commune
99.4%	Thermodesulfobacterium commune
99.4%	Thermodesulfobacterium commune
99.4%	Thermodesulfobacterium commune
99.4%	Thermodesulfobacterium commune
100.0%	Acinetobacter junii
100.0%	Acinetobacter junii
100.0%	Acinetobacter junii
99.4%	Acinetobacter junii
100.0%	Acinetobacter junii
100.0%	Acinetobacter junii
99.6%	Acinetobacter junii
99.4%	Acinetobacter junii
100.0%	Acinetobacter junii
99.4%	Acinetobacter junii
100.0%	Acinetobacter junii
100.0%	Acinetobacter junii
100.0%	Acinetobacter junii
99.4%	Geothermobacterium ferrireducens
100.0%	Paenibacillus validus
100.0%	Bacillus firmus
100.0%	Bacillus firmus
100.0%	Staphylococcus hominis
100.0%	Aquabacterium commune
100.0%	Aquabacterium commune
100.0%	Aquabacterium commune
100.0%	Aquabacterium commune
100.0%	Hydrogenobacter subterraneus
100.0%	Hydrogenobacter subterraneus
100.0%	Hydrogenobacter subterraneus
100.0%	Hydrogenobacter subterraneus
100.0%	Hydrogenobacter subterraneus
100.0%	Bacillus endozanthoxylicus
100.0%	Bacillus endozanthoxylicus
100.0%	Bacillus endozanthoxylicus
100.0%	Bacillus endozanthoxylicus
99.4%	Bacillus endozanthoxylicus
100.0%	Bacillus endozanthoxylicus
100.0%	Planococcus ruber
99.4%	Bacillus wiedmannii
99.4%	Bacillus mesophilus
99.4%	Bacillus mesophilus
99.4%	Bacillus mesophilus
99.4%	Bacillus mesophilus
99.4%	Bacillus mesophilus
99.4%	Bacillus mesophilus
99.4%	Bacillus mesophilus
99.4%	Bacillus mesophilus
99.4%	Bacillus mesophilus
99.4%	Bacillus mesophilus
99.4%	Bacillus mesophilus
99.4%	Bacillus mesophilus
99.4%	Acinetobacter equi
99.4%	Brevibacillus gelatini
99.4%	Acinetobacter albensis
100.0%	Bacillus rigiliprofundi
100.0%	Bacillus rigiliprofundi
99.4%	Thermodesulfobacterium commune
99.4%	Thermodesulfobacterium commune
99.4%	Thermodesulfobacterium commune
99.4%	Thermodesulfobacterium commune
99.4%	Thermodesulfobacterium commune
99.4%	Thermodesulfobacterium commune
99.4%	Thermodesulfobacterium commune
99.4%	Thermodesulfobacterium commune
99.4%	Thermodesulfobacterium commune
99.4%	Thermodesulfobacterium commune
99.4%	Thermodesulfobacterium commune
99.4%	Acinetobacter johnsonii
99.4%	Acinetobacter junii
99.4%	Acinetobacter junii
99.4%	Acinetobacter junii
99.4%	Acinetobacter junii
99.4%	Acinetobacter junii
99.4%	Acinetobacter junii
99.4%	Acinetobacter junii
99.4%	Acinetobacter junii
99.4%	Acinetobacter junii
99.4%	Acinetobacter junii
99.4%	Acinetobacter junii
99.4%	Acinetobacter junii
99.4%	Acinetobacter junii
99.4%	Acinetobacter junii
99.4%	Acinetobacter junii
99.4%	Acinetobacter junii
99.4%	Acinetobacter junii
100.0%	Acinetobacter junii
99.4%	Acinetobacter junii
99.4%	Acinetobacter junii
99.4%	Acinetobacter junii
99.4%	Acinetobacter junii
99.4%	Acinetobacter junii
99.4%	Acinetobacter junii
99.4%	Acinetobacter junii
99.4%	Acinetobacter junii
99.4%	Acinetobacter junii
99.4%	Acinetobacter junii
99.4%	Acinetobacter junii
99.4%	Acinetobacter junii
99.4%	Acinetobacter junii
99.4%	Acinetobacter junii
99.4%	Acinetobacter junii
99.4%	Acinetobacter junii
99.4%	Acinetobacter junii
99.4%	Acinetobacter junii
99.4%	Acinetobacter junii
99.4%	Acinetobacter junii
99.4%	Acinetobacter junii
99.4%	Acinetobacter junii
99.4%	Acinetobacter junii
99.4%	Acinetobacter junii
99.4%	Acinetobacter junii
99.4%	Acinetobacter junii
99.4%	Acinetobacter junii
99.4%	Acinetobacter junii
99.4%	Acinetobacter junii
99.4%	Acinetobacter junii
99.4%	Acinetobacter junii
99.4%	Acinetobacter junii
99.4%	Acinetobacter junii
99.4%	Acinetobacter junii
99.4%	Acinetobacter junii
99.4%	Acinetobacter junii
99.4%	Acinetobacter junii
99.4%	Acinetobacter junii
99.4%	Acinetobacter junii
99.4%	Acinetobacter junii
99.4%	Acinetobacter junii
99.4%	Acinetobacter junii
99.4%	Acinetobacter junii
99.4%	Acinetobacter junii
99.4%	Acinetobacter junii
99.4%	Acinetobacter junii
99.4%	Acinetobacter junii
99.4%	Acinetobacter junii
99.4%	Acinetobacter junii
99.4%	Acinetobacter junii
99.4%	Acinetobacter junii
99.4%	Acinetobacter junii
99.4%	Acinetobacter junii
99.4%	Acinetobacter junii
99.4%	Acinetobacter junii
99.4%	Acinetobacter junii
99.4%	Acinetobacter junii
99.4%	Acinetobacter junii
99.4%	Acinetobacter junii
99.4%	Acinetobacter junii
99.4%	Acinetobacter junii
99.4%	Acinetobacter junii
99.4%	Acinetobacter junii
99.4%	Acinetobacter junii
99.4%	Acinetobacter junii
99.4%	Acinetobacter junii
99.4%	Acinetobacter junii
99.4%	Acinetobacter junii
99.4%	Acinetobacter junii
99.4%	Acinetobacter junii
99.4%	Acinetobacter junii
99.4%	Acinetobacter junii
99.4%	Acinetobacter junii
99.4%	Acinetobacter junii
99.4%	Acinetobacter junii
99.4%	Acinetobacter junii
99.4%	Acinetobacter junii
99.4%	Acinetobacter junii
99.4%	Acinetobacter junii
99.4%	Acinetobacter junii
99.4%	Acinetobacter junii
99.4%	Acinetobacter junii
99.4%	Acinetobacter junii
99.4%	Acinetobacter junii
99.4%	Acinetobacter junii
99.4%	Acinetobacter junii
99.4%	Acinetobacter junii
99.4%	Acinetobacter junii
99.4%	Acinetobacter junii
99.4%	Acinetobacter junii
99.4%	Acinetobacter junii
99.4%	Acinetobacter junii
99.4%	Acinetobacter junii
99.4%	Acinetobacter junii
99.4%	Acinetobacter junii
99.4%	Acinetobacter junii
99.4%	Acinetobacter junii
99.4%	Acinetobacter junii
99.4%	Acinetobacter junii
99.4%	Acinetobacter junii
99.4%	Acinetobacter junii
99.4%	Acinetobacter junii
99.4%	Acinetobacter junii
99.4%	Acinetobacter junii
99.4%	Acinetobacter junii
99.4%	Acinetobacter junii
99.4%	Acinetobacter junii
99.4%	Acinetobacter junii
100.0%	Acinetobacter junii
99.4%	Acinetobacter junii
99.4%	Acinetobacter junii
99.4%	Acinetobacter junii
99.4%	Acinetobacter junii
99.4%	Acinetobacter junii
99.4%	Acinetobacter junii
99.4%	Acinetobacter junii
99.4%	Acinetobacter junii
99.4%	Acinetobacter junii
99.4%	Acinetobacter junii
99.4%	Acinetobacter junii
99.4%	Acinetobacter junii
99.4%	Acinetobacter junii
99.4%	Acinetobacter junii
99.4%	Acinetobacter junii
99.4%	Acinetobacter junii
99.4%	Acinetobacter junii
99.4%	Acinetobacter junii
99.4%	Acinetobacter junii
99.4%	Acinetobacter junii
99.4%	Acinetobacter junii
99.4%	Acinetobacter junii
99.4%	Acinetobacter junii
99.4%	Acinetobacter junii
99.4%	Acinetobacter junii
99.4%	Acinetobacter junii
99.4%	Acinetobacter junii
99.4%	Acinetobacter junii
99.4%	Acinetobacter junii
99.4%	Acinetobacter junii
99.4%	Acinetobacter junii
99.4%	Acinetobacter junii
99.4%	Acinetobacter junii
99.4%	Acinetobacter junii
99.4%	Acinetobacter junii
99.4%	Acinetobacter junii
99.4%	Acinetobacter junii
99.4%	Acinetobacter junii
99.4%	Acinetobacter junii
99.4%	Acinetobacter junii
99.4%	Acinetobacter junii
99.4%	Acinetobacter junii
99.4%	Acinetobacter junii
99.4%	Acinetobacter junii
99.4%	Acinetobacter junii
99.4%	Acinetobacter junii
100.0%	Acinetobacter junii
99.4%	Acinetobacter junii
99.4%	Acinetobacter junii
99.4%	Acinetobacter junii
99.4%	Acinetobacter junii
99.4%	Acinetobacter junii
99.4%	Acinetobacter junii
99.4%	Acinetobacter junii
99.4%	Acinetobacter junii
99.4%	Acinetobacter junii
99.4%	Acinetobacter junii
99.4%	Acinetobacter junii
99.4%	Acinetobacter junii
99.4%	Acinetobacter junii
99.4%	Acinetobacter junii
99.4%	Acinetobacter junii
99.4%	Acinetobacter junii
99.4%	Acinetobacter junii
99.4%	Acinetobacter junii
99.4%	Acinetobacter junii
99.4%	Acinetobacter junii
99.4%	Acinetobacter junii
99.4%	Acinetobacter junii
99.4%	Acinetobacter junii
99.4%	Acinetobacter junii
99.4%	Acinetobacter junii
99.4%	Acinetobacter junii
99.4%	Acinetobacter junii
99.4%	Acinetobacter junii
99.4%	Acinetobacter junii
99.4%	Acinetobacter junii
99.4%	Acinetobacter junii
99.4%	Acinetobacter junii
99.4%	Acinetobacter junii
99.4%	Acinetobacter junii
99.4%	Acinetobacter junii
99.4%	Acinetobacter junii
99.4%	Acinetobacter junii
99.4%	Acinetobacter junii
99.4%	Acinetobacter junii
99.4%	Acinetobacter junii
99.4%	Acinetobacter junii
99.4%	Acinetobacter junii
99.4%	Acinetobacter junii
99.4%	Acinetobacter junii
99.4%	Acinetobacter junii
99.4%	Acinetobacter junii
99.4%	Acinetobacter junii
99.4%	Acinetobacter junii
99.4%	Acinetobacter junii
99.4%	Acinetobacter junii
100.0%	Acinetobacter junii
99.4%	Acinetobacter junii
99.4%	Acinetobacter junii
99.4%	Acinetobacter junii
99.4%	Acinetobacter junii
99.4%	Acinetobacter junii
99.4%	Acinetobacter junii
99.4%	Acinetobacter junii
99.4%	Acinetobacter junii
99.4%	Acinetobacter junii
99.4%	Acinetobacter junii
99.4%	Acinetobacter junii
99.4%	Acinetobacter junii
99.4%	Acinetobacter junii
99.4%	Acinetobacter junii
99.4%	Acinetobacter junii
99.4%	Acinetobacter junii
99.4%	Acinetobacter junii
99.4%	Acinetobacter junii
99.4%	Acinetobacter junii
99.4%	Acinetobacter junii
99.4%	Acinetobacter junii
99.4%	Acinetobacter junii
99.4%	Acinetobacter junii
99.4%	Acinetobacter junii
99.4%	Acinetobacter junii
99.4%	Acinetobacter junii
99.4%	Acinetobacter junii
99.4%	Acinetobacter junii
99.4%	Acinetobacter junii
99.4%	Acinetobacter junii
99.4%	Acinetobacter junii
99.4%	Acinetobacter junii
99.4%	Acinetobacter junii
99.4%	Acinetobacter junii
99.4%	Acinetobacter junii
99.4%	Acinetobacter junii
99.4%	Acinetobacter junii
99.4%	Acinetobacter junii
99.4%	Acinetobacter junii
99.4%	Acinetobacter junii
99.4%	Acinetobacter junii
99.4%	Acinetobacter junii
99.4%	Acinetobacter junii
99.4%	Acinetobacter junii
99.4%	Acinetobacter junii
99.4%	Acinetobacter junii
99.4%	Acinetobacter junii
99.4%	Acinetobacter junii
99.4%	Acinetobacter junii
99.4%	Acinetobacter junii
99.4%	Acinetobacter junii
99.4%	Acinetobacter junii
99.4%	Acinetobacter junii
99.4%	Acinetobacter junii
99.4%	Acinetobacter junii
99.4%	Acinetobacter junii
99.4%	Acinetobacter junii
99.4%	Acinetobacter junii
99.4%	Acinetobacter junii
99.4%	Acinetobacter junii
99.4%	Acinetobacter junii
99.4%	Acinetobacter junii
99.4%	Acinetobacter junii
99.4%	Acinetobacter junii
100.0%	Acinetobacter junii
99.4%	Acinetobacter junii
99.4%	Acinetobacter junii
99.4%	Acinetobacter junii
99.4%	Acinetobacter junii
99.4%	Acinetobacter junii
99.4%	Acinetobacter junii
99.4%	Acinetobacter junii
99.4%	Acinetobacter junii
99.4%	Acinetobacter junii
99.4%	Acinetobacter junii
99.4%	Acinetobacter junii
99.4%	Acinetobacter junii
99.4%	Acinetobacter junii
99.4%	Acinetobacter junii
99.4%	Acinetobacter junii
99.4%	Acinetobacter junii
99.4%	Acinetobacter junii
99.4%	Acinetobacter junii
99.4%	Acinetobacter junii
99.4%	Acinetobacter junii
99.4%	Acinetobacter junii
99.4%	Acinetobacter junii
99.4%	Acinetobacter junii
99.4%	Acinetobacter junii
99.4%	Acinetobacter junii
99.4%	Acinetobacter junii
99.4%	Acinetobacter junii
99.4%	Acinetobacter junii
99.4%	Acinetobacter junii
99.4%	Acinetobacter junii
99.4%	Acinetobacter junii
99.4%	Acinetobacter junii
99.4%	Acinetobacter junii
99.4%	Acinetobacter junii
99.4%	Acinetobacter junii
99.4%	Acinetobacter junii
99.4%	Acinetobacter junii
99.4%	Acinetobacter junii
99.4%	Acinetobacter junii
99.4%	Acinetobacter junii
99.4%	Acinetobacter junii
99.4%	Acinetobacter junii
99.4%	Acinetobacter junii
99.4%	Acinetobacter junii
99.4%	Acinetobacter junii
99.4%	Acinetobacter junii
99.4%	Acinetobacter junii
99.4%	Acinetobacter junii
99.4%	Acinetobacter junii
99.4%	Acinetobacter junii
99.4%	Acinetobacter junii
99.4%	Acinetobacter junii
99.4%	Acinetobacter junii
99.4%	Acinetobacter junii
99.4%	Acinetobacter junii
99.4%	Acinetobacter junii
99.4%	Acinetobacter junii
99.4%	Acinetobacter junii
99.4%	Acinetobacter junii
99.4%	Acinetobacter junii
99.4%	Acinetobacter junii
99.4%	Acinetobacter junii
99.4%	Acinetobacter junii
99.4%	Acinetobacter junii
99.4%	Acinetobacter junii
99.4%	Acinetobacter junii
99.4%	Acinetobacter junii
99.4%	Acinetobacter junii
99.4%	Acinetobacter junii
99.4%	Acinetobacter junii
99.4%	Acinetobacter junii
99.4%	Acinetobacter junii
99.4%	Acinetobacter junii
99.4%	Acinetobacter junii
99.4%	Acinetobacter junii
99.4%	Acinetobacter junii
99.4%	Acinetobacter junii
99.4%	Acinetobacter junii
99.4%	Acinetobacter junii
99.4%	Acinetobacter junii
99.4%	Acinetobacter junii
99.4%	Acinetobacter junii
99.4%	Acinetobacter junii
99.4%	Acinetobacter junii
99.4%	Acinetobacter junii
99.4%	Acinetobacter junii
99.4%	Acinetobacter junii
99.4%	Acinetobacter junii
99.4%	Acinetobacter junii
99.4%	Acinetobacter junii
99.4%	Acinetobacter junii
99.4%	Acinetobacter junii
99.4%	Acinetobacter junii
99.4%	Acinetobacter junii
99.4%	Acinetobacter junii
99.4%	Acinetobacter junii
99.4%	Acinetobacter junii
99.4%	Acinetobacter junii
99.4%	Acinetobacter junii
99.4%	Acinetobacter junii
99.4%	Acinetobacter junii
99.4%	Acinetobacter junii
99.4%	Acinetobacter junii
99.4%	Acinetobacter junii
99.4%	Acinetobacter junii
99.4%	Acinetobacter junii
99.4%	Acinetobacter junii
99.4%	Acinetobacter junii
99.4%	Acinetobacter junii
99.4%	Acinetobacter junii
99.4%	Acinetobacter junii
99.4%	Acinetobacter junii
99.4%	Acinetobacter junii
99.4%	Acinetobacter junii
99.4%	Acinetobacter junii
99.4%	Acinetobacter junii
99.4%	Acinetobacter junii
99.4%	Acinetobacter junii
99.4%	Acinetobacter junii
99.4%	Acinetobacter junii
99.4%	Acinetobacter junii
99.4%	Acinetobacter junii
99.4%	Acinetobacter junii
99.4%	Acinetobacter junii
99.4%	Acinetobacter junii
99.4%	Acinetobacter junii
99.4%	Acinetobacter junii
99.4%	Acinetobacter junii
99.4%	Acinetobacter junii
99.4%	Acinetobacter junii
99.4%	Acinetobacter junii
99.4%	Acinetobacter junii
99.4%	Acinetobacter junii
99.4%	Acinetobacter junii
99.4%	Acinetobacter junii
99.4%	Acinetobacter junii
99.4%	Acinetobacter junii
99.4%	Acinetobacter junii
99.4%	Acinetobacter junii
99.4%	Acinetobacter junii
99.4%	Acinetobacter junii
99.4%	Acinetobacter junii
99.4%	Acinetobacter junii
99.4%	Acinetobacter junii
99.4%	Acinetobacter junii
99.4%	Acinetobacter junii
99.4%	Acinetobacter junii
99.4%	Acinetobacter junii
99.4%	Acinetobacter junii
99.4%	Acinetobacter junii
99.4%	Acinetobacter junii
99.4%	Acinetobacter junii
99.4%	Acinetobacter junii
99.4%	Acinetobacter junii
99.4%	Acinetobacter junii
99.4%	Acinetobacter junii
99.4%	Acinetobacter junii
99.4%	Acinetobacter junii
99.4%	Acinetobacter junii
99.4%	Acinetobacter junii
99.4%	Acinetobacter junii
99.4%	Acinetobacter junii
99.4%	Acinetobacter junii
99.4%	Acinetobacter junii
99.4%	Acinetobacter junii
99.4%	Acinetobacter junii
99.4%	Acinetobacter junii
99.4%	Acinetobacter junii
99.4%	Acinetobacter junii
99.4%	Acinetobacter junii
99.4%	Acinetobacter junii
99.4%	Acinetobacter junii
99.4%	Acinetobacter junii
99.4%	Acinetobacter junii
99.4%	Acinetobacter junii
99.4%	Acinetobacter junii
99.4%	Acinetobacter junii
99.4%	Acinetobacter junii
99.4%	Acinetobacter junii
99.4%	Acinetobacter junii
99.4%	Acinetobacter junii
99.4%	Acinetobacter junii
99.4%	Acinetobacter junii
99.4%	Acinetobacter junii
99.4%	Acinetobacter junii
99.4%	Acinetobacter junii
99.4%	Acinetobacter junii
99.4%	Acinetobacter junii
99.4%	Acinetobacter junii
99.4%	Acinetobacter junii
99.4%	Acinetobacter junii
99.4%	Acinetobacter junii
99.4%	Acinetobacter junii
99.4%	Acinetobacter junii
99.4%	Acinetobacter junii
99.4%	Acinetobacter junii
99.4%	Acinetobacter junii
99.4%	Acinetobacter junii
99.4%	Acinetobacter junii
99.4%	Acinetobacter junii
99.4%	Acinetobacter junii
99.4%	Acinetobacter junii
99.4%	Acinetobacter junii
99.4%	Acinetobacter junii
99.4%	Acinetobacter junii
99.4%	Acinetobacter junii
99.4%	Acinetobacter junii
99.4%	Acinetobacter junii
99.4%	Acinetobacter junii
99.4%	Acinetobacter junii
99.4%	Acinetobacter junii
99.4%	Acinetobacter junii
99.4%	Acinetobacter junii
99.4%	Acinetobacter junii
99.4%	Acinetobacter junii
99.4%	Acinetobacter junii
99.4%	Acinetobacter junii
99.4%	Acinetobacter junii
99.4%	Acinetobacter junii
99.4%	Acinetobacter junii
99.4%	Acinetobacter junii
99.4%	Acinetobacter junii
99.4%	Acinetobacter junii
99.4%	Acinetobacter junii
99.4%	Acinetobacter junii
99.4%	Acinetobacter junii
99.4%	Acinetobacter junii
99.4%	Acinetobacter junii
99.4%	Acinetobacter junii
99.4%	Acinetobacter junii
99.4%	Acinetobacter junii
99.4%	Acinetobacter junii
99.4%	Acinetobacter junii
99.4%	Acinetobacter junii
99.4%	Acinetobacter junii
99.4%	Acinetobacter junii
99.4%	Acinetobacter junii
99.4%	Acinetobacter junii
99.4%	Acinetobacter junii
99.4%	Acinetobacter junii
99.4%	Acinetobacter junii
99.4%	Acinetobacter junii
99.4%	Acinetobacter junii
99.4%	Acinetobacter junii
99.4%	Acinetobacter junii
99.4%	Acinetobacter junii
99.4%	Acinetobacter junii
99.4%	Acinetobacter junii
99.4%	Acinetobacter junii
99.4%	Hydrogenobacter hydrogenophilus
99.4%	Hydrogenobacter hydrogenophilus
99.6%	Bacillus benzoevorans
98.9%	Geothermobacterium ferrireducens
99.4%	Lactococcus lactis
99.4%	Lactococcus lactis
99.4%	Lactococcus lactis
99.4%	Acinetobacter lwoffii
99.4%	Acinetobacter lwoffii
99.4%	Acinetobacter lwoffii
99.6%	Bacillus benzoevorans
99.4%	Streptococcus thermophilus
99.4%	Streptococcus thermophilus
99.4%	Streptococcus thermophilus
99.4%	Streptococcus thermophilus
99.4%	Streptococcus thermophilus
99.4%	Streptococcus thermophilus
99.4%	Streptococcus thermophilus
99.4%	Streptococcus thermophilus
99.4%	Streptococcus thermophilus
99.4%	Streptococcus thermophilus
99.4%	Streptococcus thermophilus
99.4%	Streptococcus thermophilus
99.4%	Streptococcus thermophilus
99.4%	Streptococcus thermophilus
99.4%	Streptococcus thermophilus
99.4%	Streptococcus thermophilus
99.4%	Streptococcus thermophilus
99.4%	Streptococcus thermophilus
99.4%	Streptococcus thermophilus
99.4%	Streptococcus thermophilus
99.4%	Streptococcus thermophilus
99.4%	Streptococcus thermophilus
99.4%	Streptococcus thermophilus
99.4%	Streptococcus thermophilus
99.4%	Streptococcus thermophilus
99.4%	Streptococcus thermophilus
99.4%	Streptococcus thermophilus
99.4%	Streptococcus thermophilus
99.4%	Streptococcus thermophilus
99.4%	Streptococcus thermophilus
99.4%	Streptococcus thermophilus
99.4%	Streptococcus thermophilus
99.4%	Streptococcus thermophilus
99.4%	Streptococcus thermophilus
99.4%	Streptococcus thermophilus
99.4%	Streptococcus thermophilus
99.4%	Streptococcus thermophilus
99.4%	Streptococcus thermophilus
99.4%	Streptococcus thermophilus
99.4%	Streptococcus thermophilus
99.4%	Streptococcus thermophilus
99.4%	Streptococcus thermophilus
99.4%	Streptococcus thermophilus
99.4%	Streptococcus thermophilus
99.4%	Streptococcus thermophilus
99.4%	Streptococcus thermophilus
99.4%	Streptococcus thermophilus
99.4%	Streptococcus thermophilus
99.4%	Streptococcus thermophilus
99.4%	Streptococcus thermophilus
99.4%	Streptococcus thermophilus
100.0%	Aquabacterium commune
100.0%	Aquabacterium commune
100.0%	Aquabacterium commune
100.0%	Aquabacterium commune
99.6%	Aquabacterium citratiphilum
99.6%	Aquabacterium citratiphilum
99.4%	Hydrogenobacter subterraneus
99.4%	Hydrogenobacter subterraneus
99.4%	Hydrogenobacter subterraneus
99.4%	Hydrogenobacter subterraneus
99.4%	Hydrogenobacter subterraneus
99.4%	Hydrogenobacter subterraneus
99.4%	Hydrogenobacter subterraneus
99.4%	Hydrogenobacter subterraneus
99.4%	Hydrogenobacter subterraneus
99.4%	Hydrogenobacter subterraneus
99.4%	Hydrogenobacter subterraneus
99.4%	Hydrogenobacter subterraneus
99.4%	Hydrogenobacter subterraneus
99.4%	Hydrogenobacter subterraneus
99.4%	Hydrogenobacter subterraneus
99.4%	Hydrogenobacter subterraneus
99.4%	Hydrogenobacter subterraneus
99.4%	Hydrogenobacter subterraneus
99.4%	Hydrogenobacter subterraneus
99.4%	Hydrogenobacter subterraneus
99.4%	Hydrogenobacter subterraneus
99.4%	Hydrogenobacter subterraneus
99.4%	Hydrogenobacter subterraneus
99.4%	Hydrogenobacter subterraneus
100.0%	Hydrogenobacter subterraneus
99.4%	Hydrogenobacter subterraneus
99.4%	Hydrogenobacter subterraneus
99.4%	Hydrogenobacter subterraneus
99.4%	Hydrogenobacter subterraneus
99.4%	Hydrogenobacter subterraneus
99.4%	Hydrogenobacter subterraneus
99.4%	Hydrogenobacter subterraneus
99.4%	Hydrogenobacter subterraneus
99.4%	Hydrogenobacter subterraneus
99.4%	Hydrogenobacter subterraneus
99.4%	Hydrogenobacter subterraneus
99.4%	Hydrogenobacter subterraneus
99.4%	Hydrogenobacter subterraneus
99.4%	Hydrogenobacter subterraneus
99.4%	Hydrogenobacter subterraneus
99.4%	Hydrogenobacter subterraneus
99.4%	Hydrogenobacter subterraneus
99.4%	Hydrogenobacter subterraneus
99.4%	Hydrogenobacter subterraneus
99.4%	Hydrogenobacter subterraneus
99.4%	Hydrogenobacter subterraneus
99.4%	Hydrogenobacter subterraneus
99.4%	Hydrogenobacter subterraneus
99.4%	Hydrogenobacter subterraneus
99.4%	Hydrogenobacter subterraneus
99.4%	Hydrogenobacter subterraneus
99.4%	Hydrogenobacter subterraneus
99.4%	Hydrogenobacter subterraneus
99.4%	Hydrogenobacter subterraneus
99.4%	Hydrogenobacter subterraneus
99.4%	Hydrogenobacter subterraneus
99.4%	Hydrogenobacter subterraneus
99.4%	Hydrogenobacter subterraneus
99.4%	Hydrogenobacter subterraneus
99.4%	Hydrogenobacter subterraneus
99.4%	Hydrogenobacter subterraneus
99.4%	Hydrogenobacter subterraneus
99.4%	Hydrogenobacter subterraneus
99.4%	Hydrogenobacter subterraneus
99.4%	Hydrogenobacter subterraneus
99.4%	Hydrogenobacter subterraneus
99.4%	Hydrogenobacter subterraneus
99.4%	Hydrogenobacter subterraneus
99.4%	Hydrogenobacter subterraneus
99.4%	Hydrogenobacter subterraneus
99.4%	Hydrogenobacter subterraneus
99.4%	Hydrogenobacter subterraneus
99.4%	Hydrogenobacter subterraneus
99.4%	Hydrogenobacter subterraneus
100.0%	Hydrogenobacter subterraneus
99.4%	Hydrogenobacter subterraneus
99.4%	Hydrogenobacter subterraneus
99.4%	Hydrogenobacter subterraneus
99.4%	Hydrogenobacter subterraneus
99.4%	Hydrogenobacter subterraneus
99.4%	Hydrogenobacter subterraneus
99.4%	Hydrogenobacter subterraneus
99.4%	Hydrogenobacter subterraneus
99.4%	Hydrogenobacter subterraneus
99.4%	Hydrogenobacter subterraneus
99.4%	Hydrogenobacter subterraneus
99.4%	Hydrogenobacter subterraneus
99.4%	Hydrogenobacter subterraneus
99.4%	Hydrogenobacter subterraneus
99.4%	Hydrogenobacter subterraneus
99.4%	Hydrogenobacter subterraneus
99.4%	Hydrogenobacter subterraneus
99.4%	Hydrogenobacter subterraneus
99.4%	Hydrogenobacter subterraneus
99.4%	Hydrogenobacter subterraneus
99.4%	Hydrogenobacter subterraneus
99.4%	Hydrogenobacter subterraneus
99.4%	Hydrogenobacter subterraneus
99.4%	Hydrogenobacter subterraneus
99.4%	Hydrogenobacter subterraneus
99.4%	Hydrogenobacter subterraneus
99.4%	Hydrogenobacter subterraneus
99.4%	Hydrogenobacter subterraneus
100.0%	Hydrogenobacter subterraneus
99.4%	Hydrogenobacter subterraneus
99.4%	Hydrogenobacter subterraneus
99.4%	Hydrogenobacter subterraneus
99.4%	Hydrogenobacter subterraneus
99.4%	Hydrogenobacter subterraneus
99.4%	Hydrogenobacter subterraneus
99.4%	Hydrogenobacter subterraneus
99.4%	Hydrogenobacter subterraneus
99.4%	Hydrogenobacter subterraneus
99.4%	Hydrogenobacter subterraneus
99.4%	Hydrogenobacter subterraneus
99.4%	Hydrogenobacter subterraneus
99.4%	Hydrogenobacter subterraneus
99.4%	Hydrogenobacter subterraneus
99.4%	Hydrogenobacter subterraneus
99.4%	Hydrogenobacter subterraneus
99.4%	Hydrogenobacter subterraneus
99.4%	Hydrogenobacter subterraneus
99.4%	Hydrogenobacter subterraneus
99.4%	Hydrogenobacter subterraneus
99.4%	Hydrogenobacter subterraneus
99.4%	Hydrogenobacter subterraneus
99.4%	Hydrogenobacter subterraneus
99.4%	Hydrogenobacter subterraneus
99.4%	Hydrogenobacter subterraneus
99.4%	Hydrogenobacter subterraneus
99.4%	Hydrogenobacter subterraneus
99.4%	Hydrogenobacter subterraneus
99.4%	Hydrogenobacter subterraneus
99.4%	Hydrogenobacter subterraneus
99.4%	Hydrogenobacter subterraneus
99.4%	Hydrogenobacter subterraneus
99.4%	Hydrogenobacter subterraneus
99.4%	Hydrogenobacter subterraneus
99.4%	Hydrogenobacter subterraneus
99.4%	Hydrogenobacter subterraneus
99.4%	Hydrogenobacter subterraneus
99.4%	Hydrogenobacter subterraneus
99.4%	Hydrogenobacter subterraneus
99.4%	Hydrogenobacter subterraneus
99.4%	Hydrogenobacter subterraneus
99.4%	Hydrogenobacter subterraneus
99.4%	Hydrogenobacter subterraneus
99.4%	Hydrogenobacter subterraneus
99.4%	Hydrogenobacter subterraneus
99.4%	Hydrogenobacter subterraneus
99.4%	Hydrogenobacter subterraneus
99.4%	Hydrogenobacter subterraneus
99.4%	Hydrogenobacter subterraneus
99.4%	Hydrogenobacter subterraneus
99.4%	Hydrogenobacter subterraneus
99.4%	Hydrogenobacter subterraneus
99.4%	Hydrogenobacter subterraneus
99.4%	Hydrogenobacter subterraneus
99.4%	Hydrogenobacter subterraneus
99.4%	Hydrogenobacter subterraneus
99.4%	Hydrogenobacter subterraneus
99.4%	Hydrogenobacter subterraneus
99.4%	Hydrogenobacter subterraneus
99.4%	Hydrogenobacter subterraneus
99.4%	Hydrogenobacter subterraneus
99.4%	Hydrogenobacter subterraneus
99.4%	Hydrogenobacter subterraneus
99.4%	Hydrogenobacter subterraneus
99.4%	Hydrogenobacter subterraneus
99.4%	Hydrogenobacter subterraneus
99.4%	Hydrogenobacter subterraneus
99.4%	Hydrogenobacter subterraneus
99.4%	Hydrogenobacter subterraneus
99.4%	Hydrogenobacter subterraneus
99.4%	Hydrogenobacter subterraneus
99.4%	Hydrogenobacter subterraneus
99.4%	Hydrogenobacter subterraneus
99.4%	Hydrogenobacter subterraneus
99.4%	Hydrogenobacter subterraneus
99.4%	Hydrogenobacter subterraneus
99.4%	Hydrogenobacter subterraneus
99.4%	Hydrogenobacter subterraneus
99.4%	Hydrogenobacter subterraneus
99.4%	Hydrogenobacter subterraneus
99.4%	Hydrogenobacter subterraneus
99.4%	Hydrogenobacter subterraneus
99.4%	Hydrogenobacter subterraneus
99.4%	Hydrogenobacter subterraneus
99.4%	Hydrogenobacter subterraneus
99.4%	Hydrogenobacter subterraneus
99.4%	Hydrogenobacter subterraneus
99.4%	Hydrogenobacter subterraneus
99.4%	Hydrogenobacter subterraneus
99.4%	Hydrogenobacter subterraneus
99.4%	Hydrogenobacter subterraneus
99.4%	Hydrogenobacter subterraneus
99.4%	Hydrogenobacter subterraneus
99.4%	Hydrogenobacter subterraneus
99.4%	Hydrogenobacter subterraneus
99.4%	Hydrogenobacter subterraneus
99.4%	Hydrogenobacter subterraneus
99.4%	Hydrogenobacter subterraneus
99.4%	Hydrogenobacter subterraneus
99.4%	Hydrogenobacter subterraneus
99.4%	Hydrogenobacter subterraneus
99.4%	Hydrogenobacter subterraneus
99.4%	Hydrogenobacter subterraneus
99.4%	Hydrogenobacter subterraneus
99.4%	Hydrogenobacter subterraneus
99.4%	Hydrogenobacter subterraneus
99.4%	Hydrogenobacter subterraneus
99.4%	Hydrogenobacter subterraneus
99.4%	Hydrogenobacter subterraneus
99.4%	Hydrogenobacter subterraneus
99.4%	Hydrogenobacter subterraneus
99.4%	Hydrogenobacter subterraneus
99.4%	Hydrogenobacter subterraneus
99.4%	Hydrogenobacter subterraneus
99.4%	Hydrogenobacter subterraneus
99.4%	Hydrogenobacter subterraneus
99.4%	Hydrogenobacter subterraneus
99.4%	Hydrogenobacter subterraneus
99.4%	Hydrogenobacter subterraneus
99.4%	Hydrogenobacter subterraneus
99.4%	Hydrogenobacter subterraneus
99.4%	Hydrogenobacter subterraneus
99.4%	Hydrogenobacter subterraneus
99.4%	Hydrogenobacter subterraneus
99.4%	Hydrogenobacter subterraneus
99.4%	Hydrogenobacter subterraneus
99.4%	Hydrogenobacter subterraneus
99.4%	Hydrogenobacter subterraneus
99.4%	Hydrogenobacter subterraneus
99.4%	Hydrogenobacter subterraneus
99.4%	Hydrogenobacter subterraneus
99.4%	Hydrogenobacter subterraneus
99.4%	Hydrogenobacter subterraneus
99.4%	Hydrogenobacter subterraneus
99.4%	Hydrogenobacter subterraneus
99.4%	Hydrogenobacter subterraneus
99.4%	Hydrogenobacter subterraneus
99.4%	Hydrogenobacter subterraneus
99.4%	Hydrogenobacter subterraneus
99.4%	Hydrogenobacter subterraneus
99.4%	Hydrogenobacter subterraneus
99.4%	Hydrogenobacter subterraneus
99.4%	Hydrogenobacter subterraneus
99.4%	Hydrogenobacter subterraneus
99.4%	Hydrogenobacter subterraneus
99.4%	Hydrogenobacter subterraneus
99.4%	Hydrogenobacter subterraneus
99.4%	Hydrogenobacter subterraneus
99.4%	Hydrogenobacter subterraneus
99.4%	Hydrogenobacter subterraneus
99.4%	Hydrogenobacter subterraneus
99.4%	Hydrogenobacter subterraneus
99.4%	Hydrogenobacter subterraneus
99.4%	Hydrogenobacter subterraneus
99.4%	Hydrogenobacter subterraneus
99.4%	Hydrogenobacter subterraneus
99.4%	Hydrogenobacter subterraneus
99.4%	Hydrogenobacter subterraneus
99.4%	Hydrogenobacter subterraneus
99.4%	Hydrogenobacter subterraneus
99.4%	Hydrogenobacter subterraneus
99.4%	Hydrogenobacter subterraneus
99.4%	Hydrogenobacter subterraneus
99.4%	Hydrogenobacter subterraneus
100.0%	Hydrogenobacter subterraneus
99.4%	Hydrogenobacter subterraneus
99.4%	Hydrogenobacter subterraneus
99.4%	Hydrogenobacter subterraneus
99.4%	Hydrogenobacter subterraneus
99.4%	Hydrogenobacter subterraneus
99.4%	Hydrogenobacter subterraneus
99.4%	Hydrogenobacter subterraneus
99.4%	Hydrogenobacter subterraneus
99.4%	Hydrogenobacter subterraneus
99.4%	Hydrogenobacter subterraneus
99.4%	Hydrogenobacter subterraneus
99.4%	Hydrogenobacter subterraneus
99.4%	Hydrogenobacter subterraneus
99.4%	Hydrogenobacter subterraneus
99.4%	Hydrogenobacter subterraneus
99.4%	Hydrogenobacter subterraneus
99.4%	Hydrogenobacter subterraneus
99.4%	Hydrogenobacter subterraneus
99.4%	Hydrogenobacter subterraneus
99.4%	Hydrogenobacter subterraneus
99.4%	Hydrogenobacter subterraneus
99.4%	Hydrogenobacter subterraneus
99.4%	Hydrogenobacter subterraneus
99.4%	Hydrogenobacter subterraneus
99.4%	Hydrogenobacter subterraneus
99.4%	Hydrogenobacter subterraneus
99.4%	Hydrogenobacter subterraneus
99.4%	Hydrogenobacter subterraneus
99.4%	Hydrogenobacter subterraneus
99.4%	Hydrogenobacter subterraneus
99.4%	Hydrogenobacter subterraneus
99.4%	Hydrogenobacter subterraneus
99.4%	Hydrogenobacter subterraneus
99.4%	Hydrogenobacter subterraneus
99.4%	Hydrogenobacter subterraneus
99.4%	Hydrogenobacter subterraneus
99.4%	Hydrogenobacter subterraneus
99.4%	Hydrogenobacter subterraneus
99.4%	Hydrogenobacter subterraneus
99.4%	Hydrogenobacter subterraneus
99.4%	Hydrogenobacter subterraneus
99.4%	Hydrogenobacter subterraneus
99.4%	Hydrogenobacter subterraneus
99.4%	Hydrogenobacter subterraneus
99.4%	Hydrogenobacter subterraneus
99.4%	Hydrogenobacter subterraneus
99.4%	Hydrogenobacter subterraneus
99.4%	Hydrogenobacter subterraneus
99.4%	Hydrogenobacter subterraneus
99.4%	Hydrogenobacter subterraneus
99.4%	Hydrogenobacter subterraneus
99.4%	Hydrogenobacter subterraneus
99.4%	Hydrogenobacter subterraneus
99.4%	Hydrogenobacter subterraneus
99.4%	Hydrogenobacter subterraneus
99.4%	Hydrogenobacter subterraneus
99.4%	Hydrogenobacter subterraneus
99.4%	Hydrogenobacter subterraneus
99.4%	Hydrogenobacter subterraneus
99.4%	Hydrogenobacter subterraneus
99.4%	Hydrogenobacter subterraneus
99.4%	Hydrogenobacter subterraneus
99.4%	Hydrogenobacter subterraneus
99.4%	Hydrogenobacter subterraneus
99.4%	Hydrogenobacter subterraneus
99.4%	Hydrogenobacter subterraneus
99.4%	Hydrogenobacter subterraneus
99.4%	Hydrogenobacter subterraneus
99.4%	Pandoraea iniqua
99.4%	Bacillus zanthoxyli
99.4%	Bacillus zanthoxyli
99.4%	Bacillus endozanthoxylicus
99.4%	Bacillus endozanthoxylicus
99.4%	Bacillus endozanthoxylicus
99.4%	Bacillus endozanthoxylicus
99.4%	Bacillus endozanthoxylicus
100.0%	Bacillus endozanthoxylicus
99.4%	Bacillus endozanthoxylicus
99.4%	Bacillus endozanthoxylicus
99.4%	Bacillus endozanthoxylicus
99.4%	Bacillus endozanthoxylicus
99.4%	Bacillus endozanthoxylicus
99.4%	Bacillus endozanthoxylicus
99.4%	Bacillus endozanthoxylicus
99.4%	Bacillus endozanthoxylicus
99.4%	Bacillus endozanthoxylicus
99.4%	Bacillus endozanthoxylicus
99.4%	Bacillus endozanthoxylicus
99.4%	Bacillus endozanthoxylicus
99.4%	Bacillus endozanthoxylicus
99.4%	Bacillus endozanthoxylicus
99.4%	Bacillus endozanthoxylicus
99.4%	Bacillus endozanthoxylicus
99.4%	Bacillus endozanthoxylicus
99.4%	Bacillus endozanthoxylicus
100.0%	Bacillus endozanthoxylicus
99.4%	Bacillus endozanthoxylicus
99.4%	Bacillus endozanthoxylicus
99.4%	Bacillus endozanthoxylicus
99.4%	Bacillus endozanthoxylicus
99.4%	Bacillus endozanthoxylicus
99.4%	Bacillus endozanthoxylicus
99.4%	Bacillus endozanthoxylicus
99.4%	Bacillus endozanthoxylicus
99.4%	Bacillus endozanthoxylicus
99.4%	Bacillus endozanthoxylicus
99.4%	Bacillus endozanthoxylicus
99.4%	Bacillus endozanthoxylicus
99.4%	Bacillus endozanthoxylicus
99.4%	Bacillus endozanthoxylicus
99.4%	Bacillus endozanthoxylicus
99.4%	Bacillus endozanthoxylicus
99.4%	Bacillus endozanthoxylicus
99.4%	Bacillus endozanthoxylicus
99.4%	Bacillus endozanthoxylicus
99.4%	Bacillus endozanthoxylicus
99.4%	Bacillus endozanthoxylicus
99.4%	Bacillus endozanthoxylicus
99.4%	Bacillus endozanthoxylicus
99.4%	Bacillus endozanthoxylicus
99.4%	Bacillus endozanthoxylicus
99.4%	Bacillus endozanthoxylicus
99.4%	Bacillus endozanthoxylicus
99.4%	Bacillus endozanthoxylicus
99.4%	Bacillus endozanthoxylicus
99.4%	Bacillus endozanthoxylicus
99.4%	Bacillus endozanthoxylicus
99.4%	Bacillus endozanthoxylicus
99.4%	Bacillus endozanthoxylicus
99.4%	Bacillus endozanthoxylicus
99.4%	Bacillus endozanthoxylicus
99.4%	Bacillus endozanthoxylicus
99.4%	Bacillus endozanthoxylicus
99.4%	Bacillus endozanthoxylicus
99.4%	Bacillus endozanthoxylicus
99.4%	Bacillus endozanthoxylicus
99.4%	Bacillus endozanthoxylicus
99.4%	Bacillus endozanthoxylicus
99.4%	Bacillus endozanthoxylicus
99.4%	Bacillus endozanthoxylicus
99.4%	Bacillus endozanthoxylicus
99.4%	Bacillus endozanthoxylicus
99.4%	Bacillus endozanthoxylicus
99.4%	Bacillus endozanthoxylicus
99.4%	Bacillus endozanthoxylicus
99.4%	Bacillus endozanthoxylicus
99.4%	Bacillus endozanthoxylicus
99.4%	Bacillus endozanthoxylicus
99.4%	Bacillus endozanthoxylicus
99.4%	Bacillus endozanthoxylicus
99.4%	Bacillus endozanthoxylicus
99.4%	Bacillus endozanthoxylicus
99.4%	Bacillus endozanthoxylicus
99.4%	Bacillus endozanthoxylicus
99.4%	Bacillus endozanthoxylicus
99.4%	Bacillus endozanthoxylicus
99.4%	Bacillus endozanthoxylicus
99.4%	Bacillus endozanthoxylicus
99.4%	Bacillus endozanthoxylicus
99.4%	Bacillus endozanthoxylicus
99.4%	Bacillus endozanthoxylicus
99.4%	Bacillus endozanthoxylicus
99.4%	Bacillus endozanthoxylicus
99.4%	Bacillus endozanthoxylicus
99.4%	Bacillus endozanthoxylicus
99.4%	Bacillus endozanthoxylicus
99.4%	Bacillus endozanthoxylicus
99.4%	Bacillus endozanthoxylicus
99.4%	Bacillus endozanthoxylicus
99.4%	Bacillus endozanthoxylicus
99.4%	Bacillus endozanthoxylicus
99.4%	Bacillus endozanthoxylicus
99.4%	Bacillus endozanthoxylicus
99.4%	Bacillus endozanthoxylicus
99.4%	Bacillus endozanthoxylicus
99.4%	Bacillus endozanthoxylicus
99.4%	Bacillus endozanthoxylicus
99.4%	Bacillus endozanthoxylicus
99.4%	Bacillus endozanthoxylicus
99.4%	Bacillus endozanthoxylicus
99.4%	Bacillus endozanthoxylicus
99.4%	Bacillus endozanthoxylicus
99.4%	Bacillus endozanthoxylicus
99.4%	Bacillus endozanthoxylicus
99.4%	Bacillus endozanthoxylicus
99.4%	Bacillus endozanthoxylicus
99.4%	Bacillus endozanthoxylicus
99.4%	Bacillus endozanthoxylicus
99.4%	Bacillus endozanthoxylicus
99.4%	Bacillus endozanthoxylicus
99.4%	Bacillus endozanthoxylicus
99.4%	Bacillus endozanthoxylicus
99.4%	Bacillus endozanthoxylicus
99.4%	Bacillus endozanthoxylicus
99.4%	Bacillus endozanthoxylicus
99.4%	Bacillus endozanthoxylicus
99.4%	Bacillus endozanthoxylicus
99.4%	Bacillus endozanthoxylicus
99.4%	Bacillus endozanthoxylicus
99.4%	Bacillus endozanthoxylicus
99.4%	Bacillus endozanthoxylicus
99.4%	Bacillus endozanthoxylicus
99.4%	Bacillus endozanthoxylicus
99.4%	Bacillus endozanthoxylicus
99.4%	Bacillus endozanthoxylicus
99.4%	Bacillus endozanthoxylicus
99.4%	Bacillus endozanthoxylicus
99.4%	Bacillus endozanthoxylicus
99.4%	Bacillus endozanthoxylicus
99.4%	Bacillus endozanthoxylicus
99.4%	Bacillus endozanthoxylicus
99.4%	Bacillus endozanthoxylicus
99.4%	Bacillus endozanthoxylicus
99.4%	Bacillus endozanthoxylicus
99.4%	Bacillus endozanthoxylicus
99.4%	Bacillus endozanthoxylicus
99.4%	Bacillus endozanthoxylicus
99.4%	Bacillus endozanthoxylicus
99.4%	Bacillus endozanthoxylicus
99.4%	Bacillus endozanthoxylicus
99.4%	Bacillus endozanthoxylicus
99.4%	Bacillus endozanthoxylicus
99.4%	Bacillus endozanthoxylicus
99.4%	Bacillus endozanthoxylicus
99.4%	Bacillus endozanthoxylicus
99.4%	Bacillus endozanthoxylicus
99.4%	Bacillus endozanthoxylicus
99.4%	Bacillus endozanthoxylicus
99.4%	Bacillus endozanthoxylicus
99.4%	Bacillus endozanthoxylicus
99.4%	Bacillus endozanthoxylicus
99.4%	Bacillus endozanthoxylicus
99.4%	Bacillus endozanthoxylicus
99.4%	Bacillus endozanthoxylicus
99.4%	Bacillus endozanthoxylicus
99.4%	Bacillus endozanthoxylicus
99.4%	Bacillus endozanthoxylicus
99.4%	Bacillus endozanthoxylicus
99.4%	Bacillus endozanthoxylicus
99.4%	Bacillus endozanthoxylicus
99.4%	Bacillus endozanthoxylicus
99.4%	Bacillus endozanthoxylicus
99.4%	Bacillus endozanthoxylicus
99.4%	Bacillus endozanthoxylicus
99.4%	Bacillus endozanthoxylicus
99.4%	Bacillus endozanthoxylicus
99.4%	Bacillus endozanthoxylicus
99.4%	Bacillus endozanthoxylicus
99.4%	Bacillus endozanthoxylicus
99.4%	Bacillus endozanthoxylicus
99.4%	Bacillus endozanthoxylicus
99.4%	Bacillus endozanthoxylicus
99.4%	Bacillus endozanthoxylicus
99.4%	Bacillus endozanthoxylicus
99.4%	Bacillus endozanthoxylicus
99.4%	Bacillus endozanthoxylicus
99.4%	Bacillus endozanthoxylicus
99.4%	Bacillus endozanthoxylicus
99.4%	Bacillus endozanthoxylicus
99.4%	Bacillus endozanthoxylicus
99.4%	Bacillus endozanthoxylicus
99.4%	Bacillus endozanthoxylicus
99.4%	Bacillus endozanthoxylicus
99.4%	Bacillus endozanthoxylicus
99.4%	Bacillus endozanthoxylicus
99.4%	Bacillus endozanthoxylicus
99.4%	Bacillus endozanthoxylicus
99.4%	Bacillus endozanthoxylicus
99.4%	Tibeticola sediminis
99.4%	Tibeticola sediminis
99.4%	Tibeticola sediminis
99.4%	Tibeticola sediminis
99.4%	Tibeticola sediminis
99.4%	Tibeticola sediminis
99.4%	Tibeticola sediminis
99.4%	Tibeticola sediminis
99.4%	Tibeticola sediminis
99.4%	Tibeticola sediminis
99.4%	Tibeticola sediminis
99.4%	Bacillus wiedmannii
99.4%	Bacillus wiedmannii
99.4%	Bacillus loiseleuriae
99.4%	Bacillus loiseleuriae
99.4%	Bacillus loiseleuriae
99.4%	Bacillus loiseleuriae
99.4%	Bacillus loiseleuriae
99.4%	Bacillus loiseleuriae
99.4%	Bacillus loiseleuriae
99.4%	Bacillus loiseleuriae
99.4%	Bacillus loiseleuriae
99.4%	Bacillus loiseleuriae
99.4%	Bacillus loiseleuriae
99.4%	Bacillus loiseleuriae
99.4%	Bacillus loiseleuriae
99.4%	Bacillus mesophilus
99.4%	Bacillus mesophilus
99.4%	Bacillus mesophilus
99.4%	Bacillus mesophilus
99.4%	Bacillus mesophilus
99.4%	Bacillus depressus
99.4%	Bacillus depressus
99.4%	Bacillus depressus
99.4%	Pseudomonas glareae
99.4%	Pseudomonas glareae
99.4%	Oceanobacillus rekensis
99.4%	Oceanobacillus rekensis
99.4%	Bacillus rigiliprofundi
99.4%	Bacillus rigiliprofundi
99.4%	Bacillus rigiliprofundi
99.4%	Bacillus rigiliprofundi
99.4%	Bacillus rigiliprofundi
99.4%	Bacillus rigiliprofundi
99.4%	Bacillus rigiliprofundi
99.4%	Bacillus rigiliprofundi
99.4%	Bacillus rigiliprofundi
99.4%	Bacillus rigiliprofundi
99.4%	Bacillus rigiliprofundi
99.4%	Bacillus rigiliprofundi
99.4%	Bacillus rigiliprofundi
99.4%	Bacillus rigiliprofundi
99.4%	Bacillus rigiliprofundi
100.0%	Bacillus rigiliprofundi
99.4%	Bacillus rigiliprofundi
99.4%	Bacillus rigiliprofundi
99.4%	Bacillus rigiliprofundi
99.4%	Bacillus rigiliprofundi
99.4%	Bacillus rigiliprofundi
99.4%	Bacillus rigiliprofundi
100.0%	Bacillus rigiliprofundi
99.4%	Bacillus rigiliprofundi
99.4%	Bacillus rigiliprofundi
99.4%	Xenophilus arseniciresistens
99.4%	Thermus tengchongensis
99.4%	Lactobacillus delbrueckii
99.4%	Lactobacillus delbrueckii
99.4%	Thermodesulfobacterium commune
99.4%	Acinetobacter junii
99.4%	Acinetobacter junii
99.4%	Acinetobacter junii
99.4%	Acinetobacter junii
99.4%	Acinetobacter junii
99.4%	Acinetobacter junii
99.4%	Acinetobacter junii
100.0%	Acinetobacter junii
99.4%	Acinetobacter junii
99.4%	Acinetobacter junii
99.4%	Acinetobacter junii
99.4%	Acinetobacter junii
99.4%	Acinetobacter junii
99.4%	Acinetobacter junii
99.4%	Acinetobacter junii
99.4%	Acinetobacter junii
99.4%	Acinetobacter junii
99.4%	Acinetobacter junii
99.4%	Acinetobacter junii
99.4%	Acinetobacter junii
99.4%	Acinetobacter junii
99.4%	Acinetobacter junii
99.4%	Acinetobacter junii
99.4%	Acinetobacter junii
99.4%	Acinetobacter junii
99.4%	Acinetobacter junii
99.4%	Acinetobacter junii
99.4%	Acinetobacter junii
99.4%	Acinetobacter junii
99.4%	Acinetobacter junii
99.4%	Acinetobacter junii
99.4%	Acinetobacter junii
99.4%	Acinetobacter junii
99.4%	Acinetobacter junii
99.4%	Acinetobacter junii
99.4%	Acinetobacter junii
99.4%	Acinetobacter junii
99.4%	Acinetobacter junii
99.4%	Acinetobacter junii
99.4%	Acinetobacter junii
99.4%	Acinetobacter junii
99.4%	Acinetobacter junii
99.4%	Acinetobacter junii
99.4%	Acinetobacter junii
99.4%	Acinetobacter junii
99.4%	Acinetobacter junii
99.4%	Acinetobacter junii
100.0%	Acinetobacter junii
99.4%	Acinetobacter junii
99.4%	Acinetobacter junii
99.4%	Acinetobacter junii
99.4%	Acinetobacter junii
99.4%	Acinetobacter junii
99.4%	Acinetobacter junii
99.4%	Acinetobacter junii
99.4%	Acinetobacter junii
99.4%	Acinetobacter junii
99.4%	Acinetobacter junii
99.4%	Acinetobacter junii
99.4%	Acinetobacter junii
99.4%	Acinetobacter junii
99.4%	Acinetobacter junii
99.4%	Acinetobacter junii
99.4%	Acinetobacter junii
99.4%	Acinetobacter junii
99.4%	Acinetobacter junii
99.4%	Acinetobacter junii
99.4%	Acinetobacter junii
99.4%	Acinetobacter junii
99.4%	Acinetobacter junii
99.4%	Acinetobacter junii
99.4%	Acinetobacter junii
99.4%	Acinetobacter junii
99.4%	Acinetobacter junii
99.4%	Acinetobacter junii
99.4%	Acinetobacter junii
99.4%	Acinetobacter junii
99.4%	Acinetobacter junii
99.4%	Acinetobacter junii
99.4%	Acinetobacter junii
99.4%	Acinetobacter junii
99.4%	Acinetobacter junii
99.4%	Acinetobacter junii
99.4%	Acinetobacter junii
99.4%	Acinetobacter junii
99.4%	Acinetobacter junii
99.4%	Acinetobacter junii
99.4%	Acinetobacter junii
99.4%	Acinetobacter junii
99.4%	Acinetobacter junii
99.4%	Acinetobacter junii
99.4%	Acinetobacter junii
99.4%	Acinetobacter junii
100.0%	Acinetobacter junii
99.4%	Acinetobacter junii
99.4%	Acinetobacter junii
99.4%	Acinetobacter junii
99.4%	Acinetobacter junii
99.4%	Acinetobacter junii
99.4%	Acinetobacter junii
99.4%	Acinetobacter junii
99.4%	Acinetobacter junii
99.4%	Acinetobacter junii
99.4%	Acinetobacter junii
99.4%	Acinetobacter junii
99.4%	Acinetobacter junii
99.4%	Acinetobacter junii
99.4%	Acinetobacter junii
99.4%	Acinetobacter junii
99.4%	Acinetobacter junii
99.4%	Acinetobacter junii
99.4%	Acinetobacter junii
99.4%	Acinetobacter junii
99.4%	Acidovorax soli
98.9%	Geothermobacterium ferrireducens
99.4%	Lactococcus lactis
99.4%	Paenibacillus validus
99.4%	Paenibacillus validus
99.4%	Bacillus firmus
99.4%	Sphaerotilus natans
99.4%	Escherichia fergusonii
100.0%	Escherichia fergusonii
99.4%	Escherichia fergusonii
99.4%	Escherichia fergusonii
99.4%	Streptococcus thermophilus
99.4%	Streptococcus thermophilus
99.4%	Streptococcus thermophilus
99.4%	Streptococcus thermophilus
99.4%	Streptococcus thermophilus
99.4%	Streptococcus thermophilus
99.4%	Oceaniserpentilla haliotis
99.4%	Staphylococcus hominis
99.4%	Leptothrix mobilis
99.4%	Massilia timonae
99.4%	Aquabacterium commune
99.4%	Aquabacterium commune
99.4%	Aquabacterium commune
99.4%	Aquabacterium commune
99.4%	Aquabacterium commune
99.4%	Aquabacterium commune
99.4%	Aquabacterium commune
99.4%	Aquabacterium commune
99.4%	Aquabacterium commune
99.4%	Aquabacterium commune
99.4%	Aquabacterium commune
99.4%	Aquabacterium commune
99.4%	Aquabacterium commune
99.4%	Aquabacterium commune
99.4%	Aquabacterium commune
99.4%	Aquabacterium commune
99.4%	Aquabacterium commune
99.4%	Aquabacterium commune
99.4%	Aquabacterium commune
99.4%	Aquabacterium commune
99.4%	Aquabacterium commune
99.4%	Aquabacterium commune
99.4%	Aquabacterium commune
99.4%	Aquabacterium commune
99.4%	Aquabacterium commune
99.4%	Aquabacterium commune
99.4%	Aquabacterium commune
99.4%	Aquabacterium commune
99.4%	Aquabacterium commune
99.4%	Aquabacterium commune
99.4%	Aquabacterium commune
100.0%	Aquabacterium commune
99.4%	Aquabacterium commune
99.4%	Aquabacterium commune
99.4%	Aquabacterium commune
99.4%	Aquabacterium commune
99.4%	Aquabacterium commune
99.4%	Aquabacterium commune
99.4%	Aquabacterium commune
99.4%	Aquabacterium commune
99.4%	Aquabacterium commune
99.4%	Aquabacterium commune
99.4%	Aquabacterium commune
99.4%	Aquabacterium commune
99.4%	Aquabacterium commune
99.4%	Aquabacterium commune
99.4%	Aquabacterium commune
99.4%	Aquabacterium commune
99.4%	Aquabacterium commune
99.4%	Aquabacterium commune
99.4%	Aquabacterium commune
99.4%	Aquabacterium commune
99.4%	Aquabacterium commune
99.4%	Aquabacterium commune
99.4%	Aquabacterium commune
99.4%	Aquabacterium commune
99.4%	Aquabacterium commune
99.4%	Aquabacterium commune
99.4%	Aquabacterium commune
99.4%	Aquabacterium commune
99.4%	Aquabacterium commune
99.4%	Aquabacterium commune
99.4%	Aquabacterium commune
99.4%	Aquabacterium commune
99.4%	Aquabacterium commune
99.4%	Aquabacterium commune
99.4%	Aquabacterium commune
99.4%	Aquabacterium commune
99.4%	Aquabacterium commune
99.4%	Aquabacterium commune
99.4%	Aquabacterium commune
99.4%	Aquabacterium commune
99.4%	Aquabacterium commune
99.4%	Aquabacterium commune
99.4%	Aquabacterium commune
99.4%	Aquabacterium commune
99.4%	Aquabacterium commune
99.4%	Aquabacterium commune
99.4%	Aquabacterium commune
99.4%	Aquabacterium commune
99.4%	Aquabacterium commune
99.4%	Aquabacterium commune
99.4%	Aquabacterium commune
99.4%	Aquabacterium commune
99.4%	Aquabacterium commune
99.4%	Aquabacterium commune
99.4%	Aquabacterium commune
99.4%	Aquabacterium commune
99.4%	Aquabacterium commune
99.4%	Aquabacterium commune
99.4%	Aquabacterium commune
99.4%	Aquabacterium commune
99.4%	Aquabacterium commune
99.4%	Aquabacterium commune
99.4%	Aquabacterium commune
99.4%	Aquabacterium commune
99.4%	Aquabacterium commune
99.4%	Aquabacterium commune
99.4%	Aquabacterium commune
99.4%	Aquabacterium commune
99.4%	Aquabacterium commune
99.4%	Aquabacterium commune
99.4%	Aquabacterium commune
99.4%	Aquabacterium commune
99.4%	Aquabacterium commune
99.4%	Aquabacterium commune
99.4%	Aquabacterium commune
99.4%	Aquabacterium commune
99.4%	Aquabacterium commune
99.4%	Aquabacterium commune
99.4%	Aquabacterium commune
99.4%	Aquabacterium commune
99.4%	Aquabacterium commune
99.4%	Aquabacterium commune
99.4%	Aquabacterium commune
99.4%	Aquabacterium commune
99.4%	Aquabacterium commune
99.4%	Aquabacterium commune
99.4%	Aquabacterium commune
99.4%	Aquabacterium commune
99.4%	Aquabacterium commune
99.4%	Aquabacterium commune
99.4%	Aquabacterium commune
99.4%	Aquabacterium commune
99.4%	Aquabacterium commune
99.4%	Aquabacterium commune
99.4%	Aquabacterium commune
99.4%	Aquabacterium commune
99.4%	Aquabacterium commune
99.4%	Aquabacterium commune
99.4%	Aquabacterium commune
99.4%	Aquabacterium commune
99.4%	Aquabacterium commune
99.4%	Aquabacterium commune
99.4%	Aquabacterium commune
99.4%	Aquabacterium commune
99.4%	Aquabacterium commune
99.4%	Aquabacterium commune
99.4%	Aquabacterium commune
99.4%	Aquabacterium commune
99.4%	Aquabacterium commune
99.4%	Aquabacterium commune
99.4%	Aquabacterium commune
99.4%	Aquabacterium commune
99.4%	Aquabacterium commune
99.4%	Aquabacterium commune
99.4%	Aquabacterium commune
99.4%	Aquabacterium commune
99.4%	Aquabacterium commune
99.4%	Aquabacterium commune
99.4%	Aquabacterium commune
99.4%	Aquabacterium commune
99.4%	Aquabacterium commune
99.4%	Aquabacterium commune
99.4%	Aquabacterium commune
99.4%	Aquabacterium commune
99.4%	Aquabacterium commune
99.4%	Aquabacterium commune
99.4%	Aquabacterium commune
99.4%	Aquabacterium commune
99.4%	Aquabacterium commune
99.4%	Aquabacterium commune
99.4%	Aquabacterium commune
99.4%	Aquabacterium commune
99.4%	Aquabacterium commune
99.4%	Aquabacterium commune
99.4%	Aquabacterium commune
99.4%	Aquabacterium commune
99.4%	Aquabacterium commune
99.4%	Aquabacterium commune
99.4%	Aquabacterium commune
99.4%	Aquabacterium commune
99.4%	Aquabacterium commune
99.4%	Aquabacterium commune
99.4%	Aquabacterium commune
99.4%	Aquabacterium commune
99.4%	Aquabacterium commune
99.4%	Aquabacterium commune
99.4%	Aquabacterium commune
99.4%	Aquabacterium commune
99.4%	Aquabacterium commune
99.4%	Aquabacterium commune
99.4%	Aquabacterium commune
99.4%	Aquabacterium commune
99.4%	Aquabacterium commune
99.4%	Aquabacterium commune
99.4%	Aquabacterium commune
99.4%	Aquabacterium commune
99.4%	Aquabacterium commune
99.4%	Aquabacterium commune
99.4%	Aquabacterium commune
99.4%	Aquabacterium commune
99.4%	Aquabacterium commune
99.4%	Aquabacterium commune
99.4%	Aquabacterium commune
99.4%	Aquabacterium commune
99.4%	Aquabacterium commune
99.4%	Aquabacterium commune
99.4%	Aquabacterium commune
99.4%	Aquabacterium commune
100.0%	Aquabacterium commune
99.4%	Aquabacterium commune
99.4%	Aquabacterium commune
99.4%	Aquabacterium commune
99.4%	Aquabacterium commune
99.4%	Aquabacterium commune
99.4%	Aquabacterium commune
99.4%	Aquabacterium commune
99.4%	Aquabacterium commune
99.4%	Aquabacterium commune
99.4%	Aquabacterium commune
99.4%	Aquabacterium commune
99.4%	Aquabacterium commune
99.4%	Aquabacterium commune
99.4%	Aquabacterium commune
99.4%	Aquabacterium commune
99.4%	Aquabacterium commune
99.4%	Aquabacterium commune
99.4%	Aquabacterium commune
99.4%	Aquabacterium commune
99.4%	Aquabacterium commune
99.4%	Aquabacterium commune
99.4%	Aquabacterium commune
99.4%	Aquabacterium commune
99.4%	Aquabacterium commune
99.4%	Aquabacterium commune
99.4%	Aquabacterium commune
99.4%	Hydrogenobacter subterraneus
99.4%	Hydrogenobacter subterraneus
99.4%	Hydrogenobacter subterraneus
99.4%	Hydrogenobacter subterraneus
99.4%	Hydrogenobacter subterraneus
99.4%	Hydrogenobacter subterraneus
99.4%	Hydrogenobacter subterraneus
99.4%	Hydrogenobacter subterraneus
99.4%	Hydrogenobacter subterraneus
99.4%	Hydrogenobacter subterraneus
99.4%	Hydrogenobacter subterraneus
99.4%	Hydrogenobacter subterraneus
99.4%	Hydrogenobacter subterraneus
99.4%	Hydrogenobacter subterraneus
99.4%	Hydrogenobacter subterraneus
99.4%	Hydrogenobacter subterraneus
99.4%	Hydrogenobacter subterraneus
99.4%	Hydrogenobacter subterraneus
100.0%	Hydrogenobacter subterraneus
99.4%	Hydrogenobacter subterraneus
99.4%	Hydrogenobacter subterraneus
99.4%	Hydrogenobacter subterraneus
99.4%	Hydrogenobacter subterraneus
99.4%	Hydrogenobacter subterraneus
99.4%	Hydrogenobacter subterraneus
99.4%	Hydrogenobacter subterraneus
99.4%	Hydrogenobacter subterraneus
99.4%	Hydrogenobacter subterraneus
99.4%	Hydrogenobacter subterraneus
99.4%	Hydrogenobacter subterraneus
99.4%	Hydrogenobacter subterraneus
100.0%	Bacillus endozanthoxylicus
99.4%	Bacillus endozanthoxylicus
99.4%	Bacillus endozanthoxylicus
99.4%	Bacillus endozanthoxylicus
99.4%	Bacillus endozanthoxylicus
99.4%	Bacillus endozanthoxylicus
99.4%	Bacillus endozanthoxylicus
99.4%	Bacillus endozanthoxylicus
99.4%	Bacillus endozanthoxylicus
99.4%	Bacillus endozanthoxylicus
99.4%	Bacillus endozanthoxylicus
99.4%	Bacillus endozanthoxylicus
99.4%	Bacillus endozanthoxylicus
99.4%	Bacillus endozanthoxylicus
99.4%	Bacillus endozanthoxylicus
99.4%	Bacillus endozanthoxylicus
99.4%	Bacillus endozanthoxylicus
99.4%	Bacillus endozanthoxylicus
99.4%	Bacillus endozanthoxylicus
99.4%	Bacillus endozanthoxylicus
99.4%	Bacillus endozanthoxylicus
99.4%	Bacillus endozanthoxylicus
99.4%	Bacillus endozanthoxylicus
99.4%	Bacillus endozanthoxylicus
99.4%	Bacillus endozanthoxylicus
99.4%	Bacillus endozanthoxylicus
99.4%	Bacillus endozanthoxylicus
99.4%	Bacillus endozanthoxylicus
99.4%	Bacillus endozanthoxylicus
[truncated: 12,118 more rows]
