# Supplementary material for: Revealing the Microbiome of Four Different Thermal Springs in Turkey with Environmental DNA Metabarcoding
Source: Biology (Basel). 2022 Jun 30;11(7):998. doi: 10.3390/biology11070998 (PMC9311576; doi:10.3390/biology11070998)
Supplement: Supplementary file 1 [file biology-11-00998-s001.zip › Supplementary Table S3/16n.uniq.csv]

% Pairwise Identity	Organism
99.0%	Acinetobacter junii
99.5%	Acinetobacter junii
99.5%	Acinetobacter junii
99.0%	Acinetobacter junii
99.5%	Acinetobacter junii
99.5%	Acinetobacter junii
100.0%	Acinetobacter junii
100.0%	Acinetobacter junii
100.0%	Acinetobacter junii
99.0%	Geothermobacterium ferrireducens
100.0%	Aquabacterium commune
100.0%	Bacillus endozanthoxylicus
100.0%	Acinetobacter junii
99.0%	Acinetobacter junii
100.0%	Acinetobacter junii
99.5%	Acinetobacter junii
100.0%	Acinetobacter junii
99.5%	Acinetobacter junii
99.5%	Acinetobacter junii
99.0%	Acinetobacter junii
98.5%	Hydrogenobacter subterraneus
98.5%	Hydrogenobacter subterraneus
100.0%	Bacillus endozanthoxylicus
99.5%	Tibeticola sediminis
99.5%	Acinetobacter junii
100.0%	Acinetobacter junii
100.0%	Acinetobacter junii
99.5%	Acinetobacter junii
100.0%	Acinetobacter junii
99.5%	Acinetobacter junii
99.5%	Acinetobacter junii
100.0%	Lactococcus lactis
100.0%	Hydrogenophilus thermoluteolus
100.0%	Aquabacterium commune
99.5%	Thermodesulfobacterium commune
99.5%	Acinetobacter junii
99.5%	Acinetobacter junii
100.0%	Acinetobacter junii
99.5%	Acinetobacter junii
99.5%	Acinetobacter junii
100.0%	Acinetobacter junii
99.5%	Acinetobacter junii
99.5%	Acinetobacter junii
99.5%	Acinetobacter junii
99.5%	Acinetobacter junii
99.5%	Acinetobacter junii
99.5%	Acinetobacter junii
100.0%	Aquabacterium commune
99.5%	Aquabacterium commune
100.0%	Acinetobacter junii
99.0%	Acinetobacter junii
99.5%	Acinetobacter junii
99.5%	Acinetobacter junii
99.5%	Acinetobacter junii
99.5%	Acinetobacter junii
99.0%	Acinetobacter junii
99.0%	Acinetobacter junii
99.5%	Acinetobacter junii
99.5%	Acinetobacter junii
100.0%	Acinetobacter junii
99.0%	Acinetobacter junii
99.5%	Acinetobacter junii
99.5%	Acinetobacter junii
100.0%	Acinetobacter junii
99.0%	Acinetobacter junii
99.5%	Acinetobacter junii
99.5%	Acinetobacter junii
99.0%	Geothermobacterium ferrireducens
100.0%	Streptococcus thermophilus
99.5%	Aquabacterium commune
100.0%	Aquabacterium commune
99.5%	Bacillus endozanthoxylicus
100.0%	Bacillus endozanthoxylicus
99.0%	Thermodesulfobacterium commune
99.5%	Acinetobacter junii
99.0%	Acinetobacter junii
99.0%	Acinetobacter junii
100.0%	Acinetobacter junii
100.0%	Acinetobacter junii
99.5%	Acinetobacter junii
99.5%	Acinetobacter junii
99.5%	Acinetobacter junii
99.0%	Acinetobacter junii
99.5%	Acinetobacter junii
100.0%	Acinetobacter junii
100.0%	Acinetobacter junii
100.0%	Acinetobacter junii
99.5%	Acinetobacter junii
99.5%	Acinetobacter junii
99.0%	Acinetobacter junii
100.0%	Acinetobacter junii
99.5%	Acinetobacter junii
100.0%	Acinetobacter junii
100.0%	Acinetobacter junii
99.5%	Acinetobacter junii
99.5%	Acinetobacter junii
99.0%	Acinetobacter junii
99.0%	Geothermobacterium ferrireducens
100.0%	Streptococcus thermophilus
100.0%	Aquabacterium commune
99.5%	Hydrogenobacter subterraneus
100.0%	Planococcus ruber
99.5%	Thermodesulfobacterium commune
100.0%	Acinetobacter junii
99.0%	Acinetobacter junii
98.5%	Acinetobacter junii
98.9%	Acinetobacter junii
98.9%	Acinetobacter junii
100.0%	Acinetobacter junii
98.9%	Acinetobacter junii
100.0%	Acinetobacter junii
100.0%	Acinetobacter junii
99.5%	Acinetobacter junii
99.5%	Acinetobacter junii
98.9%	Acinetobacter junii
99.0%	Acinetobacter junii
100.0%	Acinetobacter junii
100.0%	Acinetobacter junii
99.0%	Acinetobacter junii
98.9%	Geothermobacterium ferrireducens
98.9%	Geothermobacterium ferrireducens
100.0%	Aquabacterium commune
100.0%	Aquabacterium commune
99.5%	Hydrogenobacter subterraneus
98.9%	Hydrogenobacter subterraneus
98.9%	Bacillus endozanthoxylicus
98.4%	Thermodesulfobacterium commune
100.0%	Acinetobacter junii
98.9%	Acinetobacter junii
99.5%	Acinetobacter junii
99.5%	Acinetobacter junii
99.5%	Acinetobacter junii
98.9%	Acinetobacter junii
100.0%	Acinetobacter junii
100.0%	Acinetobacter junii
98.4%	Acinetobacter junii
100.0%	Acinetobacter junii
99.5%	Acinetobacter junii
97.9%	Acinetobacter junii
99.5%	Acinetobacter junii
98.9%	Acinetobacter junii
98.9%	Acinetobacter junii
100.0%	Acinetobacter junii
99.5%	Acinetobacter junii
98.9%	Geothermobacterium ferrireducens
98.9%	Geothermobacterium ferrireducens
100.0%	Lactococcus lactis
99.5%	Aquabacterium commune
98.9%	Aquabacterium commune
99.5%	Aquabacterium commune
100.0%	Hydrogenobacter subterraneus
100.0%	Hydrogenobacter subterraneus
99.5%	Hydrogenobacter subterraneus
97.9%	Hydrogenobacter subterraneus
100.0%	Hydrogenobacter subterraneus
100.0%	Hydrogenobacter subterraneus
98.9%	Hydrogenobacter subterraneus
100.0%	Bacillus endozanthoxylicus
100.0%	Bacillus endozanthoxylicus
99.5%	Planococcus ruber
100.0%	Tibeticola sediminis
99.5%	Bacillus mesophilus
100.0%	Bacillus mesophilus
99.5%	Acinetobacter junii
99.5%	Acinetobacter junii
99.5%	Acinetobacter junii
98.9%	Acinetobacter junii
98.9%	Acinetobacter junii
100.0%	Acinetobacter junii
98.9%	Acinetobacter junii
100.0%	Acinetobacter junii
100.0%	Acinetobacter junii
98.4%	Acinetobacter junii
98.4%	Acinetobacter junii
98.4%	Acinetobacter junii
99.2%	Acinetobacter junii
98.4%	Acinetobacter junii
100.0%	Acinetobacter junii
99.5%	Acinetobacter junii
99.5%	Acinetobacter junii
99.5%	Acinetobacter junii
99.5%	Acinetobacter junii
98.4%	Acinetobacter junii
99.5%	Acinetobacter junii
98.4%	Acinetobacter junii
98.9%	Acinetobacter junii
99.5%	Acinetobacter junii
98.9%	Acidovorax soli
98.4%	Geothermobacterium ferrireducens
98.4%	Aquabacterium commune
100.0%	Hydrogenobacter subterraneus
100.0%	Hydrogenobacter subterraneus
98.4%	Hydrogenobacter subterraneus
98.9%	Bacillus endozanthoxylicus
98.4%	Bacillus endozanthoxylicus
99.5%	Acinetobacter junii
99.5%	Acinetobacter junii
99.5%	Acinetobacter junii
99.5%	Acinetobacter junii
97.9%	Acinetobacter junii
99.5%	Acinetobacter junii
99.5%	Acinetobacter junii
99.5%	Acinetobacter junii
99.5%	Acinetobacter junii
98.4%	Acinetobacter junii
98.9%	Acinetobacter junii
99.5%	Acinetobacter junii
98.4%	Acinetobacter junii
99.5%	Acinetobacter junii
99.5%	Acinetobacter junii
97.9%	Acinetobacter junii
99.5%	Acinetobacter junii
99.5%	Acinetobacter junii
99.5%	Acinetobacter junii
98.4%	Geothermobacterium ferrireducens
98.9%	Geothermobacterium ferrireducens
98.9%	Geothermobacterium ferrireducens
98.4%	Geothermobacterium ferrireducens
98.9%	Geothermobacterium ferrireducens
98.9%	Geothermobacterium ferrireducens
98.4%	Geothermobacterium ferrireducens
98.9%	Paenibacillus validus
99.5%	Aquabacterium commune
100.0%	Hydrogenobacter subterraneus
99.5%	Bacillus endozanthoxylicus
98.4%	Lactobacillus delbrueckii
98.9%	Thermodesulfobacterium commune
99.5%	Acinetobacter junii
98.9%	Acinetobacter junii
97.9%	Acinetobacter junii
99.5%	Acinetobacter junii
99.5%	Acinetobacter junii
99.5%	Acinetobacter junii
99.5%	Acinetobacter junii
98.4%	Acinetobacter junii
99.5%	Acinetobacter junii
100.0%	Acinetobacter junii
97.9%	Acinetobacter junii
98.4%	Acinetobacter junii
99.5%	Acinetobacter junii
98.9%	Hydrogenobacter hydrogenophilus
98.4%	Acidovorax soli
98.4%	Geothermobacterium ferrireducens
97.9%	Geothermobacterium ferrireducens
98.4%	Geothermobacterium ferrireducens
98.4%	Geothermobacterium ferrireducens
98.4%	Geothermobacterium ferrireducens
98.9%	Geothermobacterium ferrireducens
98.4%	Geothermobacterium ferrireducens
98.4%	Geothermobacterium ferrireducens
98.4%	Geothermobacterium ferrireducens
98.4%	Geothermobacterium ferrireducens
98.4%	Geothermobacterium ferrireducens
98.9%	Aquabacterium commune
99.5%	Aquabacterium commune
98.4%	Aquabacterium commune
99.5%	Hydrogenobacter subterraneus
99.5%	Hydrogenobacter subterraneus
99.5%	Hydrogenobacter subterraneus
99.5%	Hydrogenobacter subterraneus
99.5%	Hydrogenobacter subterraneus
99.5%	Hydrogenobacter subterraneus
99.5%	Hydrogenobacter subterraneus
99.5%	Hydrogenobacter subterraneus
99.5%	Bacillus endozanthoxylicus
98.9%	Bacillus endozanthoxylicus
98.4%	Acinetobacter johnsonii
99.5%	Acinetobacter junii
98.9%	Acinetobacter junii
99.5%	Acinetobacter junii
98.9%	Acinetobacter junii
97.4%	Acinetobacter junii
99.5%	Acinetobacter junii
98.9%	Geothermobacterium ferrireducens
98.4%	Geothermobacterium ferrireducens
97.9%	Geothermobacterium ferrireducens
97.9%	Geothermobacterium ferrireducens
97.9%	Geothermobacterium ferrireducens
97.9%	Geothermobacterium ferrireducens
97.9%	Geothermobacterium ferrireducens
97.9%	Geothermobacterium ferrireducens
99.5%	Hydrogenobacter subterraneus
98.9%	Hydrogenobacter subterraneus
99.5%	Hydrogenobacter subterraneus
99.5%	Hydrogenobacter subterraneus
100.0%	Hydrogenobacter subterraneus
97.4%	Hydrogenobacter subterraneus
98.9%	Bacillus endozanthoxylicus
99.4%	Bacillus endozanthoxylicus
97.4%	Acinetobacter johnsonii
97.4%	Acinetobacter junii
97.4%	Acinetobacter junii
98.9%	Acinetobacter junii
98.9%	Acinetobacter junii
98.4%	Acinetobacter junii
97.9%	Acinetobacter junii
100.0%	Acinetobacter junii
99.4%	Acinetobacter junii
97.9%	Acinetobacter junii
98.9%	Acinetobacter junii
98.9%	Acinetobacter junii
98.9%	Acidovorax soli
97.9%	Geothermobacterium ferrireducens
98.4%	Geothermobacterium ferrireducens
97.9%	Geothermobacterium ferrireducens
98.4%	Geothermobacterium ferrireducens
97.9%	Geothermobacterium ferrireducens
98.4%	Geothermobacterium ferrireducens
97.9%	Geothermobacterium ferrireducens
98.4%	Geothermobacterium ferrireducens
98.9%	Geothermobacterium ferrireducens
97.9%	Geothermobacterium ferrireducens
98.4%	Geothermobacterium ferrireducens
97.9%	Geothermobacterium ferrireducens
98.4%	Geothermobacterium ferrireducens
98.4%	Geothermobacterium ferrireducens
97.9%	Geothermobacterium ferrireducens
98.9%	Streptococcus thermophilus
98.9%	Hydrogenobacter subterraneus
97.9%	Hydrogenobacter subterraneus
97.9%	Hydrogenobacter subterraneus
100.0%	Bacillus endozanthoxylicus
97.4%	Bacillus endozanthoxylicus
98.9%	Lactobacillus delbrueckii
97.4%	Acinetobacter junii
98.4%	Acinetobacter junii
100.0%	Acinetobacter junii
98.9%	Acinetobacter junii
98.9%	Acinetobacter junii
98.4%	Acinetobacter junii
98.9%	Acinetobacter junii
98.4%	Acinetobacter junii
97.9%	Geothermobacterium ferrireducens
97.4%	Geothermobacterium ferrireducens
97.4%	Geothermobacterium ferrireducens
97.9%	Geothermobacterium ferrireducens
97.9%	Geothermobacterium ferrireducens
98.4%	Geothermobacterium ferrireducens
97.9%	Geothermobacterium ferrireducens
98.4%	Geothermobacterium ferrireducens
98.4%	Geothermobacterium ferrireducens
98.4%	Geothermobacterium ferrireducens
98.4%	Geothermobacterium ferrireducens
98.4%	Geothermobacterium ferrireducens
98.4%	Geothermobacterium ferrireducens
97.4%	Geothermobacterium ferrireducens
99.4%	Hydrogenobacter subterraneus
98.9%	Hydrogenobacter subterraneus
98.9%	Hydrogenobacter subterraneus
98.9%	Pandoraea iniqua
98.4%	Bacillus mesophilus
100.0%	Thermodesulfobacterium commune
98.4%	Acinetobacter junii
98.9%	Acinetobacter junii
97.9%	Acinetobacter junii
98.4%	Acinetobacter junii
100.0%	Acinetobacter junii
98.9%	Acinetobacter junii
98.9%	Acidovorax soli
97.9%	Geothermobacterium ferrireducens
96.9%	Geothermobacterium ferrireducens
97.9%	Geothermobacterium ferrireducens
98.4%	Geothermobacterium ferrireducens
97.9%	Geothermobacterium ferrireducens
98.4%	Geothermobacterium ferrireducens
97.9%	Geothermobacterium ferrireducens
98.4%	Geothermobacterium ferrireducens
97.4%	Geothermobacterium ferrireducens
96.9%	Geothermobacterium ferrireducens
98.4%	Aquabacterium commune
100.0%	Bacillus endozanthoxylicus
100.0%	Bacillus mesophilus
100.0%	Thermodesulfobacterium commune
100.0%	Thermodesulfobacterium commune
100.0%	Thermodesulfobacterium commune
98.4%	Acinetobacter junii
98.9%	Acinetobacter junii
97.4%	Acinetobacter junii
98.9%	Acinetobacter junii
100.0%	Acinetobacter junii
99.4%	Acinetobacter junii
100.0%	Acinetobacter junii
97.4%	Acinetobacter junii
100.0%	Acinetobacter junii
100.0%	Acinetobacter junii
97.9%	Geothermobacterium ferrireducens
98.4%	Geothermobacterium ferrireducens
98.4%	Geothermobacterium ferrireducens
97.9%	Geothermobacterium ferrireducens
98.4%	Geothermobacterium ferrireducens
97.9%	Geothermobacterium ferrireducens
97.9%	Geothermobacterium ferrireducens
97.4%	Geothermobacterium ferrireducens
100.0%	Aquabacterium commune
98.9%	Aquabacterium commune
98.4%	Hydrogenobacter subterraneus
98.9%	Hydrogenobacter subterraneus
100.0%	Hydrogenobacter subterraneus
100.0%	Hydrogenobacter subterraneus
100.0%	Bacillus endozanthoxylicus
100.0%	Bacillus endozanthoxylicus
100.0%	Tibeticola sediminis
100.0%	Bacillus wiedmannii
100.0%	Bacillus loiseleuriae
100.0%	Bacillus mesophilus
100.0%	Bacillus mesophilus
100.0%	Acinetobacter equi
99.4%	Thermus tengchongensis
99.4%	Thermus tengchongensis
100.0%	Thermodesulfobacterium commune
100.0%	Thermodesulfobacterium commune
99.4%	Thermodesulfobacterium commune
100.0%	Thermodesulfobacterium commune
100.0%	Thermodesulfobacterium commune
100.0%	Thermodesulfobacterium commune
100.0%	Acinetobacter junii
100.0%	Acinetobacter junii
97.4%	Acinetobacter junii
99.4%	Acinetobacter junii
100.0%	Acinetobacter junii
100.0%	Acinetobacter junii
98.4%	Acinetobacter junii
99.4%	Acinetobacter junii
100.0%	Acinetobacter junii
100.0%	Acinetobacter junii
100.0%	Acinetobacter junii
100.0%	Acinetobacter junii
100.0%	Acinetobacter junii
97.8%	Acinetobacter junii
100.0%	Acinetobacter junii
97.8%	Geothermobacterium ferrireducens
97.8%	Geothermobacterium ferrireducens
98.4%	Geothermobacterium ferrireducens
96.9%	Geothermobacterium ferrireducens
98.4%	Geothermobacterium ferrireducens
97.4%	Geothermobacterium ferrireducens
97.8%	Geothermobacterium ferrireducens
97.4%	Geothermobacterium ferrireducens
100.0%	Lactococcus lactis
98.4%	Paenibacillus validus
100.0%	Acinetobacter lwoffii
100.0%	Bacillus songklensis
100.0%	Thermothrix azorensis
100.0%	Bacillus alkalinitrilicus
100.0%	Streptococcus thermophilus
100.0%	Streptococcus thermophilus
100.0%	Streptococcus salivarius
100.0%	Aquabacterium commune
98.4%	Hydrogenobacter subterraneus
100.0%	Hydrogenobacter subterraneus
100.0%	Hydrogenobacter subterraneus
100.0%	Hydrogenobacter subterraneus
100.0%	Hydrogenobacter subterraneus
100.0%	Hydrogenobacter subterraneus
100.0%	Hydrogenobacter subterraneus
100.0%	Hydrogenobacter subterraneus
100.0%	Hydrogenobacter subterraneus
100.0%	Bacillus endozanthoxylicus
100.0%	Bacillus endozanthoxylicus
100.0%	Bacillus endozanthoxylicus
100.0%	Bacillus endozanthoxylicus
100.0%	Bacillus endozanthoxylicus
100.0%	Bacillus endozanthoxylicus
100.0%	Tibeticola sediminis
100.0%	Bacillus loiseleuriae
100.0%	Bacillus mesophilus
100.0%	Bacillus mesophilus
100.0%	Bacillus depressus
100.0%	Pseudomonas glareae
100.0%	Pseudomonas glareae
100.0%	Bacillus rigiliprofundi
100.0%	Bacillus rigiliprofundi
98.4%	Thermus tengchongensis
98.4%	Thermus tengchongensis
99.4%	Thermus tengchongensis
99.4%	Thermus tengchongensis
99.4%	Thermus tengchongensis
100.0%	Salinibacillus xinjiangensis
100.0%	Lactobacillus delbrueckii
99.4%	Thermodesulfobacterium commune
99.4%	Thermodesulfobacterium commune
99.4%	Thermodesulfobacterium commune
99.4%	Thermodesulfobacterium commune
99.4%	Thermodesulfobacterium commune
100.0%	Thermodesulfobacterium commune
99.4%	Thermodesulfobacterium commune
99.4%	Thermodesulfobacterium commune
99.4%	Thermodesulfobacterium commune
100.0%	Thermodesulfobacterium commune
99.4%	Thermodesulfobacterium commune
99.4%	Thermodesulfobacterium commune
99.4%	Thermodesulfobacterium commune
99.4%	Thermodesulfobacterium commune
99.4%	Thermodesulfobacterium commune
99.4%	Thermodesulfobacterium commune
99.4%	Thermodesulfobacterium commune
99.4%	Thermodesulfobacterium commune
99.4%	Thermodesulfobacterium commune
99.4%	Thermodesulfobacterium commune
99.4%	Thermodesulfobacterium commune
100.0%	Thermodesulfobacterium commune
99.4%	Thermodesulfobacterium commune
99.4%	Thermodesulfobacterium commune
99.4%	Thermodesulfobacterium commune
99.4%	Thermodesulfobacterium commune
99.4%	Thermodesulfobacterium commune
99.4%	Thermodesulfobacterium commune
99.4%	Thermodesulfobacterium commune
99.4%	Thermodesulfobacterium commune
99.4%	Thermodesulfobacterium commune
99.4%	Thermodesulfobacterium commune
99.4%	Thermodesulfobacterium commune
99.4%	Thermodesulfobacterium commune
99.4%	Acinetobacter junii
99.4%	Acinetobacter junii
100.0%	Acinetobacter junii
99.4%	Acinetobacter junii
99.4%	Acinetobacter junii
100.0%	Acinetobacter junii
100.0%	Acinetobacter junii
100.0%	Acinetobacter junii
100.0%	Acinetobacter junii
100.0%	Acinetobacter junii
100.0%	Acinetobacter junii
100.0%	Acinetobacter junii
100.0%	Acinetobacter junii
100.0%	Acinetobacter junii
100.0%	Acinetobacter junii
100.0%	Acinetobacter junii
100.0%	Acinetobacter junii
99.4%	Acinetobacter junii
98.4%	Acidovorax soli
96.9%	Geothermobacterium ferrireducens
96.4%	Geothermobacterium ferrireducens
97.8%	Geothermobacterium ferrireducens
97.8%	Geothermobacterium ferrireducens
96.4%	Geothermobacterium ferrireducens
97.3%	Geothermobacterium ferrireducens
97.8%	Geothermobacterium ferrireducens
96.9%	Geothermobacterium ferrireducens
96.4%	Geothermobacterium ferrireducens
96.9%	Geothermobacterium ferrireducens
96.4%	Geothermobacterium ferrireducens
100.0%	Lactococcus lactis
100.0%	Bacillus niacini
98.4%	Paenibacillus validus
100.0%	Paenibacillus validus
100.0%	Hydrogenophilus thermoluteolus
100.0%	Bacillus firmus
100.0%	Thermothrix azorensis
100.0%	Escherichia fergusonii
100.0%	Escherichia fergusonii
100.0%	Bacillus koreensis
100.0%	Streptococcus thermophilus
100.0%	Streptococcus thermophilus
100.0%	Streptococcus thermophilus
100.0%	Streptococcus thermophilus
100.0%	Streptococcus thermophilus
100.0%	Streptococcus salivarius
100.0%	Citrobacter youngae
100.0%	Staphylococcus hominis
100.0%	Staphylococcus nepalensis
100.0%	Massilia timonae
100.0%	Aquabacterium commune
100.0%	Aquabacterium commune
100.0%	Aquabacterium commune
100.0%	Aquabacterium commune
100.0%	Thiobacter subterraneus
100.0%	Hydrogenobacter subterraneus
100.0%	Hydrogenobacter subterraneus
100.0%	Hydrogenobacter subterraneus
100.0%	Hydrogenobacter subterraneus
99.4%	Hydrogenobacter subterraneus
97.8%	Hydrogenobacter subterraneus
100.0%	Hydrogenobacter subterraneus
100.0%	Hydrogenobacter subterraneus
100.0%	Hydrogenobacter subterraneus
100.0%	Hydrogenobacter subterraneus
100.0%	Hydrogenobacter subterraneus
100.0%	Bacillus endozanthoxylicus
100.0%	Bacillus endozanthoxylicus
100.0%	Bacillus endozanthoxylicus
100.0%	Bacillus endozanthoxylicus
100.0%	Bacillus endozanthoxylicus
100.0%	Bacillus endozanthoxylicus
100.0%	Bacillus endozanthoxylicus
100.0%	Planococcus ruber
100.0%	Tibeticola sediminis
100.0%	Tibeticola sediminis
99.4%	Mycolicibacterium arcueilense
100.0%	Bacillus loiseleuriae
100.0%	Bacillus loiseleuriae
100.0%	Bacillus mesophilus
100.0%	Bacillus mesophilus
100.0%	Bacillus depressus
100.0%	Bacillus depressus
99.4%	Acinetobacter albensis
100.0%	Pseudomonas glareae
100.0%	Bacillus rigiliprofundi
100.0%	Bacillus rigiliprofundi
100.0%	Bacillus rigiliprofundi
100.0%	Bacillus rigiliprofundi
99.4%	Thermus tengchongensis
99.4%	Thermus tengchongensis
99.4%	Thermus tengchongensis
100.0%	Thermus tengchongensis
100.0%	Salinibacillus xinjiangensis
99.6%	Acinetobacter junii
99.6%	Acinetobacter junii
99.6%	Acinetobacter junii
99.4%	Thermodesulfobacterium geofontis
99.4%	Thermodesulfobacterium geofontis
99.4%	Thermodesulfobacterium commune
99.4%	Thermodesulfobacterium commune
99.4%	Thermodesulfobacterium commune
99.4%	Thermodesulfobacterium commune
99.4%	Thermodesulfobacterium commune
99.4%	Thermodesulfobacterium commune
99.4%	Thermodesulfobacterium commune
99.4%	Thermodesulfobacterium commune
99.4%	Thermodesulfobacterium commune
99.4%	Thermodesulfobacterium commune
99.4%	Thermodesulfobacterium commune
99.4%	Thermodesulfobacterium commune
99.4%	Thermodesulfobacterium commune
99.4%	Thermodesulfobacterium commune
99.4%	Thermodesulfobacterium commune
99.4%	Thermodesulfobacterium commune
99.4%	Thermodesulfobacterium commune
99.4%	Thermodesulfobacterium commune
99.4%	Thermodesulfobacterium commune
99.4%	Thermodesulfobacterium commune
99.4%	Thermodesulfobacterium commune
99.4%	Thermodesulfobacterium commune
99.4%	Thermodesulfobacterium commune
99.4%	Thermodesulfobacterium commune
99.4%	Thermodesulfobacterium commune
99.4%	Thermodesulfobacterium commune
99.4%	Thermodesulfobacterium commune
99.4%	Thermodesulfobacterium commune
99.4%	Thermodesulfobacterium commune
99.4%	Thermodesulfobacterium commune
99.4%	Thermodesulfobacterium commune
99.4%	Thermodesulfobacterium commune
99.4%	Thermodesulfobacterium commune
99.4%	Thermodesulfobacterium commune
99.4%	Thermodesulfobacterium commune
99.4%	Thermodesulfobacterium commune
99.4%	Thermodesulfobacterium commune
99.4%	Thermodesulfobacterium commune
99.4%	Thermodesulfobacterium commune
99.4%	Thermodesulfobacterium commune
99.4%	Thermodesulfobacterium commune
99.4%	Thermodesulfobacterium commune
99.4%	Thermodesulfobacterium commune
99.4%	Thermodesulfobacterium commune
99.4%	Thermodesulfobacterium commune
99.4%	Thermodesulfobacterium commune
99.4%	Thermodesulfobacterium commune
99.4%	Thermodesulfobacterium commune
99.4%	Thermodesulfobacterium commune
99.4%	Thermodesulfobacterium commune
99.4%	Thermodesulfobacterium commune
99.4%	Thermodesulfobacterium commune
99.4%	Thermodesulfobacterium commune
99.4%	Thermodesulfobacterium commune
99.4%	Thermodesulfobacterium commune
99.4%	Thermodesulfobacterium commune
99.4%	Thermodesulfobacterium commune
99.4%	Thermodesulfobacterium commune
99.4%	Thermodesulfobacterium commune
99.4%	Thermodesulfobacterium commune
99.4%	Thermodesulfobacterium commune
99.4%	Thermodesulfobacterium commune
99.4%	Thermodesulfobacterium commune
99.4%	Thermodesulfobacterium commune
99.4%	Thermodesulfobacterium commune
99.4%	Thermodesulfobacterium commune
99.4%	Thermodesulfobacterium commune
99.4%	Thermodesulfobacterium commune
99.4%	Thermodesulfobacterium commune
99.4%	Thermodesulfobacterium commune
99.4%	Thermodesulfobacterium commune
99.4%	Thermodesulfobacterium commune
99.4%	Thermodesulfobacterium commune
99.4%	Thermodesulfobacterium commune
99.4%	Thermodesulfobacterium commune
99.4%	Thermodesulfobacterium commune
99.4%	Thermodesulfobacterium commune
99.4%	Thermodesulfobacterium commune
99.4%	Thermodesulfobacterium commune
99.4%	Thermodesulfobacterium commune
99.4%	Thermodesulfobacterium commune
99.4%	Thermodesulfobacterium commune
99.4%	Thermodesulfobacterium commune
99.4%	Thermodesulfobacterium commune
99.4%	Thermodesulfobacterium commune
99.4%	Thermodesulfobacterium commune
99.4%	Thermodesulfobacterium commune
99.4%	Thermodesulfobacterium commune
99.4%	Thermodesulfobacterium commune
99.4%	Thermodesulfobacterium commune
99.4%	Thermodesulfobacterium commune
99.4%	Thermodesulfobacterium commune
99.4%	Thermodesulfobacterium commune
99.4%	Thermodesulfobacterium commune
99.4%	Thermodesulfobacterium commune
99.4%	Thermodesulfobacterium commune
99.4%	Thermodesulfobacterium commune
99.4%	Thermodesulfobacterium commune
100.0%	Thermodesulfobacterium commune
99.4%	Thermodesulfobacterium commune
99.4%	Thermodesulfobacterium commune
99.4%	Thermodesulfobacterium commune
99.4%	Thermodesulfobacterium commune
99.4%	Thermodesulfobacterium commune
99.4%	Thermodesulfobacterium commune
99.4%	Thermodesulfobacterium commune
99.4%	Thermodesulfobacterium commune
99.4%	Thermodesulfobacterium commune
99.4%	Thermodesulfobacterium commune
99.4%	Thermodesulfobacterium commune
99.4%	Thermodesulfobacterium commune
99.4%	Thermodesulfobacterium commune
99.4%	Thermodesulfobacterium commune
99.4%	Thermodesulfobacterium commune
100.0%	Thermodesulfobacterium commune
99.4%	Thermodesulfobacterium commune
99.4%	Thermodesulfobacterium commune
99.4%	Thermodesulfobacterium commune
99.4%	Thermodesulfobacterium commune
99.4%	Thermodesulfobacterium commune
99.4%	Thermodesulfobacterium commune
99.4%	Thermodesulfobacterium commune
99.4%	Thermodesulfobacterium commune
99.4%	Thermodesulfobacterium commune
99.4%	Thermodesulfobacterium commune
99.4%	Thermodesulfobacterium commune
99.4%	Thermodesulfobacterium commune
99.4%	Thermodesulfobacterium commune
99.4%	Thermodesulfobacterium commune
99.4%	Thermodesulfobacterium commune
99.4%	Thermodesulfobacterium commune
99.4%	Thermodesulfobacterium commune
99.4%	Thermodesulfobacterium commune
99.4%	Thermodesulfobacterium commune
99.4%	Thermodesulfobacterium commune
99.4%	Thermodesulfobacterium commune
99.4%	Thermodesulfobacterium commune
99.4%	Thermodesulfobacterium commune
99.4%	Thermodesulfobacterium commune
99.4%	Thermodesulfobacterium commune
99.4%	Thermodesulfobacterium commune
99.4%	Thermodesulfobacterium commune
99.4%	Thermodesulfobacterium commune
99.4%	Thermodesulfobacterium commune
99.4%	Thermodesulfobacterium commune
99.4%	Thermodesulfobacterium commune
99.4%	Thermodesulfobacterium commune
99.4%	Thermodesulfobacterium commune
99.4%	Thermodesulfobacterium commune
99.4%	Thermodesulfobacterium commune
99.4%	Thermodesulfobacterium commune
99.4%	Thermodesulfobacterium commune
99.4%	Thermodesulfobacterium commune
99.4%	Thermodesulfobacterium commune
99.4%	Thermodesulfobacterium commune
99.4%	Thermodesulfobacterium commune
99.4%	Thermodesulfobacterium commune
99.4%	Thermodesulfobacterium commune
99.4%	Thermodesulfobacterium commune
99.4%	Thermodesulfobacterium commune
99.4%	Thermodesulfobacterium commune
99.4%	Thermodesulfobacterium commune
99.4%	Thermodesulfobacterium commune
99.4%	Thermodesulfobacterium commune
99.4%	Thermodesulfobacterium commune
99.4%	Thermodesulfobacterium commune
99.4%	Thermodesulfobacterium commune
99.4%	Thermodesulfobacterium commune
99.4%	Thermodesulfobacterium commune
99.4%	Thermodesulfobacterium commune
99.4%	Thermodesulfobacterium commune
99.4%	Thermodesulfobacterium commune
99.4%	Thermodesulfobacterium commune
99.4%	Thermodesulfobacterium commune
99.4%	Thermodesulfobacterium commune
99.4%	Thermodesulfobacterium commune
99.4%	Thermodesulfobacterium commune
99.4%	Thermodesulfobacterium commune
99.4%	Thermodesulfobacterium commune
99.4%	Thermodesulfobacterium commune
99.4%	Thermodesulfobacterium commune
99.4%	Thermodesulfobacterium commune
99.4%	Thermodesulfobacterium commune
99.4%	Thermodesulfobacterium commune
99.4%	Thermodesulfobacterium commune
99.4%	Thermodesulfobacterium commune
99.4%	Thermodesulfobacterium commune
99.4%	Thermodesulfobacterium commune
99.4%	Thermodesulfobacterium commune
99.4%	Thermodesulfobacterium commune
99.4%	Thermodesulfobacterium commune
99.4%	Thermodesulfobacterium commune
99.4%	Thermodesulfobacterium commune
99.4%	Thermodesulfobacterium commune
99.4%	Thermodesulfobacterium commune
99.4%	Thermodesulfobacterium commune
99.4%	Thermodesulfobacterium commune
99.4%	Thermodesulfobacterium commune
99.4%	Thermodesulfobacterium commune
99.4%	Thermodesulfobacterium commune
99.4%	Thermodesulfobacterium commune
100.0%	Thermodesulfobacterium commune
99.4%	Thermodesulfobacterium commune
99.4%	Thermodesulfobacterium commune
99.4%	Thermodesulfobacterium commune
99.4%	Thermodesulfobacterium commune
99.4%	Thermodesulfobacterium commune
99.4%	Thermodesulfobacterium commune
99.4%	Thermodesulfobacterium commune
99.4%	Thermodesulfobacterium commune
99.4%	Thermodesulfobacterium commune
99.4%	Thermodesulfobacterium commune
99.4%	Thermodesulfobacterium commune
99.4%	Thermodesulfobacterium commune
99.4%	Thermodesulfobacterium commune
99.4%	Thermodesulfobacterium commune
99.4%	Thermodesulfobacterium commune
99.4%	Thermodesulfobacterium commune
99.4%	Thermodesulfobacterium commune
99.4%	Thermodesulfobacterium commune
99.4%	Thermodesulfobacterium commune
99.4%	Thermodesulfobacterium commune
99.4%	Thermodesulfobacterium commune
99.4%	Thermodesulfobacterium commune
99.4%	Thermodesulfobacterium commune
99.4%	Thermodesulfobacterium commune
99.4%	Thermodesulfobacterium commune
99.4%	Thermodesulfobacterium commune
99.4%	Thermodesulfobacterium commune
99.4%	Thermodesulfobacterium commune
99.4%	Thermodesulfobacterium commune
99.4%	Thermodesulfobacterium commune
99.4%	Thermodesulfobacterium commune
99.4%	Thermodesulfobacterium commune
99.4%	Thermodesulfobacterium commune
99.4%	Thermodesulfobacterium commune
99.4%	Thermodesulfobacterium commune
99.4%	Thermodesulfobacterium commune
100.0%	Thermodesulfobacterium commune
99.4%	Thermodesulfobacterium commune
99.4%	Thermodesulfobacterium commune
99.4%	Thermodesulfobacterium commune
99.4%	Thermodesulfobacterium commune
99.4%	Thermodesulfobacterium commune
99.4%	Thermodesulfobacterium commune
99.4%	Thermodesulfobacterium commune
99.4%	Thermodesulfobacterium commune
99.4%	Thermodesulfobacterium commune
99.4%	Thermodesulfobacterium commune
99.4%	Thermodesulfobacterium commune
99.4%	Thermodesulfobacterium commune
99.4%	Thermodesulfobacterium commune
99.4%	Thermodesulfobacterium commune
99.4%	Thermodesulfobacterium commune
99.4%	Thermodesulfobacterium commune
99.4%	Thermodesulfobacterium commune
99.4%	Thermodesulfobacterium commune
99.4%	Thermodesulfobacterium commune
99.4%	Thermodesulfobacterium commune
99.4%	Thermodesulfobacterium commune
99.4%	Thermodesulfobacterium commune
99.4%	Thermodesulfobacterium commune
99.4%	Thermodesulfobacterium commune
99.4%	Thermodesulfobacterium commune
99.4%	Thermodesulfobacterium commune
99.4%	Thermodesulfobacterium commune
99.4%	Thermodesulfobacterium commune
99.4%	Thermodesulfobacterium commune
99.4%	Thermodesulfobacterium commune
99.4%	Thermodesulfobacterium commune
99.4%	Thermodesulfobacterium commune
99.4%	Thermodesulfobacterium commune
99.4%	Thermodesulfobacterium commune
99.4%	Thermodesulfobacterium commune
99.4%	Thermodesulfobacterium commune
99.4%	Thermodesulfobacterium commune
99.4%	Thermodesulfobacterium commune
99.4%	Thermodesulfobacterium commune
99.4%	Thermodesulfobacterium commune
99.4%	Thermodesulfobacterium commune
99.4%	Thermodesulfobacterium commune
99.4%	Thermodesulfobacterium commune
99.4%	Thermodesulfobacterium commune
99.4%	Thermodesulfobacterium commune
99.4%	Thermodesulfobacterium commune
99.4%	Thermodesulfobacterium commune
99.4%	Thermodesulfobacterium commune
99.4%	Thermodesulfobacterium commune
99.4%	Thermodesulfobacterium commune
99.4%	Thermodesulfobacterium commune
99.4%	Thermodesulfobacterium commune
99.4%	Acinetobacter junii
100.0%	Acinetobacter junii
99.4%	Acinetobacter junii
99.4%	Acinetobacter junii
99.4%	Acinetobacter junii
96.4%	Acinetobacter junii
99.4%	Acinetobacter junii
99.6%	Acinetobacter junii
99.4%	Acinetobacter junii
99.4%	Acinetobacter junii
99.4%	Acinetobacter junii
99.6%	Acinetobacter junii
100.0%	Acinetobacter junii
100.0%	Acinetobacter junii
100.0%	Acinetobacter junii
99.4%	Acinetobacter junii
100.0%	Acinetobacter junii
99.6%	Acinetobacter junii
99.6%	Acinetobacter junii
99.4%	Acinetobacter junii
99.4%	Acinetobacter junii
99.4%	Acinetobacter junii
99.4%	Acinetobacter junii
99.4%	Acinetobacter junii
99.4%	Acinetobacter junii
100.0%	Acinetobacter junii
99.4%	Acinetobacter junii
99.4%	Acinetobacter junii
100.0%	Acinetobacter junii
99.6%	Acinetobacter junii
98.9%	Acinetobacter junii
99.4%	Acinetobacter junii
100.0%	Acinetobacter junii
100.0%	Acinetobacter junii
99.4%	Acinetobacter junii
100.0%	Acinetobacter junii
99.4%	Acinetobacter junii
99.4%	Acinetobacter junii
99.4%	Acinetobacter junii
100.0%	Acinetobacter junii
100.0%	Acinetobacter junii
100.0%	Acinetobacter junii
100.0%	Acinetobacter junii
100.0%	Acinetobacter junii
100.0%	Acinetobacter junii
99.4%	Acinetobacter junii
100.0%	Acinetobacter junii
99.4%	Acinetobacter junii
99.4%	Acinetobacter junii
100.0%	Acinetobacter junii
99.4%	Acinetobacter junii
99.4%	Acinetobacter junii
99.4%	Acinetobacter junii
99.6%	Acinetobacter junii
99.4%	Acinetobacter junii
99.4%	Acinetobacter junii
97.8%	Geothermobacterium ferrireducens
97.3%	Geothermobacterium ferrireducens
96.8%	Geothermobacterium ferrireducens
97.3%	Geothermobacterium ferrireducens
97.8%	Geothermobacterium ferrireducens
96.8%	Geothermobacterium ferrireducens
99.4%	Geothermobacterium ferrireducens
97.8%	Geothermobacterium ferrireducens
100.0%	Paenibacillus validus
100.0%	Paenibacillus validus
100.0%	Acinetobacter lwoffii
100.0%	Acinetobacter lwoffii
100.0%	Acinetobacter lwoffii
100.0%	Bacillus firmus
100.0%	Bacillus firmus
100.0%	Escherichia fergusonii
100.0%	Bacillus koreensis
100.0%	Bacillus koreensis
99.4%	Streptococcus thermophilus
100.0%	Streptococcus thermophilus
100.0%	Streptococcus thermophilus
100.0%	Streptococcus thermophilus
100.0%	Streptococcus thermophilus
100.0%	Streptococcus thermophilus
100.0%	Staphylococcus hominis
100.0%	Aquabacterium commune
100.0%	Aquabacterium commune
100.0%	Aquabacterium commune
100.0%	Aquabacterium commune
100.0%	Aquabacterium commune
100.0%	Aquabacterium commune
100.0%	Aquabacterium commune
99.4%	Hydrogenobacter subterraneus
99.4%	Hydrogenobacter subterraneus
99.4%	Hydrogenobacter subterraneus
99.4%	Hydrogenobacter subterraneus
99.4%	Hydrogenobacter subterraneus
99.4%	Hydrogenobacter subterraneus
99.4%	Hydrogenobacter subterraneus
100.0%	Hydrogenobacter subterraneus
99.4%	Hydrogenobacter subterraneus
100.0%	Hydrogenobacter subterraneus
100.0%	Hydrogenobacter subterraneus
100.0%	Hydrogenobacter subterraneus
100.0%	Hydrogenobacter subterraneus
99.4%	Hydrogenobacter subterraneus
99.4%	Hydrogenobacter subterraneus
100.0%	Hydrogenobacter subterraneus
100.0%	Hydrogenobacter subterraneus
100.0%	Bacillus endozanthoxylicus
100.0%	Bacillus endozanthoxylicus
99.4%	Bacillus endozanthoxylicus
100.0%	Bacillus endozanthoxylicus
100.0%	Bacillus endozanthoxylicus
100.0%	Bacillus endozanthoxylicus
100.0%	Bacillus endozanthoxylicus
99.6%	Bacillus endozanthoxylicus
100.0%	Bacillus endozanthoxylicus
99.4%	Bacillus endozanthoxylicus
99.4%	Bacillus endozanthoxylicus
100.0%	Bacillus endozanthoxylicus
100.0%	Planococcus ruber
100.0%	Planococcus ruber
100.0%	Tibeticola sediminis
100.0%	Tibeticola sediminis
99.4%	Bacillus wiedmannii
99.4%	Bacillus wiedmannii
100.0%	Bacillus loiseleuriae
99.4%	Bacillus mesophilus
99.4%	Bacillus mesophilus
99.4%	Bacillus mesophilus
99.4%	Bacillus mesophilus
99.4%	Bacillus mesophilus
99.4%	Bacillus mesophilus
99.4%	Bacillus mesophilus
99.4%	Bacillus mesophilus
99.4%	Bacillus mesophilus
99.4%	Bacillus mesophilus
99.4%	Bacillus mesophilus
99.4%	Bacillus mesophilus
99.4%	Bacillus mesophilus
99.4%	Bacillus mesophilus
100.0%	Bacillus mesophilus
99.4%	Bacillus mesophilus
99.4%	Bacillus mesophilus
99.4%	Bacillus mesophilus
99.4%	Bacillus mesophilus
99.4%	Bacillus mesophilus
99.4%	Bacillus mesophilus
99.4%	Bacillus mesophilus
99.4%	Bacillus mesophilus
99.4%	Bacillus mesophilus
99.4%	Bacillus mesophilus
99.4%	Bacillus mesophilus
99.4%	Bacillus mesophilus
99.4%	Bacillus mesophilus
99.4%	Bacillus mesophilus
99.4%	Bacillus mesophilus
99.4%	Bacillus mesophilus
99.4%	Bacillus mesophilus
99.4%	Bacillus mesophilus
99.4%	Bacillus mesophilus
99.4%	Bacillus mesophilus
99.4%	Bacillus mesophilus
99.4%	Bacillus mesophilus
99.4%	Bacillus mesophilus
99.4%	Bacillus mesophilus
99.4%	Bacillus mesophilus
99.4%	Bacillus mesophilus
99.4%	Bacillus mesophilus
99.4%	Bacillus mesophilus
99.4%	Bacillus mesophilus
99.4%	Bacillus mesophilus
99.4%	Bacillus mesophilus
99.4%	Bacillus mesophilus
99.4%	Bacillus mesophilus
99.4%	Bacillus mesophilus
99.4%	Bacillus mesophilus
99.4%	Bacillus mesophilus
99.4%	Bacillus mesophilus
99.4%	Bacillus mesophilus
99.4%	Bacillus mesophilus
99.4%	Bacillus mesophilus
99.4%	Bacillus mesophilus
99.4%	Bacillus mesophilus
99.4%	Bacillus mesophilus
99.4%	Bacillus mesophilus
99.4%	Bacillus mesophilus
99.4%	Bacillus mesophilus
99.4%	Acinetobacter equi
99.4%	Acinetobacter equi
100.0%	Acinetobacter equi
99.4%	Acinetobacter equi
99.4%	Acinetobacter equi
99.4%	Acinetobacter equi
99.4%	Acinetobacter equi
99.4%	Acinetobacter equi
99.4%	Acinetobacter equi
99.4%	Acinetobacter equi
99.4%	Acinetobacter equi
99.4%	Acinetobacter equi
99.4%	Acinetobacter equi
99.4%	Acinetobacter equi
99.4%	Brevibacillus gelatini
99.4%	Brevibacillus gelatini
99.4%	Acinetobacter albensis
100.0%	Bacillus rigiliprofundi
100.0%	Bacillus rigiliprofundi
100.0%	Bacillus rigiliprofundi
100.0%	Bacillus rigiliprofundi
99.6%	Acinetobacter junii
99.6%	Acinetobacter junii
99.4%	Streptococcus thermophilus
99.4%	Thermodesulfobacterium commune
99.4%	Thermodesulfobacterium commune
99.4%	Thermodesulfobacterium commune
99.4%	Thermodesulfobacterium commune
99.4%	Thermodesulfobacterium commune
99.4%	Thermodesulfobacterium commune
99.4%	Thermodesulfobacterium commune
99.4%	Thermodesulfobacterium commune
99.4%	Thermodesulfobacterium commune
99.4%	Thermodesulfobacterium commune
99.4%	Thermodesulfobacterium commune
99.4%	Thermodesulfobacterium commune
99.4%	Thermodesulfobacterium commune
99.4%	Thermodesulfobacterium commune
99.4%	Thermodesulfobacterium commune
99.4%	Thermodesulfobacterium commune
99.4%	Thermodesulfobacterium commune
99.4%	Thermodesulfobacterium commune
99.4%	Thermodesulfobacterium commune
99.4%	Thermodesulfobacterium commune
99.4%	Thermodesulfobacterium commune
99.4%	Thermodesulfobacterium commune
99.4%	Thermodesulfobacterium commune
99.4%	Thermodesulfobacterium commune
99.4%	Thermodesulfobacterium commune
99.4%	Thermodesulfobacterium commune
99.4%	Thermodesulfobacterium commune
99.4%	Acinetobacter johnsonii
99.4%	Acinetobacter junii
99.4%	Acinetobacter junii
99.4%	Acinetobacter junii
99.4%	Acinetobacter junii
99.4%	Acinetobacter junii
100.0%	Acinetobacter junii
99.4%	Acinetobacter junii
99.4%	Acinetobacter junii
99.4%	Acinetobacter junii
99.4%	Acinetobacter junii
99.4%	Acinetobacter junii
99.4%	Acinetobacter junii
100.0%	Acinetobacter junii
99.4%	Acinetobacter junii
99.4%	Acinetobacter junii
99.4%	Acinetobacter junii
99.4%	Acinetobacter junii
99.4%	Acinetobacter junii
99.4%	Acinetobacter junii
99.4%	Acinetobacter junii
99.4%	Acinetobacter junii
99.4%	Acinetobacter junii
99.4%	Acinetobacter junii
99.4%	Acinetobacter junii
99.4%	Acinetobacter junii
99.4%	Acinetobacter junii
99.4%	Acinetobacter junii
99.4%	Acinetobacter junii
99.4%	Acinetobacter junii
99.4%	Acinetobacter junii
99.4%	Acinetobacter junii
99.4%	Acinetobacter junii
99.4%	Acinetobacter junii
99.4%	Acinetobacter junii
99.4%	Acinetobacter junii
99.4%	Acinetobacter junii
99.4%	Acinetobacter junii
99.4%	Acinetobacter junii
99.4%	Acinetobacter junii
99.4%	Acinetobacter junii
99.4%	Acinetobacter junii
99.4%	Acinetobacter junii
99.4%	Acinetobacter junii
99.4%	Acinetobacter junii
99.4%	Acinetobacter junii
99.4%	Acinetobacter junii
99.4%	Acinetobacter junii
99.4%	Acinetobacter junii
99.4%	Acinetobacter junii
99.4%	Acinetobacter junii
99.4%	Acinetobacter junii
99.4%	Acinetobacter junii
99.4%	Acinetobacter junii
99.4%	Acinetobacter junii
99.4%	Acinetobacter junii
99.4%	Acinetobacter junii
99.4%	Acinetobacter junii
99.4%	Acinetobacter junii
99.4%	Acinetobacter junii
99.4%	Acinetobacter junii
99.4%	Acinetobacter junii
99.4%	Acinetobacter junii
99.4%	Acinetobacter junii
99.4%	Acinetobacter junii
99.4%	Acinetobacter junii
99.4%	Acinetobacter junii
99.4%	Acinetobacter junii
99.4%	Acinetobacter junii
99.4%	Acinetobacter junii
100.0%	Acinetobacter junii
99.4%	Acinetobacter junii
99.4%	Acinetobacter junii
99.4%	Acinetobacter junii
99.4%	Acinetobacter junii
99.4%	Acinetobacter junii
99.4%	Acinetobacter junii
99.4%	Acinetobacter junii
99.4%	Acinetobacter junii
100.0%	Acinetobacter junii
99.4%	Acinetobacter junii
99.4%	Acinetobacter junii
97.3%	Acinetobacter junii
99.4%	Acinetobacter junii
99.4%	Acinetobacter junii
99.4%	Acinetobacter junii
99.4%	Acinetobacter junii
100.0%	Acinetobacter junii
99.4%	Acinetobacter junii
99.4%	Acinetobacter junii
99.4%	Acinetobacter junii
99.4%	Acinetobacter junii
99.4%	Acinetobacter junii
99.4%	Acinetobacter junii
99.4%	Acinetobacter junii
99.4%	Acinetobacter junii
99.4%	Acinetobacter junii
99.4%	Acinetobacter junii
99.4%	Acinetobacter junii
99.4%	Acinetobacter junii
99.4%	Acinetobacter junii
99.4%	Acinetobacter junii
99.4%	Acinetobacter junii
99.4%	Acinetobacter junii
99.4%	Acinetobacter junii
99.4%	Acinetobacter junii
99.4%	Acinetobacter junii
99.4%	Acinetobacter junii
99.4%	Acinetobacter junii
99.4%	Acinetobacter junii
99.4%	Acinetobacter junii
99.4%	Acinetobacter junii
100.0%	Acinetobacter junii
99.4%	Acinetobacter junii
99.4%	Acinetobacter junii
99.6%	Acinetobacter junii
99.4%	Acinetobacter junii
99.4%	Acinetobacter junii
99.4%	Acinetobacter junii
99.4%	Acinetobacter junii
99.4%	Acinetobacter junii
99.4%	Acinetobacter junii
99.4%	Acinetobacter junii
99.4%	Acinetobacter junii
99.4%	Acinetobacter junii
99.4%	Acinetobacter junii
99.4%	Acinetobacter junii
99.4%	Acinetobacter junii
99.4%	Acinetobacter junii
99.4%	Acinetobacter junii
99.4%	Acinetobacter junii
99.4%	Acinetobacter junii
99.4%	Acinetobacter junii
99.4%	Acinetobacter junii
99.4%	Acinetobacter junii
99.4%	Acinetobacter junii
99.4%	Acinetobacter junii
99.4%	Acinetobacter junii
99.4%	Acinetobacter junii
99.4%	Acinetobacter junii
99.4%	Acinetobacter junii
99.4%	Acinetobacter junii
99.4%	Acinetobacter junii
99.4%	Acinetobacter junii
99.4%	Acinetobacter junii
99.4%	Acinetobacter junii
99.4%	Acinetobacter junii
99.4%	Acinetobacter junii
99.4%	Acinetobacter junii
99.4%	Acinetobacter junii
99.4%	Acinetobacter junii
99.4%	Acinetobacter junii
99.4%	Acinetobacter junii
99.4%	Acinetobacter junii
99.4%	Acinetobacter junii
99.4%	Acinetobacter junii
99.4%	Acinetobacter junii
99.4%	Acinetobacter junii
99.4%	Acinetobacter junii
99.4%	Acinetobacter junii
99.4%	Acinetobacter junii
99.4%	Acinetobacter junii
99.4%	Acinetobacter junii
99.4%	Acinetobacter junii
99.4%	Acinetobacter junii
99.4%	Acinetobacter junii
99.4%	Acinetobacter junii
99.4%	Acinetobacter junii
99.4%	Acinetobacter junii
99.4%	Acinetobacter junii
99.4%	Acinetobacter junii
99.4%	Acinetobacter junii
99.4%	Acinetobacter junii
99.4%	Acinetobacter junii
99.4%	Acinetobacter junii
99.4%	Acinetobacter junii
99.4%	Acinetobacter junii
99.4%	Acinetobacter junii
99.4%	Acinetobacter junii
99.4%	Acinetobacter junii
99.4%	Acinetobacter junii
99.4%	Acinetobacter junii
99.4%	Acinetobacter junii
99.4%	Acinetobacter junii
99.4%	Acinetobacter junii
99.4%	Acinetobacter junii
99.4%	Acinetobacter junii
99.4%	Acinetobacter junii
100.0%	Acinetobacter junii
99.4%	Acinetobacter junii
99.4%	Acinetobacter junii
99.4%	Acinetobacter junii
99.4%	Acinetobacter junii
99.4%	Acinetobacter junii
99.4%	Acinetobacter junii
99.4%	Acinetobacter junii
99.4%	Acinetobacter junii
99.4%	Acinetobacter junii
99.4%	Acinetobacter junii
99.4%	Acinetobacter junii
99.4%	Acinetobacter junii
99.4%	Acinetobacter junii
99.4%	Acinetobacter junii
99.4%	Acinetobacter junii
99.4%	Acinetobacter junii
99.4%	Acinetobacter junii
99.4%	Acinetobacter junii
99.4%	Acinetobacter junii
99.4%	Acinetobacter junii
99.4%	Acinetobacter junii
99.4%	Acinetobacter junii
99.4%	Acinetobacter junii
99.4%	Acinetobacter junii
99.4%	Acinetobacter junii
99.4%	Acinetobacter junii
99.4%	Acinetobacter junii
99.4%	Acinetobacter junii
99.4%	Acinetobacter junii
99.4%	Acinetobacter junii
99.4%	Acinetobacter junii
99.4%	Acinetobacter junii
99.4%	Acinetobacter junii
99.4%	Acinetobacter junii
99.4%	Acinetobacter junii
99.4%	Acinetobacter junii
99.4%	Acinetobacter junii
99.4%	Acinetobacter junii
99.4%	Acinetobacter junii
99.4%	Acinetobacter junii
99.4%	Acinetobacter junii
99.4%	Acinetobacter junii
99.4%	Acinetobacter junii
99.4%	Acinetobacter junii
99.4%	Acinetobacter junii
99.4%	Acinetobacter junii
99.4%	Acinetobacter junii
99.4%	Acinetobacter junii
99.4%	Acinetobacter junii
99.4%	Acinetobacter junii
99.4%	Acinetobacter junii
99.4%	Acinetobacter junii
99.4%	Acinetobacter junii
99.4%	Acinetobacter junii
99.4%	Acinetobacter junii
99.4%	Acinetobacter junii
99.4%	Acinetobacter junii
99.4%	Acinetobacter junii
99.4%	Acinetobacter junii
99.4%	Acinetobacter junii
99.4%	Acinetobacter junii
99.4%	Acinetobacter junii
99.4%	Acinetobacter junii
99.4%	Acinetobacter junii
99.4%	Acinetobacter junii
99.4%	Acinetobacter junii
99.4%	Acinetobacter junii
99.4%	Acinetobacter junii
99.4%	Acinetobacter junii
99.4%	Acinetobacter junii
99.4%	Acinetobacter junii
99.4%	Acinetobacter junii
99.4%	Acinetobacter junii
100.0%	Acinetobacter junii
99.4%	Acinetobacter junii
99.4%	Acinetobacter junii
99.4%	Acinetobacter junii
99.4%	Acinetobacter junii
99.4%	Acinetobacter junii
99.4%	Acinetobacter junii
99.4%	Acinetobacter junii
99.4%	Acinetobacter junii
99.4%	Acinetobacter junii
99.4%	Acinetobacter junii
99.4%	Acinetobacter junii
99.4%	Acinetobacter junii
99.4%	Acinetobacter junii
99.4%	Acinetobacter junii
99.4%	Acinetobacter junii
99.4%	Acinetobacter junii
99.4%	Acinetobacter junii
99.4%	Acinetobacter junii
99.4%	Acinetobacter junii
99.4%	Acinetobacter junii
99.4%	Acinetobacter junii
99.4%	Acinetobacter junii
99.4%	Acinetobacter junii
99.4%	Acinetobacter junii
99.4%	Acinetobacter junii
99.4%	Acinetobacter junii
99.4%	Acinetobacter junii
99.4%	Acinetobacter junii
99.4%	Acinetobacter junii
99.4%	Acinetobacter junii
99.4%	Acinetobacter junii
99.4%	Acinetobacter junii
99.4%	Acinetobacter junii
99.4%	Acinetobacter junii
99.4%	Acinetobacter junii
99.4%	Acinetobacter junii
99.4%	Acinetobacter junii
99.4%	Acinetobacter junii
99.4%	Acinetobacter junii
99.4%	Acinetobacter junii
99.4%	Acinetobacter junii
99.4%	Acinetobacter junii
99.4%	Acinetobacter junii
100.0%	Acinetobacter junii
99.4%	Acinetobacter junii
99.4%	Acinetobacter junii
99.4%	Acinetobacter junii
99.4%	Acinetobacter junii
99.4%	Acinetobacter junii
99.4%	Acinetobacter junii
99.4%	Acinetobacter junii
99.4%	Acinetobacter junii
99.4%	Acinetobacter junii
99.4%	Acinetobacter junii
99.4%	Acinetobacter junii
99.4%	Acinetobacter junii
99.4%	Acinetobacter junii
99.4%	Acinetobacter junii
99.4%	Acinetobacter junii
99.4%	Acinetobacter junii
99.4%	Acinetobacter junii
99.4%	Acinetobacter junii
99.4%	Acinetobacter junii
100.0%	Acinetobacter junii
99.4%	Acinetobacter junii
99.4%	Acinetobacter junii
99.4%	Acinetobacter junii
99.4%	Acinetobacter junii
99.4%	Acinetobacter junii
99.4%	Acinetobacter junii
99.4%	Acinetobacter junii
99.4%	Acinetobacter junii
99.4%	Acinetobacter junii
99.4%	Acinetobacter junii
99.4%	Acinetobacter junii
99.4%	Acinetobacter junii
99.4%	Acinetobacter junii
99.4%	Acinetobacter junii
99.4%	Acinetobacter junii
99.4%	Acinetobacter junii
99.4%	Acinetobacter junii
99.4%	Acinetobacter junii
99.4%	Acinetobacter junii
99.4%	Acinetobacter junii
99.4%	Acinetobacter junii
99.4%	Acinetobacter junii
99.4%	Acinetobacter junii
99.4%	Acinetobacter junii
99.4%	Acinetobacter junii
99.4%	Acinetobacter junii
99.4%	Acinetobacter junii
99.4%	Acinetobacter junii
99.4%	Acinetobacter junii
99.4%	Acinetobacter junii
99.4%	Acinetobacter junii
99.4%	Acinetobacter junii
99.4%	Acinetobacter junii
99.4%	Acinetobacter junii
99.4%	Acinetobacter junii
99.4%	Acinetobacter junii
99.4%	Acinetobacter junii
99.4%	Acinetobacter junii
99.4%	Acinetobacter junii
99.4%	Acinetobacter junii
99.4%	Acinetobacter junii
99.4%	Acinetobacter junii
99.4%	Acinetobacter junii
99.4%	Acinetobacter junii
99.4%	Acinetobacter junii
99.4%	Acinetobacter junii
99.4%	Acinetobacter junii
99.4%	Acinetobacter junii
99.4%	Acinetobacter junii
99.4%	Acinetobacter junii
99.4%	Acinetobacter junii
99.4%	Acinetobacter junii
99.4%	Acinetobacter junii
99.4%	Acinetobacter junii
99.4%	Acinetobacter junii
99.4%	Acinetobacter junii
99.4%	Acinetobacter junii
99.4%	Acinetobacter junii
99.4%	Acinetobacter junii
99.4%	Acinetobacter junii
99.4%	Acinetobacter junii
99.4%	Acinetobacter junii
99.4%	Acinetobacter junii
99.4%	Acinetobacter junii
99.4%	Acinetobacter junii
99.4%	Acinetobacter junii
99.4%	Acinetobacter junii
99.4%	Acinetobacter junii
99.4%	Acinetobacter junii
99.4%	Acinetobacter junii
99.4%	Acinetobacter junii
99.4%	Acinetobacter junii
99.4%	Acinetobacter junii
99.4%	Acinetobacter junii
99.4%	Acinetobacter junii
99.4%	Acinetobacter junii
99.4%	Acinetobacter junii
99.4%	Acinetobacter junii
99.4%	Acinetobacter junii
99.4%	Acinetobacter junii
99.4%	Acinetobacter junii
99.4%	Acinetobacter junii
99.4%	Acinetobacter junii
99.4%	Acinetobacter junii
99.4%	Acinetobacter junii
99.4%	Acinetobacter junii
99.4%	Acinetobacter junii
99.4%	Acinetobacter junii
99.4%	Acinetobacter junii
99.4%	Acinetobacter junii
99.4%	Acinetobacter junii
99.4%	Acinetobacter junii
99.4%	Acinetobacter junii
99.4%	Acinetobacter junii
99.4%	Acinetobacter junii
99.4%	Acinetobacter junii
99.4%	Acinetobacter junii
99.4%	Acinetobacter junii
99.4%	Acinetobacter junii
99.4%	Acinetobacter junii
99.4%	Acinetobacter junii
99.4%	Acinetobacter junii
99.4%	Acinetobacter junii
99.4%	Acinetobacter junii
99.4%	Acinetobacter junii
99.4%	Acinetobacter junii
99.4%	Acinetobacter junii
99.4%	Acinetobacter junii
99.4%	Acinetobacter junii
99.4%	Acinetobacter junii
99.4%	Acinetobacter junii
99.4%	Acinetobacter junii
99.4%	Acinetobacter junii
99.4%	Acinetobacter junii
99.4%	Acinetobacter junii
99.4%	Acinetobacter junii
99.4%	Acinetobacter junii
99.4%	Acinetobacter junii
99.4%	Acinetobacter junii
99.4%	Acinetobacter junii
99.4%	Acinetobacter junii
99.4%	Acinetobacter junii
99.4%	Acinetobacter junii
99.4%	Acinetobacter junii
99.4%	Acinetobacter junii
99.4%	Acinetobacter junii
99.4%	Acinetobacter junii
99.4%	Acinetobacter junii
99.4%	Acinetobacter junii
99.4%	Acinetobacter junii
99.4%	Acinetobacter junii
99.4%	Acinetobacter junii
99.4%	Acinetobacter junii
99.4%	Acinetobacter junii
99.4%	Acinetobacter junii
99.4%	Acinetobacter junii
99.4%	Acinetobacter junii
99.4%	Acinetobacter junii
99.4%	Acinetobacter junii
99.4%	Acinetobacter junii
99.4%	Acinetobacter junii
99.4%	Acinetobacter junii
99.4%	Acinetobacter junii
99.4%	Acinetobacter junii
99.4%	Acinetobacter junii
99.4%	Acinetobacter junii
99.4%	Acinetobacter junii
99.4%	Acinetobacter junii
99.4%	Acinetobacter junii
99.4%	Acinetobacter junii
99.4%	Acinetobacter junii
99.4%	Acinetobacter junii
99.4%	Acinetobacter junii
99.4%	Acinetobacter junii
99.4%	Acinetobacter junii
99.4%	Acinetobacter junii
99.4%	Acinetobacter junii
99.4%	Acinetobacter junii
99.4%	Acinetobacter junii
99.4%	Acinetobacter junii
99.4%	Acinetobacter junii
99.4%	Acinetobacter junii
99.4%	Acinetobacter junii
99.4%	Acinetobacter junii
99.4%	Acinetobacter junii
99.4%	Acinetobacter junii
99.4%	Acinetobacter junii
99.4%	Acinetobacter junii
99.4%	Acinetobacter junii
99.4%	Acinetobacter junii
99.4%	Acinetobacter junii
99.4%	Acinetobacter junii
99.4%	Acinetobacter junii
99.4%	Acinetobacter junii
99.4%	Acinetobacter junii
99.4%	Acinetobacter junii
99.4%	Acinetobacter junii
99.4%	Acinetobacter junii
99.4%	Acinetobacter junii
99.4%	Acinetobacter junii
99.4%	Acinetobacter junii
99.4%	Acinetobacter junii
99.4%	Acinetobacter junii
99.4%	Acinetobacter junii
99.4%	Acinetobacter junii
99.4%	Acinetobacter junii
99.4%	Acinetobacter junii
99.4%	Acinetobacter junii
99.4%	Acinetobacter junii
99.4%	Acinetobacter junii
99.4%	Acinetobacter junii
99.4%	Acinetobacter junii
99.4%	Acinetobacter junii
99.4%	Acinetobacter junii
99.4%	Acinetobacter junii
99.4%	Acinetobacter junii
99.4%	Acinetobacter junii
99.4%	Acinetobacter junii
99.4%	Acinetobacter junii
99.4%	Acinetobacter junii
99.4%	Acinetobacter junii
99.4%	Acinetobacter junii
99.4%	Acinetobacter junii
99.4%	Acinetobacter junii
99.4%	Acinetobacter junii
99.4%	Acinetobacter junii
99.4%	Acinetobacter junii
99.4%	Acinetobacter junii
99.4%	Acinetobacter junii
99.4%	Acinetobacter junii
99.4%	Acinetobacter junii
99.4%	Acinetobacter junii
99.4%	Acinetobacter junii
99.4%	Acinetobacter junii
99.4%	Acinetobacter junii
99.4%	Acinetobacter junii
99.4%	Acinetobacter junii
99.4%	Acinetobacter junii
99.4%	Acinetobacter junii
99.4%	Acinetobacter junii
99.4%	Acinetobacter junii
99.4%	Acinetobacter junii
99.4%	Acinetobacter junii
99.4%	Acinetobacter junii
99.4%	Acinetobacter junii
99.4%	Acinetobacter junii
99.4%	Acinetobacter junii
99.4%	Acinetobacter junii
99.4%	Acinetobacter junii
99.4%	Acinetobacter junii
99.4%	Acinetobacter junii
99.4%	Acinetobacter junii
99.4%	Acinetobacter junii
99.4%	Acinetobacter junii
99.4%	Acinetobacter junii
99.4%	Acinetobacter junii
99.4%	Acinetobacter junii
99.4%	Acinetobacter junii
99.4%	Acinetobacter junii
99.4%	Acinetobacter junii
99.4%	Acinetobacter junii
99.4%	Acinetobacter junii
99.4%	Acinetobacter junii
99.4%	Acinetobacter junii
99.4%	Acinetobacter junii
99.4%	Acinetobacter junii
99.4%	Acinetobacter junii
99.4%	Acinetobacter junii
99.4%	Acinetobacter junii
99.4%	Acinetobacter junii
99.4%	Acinetobacter junii
99.4%	Acinetobacter junii
99.4%	Acinetobacter junii
99.4%	Acinetobacter junii
99.4%	Acinetobacter junii
99.4%	Acinetobacter junii
99.4%	Acinetobacter junii
99.4%	Acinetobacter junii
99.4%	Acinetobacter junii
99.4%	Acinetobacter junii
99.4%	Acinetobacter junii
99.4%	Acinetobacter junii
99.4%	Acinetobacter junii
99.4%	Acinetobacter junii
99.4%	Acinetobacter junii
99.4%	Acinetobacter junii
99.4%	Acinetobacter junii
99.4%	Acinetobacter junii
99.4%	Acinetobacter junii
99.4%	Acinetobacter junii
99.4%	Acinetobacter junii
99.4%	Acinetobacter junii
99.4%	Acinetobacter junii
99.4%	Acinetobacter junii
99.4%	Acinetobacter junii
99.4%	Acinetobacter junii
99.4%	Acinetobacter junii
99.4%	Acinetobacter junii
99.4%	Acinetobacter junii
99.4%	Acinetobacter junii
99.4%	Acinetobacter junii
99.4%	Acinetobacter junii
99.4%	Acinetobacter junii
99.4%	Acinetobacter junii
99.4%	Acinetobacter junii
99.4%	Acinetobacter junii
99.4%	Acinetobacter junii
99.4%	Acinetobacter junii
99.4%	Acinetobacter junii
99.4%	Acinetobacter junii
99.4%	Acinetobacter junii
99.4%	Acinetobacter junii
99.4%	Acinetobacter junii
99.4%	Acinetobacter junii
99.4%	Acinetobacter junii
99.4%	Acinetobacter junii
99.4%	Acinetobacter junii
99.4%	Acinetobacter junii
99.4%	Acinetobacter junii
99.4%	Acinetobacter junii
99.4%	Acinetobacter junii
100.0%	Acinetobacter junii
99.4%	Acinetobacter junii
99.4%	Acinetobacter junii
99.4%	Acinetobacter junii
99.4%	Acinetobacter junii
99.4%	Acinetobacter junii
99.4%	Acinetobacter junii
99.4%	Acinetobacter junii
99.4%	Acinetobacter junii
99.4%	Acinetobacter junii
99.4%	Acinetobacter junii
99.4%	Acinetobacter junii
99.4%	Acinetobacter junii
99.4%	Acinetobacter junii
99.4%	Acinetobacter junii
99.4%	Acinetobacter junii
99.4%	Acinetobacter junii
99.4%	Acinetobacter junii
99.4%	Acinetobacter junii
99.4%	Acinetobacter junii
99.4%	Acinetobacter junii
99.4%	Acinetobacter junii
99.4%	Acinetobacter junii
99.4%	Acinetobacter junii
99.4%	Acinetobacter junii
99.4%	Acinetobacter junii
99.4%	Acinetobacter junii
99.4%	Acinetobacter junii
99.4%	Acinetobacter junii
99.4%	Acinetobacter junii
99.4%	Acinetobacter junii
99.4%	Acinetobacter junii
99.4%	Acinetobacter junii
99.4%	Acinetobacter junii
99.4%	Acinetobacter junii
99.4%	Acinetobacter junii
99.4%	Acinetobacter junii
99.4%	Acinetobacter junii
99.4%	Acinetobacter junii
99.4%	Acinetobacter junii
99.4%	Acinetobacter junii
99.4%	Acinetobacter junii
99.4%	Acinetobacter junii
99.4%	Acinetobacter junii
99.4%	Acinetobacter junii
99.4%	Acinetobacter junii
99.4%	Acinetobacter junii
99.4%	Acinetobacter junii
99.4%	Acinetobacter junii
99.4%	Acinetobacter junii
99.4%	Acinetobacter junii
99.4%	Acinetobacter junii
99.4%	Acinetobacter junii
99.4%	Acinetobacter junii
99.4%	Acinetobacter junii
99.4%	Acinetobacter junii
99.4%	Acinetobacter junii
99.4%	Acinetobacter junii
99.4%	Acinetobacter junii
99.4%	Acinetobacter junii
99.4%	Acinetobacter junii
99.4%	Acinetobacter junii
99.4%	Acinetobacter junii
99.4%	Acinetobacter junii
99.4%	Acinetobacter junii
99.4%	Acinetobacter junii
99.4%	Acinetobacter junii
99.6%	Acinetobacter junii
99.4%	Acinetobacter junii
99.4%	Acinetobacter junii
99.4%	Acinetobacter junii
99.4%	Acinetobacter junii
99.4%	Acinetobacter junii
99.4%	Acinetobacter junii
97.8%	Acinetobacter junii
99.4%	Acinetobacter junii
99.4%	Acinetobacter junii
99.4%	Acinetobacter junii
99.4%	Acinetobacter junii
99.4%	Acinetobacter junii
99.4%	Acinetobacter junii
99.4%	Acinetobacter junii
99.4%	Acinetobacter junii
99.4%	Acinetobacter junii
99.4%	Acinetobacter junii
99.4%	Acinetobacter junii
99.4%	Acinetobacter junii
99.4%	Acinetobacter junii
99.4%	Acinetobacter junii
99.4%	Acinetobacter junii
99.4%	Acinetobacter junii
99.4%	Acinetobacter junii
99.4%	Acinetobacter junii
99.4%	Acinetobacter junii
99.4%	Acinetobacter junii
99.4%	Acinetobacter junii
99.4%	Acinetobacter junii
99.4%	Acinetobacter junii
99.4%	Acinetobacter junii
99.4%	Acinetobacter junii
99.4%	Acinetobacter junii
99.4%	Acinetobacter junii
99.4%	Acinetobacter junii
99.4%	Acinetobacter junii
95.9%	Acinetobacter junii
99.4%	Acinetobacter junii
99.4%	Acinetobacter junii
99.4%	Acinetobacter junii
99.4%	Acinetobacter junii
99.4%	Acinetobacter junii
99.4%	Acinetobacter junii
99.4%	Acinetobacter junii
99.4%	Acinetobacter junii
99.4%	Acinetobacter junii
99.4%	Acinetobacter junii
99.4%	Hydrogenobacter hydrogenophilus
99.4%	Hydrogenobacter hydrogenophilus
99.6%	Bacillus benzoevorans
99.6%	Bacillus benzoevorans
97.8%	Geothermobacterium ferrireducens
96.4%	Geothermobacterium ferrireducens
96.8%	Geothermobacterium ferrireducens
97.8%	Geothermobacterium ferrireducens
97.8%	Geothermobacterium ferrireducens
96.8%	Geothermobacterium ferrireducens
97.3%	Geothermobacterium ferrireducens
97.3%	Geothermobacterium ferrireducens
99.4%	Geothermobacterium ferrireducens
96.8%	Geothermobacterium ferrireducens
97.8%	Geothermobacterium ferrireducens
97.3%	Geothermobacterium ferrireducens
98.9%	Geothermobacterium ferrireducens
97.3%	Geothermobacterium ferrireducens
97.3%	Geothermobacterium ferrireducens
97.3%	Geothermobacterium ferrireducens
97.8%	Geothermobacterium ferrireducens
99.4%	Lactococcus lactis
99.4%	Lactococcus lactis
99.4%	Lactococcus lactis
99.4%	Lactococcus lactis
99.4%	Lactococcus lactis
99.4%	Lactococcus lactis
99.4%	Lactococcus lactis
99.4%	Lactococcus lactis
99.4%	Lactococcus lactis
99.4%	Lactococcus lactis
99.4%	Lactococcus lactis
99.4%	Lactococcus lactis
99.4%	Lactococcus lactis
99.4%	Lactococcus lactis
99.4%	Lactococcus lactis
99.4%	Paenibacillus validus
100.0%	Paenibacillus validus
99.4%	Acinetobacter lwoffii
99.4%	Acinetobacter lwoffii
99.4%	Acinetobacter lwoffii
99.4%	Acinetobacter lwoffii
99.4%	Acinetobacter lwoffii
99.4%	Acinetobacter lwoffii
99.4%	Acinetobacter lwoffii
99.4%	Acinetobacter lwoffii
99.4%	Acinetobacter lwoffii
99.4%	Acinetobacter lwoffii
99.4%	Acinetobacter lwoffii
99.4%	Acinetobacter lwoffii
99.4%	Acinetobacter lwoffii
99.4%	Acinetobacter lwoffii
99.4%	Acinetobacter lwoffii
99.4%	Acinetobacter lwoffii
100.0%	Acinetobacter lwoffii
99.4%	Acinetobacter lwoffii
100.0%	Bacillus firmus
100.0%	Bacillus firmus
99.4%	Thermothrix azorensis
99.4%	Thermothrix azorensis
99.4%	Acinetobacter johnsonii
99.6%	Bacillus benzoevorans
99.6%	Bacillus benzoevorans
99.4%	Streptococcus thermophilus
99.4%	Streptococcus thermophilus
99.4%	Streptococcus thermophilus
99.4%	Streptococcus thermophilus
99.4%	Streptococcus thermophilus
99.4%	Streptococcus thermophilus
99.4%	Streptococcus thermophilus
99.4%	Streptococcus thermophilus
99.4%	Streptococcus thermophilus
99.4%	Streptococcus thermophilus
99.4%	Streptococcus thermophilus
99.4%	Streptococcus thermophilus
99.4%	Streptococcus thermophilus
99.4%	Streptococcus thermophilus
99.4%	Streptococcus thermophilus
99.4%	Streptococcus thermophilus
99.4%	Streptococcus thermophilus
99.4%	Streptococcus thermophilus
99.4%	Streptococcus thermophilus
99.4%	Streptococcus thermophilus
99.4%	Streptococcus thermophilus
99.4%	Streptococcus thermophilus
99.4%	Streptococcus thermophilus
99.4%	Streptococcus thermophilus
99.4%	Streptococcus thermophilus
99.4%	Streptococcus thermophilus
99.4%	Streptococcus thermophilus
99.4%	Streptococcus thermophilus
99.4%	Streptococcus thermophilus
99.4%	Streptococcus thermophilus
99.4%	Streptococcus thermophilus
99.4%	Streptococcus thermophilus
99.4%	Streptococcus thermophilus
99.4%	Streptococcus thermophilus
99.4%	Streptococcus thermophilus
99.4%	Streptococcus thermophilus
99.4%	Streptococcus thermophilus
99.4%	Streptococcus thermophilus
99.4%	Streptococcus thermophilus
99.4%	Streptococcus thermophilus
99.4%	Streptococcus thermophilus
99.4%	Streptococcus thermophilus
99.4%	Streptococcus thermophilus
99.4%	Streptococcus thermophilus
99.4%	Streptococcus thermophilus
99.4%	Streptococcus thermophilus
99.4%	Streptococcus thermophilus
99.4%	Streptococcus thermophilus
99.4%	Streptococcus thermophilus
99.4%	Streptococcus thermophilus
99.4%	Streptococcus thermophilus
99.4%	Streptococcus thermophilus
99.4%	Streptococcus thermophilus
99.4%	Streptococcus thermophilus
[truncated: 142,884 more rows]
