# Supplementary material for: Revealing the Microbiome of Four Different Thermal Springs in Turkey with Environmental DNA Metabarcoding
Source: Biology (Basel). 2022 Jun 30;11(7):998. doi: 10.3390/biology11070998 (PMC9311576; doi:10.3390/biology11070998)
Supplement: Supplementary file 1 [file biology-11-00998-s001.zip › Supplementary Table S3/16ng.c2.l100.clean.csv]

% Pairwise Identity	Organism
85.7%	Thalassobacillus cyri
92.5%	Thiolapillus brandeum
92.5%	Thiolapillus brandeum
91.4%	Thiolapillus brandeum
77.9%	Desulfovibrio cuneatus
78.4%	Colwellia piezophila
87.9%	Paenibacillus mucilaginosus
79.0%	Colwellia piezophila
87.9%	Bacillus terrae
87.9%	Bacillus terrae
80.8%	Vampirovibrio chlorellavorus
80.8%	Marinibaculum pumilum
91.7%	Mycoplasma verecundum
91.9%	Rhodopirellula lusitana
81.6%	Terrimicrobium sacchariphilum
81.6%	Terrimicrobium sacchariphilum
93.7%	Mariniblastus fucicola
80.4%	Leifsonia rubra
80.5%	Acidipropionibacterium thoenii
81.6%	Rhodoligotrophos appendicifer
81.5%	Rhodoligotrophos jinshengii
81.5%	Rhodoligotrophos jinshengii
80.8%	Thiomonas perometabolis
82.2%	Rhodoligotrophos appendicifer
82.1%	Rhodoligotrophos jinshengii
81.3%	Polynucleobacter rarus
82.8%	Thermoanaerobacterium thermosaccharolyticum
94.3%	Oligosphaera ethanolica
83.7%	Vampirovibrio chlorellavorus
83.4%	Butyratibacter algicola
81.7%	Thermolithobacter carboxydivorans
83.4%	Thermoanaerobacterium thermosaccharolyticum
83.6%	Nitrospina gracilis
84.2%	Vampirovibrio chlorellavorus
83.2%	Marmoricola terrae
84.0%	Algisphaera agarilytica
83.0%	Deinococcus lacus
84.8%	Aquihabitans daechungensis
84.2%	Rhodoligotrophos jinshengii
84.2%	Rhodoligotrophos jinshengii
84.0%	Arenivirga flava
84.7%	Algisphaera agarilytica
83.6%	Deinococcus lacus
85.2%	Calothrix desertica
82.4%	Alicyclobacillus cellulosilyticus
82.4%	Alicyclobacillus cellulosilyticus
84.9%	Rhodoligotrophos jinshengii
84.9%	Rhodoligotrophos jinshengii
82.5%	Alicyclobacillus cellulosilyticus
83.1%	Polyangium spumosum
82.9%	Shewanella piezotolerans
85.4%	Clostridium estertheticum
85.3%	Acidimangrovimonas sediminis
83.3%	Desulfurivibrio alkaliphilus
85.5%	Rhodoligotrophos jinshengii
96.8%	Halorhodospira abdelmalekii
85.4%	Fusibacter fontis
85.6%	Acidothermus cellulolyticus
86.1%	Paludibaculum fermentans
83.7%	Aquibacillus albus
83.9%	Desulfomonile tiedjei
86.1%	Pelotomaculum thermopropionicum
86.1%	Catabacter hongkongensis
83.6%	Alicyclobacillus cellulosilyticus
86.3%	Acidothermus cellulolyticus
86.8%	Vampirovibrio chlorellavorus
87.0%	Pontimonas salivibrio
84.2%	Aquibacillus albus
86.5%	Paludisphaera borealis
84.3%	Aquibacillus albus
84.2%	Alicyclobacillus aeris
86.8%	Nakamurella intestinalis
84.5%	Desulfomonile tiedjei
87.3%	Vampirovibrio chlorellavorus
87.4%	Vampirovibrio chlorellavorus
84.7%	Aquibacillus albus
84.7%	Alicyclobacillus aeris
84.7%	Alicyclobacillus aeris
84.4%	Vulgatibacter incomptus
87.3%	Nakamurella intestinalis
87.4%	Chroococcidiopsis thermalis
84.8%	Aquibacillus albus
84.7%	Alicyclobacillus aeris
87.4%	Nakamurella intestinalis
91.3%	Mucibacter soli
85.1%	Geobacter bremensis
85.1%	Geobacter bremensis
85.1%	Desulfomonile tiedjei
85.1%	Desulfomonile tiedjei
88.5%	Methylorosula polaris
84.9%	Limisphaera ngatamarikiensis
85.1%	Geobacter sulfurreducens
88.0%	Nakamurella intestinalis
88.3%	Nostoc punctiforme
88.1%	Chroococcidiopsis thermalis
86.0%	Brevitalea deliciosa
86.0%	Brevitalea deliciosa
86.0%	Brevitalea deliciosa
89.3%	Oscillatoria acuminata
89.2%	Calothrix desertica
88.7%	Bdellovibrio exovorus
86.1%	Desulfatitalea tepidiphila
86.2%	Limisphaera ngatamarikiensis
86.6%	Brevitalea deliciosa
86.3%	Alkalilimnicola ehrlichii
89.8%	Vampirovibrio chlorellavorus
86.2%	Paludibacterium paludis
89.5%	Chroococcidiopsis thermalis
89.3%	Bdellovibrio exovorus
89.9%	Calothrix desertica
86.8%	Limisphaera ngatamarikiensis
89.4%	Bdellovibrio exovorus
87.1%	Planctopirus limnophila
90.0%	Chroococcidiopsis thermalis
86.8%	Paludibacterium paludis
87.0%	Acinetobacter halotolerans
90.1%	Bdellovibrio bacteriovorus
90.2%	Bdellovibrio bacteriovorus
87.3%	Thiococcus pfennigii
87.6%	Acinetobacter halotolerans
90.8%	Nostoc punctiforme
90.8%	Nostoc punctiforme
87.5%	Geobacter metallireducens
90.7%	Chroococcidiopsis thermalis
87.4%	Marinomonas vaga
88.3%	Flavobacterium urocaniciphilum
100.0%	Sphingomonas hengshuiensis
90.7%	Butyricicoccus pullicaecorum
91.3%	Anabaena cylindrica
91.3%	Anabaena cylindrica
91.3%	Anaerocolumna aminovalerica
87.9%	Limisphaera ngatamarikiensis
88.7%	Nonlabens agnitus
88.1%	Acinetobacter halotolerans
88.9%	Flavobacterium urocaniciphilum
89.2%	Fluviicola hefeinensis
88.7%	Mucilaginibacter koreensis
91.9%	Thermodesulfovibrio yellowstonii
91.9%	Anabaena cylindrica
91.9%	Anabaena cylindrica
88.4%	Dissulfurimicrobium hydrothermale
89.3%	Nonlabens agnitus
89.3%	Nonlabens agnitus
88.5%	Pseudomonas aestusnigri
88.4%	Pseudomonas salegens
88.4%	Pseudomonas salegens
88.7%	Cysteiniphilum litorale
88.7%	Pelobacter carbinolicus
91.5%	Nocardioides thalensis
92.6%	Caldanaerovirga acetigignens
92.6%	Hyphomicrobium nitrativorans
89.0%	Dissulfurimicrobium hydrothermale
89.0%	Pseudomonas salegens
89.9%	Pedobacter daejeonensis
89.2%	Desulfovibrio alaskensis
93.2%	Phreatobacter stygius
92.7%	Bdellovibrio bacteriovorus
90.4%	Muricauda beolgyonensis
92.7%	Intestinimonas butyriciproducens
92.7%	Intestinimonas butyriciproducens
93.2%	Paludibaculum fermentans
90.4%	Pedobacter glacialis
97.6%	Sediminibacterium roseum
89.8%	Thiodictyon bacillosum
96.9%	Zymomonas mobilis
89.7%	Pseudomonas aestusnigri
90.5%	Pedobacter glacialis
89.6%	Pseudomonas salegens
92.4%	Fimbriiglobus ruber
89.7%	Sulfuriflexus mobilis
89.6%	Estrella lausannensis
96.9%	Pararhizobium haloflavum
100.0%	Aquabacterium parvum
93.9%	Methylobacterium radiotolerans
90.5%	Pedobacter glacialis
90.5%	Pedobacter glacialis
93.9%	Paludibaculum fermentans
91.0%	Pedobacter glacialis
97.7%	Aquabacterium commune
90.3%	Thiobacillus denitrificans
90.4%	Thiodictyon bacillosum
94.6%	Thiofractor thiocaminus
94.5%	Tepidamorphus gemmatus
97.7%	Acinetobacter junii
90.2%	Legionella shakespearei
92.9%	Aquisphaera giovannonii
91.1%	Mucilaginibacter defluvii
91.1%	Pedobacter glacialis
90.2%	Estrella lausannensis
90.3%	Rheinheimera marina
91.1%	Mucilaginibacter defluvii
91.1%	Mucilaginibacter defluvii
91.1%	Mucilaginibacter defluvii
91.1%	Pedobacter glacialis
91.1%	Pedobacter glacialis
91.1%	Sphingobacterium tabacisoli
94.6%	Rubellimicrobium thermophilum
91.6%	Pedobacter glacialis
94.6%	Pararhizobium haloflavum
98.5%	Parasphingopyxis algicola
91.6%	Mucibacter soli
90.9%	Thiobacillus denitrificans
90.9%	Thiobacillus denitrificans
98.5%	Methylobacterium radiotolerans
93.6%	Gemmata obscuriglobus
90.9%	Methylophaga muralis
90.8%	Pseudomonas aestusnigri
90.8%	Pseudomonas aestusnigri
91.6%	Fluviicola hefeinensis
91.6%	Mucilaginibacter defluvii
90.8%	Estrella lausannensis
90.8%	Estrella lausannensis
95.2%	Blastochloris tepida
91.0%	Dialister invisus
91.7%	Mucilaginibacter defluvii
99.2%	Pseudomonas helleri
91.7%	Sphingobacterium tabacisoli
91.7%	Sphingobacterium tabacisoli
91.7%	Mucibacter soli
91.7%	Mucibacter soli
95.2%	Blastochloris tepida
95.2%	Blastochloris tepida
95.2%	Blastochloris tepida
95.2%	Blastochloris tepida
95.4%	Peptostreptococcus stomatis
95.3%	Asticcacaulis excentricus
95.3%	Methylobacterium radiotolerans
95.3%	Methylobacterium radiotolerans
95.3%	Clostridium subterminale
100.0%	Acinetobacter junii
95.3%	Lacibacterium aquatile
95.3%	Lacibacterium aquatile
95.3%	Paludibaculum fermentans
95.3%	Sphingomonas panacis
95.3%	Ahrensia marina
95.3%	Fournierella massiliensis
95.3%	Pararhizobium haloflavum
95.3%	Pararhizobium haloflavum
92.2%	Sphingobacterium tabacisoli
92.2%	Mucibacter soli
95.3%	Sphingomonas montis
95.3%	Rhodomicrobium lacus
91.4%	Thiobacillus denitrificans
100.0%	Methylobacterium radiotolerans
95.9%	Thiofractor thiocaminus
99.2%	Pseudomonas helleri
99.2%	Pseudomonas helleri
91.3%	Rugosibacter aromaticivorans
99.2%	Pseudomonas lactis
99.2%	Mesorhizobium carbonis
99.2%	Mesorhizobium zhangyense
99.2%	Mesorhizobium zhangyense
92.8%	Actinomyces hongkongensis
99.2%	Thermoplasma acidophilum
95.9%	Methylobacterium radiotolerans
95.9%	Haematospirillum jordaniae
100.0%
95.9%	Phenylobacterium terrae
100.0%	Aquisediminimonas sediminicola
92.3%	Mucibacter soli
95.9%	Blastochloris tepida
95.9%	Blastochloris tepida
95.9%	Chelatococcus asaccharovorans
100.0%	Streptococcus thermophilus
95.1%	Fusobacterium perfoetens
95.9%	Methylobacterium radiotolerans
95.9%	Methylobacterium radiotolerans
95.9%	Methylobacterium radiotolerans
95.9%	Clostridium subterminale
95.9%	Clostridium subterminale
95.9%	Clostridium subterminale
96.0%	Thiofractor thiocaminus
95.9%	Zymomonas mobilis
95.9%	Lutibaculum baratangense
95.9%	Polymorphobacter multimanifer
95.9%	Lacibacterium aquatile
96.0%	Fretibacter rubidus
95.9%	Pseudochelatococcus lubricantis
100.0%	Sediminibacterium aquarii
95.9%	Fournierella massiliensis
95.9%	Pararhizobium haloflavum
95.9%	Pararhizobium haloflavum
95.9%	Mongoliimonas terrestris
95.9%	Phenylobacterium terrae
95.9%	Aquisediminimonas sediminicola
95.9%	Aquisediminimonas sediminicola
95.9%	Rhizobium glycinendophyticum
95.9%	Blastochloris tepida
100.0%	Aquabacterium parvum
100.0%	Methylobacterium radiotolerans
100.0%	Methylobacterium radiotolerans
100.0%	Bradyrhizobium oligotrophicum
91.9%	Georgfuchsia toluolica
100.0%	Acinetobacter junii
92.0%	Sulfurisoma sediminicola
100.0%	Sphingomonas hengshuiensis
100.0%	Sphingomonas hengshuiensis
100.0%	Sphingomonas hengshuiensis
100.0%	Bradyrhizobium vignae
100.0%	Aquamicrobium soli
100.0%	Sphingomonas prati
100.0%	Rhizobium oryziradicis
100.0%	Pseudomonas lactis
100.0%	Pseudomonas lactis
100.0%	Caulobacter rhizosphaerae
100.0%	Phreatobacter stygius
100.0%	Reyranella aquatilis
96.6%	Parasphingopyxis algicola
96.6%	Stakelama algicida
100.0%	Mesorhizobium carbonis
100.0%	Rhizobium glycinendophyticum
100.0%	Methylobacterium segetis
100.0%	Mesorhizobium zhangyense
92.0%	Ureaplasma felinum
96.0%	Bdellovibrio bacteriovorus
94.9%	Anaeroplasma bactoclasticum
100.0%	Sphingomonas hengshuiensis
96.6%	Parasphingopyxis algicola
97.2%	Parasphingopyxis algicola
93.4%	Sediminibacterium roseum
96.6%	Rhizobium glycinendophyticum
96.6%	Caedimonas varicaedens
96.6%	Caedimonas varicaedens
96.6%	Caedimonas varicaedens
96.6%	Chelatococcus asaccharovorans
96.0%	Bdellovibrio bacteriovorus
96.6%	Methylobacterium persicinum
96.6%	Methylobacterium persicinum
96.6%	Methylobacterium radiotolerans
96.6%	Methylobacterium radiotolerans
96.6%	Bradyrhizobium oligotrophicum
96.6%	Bradyrhizobium oligotrophicum
96.0%	Natranaerovirga hydrolytica
96.6%	Thiofractor thiocaminus
96.6%	Zymomonas mobilis
96.6%	Zymomonas mobilis
96.6%	Polymorphobacter multimanifer
96.6%	Haematospirillum jordaniae
96.6%	Pseudochelatococcus lubricantis
96.6%	Pseudochelatococcus lubricantis
96.6%	Bradyrhizobium vignae
96.6%	Bradyrhizobium vignae
96.6%	Pseudorhodobacter ponti
96.6%	Pararhizobium haloflavum
96.6%	Reyranella aquatilis
96.6%	Parasphingopyxis algicola
96.6%	Sphingopyxis nepalensis
96.6%	Mesorhizobium carbonis
96.6%	Aquisediminimonas sediminicola
96.6%	Aquisediminimonas sediminicola
96.6%	Aquisediminimonas sediminicola
96.6%	Aquisediminimonas sediminicola
96.6%	Blastochloris tepida
96.6%	Blastochloris tepida
96.6%	Blastochloris tepida
96.6%	Mesorhizobium zhangyense
96.6%	Mesorhizobium norvegicum
96.6%	Mesorhizobium norvegicum
100.0%	Acinetobacter junii
92.6%	Sulfurisoma sediminicola
92.5%	Acidibacter ferrireducens
92.5%	Acidibacter ferrireducens
92.6%	Cavicella subterranea
97.3%	Parasphingopyxis algicola
93.4%	Puia dinghuensis
92.5%	Shewanella khirikhana
96.7%	Thermoflavimicrobium dichotomicum
97.3%	Chelatococcus asaccharovorans
97.3%	Sphingopyxis alaskensis
97.3%	Methylobacterium radiotolerans
97.3%	Methylobacterium radiotolerans
97.3%	Zymomonas mobilis
97.3%	Sphingomonas panacis
97.3%	Parasphingopyxis algicola
97.3%	Parasphingopyxis algicola
97.3%	Parasphingopyxis algicola
97.3%	Orientia tsutsugamushi
97.3%	Methylobacterium persicinum
97.3%	Methylobacterium persicinum
97.3%	Methylobacterium radiotolerans
97.3%	Methylobacterium radiotolerans
97.3%	Methylobacterium radiotolerans
97.3%	Methylobacterium radiotolerans
97.3%	Methylobacterium radiotolerans
97.3%	Methylobacterium radiotolerans
97.3%	Methylobacterium radiotolerans
97.9%	Methylobacterium radiotolerans
97.3%	Methylobacterium radiotolerans
97.3%	Methylobacterium radiotolerans
97.3%	Methylobacterium radiotolerans
97.3%	Bradyrhizobium oligotrophicum
97.3%	Zymomonas mobilis
97.3%	Zymomonas mobilis
97.3%	Polymorphobacter multimanifer
97.3%	Paludibaculum fermentans
97.3%	Pseudochelatococcus lubricantis
97.3%	Pseudochelatococcus lubricantis
97.3%	Sphingomonas panacis
97.9%	Sphingomonas panacis
97.3%	Sphingomonas panacis
97.3%	Bradyrhizobium vignae
97.3%	Bradyrhizobium vignae
97.3%	Sulfurovum riftiae
97.3%	Oharaeibacter diazotrophicus
97.3%	Aquidulcibacter paucihalophilus
97.3%	Fournierella massiliensis
97.3%	Caulobacter rhizosphaerae
97.3%	Caulobacter rhizosphaerae
97.3%	Pseudorhodobacter ponti
97.3%	Pararhizobium haloflavum
97.3%	Phreatobacter stygius
97.3%	Phreatobacter stygius
97.3%	Phreatobacter stygius
97.3%	Reyranella aquatilis
97.3%	Paludicola psychrotolerans
97.3%	Parasphingopyxis algicola
94.0%	Sediminibacterium roseum
97.3%	Stakelama algicida
97.3%	Mesorhizobium carbonis
97.3%	Aquisediminimonas sediminicola
97.3%	Aquisediminimonas sediminicola
97.3%	Aquisediminimonas sediminicola
97.3%	Aquisediminimonas sediminicola
97.3%	Aquisediminimonas sediminicola
97.3%	Aquisediminimonas sediminicola
97.3%	Aquisediminimonas sediminicola
97.3%	Rhizobium glycinendophyticum
97.3%	Rhizobium glycinendophyticum
97.3%	Rhizobium glycinendophyticum
97.3%	Rhizobium glycinendophyticum
97.3%	Mesorhizobium zhangyense
97.3%	Mesorhizobium norvegicum
97.3%	Mesorhizobium norvegicum
97.3%	Rhodomicrobium lacus
97.3%	Thermoflavimicrobium dichotomicum
98.0%	Sphingopyxis alaskensis
98.0%	Methylobacterium radiotolerans
98.0%	Methylobacterium radiotolerans
93.1%	Georgfuchsia toluolica
97.9%	Croceicoccus mobilis
93.1%	Rugosibacter aromaticivorans
100.0%	Pseudomonas lactis
97.9%	Phreatobacter stygius
93.1%	Quisquiliibacterium transsilvanicum
97.3%	Thermoflavimicrobium dichotomicum
97.3%	Thermoflavimicrobium dichotomicum
98.0%	Methylobacterium persicinum
98.0%	Methylobacterium radiotolerans
98.0%	Methylobacterium radiotolerans
98.0%	Methylobacterium radiotolerans
98.0%	Methylobacterium radiotolerans
98.0%	Methylobacterium radiotolerans
98.0%	Sphingomonas hengshuiensis
98.0%	Sphingomonas hengshuiensis
98.0%	Parasphingopyxis algicola
98.0%	Parasphingopyxis algicola
98.0%	Parasphingopyxis algicola
98.0%	Parasphingopyxis algicola
94.0%	Puia dinghuensis
94.0%	Puia dinghuensis
94.0%	Puia dinghuensis
94.0%	Sediminibacterium roseum
98.0%	Stakelama algicida
98.0%	Rhizobium glycinendophyticum
98.0%	Rhizobium glycinendophyticum
97.4%	Thermoflavimicrobium dichotomicum
98.0%	Chelatococcus asaccharovorans
93.7%	Aquicella lusitana
98.0%	Orientia tsutsugamushi
98.0%	Methylobacterium persicinum
98.0%	Asticcacaulis excentricus
100.0%	Methylobacterium radiotolerans
98.0%	Methylobacterium radiotolerans
98.0%	Methylobacterium radiotolerans
98.0%	Methylobacterium radiotolerans
98.0%	Methylobacterium radiotolerans
100.0%	Methylobacterium radiotolerans
98.0%	Methylobacterium radiotolerans
98.0%	Methylobacterium radiotolerans
98.0%	Methylobacterium radiotolerans
98.0%	Methylobacterium radiotolerans
98.6%	Methylobacterium radiotolerans
98.0%	Methylobacterium radiotolerans
98.0%	Methylobacterium radiotolerans
98.0%	Methylobacterium radiotolerans
100.0%	Methylobacterium radiotolerans
100.0%	Methylobacterium radiotolerans
98.0%	Methylobacterium radiotolerans
98.0%	Methylobacterium radiotolerans
98.0%	Methylobacterium radiotolerans
98.0%	Methylobacterium radiotolerans
98.0%	Methylobacterium radiotolerans
98.0%	Methylobacterium radiotolerans
98.0%	Methylobacterium radiotolerans
98.0%	Methylobacterium radiotolerans
98.6%	Methylobacterium radiotolerans
98.0%	Methylobacterium radiotolerans
98.0%	Methylobacterium radiotolerans
98.0%	Methylobacterium radiotolerans
98.0%	Methylobacterium radiotolerans
98.0%	Methylobacterium radiotolerans
98.0%	Methylobacterium radiotolerans
98.0%	Methylobacterium radiotolerans
99.3%	Methylobacterium radiotolerans
98.0%	Bradyrhizobium oligotrophicum
98.0%	Bradyrhizobium oligotrophicum
98.0%	Zymomonas mobilis
98.0%	Hyphomicrobium methylovorum
98.0%	Clostridium paraputrificum
98.0%	Polymorphobacter multimanifer
98.0%	Amphiplicatus metriothermophilus
99.3%	Phyllobacterium loti
98.0%	Sphingomonas guangdongensis
98.0%	Paludibaculum fermentans
98.0%	Paludibaculum fermentans
98.0%	Pseudochelatococcus lubricantis
98.0%	Pseudochelatococcus lubricantis
98.0%	Pseudochelatococcus lubricantis
98.0%	Sphingomonas hengshuiensis
98.0%	Sphingomonas hengshuiensis
98.0%	Sphingomonas hengshuiensis
98.0%	Sphingomonas hengshuiensis
100.0%	Sphingomonas hengshuiensis
98.0%	Sphingomonas hengshuiensis
98.0%	Sphingomonas hengshuiensis
98.0%	Sphingomonas hengshuiensis
98.0%	Sphingomonas hengshuiensis
98.0%	Sphingomonas hengshuiensis
98.0%	Sphingomonas hengshuiensis
98.6%	Sphingomonas hengshuiensis
98.0%	Sphingomonas hengshuiensis
98.0%	Sphingomonas hengshuiensis
100.0%	Sphingomonas hengshuiensis
98.0%	Sphingomonas panacis
98.0%	Sphingomonas panacis
98.0%	Sphingomonas panacis
98.0%	Sphingomonas panacis
98.0%	Bradyrhizobium vignae
98.0%	Bradyrhizobium vignae
98.0%	Bradyrhizobium vignae
98.0%	Rhizorhabdus dicambivorans
98.0%	Aliidongia dinghuensis
98.0%	Aliidongia dinghuensis
98.0%	Rhizobium oryziradicis
98.0%	Rhizobium oryziradicis
98.0%	Rhizobium oryziradicis
98.0%	Rhizobium oryziradicis
98.0%	Rhizobium oryziradicis
98.0%	Aquidulcibacter paucihalophilus
98.0%	Fournierella massiliensis
98.0%	Caulobacter rhizosphaerae
98.0%	Caulobacter rhizosphaerae
98.0%	Rhizobium zeae
98.0%	Aureimonas endophytica
98.0%	Sphingomonas crusticola
98.0%	Phreatobacter stygius
100.0%	Phreatobacter stygius
98.0%	Phreatobacter stygius
98.0%	Phreatobacter stygius
98.0%	Phreatobacter stygius
98.0%	Reyranella aquatilis
98.0%	Parasphingopyxis algicola
94.6%	Sediminibacterium roseum
98.0%	Ancylobacter pratisalsi
98.0%	Stakelama algicida
98.0%	Aquisediminimonas sediminicola
98.0%	Aquisediminimonas sediminicola
98.0%	Aquisediminimonas sediminicola
98.0%	Aquisediminimonas sediminicola
98.0%	Aquisediminimonas sediminicola
98.0%	Rhizobium glycinendophyticum
98.0%	Rhizobium glycinendophyticum
98.0%	Rhizobium glycinendophyticum
98.0%	Rhizobium glycinendophyticum
98.0%	Rhizobium glycinendophyticum
98.0%	Rhizobium glycinendophyticum
98.0%	Rhizobium glycinendophyticum
98.0%	Rhizobium glycinendophyticum
98.0%	Rhizobium glycinendophyticum
98.0%	Rhizobium glycinendophyticum
98.0%	Rhizobium glycinendophyticum
98.0%	Rhizobium glycinendophyticum
100.0%	Rhizobium glycinendophyticum
98.0%	Methylobacterium segetis
100.0%	Mesorhizobium zhangyense
98.0%	Mesorhizobium zhangyense
98.0%	Mesorhizobium norvegicum
98.0%	Mesorhizobium norvegicum
93.6%	Roseateles aquatilis
97.4%	Psychrilyobacter atlanticus
97.4%	Psychrilyobacter atlanticus
98.6%	Sphingopyxis alaskensis
100.0%	Methylobacterium radiotolerans
98.6%	Methylobacterium radiotolerans
93.6%	Georgfuchsia toluolica
93.6%	Georgfuchsia toluolica
93.7%	Legionella lytica
93.7%	Legionella lytica
98.6%	Sphingobium mellinum
98.6%	Sphingomonas hengshuiensis
98.6%	Sphingomonas panacis
100.0%	Bradyrhizobium vignae
94.6%	Puia dinghuensis
94.6%	Sediminibacterium roseum
98.0%	Thermoflavimicrobium dichotomicum
98.6%	Methylobacterium persicinum
98.6%	Methylobacterium radiotolerans
98.6%	Methylobacterium radiotolerans
98.5%	Methylobacterium radiotolerans
98.6%	Methylobacterium radiotolerans
100.0%	Methylobacterium radiotolerans
98.6%	Methylobacterium radiotolerans
100.0%	Methylobacterium radiotolerans
100.0%	Methylobacterium radiotolerans
98.6%	Methylobacterium radiotolerans
98.6%	Methylobacterium radiotolerans
98.6%	Methylobacterium radiotolerans
98.6%	Methylobacterium radiotolerans
98.6%	Methylobacterium radiotolerans
98.0%	Cellulosilyticum lentocellum
98.6%	Bradyrhizobium oligotrophicum
98.0%	Bdellovibrio exovorus
98.6%	Sphingomonas koreensis
98.6%	Sphingobium amiense
98.6%	Sphingobium amiense
94.7%	Bacteroides caecigallinarum
98.6%	Pseudochelatococcus lubricantis
98.6%	Pseudochelatococcus lubricantis
98.6%	Sphingomonas hengshuiensis
98.6%	Sphingomonas hengshuiensis
98.5%	Sphingomonas hengshuiensis
98.6%	Sphingomonas hengshuiensis
98.6%	Sphingomonas hengshuiensis
98.6%	Sphingomonas hengshuiensis
98.6%	Sphingomonas panacis
98.6%	Bradyrhizobium vignae
97.4%
98.6%	Micropepsis pineolensis
98.6%	Rhizobium oryziradicis
98.6%	Rhizobium oryziradicis
98.5%	Phreatobacter stygius
98.6%	Phreatobacter stygius
98.6%	Phreatobacter stygius
98.6%	Reyranella aquatilis
94.6%	Puia dinghuensis
94.6%	Sediminibacterium roseum
98.6%	Stakelama algicida
98.6%	Mesorhizobium carbonis
98.6%	Rhizobium deserti
98.6%	Rhizobium glycinendophyticum
98.6%	Rhizobium glycinendophyticum
99.3%	Rhizobium glycinendophyticum
98.6%	Rhizobium glycinendophyticum
98.6%	Rhizobium glycinendophyticum
98.6%	Rhizobium glycinendophyticum
98.6%	Mesorhizobium zhangyense
98.0%	Thermoflavimicrobium dichotomicum
98.6%	Chelatococcus asaccharovorans
98.6%	Chelatococcus asaccharovorans
98.6%	Stella vacuolata
98.6%	Hyphomicrobium facile
98.6%	Methylobacterium persicinum
98.6%	Methylobacterium persicinum
99.3%	Sphingopyxis alaskensis
98.6%	Asticcacaulis excentricus
98.6%	Asticcacaulis excentricus
98.6%	Oligotropha carboxidovorans
98.6%	Hyphomicrobium denitrificans
100.0%	Methylobacterium radiotolerans
98.6%	Methylobacterium radiotolerans
98.6%	Methylobacterium radiotolerans
98.6%	Methylobacterium radiotolerans
98.6%	Methylobacterium radiotolerans
98.6%	Methylobacterium radiotolerans
100.0%	Methylobacterium radiotolerans
98.6%	Methylobacterium radiotolerans
98.6%	Methylobacterium radiotolerans
98.6%	Methylobacterium radiotolerans
98.6%	Methylobacterium radiotolerans
98.6%	Methylobacterium radiotolerans
98.6%	Methylobacterium radiotolerans
98.6%	Methylobacterium radiotolerans
100.0%	Methylobacterium radiotolerans
100.0%	Methylobacterium radiotolerans
98.6%	Beijerinckia indica
98.6%	Bradyrhizobium oligotrophicum
98.6%	Bradyrhizobium oligotrophicum
98.6%	Bradyrhizobium oligotrophicum
98.7%	Bradyrhizobium oligotrophicum
98.0%	Bdellovibrio exovorus
98.6%	Gemmobacter aquatilis
98.6%	Pseudorhodobacter wandonensis
94.2%	Nevskia persephonica
98.6%	Sphingopyxis terrae
98.6%	Youngiibacter fragilis
98.6%	Polymorphobacter multimanifer
98.6%	Phyllobacterium loti
98.6%	Haematospirillum jordaniae
98.6%	Pseudochelatococcus lubricantis
98.6%	Pseudochelatococcus lubricantis
98.6%	Sphingomonas hengshuiensis
98.6%	Sphingomonas hengshuiensis
98.6%	Sphingomonas hengshuiensis
98.6%	Sphingomonas hengshuiensis
98.6%	Sphingomonas hengshuiensis
98.6%	Sphingomonas hengshuiensis
98.6%	Sphingomonas hengshuiensis
98.6%	Sphingomonas hengshuiensis
98.6%	Sphingomonas hengshuiensis
98.7%	Sphingomonas hengshuiensis
98.6%	Sphingomonas hengshuiensis
98.6%	Sphingomonas hengshuiensis
98.6%	Sphingomonas hengshuiensis
98.6%	Sphingomonas hengshuiensis
98.6%	Sphingomonas panacis
98.6%	Sphingomonas panacis
98.6%	Bradyrhizobium vignae
98.6%	Bradyrhizobium vignae
98.6%	Bradyrhizobium vignae
98.6%	Bradyrhizobium vignae
98.6%	Bradyrhizobium vignae
98.6%	Enterovirga rhinocerotis
98.6%	Magnetospirillum moscoviense
98.6%	Magnetospirillum moscoviense
98.6%	Sphingomonas prati
98.6%	Sphingomonas prati
98.6%	Croceicoccus mobilis
98.6%	Croceicoccus mobilis
98.6%	Aliidongia dinghuensis
98.6%	Rhizobium oryziradicis
98.6%	Rhizobium oryziradicis
98.6%	Rhizobium oryziradicis
98.6%	Rhizobium oryziradicis
98.6%	Rhizobium oryziradicis
98.6%	Rhizobium oryziradicis
98.6%	Rhizobium oryziradicis
98.6%	Rhizobium oryziradicis
98.6%	Rhizobium oryziradicis
100.0%	Rhizobium oryziradicis
98.6%	Rhizobium oryziradicis
98.6%	Rhizobium oryziradicis
98.6%	Rhizobium oryziradicis
98.6%	Rhizobium oryziradicis
98.6%	Rhizobium oryziradicis
98.6%	Rhizobium oryziradicis
98.6%	Rhizobium oryziradicis
98.6%	Rhizobium oryziradicis
98.6%	Rhizobium oryziradicis
98.6%	Rhizobium oryziradicis
98.6%	Rhizobium oryziradicis
98.6%	Rhizobium oryziradicis
99.3%	Rhizobium oryziradicis
98.6%	Rhizobium oryziradicis
98.6%	Rhizobium oryziradicis
98.6%	Rhizobium oryziradicis
98.6%	Rhizobium oryziradicis
98.6%	Caulobacter rhizosphaerae
98.6%	Caulobacter rhizosphaerae
98.6%	Caulobacter rhizosphaerae
98.6%	Caulobacter rhizosphaerae
100.0%	Caulobacter rhizosphaerae
98.6%	Caulobacter rhizosphaerae
98.6%	Caulobacter rhizosphaerae
98.6%	Caulobacter rhizosphaerae
98.6%	Rhizobium zeae
98.6%	Rhizobium zeae
98.6%	Rhizobium zeae
98.6%	Rhizobium zeae
98.6%	Rhizobium zeae
98.6%	Pararhizobium haloflavum
98.6%	Aureimonas endophytica
98.6%	Sphingomonas crusticola
98.6%	Novosphingobium humi
99.3%	Phreatobacter stygius
98.6%	Phreatobacter stygius
98.6%	Phreatobacter stygius
98.6%	Phreatobacter stygius
98.6%	Phreatobacter stygius
98.6%	Phreatobacter stygius
98.6%	Phreatobacter stygius
98.6%	Phreatobacter stygius
98.6%	Phreatobacter stygius
98.6%	Phreatobacter stygius
98.6%	Phreatobacter stygius
98.6%	Phreatobacter stygius
98.6%	Phreatobacter stygius
98.6%	Phreatobacter stygius
98.6%	Phreatobacter stygius
100.0%	Phreatobacter stygius
98.6%	Phreatobacter stygius
98.6%	Phreatobacter stygius
98.6%	Phreatobacter stygius
98.6%	Phreatobacter stygius
98.6%	Phreatobacter stygius
98.6%	Phreatobacter stygius
99.3%	Phreatobacter stygius
98.6%	Phreatobacter stygius
98.6%	Phreatobacter stygius
98.6%	Phreatobacter stygius
98.6%	Phreatobacter stygius
98.6%	Phreatobacter stygius
98.6%	Phreatobacter stygius
98.6%	Phreatobacter stygius
98.6%	Phreatobacter stygius
98.6%	Phreatobacter stygius
98.6%	Phreatobacter stygius
98.6%	Reyranella aquatilis
98.6%	Reyranella aquatilis
98.6%	Reyranella aquatilis
98.6%	Reyranella aquatilis
98.6%	Parasphingopyxis algicola
95.2%	Sediminibacterium roseum
95.2%	Sediminibacterium roseum
98.6%	Aridibacter nitratireducens
98.6%	Stakelama algicida
98.6%	Stakelama algicida
98.6%	Stakelama algicida
98.6%	Stakelama algicida
98.6%	Sphingopyxis nepalensis
98.7%	Mesorhizobium carbonis
98.6%	Mesorhizobium carbonis
98.6%	Mesorhizobium composti
98.6%	Aquisediminimonas sediminicola
98.7%	Aquisediminimonas sediminicola
98.6%	Aquisediminimonas sediminicola
98.6%	Aquisediminimonas sediminicola
98.6%	Aquisediminimonas sediminicola
98.6%	Rhizobium deserti
98.6%	Rhizobium deserti
98.6%	Rhizobium glycinendophyticum
98.6%	Rhizobium glycinendophyticum
98.6%	Rhizobium glycinendophyticum
98.6%	Rhizobium glycinendophyticum
98.6%	Rhizobium glycinendophyticum
98.6%	Rhizobium glycinendophyticum
98.6%	Rhizobium glycinendophyticum
98.6%	Rhizobium glycinendophyticum
98.6%	Rhizobium glycinendophyticum
98.6%	Rhizobium glycinendophyticum
98.6%	Rhizobium glycinendophyticum
98.6%	Rhizobium glycinendophyticum
98.6%	Rhizobium glycinendophyticum
98.6%	Rhizobium glycinendophyticum
98.6%	Rhizobium glycinendophyticum
98.6%	Rhizobium glycinendophyticum
98.6%	Rhizobium glycinendophyticum
98.6%	Rhizobium glycinendophyticum
100.0%	Rhizobium glycinendophyticum
98.6%	Rhizobium glycinendophyticum
98.6%	Rhizobium glycinendophyticum
98.6%	Rhizobium glycinendophyticum
98.6%	Rhizobium glycinendophyticum
98.6%	Rhizobium glycinendophyticum
98.6%	Rhizobium glycinendophyticum
98.6%	Rhizobium glycinendophyticum
98.6%	Rhizobium glycinendophyticum
98.6%	Rhizobium glycinendophyticum
98.6%	Rhizobium glycinendophyticum
98.6%	Rhizobium glycinendophyticum
98.6%	Rhizobium glycinendophyticum
98.6%	Rhizobium glycinendophyticum
98.6%	Rhizobium glycinendophyticum
98.6%	Rhizobium glycinendophyticum
98.6%	Rhizobium glycinendophyticum
99.3%	Rhizobium glycinendophyticum
98.6%	Rhizobium glycinendophyticum
98.6%	Rhizobium glycinendophyticum
98.6%	Rhizobium glycinendophyticum
98.6%	Rhizobium glycinendophyticum
98.6%	Methylobacterium segetis
98.6%	Methylobacterium segetis
98.6%	Methylobacterium segetis
98.6%	Methylobacterium segetis
99.3%	Mesorhizobium zhangyense
98.6%	Mesorhizobium zhangyense
98.6%	Mesorhizobium zhangyense
98.6%	Mesorhizobium zhangyense
98.6%	Mesorhizobium zhangyense
98.6%	Mesorhizobium zhangyense
98.6%	Mesorhizobium zhangyense
98.6%	Mesorhizobium zhangyense
99.3%	Mesorhizobium zhangyense
98.6%	Mesorhizobium zhangyense
98.6%	Mesorhizobium zhangyense
98.6%	Mesorhizobium zhangyense
98.6%	Mesorhizobium zhangyense
98.6%	Mesorhizobium zhangyense
98.6%	Mesorhizobium zhangyense
98.6%	Mesorhizobium zhangyense
98.6%	Mesorhizobium zhangyense
98.6%	Mesorhizobium norvegicum
98.6%	Mesorhizobium norvegicum
98.0%	Psychrilyobacter atlanticus
98.0%	Psychrilyobacter atlanticus
100.0%	Sphingopyxis alaskensis
100.0%	Methylobacterium radiotolerans
100.0%	Methylobacterium radiotolerans
99.3%	Methylobacterium radiotolerans
94.2%	Georgfuchsia toluolica
94.3%	Legionella lytica
94.3%	Legionella lytica
94.3%	Legionella lytica
99.3%	Sphingomonas hengshuiensis
100.0%	Sphingomonas hengshuiensis
99.0%	Sphingomonas hengshuiensis
99.3%	Sphingomonas hengshuiensis
99.3%	Sphingomonas hengshuiensis
94.2%	Rugosibacter aromaticivorans
99.3%	Phreatobacter stygius
99.3%	Mesorhizobium carbonis
99.3%	Rhizobium glycinendophyticum
99.3%	Rhizobium glycinendophyticum
99.3%	Mesorhizobium zhangyense
99.3%	Mesorhizobium zhangyense
99.3%	Clostridium puniceum
99.3%	Novosphingobium hassiacum
98.7%	Methylobacterium radiotolerans
100.0%	Methylobacterium radiotolerans
99.0%	Methylobacterium radiotolerans
99.3%	Anaerococcus prevotii
100.0%	Bradyrhizobium oligotrophicum
99.3%	Arcobacter butzleri
99.3%	Phyllobacterium loti
100.0%	Sphingomonas hengshuiensis
100.0%	Sphingomonas hengshuiensis
100.0%	Sphingomonas hengshuiensis
99.0%	Sphingomonas hengshuiensis
98.0%	Lawsonella clevelandensis
100.0%	Sphingomonas prati
99.3%	Caulobacter rhizosphaerae
100.0%	Phreatobacter stygius
100.0%	Phreatobacter stygius
99.3%	Phreatobacter stygius
96.9%	Sediminibacterium roseum
94.3%	Acinetobacter johnsonii
99.3%	Phenylobacterium terrae
99.3%	Rhizobium glycinendophyticum
99.3%	Rhizobium glycinendophyticum
99.3%	Mesorhizobium zhangyense
99.3%	Chelatococcus asaccharovorans
99.3%	Chelatococcus asaccharovorans
99.3%	Clostridium puniceum
99.3%	Clostridium puniceum
98.7%
98.7%
99.3%	Hyphomicrobium facile
99.3%	Pseudaminobacter salicylatoxidans
99.3%	Clostridium chartatabidum
99.3%	Methylobacterium persicinum
99.3%	Methylobacterium persicinum
99.3%	Rhodobacter blasticus
99.3%	Nitratireductor basaltis
99.3%	Asticcacaulis excentricus
99.3%	Asticcacaulis excentricus
99.3%	Asticcacaulis excentricus
99.3%	Asticcacaulis excentricus
99.3%	Asticcacaulis excentricus
99.3%	Asticcacaulis excentricus
99.3%	Oligotropha carboxidovorans
99.5%	Methylobacterium radiotolerans
100.0%	Methylobacterium radiotolerans
100.0%	Methylobacterium radiotolerans
99.3%	Methylobacterium radiotolerans
99.3%	Methylobacterium radiotolerans
99.3%	Bartonella henselae
99.3%	Anaerococcus prevotii
99.3%	Bradyrhizobium oligotrophicum
99.3%	Devosia enhydra
99.3%	Gemmobacter aquatilis
99.3%	Gemmobacter aquatilis
99.3%	Gemmobacter aquatilis
99.3%	Pseudorhodobacter wandonensis
94.8%	Brevifollis gellanilyticus
99.3%	Hyphomicrobium methylovorum
99.3%	Sphingomonas koreensis
99.3%	Xanthobacter autotrophicus
99.3%	Gemmobacter aquaticus
99.3%	Nordella oligomobilis
99.3%	Nordella oligomobilis
99.3%	Nordella oligomobilis
99.3%	Romboutsia lituseburensis
99.3%	Romboutsia lituseburensis
99.3%	Mesorhizobium tianshanense
99.3%	Phyllobacterium loti
99.3%	Sphingomonas oligoaromativorans
99.3%	Haematospirillum jordaniae
99.3%	Pseudochelatococcus lubricantis
100.0%	Sphingomonas hengshuiensis
99.5%	Sphingomonas hengshuiensis
100.0%	Sphingomonas hengshuiensis
99.3%	Sphingomonas hengshuiensis
99.3%	Sphingomonas panacis
99.3%	Bradyrhizobium vignae
99.3%	Bradyrhizobium vignae
99.3%	Aquamicrobium soli
99.3%	Magnetospirillum moscoviense
99.3%	Rhizorhabdus dicambivorans
99.3%	Rhizorhabdus dicambivorans
99.3%	Rhizorhabdus dicambivorans
99.3%	Phenylobacterium aquaticum
99.3%	Phenylobacterium aquaticum
99.3%	Phenylobacterium aquaticum
99.3%	Sphingomonas prati
99.3%	Sphingomonas prati
95.8%	Sediminibacterium aquarii
99.3%	Croceicoccus mobilis
99.3%	Novosphingobium guangzhouense
99.3%	Rhizobium oryziradicis
99.3%	Rhizobium oryziradicis
99.3%	Caulobacter rhizosphaerae
99.3%	Caulobacter rhizosphaerae
99.3%	Rhizobium zeae
99.3%	Rhizobium zeae
99.3%	Peptoniphilus lacydonensis
99.3%	Peptoniphilus lacydonensis
99.3%	Peptoniphilus lacydonensis
99.3%	Sphingomonas crusticola
99.3%	Novosphingobium humi
99.3%	Phreatobacter stygius
99.3%	Reyranella aquatilis
99.3%	Reyranella aquatilis
98.7%	Anaerotignum aminivorans
95.8%	Sediminibacterium roseum
99.3%	Stakelama algicida
99.3%	Phenylobacterium terrae
99.3%	Mesorhizobium carbonis
99.3%	Mesorhizobium carbonis
99.3%	Mesorhizobium composti
99.3%	Mesorhizobium composti
99.3%	Aquisediminimonas profunda
99.3%	Aquisediminimonas profunda
99.3%	Aquisediminimonas profunda
99.3%	Aquisediminimonas sediminicola
99.3%	Rhizobium glycinendophyticum
99.3%	Rhizobium glycinendophyticum
99.3%	Methylobacterium segetis
99.3%	Mesorhizobium zhangyense
99.3%	Rhizobium arsenicireducens
99.3%	Mesorhizobium norvegicum
99.3%	Mesorhizobium norvegicum
98.7%	Cetobacterium ceti
98.7%	Psychrilyobacter atlanticus
100.0%	Methylobacterium radiotolerans
100.0%	Methylobacterium radiotolerans
94.8%	Herbaspirillum seropedicae
98.7%	Fusobacterium mortiferum
94.9%	Legionella lytica
94.9%	Legionella lytica
100.0%	Sphingomonas hengshuiensis
100.0%	Sphingomonas hengshuiensis
99.3%	Sphingomonas hengshuiensis
100.0%	Bradyrhizobium vignae
97.5%	Gemmata massiliana
98.7%
100.0%	Rhizobium oryziradicis
100.0%	Rhizobium oryziradicis
100.0%	Phreatobacter stygius
100.0%	Phreatobacter stygius
95.8%	Sediminibacterium roseum
95.8%	Sediminibacterium roseum
100.0%	Mesorhizobium zhangyense
96.9%	Nitrospira moscoviensis
100.0%	Helicobacter brantae
94.9%	Veillonella magna
100.0%	Sphingobium amiense
95.8%	Flavihumibacter petaseus
94.8%	Acinetobacter junii
94.4%	Acinetobacter junii
94.8%	Acinetobacter junii
94.8%	Acinetobacter junii
100.0%	Anaerococcus rubeinfantis
98.7%	Nocardioides glacieisoli
100.0%	Sphingomonas hengshuiensis
99.3%	Sphingomonas hengshuiensis
100.0%	Anaerococcus nagyae
98.7%	Lawsonella clevelandensis
98.7%	Lawsonella clevelandensis
98.7%	Lawsonella clevelandensis
98.7%
98.7%
98.7%
98.7%
98.7%
98.7%
95.8%	Sediminibacterium roseum
95.8%	Sediminibacterium roseum
95.8%	Sediminibacterium roseum
100.0%	Phenylobacterium terrae
98.7%	Cellulomonas aurantiaca
95.3%	Chondromyces apiculatus
100.0%	Clostridium puniceum
99.3%
100.0%	Hyphomicrobium facile
100.0%	Amaricoccus macauensis
100.0%	Clostridium chartatabidum
100.0%	Methylobacterium persicinum
95.4%	Prosthecobacter fluviatilis
98.7%	Corynebacterium accolens
100.0%	Helicobacter brantae
100.0%	Asticcacaulis excentricus
100.0%	Hyphomicrobium denitrificans
100.0%	Methylobacterium radiotolerans
100.0%	Bradyrhizobium oligotrophicum
100.0%	Gemmobacter aquatilis
100.0%	Pedomicrobium americanum
95.3%	Nevskia persephonica
95.4%	Brevifollis gellanilyticus
100.0%	Finegoldia magna
100.0%	Xanthobacter autotrophicus
100.0%	Nordella oligomobilis
100.0%	Romboutsia lituseburensis
100.0%	Clostridium perfringens
100.0%	Sulfurospirillum multivorans
100.0%	Lacibacterium aquatile
100.0%	Oribacterium asaccharolyticum
100.0%	Dongia rigui
100.0%	Phyllobacterium loti
100.0%	Terrisporobacter petrolearius
100.0%	Sphingomonas hengshuiensis
100.0%	Sphingomonas hengshuiensis
100.0%	Dankookia rubra
100.0%	Acetobacter suratthaniensis
100.0%	Bradyrhizobium vignae
98.7%
99.3%
100.0%	Rhizorhabdus dicambivorans
100.0%	Sphingobium hydrophobicum
100.0%	Sphingomonas prati
100.0%	Rhizobium oryziradicis
100.0%	Caulobacter rhizosphaerae
100.0%	Rhizobium zeae
100.0%	Peptoniphilus lacydonensis
100.0%	Aureimonas endophytica
100.0%	Novosphingobium humi
100.0%	Phreatobacter stygius
100.0%	Reyranella aquatilis
96.4%	Sediminibacterium roseum
96.4%	Sediminibacterium roseum
96.4%	Sediminibacterium roseum
100.0%	Phenylobacterium terrae
100.0%	Paracoccus indicus
100.0%	Mesorhizobium carbonis
100.0%	Mesorhizobium composti
100.0%	Aquisediminimonas profunda
100.0%	Rhizobium deserti
100.0%	Rhizobium glycinendophyticum
100.0%	Rhizobium glycinendophyticum
100.0%	Methylobacterium segetis
100.0%	Mesorhizobium zhangyense
100.0%	Sulfurimonas crateris
100.0%	Sphingobium fluviale
98.7%	Corynebacterium ureicelerivorans
95.4%	Streptococcus thermophilus
95.4%	Simplicispira limi
100.0%	Leptospira idonii
99.3%	Fusobacterium mortiferum
99.3%	Fusobacterium mortiferum
100.0%	Sphingomonas hengshuiensis
100.0%	Bradyrhizobium vignae
95.4%	Pseudomonas helleri
95.4%	Pseudomonas helleri
95.4%	Pseudomonas helleri
95.4%	Pseudomonas helleri
95.4%	Pseudomonas lactis
95.4%	Pseudomonas lactis
95.4%	Pseudomonas lactis
96.4%	Sediminibacterium roseum
100.0%	Mesorhizobium zhangyense
99.3%	Corynebacterium appendicis
99.3%	Arthrobacter subterraneus
99.3%	Mycobacterium intermedium
100.0%	Methylobacterium radiotolerans
100.0%	Methylobacterium radiotolerans
96.4%	Flavihumibacter petaseus
99.4%	Microbacterium saccharophilum
98.1%	Singulisphaera rosea
99.3%	Blastococcus saxobsidens
99.3%	Blastococcus saxobsidens
95.4%	Acinetobacter junii
95.4%	Acinetobacter junii
95.4%	Acinetobacter junii
95.4%	Acinetobacter junii
95.4%	Acinetobacter junii
99.3%	Williamsia marianensis
99.3%	Nocardioides glacieisoli
100.0%	Sphingomonas hengshuiensis
95.9%	Lacunisphaera limnophila
100.0%	Bradyrhizobium vignae
99.3%	Kocuria arsenatis
99.3%	Lawsonella clevelandensis
99.3%
96.4%	Flavihumibacter sediminis
96.4%	Flavihumibacter sediminis
100.0%	Rhizobium oryziradicis
100.0%	Phreatobacter stygius
99.3%
96.4%	Sediminibacterium roseum
96.4%	Sediminibacterium roseum
99.3%	Streptomyces urticae
99.3%	Streptomyces urticae
99.3%	Lentzea isolaginshaensis
99.3%	Cellulomonas aurantiaca
100.0%	Rhizobium glycinendophyticum
100.0%	Mesorhizobium zhangyense
95.9%	Chondromyces apiculatus
96.0%	Prosthecobacter fluviatilis
100.0%	Methylobacterium radiotolerans
95.9%	Nevskia persephonica
95.9%	Nevskia persephonica
95.9%	Nevskia persephonica
95.9%	Nevskia persephonica
95.9%	Acinetobacter junii
95.9%	Acinetobacter junii
100.0%	Sphingomonas hengshuiensis
95.9%	Lacunisphaera limnophila
95.9%	Vitiosangium cumulatum
97.0%	Sediminibacterium roseum
96.0%	Polaromonas aquatica
99.4%	Corynebacterium afermentans
100.0%	Fusobacterium mortiferum
100.0%	Sphingomonas hengshuiensis
96.0%	Pseudomonas helleri
96.0%	Pseudomonas helleri
96.0%	Pseudomonas helleri
97.0%	Flavihumibacter sediminis
96.0%	Pseudomonas lactis
96.0%	Pseudomonas lactis
96.0%	Pseudomonas lactis
96.0%	Pseudomonas lactis
96.0%	Pseudomonas lactis
96.0%	Pseudomonas lactis
96.0%	Pseudomonas lactis
96.0%	Pseudomonas lactis
96.0%	Pseudomonas lactis
96.0%	Pseudomonas lactis
97.0%	Sediminibacterium roseum
100.0%	Corynebacterium appendicis
100.0%	Dermacoccus profundi
100.0%	Arthrobacter subterraneus
100.0%	Mycobacterium intermedium
99.4%	Methylobacterium radiotolerans
100.0%	Micrococcus luteus
100.0%	Blastococcus saxobsidens
96.0%	Acinetobacter junii
96.0%	Acinetobacter junii
96.0%	Acinetobacter junii
100.0%	Acinetobacter junii
96.0%	Acinetobacter junii
96.0%	Acinetobacter junii
100.0%	Williamsia marianensis
100.0%	Candidatus Planktoluna
100.0%	Microbacterium halimionae
100.0%	Okibacterium endophyticum
100.0%	Kocuria arsenatis
100.0%
97.0%	Flavihumibacter sediminis
100.0%
97.0%	Sediminibacterium roseum
97.0%	Sediminibacterium roseum
96.0%	Acinetobacter johnsonii
100.0%	Streptomyces urticae
100.0%	Lentzea isolaginshaensis
100.0%	Cryobacterium tepidiphilum
100.0%	Galactobacter valiniphilus
100.0%	Galactobacter caseinivorans
100.0%	Corynebacterium tuberculostearicum
96.5%	Prosthecobacter fluviatilis
100.0%	Corynebacterium pseudodiphtheriticum
97.6%	Methylobacterium radiotolerans
100.0%	Methylobacterium radiotolerans
96.5%	Nevskia persephonica
96.5%	Acinetobacter junii
96.5%	Lacunisphaera limnophila
96.5%	Rubrivivax benzoatilyticus
96.5%	Polaromonas aquatica
98.8%	Deinococcus navajonensis
97.6%	Methylobacterium radiotolerans
98.8%	Methylobacterium radiotolerans
96.5%	Rhodoferax ferrireducens
96.5%	Aquaspirillum putridiconchylium
96.5%	Polaromonas jejuensis
96.5%	Cavicella subterranea
97.6%	Sphingomonas hengshuiensis
96.5%	Pseudomonas helleri
96.5%	Pseudomonas lactis
96.5%	Pseudomonas lactis
97.1%	Pseudomonas lactis
96.5%	Pseudomonas lactis
100.0%	Methylobacterium radiotolerans
100.0%	Methylobacterium radiotolerans
100.0%	Corynebacterium kroppenstedtii
97.6%	Alistipes onderdonkii
96.6%	Acinetobacter junii
96.6%	Acinetobacter junii
96.6%	Acinetobacter junii
96.6%	Acinetobacter junii
100.0%	Sphingomonas hengshuiensis
97.6%	Flavobacterium keumense
97.6%	Daejeonia ginsenosidivorans
100.0%	Phreatobacter stygius
97.6%	Sediminibacterium roseum
100.0%	Mesorhizobium carbonis
99.4%	Deinococcus navajonensis
100.0%	Methylobacterium radiotolerans
97.1%	Acinetobacter junii
100.0%	Sphingomonas hengshuiensis
98.2%	Sphingomonas hengshuiensis
100.0%	Sphingomonas hengshuiensis
97.1%	Aquabacterium commune
97.1%	Leptothrix mobilis
97.1%	Azovibrio restrictus
97.1%	Polaromonas aquatica
97.1%	Pasteurella canis
99.4%	Deinococcus navajonensis
99.4%	Methylobacterium radiotolerans
100.0%	Methylobacterium radiotolerans
100.0%	Methylobacterium radiotolerans
100.0%	Methylobacterium radiotolerans
98.2%	Prevotella intermedia
97.1%	Pseudomonas composti
97.1%	Pseudomonas composti
97.1%	Acinetobacter junii
97.1%	Acinetobacter junii
97.1%	Bacillus borbori
100.0%	Sphingomonas hengshuiensis
100.0%	Sphingomonas hengshuiensis
97.1%	Pseudomonas helleri
97.1%	Pseudomonas helleri
97.1%	Pseudomonas helleri
97.1%	Pseudomonas helleri
97.1%	Pseudomonas lactis
97.1%	Pseudomonas lactis
98.2%	Pseudomonas lactis
97.1%	Pseudomonas lactis
97.1%	Pseudomonas lactis
100.0%	Rhizobium glycinendophyticum
100.0%	Methylobacterium radiotolerans
100.0%	Methylobacterium radiotolerans
97.1%	Acinetobacter junii
97.1%	Acinetobacter junii
97.1%	Acinetobacter junii
97.1%	Acinetobacter junii
97.1%	Acinetobacter junii
100.0%	Sphingomonas hengshuiensis
100.0%	Sphingomonas hengshuiensis
100.0%	Sphingomonas hengshuiensis
100.0%	Sphingomonas hengshuiensis
100.0%	Phreatobacter stygius
97.1%	Acinetobacter johnsonii
99.4%	Rhizobium glycinendophyticum
100.0%	Methylobacterium radiotolerans
100.0%	Methylobacterium radiotolerans
97.7%	Anoxybacillus mongoliensis
97.7%	Acinetobacter junii
97.7%	Acinetobacter junii
100.0%	Sphingomonas hengshuiensis
100.0%	Sphingomonas hengshuiensis
100.0%	Sphingomonas hengshuiensis
99.4%	Sphingomonas hengshuiensis
97.7%	Pseudomonas helleri
97.7%	Pseudomonas helleri
97.7%	Pseudomonas helleri
97.7%	Pseudomonas lactis
100.0%	Phreatobacter stygius
100.0%	Rhizobium glycinendophyticum
97.7%	Pandoraea iniqua
97.7%	Leptothrix mobilis
97.7%	Azovibrio restrictus
100.0%	Methylobacterium radiotolerans
100.0%	Methylobacterium radiotolerans
98.2%	Turneriella parva
97.7%	Curvibacter delicatus
97.7%	Anoxybacillus mongoliensis
97.7%	Pseudomonas caeni
97.7%	Pseudomonas composti
97.7%	Acinetobacter junii
97.7%	Acinetobacter junii
97.7%	Acinetobacter junii
100.0%	Deinococcus indicus
97.7%	Pseudomonas helleri
97.7%	Pseudomonas helleri
97.7%	Pseudomonas helleri
99.4%	Pseudomonas helleri
97.7%	Pseudomonas helleri
97.7%	Pseudomonas helleri
97.7%	Pseudomonas helleri
97.7%	Pseudomonas helleri
97.7%	Pseudomonas lactis
97.7%	Pseudomonas lactis
97.7%	Pseudomonas lactis
100.0%	Pseudomonas lactis
97.7%	Pseudomonas lactis
99.4%	Pseudomonas lactis
97.7%	Pseudomonas lactis
97.7%	Pseudomonas lactis
97.7%	Pandoraea iniqua
100.0%	Methylobacterium radiotolerans
97.7%	Acinetobacter junii
97.7%	Acinetobacter junii
97.7%	Acinetobacter junii
99.4%	Acinetobacter junii
97.7%	Acinetobacter junii
97.7%	Acinetobacter junii
97.7%	Acinetobacter junii
97.7%	Bacillus borbori
97.7%	Bacillus borbori
98.8%	Gelidibacter sediminis
98.8%	Porphyromonas pasteri
100.0%	Sphingomonas hengshuiensis
99.4%	Sphingomonas hengshuiensis
100.0%	Sphingomonas hengshuiensis
98.2%	Pseudomonas helleri
98.8%	Sediminibacterium aquarii
98.8%	Sediminibacterium aquarii
98.8%	Sediminibacterium aquarii
98.8%	Sediminibacterium aquarii
98.3%	Pseudomonas lactis
98.3%	Pseudomonas lactis
98.3%	Pseudomonas lactis
100.0%	Rhizobium glycinendophyticum
100.0%	Mesorhizobium zhangyense
100.0%	Methylobacterium radiotolerans
100.0%	Methylobacterium radiotolerans
100.0%	Methylobacterium radiotolerans
98.3%	Escherichia fergusonii
100.0%	Acinetobacter junii
98.3%	Acinetobacter junii
98.3%	Acinetobacter junii
100.0%	Sphingomonas hengshuiensis
100.0%	Sphingomonas hengshuiensis
100.0%	Nitrospira lenta
98.3%	Pseudomonas helleri
98.3%	Pseudomonas helleri
99.4%	Sediminibacterium aquarii
98.3%	Pseudomonas lactis
98.3%	Pseudomonas lactis
98.3%	Pseudomonas lactis
98.3%	Pseudomonas lactis
98.3%	Pseudomonas lactis
98.3%	Pseudomonas lactis
98.3%	Pseudomonas lactis
100.0%	Phreatobacter stygius
100.0%	Rhizobium glycinendophyticum
98.3%	Pandoraea iniqua
98.3%	Aquabacterium commune
98.3%	Leptothrix mobilis
98.3%	Azonexus caeni
98.3%	Legionella pneumophila
98.3%	Legionella pneumophila
98.3%	Legionella pneumophila
100.0%	Methylobacterium radiotolerans
100.0%	Methylobacterium radiotolerans
98.3%	Polaromonas naphthalenivorans
98.3%	Curvibacter fontanus
98.3%	Curvibacter fontanus
98.3%	Curvibacter fontanus
98.3%	Curvibacter fontanus
98.3%	Curvibacter delicatus
98.3%	Pseudomonas composti
98.3%	Pseudomonas composti
98.3%	Alishewanella tabrizica
98.3%	Acinetobacter junii
98.3%	Acinetobacter junii
98.3%	Acinetobacter junii
98.3%	Acinetobacter junii
98.3%	Acinetobacter junii
98.3%	Acinetobacter junii
98.3%	Acinetobacter junii
98.3%	Anoxybacillus flavithermus
98.3%	Bacillus borbori
98.3%	Bacillus borbori
98.3%	Bacillus borbori
100.0%	Sphingomonas hengshuiensis
98.3%	Pseudomonas helleri
98.3%	Pseudomonas helleri
98.3%	Pseudomonas helleri
98.3%	Pseudomonas helleri
98.3%	Pseudomonas helleri
98.3%	Pseudomonas helleri
98.3%	Pseudomonas helleri
98.3%	Pseudomonas helleri
98.3%	Pseudomonas helleri
98.3%	Pseudomonas helleri
98.3%	Pseudomonas helleri
98.3%	Pseudomonas helleri
98.3%	Pseudomonas helleri
98.3%	Pseudomonas helleri
98.3%	Pseudomonas helleri
98.3%	Pseudomonas helleri
99.4%	Sediminibacterium aquarii
99.4%	Sediminibacterium aquarii
99.4%	Sediminibacterium aquarii
98.3%	Pseudomonas lactis
98.3%	Pseudomonas lactis
98.3%	Pseudomonas lactis
100.0%	Pseudomonas lactis
98.3%	Pseudomonas lactis
98.3%	Pseudomonas lactis
98.3%	Pseudomonas lactis
100.0%	Pseudomonas lactis
100.0%	Pseudomonas lactis
98.3%	Pseudomonas lactis
98.3%	Pseudomonas lactis
98.3%	Pseudomonas lactis
98.3%	Pseudomonas lactis
98.3%	Pseudomonas lactis
98.3%	Pseudomonas lactis
99.4%	Pseudomonas lactis
98.3%	Pseudomonas lactis
98.3%	Pseudomonas lactis
98.3%	Pseudomonas lactis
98.3%	Pseudomonas lactis
98.3%	Pseudomonas lactis
100.0%	Mesorhizobium zhangyense
98.3%	Pseudomonas nitrititolerans
100.0%	Arthrobacter agilis
98.3%	Pandoraea iniqua
98.3%	Pandoraea iniqua
98.3%	Acinetobacter junii
98.3%	Acinetobacter junii
98.3%	Acinetobacter junii
98.3%	Acinetobacter junii
98.3%	Acinetobacter junii
98.3%	Acinetobacter junii
98.3%	Acinetobacter junii
98.3%	Acinetobacter junii
100.0%	Acinetobacter junii
98.3%	Acinetobacter junii
98.3%	Acinetobacter junii
98.3%	Acinetobacter junii
98.3%	Acinetobacter junii
98.3%	Acinetobacter junii
98.3%	Acinetobacter junii
98.3%	Acinetobacter junii
98.3%	Acinetobacter junii
98.3%	Acinetobacter junii
98.3%	Acinetobacter junii
98.3%	Acinetobacter junii
98.3%	Acinetobacter junii
98.3%	Acinetobacter junii
98.3%	Acinetobacter junii
98.3%	Acinetobacter junii
98.3%	Acinetobacter junii
98.3%	Acinetobacter junii
98.3%	Acinetobacter junii
98.3%	Acinetobacter junii
100.0%	Acinetobacter junii
98.3%	Acinetobacter junii
100.0%	Acinetobacter junii
98.3%	Bacillus borbori
98.3%	Bacillus borbori
98.3%	Bacillus borbori
99.4%	Heliimonas saccharivorans
99.4%	Heliimonas saccharivorans
99.4%	Heliimonas saccharivorans
99.4%	Sediminibacterium aquarii
99.4%	Sediminibacterium aquarii
98.8%	Pseudomonas lactis
98.3%	Acinetobacter johnsonii
98.8%	Aquabacterium parvum
98.8%	Aquabacterium parvum
98.8%	Aquabacterium parvum
98.8%	Lactobacillus iners
98.8%	Paenibacillus pectinilyticus
98.8%	Curvibacter delicatus
98.8%	Anoxybacillus mongoliensis
99.4%	Acinetobacter junii
98.8%	Acinetobacter junii
98.8%	Acinetobacter junii
98.8%	Anoxybacillus flavithermus
100.0%	Flavobacterium succinicans
99.4%	Pseudomonas helleri
98.8%	Pseudomonas helleri
100.0%	Sediminibacterium aquarii
98.8%	Pseudomonas lactis
98.8%	Pseudomonas lactis
98.8%	Pseudomonas lactis
98.8%	Pseudomonas lactis
100.0%	Pseudomonas lactis
98.8%	Pseudomonas lactis
98.8%	Pseudomonas lactis
98.8%	Pseudomonas lactis
98.8%	Pseudomonas lactis
98.8%	Pseudomonas nitrititolerans
98.8%	Aquabacterium parvum
98.8%	Aquabacterium parvum
98.8%	Aquabacterium parvum
98.8%	Aquabacterium parvum
98.8%	Aquabacterium parvum
98.8%	Aquabacterium parvum
98.8%	Aquabacterium parvum
98.8%	Streptococcus thermophilus
98.8%	Paenibacillus pectinilyticus
98.8%	Legionella pneumophila
98.8%	Legionella pneumophila
98.9%	Curvibacter fontanus
98.9%	Curvibacter fontanus
98.8%	Curvibacter delicatus
98.8%	Curvibacter delicatus
98.8%	Herbaspirillum huttiense
98.8%	Anoxybacillus mongoliensis
98.8%	Acidovorax soli
98.8%	Pseudomonas composti
98.8%	Pseudomonas composti
98.8%	Alishewanella tabrizica
98.9%	Acinetobacter junii
98.9%	Acinetobacter junii
98.9%	Acinetobacter junii
98.8%	Acinetobacter junii
98.9%	Acinetobacter junii
98.9%	Acinetobacter junii
100.0%	Acinetobacter junii
98.9%	Acinetobacter junii
98.9%	Acinetobacter junii
98.9%	Acinetobacter junii
98.8%	Acinetobacter junii
98.9%	Acinetobacter junii
98.9%	Acinetobacter junii
98.8%	Acinetobacter junii
98.8%	Anoxybacillus flavithermus
98.8%	Bacillus borbori
98.8%	Pseudomonas helleri
98.8%	Pseudomonas helleri
100.0%	Sediminibacterium aquarii
98.8%	Pseudomonas lactis
98.9%	Pseudomonas lactis
98.8%	Pseudomonas lactis
98.8%	Pseudomonas lactis
98.8%	Pseudomonas lactis
100.0%	Pseudomonas lactis
98.8%	Pseudomonas lactis
98.8%	Pseudomonas lactis
98.8%	Pseudomonas lactis
98.8%	Pseudomonas lactis
98.8%	Pseudomonas lactis
98.8%	Pseudomonas lactis
98.8%	Pseudomonas lactis
98.8%	Pseudomonas lactis
98.8%	Pseudomonas lactis
98.8%	Pseudomonas lactis
98.8%	Pseudomonas lactis
98.8%	Pseudomonas lactis
98.8%	Pseudomonas lactis
98.8%	Pseudomonas lactis
98.8%	Pseudomonas lactis
98.8%	Pseudomonas lactis
98.8%	Pseudomonas lactis
98.8%	Pseudomonas lactis
98.8%	Pseudomonas lactis
98.8%	Pseudomonas lactis
98.8%	Pseudomonas lactis
98.8%	Pseudomonas lactis
98.8%	Psychrobacter piechaudii
98.8%	Aeribacillus composti
98.8%	Pseudomonas nitrititolerans
98.8%	Pseudomonas nitrititolerans
98.8%	Pseudomonas nitrititolerans
98.8%	Pandoraea iniqua
98.8%	Pandoraea iniqua
98.8%	Pandoraea iniqua
98.9%	Aquabacterium parvum
98.9%	Streptococcus thermophilus
100.0%	Bacteroides fragilis
100.0%	Prevotella bivia
98.9%	Acinetobacter junii
98.9%	Acinetobacter junii
98.9%	Acinetobacter junii
98.9%	Acinetobacter junii
98.9%	Acinetobacter junii
100.0%	Acinetobacter junii
98.9%	Acinetobacter junii
100.0%	Acinetobacter junii
98.9%	Acinetobacter junii
98.9%	Acinetobacter junii
98.9%	Acinetobacter junii
98.7%	Acinetobacter junii
98.9%	Acinetobacter junii
98.9%	Acinetobacter junii
100.0%	Acinetobacter junii
100.0%	Flavobacterium succinicans
98.9%	Bacillus borbori
100.0%	Heliimonas saccharivorans
100.0%	Wautersiella enshiensis
99.4%	Pseudomonas helleri
99.4%	Pseudomonas helleri
99.0%	Pseudomonas helleri
98.9%	Acinetobacter courvalinii
100.0%	Sediminibacterium aquarii
99.4%	Pseudomonas lactis
99.4%	Pseudomonas lactis
99.4%	Pseudomonas lactis
98.9%	Aeribacillus composti
100.0%	Aquabacterium parvum
99.4%	Clostridium chartatabidum
99.4%	Staphylococcus hominis
99.4%	Staphylococcus hominis
99.4%	Catellicoccus marimammalium
99.4%	Haemophilus parainfluenzae
99.4%	Staphylococcus capitis
99.4%	Acinetobacter junii
99.4%	Acinetobacter junii
99.4%	Acinetobacter junii
100.0%	Sphingomonas hengshuiensis
99.4%	Lacunisphaera anatis
99.4%	Lacunisphaera anatis
99.4%	Pseudomonas lactis
100.0%	Pseudomonas lactis
99.4%	Pseudomonas lactis
100.0%	Pseudomonas lactis
100.0%	Pseudomonas lactis
99.4%	Pseudomonas nitrititolerans
99.4%	Aquabacterium parvum
99.4%	Hydrogenophaga defluvii
99.4%	Legionella drozanskii
99.4%	Legionella drozanskii
99.4%	Lactobacillus iners
99.4%	Lactobacillus iners
99.4%	Lactobacillus iners
99.4%	Staphylococcus hominis
99.4%	Staphylococcus hominis
99.4%	Undibacterium pigrum
99.4%	Roseateles aquatilis
99.4%	Legionella pneumophila
99.4%	Escherichia fergusonii
99.4%	Escherichia fergusonii
99.4%	Escherichia fergusonii
99.4%	Escherichia fergusonii
99.4%	Escherichia fergusonii
99.4%	Staphylococcus saprophyticus
99.4%	Pseudomonas stutzeri
99.4%
99.4%	Curvibacter fontanus
99.4%	Lactobacillus acidophilus
99.4%	Curvibacter delicatus
99.4%	Staphylococcus epidermidis
99.4%	Staphylococcus epidermidis
99.4%	Haemophilus parainfluenzae
99.4%	Acidovorax soli
99.4%	Acidovorax soli
99.4%	Pseudomonas composti
99.4%	Pseudomonas composti
99.4%	Massilia oculi
100.0%	Acinetobacter junii
99.4%	Acinetobacter junii
100.0%	Acinetobacter junii
100.0%	Acinetobacter junii
99.4%	Acinetobacter junii
99.4%	Lactobacillus delbrueckii
99.4%	Lactobacillus delbrueckii
99.4%	Pseudomonas helleri
99.4%	Bacillus mesophilus
100.0%	Pseudomonas lactis
99.4%	Pseudomonas lactis
100.0%	Pseudomonas lactis
99.4%	Pseudomonas nitrititolerans
99.4%	Pandoraea iniqua
99.6%	Granulicatella adiacens
99.4%	Streptococcus thermophilus
99.4%	Geobacillus stearothermophilus
100.0%	Acinetobacter junii
99.6%	Acinetobacter junii
99.4%	Acinetobacter junii
100.0%	Acinetobacter junii
99.4%	Acinetobacter johnsonii
99.4%	Acinetobacter johnsonii
100.0%	Lacunisphaera anatis
99.4%	Pseudomonas helleri
99.4%	Bacillus mesophilus
100.0%	Pseudomonas lactis
100.0%	Lactobacillus iners
100.0%	Lactobacillus iners
100.0%	Staphylococcus hominis
100.0%	Paenibacillus pectinilyticus
100.0%	Methylobacterium radiotolerans
100.0%	Staphylococcus saprophyticus
100.0%	Lysinibacillus contaminans
100.0%	Dolosigranulum pigrum
100.0%	Staphylococcus capitis
100.0%	Acinetobacter junii
100.0%	Acinetobacter junii
99.6%	Acinetobacter junii
99.6%	Acinetobacter junii
99.6%	Acinetobacter junii
99.6%	Acinetobacter junii
100.0%	Planococcus halocryophilus
100.0%	Lacunisphaera anatis
99.4%	Pseudomonas helleri
100.0%	Aquabacterium parvum
100.0%	Massilia timonae
100.0%	Legionella drozanskii
100.0%	Lactobacillus iners
100.0%	Methylophilus methylotrophus
100.0%	Staphylococcus hominis
100.0%	Bacillus selenatarsenatis
100.0%	Catellicoccus marimammalium
100.0%	Massilia aurea
100.0%	Streptococcus thermophilus
100.0%	Bacillus infantis
100.0%	Paenibacillus pectinilyticus
100.0%	Escherichia fergusonii
100.0%	Staphylococcus saprophyticus
100.0%	Pseudomonas stutzeri
100.0%	Paraperlucidibaca wandonensis
100.0%	Lysinibacillus contaminans
100.0%	Moraxella osloensis
100.0%	Brochothrix thermosphacta
100.0%	Curvibacter delicatus
100.0%	Hydrogenophilus thermoluteolus
100.0%	Marinospirillum minutulum
100.0%	Staphylococcus epidermidis
100.0%	Geobacillus stearothermophilus
100.0%	Geobacillus kaustophilus
100.0%	Xenophilus aerolatus
100.0%	Haemophilus parainfluenzae
100.0%	Acidovorax soli
100.0%	Pantoea dispersa
100.0%	Pseudomonas composti
100.0%	Staphylococcus capitis
100.0%	Massilia oculi
99.4%	Acinetobacter junii
100.0%	Acinetobacter johnsonii
100.0%	Psychrobacter adeliensis
100.0%	Thiobacillus thioparus
100.0%	Lactobacillus delbrueckii
100.0%	Stenotrophomonas rhizophila
100.0%	Aquabacterium olei
100.0%	Bacillus mesophilus
100.0%	Pseudomonas lactis
100.0%	Pseudomonas lactis
100.0%	Delftia rhizosphaerae
100.0%	Stenotrophomonas bentonitica
100.0%	Pseudomonas hutmensis
100.0%	Pseudomonas aylmerense
100.0%	Streptococcus thermophilus
100.0%	Acinetobacter johnsonii
100.0%	Geobacillus stearothermophilus
100.0%	Geobacillus kaustophilus
100.0%	Acinetobacter junii
100.0%	Acinetobacter johnsonii
100.0%	Bacillus mesophilus
100.0%	Pseudomonas lactis
100.0%	Aeribacillus composti
100.0%	Acinetobacter johnsonii
100.0%	Streptococcus periodonticum
100.0%	Acinetobacter junii
100.0%	Pseudomonas lactis
100.0%	Acinetobacter junii
100.0%	Acinetobacter junii
100.0%	Acinetobacter junii
97.9%	Pseudomonas lactis
97.9%	Acinetobacter junii
97.9%	Acinetobacter junii
97.9%	Acinetobacter junii
99.5%	Acinetobacter junii
100.0%	Acinetobacter junii
100.0%	Acinetobacter junii
100.0%	Acinetobacter junii
100.0%	Pseudomonas lactis
100.0%	Acinetobacter junii
100.0%	Acinetobacter junii
98.9%	Acinetobacter junii
100.0%	Acinetobacter junii
100.0%	Pseudomonas lactis
100.0%	Pseudomonas lactis
100.0%	Pseudomonas lactis
100.0%	Acinetobacter junii
100.0%	Acinetobacter junii
100.0%	Acinetobacter junii
100.0%	Acinetobacter junii
100.0%	Pseudomonas lactis
100.0%	Pseudomonas lactis
100.0%	Acinetobacter junii
100.0%	Acinetobacter junii
99.5%	Pseudomonas helleri
99.0%	Pseudomonas helleri
99.0%	Pseudomonas helleri
100.0%	Pseudomonas lactis
100.0%	Pseudomonas lactis
99.0%	Pseudomonas lactis
99.5%	Pseudomonas lactis
100.0%	Acinetobacter junii
99.5%	Acinetobacter junii
99.0%	Acinetobacter junii
99.5%	Acinetobacter junii
100.0%	Acinetobacter junii
100.0%	Acinetobacter junii
99.5%	Acinetobacter junii
100.0%	Acinetobacter junii
99.5%	Acinetobacter junii
100.0%	Pseudomonas lactis
100.0%	Pseudomonas lactis
100.0%	Acinetobacter junii
100.0%	Acinetobacter junii
100.0%	Acinetobacter junii
99.5%	Pseudomonas lactis
100.0%	Pseudomonas lactis
99.5%	Pseudomonas lactis
100.0%	Pseudomonas lactis
100.0%	Acinetobacter junii
99.5%	Acinetobacter junii
100.0%	Acinetobacter junii
100.0%	Acinetobacter junii
99.5%	Acinetobacter junii
99.5%	Acinetobacter junii
100.0%	Pseudomonas lactis
100.0%	Acinetobacter junii
