# Supplementary material for: Revealing the Microbiome of Four Different Thermal Springs in Turkey with Environmental DNA Metabarcoding
Source: Biology (Basel). 2022 Jun 30;11(7):998. doi: 10.3390/biology11070998 (PMC9311576; doi:10.3390/biology11070998)
Supplement: Supplementary file 1 [file biology-11-00998-s001.zip › Supplementary Table S3/16ng.c2.l100.csv]

% Pairwise Identity	Organism
100.0%	Acinetobacter junii
100.0%	Pseudomonas lactis
99.5%	Acinetobacter junii
99.5%	Acinetobacter junii
100.0%	Acinetobacter junii
100.0%	Acinetobacter junii
99.5%	Acinetobacter junii
100.0%	Acinetobacter junii
100.0%	Pseudomonas lactis
99.5%	Pseudomonas lactis
100.0%	Pseudomonas lactis
99.5%	Pseudomonas lactis
100.0%	Acinetobacter junii
100.0%	Acinetobacter junii
100.0%	Acinetobacter junii
100.0%	Pseudomonas lactis
100.0%	Pseudomonas lactis
99.5%	Acinetobacter junii
100.0%	Acinetobacter junii
99.5%	Acinetobacter junii
100.0%	Acinetobacter junii
100.0%	Acinetobacter junii
99.5%	Acinetobacter junii
99.0%	Acinetobacter junii
99.5%	Acinetobacter junii
100.0%	Acinetobacter junii
99.5%	Pseudomonas lactis
99.0%	Pseudomonas lactis
100.0%	Pseudomonas lactis
100.0%	Pseudomonas lactis
99.0%	Pseudomonas helleri
99.0%	Pseudomonas helleri
99.5%	Pseudomonas helleri
100.0%	Acinetobacter junii
100.0%	Acinetobacter junii
100.0%	Pseudomonas lactis
100.0%	Pseudomonas lactis
100.0%	Acinetobacter junii
100.0%	Acinetobacter junii
100.0%	Acinetobacter junii
100.0%	Acinetobacter junii
100.0%	Pseudomonas lactis
100.0%	Pseudomonas lactis
100.0%	Pseudomonas lactis
100.0%	Acinetobacter junii
98.9%	Acinetobacter junii
100.0%	Acinetobacter junii
100.0%	Acinetobacter junii
100.0%	Pseudomonas lactis
100.0%	Acinetobacter junii
100.0%	Acinetobacter junii
100.0%	Acinetobacter junii
99.5%	Acinetobacter junii
97.9%	Acinetobacter junii
97.9%	Acinetobacter junii
97.9%	Acinetobacter junii
97.9%	Pseudomonas lactis
100.0%	Acinetobacter junii
100.0%	Acinetobacter junii
100.0%	Acinetobacter junii
100.0%	Pseudomonas lactis
100.0%	Acinetobacter junii
100.0%	Acinetobacter junii
100.0%	Acinetobacter junii
100.0%	Streptococcus periodonticum
100.0%	Acinetobacter johnsonii
100.0%	Aeribacillus composti
100.0%	Pseudomonas lactis
100.0%	Pseudomonas lactis
100.0%	Pseudomonas lactis
100.0%	Bacillus mesophilus
100.0%	Acinetobacter johnsonii
100.0%	Acinetobacter junii
100.0%	Acinetobacter junii
100.0%	Acinetobacter junii
100.0%	Acinetobacter junii
100.0%	Acinetobacter junii
100.0%	Acinetobacter junii
100.0%	Pseudomonas composti
100.0%	Geobacillus kaustophilus
100.0%	Geobacillus stearothermophilus
100.0%	Acinetobacter johnsonii
100.0%	Streptococcus thermophilus
100.0%	Pseudomonas aylmerense
100.0%	Pseudomonas hutmensis
100.0%	Stenotrophomonas bentonitica
100.0%	Delftia rhizosphaerae
100.0%	Pseudomonas lactis
100.0%	Pseudomonas lactis
100.0%	Pseudomonas lactis
100.0%	Pseudomonas lactis
100.0%	Pseudomonas lactis
100.0%	Pseudomonas lactis
100.0%	Pseudomonas lactis
100.0%	Bacillus mesophilus
100.0%	Bacillus mesophilus
100.0%	Pseudomonas helleri
100.0%	Aquabacterium olei
100.0%	Stenotrophomonas rhizophila
100.0%	Lactobacillus delbrueckii
100.0%	Thiobacillus thioparus
100.0%	Psychrobacter adeliensis
100.0%	Acinetobacter johnsonii
100.0%	Acinetobacter junii
100.0%	Acinetobacter junii
100.0%	Acinetobacter junii
100.0%	Acinetobacter junii
100.0%	Acinetobacter junii
100.0%	Acinetobacter junii
99.4%	Acinetobacter junii
100.0%	Acinetobacter junii
100.0%	Acinetobacter junii
100.0%	Acinetobacter junii
100.0%	Acinetobacter junii
100.0%	Massilia oculi
100.0%	Staphylococcus capitis
100.0%	Pseudomonas composti
100.0%	Pseudomonas composti
100.0%	Pseudomonas composti
100.0%	Pantoea dispersa
100.0%	Acidovorax soli
100.0%	Acidovorax soli
100.0%	Haemophilus parainfluenzae
100.0%	Xenophilus aerolatus
100.0%	Geobacillus kaustophilus
100.0%	Geobacillus stearothermophilus
100.0%	Staphylococcus epidermidis
100.0%	Marinospirillum minutulum
100.0%	Hydrogenophilus thermoluteolus
100.0%	Curvibacter delicatus
100.0%	Brochothrix thermosphacta
100.0%	Moraxella osloensis
100.0%	Lysinibacillus contaminans
100.0%	Paraperlucidibaca wandonensis
100.0%	Pseudomonas stutzeri
100.0%	Staphylococcus saprophyticus
100.0%	Escherichia fergusonii
100.0%	Paenibacillus pectinilyticus
100.0%	Bacillus infantis
100.0%	Streptococcus thermophilus
100.0%	Streptococcus thermophilus
100.0%	Streptococcus thermophilus
100.0%	Massilia aurea
100.0%	Catellicoccus marimammalium
100.0%	Bacillus selenatarsenatis
100.0%	Staphylococcus hominis
100.0%	Methylophilus methylotrophus
100.0%	Lactobacillus iners
100.0%	Legionella drozanskii
100.0%	Massilia timonae
100.0%	Aquabacterium parvum
100.0%	Aquabacterium parvum
100.0%	Pseudomonas lactis
100.0%	Pseudomonas lactis
100.0%	Pseudomonas lactis
100.0%	Pseudomonas lactis
100.0%	Pseudomonas lactis
100.0%	Pseudomonas lactis
100.0%	Pseudomonas lactis
100.0%	Pseudomonas lactis
100.0%	Pseudomonas lactis
100.0%	Pseudomonas lactis
99.4%	Pseudomonas helleri
100.0%	Lacunisphaera anatis
99.6%	Acinetobacter junii
99.6%	Acinetobacter junii
99.6%	Acinetobacter junii
100.0%	Planococcus halocryophilus
99.4%	Acinetobacter junii
100.0%	Acinetobacter junii
100.0%	Acinetobacter junii
99.4%	Acinetobacter junii
99.4%	Acinetobacter junii
99.6%	Acinetobacter junii
99.6%	Acinetobacter junii
99.6%	Acinetobacter junii
99.4%	Acinetobacter junii
99.6%	Acinetobacter junii
99.6%	Acinetobacter junii
99.4%	Acinetobacter junii
99.4%	Acinetobacter junii
100.0%	Acinetobacter junii
100.0%	Acinetobacter junii
100.0%	Acinetobacter junii
100.0%	Acinetobacter junii
100.0%	Acinetobacter junii
100.0%	Acinetobacter junii
100.0%	Acinetobacter junii
100.0%	Acinetobacter junii
100.0%	Staphylococcus capitis
100.0%	Pseudomonas composti
100.0%	Acidovorax soli
100.0%	Dolosigranulum pigrum
100.0%	Curvibacter delicatus
100.0%	Curvibacter delicatus
100.0%	Lysinibacillus contaminans
100.0%	Lysinibacillus contaminans
100.0%	Staphylococcus saprophyticus
100.0%	Methylobacterium radiotolerans
100.0%	Paenibacillus pectinilyticus
100.0%	Streptococcus thermophilus
100.0%	Staphylococcus hominis
100.0%	Lactobacillus iners
100.0%	Lactobacillus iners
100.0%	Aquabacterium parvum
100.0%	Aquabacterium parvum
100.0%	Pseudomonas lactis
100.0%	Pseudomonas lactis
100.0%	Pseudomonas lactis
99.4%	Pseudomonas lactis
99.4%	Pseudomonas lactis
99.4%	Pseudomonas lactis
100.0%	Pseudomonas lactis
100.0%	Pseudomonas lactis
99.4%	Pseudomonas lactis
100.0%	Pseudomonas lactis
100.0%	Pseudomonas lactis
100.0%	Pseudomonas lactis
99.4%	Pseudomonas lactis
100.0%	Pseudomonas lactis
100.0%	Pseudomonas lactis
99.4%	Pseudomonas lactis
100.0%	Pseudomonas lactis
99.4%	Bacillus mesophilus
99.4%	Bacillus mesophilus
99.4%	Bacillus mesophilus
99.4%	Bacillus mesophilus
99.4%	Bacillus mesophilus
99.4%	Bacillus mesophilus
99.4%	Pseudomonas helleri
99.4%	Pseudomonas helleri
100.0%	Lacunisphaera anatis
99.4%	Acinetobacter johnsonii
99.4%	Acinetobacter johnsonii
99.4%	Acinetobacter junii
99.4%	Acinetobacter junii
99.4%	Acinetobacter junii
99.4%	Acinetobacter junii
99.4%	Acinetobacter junii
99.4%	Acinetobacter junii
99.4%	Acinetobacter junii
99.4%	Acinetobacter junii
99.4%	Acinetobacter junii
99.4%	Acinetobacter junii
99.4%	Acinetobacter junii
99.4%	Acinetobacter junii
99.4%	Acinetobacter junii
99.4%	Acinetobacter junii
99.4%	Acinetobacter junii
99.4%	Acinetobacter junii
99.4%	Acinetobacter junii
99.4%	Acinetobacter junii
99.4%	Acinetobacter junii
99.4%	Acinetobacter junii
99.4%	Acinetobacter junii
99.4%	Acinetobacter junii
99.4%	Acinetobacter junii
99.4%	Acinetobacter junii
99.4%	Acinetobacter junii
99.4%	Acinetobacter junii
99.4%	Acinetobacter junii
99.4%	Acinetobacter junii
99.4%	Acinetobacter junii
99.4%	Acinetobacter junii
99.4%	Acinetobacter junii
99.4%	Acinetobacter junii
99.4%	Acinetobacter junii
99.4%	Acinetobacter junii
99.4%	Acinetobacter junii
99.4%	Acinetobacter junii
99.4%	Acinetobacter junii
99.4%	Acinetobacter junii
99.4%	Acinetobacter junii
99.4%	Acinetobacter junii
99.4%	Acinetobacter junii
99.4%	Acinetobacter junii
99.4%	Acinetobacter junii
99.4%	Acinetobacter junii
99.4%	Acinetobacter junii
99.4%	Acinetobacter junii
99.4%	Acinetobacter junii
99.4%	Acinetobacter junii
99.4%	Acinetobacter junii
99.4%	Acinetobacter junii
99.4%	Acinetobacter junii
99.4%	Acinetobacter junii
99.4%	Acinetobacter junii
99.4%	Acinetobacter junii
99.4%	Acinetobacter junii
99.4%	Acinetobacter junii
100.0%	Acinetobacter junii
99.4%	Acinetobacter junii
99.4%	Acinetobacter junii
99.4%	Acinetobacter junii
99.4%	Acinetobacter junii
99.4%	Acinetobacter junii
99.4%	Acinetobacter junii
99.4%	Acinetobacter junii
99.4%	Acinetobacter junii
99.4%	Acinetobacter junii
99.4%	Acinetobacter junii
99.4%	Acinetobacter junii
99.4%	Acinetobacter junii
99.4%	Acinetobacter junii
99.4%	Acinetobacter junii
99.4%	Acinetobacter junii
99.4%	Acinetobacter junii
100.0%	Acinetobacter junii
99.4%	Acinetobacter junii
99.4%	Acinetobacter junii
99.4%	Acinetobacter junii
99.4%	Acinetobacter junii
99.4%	Acinetobacter junii
99.4%	Acinetobacter junii
99.4%	Acinetobacter junii
99.4%	Acinetobacter junii
99.4%	Acinetobacter junii
99.4%	Acinetobacter junii
99.4%	Acinetobacter junii
99.4%	Acinetobacter junii
99.4%	Acinetobacter junii
99.4%	Acinetobacter junii
99.4%	Acinetobacter junii
99.4%	Acinetobacter junii
99.4%	Acinetobacter junii
100.0%	Acinetobacter junii
99.4%	Acinetobacter junii
99.4%	Acinetobacter junii
99.4%	Acinetobacter junii
99.4%	Acinetobacter junii
99.4%	Acinetobacter junii
99.4%	Acinetobacter junii
99.4%	Acinetobacter junii
99.4%	Acinetobacter junii
99.4%	Acinetobacter junii
99.4%	Acinetobacter junii
99.4%	Acinetobacter junii
99.4%	Acinetobacter junii
99.4%	Acinetobacter junii
99.4%	Acinetobacter junii
99.4%	Acinetobacter junii
99.4%	Acinetobacter junii
99.4%	Acinetobacter junii
99.4%	Acinetobacter junii
99.4%	Acinetobacter junii
99.4%	Acinetobacter junii
99.4%	Acinetobacter junii
99.4%	Acinetobacter junii
99.4%	Acinetobacter junii
99.4%	Acinetobacter junii
99.4%	Acinetobacter junii
99.4%	Acinetobacter junii
99.4%	Acinetobacter junii
99.4%	Acinetobacter junii
99.4%	Acinetobacter junii
99.4%	Acinetobacter junii
99.4%	Acinetobacter junii
99.4%	Acinetobacter junii
99.4%	Acinetobacter junii
99.4%	Acinetobacter junii
99.4%	Acinetobacter junii
99.4%	Acinetobacter junii
99.4%	Acinetobacter junii
99.4%	Acinetobacter junii
99.4%	Acinetobacter junii
99.4%	Acinetobacter junii
99.4%	Acinetobacter junii
99.4%	Acinetobacter junii
99.4%	Acinetobacter junii
99.4%	Acinetobacter junii
99.4%	Acinetobacter junii
99.4%	Acinetobacter junii
99.4%	Acinetobacter junii
99.4%	Acinetobacter junii
99.4%	Acinetobacter junii
99.4%	Acinetobacter junii
99.4%	Acinetobacter junii
99.4%	Acinetobacter junii
99.4%	Acinetobacter junii
99.4%	Acinetobacter junii
99.4%	Acinetobacter junii
100.0%	Acinetobacter junii
99.4%	Acinetobacter junii
99.4%	Acinetobacter junii
99.4%	Acinetobacter junii
99.4%	Acinetobacter junii
99.4%	Acinetobacter junii
99.4%	Acinetobacter junii
99.4%	Acinetobacter junii
99.4%	Acinetobacter junii
99.4%	Acinetobacter junii
99.4%	Acinetobacter junii
99.4%	Acinetobacter junii
99.4%	Acinetobacter junii
99.4%	Acinetobacter junii
99.4%	Acinetobacter junii
99.4%	Acinetobacter junii
99.4%	Acinetobacter junii
99.4%	Acinetobacter junii
99.4%	Acinetobacter junii
99.4%	Acinetobacter junii
99.4%	Acinetobacter junii
99.4%	Acinetobacter junii
99.4%	Acinetobacter junii
99.4%	Acinetobacter junii
99.4%	Acinetobacter junii
99.4%	Acinetobacter junii
99.4%	Acinetobacter junii
99.4%	Acinetobacter junii
100.0%	Acinetobacter junii
99.4%	Acinetobacter junii
99.4%	Acinetobacter junii
99.4%	Acinetobacter junii
99.4%	Acinetobacter junii
99.4%	Acinetobacter junii
99.4%	Acinetobacter junii
99.4%	Acinetobacter junii
99.4%	Acinetobacter junii
99.4%	Acinetobacter junii
99.4%	Acinetobacter junii
99.4%	Acinetobacter junii
99.4%	Acinetobacter junii
99.4%	Acinetobacter junii
99.4%	Acinetobacter junii
99.4%	Acinetobacter junii
99.4%	Acinetobacter junii
99.4%	Acinetobacter junii
99.4%	Acinetobacter junii
99.4%	Acinetobacter junii
99.4%	Acinetobacter junii
99.4%	Acinetobacter junii
99.4%	Acinetobacter junii
99.4%	Acinetobacter junii
99.4%	Acinetobacter junii
99.4%	Acinetobacter junii
99.4%	Acinetobacter junii
99.4%	Acinetobacter junii
99.6%	Acinetobacter junii
99.4%	Acinetobacter junii
99.4%	Acinetobacter junii
99.4%	Acinetobacter junii
99.4%	Acinetobacter junii
99.4%	Acinetobacter junii
99.4%	Acinetobacter junii
99.4%	Acinetobacter junii
99.4%	Acinetobacter junii
99.4%	Acinetobacter junii
99.4%	Acinetobacter junii
99.4%	Acinetobacter junii
100.0%	Acinetobacter junii
99.4%	Acinetobacter junii
99.4%	Acinetobacter junii
99.4%	Acinetobacter junii
99.4%	Acinetobacter junii
99.4%	Acinetobacter junii
99.4%	Acinetobacter junii
99.4%	Acinetobacter junii
99.4%	Acinetobacter junii
99.4%	Acinetobacter junii
99.4%	Acinetobacter junii
99.4%	Acinetobacter junii
99.4%	Acinetobacter junii
99.4%	Acinetobacter junii
99.4%	Acinetobacter junii
99.4%	Acinetobacter junii
99.4%	Acinetobacter junii
99.4%	Acinetobacter junii
99.4%	Acinetobacter junii
99.4%	Acinetobacter junii
99.4%	Acinetobacter junii
99.4%	Acinetobacter junii
99.4%	Acinetobacter junii
99.4%	Acinetobacter junii
99.4%	Acinetobacter junii
99.4%	Acinetobacter junii
99.4%	Acinetobacter junii
99.4%	Acinetobacter junii
99.4%	Acinetobacter junii
99.4%	Acinetobacter junii
99.4%	Acinetobacter junii
99.4%	Acinetobacter junii
99.4%	Acinetobacter junii
99.4%	Acinetobacter junii
99.4%	Acinetobacter junii
99.4%	Acinetobacter junii
99.4%	Acinetobacter junii
99.4%	Acinetobacter junii
99.4%	Acinetobacter junii
99.4%	Acinetobacter junii
99.4%	Acinetobacter junii
99.4%	Acinetobacter junii
99.4%	Acinetobacter junii
99.4%	Acinetobacter junii
99.4%	Acinetobacter junii
99.4%	Acinetobacter junii
99.4%	Acinetobacter junii
99.4%	Acinetobacter junii
99.4%	Acinetobacter junii
99.4%	Acinetobacter junii
99.4%	Acinetobacter junii
99.4%	Acinetobacter junii
99.4%	Acinetobacter junii
99.4%	Acinetobacter junii
99.4%	Acinetobacter junii
99.4%	Acinetobacter junii
99.4%	Acinetobacter junii
99.4%	Acinetobacter junii
99.4%	Acinetobacter junii
99.4%	Acinetobacter junii
99.4%	Acinetobacter junii
99.4%	Acinetobacter junii
99.4%	Acinetobacter junii
99.4%	Acinetobacter junii
99.4%	Acinetobacter junii
99.4%	Acinetobacter junii
99.4%	Acinetobacter junii
99.4%	Acinetobacter junii
99.4%	Acinetobacter junii
99.4%	Acinetobacter junii
99.4%	Acinetobacter junii
99.4%	Acinetobacter junii
99.4%	Acinetobacter junii
99.4%	Acinetobacter junii
99.4%	Acinetobacter junii
99.4%	Acinetobacter junii
99.4%	Acinetobacter junii
99.4%	Acinetobacter junii
99.4%	Acinetobacter junii
99.4%	Acinetobacter junii
99.4%	Acinetobacter junii
99.4%	Acinetobacter junii
99.4%	Acinetobacter junii
99.4%	Acinetobacter junii
99.4%	Acinetobacter junii
99.4%	Acinetobacter junii
99.4%	Acinetobacter junii
99.4%	Acinetobacter junii
99.4%	Acinetobacter junii
99.4%	Acinetobacter junii
99.4%	Acinetobacter junii
99.4%	Acinetobacter junii
99.4%	Acinetobacter junii
99.4%	Acinetobacter junii
99.4%	Acinetobacter junii
99.4%	Acinetobacter junii
99.4%	Acinetobacter junii
100.0%	Acinetobacter junii
99.4%	Acinetobacter junii
99.4%	Acinetobacter junii
99.4%	Acinetobacter junii
99.4%	Acinetobacter junii
99.4%	Acinetobacter junii
99.4%	Acinetobacter junii
99.4%	Acinetobacter junii
99.4%	Acinetobacter junii
99.4%	Acinetobacter junii
99.4%	Acinetobacter junii
99.4%	Acinetobacter junii
99.4%	Acinetobacter junii
99.4%	Acinetobacter junii
99.4%	Acinetobacter junii
99.4%	Acinetobacter junii
99.4%	Acinetobacter junii
99.4%	Acinetobacter junii
99.4%	Acinetobacter junii
99.4%	Acinetobacter junii
99.4%	Acinetobacter junii
99.4%	Acinetobacter junii
99.4%	Acinetobacter junii
99.4%	Acinetobacter junii
99.4%	Acinetobacter junii
99.4%	Acinetobacter junii
99.4%	Acinetobacter junii
99.4%	Acinetobacter junii
99.4%	Acinetobacter junii
99.4%	Acinetobacter junii
99.4%	Acinetobacter junii
99.4%	Acinetobacter junii
99.4%	Acinetobacter junii
99.4%	Acinetobacter junii
99.4%	Acinetobacter junii
99.4%	Acinetobacter junii
99.4%	Acinetobacter junii
99.4%	Acinetobacter junii
99.4%	Acinetobacter junii
99.4%	Acinetobacter junii
99.4%	Acinetobacter junii
99.4%	Acinetobacter junii
99.4%	Acinetobacter junii
99.4%	Acinetobacter junii
99.4%	Acinetobacter junii
99.4%	Acinetobacter junii
99.4%	Acinetobacter junii
99.4%	Acinetobacter junii
99.4%	Acinetobacter junii
99.4%	Acinetobacter junii
99.4%	Acinetobacter junii
99.4%	Acinetobacter junii
99.4%	Acinetobacter junii
99.4%	Acinetobacter junii
99.4%	Acinetobacter junii
99.4%	Acinetobacter junii
99.4%	Acinetobacter junii
99.4%	Acinetobacter junii
99.4%	Acinetobacter junii
99.4%	Acinetobacter junii
99.4%	Acinetobacter junii
99.4%	Acinetobacter junii
99.4%	Acinetobacter junii
99.4%	Acinetobacter junii
99.4%	Acinetobacter junii
99.4%	Acinetobacter junii
99.4%	Acinetobacter junii
99.4%	Acinetobacter junii
99.4%	Acinetobacter junii
99.4%	Acinetobacter junii
99.4%	Acinetobacter junii
99.4%	Acinetobacter junii
99.4%	Acinetobacter junii
99.4%	Acinetobacter junii
99.4%	Acinetobacter junii
99.4%	Acinetobacter junii
99.4%	Acinetobacter junii
99.4%	Acinetobacter junii
99.4%	Acinetobacter junii
99.4%	Acinetobacter junii
99.4%	Acinetobacter junii
99.4%	Acinetobacter junii
99.4%	Acinetobacter junii
99.4%	Acinetobacter junii
99.4%	Acinetobacter junii
99.4%	Acinetobacter junii
99.4%	Acinetobacter junii
99.4%	Acinetobacter junii
99.4%	Acinetobacter junii
99.4%	Acinetobacter junii
99.4%	Acinetobacter junii
99.4%	Acinetobacter junii
99.4%	Acinetobacter junii
99.4%	Acinetobacter junii
99.4%	Acinetobacter junii
99.4%	Acinetobacter junii
99.4%	Acinetobacter junii
99.4%	Acinetobacter junii
99.4%	Acinetobacter junii
99.4%	Acinetobacter junii
99.4%	Acinetobacter junii
99.4%	Acinetobacter junii
99.4%	Acinetobacter junii
99.4%	Acinetobacter junii
99.4%	Acinetobacter junii
99.4%	Acinetobacter junii
99.4%	Acinetobacter junii
99.4%	Acinetobacter junii
99.4%	Acinetobacter junii
99.4%	Acinetobacter junii
99.4%	Acinetobacter junii
99.4%	Acinetobacter junii
99.4%	Acinetobacter junii
99.4%	Acinetobacter junii
99.4%	Acinetobacter junii
99.4%	Acinetobacter junii
99.4%	Acinetobacter junii
99.4%	Acinetobacter junii
99.4%	Acinetobacter junii
99.4%	Acinetobacter junii
99.4%	Acinetobacter junii
99.4%	Acinetobacter junii
99.4%	Acinetobacter junii
99.4%	Acinetobacter junii
99.4%	Acinetobacter junii
99.4%	Acinetobacter junii
99.4%	Acinetobacter junii
99.4%	Acinetobacter junii
99.4%	Acinetobacter junii
99.4%	Acinetobacter junii
99.4%	Acinetobacter junii
99.4%	Acinetobacter junii
99.4%	Acinetobacter junii
99.4%	Acinetobacter junii
100.0%	Acinetobacter junii
99.4%	Acinetobacter junii
99.4%	Acinetobacter junii
99.4%	Acinetobacter junii
99.4%	Acinetobacter junii
99.4%	Acinetobacter junii
99.4%	Acinetobacter junii
99.4%	Acinetobacter junii
99.4%	Acinetobacter junii
99.4%	Acinetobacter junii
99.4%	Acinetobacter junii
99.4%	Acinetobacter junii
99.4%	Acinetobacter junii
99.4%	Acinetobacter junii
99.4%	Acinetobacter junii
99.4%	Acinetobacter junii
99.4%	Acinetobacter junii
99.4%	Acinetobacter junii
99.4%	Acinetobacter junii
99.4%	Acinetobacter junii
99.4%	Acinetobacter junii
99.4%	Acinetobacter junii
99.4%	Acinetobacter junii
99.4%	Acinetobacter junii
99.4%	Acinetobacter junii
99.4%	Acinetobacter junii
99.4%	Acinetobacter junii
99.4%	Acinetobacter junii
99.4%	Acinetobacter junii
99.4%	Acinetobacter junii
99.4%	Acinetobacter junii
99.4%	Acinetobacter junii
99.4%	Acinetobacter junii
99.4%	Acinetobacter junii
99.4%	Acinetobacter junii
99.4%	Acinetobacter junii
99.4%	Acinetobacter junii
99.4%	Acinetobacter junii
99.4%	Acinetobacter junii
99.4%	Acinetobacter junii
99.4%	Acinetobacter junii
99.4%	Acinetobacter junii
99.4%	Acinetobacter junii
99.4%	Acinetobacter junii
99.4%	Acinetobacter junii
99.4%	Acinetobacter junii
99.4%	Acinetobacter junii
99.4%	Acinetobacter junii
99.4%	Acinetobacter junii
99.4%	Acinetobacter junii
99.4%	Acinetobacter junii
99.4%	Acinetobacter junii
99.4%	Acinetobacter junii
99.4%	Acinetobacter junii
99.4%	Acinetobacter junii
99.4%	Acinetobacter junii
99.4%	Acinetobacter junii
99.4%	Acinetobacter junii
99.4%	Acinetobacter junii
99.4%	Acinetobacter junii
99.4%	Acinetobacter junii
99.4%	Acinetobacter junii
99.4%	Acinetobacter junii
99.4%	Acinetobacter junii
99.4%	Acinetobacter junii
99.4%	Acinetobacter junii
99.4%	Acinetobacter junii
99.4%	Acinetobacter junii
99.4%	Acinetobacter junii
99.4%	Acinetobacter junii
99.4%	Acinetobacter junii
99.4%	Acinetobacter junii
99.4%	Acinetobacter junii
99.4%	Acinetobacter junii
99.4%	Acinetobacter junii
99.4%	Acinetobacter junii
99.4%	Acinetobacter junii
99.4%	Acinetobacter junii
99.4%	Acinetobacter junii
99.4%	Acinetobacter junii
99.4%	Acinetobacter junii
99.4%	Acinetobacter junii
99.4%	Acinetobacter junii
99.4%	Acinetobacter junii
99.4%	Acinetobacter junii
99.4%	Acinetobacter junii
99.4%	Acinetobacter junii
99.4%	Acinetobacter junii
99.4%	Acinetobacter junii
99.4%	Acinetobacter junii
99.4%	Acinetobacter junii
99.4%	Acinetobacter junii
99.4%	Acinetobacter junii
99.4%	Acinetobacter junii
99.4%	Acinetobacter junii
99.4%	Acinetobacter junii
99.4%	Acinetobacter junii
99.4%	Acinetobacter junii
99.4%	Acinetobacter junii
99.4%	Acinetobacter junii
99.4%	Acinetobacter junii
99.4%	Acinetobacter junii
99.4%	Acinetobacter junii
99.4%	Acinetobacter junii
99.4%	Acinetobacter junii
99.4%	Acinetobacter junii
99.4%	Acinetobacter junii
99.4%	Acinetobacter junii
99.4%	Acinetobacter junii
99.4%	Acinetobacter junii
99.4%	Acinetobacter junii
99.4%	Acinetobacter junii
99.4%	Acinetobacter junii
99.4%	Acinetobacter junii
99.4%	Acinetobacter junii
99.4%	Acinetobacter junii
99.4%	Acinetobacter junii
99.4%	Acinetobacter junii
99.4%	Acinetobacter junii
99.4%	Acinetobacter junii
99.4%	Acinetobacter junii
99.4%	Acinetobacter junii
99.4%	Acinetobacter junii
99.4%	Acinetobacter junii
99.4%	Acinetobacter junii
99.4%	Acinetobacter junii
99.4%	Acinetobacter junii
99.4%	Acinetobacter junii
99.4%	Acinetobacter junii
99.4%	Acinetobacter junii
99.4%	Acinetobacter junii
99.4%	Acinetobacter junii
99.4%	Acinetobacter junii
99.4%	Acinetobacter junii
99.4%	Acinetobacter junii
99.4%	Acinetobacter junii
99.4%	Acinetobacter junii
99.4%	Acinetobacter junii
99.4%	Acinetobacter junii
99.4%	Acinetobacter junii
99.4%	Acinetobacter junii
99.4%	Geobacillus stearothermophilus
99.4%	Streptococcus thermophilus
99.4%	Streptococcus thermophilus
99.4%	Streptococcus thermophilus
99.4%	Streptococcus thermophilus
99.4%	Streptococcus thermophilus
99.4%	Streptococcus thermophilus
99.4%	Streptococcus thermophilus
99.4%	Streptococcus thermophilus
99.4%	Streptococcus thermophilus
99.4%	Streptococcus thermophilus
99.4%	Streptococcus thermophilus
99.4%	Streptococcus thermophilus
99.4%	Streptococcus thermophilus
99.4%	Streptococcus thermophilus
99.4%	Streptococcus thermophilus
99.4%	Streptococcus thermophilus
99.4%	Streptococcus thermophilus
99.4%	Streptococcus thermophilus
99.4%	Streptococcus thermophilus
99.4%	Streptococcus thermophilus
99.4%	Streptococcus thermophilus
99.6%	Granulicatella adiacens
100.0%	Aquabacterium parvum
99.4%	Pandoraea iniqua
99.4%	Pseudomonas nitrititolerans
99.4%	Pseudomonas lactis
99.4%	Pseudomonas lactis
99.4%	Pseudomonas lactis
99.4%	Pseudomonas lactis
99.4%	Pseudomonas lactis
99.4%	Pseudomonas lactis
99.4%	Pseudomonas lactis
99.4%	Pseudomonas lactis
99.4%	Pseudomonas lactis
99.4%	Pseudomonas lactis
99.4%	Pseudomonas lactis
99.4%	Pseudomonas lactis
99.4%	Pseudomonas lactis
99.4%	Pseudomonas lactis
99.4%	Pseudomonas lactis
99.4%	Pseudomonas lactis
99.4%	Pseudomonas lactis
99.4%	Pseudomonas lactis
99.4%	Pseudomonas lactis
99.4%	Pseudomonas lactis
99.4%	Pseudomonas lactis
99.4%	Pseudomonas lactis
99.4%	Pseudomonas lactis
99.4%	Pseudomonas lactis
99.4%	Pseudomonas lactis
99.4%	Pseudomonas lactis
99.4%	Pseudomonas lactis
99.4%	Pseudomonas lactis
99.4%	Pseudomonas lactis
99.4%	Pseudomonas lactis
99.4%	Pseudomonas lactis
99.4%	Pseudomonas lactis
99.4%	Pseudomonas lactis
99.4%	Pseudomonas lactis
99.4%	Pseudomonas lactis
99.4%	Pseudomonas lactis
99.4%	Pseudomonas lactis
99.4%	Pseudomonas lactis
99.4%	Pseudomonas lactis
99.4%	Pseudomonas lactis
99.4%	Pseudomonas lactis
99.4%	Pseudomonas lactis
99.4%	Pseudomonas lactis
99.4%	Pseudomonas lactis
99.4%	Pseudomonas lactis
99.4%	Pseudomonas lactis
99.4%	Pseudomonas lactis
99.4%	Pseudomonas lactis
99.4%	Pseudomonas lactis
99.4%	Pseudomonas lactis
100.0%	Pseudomonas lactis
99.4%	Pseudomonas lactis
99.4%	Pseudomonas lactis
99.4%	Pseudomonas lactis
100.0%	Pseudomonas lactis
99.4%	Pseudomonas lactis
99.4%	Pseudomonas lactis
99.4%	Pseudomonas lactis
99.4%	Pseudomonas lactis
99.4%	Pseudomonas lactis
99.4%	Pseudomonas lactis
99.4%	Pseudomonas lactis
99.4%	Pseudomonas lactis
99.4%	Pseudomonas lactis
99.4%	Pseudomonas lactis
99.4%	Pseudomonas lactis
99.4%	Pseudomonas lactis
99.4%	Pseudomonas lactis
99.4%	Pseudomonas lactis
99.4%	Pseudomonas lactis
99.4%	Pseudomonas lactis
99.4%	Pseudomonas lactis
99.4%	Pseudomonas lactis
99.4%	Pseudomonas lactis
99.4%	Pseudomonas lactis
99.4%	Pseudomonas lactis
99.4%	Pseudomonas lactis
99.4%	Pseudomonas lactis
99.4%	Pseudomonas lactis
99.4%	Pseudomonas lactis
99.4%	Pseudomonas lactis
99.4%	Pseudomonas lactis
99.4%	Pseudomonas lactis
99.4%	Pseudomonas lactis
100.0%	Pseudomonas lactis
99.4%	Pseudomonas lactis
99.4%	Pseudomonas lactis
99.4%	Pseudomonas lactis
99.4%	Pseudomonas lactis
99.4%	Pseudomonas lactis
99.4%	Pseudomonas lactis
99.4%	Pseudomonas lactis
99.4%	Pseudomonas lactis
99.4%	Pseudomonas lactis
100.0%	Pseudomonas lactis
99.4%	Pseudomonas lactis
99.4%	Pseudomonas lactis
99.4%	Pseudomonas lactis
99.4%	Pseudomonas lactis
99.4%	Pseudomonas lactis
99.4%	Pseudomonas lactis
99.4%	Pseudomonas lactis
99.4%	Pseudomonas lactis
99.4%	Pseudomonas lactis
100.0%	Pseudomonas lactis
99.4%	Pseudomonas lactis
99.4%	Pseudomonas lactis
99.4%	Pseudomonas lactis
99.4%	Pseudomonas lactis
99.4%	Pseudomonas lactis
99.4%	Pseudomonas lactis
99.4%	Pseudomonas lactis
99.4%	Pseudomonas lactis
99.4%	Pseudomonas lactis
99.4%	Pseudomonas lactis
99.4%	Pseudomonas lactis
99.4%	Pseudomonas lactis
99.4%	Pseudomonas lactis
99.4%	Pseudomonas lactis
100.0%	Pseudomonas lactis
99.4%	Pseudomonas lactis
99.4%	Pseudomonas lactis
99.4%	Pseudomonas lactis
99.4%	Pseudomonas lactis
99.4%	Pseudomonas lactis
99.4%	Pseudomonas lactis
99.4%	Pseudomonas lactis
99.4%	Pseudomonas lactis
99.4%	Pseudomonas lactis
99.4%	Pseudomonas lactis
99.4%	Pseudomonas lactis
99.4%	Pseudomonas lactis
99.4%	Pseudomonas lactis
99.4%	Pseudomonas lactis
99.4%	Pseudomonas lactis
99.4%	Pseudomonas lactis
99.4%	Pseudomonas lactis
99.4%	Pseudomonas lactis
99.4%	Pseudomonas lactis
99.4%	Pseudomonas lactis
99.4%	Pseudomonas lactis
99.4%	Pseudomonas lactis
99.4%	Pseudomonas lactis
99.4%	Pseudomonas lactis
99.4%	Pseudomonas lactis
99.4%	Pseudomonas lactis
99.4%	Pseudomonas lactis
99.4%	Pseudomonas lactis
99.4%	Pseudomonas lactis
99.4%	Pseudomonas lactis
99.4%	Pseudomonas lactis
99.4%	Pseudomonas lactis
99.4%	Pseudomonas lactis
99.4%	Pseudomonas lactis
99.4%	Pseudomonas lactis
99.4%	Pseudomonas lactis
99.4%	Pseudomonas lactis
99.4%	Pseudomonas lactis
99.4%	Pseudomonas lactis
99.4%	Pseudomonas lactis
99.4%	Pseudomonas lactis
99.4%	Pseudomonas lactis
99.4%	Pseudomonas lactis
99.4%	Pseudomonas lactis
99.4%	Pseudomonas lactis
99.4%	Pseudomonas lactis
99.4%	Pseudomonas lactis
99.4%	Pseudomonas lactis
99.4%	Pseudomonas lactis
99.4%	Pseudomonas lactis
99.4%	Pseudomonas lactis
99.4%	Pseudomonas lactis
99.4%	Pseudomonas lactis
99.4%	Pseudomonas lactis
99.4%	Pseudomonas lactis
99.4%	Pseudomonas lactis
99.4%	Pseudomonas lactis
99.4%	Pseudomonas lactis
99.4%	Pseudomonas lactis
99.4%	Pseudomonas lactis
99.4%	Pseudomonas lactis
99.4%	Pseudomonas lactis
99.4%	Pseudomonas lactis
99.4%	Pseudomonas lactis
99.4%	Pseudomonas lactis
99.4%	Pseudomonas lactis
99.4%	Pseudomonas lactis
99.4%	Pseudomonas lactis
99.4%	Pseudomonas lactis
99.4%	Pseudomonas lactis
99.4%	Pseudomonas lactis
99.4%	Pseudomonas lactis
99.4%	Pseudomonas lactis
99.4%	Pseudomonas lactis
99.4%	Pseudomonas lactis
99.4%	Pseudomonas lactis
99.4%	Pseudomonas lactis
99.4%	Pseudomonas lactis
99.4%	Pseudomonas lactis
99.4%	Pseudomonas lactis
99.4%	Pseudomonas lactis
99.4%	Pseudomonas lactis
99.4%	Pseudomonas lactis
99.4%	Pseudomonas lactis
99.4%	Pseudomonas lactis
99.4%	Pseudomonas lactis
99.4%	Pseudomonas lactis
99.4%	Pseudomonas lactis
99.4%	Pseudomonas lactis
99.4%	Pseudomonas lactis
99.4%	Pseudomonas lactis
99.4%	Pseudomonas lactis
99.4%	Pseudomonas lactis
99.4%	Pseudomonas lactis
99.4%	Pseudomonas lactis
99.4%	Pseudomonas lactis
99.4%	Pseudomonas lactis
99.4%	Pseudomonas lactis
99.4%	Pseudomonas lactis
99.4%	Pseudomonas lactis
99.4%	Pseudomonas lactis
99.4%	Pseudomonas lactis
99.4%	Pseudomonas lactis
99.4%	Pseudomonas lactis
99.4%	Pseudomonas lactis
99.4%	Pseudomonas lactis
99.4%	Pseudomonas lactis
99.4%	Pseudomonas lactis
100.0%	Pseudomonas lactis
99.4%	Pseudomonas lactis
99.4%	Pseudomonas lactis
99.4%	Pseudomonas lactis
99.4%	Pseudomonas lactis
99.4%	Pseudomonas lactis
99.4%	Pseudomonas lactis
99.4%	Pseudomonas lactis
99.4%	Pseudomonas lactis
99.4%	Pseudomonas lactis
99.4%	Pseudomonas lactis
99.4%	Pseudomonas lactis
99.4%	Pseudomonas lactis
99.4%	Pseudomonas lactis
99.4%	Pseudomonas lactis
99.4%	Pseudomonas lactis
99.4%	Pseudomonas lactis
99.4%	Pseudomonas lactis
99.4%	Pseudomonas lactis
99.4%	Pseudomonas lactis
99.4%	Pseudomonas lactis
99.4%	Pseudomonas lactis
99.4%	Pseudomonas lactis
99.4%	Pseudomonas lactis
99.4%	Pseudomonas lactis
99.4%	Pseudomonas lactis
99.4%	Pseudomonas lactis
99.4%	Pseudomonas lactis
99.4%	Pseudomonas lactis
99.4%	Pseudomonas lactis
99.4%	Pseudomonas lactis
99.4%	Pseudomonas lactis
99.4%	Pseudomonas lactis
99.4%	Pseudomonas lactis
99.4%	Pseudomonas lactis
99.4%	Pseudomonas lactis
99.4%	Pseudomonas lactis
99.4%	Pseudomonas lactis
99.4%	Pseudomonas lactis
99.4%	Pseudomonas lactis
99.4%	Pseudomonas lactis
99.4%	Pseudomonas lactis
99.4%	Pseudomonas lactis
99.4%	Pseudomonas lactis
99.4%	Pseudomonas lactis
99.4%	Pseudomonas lactis
99.4%	Pseudomonas lactis
99.4%	Pseudomonas lactis
99.4%	Pseudomonas lactis
99.4%	Pseudomonas lactis
99.4%	Pseudomonas lactis
99.4%	Pseudomonas lactis
99.4%	Pseudomonas lactis
99.4%	Pseudomonas lactis
99.4%	Pseudomonas lactis
99.4%	Pseudomonas lactis
99.4%	Pseudomonas lactis
99.4%	Pseudomonas lactis
99.4%	Pseudomonas lactis
99.4%	Pseudomonas lactis
99.4%	Pseudomonas lactis
99.4%	Pseudomonas lactis
99.4%	Pseudomonas lactis
99.4%	Pseudomonas lactis
99.4%	Pseudomonas lactis
99.4%	Pseudomonas lactis
99.4%	Pseudomonas lactis
99.4%	Pseudomonas lactis
99.4%	Pseudomonas lactis
99.4%	Pseudomonas lactis
99.4%	Pseudomonas lactis
99.4%	Pseudomonas lactis
99.4%	Pseudomonas lactis
99.4%	Pseudomonas lactis
99.4%	Pseudomonas lactis
99.4%	Pseudomonas lactis
99.4%	Pseudomonas lactis
99.4%	Pseudomonas lactis
99.4%	Pseudomonas lactis
99.4%	Pseudomonas lactis
99.4%	Pseudomonas lactis
99.4%	Pseudomonas lactis
99.4%	Pseudomonas lactis
99.4%	Pseudomonas lactis
99.4%	Pseudomonas lactis
99.4%	Pseudomonas lactis
99.4%	Pseudomonas lactis
99.4%	Pseudomonas lactis
99.4%	Pseudomonas lactis
99.4%	Pseudomonas lactis
99.4%	Pseudomonas lactis
99.4%	Pseudomonas lactis
99.4%	Pseudomonas lactis
99.4%	Pseudomonas lactis
99.4%	Pseudomonas lactis
99.4%	Pseudomonas lactis
99.4%	Pseudomonas lactis
99.4%	Pseudomonas lactis
99.4%	Pseudomonas lactis
99.4%	Pseudomonas lactis
99.4%	Pseudomonas lactis
99.4%	Pseudomonas lactis
99.4%	Pseudomonas lactis
99.4%	Pseudomonas lactis
99.4%	Pseudomonas lactis
99.4%	Pseudomonas lactis
99.4%	Pseudomonas lactis
99.4%	Pseudomonas lactis
99.4%	Pseudomonas lactis
99.4%	Pseudomonas lactis
99.4%	Pseudomonas lactis
99.4%	Pseudomonas lactis
99.4%	Pseudomonas lactis
99.4%	Pseudomonas lactis
99.4%	Pseudomonas lactis
99.4%	Pseudomonas lactis
99.4%	Pseudomonas lactis
99.4%	Pseudomonas lactis
99.4%	Pseudomonas lactis
99.4%	Pseudomonas lactis
99.4%	Pseudomonas lactis
99.4%	Pseudomonas lactis
99.4%	Pseudomonas lactis
99.4%	Pseudomonas lactis
99.4%	Pseudomonas lactis
99.4%	Pseudomonas lactis
99.4%	Pseudomonas lactis
99.4%	Pseudomonas lactis
99.4%	Pseudomonas lactis
99.4%	Pseudomonas lactis
99.4%	Pseudomonas lactis
99.4%	Pseudomonas lactis
99.4%	Pseudomonas lactis
99.4%	Pseudomonas lactis
99.4%	Pseudomonas lactis
99.4%	Pseudomonas lactis
99.4%	Pseudomonas lactis
99.4%	Pseudomonas lactis
99.4%	Pseudomonas lactis
99.4%	Pseudomonas lactis
99.4%	Pseudomonas lactis
99.4%	Pseudomonas lactis
99.4%	Pseudomonas lactis
99.4%	Pseudomonas lactis
99.4%	Pseudomonas lactis
99.4%	Pseudomonas lactis
99.4%	Pseudomonas lactis
99.4%	Pseudomonas lactis
99.4%	Pseudomonas lactis
99.4%	Pseudomonas lactis
99.4%	Pseudomonas lactis
99.4%	Pseudomonas lactis
99.4%	Pseudomonas lactis
99.4%	Pseudomonas lactis
99.4%	Pseudomonas lactis
99.4%	Pseudomonas lactis
99.4%	Pseudomonas lactis
99.4%	Pseudomonas lactis
99.4%	Pseudomonas lactis
99.4%	Pseudomonas lactis
99.4%	Pseudomonas lactis
99.4%	Pseudomonas lactis
99.4%	Pseudomonas lactis
99.4%	Pseudomonas lactis
99.4%	Pseudomonas lactis
99.4%	Pseudomonas lactis
99.4%	Pseudomonas lactis
99.4%	Pseudomonas lactis
99.4%	Pseudomonas lactis
99.4%	Pseudomonas lactis
99.4%	Pseudomonas lactis
99.4%	Pseudomonas lactis
99.4%	Pseudomonas lactis
99.4%	Pseudomonas lactis
100.0%	Pseudomonas lactis
99.4%	Pseudomonas lactis
99.4%	Pseudomonas lactis
99.4%	Pseudomonas lactis
99.4%	Pseudomonas lactis
99.4%	Pseudomonas lactis
99.4%	Pseudomonas lactis
99.4%	Pseudomonas lactis
99.4%	Pseudomonas lactis
99.4%	Pseudomonas lactis
99.4%	Pseudomonas lactis
99.4%	Pseudomonas lactis
99.4%	Pseudomonas lactis
99.4%	Pseudomonas lactis
99.4%	Pseudomonas lactis
99.4%	Pseudomonas lactis
99.4%	Pseudomonas lactis
99.4%	Pseudomonas lactis
99.4%	Pseudomonas lactis
99.4%	Pseudomonas lactis
99.4%	Pseudomonas lactis
99.4%	Pseudomonas lactis
99.4%	Pseudomonas lactis
99.4%	Pseudomonas lactis
99.4%	Pseudomonas lactis
99.4%	Pseudomonas lactis
99.4%	Pseudomonas lactis
99.4%	Pseudomonas lactis
99.4%	Pseudomonas lactis
99.4%	Pseudomonas lactis
99.4%	Pseudomonas lactis
99.4%	Pseudomonas lactis
99.4%	Pseudomonas lactis
99.4%	Pseudomonas lactis
99.4%	Pseudomonas lactis
99.4%	Pseudomonas lactis
99.4%	Pseudomonas lactis
99.4%	Pseudomonas lactis
99.4%	Pseudomonas lactis
99.4%	Pseudomonas lactis
99.4%	Pseudomonas lactis
99.4%	Pseudomonas lactis
99.4%	Pseudomonas lactis
99.4%	Pseudomonas lactis
99.4%	Pseudomonas lactis
99.4%	Pseudomonas lactis
99.4%	Pseudomonas lactis
99.4%	Pseudomonas lactis
99.4%	Pseudomonas lactis
99.4%	Pseudomonas lactis
99.4%	Pseudomonas lactis
99.4%	Pseudomonas lactis
99.4%	Pseudomonas lactis
99.4%	Pseudomonas lactis
99.4%	Pseudomonas lactis
99.4%	Pseudomonas lactis
99.4%	Pseudomonas lactis
99.4%	Pseudomonas lactis
99.4%	Pseudomonas lactis
99.4%	Pseudomonas lactis
99.4%	Pseudomonas lactis
99.4%	Pseudomonas lactis
99.4%	Pseudomonas lactis
99.4%	Pseudomonas lactis
99.4%	Pseudomonas lactis
99.4%	Pseudomonas lactis
99.4%	Pseudomonas lactis
99.4%	Pseudomonas lactis
99.4%	Pseudomonas lactis
99.4%	Pseudomonas lactis
99.4%	Pseudomonas lactis
99.4%	Pseudomonas lactis
99.4%	Pseudomonas lactis
99.4%	Pseudomonas lactis
99.4%	Pseudomonas lactis
99.4%	Pseudomonas lactis
99.4%	Pseudomonas lactis
99.4%	Pseudomonas lactis
99.4%	Pseudomonas lactis
99.4%	Pseudomonas lactis
99.4%	Pseudomonas lactis
99.4%	Pseudomonas lactis
99.4%	Pseudomonas lactis
99.4%	Pseudomonas lactis
99.4%	Pseudomonas lactis
99.4%	Pseudomonas lactis
99.4%	Pseudomonas lactis
99.4%	Pseudomonas lactis
99.4%	Pseudomonas lactis
99.4%	Pseudomonas lactis
99.4%	Pseudomonas lactis
99.4%	Pseudomonas lactis
99.4%	Pseudomonas lactis
99.4%	Pseudomonas lactis
99.4%	Pseudomonas lactis
99.4%	Pseudomonas lactis
100.0%	Pseudomonas lactis
99.4%	Pseudomonas lactis
99.4%	Pseudomonas lactis
99.4%	Pseudomonas lactis
99.4%	Pseudomonas lactis
99.4%	Pseudomonas lactis
99.4%	Pseudomonas lactis
99.4%	Pseudomonas lactis
99.4%	Pseudomonas lactis
99.4%	Pseudomonas lactis
99.4%	Pseudomonas lactis
99.4%	Pseudomonas lactis
99.4%	Pseudomonas lactis
99.4%	Pseudomonas lactis
99.4%	Pseudomonas lactis
99.4%	Pseudomonas lactis
99.4%	Pseudomonas lactis
99.4%	Pseudomonas lactis
99.4%	Pseudomonas lactis
99.4%	Pseudomonas lactis
99.4%	Pseudomonas lactis
99.4%	Pseudomonas lactis
99.4%	Pseudomonas lactis
99.4%	Pseudomonas lactis
99.4%	Pseudomonas lactis
99.4%	Pseudomonas lactis
99.4%	Pseudomonas lactis
99.4%	Pseudomonas lactis
99.4%	Pseudomonas lactis
99.4%	Pseudomonas lactis
99.4%	Pseudomonas lactis
99.4%	Pseudomonas lactis
99.4%	Pseudomonas lactis
99.4%	Pseudomonas lactis
99.4%	Pseudomonas lactis
99.4%	Pseudomonas lactis
99.4%	Pseudomonas lactis
99.4%	Pseudomonas lactis
99.4%	Pseudomonas lactis
99.4%	Pseudomonas lactis
99.4%	Pseudomonas lactis
99.4%	Pseudomonas lactis
99.4%	Pseudomonas lactis
99.4%	Pseudomonas lactis
99.4%	Pseudomonas lactis
99.4%	Pseudomonas lactis
99.4%	Bacillus mesophilus
99.4%	Bacillus mesophilus
99.4%	Pseudomonas helleri
99.4%	Pseudomonas helleri
99.4%	Pseudomonas helleri
99.4%	Pseudomonas helleri
99.4%	Pseudomonas helleri
99.4%	Pseudomonas helleri
99.4%	Pseudomonas helleri
99.4%	Aquabacterium olei
99.4%	Lactobacillus delbrueckii
99.4%	Lactobacillus delbrueckii
99.4%	Acinetobacter junii
99.4%	Acinetobacter junii
99.4%	Acinetobacter junii
99.4%	Acinetobacter junii
99.4%	Acinetobacter junii
100.0%	Acinetobacter junii
99.4%	Acinetobacter junii
99.4%	Acinetobacter junii
99.4%	Acinetobacter junii
99.4%	Acinetobacter junii
99.4%	Acinetobacter junii
99.4%	Acinetobacter junii
99.4%	Acinetobacter junii
99.4%	Acinetobacter junii
99.4%	Acinetobacter junii
99.4%	Acinetobacter junii
99.4%	Acinetobacter junii
99.4%	Acinetobacter junii
99.4%	Acinetobacter junii
99.4%	Acinetobacter junii
99.4%	Acinetobacter junii
99.4%	Acinetobacter junii
99.4%	Acinetobacter junii
99.4%	Acinetobacter junii
99.4%	Acinetobacter junii
99.4%	Acinetobacter junii
100.0%	Acinetobacter junii
99.4%	Acinetobacter junii
99.4%	Acinetobacter junii
99.4%	Acinetobacter junii
99.4%	Acinetobacter junii
99.4%	Acinetobacter junii
99.4%	Acinetobacter junii
99.4%	Acinetobacter junii
99.4%	Acinetobacter junii
99.4%	Acinetobacter junii
99.4%	Acinetobacter junii
99.4%	Acinetobacter junii
99.4%	Acinetobacter junii
99.4%	Acinetobacter junii
99.4%	Acinetobacter junii
99.4%	Acinetobacter junii
99.4%	Acinetobacter junii
99.4%	Acinetobacter junii
99.4%	Acinetobacter junii
99.4%	Acinetobacter junii
99.4%	Acinetobacter junii
99.4%	Acinetobacter junii
99.4%	Acinetobacter junii
99.4%	Acinetobacter junii
99.4%	Acinetobacter junii
99.4%	Acinetobacter junii
99.4%	Acinetobacter junii
99.4%	Acinetobacter junii
99.4%	Acinetobacter junii
99.4%	Acinetobacter junii
99.4%	Acinetobacter junii
99.4%	Acinetobacter junii
99.4%	Acinetobacter junii
99.4%	Acinetobacter junii
99.4%	Acinetobacter junii
99.4%	Acinetobacter junii
99.4%	Acinetobacter junii
99.4%	Acinetobacter junii
99.4%	Acinetobacter junii
99.4%	Acinetobacter junii
100.0%	Acinetobacter junii
99.4%	Acinetobacter junii
99.4%	Acinetobacter junii
99.4%	Acinetobacter junii
99.4%	Acinetobacter junii
99.4%	Acinetobacter junii
99.4%	Acinetobacter junii
99.4%	Acinetobacter junii
99.4%	Acinetobacter junii
99.4%	Acinetobacter junii
99.4%	Acinetobacter junii
99.4%	Acinetobacter junii
99.4%	Acinetobacter junii
99.4%	Acinetobacter junii
99.4%	Acinetobacter junii
99.4%	Acinetobacter junii
99.4%	Acinetobacter junii
99.4%	Acinetobacter junii
99.4%	Acinetobacter junii
99.4%	Acinetobacter junii
99.4%	Acinetobacter junii
99.4%	Acinetobacter junii
99.4%	Acinetobacter junii
99.4%	Acinetobacter junii
99.4%	Acinetobacter junii
99.4%	Acinetobacter junii
99.4%	Acinetobacter junii
99.4%	Acinetobacter junii
99.4%	Acinetobacter junii
99.4%	Acinetobacter junii
99.4%	Acinetobacter junii
99.4%	Acinetobacter junii
99.4%	Acinetobacter junii
99.4%	Acinetobacter junii
99.4%	Acinetobacter junii
99.4%	Acinetobacter junii
99.4%	Acinetobacter junii
99.4%	Acinetobacter junii
99.4%	Acinetobacter junii
99.4%	Acinetobacter junii
99.4%	Acinetobacter junii
99.4%	Acinetobacter junii
99.4%	Acinetobacter junii
99.4%	Acinetobacter junii
99.4%	Acinetobacter junii
99.4%	Acinetobacter junii
99.4%	Acinetobacter junii
99.4%	Acinetobacter junii
99.4%	Acinetobacter junii
99.4%	Acinetobacter junii
100.0%	Acinetobacter junii
99.4%	Acinetobacter junii
99.4%	Acinetobacter junii
99.4%	Acinetobacter junii
99.4%	Acinetobacter junii
99.4%	Acinetobacter junii
100.0%	Acinetobacter junii
99.4%	Acinetobacter junii
99.4%	Acinetobacter junii
99.4%	Acinetobacter junii
99.4%	Acinetobacter junii
99.4%	Acinetobacter junii
99.4%	Acinetobacter junii
99.4%	Acinetobacter junii
99.4%	Acinetobacter junii
99.4%	Acinetobacter junii
99.4%	Acinetobacter junii
99.4%	Acinetobacter junii
99.4%	Acinetobacter junii
99.4%	Acinetobacter junii
99.4%	Acinetobacter junii
99.4%	Acinetobacter junii
99.4%	Acinetobacter junii
99.4%	Acinetobacter junii
99.4%	Acinetobacter junii
99.4%	Acinetobacter junii
99.4%	Acinetobacter junii
99.4%	Acinetobacter junii
99.4%	Acinetobacter junii
99.4%	Acinetobacter junii
99.4%	Acinetobacter junii
99.4%	Acinetobacter junii
99.4%	Acinetobacter junii
99.4%	Acinetobacter junii
99.4%	Acinetobacter junii
99.4%	Acinetobacter junii
99.4%	Acinetobacter junii
99.4%	Acinetobacter junii
99.4%	Acinetobacter junii
99.4%	Acinetobacter junii
99.4%	Acinetobacter junii
100.0%	Acinetobacter junii
99.4%	Acinetobacter junii
99.4%	Acinetobacter junii
99.4%	Acinetobacter junii
99.4%	Acinetobacter junii
99.4%	Acinetobacter junii
99.4%	Massilia oculi
99.4%	Pseudomonas composti
99.4%	Pseudomonas composti
99.4%	Pseudomonas composti
99.4%	Pseudomonas composti
99.4%	Pseudomonas composti
99.4%	Pseudomonas composti
99.4%	Pseudomonas composti
99.4%	Pseudomonas composti
99.4%	Pseudomonas composti
99.4%	Pseudomonas composti
99.4%	Pseudomonas composti
99.4%	Pseudomonas composti
99.4%	Pseudomonas composti
99.4%	Pseudomonas composti
99.4%	Pseudomonas composti
99.4%	Pseudomonas composti
99.4%	Pseudomonas composti
99.4%	Pseudomonas composti
99.4%	Pseudomonas composti
99.4%	Pseudomonas composti
99.4%	Pseudomonas composti
99.4%	Pseudomonas composti
99.4%	Pseudomonas composti
99.4%	Pseudomonas composti
99.4%	Pseudomonas composti
99.4%	Pseudomonas composti
99.4%	Pseudomonas composti
99.4%	Pseudomonas composti
99.4%	Pseudomonas composti
99.4%	Pseudomonas composti
99.4%	Pseudomonas composti
99.4%	Pseudomonas composti
99.4%	Acidovorax soli
99.4%	Acidovorax soli
99.4%	Acidovorax soli
99.4%	Acidovorax soli
99.4%	Acidovorax soli
99.4%	Acidovorax soli
99.4%	Haemophilus parainfluenzae
99.4%	Staphylococcus epidermidis
99.4%	Staphylococcus epidermidis
99.4%	Curvibacter delicatus
99.4%	Curvibacter delicatus
100.0%	Curvibacter delicatus
99.4%	Curvibacter delicatus
99.4%	Curvibacter delicatus
99.4%	Curvibacter delicatus
99.4%	Curvibacter delicatus
99.4%	Curvibacter delicatus
99.4%	Curvibacter delicatus
99.4%	Curvibacter delicatus
99.4%	Curvibacter delicatus
99.4%	Curvibacter delicatus
99.4%	Curvibacter delicatus
99.4%	Curvibacter delicatus
99.4%	Curvibacter delicatus
99.4%	Curvibacter delicatus
99.4%	Curvibacter delicatus
99.4%	Curvibacter delicatus
99.4%	Curvibacter delicatus
99.4%	Curvibacter delicatus
99.4%	Curvibacter delicatus
99.4%	Curvibacter delicatus
99.4%	Curvibacter delicatus
99.4%	Curvibacter delicatus
99.4%	Curvibacter delicatus
99.4%	Curvibacter delicatus
99.4%	Curvibacter delicatus
99.4%	Curvibacter delicatus
99.4%	Lactobacillus acidophilus
99.4%	Moraxella osloensis
99.4%	Moraxella osloensis
99.4%	Moraxella osloensis
99.4%	Curvibacter fontanus
99.4%	Curvibacter fontanus
99.4%	Lysinibacillus contaminans
99.4%	Lysinibacillus contaminans
99.4%	Lysinibacillus contaminans
99.4%	Lysinibacillus contaminans
99.4%	Lysinibacillus contaminans
99.4%
99.4%	Pseudomonas stutzeri
99.4%	Staphylococcus saprophyticus
99.4%	Escherichia fergusonii
99.4%	Escherichia fergusonii
99.4%	Escherichia fergusonii
99.4%	Escherichia fergusonii
99.4%	Escherichia fergusonii
99.4%	Escherichia fergusonii
99.4%	Escherichia fergusonii
99.4%	Legionella pneumophila
99.4%	Streptococcus thermophilus
99.4%	Streptococcus thermophilus
99.4%	Streptococcus thermophilus
99.4%	Streptococcus thermophilus
99.4%	Streptococcus thermophilus
99.4%	Streptococcus thermophilus
99.4%	Roseateles aquatilis
99.4%	Undibacterium pigrum
99.4%	Staphylococcus hominis
99.4%	Staphylococcus hominis
99.4%	Lactobacillus iners
99.4%	Lactobacillus iners
99.4%	Lactobacillus iners
99.4%	Legionella drozanskii
99.4%	Legionella drozanskii
99.4%	Hydrogenophaga defluvii
99.4%	Aquabacterium commune
99.4%	Aquabacterium parvum
99.4%	Aquabacterium parvum
99.4%	Aquabacterium parvum
99.4%	Aquabacterium parvum
99.4%	Aquabacterium parvum
99.4%	Aquabacterium parvum
99.4%	Aquabacterium parvum
99.4%	Aquabacterium parvum
99.4%	Aquabacterium parvum
99.4%	Aquabacterium parvum
99.4%	Aquabacterium parvum
99.4%	Aquabacterium parvum
99.4%	Aquabacterium parvum
99.4%	Aquabacterium parvum
99.4%	Aquabacterium parvum
99.4%	Aquabacterium parvum
99.4%	Aquabacterium parvum
99.4%	Aquabacterium parvum
99.4%	Aquabacterium parvum
99.4%	Aquabacterium parvum
99.4%	Aquabacterium parvum
100.0%	Aquabacterium parvum
99.4%	Aquabacterium parvum
99.4%	Aquabacterium parvum
99.4%	Aquabacterium parvum
99.4%	Aquabacterium parvum
99.4%	Aquabacterium parvum
99.4%	Aquabacterium parvum
99.4%	Aquabacterium parvum
99.4%	Aquabacterium parvum
99.4%	Aquabacterium parvum
99.4%	Aquabacterium parvum
99.4%	Aquabacterium parvum
99.4%	Aquabacterium parvum
99.4%	Aquabacterium parvum
99.4%	Aquabacterium parvum
99.4%	Aquabacterium parvum
99.4%	Aquabacterium parvum
99.4%	Aquabacterium parvum
99.4%	Aquabacterium parvum
99.4%	Aquabacterium parvum
99.4%	Aquabacterium parvum
99.4%	Aquabacterium parvum
99.4%	Aquabacterium parvum
99.4%	Aquabacterium parvum
99.4%	Aquabacterium parvum
99.4%	Aquabacterium parvum
99.4%	Aquabacterium parvum
99.4%	Aquabacterium parvum
99.4%	Aquabacterium parvum
99.4%	Aquabacterium parvum
99.4%	Aquabacterium parvum
99.4%	Aquabacterium parvum
99.4%	Aquabacterium parvum
99.4%	Aquabacterium parvum
99.4%	Aquabacterium parvum
99.4%	Aquabacterium parvum
99.4%	Aquabacterium parvum
99.4%	Aquabacterium parvum
99.4%	Aquabacterium parvum
99.4%	Aquabacterium parvum
99.4%	Aquabacterium parvum
99.4%	Aquabacterium parvum
99.4%	Aquabacterium parvum
99.4%	Aquabacterium parvum
99.4%	Aquabacterium parvum
99.4%	Aquabacterium parvum
99.4%	Aquabacterium parvum
99.4%	Aquabacterium parvum
99.4%	Aquabacterium parvum
99.4%	Aquabacterium parvum
99.4%	Aquabacterium parvum
99.4%	Aquabacterium parvum
99.4%	Aquabacterium parvum
99.4%	Aquabacterium parvum
99.4%	Aquabacterium parvum
99.4%	Aquabacterium parvum
99.4%	Aquabacterium parvum
99.4%	Aquabacterium parvum
99.4%	Aquabacterium parvum
99.4%	Aquabacterium parvum
99.4%	Aquabacterium parvum
99.4%	Aquabacterium parvum
99.4%	Aquabacterium parvum
99.4%	Aquabacterium parvum
99.4%	Aquabacterium parvum
99.4%	Aquabacterium parvum
99.4%	Aquabacterium parvum
99.4%	Aquabacterium parvum
99.4%	Aquabacterium parvum
99.4%	Aquabacterium parvum
99.4%	Aquabacterium parvum
99.4%	Aquabacterium parvum
99.4%	Aquabacterium parvum
99.4%	Aquabacterium parvum
99.4%	Aquabacterium parvum
99.4%	Aquabacterium parvum
99.4%	Aquabacterium parvum
99.4%	Aquabacterium parvum
99.4%	Aquabacterium parvum
99.4%	Aquabacterium parvum
99.4%	Pseudomonas nitrititolerans
99.4%	Pseudomonas lactis
99.4%	Pseudomonas lactis
99.4%	Pseudomonas lactis
99.4%	Pseudomonas lactis
99.4%	Pseudomonas lactis
99.4%	Pseudomonas lactis
99.4%	Pseudomonas lactis
99.4%	Pseudomonas lactis
99.4%	Pseudomonas lactis
99.4%	Pseudomonas lactis
100.0%	Pseudomonas lactis
99.4%	Pseudomonas lactis
99.4%	Pseudomonas lactis
99.4%	Pseudomonas lactis
99.4%	Pseudomonas lactis
99.4%	Pseudomonas lactis
99.4%	Pseudomonas lactis
99.4%	Pseudomonas lactis
99.4%	Pseudomonas lactis
99.4%	Pseudomonas lactis
99.4%	Pseudomonas lactis
99.4%	Pseudomonas lactis
99.4%	Pseudomonas lactis
99.4%	Pseudomonas lactis
99.4%	Pseudomonas lactis
99.4%	Pseudomonas lactis
100.0%	Pseudomonas lactis
99.4%	Pseudomonas lactis
100.0%	Pseudomonas lactis
99.4%	Pseudomonas lactis
99.4%	Pseudomonas lactis
99.4%	Pseudomonas lactis
99.4%	Pseudomonas lactis
99.4%	Pseudomonas lactis
99.4%	Pseudomonas lactis
99.4%	Pseudomonas lactis
99.4%	Pseudomonas lactis
99.4%	Pseudomonas lactis
99.4%	Pseudomonas lactis
99.4%	Pseudomonas lactis
99.4%	Pseudomonas lactis
99.4%	Pseudomonas lactis
99.4%	Pseudomonas lactis
99.4%	Pseudomonas lactis
100.0%	Pseudomonas lactis
99.4%	Pseudomonas lactis
99.4%	Pseudomonas lactis
99.4%	Pseudomonas lactis
99.4%	Pseudomonas lactis
99.4%	Pseudomonas lactis
99.4%	Pseudomonas lactis
99.4%	Pseudomonas lactis
99.4%	Pseudomonas lactis
99.4%	Pseudomonas lactis
99.4%	Pseudomonas lactis
99.4%	Pseudomonas lactis
99.4%	Pseudomonas lactis
99.4%	Pseudomonas lactis
99.4%	Pseudomonas lactis
99.4%	Pseudomonas lactis
99.4%	Pseudomonas lactis
99.4%	Pseudomonas lactis
99.4%	Pseudomonas lactis
99.4%	Pseudomonas lactis
99.4%	Pseudomonas lactis
99.4%	Pseudomonas lactis
99.4%	Pseudomonas lactis
99.4%	Pseudomonas lactis
99.4%	Pseudomonas lactis
99.4%	Pseudomonas lactis
99.4%	Pseudomonas lactis
99.4%	Pseudomonas lactis
99.4%	Pseudomonas lactis
99.4%	Pseudomonas lactis
99.4%	Pseudomonas lactis
99.4%	Pseudomonas lactis
99.4%	Pseudomonas lactis
99.4%	Pseudomonas lactis
99.4%	Pseudomonas lactis
99.4%	Pseudomonas lactis
99.4%	Pseudomonas lactis
99.4%	Pseudomonas lactis
99.4%	Pseudomonas lactis
99.4%	Pseudomonas lactis
99.4%	Pseudomonas lactis
99.4%	Pseudomonas lactis
99.4%	Pseudomonas lactis
99.4%	Pseudomonas lactis
99.4%	Pseudomonas lactis
99.4%	Pseudomonas lactis
99.4%	Pseudomonas lactis
99.4%	Pseudomonas lactis
99.4%	Pseudomonas lactis
99.4%	Pseudomonas lactis
99.4%	Pseudomonas lactis
99.4%	Pseudomonas lactis
99.4%	Pseudomonas lactis
99.4%	Pseudomonas lactis
99.4%	Pseudomonas lactis
99.4%	Pseudomonas helleri
99.4%	Pseudomonas helleri
99.4%	Pseudomonas helleri
99.4%	Pseudomonas helleri
99.4%	Pseudomonas helleri
99.4%	Pseudomonas helleri
99.4%	Pseudomonas helleri
99.4%	Pseudomonas helleri
99.4%	Pseudomonas helleri
99.4%	Lacunisphaera anatis
99.4%	Lacunisphaera anatis
100.0%	Sphingomonas hengshuiensis
99.0%	Acinetobacter junii
99.0%	Acinetobacter junii
99.0%	Acinetobacter junii
99.4%	Acinetobacter junii
99.4%	Acinetobacter junii
99.4%	Acinetobacter junii
99.4%	Acinetobacter junii
99.4%	Acinetobacter junii
99.4%	Acinetobacter junii
99.4%	Acinetobacter junii
99.4%	Acinetobacter junii
99.4%	Acinetobacter junii
99.4%	Acinetobacter junii
99.4%	Acinetobacter junii
99.4%	Acinetobacter junii
99.4%	Acinetobacter junii
99.4%	Acinetobacter junii
99.4%	Acinetobacter junii
99.4%	Acinetobacter junii
99.4%	Acinetobacter junii
99.4%	Acinetobacter junii
99.4%	Acinetobacter junii
99.4%	Acinetobacter junii
99.4%	Acinetobacter junii
99.4%	Acinetobacter junii
99.4%	Acinetobacter junii
99.4%	Acinetobacter junii
99.4%	Acinetobacter junii
99.4%	Acinetobacter junii
99.4%	Acinetobacter junii
99.4%	Acinetobacter junii
99.4%	Acinetobacter junii
99.4%	Acinetobacter junii
99.4%	Acinetobacter junii
99.4%	Acinetobacter junii
99.4%	Acinetobacter junii
99.4%	Acinetobacter junii
99.4%	Acinetobacter junii
99.4%	Acinetobacter junii
99.4%	Acinetobacter junii
99.4%	Acinetobacter junii
99.4%	Acinetobacter junii
99.4%	Acinetobacter junii
99.4%	Staphylococcus capitis
99.4%	Pseudomonas composti
99.4%	Haemophilus parainfluenzae
99.4%	Curvibacter delicatus
99.4%	Curvibacter delicatus
99.4%	Curvibacter delicatus
99.4%	Moraxella osloensis
99.4%	Curvibacter fontanus
99.4%	Curvibacter fontanus
99.4%	Curvibacter fontanus
99.4%	Streptococcus thermophilus
99.4%	Catellicoccus marimammalium
99.4%	Staphylococcus hominis
99.4%	Staphylococcus hominis
99.4%	Clostridium chartatabidum
99.4%	Aquabacterium parvum
99.4%	Aquabacterium parvum
99.4%	Aquabacterium parvum
100.0%	Aquabacterium parvum
99.4%	Aquabacterium parvum
99.4%	Aquabacterium parvum
99.4%	Aquabacterium parvum
99.4%	Aquabacterium parvum
99.4%	Aquabacterium parvum
98.9%	Aeribacillus composti
99.4%	Pseudomonas lactis
99.4%	Pseudomonas lactis
99.4%	Pseudomonas lactis
99.4%	Pseudomonas lactis
99.4%	Pseudomonas lactis
99.4%	Pseudomonas lactis
99.4%	Pseudomonas lactis
99.4%	Pseudomonas lactis
99.4%	Pseudomonas lactis
99.4%	Pseudomonas lactis
99.4%	Pseudomonas lactis
99.4%	Pseudomonas lactis
99.4%	Pseudomonas lactis
99.4%	Pseudomonas lactis
99.4%	Pseudomonas lactis
99.4%	Pseudomonas lactis
99.4%	Pseudomonas lactis
99.4%	Pseudomonas lactis
100.0%	Pseudomonas lactis
99.4%	Pseudomonas lactis
99.4%	Pseudomonas lactis
99.4%	Pseudomonas lactis
99.4%	Pseudomonas lactis
100.0%	Pseudomonas lactis
99.4%	Pseudomonas lactis
100.0%	Sediminibacterium aquarii
98.9%	Acinetobacter courvalinii
99.4%	Pseudomonas helleri
99.0%	Pseudomonas helleri
98.9%	Pseudomonas helleri
99.4%	Pseudomonas helleri
99.4%	Pseudomonas helleri
99.4%	Pseudomonas helleri
99.4%	Pseudomonas helleri
99.4%	Pseudomonas helleri
99.4%	Pseudomonas helleri
99.4%	Pseudomonas helleri
99.4%	Pseudomonas helleri
100.0%	Wautersiella enshiensis
100.0%	Heliimonas saccharivorans
98.9%	Bacillus borbori
100.0%	Flavobacterium succinicans
98.9%	Acinetobacter junii
[truncated: 12,487 more rows]
