# Supplementary material for: Revealing the Microbiome of Four Different Thermal Springs in Turkey with Environmental DNA Metabarcoding
Source: Biology (Basel). 2022 Jun 30;11(7):998. doi: 10.3390/biology11070998 (PMC9311576; doi:10.3390/biology11070998)
Supplement: Supplementary file 1 [file biology-11-00998-s001.zip › Supplementary Table S3/16ng.uniq.csv]

% Pairwise Identity	Organism
100.0%	Acinetobacter junii
100.0%	Acinetobacter junii
100.0%	Pseudomonas lactis
100.0%	Acinetobacter junii
99.5%	Acinetobacter junii
99.5%	Acinetobacter junii
100.0%	Pseudomonas composti
99.5%	Pseudomonas lactis
100.0%	Pseudomonas lactis
99.5%	Pseudomonas lactis
99.5%	Pseudomonas lactis
99.5%	Pseudomonas lactis
99.5%	Pseudomonas helleri
99.5%	Acinetobacter junii
100.0%	Acinetobacter junii
99.5%	Pseudomonas lactis
99.0%	Pseudomonas lactis
99.0%	Pseudomonas helleri
100.0%	Acinetobacter junii
100.0%	Pseudomonas lactis
100.0%	Acinetobacter junii
99.5%	Acinetobacter junii
100.0%	Acinetobacter junii
100.0%	Acinetobacter junii
99.5%	Acinetobacter junii
99.5%	Pseudomonas lactis
100.0%	Pseudomonas lactis
100.0%	Pseudomonas lactis
99.5%	Acinetobacter junii
100.0%	Acinetobacter junii
100.0%	Acinetobacter junii
99.5%	Acinetobacter junii
99.5%	Acinetobacter junii
100.0%	Acinetobacter junii
99.5%	Acinetobacter junii
100.0%	Pseudomonas lactis
100.0%	Pseudomonas lactis
99.5%	Pseudomonas lactis
99.5%	Pseudomonas lactis
99.5%	Pseudomonas lactis
100.0%	Pseudomonas lactis
99.5%	Pseudomonas lactis
100.0%	Pseudomonas lactis
98.5%	Pseudomonas lactis
98.5%	Pseudomonas lactis
98.5%	Pseudomonas lactis
99.5%	Pseudomonas lactis
99.5%	Acinetobacter junii
99.5%	Acinetobacter junii
99.5%	Acinetobacter junii
99.5%	Acinetobacter junii
100.0%	Acinetobacter junii
98.5%	Acinetobacter junii
100.0%	Acinetobacter junii
100.0%	Acinetobacter junii
99.5%	Acinetobacter junii
99.5%	Moraxella osloensis
99.5%	Pseudomonas lactis
100.0%	Pseudomonas lactis
100.0%	Pseudomonas lactis
99.5%	Pseudomonas lactis
100.0%	Pseudomonas lactis
99.5%	Pseudomonas lactis
99.0%	Pseudomonas helleri
99.5%	Acinetobacter junii
99.5%	Acinetobacter junii
99.5%	Acinetobacter junii
99.5%	Acinetobacter junii
99.5%	Acinetobacter junii
99.5%	Acinetobacter junii
99.5%	Acinetobacter junii
100.0%	Acinetobacter junii
99.5%	Acinetobacter junii
99.5%	Acinetobacter junii
99.5%	Acinetobacter junii
99.5%	Acinetobacter junii
100.0%	Acinetobacter junii
99.5%	Acinetobacter junii
99.5%	Acinetobacter junii
98.5%	Acinetobacter junii
100.0%	Acinetobacter junii
99.5%	Pseudomonas lactis
99.5%	Pseudomonas lactis
100.0%	Pseudomonas lactis
99.5%	Pseudomonas lactis
100.0%	Pseudomonas lactis
100.0%	Acinetobacter junii
99.5%	Acinetobacter junii
99.5%	Acinetobacter junii
99.5%	Acinetobacter junii
99.5%	Acinetobacter junii
99.0%	Acinetobacter junii
100.0%	Acinetobacter junii
99.0%	Acinetobacter junii
99.0%	Acinetobacter junii
99.5%	Acinetobacter junii
99.0%	Acinetobacter junii
98.5%	Acinetobacter junii
99.5%	Acinetobacter junii
99.0%	Acinetobacter junii
99.5%	Acinetobacter junii
99.5%	Acinetobacter junii
99.0%	Acinetobacter junii
99.0%	Acinetobacter junii
99.0%	Acinetobacter junii
99.0%	Acinetobacter junii
99.0%	Acinetobacter junii
100.0%	Acinetobacter junii
99.5%	Acinetobacter junii
99.5%	Acinetobacter junii
99.5%	Acinetobacter junii
99.5%	Acinetobacter junii
99.5%	Acinetobacter junii
99.0%	Acinetobacter junii
99.0%	Acinetobacter junii
100.0%	Acinetobacter junii
99.5%	Acinetobacter junii
100.0%	Acinetobacter junii
99.0%	Acinetobacter junii
99.5%	Acinetobacter junii
99.0%	Aeribacillus composti
99.0%	Pseudomonas lactis
99.0%	Pseudomonas lactis
100.0%	Pseudomonas lactis
99.0%	Pseudomonas lactis
99.0%	Pseudomonas lactis
99.0%	Pseudomonas lactis
99.0%	Pseudomonas lactis
99.0%	Pseudomonas lactis
99.0%	Pseudomonas lactis
99.0%	Pseudomonas lactis
99.0%	Pseudomonas lactis
99.5%	Pseudomonas lactis
99.5%	Pseudomonas lactis
99.0%	Pseudomonas lactis
99.0%	Pseudomonas lactis
100.0%	Pseudomonas lactis
99.0%	Pseudomonas lactis
99.0%	Pseudomonas lactis
100.0%	Pseudomonas lactis
100.0%	Pseudomonas lactis
99.0%	Pseudomonas lactis
99.5%	Pseudomonas lactis
99.0%	Pseudomonas lactis
99.5%	Pseudomonas lactis
99.5%	Pseudomonas helleri
99.0%	Pseudomonas helleri
99.0%	Pseudomonas helleri
99.5%	Pseudomonas helleri
99.0%	Acinetobacter junii
100.0%	Acinetobacter junii
99.5%	Acinetobacter junii
99.0%	Acinetobacter junii
99.5%	Acinetobacter junii
99.5%	Acinetobacter junii
100.0%	Acinetobacter junii
100.0%	Acinetobacter junii
100.0%	Acinetobacter junii
99.0%	Acinetobacter junii
99.5%	Acinetobacter junii
99.5%	Acinetobacter junii
99.5%	Acinetobacter junii
99.0%	Acinetobacter junii
100.0%	Acinetobacter junii
100.0%	Acinetobacter junii
99.5%	Acinetobacter junii
99.5%	Acinetobacter junii
99.5%	Acinetobacter junii
99.0%	Streptococcus thermophilus
99.5%	Pseudomonas lactis
100.0%	Pseudomonas lactis
100.0%	Pseudomonas lactis
98.9%	Pseudomonas lactis
98.9%	Pseudomonas lactis
99.5%	Pseudomonas lactis
98.9%	Pseudomonas lactis
99.5%	Pseudomonas lactis
98.9%	Pseudomonas lactis
100.0%	Pseudomonas lactis
99.5%	Pseudomonas lactis
99.0%	Pseudomonas lactis
98.9%	Pseudomonas lactis
98.9%	Pseudomonas lactis
98.0%	Pseudomonas helleri
99.5%	Pseudomonas helleri
99.5%	Acinetobacter junii
99.5%	Acinetobacter junii
100.0%	Acinetobacter junii
99.5%	Acinetobacter junii
99.5%	Acinetobacter junii
99.5%	Acinetobacter junii
100.0%	Acinetobacter junii
99.5%	Acinetobacter junii
98.9%	Acinetobacter junii
99.5%	Acinetobacter junii
99.5%	Acinetobacter junii
100.0%	Acinetobacter junii
98.4%	Acinetobacter junii
99.5%	Acinetobacter junii
100.0%	Acinetobacter junii
99.5%	Acinetobacter junii
100.0%	Acinetobacter junii
99.5%	Acinetobacter junii
99.5%	Acinetobacter junii
100.0%	Pseudomonas lactis
100.0%	Pseudomonas lactis
98.9%	Pseudomonas lactis
100.0%	Pseudomonas lactis
98.9%	Pseudomonas lactis
100.0%	Pseudomonas lactis
98.9%	Pseudomonas lactis
100.0%	Pseudomonas lactis
100.0%	Pseudomonas lactis
98.9%	Pseudomonas lactis
100.0%	Pseudomonas lactis
99.5%	Pseudomonas lactis
99.5%	Pseudomonas lactis
98.5%	Acinetobacter junii
98.4%	Acinetobacter junii
98.4%	Acinetobacter junii
98.9%	Acinetobacter junii
99.5%	Acinetobacter junii
97.5%	Acinetobacter junii
98.4%	Acinetobacter junii
99.5%	Acinetobacter junii
99.5%	Acinetobacter junii
99.5%	Acinetobacter junii
98.4%	Acinetobacter junii
100.0%	Acinetobacter junii
98.4%	Acinetobacter junii
99.5%	Acinetobacter junii
99.5%	Acinetobacter junii
98.9%	Acinetobacter junii
99.5%	Acinetobacter junii
100.0%	Acinetobacter junii
98.9%	Acinetobacter junii
99.5%	Acinetobacter junii
100.0%	Acinetobacter junii
100.0%	Acinetobacter junii
98.4%	Acinetobacter junii
99.5%	Acinetobacter junii
99.5%	Acinetobacter junii
98.4%	Acinetobacter junii
100.0%	Acinetobacter junii
98.4%	Acinetobacter junii
98.9%	Aquabacterium parvum
98.4%	Pseudomonas lactis
98.9%	Pseudomonas lactis
97.9%	Pseudomonas lactis
98.4%	Pseudomonas lactis
99.5%	Pseudomonas lactis
99.5%	Pseudomonas lactis
98.9%	Pseudomonas lactis
98.9%	Pseudomonas lactis
98.4%	Pseudomonas lactis
98.4%	Pseudomonas lactis
99.5%	Pseudomonas lactis
99.5%	Pseudomonas lactis
98.4%	Pseudomonas lactis
99.5%	Pseudomonas lactis
98.4%	Pseudomonas lactis
99.5%	Pseudomonas lactis
98.4%	Pseudomonas lactis
98.4%	Pseudomonas lactis
100.0%	Pseudomonas lactis
99.5%	Pseudomonas lactis
97.9%	Pseudomonas lactis
99.5%	Pseudomonas lactis
99.5%	Pseudomonas lactis
100.0%	Pseudomonas lactis
98.4%	Pseudomonas lactis
98.4%	Pseudomonas lactis
99.5%	Pseudomonas helleri
98.4%	Pseudomonas helleri
99.5%	Acinetobacter junii
99.5%	Acinetobacter junii
99.5%	Acinetobacter junii
98.9%	Acinetobacter junii
99.5%	Acinetobacter junii
99.5%	Acinetobacter junii
99.5%	Acinetobacter junii
97.9%	Acinetobacter junii
98.9%	Acinetobacter junii
99.5%	Acinetobacter junii
99.5%	Acinetobacter junii
99.5%	Acinetobacter junii
100.0%	Acinetobacter junii
99.5%	Acinetobacter junii
98.4%	Acinetobacter junii
98.9%	Acinetobacter junii
100.0%	Acinetobacter junii
100.0%	Acinetobacter junii
98.9%	Acinetobacter junii
99.5%	Acinetobacter junii
98.9%	Acinetobacter junii
99.5%	Acinetobacter junii
99.5%	Acinetobacter junii
98.9%	Acinetobacter junii
98.9%	Lysinibacillus contaminans
100.0%	Aquabacterium parvum
98.9%	Pseudomonas lactis
99.5%	Pseudomonas lactis
99.5%	Pseudomonas lactis
99.5%	Pseudomonas lactis
99.5%	Pseudomonas lactis
98.9%	Pseudomonas lactis
99.5%	Pseudomonas lactis
99.5%	Pseudomonas lactis
99.5%	Pseudomonas lactis
98.4%	Pseudomonas lactis
99.5%	Pseudomonas lactis
98.9%	Pseudomonas helleri
99.5%	Pseudomonas helleri
98.9%	Pseudomonas helleri
98.9%	Pseudomonas helleri
99.5%	Pseudomonas helleri
99.5%	Acinetobacter junii
99.5%	Acinetobacter junii
98.4%	Acinetobacter junii
99.5%	Acinetobacter junii
97.9%	Acinetobacter junii
97.9%	Acinetobacter junii
98.9%	Acinetobacter junii
98.9%	Acinetobacter junii
99.5%	Acinetobacter junii
97.9%	Acinetobacter junii
99.5%	Acinetobacter junii
99.5%	Acinetobacter junii
99.5%	Acinetobacter junii
97.9%	Acinetobacter junii
97.9%	Acinetobacter junii
99.5%	Acinetobacter junii
100.0%	Acinetobacter junii
99.5%	Acinetobacter junii
99.5%	Acinetobacter junii
98.4%	Pseudomonas lactis
99.5%	Pseudomonas lactis
99.5%	Pseudomonas lactis
98.9%	Pseudomonas lactis
99.5%	Pseudomonas lactis
99.5%	Pseudomonas lactis
98.4%	Pseudomonas lactis
100.0%	Pseudomonas lactis
97.9%	Pseudomonas lactis
99.5%	Pseudomonas lactis
99.5%	Pseudomonas helleri
98.4%	Pseudomonas helleri
98.4%	Pseudomonas helleri
99.5%	Pseudomonas helleri
97.4%	Acinetobacter junii
98.9%	Acinetobacter junii
98.4%	Acinetobacter junii
99.5%	Acinetobacter junii
99.5%	Acinetobacter junii
99.5%	Acinetobacter junii
97.9%	Acinetobacter junii
99.5%	Acinetobacter junii
98.9%	Acinetobacter junii
98.9%	Acinetobacter junii
98.9%	Acinetobacter junii
99.5%	Acinetobacter junii
97.9%	Acinetobacter junii
98.9%	Acinetobacter junii
99.5%	Acinetobacter junii
99.5%	Acinetobacter junii
100.0%	Acinetobacter junii
99.5%	Acinetobacter junii
99.5%	Acinetobacter junii
97.4%	Acinetobacter junii
99.5%	Acinetobacter junii
97.9%	Acinetobacter junii
98.4%	Acinetobacter junii
98.4%	Acinetobacter junii
97.9%	Acinetobacter junii
97.9%	Acinetobacter junii
99.5%	Aquabacterium parvum
99.5%	Pseudomonas lactis
98.9%	Pseudomonas lactis
97.9%	Pseudomonas lactis
97.4%	Pseudomonas lactis
99.5%	Pseudomonas lactis
99.5%	Pseudomonas lactis
99.5%	Pseudomonas lactis
98.9%	Pseudomonas lactis
98.9%	Pseudomonas lactis
99.5%	Pseudomonas lactis
97.9%	Pseudomonas lactis
97.9%	Pseudomonas lactis
99.5%	Pseudomonas lactis
97.9%	Pseudomonas lactis
98.9%	Pseudomonas lactis
97.9%	Pseudomonas lactis
98.9%	Pseudomonas lactis
99.5%	Pseudomonas lactis
99.5%	Pseudomonas lactis
97.4%	Pseudomonas helleri
98.9%	Pseudomonas helleri
99.5%	Pseudomonas helleri
97.9%	Pseudomonas helleri
97.4%	Acinetobacter junii
99.5%	Acinetobacter junii
98.9%	Acinetobacter junii
98.9%	Acinetobacter junii
99.5%	Acinetobacter junii
97.9%	Acinetobacter junii
97.9%	Acinetobacter junii
98.4%	Acinetobacter junii
98.9%	Acinetobacter junii
99.5%	Acinetobacter junii
98.9%	Acinetobacter junii
98.9%	Curvibacter fontanus
97.0%	Polaromonas aquatica
98.4%	Aquabacterium commune
98.9%	Pseudomonas lactis
97.9%	Pseudomonas lactis
99.4%	Pseudomonas lactis
98.4%	Pseudomonas lactis
98.9%	Pseudomonas lactis
99.5%	Pseudomonas lactis
98.9%	Pseudomonas lactis
98.9%	Pseudomonas lactis
97.4%	Pseudomonas lactis
98.9%	Pseudomonas helleri
98.9%	Pseudomonas helleri
97.9%	Pseudomonas helleri
98.1%	Pseudomonas helleri
99.4%	Pseudomonas helleri
98.9%	Acinetobacter junii
98.9%	Acinetobacter junii
98.9%	Acinetobacter junii
97.4%	Acinetobacter junii
97.4%	Acinetobacter junii
100.0%	Acinetobacter junii
97.4%	Acinetobacter junii
98.9%	Acinetobacter junii
99.5%	Acinetobacter junii
99.4%	Acinetobacter junii
97.4%	Acinetobacter junii
97.9%	Acinetobacter junii
97.4%	Acinetobacter junii
99.4%	Acinetobacter junii
99.5%	Acinetobacter junii
97.4%	Acinetobacter junii
98.9%	Acinetobacter junii
98.9%	Acinetobacter junii
97.9%	Acinetobacter junii
97.4%	Acinetobacter junii
98.9%	Pseudomonas lactis
97.4%	Pseudomonas lactis
97.4%	Pseudomonas lactis
99.4%	Pseudomonas lactis
99.4%	Pseudomonas lactis
98.9%	Pseudomonas lactis
97.4%	Pseudomonas lactis
98.9%	Pseudomonas lactis
98.9%	Pseudomonas lactis
98.4%	Pseudomonas lactis
97.4%	Pseudomonas lactis
97.4%	Pseudomonas lactis
99.4%	Pseudomonas lactis
99.4%	Pseudomonas lactis
98.9%	Pseudomonas lactis
98.4%	Pseudomonas helleri
98.9%	Pseudomonas helleri
97.9%	Pseudomonas helleri
98.9%	Pseudomonas helleri
97.4%	Pseudomonas helleri
98.4%	Pseudomonas helleri
98.9%	Pseudomonas helleri
99.4%	Pseudomonas helleri
98.9%	Acinetobacter junii
98.4%	Acinetobacter junii
98.9%	Acinetobacter junii
100.0%	Acinetobacter junii
98.9%	Acinetobacter junii
98.9%	Acinetobacter junii
98.4%	Acinetobacter junii
98.9%	Acinetobacter junii
96.9%	Acinetobacter junii
98.9%	Acinetobacter junii
98.9%	Acinetobacter junii
98.9%	Acinetobacter junii
97.9%	Acinetobacter junii
98.9%	Aquabacterium parvum
98.9%	Pandoraea iniqua
98.9%	Pseudomonas lactis
97.4%	Pseudomonas lactis
97.9%	Pseudomonas lactis
99.4%	Pseudomonas lactis
98.9%	Pseudomonas lactis
99.4%	Sediminibacterium aquarii
97.9%	Pseudomonas helleri
98.4%	Bacillus borbori
98.9%	Acinetobacter junii
98.4%	Acinetobacter junii
98.9%	Acinetobacter junii
98.9%	Acinetobacter junii
98.9%	Acinetobacter junii
100.0%	Acinetobacter junii
99.4%	Acinetobacter junii
97.9%	Aquabacterium commune
98.9%	Aquabacterium parvum
96.9%	Pseudomonas lactis
98.9%	Pseudomonas lactis
98.4%	Pseudomonas lactis
100.0%	Pseudomonas lactis
96.9%	Pseudomonas lactis
98.9%	Pseudomonas lactis
98.9%	Pseudomonas lactis
98.9%	Pseudomonas lactis
100.0%	Pseudomonas lactis
98.9%	Pseudomonas lactis
99.4%	Sediminibacterium aquarii
98.9%	Pseudomonas helleri
98.9%	Pseudomonas helleri
98.4%	Acinetobacter junii
100.0%	Acinetobacter junii
100.0%	Acinetobacter junii
98.9%	Acinetobacter junii
99.4%	Acinetobacter junii
100.0%	Acinetobacter junii
96.9%	Acinetobacter junii
100.0%	Pseudomonas composti
100.0%	Streptococcus thermophilus
100.0%	Streptococcus periodonticum
100.0%	Acinetobacter johnsonii
100.0%	Aeribacillus composti
99.4%	Pseudomonas lactis
100.0%	Pseudomonas lactis
99.4%	Pseudomonas lactis
100.0%	Pseudomonas lactis
100.0%	Pseudomonas lactis
96.9%	Pseudomonas lactis
100.0%	Pseudomonas lactis
96.9%	Pseudomonas lactis
99.4%	Sediminibacterium aquarii
100.0%	Sediminibacterium aquarii
100.0%	Bacillus mesophilus
99.4%	Pseudomonas helleri
100.0%	Acinetobacter johnsonii
100.0%	Acinetobacter johnsonii
100.0%	Acinetobacter junii
98.4%	Acinetobacter junii
98.4%	Acinetobacter junii
99.4%	Acinetobacter junii
100.0%	Acinetobacter junii
100.0%	Acinetobacter junii
100.0%	Acinetobacter junii
98.4%	Acinetobacter junii
100.0%	Acinetobacter junii
98.4%	Acinetobacter junii
99.4%	Acinetobacter junii
96.9%	Acinetobacter junii
100.0%	Acinetobacter junii
100.0%	Acinetobacter junii
100.0%	Acinetobacter junii
97.4%	Acinetobacter junii
100.0%	Acinetobacter junii
99.4%	Acinetobacter junii
96.9%	Acinetobacter junii
100.0%	Acinetobacter junii
100.0%	Acinetobacter junii
100.0%	Pseudomonas composti
100.0%	Geobacillus kaustophilus
100.0%	Geobacillus stearothermophilus
100.0%	Bacillus songklensis
100.0%	Acinetobacter johnsonii
100.0%	Bacillus alkalinitrilicus
100.0%	Streptococcus thermophilus
100.0%	Aquabacterium parvum
100.0%	Pseudomonas nitrititolerans
100.0%	Pseudomonas aylmerense
100.0%	Pseudomonas hutmensis
100.0%	Streptococcus periodonticum
100.0%	Streptococcus periodonticum
100.0%	Streptococcus periodonticum
100.0%	Aeribacillus composti
100.0%	Stenotrophomonas bentonitica
100.0%	Delftia rhizosphaerae
100.0%	Pseudomonas lactis
100.0%	Pseudomonas lactis
97.8%	Pseudomonas lactis
100.0%	Pseudomonas lactis
100.0%	Pseudomonas lactis
99.4%	Pseudomonas lactis
100.0%	Pseudomonas lactis
100.0%	Pseudomonas lactis
100.0%	Pseudomonas lactis
100.0%	Pseudomonas lactis
98.9%	Pseudomonas lactis
100.0%	Staphylococcus edaphicus
100.0%	Bacillus mesophilus
100.0%	Bacillus mesophilus
96.9%	Pseudomonas helleri
100.0%	Pseudomonas helleri
98.4%	Pseudomonas helleri
100.0%	Aquabacterium olei
100.0%	Massilia umbonata
100.0%	Stenotrophomonas rhizophila
100.0%	Lactobacillus delbrueckii
100.0%	Oceanospirillum nioense
100.0%	Thiobacillus thioparus
100.0%	Psychrobacter adeliensis
100.0%	Acinetobacter johnsonii
100.0%	Acinetobacter junii
99.4%	Acinetobacter junii
100.0%	Acinetobacter junii
100.0%	Acinetobacter junii
96.9%	Acinetobacter junii
98.4%	Acinetobacter junii
97.8%	Acinetobacter junii
96.4%	Acinetobacter junii
99.4%	Acinetobacter junii
97.8%	Acinetobacter junii
99.4%	Acinetobacter junii
99.4%	Acinetobacter junii
100.0%	Acinetobacter junii
99.4%	Acinetobacter junii
99.4%	Acinetobacter junii
99.4%	Acinetobacter junii
100.0%	Acinetobacter junii
97.8%	Acinetobacter junii
99.4%	Acinetobacter junii
99.4%	Acinetobacter junii
97.8%	Acinetobacter junii
100.0%	Acinetobacter junii
100.0%	Acinetobacter junii
100.0%	Acinetobacter junii
100.0%	Acinetobacter junii
100.0%	Acinetobacter junii
100.0%	Acinetobacter junii
100.0%	Acinetobacter junii
100.0%	Acinetobacter junii
99.4%	Acinetobacter junii
97.3%	Acinetobacter junii
99.4%	Acinetobacter junii
100.0%	Massilia oculi
100.0%	Staphylococcus capitis
100.0%	Pseudomonas composti
100.0%	Pseudomonas composti
100.0%	Pseudomonas composti
100.0%	Pseudomonas composti
100.0%	Pantoea dispersa
100.0%	Acidovorax soli
100.0%	Acidovorax soli
100.0%	Acidovorax soli
100.0%	Pectobacterium carotovorum
100.0%	Haemophilus parainfluenzae
100.0%	Xenophilus aerolatus
100.0%	Geobacillus kaustophilus
100.0%	Geobacillus stearothermophilus
100.0%	Curvibacter lanceolatus
100.0%	Duganella zoogloeoides
100.0%	Staphylococcus epidermidis
100.0%	Lactococcus lactis
100.0%	Marinospirillum minutulum
100.0%	Marinospirillum minutulum
100.0%	Hydrogenophilus thermoluteolus
100.0%	Curvibacter delicatus
100.0%	Curvibacter delicatus
100.0%	Curvibacter delicatus
100.0%	Lactobacillus acidophilus
100.0%	Brochothrix thermosphacta
100.0%	Moraxella osloensis
100.0%	Lysinibacillus contaminans
100.0%	Lysinibacillus contaminans
100.0%	Paraperlucidibaca wandonensis
100.0%	Neisseria elongata
100.0%	Pseudomonas stutzeri
100.0%	Lactobacillus reuteri
100.0%	Staphylococcus saprophyticus
100.0%	Escherichia fergusonii
100.0%	Paenibacillus pectinilyticus
100.0%	Comamonas odontotermitis
100.0%	Bacillus infantis
100.0%	Streptococcus thermophilus
100.0%	Streptococcus thermophilus
100.0%	Streptococcus thermophilus
100.0%	Streptococcus thermophilus
100.0%	Streptococcus thermophilus
100.0%	Streptococcus thermophilus
100.0%	Burkholderia latens
100.0%	Massilia aurea
96.9%	Polaromonas aquatica
100.0%	Catellicoccus marimammalium
100.0%	Bacillus selenatarsenatis
100.0%	Bacillus selenatarsenatis
100.0%	Staphylococcus hominis
100.0%	Methylophilus methylotrophus
100.0%	Marinospirillum megaterium
100.0%	Lactobacillus iners
100.0%	Legionella drozanskii
100.0%	Massilia timonae
100.0%	Aquabacterium parvum
100.0%	Aquabacterium parvum
96.9%	Pseudomonas lactis
96.8%	Pseudomonas lactis
99.4%	Pseudomonas lactis
100.0%	Pseudomonas lactis
99.4%	Pseudomonas lactis
100.0%	Pseudomonas lactis
100.0%	Pseudomonas lactis
99.4%	Pseudomonas lactis
99.4%	Pseudomonas lactis
100.0%	Pseudomonas lactis
99.4%	Pseudomonas lactis
100.0%	Pseudomonas lactis
100.0%	Pseudomonas lactis
100.0%	Pseudomonas lactis
100.0%	Pseudomonas lactis
100.0%	Pseudomonas lactis
100.0%	Pseudomonas lactis
100.0%	Pseudomonas lactis
100.0%	Pseudomonas lactis
100.0%	Pseudomonas lactis
100.0%	Pseudomonas lactis
100.0%	Pseudomonas lactis
100.0%	Pseudomonas lactis
100.0%	Pseudomonas lactis
99.4%	Pseudomonas lactis
100.0%	Brevundimonas canariensis
100.0%	Staphylococcus edaphicus
100.0%	Bacillus mesophilus
99.4%	Bacillus mesophilus
96.8%	Pseudomonas helleri
99.4%	Pseudomonas helleri
100.0%	Lacunisphaera anatis
100.0%	Sphingomonas hengshuiensis
100.0%	Sphingomonas hengshuiensis
100.0%	Sphingomonas hengshuiensis
100.0%	Sphingomonas hengshuiensis
100.0%	Sphingomonas hengshuiensis
99.6%	Acinetobacter junii
99.6%	Acinetobacter junii
99.6%	Acinetobacter junii
99.6%	Acinetobacter junii
100.0%	Lactobacillus delbrueckii
100.0%	Lactobacillus delbrueckii
100.0%	Planococcus halocryophilus
99.4%	Acinetobacter junii
99.4%	Acinetobacter junii
99.4%	Acinetobacter junii
99.4%	Acinetobacter junii
99.4%	Acinetobacter junii
99.4%	Acinetobacter junii
99.4%	Acinetobacter junii
99.4%	Acinetobacter junii
99.4%	Acinetobacter junii
99.4%	Acinetobacter junii
99.6%	Acinetobacter junii
99.4%	Acinetobacter junii
99.4%	Acinetobacter junii
99.4%	Acinetobacter junii
100.0%	Acinetobacter junii
99.4%	Acinetobacter junii
99.4%	Acinetobacter junii
99.4%	Acinetobacter junii
99.4%	Acinetobacter junii
99.4%	Acinetobacter junii
99.4%	Acinetobacter junii
99.4%	Acinetobacter junii
99.4%	Acinetobacter junii
99.4%	Acinetobacter junii
99.4%	Acinetobacter junii
99.6%	Acinetobacter junii
99.4%	Acinetobacter junii
100.0%	Acinetobacter junii
99.4%	Acinetobacter junii
99.4%	Acinetobacter junii
100.0%	Acinetobacter junii
99.4%	Acinetobacter junii
99.4%	Acinetobacter junii
99.4%	Acinetobacter junii
100.0%	Acinetobacter junii
100.0%	Acinetobacter junii
99.4%	Acinetobacter junii
99.4%	Acinetobacter junii
99.4%	Acinetobacter junii
99.6%	Acinetobacter junii
99.4%	Acinetobacter junii
99.4%	Acinetobacter junii
99.4%	Acinetobacter junii
100.0%	Acinetobacter junii
100.0%	Acinetobacter junii
99.4%	Acinetobacter junii
99.4%	Acinetobacter junii
99.4%	Acinetobacter junii
100.0%	Acinetobacter junii
99.4%	Acinetobacter junii
99.4%	Acinetobacter junii
99.4%	Acinetobacter junii
99.4%	Acinetobacter junii
99.4%	Acinetobacter junii
99.4%	Acinetobacter junii
99.4%	Acinetobacter junii
99.6%	Acinetobacter junii
99.6%	Acinetobacter junii
99.4%	Acinetobacter junii
97.3%	Acinetobacter junii
99.4%	Acinetobacter junii
99.4%	Acinetobacter junii
99.4%	Acinetobacter junii
99.4%	Acinetobacter junii
99.4%	Acinetobacter junii
99.4%	Acinetobacter junii
99.4%	Acinetobacter junii
99.4%	Acinetobacter junii
99.4%	Acinetobacter junii
99.4%	Acinetobacter junii
99.4%	Acinetobacter junii
99.4%	Acinetobacter junii
99.4%	Acinetobacter junii
100.0%	Acinetobacter junii
99.4%	Acinetobacter junii
99.4%	Acinetobacter junii
99.4%	Acinetobacter junii
100.0%	Acinetobacter junii
100.0%	Acinetobacter junii
99.4%	Acinetobacter junii
99.4%	Acinetobacter junii
100.0%	Acinetobacter junii
100.0%	Acinetobacter junii
99.4%	Acinetobacter junii
100.0%	Acinetobacter junii
100.0%	Acinetobacter junii
100.0%	Acinetobacter junii
100.0%	Acinetobacter junii
99.4%	Acinetobacter junii
99.4%	Acinetobacter junii
100.0%	Acinetobacter junii
99.4%	Acinetobacter junii
100.0%	Acinetobacter junii
100.0%	Acinetobacter junii
100.0%	Acinetobacter junii
99.4%	Acinetobacter junii
100.0%	Massilia oculi
100.0%	Staphylococcus capitis
100.0%	Staphylococcus capitis
100.0%	Pseudomonas composti
100.0%	Pseudomonas composti
100.0%	Acidovorax soli
100.0%	Acidovorax soli
100.0%	Xenophilus aerolatus
100.0%	Staphylococcus epidermidis
100.0%	Dolosigranulum pigrum
100.0%	Curvibacter delicatus
100.0%	Curvibacter delicatus
100.0%	Curvibacter delicatus
100.0%	Curvibacter delicatus
100.0%	Lysinibacillus contaminans
100.0%	Lysinibacillus contaminans
100.0%	Lysinibacillus contaminans
100.0%	Staphylococcus saprophyticus
100.0%	Escherichia fergusonii
100.0%	Methylobacterium radiotolerans
100.0%	Methylobacterium radiotolerans
100.0%	Paenibacillus pectinilyticus
100.0%	Streptococcus thermophilus
100.0%	Streptococcus thermophilus
100.0%	Streptococcus thermophilus
97.8%	Streptococcus thermophilus
100.0%	Staphylococcus hominis
100.0%	Staphylococcus hominis
100.0%	Staphylococcus hominis
100.0%	Lactobacillus iners
100.0%	Lactobacillus iners
100.0%	Clostridium chartatabidum
100.0%	Massilia timonae
100.0%	Aquabacterium parvum
100.0%	Aquabacterium parvum
100.0%	Aquabacterium parvum
100.0%	Aquabacterium parvum
100.0%	Aquabacterium parvum
100.0%	Aquabacterium parvum
100.0%	Aquabacterium parvum
99.4%	Streptococcus periodonticum
99.4%	Streptococcus periodonticum
99.4%	Streptococcus periodonticum
99.4%	Streptococcus periodonticum
99.4%	Streptococcus periodonticum
99.4%	Streptococcus periodonticum
99.4%	Acinetobacter johnsonii
99.4%	Aeribacillus composti
99.4%	Aeribacillus composti
99.4%	Aeribacillus composti
99.4%	Pseudomonas lactis
100.0%	Pseudomonas lactis
99.4%	Pseudomonas lactis
99.4%	Pseudomonas lactis
99.4%	Pseudomonas lactis
100.0%	Pseudomonas lactis
100.0%	Pseudomonas lactis
99.4%	Pseudomonas lactis
99.4%	Pseudomonas lactis
99.4%	Pseudomonas lactis
99.4%	Pseudomonas lactis
100.0%	Pseudomonas lactis
99.4%	Pseudomonas lactis
99.4%	Pseudomonas lactis
99.4%	Pseudomonas lactis
99.4%	Pseudomonas lactis
100.0%	Pseudomonas lactis
99.4%	Pseudomonas lactis
99.4%	Pseudomonas lactis
99.4%	Pseudomonas lactis
99.4%	Pseudomonas lactis
99.4%	Pseudomonas lactis
99.4%	Pseudomonas lactis
99.4%	Pseudomonas lactis
99.6%	Pseudomonas lactis
99.4%	Pseudomonas lactis
100.0%	Pseudomonas lactis
100.0%	Pseudomonas lactis
95.1%	Pseudomonas lactis
99.4%	Pseudomonas lactis
99.4%	Pseudomonas lactis
99.4%	Pseudomonas lactis
99.6%	Pseudomonas lactis
99.4%	Pseudomonas lactis
99.4%	Pseudomonas lactis
99.4%	Pseudomonas lactis
99.4%	Pseudomonas lactis
99.4%	Pseudomonas lactis
100.0%	Pseudomonas lactis
99.4%	Pseudomonas lactis
99.4%	Pseudomonas lactis
99.4%	Pseudomonas lactis
100.0%	Pseudomonas lactis
99.4%	Pseudomonas lactis
100.0%	Pseudomonas lactis
100.0%	Pseudomonas lactis
99.4%	Pseudomonas lactis
99.4%	Pseudomonas lactis
99.4%	Pseudomonas lactis
99.4%	Pseudomonas lactis
100.0%	Pseudomonas lactis
99.4%	Pseudomonas lactis
99.6%	Pseudomonas lactis
98.3%	Pseudomonas lactis
100.0%	Pseudomonas lactis
99.4%	Pseudomonas lactis
99.4%	Pseudomonas lactis
100.0%	Pseudomonas lactis
99.4%	Pseudomonas lactis
99.4%	Pseudomonas lactis
96.4%	Pseudomonas lactis
100.0%	Pseudomonas lactis
100.0%	Pseudomonas lactis
99.4%	Pseudomonas lactis
99.4%	Pseudomonas lactis
100.0%	Pseudomonas lactis
100.0%	Pseudomonas lactis
100.0%	Pseudomonas lactis
99.4%	Pseudomonas lactis
100.0%	Pseudomonas lactis
99.4%	Pseudomonas lactis
100.0%	Pseudomonas lactis
99.4%	Pseudomonas lactis
100.0%	Pseudomonas lactis
99.4%	Pseudomonas lactis
99.4%	Bacillus wiedmannii
99.4%	Bacillus mesophilus
99.4%	Bacillus mesophilus
99.4%	Bacillus mesophilus
99.4%	Bacillus mesophilus
99.4%	Bacillus mesophilus
99.4%	Bacillus mesophilus
99.4%	Bacillus mesophilus
99.4%	Bacillus mesophilus
99.4%	Bacillus mesophilus
99.4%	Bacillus mesophilus
99.4%	Bacillus mesophilus
99.4%	Bacillus mesophilus
99.4%	Bacillus mesophilus
99.4%	Bacillus mesophilus
99.4%	Bacillus mesophilus
99.4%	Bacillus mesophilus
99.4%	Bacillus mesophilus
99.4%	Bacillus mesophilus
99.4%	Bacillus mesophilus
99.4%	Bacillus mesophilus
99.4%	Bacillus mesophilus
99.4%	Bacillus mesophilus
99.4%	Bacillus mesophilus
99.4%	Bacillus mesophilus
99.4%	Bacillus mesophilus
99.4%	Bacillus mesophilus
99.4%	Bacillus mesophilus
99.4%	Bacillus mesophilus
99.4%	Bacillus mesophilus
99.4%	Pseudomonas helleri
99.4%	Pseudomonas helleri
98.9%	Pseudomonas helleri
100.0%	Lacunisphaera anatis
99.6%	Acinetobacter junii
99.4%	Acinetobacter johnsonii
99.4%	Acinetobacter johnsonii
99.4%	Acinetobacter johnsonii
99.4%	Acinetobacter johnsonii
99.4%	Acinetobacter johnsonii
99.4%	Acinetobacter johnsonii
99.4%	Acinetobacter johnsonii
99.4%	Acinetobacter johnsonii
99.4%	Acinetobacter johnsonii
99.4%	Acinetobacter johnsonii
99.4%	Acinetobacter johnsonii
97.3%	Acinetobacter johnsonii
99.4%	Acinetobacter johnsonii
99.4%	Acinetobacter johnsonii
99.4%	Acinetobacter johnsonii
99.4%	Acinetobacter johnsonii
99.4%	Acinetobacter johnsonii
97.8%	Acinetobacter junii
99.4%	Acinetobacter junii
99.4%	Acinetobacter junii
99.4%	Acinetobacter junii
99.4%	Acinetobacter junii
99.4%	Acinetobacter junii
100.0%	Acinetobacter junii
99.4%	Acinetobacter junii
99.4%	Acinetobacter junii
99.4%	Acinetobacter junii
100.0%	Acinetobacter junii
99.4%	Acinetobacter junii
99.4%	Acinetobacter junii
96.8%	Acinetobacter junii
99.4%	Acinetobacter junii
99.4%	Acinetobacter junii
99.4%	Acinetobacter junii
99.4%	Acinetobacter junii
99.4%	Acinetobacter junii
99.4%	Acinetobacter junii
99.4%	Acinetobacter junii
99.4%	Acinetobacter junii
99.4%	Acinetobacter junii
99.4%	Acinetobacter junii
99.4%	Acinetobacter junii
99.4%	Acinetobacter junii
99.4%	Acinetobacter junii
99.4%	Acinetobacter junii
99.4%	Acinetobacter junii
99.4%	Acinetobacter junii
99.4%	Acinetobacter junii
100.0%	Acinetobacter junii
99.4%	Acinetobacter junii
99.4%	Acinetobacter junii
99.4%	Acinetobacter junii
99.4%	Acinetobacter junii
99.4%	Acinetobacter junii
99.4%	Acinetobacter junii
99.4%	Acinetobacter junii
99.4%	Acinetobacter junii
99.4%	Acinetobacter junii
99.4%	Acinetobacter junii
99.4%	Acinetobacter junii
99.4%	Acinetobacter junii
99.4%	Acinetobacter junii
99.4%	Acinetobacter junii
99.4%	Acinetobacter junii
99.4%	Acinetobacter junii
99.4%	Acinetobacter junii
99.4%	Acinetobacter junii
99.4%	Acinetobacter junii
99.4%	Acinetobacter junii
99.4%	Acinetobacter junii
99.4%	Acinetobacter junii
99.4%	Acinetobacter junii
99.4%	Acinetobacter junii
99.4%	Acinetobacter junii
99.4%	Acinetobacter junii
99.4%	Acinetobacter junii
99.4%	Acinetobacter junii
99.4%	Acinetobacter junii
100.0%	Acinetobacter junii
99.4%	Acinetobacter junii
99.4%	Acinetobacter junii
99.4%	Acinetobacter junii
99.4%	Acinetobacter junii
99.4%	Acinetobacter junii
99.4%	Acinetobacter junii
99.4%	Acinetobacter junii
99.4%	Acinetobacter junii
99.4%	Acinetobacter junii
99.4%	Acinetobacter junii
99.4%	Acinetobacter junii
99.4%	Acinetobacter junii
99.4%	Acinetobacter junii
99.4%	Acinetobacter junii
99.4%	Acinetobacter junii
99.4%	Acinetobacter junii
99.4%	Acinetobacter junii
99.4%	Acinetobacter junii
99.4%	Acinetobacter junii
99.4%	Acinetobacter junii
99.4%	Acinetobacter junii
99.4%	Acinetobacter junii
99.4%	Acinetobacter junii
99.4%	Acinetobacter junii
99.4%	Acinetobacter junii
99.4%	Acinetobacter junii
99.4%	Acinetobacter junii
99.4%	Acinetobacter junii
99.4%	Acinetobacter junii
99.4%	Acinetobacter junii
99.4%	Acinetobacter junii
99.4%	Acinetobacter junii
99.4%	Acinetobacter junii
100.0%	Acinetobacter junii
99.4%	Acinetobacter junii
99.4%	Acinetobacter junii
99.4%	Acinetobacter junii
99.4%	Acinetobacter junii
99.4%	Acinetobacter junii
99.4%	Acinetobacter junii
99.4%	Acinetobacter junii
99.4%	Acinetobacter junii
99.4%	Acinetobacter junii
100.0%	Acinetobacter junii
99.4%	Acinetobacter junii
99.4%	Acinetobacter junii
99.4%	Acinetobacter junii
99.4%	Acinetobacter junii
99.4%	Acinetobacter junii
99.4%	Acinetobacter junii
99.4%	Acinetobacter junii
100.0%	Acinetobacter junii
99.4%	Acinetobacter junii
99.4%	Acinetobacter junii
99.4%	Acinetobacter junii
99.4%	Acinetobacter junii
99.4%	Acinetobacter junii
99.4%	Acinetobacter junii
99.4%	Acinetobacter junii
99.4%	Acinetobacter junii
99.4%	Acinetobacter junii
99.4%	Acinetobacter junii
99.4%	Acinetobacter junii
99.4%	Acinetobacter junii
99.4%	Acinetobacter junii
99.4%	Acinetobacter junii
99.4%	Acinetobacter junii
99.4%	Acinetobacter junii
99.4%	Acinetobacter junii
99.4%	Acinetobacter junii
99.4%	Acinetobacter junii
99.4%	Acinetobacter junii
99.4%	Acinetobacter junii
99.4%	Acinetobacter junii
99.4%	Acinetobacter junii
99.4%	Acinetobacter junii
99.4%	Acinetobacter junii
99.4%	Acinetobacter junii
99.4%	Acinetobacter junii
99.4%	Acinetobacter junii
99.4%	Acinetobacter junii
99.4%	Acinetobacter junii
99.4%	Acinetobacter junii
99.4%	Acinetobacter junii
96.4%	Acinetobacter junii
99.4%	Acinetobacter junii
99.4%	Acinetobacter junii
99.4%	Acinetobacter junii
99.4%	Acinetobacter junii
99.4%	Acinetobacter junii
99.4%	Acinetobacter junii
99.4%	Acinetobacter junii
99.4%	Acinetobacter junii
99.4%	Acinetobacter junii
99.4%	Acinetobacter junii
99.4%	Acinetobacter junii
99.4%	Acinetobacter junii
99.4%	Acinetobacter junii
99.4%	Acinetobacter junii
99.4%	Acinetobacter junii
99.4%	Acinetobacter junii
99.4%	Acinetobacter junii
99.4%	Acinetobacter junii
99.4%	Acinetobacter junii
99.4%	Acinetobacter junii
99.4%	Acinetobacter junii
97.8%	Acinetobacter junii
99.4%	Acinetobacter junii
99.4%	Acinetobacter junii
99.4%	Acinetobacter junii
99.4%	Acinetobacter junii
99.4%	Acinetobacter junii
99.4%	Acinetobacter junii
99.4%	Acinetobacter junii
99.4%	Acinetobacter junii
99.4%	Acinetobacter junii
99.4%	Acinetobacter junii
99.4%	Acinetobacter junii
99.4%	Acinetobacter junii
99.4%	Acinetobacter junii
99.4%	Acinetobacter junii
99.4%	Acinetobacter junii
99.4%	Acinetobacter junii
99.4%	Acinetobacter junii
99.4%	Acinetobacter junii
99.4%	Acinetobacter junii
99.4%	Acinetobacter junii
99.4%	Acinetobacter junii
99.4%	Acinetobacter junii
99.4%	Acinetobacter junii
99.4%	Acinetobacter junii
99.4%	Acinetobacter junii
99.4%	Acinetobacter junii
100.0%	Acinetobacter junii
99.4%	Acinetobacter junii
99.4%	Acinetobacter junii
99.4%	Acinetobacter junii
99.4%	Acinetobacter junii
99.4%	Acinetobacter junii
99.4%	Acinetobacter junii
100.0%	Acinetobacter junii
99.4%	Acinetobacter junii
99.4%	Acinetobacter junii
99.4%	Acinetobacter junii
99.4%	Acinetobacter junii
99.4%	Acinetobacter junii
99.4%	Acinetobacter junii
99.4%	Acinetobacter junii
99.4%	Acinetobacter junii
99.4%	Acinetobacter junii
99.4%	Acinetobacter junii
99.4%	Acinetobacter junii
99.4%	Acinetobacter junii
99.4%	Acinetobacter junii
99.4%	Acinetobacter junii
99.6%	Acinetobacter junii
99.4%	Acinetobacter junii
99.4%	Acinetobacter junii
99.4%	Acinetobacter junii
99.4%	Acinetobacter junii
99.4%	Acinetobacter junii
98.9%	Acinetobacter junii
99.4%	Acinetobacter junii
99.4%	Acinetobacter junii
99.4%	Acinetobacter junii
99.4%	Acinetobacter junii
99.4%	Acinetobacter junii
99.4%	Acinetobacter junii
99.4%	Acinetobacter junii
99.4%	Acinetobacter junii
99.4%	Acinetobacter junii
99.4%	Acinetobacter junii
99.4%	Acinetobacter junii
99.4%	Acinetobacter junii
99.4%	Acinetobacter junii
99.4%	Acinetobacter junii
99.4%	Acinetobacter junii
99.4%	Acinetobacter junii
99.4%	Acinetobacter junii
99.4%	Acinetobacter junii
99.4%	Acinetobacter junii
100.0%	Acinetobacter junii
99.4%	Acinetobacter junii
99.4%	Acinetobacter junii
99.4%	Acinetobacter junii
99.4%	Acinetobacter junii
99.4%	Acinetobacter junii
99.4%	Acinetobacter junii
99.4%	Acinetobacter junii
99.4%	Acinetobacter junii
99.4%	Acinetobacter junii
99.4%	Acinetobacter junii
99.4%	Acinetobacter junii
99.4%	Acinetobacter junii
99.4%	Acinetobacter junii
99.4%	Acinetobacter junii
99.4%	Acinetobacter junii
99.4%	Acinetobacter junii
99.4%	Acinetobacter junii
99.4%	Acinetobacter junii
99.4%	Acinetobacter junii
99.4%	Acinetobacter junii
99.4%	Acinetobacter junii
99.4%	Acinetobacter junii
99.4%	Acinetobacter junii
99.4%	Acinetobacter junii
99.4%	Acinetobacter junii
99.4%	Acinetobacter junii
99.4%	Acinetobacter junii
99.4%	Acinetobacter junii
99.4%	Acinetobacter junii
99.4%	Acinetobacter junii
99.4%	Acinetobacter junii
99.4%	Acinetobacter junii
99.4%	Acinetobacter junii
99.4%	Acinetobacter junii
99.4%	Acinetobacter junii
99.4%	Acinetobacter junii
99.4%	Acinetobacter junii
99.4%	Acinetobacter junii
99.4%	Acinetobacter junii
99.4%	Acinetobacter junii
99.4%	Acinetobacter junii
99.4%	Acinetobacter junii
99.4%	Acinetobacter junii
99.6%	Acinetobacter junii
99.4%	Acinetobacter junii
99.4%	Acinetobacter junii
99.4%	Acinetobacter junii
99.4%	Acinetobacter junii
99.4%	Acinetobacter junii
99.4%	Acinetobacter junii
99.4%	Acinetobacter junii
99.4%	Acinetobacter junii
99.4%	Acinetobacter junii
99.4%	Acinetobacter junii
99.4%	Acinetobacter junii
99.4%	Acinetobacter junii
99.4%	Acinetobacter junii
99.4%	Acinetobacter junii
99.4%	Acinetobacter junii
99.4%	Acinetobacter junii
99.4%	Acinetobacter junii
99.4%	Acinetobacter junii
99.4%	Acinetobacter junii
99.4%	Acinetobacter junii
99.4%	Acinetobacter junii
99.4%	Acinetobacter junii
99.4%	Acinetobacter junii
99.4%	Acinetobacter junii
100.0%	Acinetobacter junii
99.4%	Acinetobacter junii
99.4%	Acinetobacter junii
99.4%	Acinetobacter junii
99.4%	Acinetobacter junii
99.4%	Acinetobacter junii
99.4%	Acinetobacter junii
99.4%	Acinetobacter junii
99.4%	Acinetobacter junii
99.4%	Acinetobacter junii
99.4%	Acinetobacter junii
99.4%	Acinetobacter junii
99.4%	Acinetobacter junii
99.4%	Acinetobacter junii
99.4%	Acinetobacter junii
99.4%	Acinetobacter junii
99.4%	Acinetobacter junii
99.4%	Acinetobacter junii
99.4%	Acinetobacter junii
99.4%	Acinetobacter junii
99.4%	Acinetobacter junii
99.4%	Acinetobacter junii
99.4%	Acinetobacter junii
99.4%	Acinetobacter junii
99.4%	Acinetobacter junii
99.4%	Acinetobacter junii
99.4%	Acinetobacter junii
99.4%	Acinetobacter junii
99.4%	Acinetobacter junii
99.4%	Acinetobacter junii
99.4%	Acinetobacter junii
99.4%	Acinetobacter junii
99.4%	Acinetobacter junii
99.4%	Acinetobacter junii
99.4%	Acinetobacter junii
99.4%	Acinetobacter junii
99.4%	Acinetobacter junii
99.4%	Acinetobacter junii
99.4%	Acinetobacter junii
99.4%	Acinetobacter junii
99.4%	Acinetobacter junii
99.4%	Acinetobacter junii
99.4%	Acinetobacter junii
99.4%	Acinetobacter junii
99.4%	Acinetobacter junii
99.4%	Acinetobacter junii
99.4%	Acinetobacter junii
99.4%	Acinetobacter junii
99.4%	Acinetobacter junii
99.4%	Acinetobacter junii
99.4%	Acinetobacter junii
99.4%	Acinetobacter junii
99.4%	Acinetobacter junii
99.4%	Acinetobacter junii
99.4%	Acinetobacter junii
99.4%	Acinetobacter junii
99.4%	Acinetobacter junii
99.4%	Acinetobacter junii
99.4%	Acinetobacter junii
99.4%	Acinetobacter junii
99.4%	Acinetobacter junii
99.4%	Acinetobacter junii
99.4%	Acinetobacter junii
99.4%	Acinetobacter junii
99.4%	Acinetobacter junii
99.4%	Acinetobacter junii
99.4%	Acinetobacter junii
99.4%	Acinetobacter junii
99.4%	Acinetobacter junii
99.4%	Acinetobacter junii
99.4%	Acinetobacter junii
99.4%	Acinetobacter junii
99.4%	Acinetobacter junii
99.4%	Acinetobacter junii
99.4%	Acinetobacter junii
99.4%	Acinetobacter junii
99.4%	Acinetobacter junii
99.4%	Acinetobacter junii
99.4%	Acinetobacter junii
99.4%	Acinetobacter junii
99.4%	Acinetobacter junii
99.4%	Acinetobacter junii
100.0%	Acinetobacter junii
99.4%	Acinetobacter junii
99.4%	Acinetobacter junii
99.4%	Acinetobacter junii
99.4%	Acinetobacter junii
99.4%	Acinetobacter junii
99.4%	Acinetobacter junii
99.4%	Acinetobacter junii
99.4%	Acinetobacter junii
99.4%	Acinetobacter junii
99.4%	Acinetobacter junii
99.4%	Acinetobacter junii
99.4%	Acinetobacter junii
99.4%	Acinetobacter junii
99.4%	Acinetobacter junii
99.4%	Acinetobacter junii
99.4%	Acinetobacter junii
99.4%	Acinetobacter junii
99.4%	Acinetobacter junii
99.4%	Acinetobacter junii
99.4%	Acinetobacter junii
99.4%	Acinetobacter junii
99.4%	Acinetobacter junii
99.4%	Acinetobacter junii
99.4%	Acinetobacter junii
99.4%	Acinetobacter junii
99.4%	Acinetobacter junii
99.4%	Acinetobacter junii
99.4%	Acinetobacter junii
99.4%	Acinetobacter junii
99.4%	Acinetobacter junii
99.4%	Acinetobacter junii
99.4%	Acinetobacter junii
99.4%	Acinetobacter junii
99.4%	Acinetobacter junii
99.4%	Acinetobacter junii
99.4%	Acinetobacter junii
99.4%	Acinetobacter junii
99.4%	Acinetobacter junii
99.4%	Acinetobacter junii
99.4%	Acinetobacter junii
99.4%	Acinetobacter junii
99.4%	Acinetobacter junii
99.4%	Acinetobacter junii
99.4%	Acinetobacter junii
99.4%	Acinetobacter junii
99.4%	Acinetobacter junii
99.4%	Acinetobacter junii
99.4%	Acinetobacter junii
99.4%	Acinetobacter junii
100.0%	Acinetobacter junii
99.4%	Acinetobacter junii
99.4%	Acinetobacter junii
99.4%	Acinetobacter junii
99.4%	Acinetobacter junii
99.4%	Acinetobacter junii
99.4%	Acinetobacter junii
99.4%	Acinetobacter junii
99.4%	Acinetobacter junii
99.4%	Acinetobacter junii
99.4%	Acinetobacter junii
99.4%	Acinetobacter junii
99.4%	Acinetobacter junii
99.4%	Acinetobacter junii
99.4%	Acinetobacter junii
99.4%	Acinetobacter junii
99.4%	Acinetobacter junii
99.4%	Acinetobacter junii
99.4%	Acinetobacter junii
99.4%	Acinetobacter junii
99.4%	Acinetobacter junii
99.4%	Acinetobacter junii
99.4%	Acinetobacter junii
99.4%	Acinetobacter junii
99.4%	Acinetobacter junii
99.4%	Acinetobacter junii
99.4%	Acinetobacter junii
99.4%	Acinetobacter junii
99.4%	Acinetobacter junii
99.4%	Acinetobacter junii
99.4%	Acinetobacter junii
99.4%	Acinetobacter junii
99.4%	Acinetobacter junii
99.4%	Acinetobacter junii
99.4%	Acinetobacter junii
99.4%	Acinetobacter junii
99.4%	Acinetobacter junii
99.4%	Acinetobacter junii
99.4%	Acinetobacter junii
99.4%	Acinetobacter junii
99.4%	Acinetobacter junii
99.4%	Acinetobacter junii
99.4%	Acinetobacter junii
99.4%	Acinetobacter junii
99.4%	Acinetobacter junii
99.4%	Acinetobacter junii
99.4%	Acinetobacter junii
99.4%	Acinetobacter junii
99.4%	Acinetobacter junii
99.4%	Acinetobacter junii
99.4%	Acinetobacter junii
99.4%	Acinetobacter junii
99.4%	Acinetobacter junii
99.4%	Acinetobacter junii
99.4%	Acinetobacter junii
99.4%	Acinetobacter junii
99.4%	Acinetobacter junii
99.4%	Acinetobacter junii
99.4%	Acinetobacter junii
99.4%	Acinetobacter junii
99.4%	Acinetobacter junii
99.4%	Acinetobacter junii
99.4%	Acinetobacter junii
99.4%	Acinetobacter junii
99.4%	Acinetobacter junii
99.4%	Acinetobacter junii
99.4%	Acinetobacter junii
99.4%	Acinetobacter junii
99.4%	Acinetobacter junii
99.4%	Acinetobacter junii
99.4%	Acinetobacter junii
99.4%	Acinetobacter junii
99.4%	Acinetobacter junii
99.4%	Acinetobacter junii
99.4%	Acinetobacter junii
99.4%	Acinetobacter junii
99.4%	Acinetobacter junii
99.4%	Acinetobacter junii
99.4%	Acinetobacter junii
99.4%	Acinetobacter junii
99.4%	Acinetobacter junii
99.4%	Acinetobacter junii
99.4%	Acinetobacter junii
99.4%	Acinetobacter junii
99.4%	Acinetobacter junii
99.4%	Acinetobacter junii
99.4%	Acinetobacter junii
99.4%	Acinetobacter junii
99.4%	Acinetobacter junii
99.4%	Acinetobacter junii
99.4%	Acinetobacter junii
99.4%	Acinetobacter junii
99.4%	Acinetobacter junii
99.4%	Acinetobacter junii
99.4%	Acinetobacter junii
99.4%	Acinetobacter junii
99.4%	Acinetobacter junii
99.4%	Acinetobacter junii
99.4%	Acinetobacter junii
99.4%	Acinetobacter junii
99.4%	Acinetobacter junii
99.4%	Acinetobacter junii
99.4%	Acinetobacter junii
99.4%	Acinetobacter junii
99.4%	Acinetobacter junii
99.4%	Acinetobacter junii
99.4%	Acinetobacter junii
99.4%	Acinetobacter junii
99.4%	Acinetobacter junii
99.4%	Acinetobacter junii
99.4%	Acinetobacter junii
99.4%	Acinetobacter junii
99.4%	Acinetobacter junii
99.4%	Acinetobacter junii
99.4%	Acinetobacter junii
99.4%	Acinetobacter junii
99.4%	Acinetobacter junii
99.4%	Acinetobacter junii
99.4%	Acinetobacter junii
99.4%	Acinetobacter junii
99.4%	Acinetobacter junii
99.4%	Acinetobacter junii
99.4%	Acinetobacter junii
99.4%	Acinetobacter junii
99.4%	Acinetobacter junii
99.4%	Acinetobacter junii
99.4%	Acinetobacter junii
99.4%	Acinetobacter junii
99.4%	Acinetobacter junii
99.4%	Acinetobacter junii
99.4%	Acinetobacter junii
99.4%	Acinetobacter junii
99.4%	Acinetobacter junii
99.4%	Acinetobacter junii
99.4%	Acinetobacter junii
99.4%	Acinetobacter junii
99.4%	Acinetobacter junii
99.4%	Acinetobacter junii
99.4%	Acinetobacter junii
99.4%	Acinetobacter junii
99.4%	Acinetobacter junii
99.4%	Acinetobacter junii
100.0%	Acinetobacter junii
99.4%	Acinetobacter junii
99.6%	Acinetobacter junii
99.4%	Acinetobacter junii
99.4%	Acinetobacter junii
99.4%	Acinetobacter junii
99.4%	Acinetobacter junii
99.4%	Acinetobacter junii
99.4%	Acinetobacter junii
99.4%	Acinetobacter junii
99.4%	Acinetobacter junii
99.4%	Acinetobacter junii
99.4%	Acinetobacter junii
99.4%	Acinetobacter junii
99.4%	Acinetobacter junii
99.4%	Acinetobacter junii
99.4%	Acinetobacter junii
99.4%	Acinetobacter junii
99.4%	Acinetobacter junii
99.4%	Acinetobacter junii
99.4%	Acinetobacter junii
99.4%	Acinetobacter junii
99.4%	Acinetobacter junii
99.4%	Acinetobacter junii
99.4%	Acinetobacter junii
99.4%	Acinetobacter junii
99.4%	Acinetobacter junii
99.4%	Acinetobacter junii
99.4%	Acinetobacter junii
99.4%	Acinetobacter junii
99.4%	Acinetobacter junii
99.4%	Acinetobacter junii
99.4%	Acinetobacter junii
99.4%	Acinetobacter junii
99.4%	Acinetobacter junii
99.4%	Acinetobacter junii
99.4%	Acinetobacter junii
99.4%	Acinetobacter junii
99.4%	Acinetobacter junii
99.4%	Acinetobacter junii
99.4%	Acinetobacter junii
99.4%	Acinetobacter junii
99.4%	Acinetobacter junii
99.4%	Acinetobacter junii
99.4%	Acinetobacter junii
99.4%	Acinetobacter junii
99.4%	Acinetobacter junii
99.4%	Acinetobacter junii
99.4%	Acinetobacter junii
99.4%	Acinetobacter junii
99.4%	Acinetobacter junii
99.4%	Acinetobacter junii
99.4%	Acinetobacter junii
99.4%	Acinetobacter junii
99.4%	Acinetobacter junii
99.4%	Acinetobacter junii
99.4%	Acinetobacter junii
99.4%	Acinetobacter junii
99.4%	Acinetobacter junii
99.4%	Acinetobacter junii
99.4%	Acinetobacter junii
99.4%	Acinetobacter junii
99.4%	Acinetobacter junii
99.4%	Acinetobacter junii
99.4%	Acinetobacter junii
99.4%	Acinetobacter junii
99.4%	Acinetobacter junii
99.4%	Acinetobacter junii
99.4%	Acinetobacter junii
99.4%	Acinetobacter junii
99.4%	Acinetobacter junii
99.4%	Acinetobacter junii
99.4%	Acinetobacter junii
99.4%	Acinetobacter junii
99.4%	Acinetobacter junii
99.4%	Acinetobacter junii
99.4%	Acinetobacter junii
99.4%	Acinetobacter junii
99.4%	Acinetobacter junii
99.4%	Acinetobacter junii
99.4%	Acinetobacter junii
99.4%	Acinetobacter junii
99.4%	Acinetobacter junii
99.4%	Acinetobacter junii
99.4%	Acinetobacter junii
99.4%	Acinetobacter junii
99.4%	Acinetobacter junii
99.4%	Acinetobacter junii
99.4%	Acinetobacter junii
99.4%	Acinetobacter junii
99.4%	Acinetobacter junii
99.4%	Acinetobacter junii
99.4%	Acinetobacter junii
99.4%	Acinetobacter junii
99.4%	Acinetobacter junii
99.4%	Acinetobacter junii
99.4%	Acinetobacter junii
99.4%	Acinetobacter junii
99.4%	Acinetobacter junii
99.4%	Acinetobacter junii
99.4%	Acinetobacter junii
99.4%	Acinetobacter junii
99.4%	Acinetobacter junii
99.4%	Acinetobacter junii
99.4%	Acinetobacter junii
99.4%	Acinetobacter junii
99.4%	Acinetobacter junii
99.4%	Acinetobacter junii
99.4%	Acinetobacter junii
99.4%	Acinetobacter junii
99.4%	Acinetobacter junii
99.4%	Acinetobacter junii
99.4%	Acinetobacter junii
99.4%	Acinetobacter junii
99.4%	Acinetobacter junii
99.4%	Acinetobacter junii
99.4%	Acinetobacter junii
99.4%	Acinetobacter junii
99.4%	Acinetobacter junii
99.4%	Acinetobacter junii
99.4%	Acinetobacter junii
99.4%	Acinetobacter junii
99.4%	Acinetobacter junii
99.4%	Acinetobacter junii
99.4%	Acinetobacter junii
99.4%	Acinetobacter junii
99.4%	Acinetobacter junii
99.4%	Acinetobacter junii
99.4%	Acinetobacter junii
99.4%	Acinetobacter junii
99.4%	Acinetobacter junii
99.4%	Acinetobacter junii
99.4%	Acinetobacter junii
99.4%	Acinetobacter junii
99.4%	Acinetobacter junii
99.4%	Acinetobacter junii
99.4%	Acinetobacter junii
99.4%	Acinetobacter junii
99.4%	Acinetobacter junii
99.4%	Acinetobacter junii
99.4%	Acinetobacter junii
99.4%	Acinetobacter junii
99.4%	Acinetobacter junii
99.4%	Acinetobacter junii
99.4%	Acinetobacter junii
99.4%	Acinetobacter junii
99.4%	Acinetobacter junii
99.4%	Acinetobacter junii
99.4%	Acinetobacter junii
99.4%	Acinetobacter junii
99.4%	Acinetobacter junii
99.4%	Acinetobacter junii
99.4%	Acinetobacter junii
99.4%	Acinetobacter junii
99.4%	Acinetobacter junii
99.4%	Acinetobacter junii
99.4%	Acinetobacter junii
99.4%	Acinetobacter junii
99.4%	Acinetobacter junii
99.4%	Acinetobacter junii
99.4%	Acinetobacter junii
99.4%	Acinetobacter junii
99.4%	Acinetobacter junii
99.4%	Acinetobacter junii
99.4%	Acinetobacter junii
99.4%	Acinetobacter junii
99.4%	Acinetobacter junii
99.4%	Acinetobacter junii
99.4%	Acinetobacter junii
99.4%	Acinetobacter junii
99.4%	Acinetobacter junii
99.4%	Acinetobacter junii
99.4%	Acinetobacter junii
99.4%	Acinetobacter junii
99.4%	Acinetobacter junii
99.4%	Acinetobacter junii
99.4%	Acinetobacter junii
99.4%	Acinetobacter junii
99.4%	Acinetobacter junii
99.4%	Acinetobacter junii
99.4%	Acinetobacter junii
99.4%	Acinetobacter junii
99.4%	Acinetobacter junii
99.4%	Acinetobacter junii
99.4%	Acinetobacter junii
99.4%	Acinetobacter junii
99.4%	Acinetobacter junii
99.4%	Acinetobacter junii
99.4%	Acinetobacter junii
99.4%	Acinetobacter junii
99.4%	Acinetobacter junii
99.4%	Acinetobacter junii
99.4%	Acinetobacter junii
99.4%	Acinetobacter junii
99.4%	Acinetobacter junii
99.4%	Acinetobacter junii
99.4%	Acinetobacter junii
99.4%	Acinetobacter junii
99.4%	Acinetobacter junii
99.4%	Acinetobacter junii
99.4%	Acinetobacter junii
99.4%	Acinetobacter junii
99.4%	Acinetobacter junii
99.4%	Acinetobacter junii
99.4%	Acinetobacter junii
99.4%	Acinetobacter junii
99.4%	Acinetobacter junii
99.4%	Acinetobacter junii
99.4%	Acinetobacter junii
99.4%	Acinetobacter junii
99.4%	Acinetobacter junii
99.4%	Acinetobacter junii
99.4%	Acinetobacter junii
99.4%	Acinetobacter junii
99.4%	Acinetobacter junii
99.4%	Acinetobacter junii
99.4%	Acinetobacter junii
99.4%	Acinetobacter junii
99.4%	Acinetobacter junii
99.4%	Acinetobacter junii
99.4%	Acinetobacter junii
99.4%	Acinetobacter junii
99.4%	Acinetobacter junii
99.4%	Acinetobacter junii
99.4%	Acinetobacter junii
99.4%	Acinetobacter junii
99.4%	Acinetobacter junii
100.0%	Pseudomonas composti
100.0%	Pseudomonas composti
99.4%	Pseudomonas composti
99.6%	Pseudomonas composti
99.4%	Pseudomonas composti
100.0%	Pseudomonas composti
100.0%	Haemophilus parainfluenzae
99.4%	Geobacillus kaustophilus
99.4%	Geobacillus kaustophilus
99.4%	Geobacillus kaustophilus
99.4%	Geobacillus kaustophilus
99.4%	Geobacillus kaustophilus
99.4%	Geobacillus kaustophilus
99.4%	Geobacillus kaustophilus
99.4%	Geobacillus stearothermophilus
99.4%	Geobacillus stearothermophilus
99.4%	Geobacillus stearothermophilus
99.4%	Geobacillus stearothermophilus
99.4%	Geobacillus stearothermophilus
99.4%	Geobacillus stearothermophilus
99.4%	Geobacillus stearothermophilus
99.4%	Geobacillus stearothermophilus
99.4%	Geobacillus stearothermophilus
99.4%	Lactococcus lactis
99.4%	Lactococcus lactis
99.4%	Lactococcus lactis
100.0%	Dolosigranulum pigrum
100.0%	Curvibacter delicatus
99.4%	Veillonella tobetsuensis
99.4%	Acinetobacter lwoffii
99.4%	Curvibacter fontanus
99.4%	Acinetobacter johnsonii
99.4%	Streptococcus thermophilus
99.4%	Streptococcus thermophilus
99.4%	Streptococcus thermophilus
99.4%	Streptococcus thermophilus
99.4%	Streptococcus thermophilus
99.4%	Streptococcus thermophilus
99.4%	Streptococcus thermophilus
99.4%	Streptococcus thermophilus
99.4%	Streptococcus thermophilus
99.4%	Streptococcus thermophilus
99.4%	Streptococcus thermophilus
99.4%	Streptococcus thermophilus
99.4%	Streptococcus thermophilus
99.4%	Streptococcus thermophilus
99.4%	Streptococcus thermophilus
99.4%	Streptococcus thermophilus
99.4%	Streptococcus thermophilus
99.4%	Streptococcus thermophilus
99.4%	Streptococcus thermophilus
99.4%	Streptococcus thermophilus
99.4%	Streptococcus thermophilus
99.4%	Streptococcus thermophilus
99.4%	Streptococcus thermophilus
99.4%	Streptococcus thermophilus
99.4%	Streptococcus thermophilus
99.4%	Streptococcus thermophilus
99.4%	Streptococcus thermophilus
99.4%	Streptococcus thermophilus
99.4%	Streptococcus thermophilus
99.4%	Streptococcus thermophilus
99.4%	Streptococcus thermophilus
99.4%	Streptococcus thermophilus
99.4%	Streptococcus thermophilus
99.4%	Streptococcus thermophilus
99.4%	Streptococcus thermophilus
99.4%	Streptococcus thermophilus
99.4%	Streptococcus thermophilus
99.4%	Streptococcus thermophilus
99.4%	Streptococcus thermophilus
99.4%	Streptococcus thermophilus
99.4%	Streptococcus thermophilus
99.4%	Streptococcus thermophilus
99.4%	Streptococcus thermophilus
99.4%	Streptococcus thermophilus
99.4%	Streptococcus thermophilus
99.4%	Streptococcus thermophilus
99.4%	Streptococcus thermophilus
99.4%	Streptococcus thermophilus
99.4%	Streptococcus thermophilus
99.4%	Streptococcus thermophilus
99.4%	Streptococcus thermophilus
99.4%	Streptococcus thermophilus
99.4%	Streptococcus thermophilus
99.4%	Streptococcus thermophilus
99.4%	Streptococcus thermophilus
99.4%	Streptococcus thermophilus
99.4%	Streptococcus thermophilus
99.4%	Streptococcus thermophilus
99.4%	Streptococcus thermophilus
99.4%	Streptococcus thermophilus
99.4%	Streptococcus thermophilus
99.4%	Streptococcus thermophilus
99.4%	Streptococcus thermophilus
99.4%	Streptococcus thermophilus
99.4%	Streptococcus thermophilus
99.4%	Streptococcus thermophilus
99.4%	Streptococcus thermophilus
99.4%	Streptococcus thermophilus
99.4%	Streptococcus thermophilus
100.0%	Streptococcus thermophilus
99.4%	Streptococcus thermophilus
99.4%	Streptococcus thermophilus
99.4%	Streptococcus thermophilus
99.4%	Streptococcus thermophilus
99.4%	Streptococcus thermophilus
99.4%	Streptococcus thermophilus
99.4%	Streptococcus thermophilus
99.4%	Streptococcus thermophilus
99.4%	Streptococcus thermophilus
99.4%	Streptococcus thermophilus
99.4%	Streptococcus thermophilus
99.4%	Streptococcus thermophilus
99.4%	Streptococcus thermophilus
99.4%	Streptococcus thermophilus
99.4%	Streptococcus thermophilus
99.4%	Streptococcus thermophilus
99.4%	Streptococcus thermophilus
99.4%	Streptococcus thermophilus
99.4%	Streptococcus thermophilus
95.5%	Polaromonas aquatica
97.3%	Leptothrix mobilis
99.6%	Granulicatella adiacens
100.0%	Aquabacterium parvum
100.0%	Aquabacterium parvum
100.0%	Aquabacterium parvum
99.4%	Aquabacterium parvum
100.0%	Aquabacterium parvum
100.0%	Aquabacterium parvum
99.4%	Hydrogenobacter subterraneus
99.4%	Hydrogenobacter subterraneus
99.4%	Hydrogenobacter subterraneus
99.4%	Pandoraea iniqua
99.4%	Pandoraea iniqua
99.4%	Pseudomonas nitrititolerans
99.4%	Pseudomonas nitrititolerans
99.4%	Pseudomonas aylmerense
99.4%	Pseudomonas jilinensis
99.4%	Pseudomonas hutmensis
99.4%	Pseudomonas hutmensis
99.4%	Streptococcus periodonticum
99.4%	Streptococcus periodonticum
99.4%	Streptococcus periodonticum
99.4%	Aeribacillus composti
99.4%	Delftia rhizosphaerae
99.4%	Delftia rhizosphaerae
99.4%	Delftia rhizosphaerae
99.4%	Delftia rhizosphaerae
99.4%	Delftia rhizosphaerae
99.4%	Delftia rhizosphaerae
99.4%	Delftia rhizosphaerae
99.4%	Pseudomonas lactis
99.4%	Pseudomonas lactis
99.4%	Pseudomonas lactis
99.4%	Pseudomonas lactis
99.4%	Pseudomonas lactis
99.4%	Pseudomonas lactis
99.4%	Pseudomonas lactis
99.4%	Pseudomonas lactis
99.4%	Pseudomonas lactis
99.4%	Pseudomonas lactis
99.4%	Pseudomonas lactis
99.4%	Pseudomonas lactis
99.4%	Pseudomonas lactis
99.4%	Pseudomonas lactis
99.4%	Pseudomonas lactis
99.4%	Pseudomonas lactis
99.4%	Pseudomonas lactis
99.4%	Pseudomonas lactis
99.4%	Pseudomonas lactis
99.4%	Pseudomonas lactis
99.4%	Pseudomonas lactis
99.4%	Pseudomonas lactis
[truncated: 106,202 more rows]
