# Supplementary material for: Revealing the Microbiome of Four Different Thermal Springs in Turkey with Environmental DNA Metabarcoding
Source: Biology (Basel). 2022 Jun 30;11(7):998. doi: 10.3390/biology11070998 (PMC9311576; doi:10.3390/biology11070998)
Supplement: Supplementary file 1 [file biology-11-00998-s001.zip › Supplementary Table S3/16y.c2.l100.clean.csv]

% Pairwise Identity	Organism
96.8%	Thermodesulfitimonas autotrophica
98.4%	Methylocaldum szegediense
100.0%	Bacillus mesophilus
100.0%	Geobacillus kaustophilus
100.0%	Geobacillus stearothermophilus
100.0%	Acinetobacter lwoffii
100.0%	Streptococcus thermophilus
100.0%	Pseudomonas hutmensis
100.0%	Pseudomonas lactis
100.0%	Rectinema cohabitans
100.0%	Lactobacillus crispatus
100.0%	Lactobacillus delbrueckii
100.0%	Pseudomonas oryzihabitans
100.0%	Lysinibacillus contaminans
100.0%	Thermoanaerobaculum aquaticum
100.0%	Vulcaniibacterium thermophilum
100.0%	Paenisporosarcina indica
100.0%	Streptococcus thermophilus
100.0%	Lactobacillus iners
100.0%	Aquicella lusitana
100.0%	Rectinema cohabitans
99.4%	Aeribacillus composti
99.4%	Acinetobacter johnsonii
99.4%	Streptococcus thermophilus
99.4%	Pandoraea iniqua
99.4%	Rectinema cohabitans
99.4%	Thermoanaerobaculum aquaticum
99.4%	Thermoanaerobaculum aquaticum
99.4%	Treponema caldarium
99.4%	Polynucleobacter aenigmaticus
99.4%	Thermoanaerobaculum aquaticum
98.9%	Aeribacillus composti
98.9%	Bacillus borbori
98.9%	Geobacter metallireducens
100.0%	Ignavibacterium album
98.8%	Pandoraea iniqua
98.8%	Pandoraea iniqua
98.8%	Pandoraea iniqua
98.8%	Immundisolibacter cernigliae
98.8%	Massilia eurypsychrophila
98.8%	Anoxybacillus flavithermus
98.8%	Anoxybacillus mongoliensis
98.8%	Thermoanaerobaculum aquaticum
98.8%	Thermoanaerobaculum aquaticum
98.8%	Thermoanaerobaculum aquaticum
98.8%	Sulfuricaulis limicola
98.8%	Anoxybacillus flavithermus
98.8%	Thermoanaerobaculum aquaticum
98.3%	Bacillus borbori
98.3%	Bacillus borbori
98.3%	Acinetobacter johnsonii
98.8%	Thermoanaerobaculum aquaticum
98.3%	Geobacter metallireducens
98.3%	Anoxybacillus flavithermus
98.3%	Pseudomonas oryzihabitans
98.3%	Methylocaldum szegediense
98.3%	Sulfuricaulis limicola
97.7%	Bacillus borbori
100.0%	Moorella stamsii
99.4%	Arthrobacter bussei
97.7%	Annwoodia aquaesulis
97.7%	Methylocaldum szegediense
97.7%	Sulfuricaulis limicola
97.7%	Gaiella occulta
100.0%	Thermoanaerobaculum aquaticum
97.7%	Rectinema cohabitans
98.2%	Hydrotalea flava
100.0%	Thermodesulfitimonas autotrophica
97.1%	Methyloversatilis discipulorum
97.1%	Methyloversatilis thermotolerans
97.1%	Thermoanaerobaculum aquaticum
97.1%	Thermoanaerobaculum aquaticum
99.4%	Thermoanaerobaculum aquaticum
97.1%	Fontimonas thermophila
97.6%	Hydrotalea flava
97.6%	Hydrotalea flava
97.1%	Thermoanaerobaculum aquaticum
96.5%	Thermoanaerobaculum aquaticum
96.5%	Thermoanaerobaculum aquaticum
96.5%	Methyloversatilis discipulorum
96.5%	Fontimonas thermophila
96.5%	Fontimonas thermophila
100.0%	Kocuria salina
100.0%
100.0%	Kocuria arsenatis
97.0%	Hydrotalea flava
100.0%	Micrococcus luteus
96.0%	Thermoanaerobaculum aquaticum
96.0%	Thermoanaerobaculum aquaticum
98.1%	Thermoanaerobaculum aquaticum
100.0%	Desulfotomaculum profundi
99.3%	Lawsonella clevelandensis
99.3%	Nocardioides albidus
95.4%	Methylothermus subterraneus
95.4%	Desulfovibrio butyratiphilus
95.4%	Sulfuritortus calidifontis
95.4%	Georgfuchsia toluolica
95.4%	Thermoanaerobaculum aquaticum
95.4%	Azoarcus olearius
100.0%	Anaerolinea thermophila
100.0%	Thermodesulfovibrio yellowstonii
100.0%	Desulfurispora thermophila
100.0%	Bellilinea caldifistulae
95.4%	Azoarcus evansii
100.0%	Phenylobacterium terrae
100.0%	Stakelama algicida
100.0%	Ciceribacter thiooxidans
100.0%	Sphingomonas hengshuiensis
100.0%	Sphingobium phenoxybenzoativorans
100.0%	Methyloceanibacter caenitepidi
100.0%	Alsobacter metallidurans
95.3%	Gaiella occulta
100.0%	Brevundimonas viscosa
100.0%	Finegoldia magna
97.5%	Thermoanaerobaculum aquaticum
100.0%	Hyphomicrobium aestuarii
100.0%	Sulfurihydrogenibium azorense
100.0%	Bellilinea caldifistulae
99.3%	Desulfofundulus thermoacetoxidans
99.3%	Desulfotomaculum profundi
98.7%	Lawsonella clevelandensis
98.7%	Lawsonella clevelandensis
94.9%	Methylothermus subterraneus
94.8%	Sulfuritortus calidifontis
94.8%	Rectinema cohabitans
98.7%	Kocuria arsenatis
99.3%	Geosporobacter ferrireducens
94.8%	Georgfuchsia toluolica
94.8%	Zoogloea caeni
99.3%	Desulfurispora thermophila
99.3%	Desulfurispora thermophila
99.3%	Bellilinea caldifistulae
99.3%	Bellilinea caldifistulae
99.3%	Bellilinea caldifistulae
99.3%	Ciceribacter thiooxidans
99.3%	Psychromarinibacter halotolerans
99.3%	Pseudorhodoplanes sinuspersici
99.3%	Sphingobium phenoxybenzoativorans
99.3%	Defluviimonas aquaemixtae
99.3%	Methyloceanibacter caenitepidi
98.7%	Desulfotomaculum nigrificans
98.7%	Pelotomaculum isophthalicicum
98.7%	Pelotomaculum isophthalicicum
98.7%	Pelotomaculum propionicicum
98.7%
99.3%	Alsobacter metallidurans
94.3%	Methylothermus subterraneus
98.7%	Salimesophilobacter vulgaris
95.3%	Ignavibacterium album
94.2%	Rectinema cohabitans
94.2%	Georgfuchsia toluolica
94.2%	Georgfuchsia toluolica
94.2%	Georgfuchsia toluolica
94.2%	Georgfuchsia toluolica
94.3%	Zoogloea caeni
98.7%	Desulfurispora thermophila
99.3%	Meiothermus timidus
98.7%	Bellilinea caldifistulae
94.2%	Azovibrio restrictus
98.6%	Microvirga brassicacearum
98.6%	Pseudorhodoplanes sinuspersici
98.6%	Sphingobium phenoxybenzoativorans
98.6%	Sphingobium phenoxybenzoativorans
94.2%	Solimonas terrae
98.6%	Methyloceanibacter caenitepidi
98.6%	Brevundimonas viscosa
98.0%	Desulfotomaculum nigrificans
96.3%	Thermoanaerobaculum aquaticum
94.2%	Kofleria flava
98.0%	Pelotomaculum isophthalicicum
98.0%	Pelotomaculum isophthalicicum
98.0%	Pelotomaculum isophthalicicum
98.0%	Pelotomaculum propionicicum
98.0%	Pelotomaculum propionicicum
93.6%	Geomonas soli
96.2%	Thermodesulfitimonas autotrophica
93.6%	Thioprofundum lithotrophicum
94.7%	Ignavibacterium album
93.7%	Tepidimonas ignava
98.0%	Lichenihabitans psoromatis
97.4%	Desulfocucumis palustris
98.6%	Sphingobium hydrophobicum
93.6%	Sulfuricaulis limicola
93.6%	Sulfuricaulis limicola
95.6%	Thermoanaerobaculum aquaticum
97.4%	Pelotomaculum schinkii
93.2%	Desulfatirhabdium butyrativorans
93.6%	Kofleria flava
93.6%	Kofleria flava
97.4%	Pelotomaculum isophthalicicum
97.4%	Pelotomaculum isophthalicicum
97.4%	Pelotomaculum isophthalicicum
97.4%	Pelotomaculum isophthalicicum
97.4%	Pelotomaculum propionicicum
97.3%
93.6%	Methylothermus subterraneus
94.1%	Ignavibacterium album
93.1%	Geomonas soli
95.6%	Thermodesulfitimonas autotrophica
95.6%	Thermodesulfitimonas autotrophica
96.2%	Thermodesulfitimonas autotrophica
93.1%	Thiocapsa marina
97.9%	Thermodesulfovibrio yellowstonii
93.1%	Annwoodia aquaesulis
93.1%	Thioalkalivibrio thiocyanodenitrificans
95.1%	Nitrospira moscoviensis
97.3%	Oceanibaculum nanhaiense
96.7%	Desulfocucumis palustris
93.0%	Sulfuricaulis limicola
96.7%	Pelotomaculum schinkii
96.7%	Pelotomaculum schinkii
93.0%	Kofleria flava
96.7%	Pelotomaculum isophthalicicum
96.7%	Pelotomaculum propionicicum
97.3%	Desulfocucumis palustris
96.7%
92.6%	Sporomusa termitida
96.7%	Hungateiclostridium alkalicellulosi
96.7%	Pelotomaculum isophthalicicum
96.6%	Desulfocucumis palustris
92.5%	Thiocapsa marina
92.9%	Georgfuchsia toluolica
100.0%	Thermoanaerobaculum aquaticum
92.5%	Annwoodia aquaesulis
94.4%	Nitrospira moscoviensis
94.4%	Nitrospira moscoviensis
92.5%	Thiobacter subterraneus
96.0%	Desulfocucumis palustris
96.0%	Desulfocucumis palustris
96.0%	Desulfocucumis palustris
92.5%	Thiocapsa marina
96.0%	Pelotomaculum thermopropionicum
96.1%	Pelotomaculum schinkii
92.6%	Kofleria flava
92.6%	Kofleria flava
96.0%	Pelotomaculum isophthalicicum
96.0%	Pelotomaculum propionicicum
96.6%	Oceanibaculum nanhaiense
95.4%	Desulfocucumis palustris
95.5%	Thermotunica guangxiensis
96.0%	Hungateiclostridium alkalicellulosi
92.4%	Methylothermus subterraneus
92.4%	Hydrogenophilus hirschii
96.0%	Pelotomaculum schinkii
96.0%	Pelotomaculum terephthalicicum
91.9%	Annwoodia aquaesulis
96.0%	Pelotomaculum isophthalicicum
96.0%	Pelotomaculum isophthalicicum
92.0%	Peredibacter starrii
95.4%	Desulfocucumis palustris
95.4%	Desulfocucumis palustris
95.4%	Desulfocucumis palustris
95.9%	Desulfocucumis palustris
91.9%	Sulfuricaulis limicola
91.9%	Sulfuricaulis limicola
95.9%	Paludibaculum fermentans
95.9%	Paludibaculum fermentans
95.4%	Pelotomaculum schinkii
91.9%	Thiocapsa marina
91.9%	Hydrogenophilus thermoluteolus
95.4%	Pelotomaculum thermopropionicum
95.4%	Pelotomaculum thermopropionicum
95.4%	Pelotomaculum schinkii
95.9%	Pelotomaculum isophthalicicum
95.4%	Pelotomaculum propionicicum
96.0%	Levilinea saccharolytica
95.4%	Pseudoclostridium thermosuccinogenes
91.4%	Desulfosalsimonas propionicica
91.9%	Hydrogenophilus hirschii
93.8%	Pseudonocardia spinosa
91.4%	Desulfobacca acetoxidans
95.4%	Hungateiclostridium thermocellum
91.4%	Desulfomonile tiedjei
95.4%	Pelotomaculum isophthalicicum
91.5%	Carboxydocella thermautotrophica
91.4%	Desulfomonile limimaris
95.3%	Tenggerimyces flavus
91.5%	Desulfonatronobacter acidivorans
95.3%	Gracilibacter thermotolerans
91.3%	Thermoanaerobaculum aquaticum
91.6%	Massilia niabensis
95.3%	Desulfocucumis palustris
94.7%	Irregularibacter muris
91.4%	Symbiobacterium terraclitae
95.3%	Aquihabitans daechungensis
91.3%	Gaiella occulta
94.8%	Pseudonocardia spinosa
92.7%	Thermodesulfovibrio yellowstonii
95.3%	Pelotomaculum schinkii
91.4%	Kofleria flava
90.9%	Symbiobacterium terraclitae
90.9%	Sporomusa intestinalis
95.2%	Thermomarinilinea lacunifontana
90.8%	Desulfosalsimonas propionicica
91.3%	Methylothermus subterraneus
90.8%	Desulfobacca acetoxidans
90.9%	Desulfomonile tiedjei
90.9%	Desulfomonile tiedjei
90.8%	Duganella qianjiadongensis
94.6%	Hungateiclostridium saccincola
94.6%	Tenggerimyces flavus
94.6%	Tenggerimyces flavus
90.8%	Symbiobacterium terraclitae
90.8%	Symbiobacterium terraclitae
94.6%	Thermomarinilinea lacunifontana
90.9%	Desulfonatronobacter acidivorans
91.2%	Thiocapsa marina
94.7%	Gracilibacter thermotolerans
94.0%	Desulfocucumis palustris
94.6%	Desulfocucumis palustris
94.0%	Irregularibacter muris
94.6%	Thermomarinilinea lacunifontana
90.8%	Thiocapsa marina
92.5%	Thermodesulfovibrio yellowstonii
90.8%	Kofleria flava
94.1%	Pelotomaculum isophthalicicum
90.7%	Symbiobacterium terraclitae
90.3%	Desulfocarbo indianensis
90.2%	Desulfosalsimonas propionicica
91.6%	Thermodesulfovibrio yellowstonii
90.3%	Desulfococcus multivorans
90.3%	Desulfovibrio aminophilus
90.4%	Haliangium tepidum
94.0%	Dehalogenimonas formicexedens
90.2%	Dethiosulfatarculus sandiegensis
90.2%	Symbiobacterium terraclitae
94.6%	Thermomarinilinea lacunifontana
90.4%	Thermosulfurimonas dismutans
94.0%	Thermoanaerobacterium thermostercoris
90.6%	Oxalicibacterium horti
94.0%	Caldilinea aerophila
91.6%	Thermodesulfovibrio yellowstonii
92.5%	Caldanaerovirga acetigignens
90.2%	Desulfovirga adipica
93.4%	Irregularibacter muris
90.2%	Symbiobacterium terraclitae
90.2%	Symbiobacterium terraclitae
90.2%	Symbiobacterium terraclitae
90.6%	Symbiobacterium terraclitae
90.2%	Symbiobacterium terraclitae
93.4%	Sphaerobacter thermophilus
91.5%	Thermodesulfovibrio yellowstonii
92.4%	Thermodesulfovibrio yellowstonii
90.1%	Desulfovirga adipica
89.8%	Geobacter sulfurreducens
89.7%	Desulfocarbo indianensis
89.7%	Desulfocarbo indianensis
89.8%	Desulfonatronobacter acidivorans
89.3%	Melioribacter roseus
93.3%	Hungateiclostridium thermocellum
91.4%	Nitratifractor salsuginis
91.5%	Thermodesulfovibrio yellowstonii
89.7%	Desulfococcus multivorans
89.7%	Desulfococcus multivorans
89.7%	Desulfovirga adipica
89.7%	Desulfovibrio longus
93.9%	Dehalogenimonas formicexedens
91.5%	Endomicrobium proavitum
89.7%	Symbiobacterium terraclitae
89.7%	Symbiobacterium terraclitae
89.7%	Symbiobacterium terraclitae
89.7%	Symbiobacterium terraclitae
89.7%	Symbiobacterium terraclitae
89.7%	Symbiobacterium terraclitae
89.7%	Symbiobacterium terraclitae
93.3%	Thermomarinilinea lacunifontana
93.3%	Thermomarinilinea lacunifontana
93.4%	Desulfofundulus thermocisternus
89.8%	Thermoanaerobaculum aquaticum
89.7%	Thermoanaerobaculum aquaticum
93.3%	Dehalogenimonas formicexedens
91.4%	Endomicrobium proavitum
91.4%	Endomicrobium proavitum
89.7%	Parviterribacter kavangonensis
92.7%	Irregularibacter muris
89.7%	Symbiobacterium terraclitae
89.7%	Symbiobacterium terraclitae
89.7%	Symbiobacterium terraclitae
89.7%	Symbiobacterium terraclitae
93.2%	Paludibaculum fermentans
89.7%	Labilithrix luteola
93.3%	Thermodesulfovibrio yellowstonii
93.3%	Thermodesulfovibrio yellowstonii
93.3%	Thermodesulfovibrio yellowstonii
91.4%	Endomicrobium proavitum
89.2%	Geobacter sulfurreducens
89.1%	Geobacter sulfurreducens
89.7%	Thermosulfurimonas dismutans
89.1%	Desulfovibrio gigas
89.2%	Desulfonatronobacter acidivorans
89.2%	Desulfonatronobacter acidivorans
89.3%	Hippea jasoniae
92.3%	Hungateiclostridium thermocellum
91.3%	Thermodesulfovibrio yellowstonii
89.1%	Desulfovirga adipica
89.1%	Desulfovirga adipica
91.3%	Moorella glycerini
89.5%	Desulfovibrio longus
93.2%	Dehalogenimonas formicexedens
92.7%	Dehalogenimonas formicexedens
93.2%	Dehalogenimonas formicexedens
89.1%	Symbiobacterium terraclitae
89.1%	Symbiobacterium terraclitae
89.1%	Symbiobacterium terraclitae
93.2%	Paludibaculum fermentans
93.2%	Paludibaculum fermentans
92.6%	Thermogemmatispora carboxidivorans
92.7%	Thermomarinilinea lacunifontana
92.6%	Thermomarinilinea lacunifontana
92.6%	Thermomarinilinea lacunifontana
93.2%	Thermomarinilinea lacunifontana
89.3%	Thermoanaerobaculum aquaticum
89.1%	Brevinema andersonii
89.2%	Desulfarculus baarsii
93.2%	Thermodesulfovibrio yellowstonii
96.2%	Pelotomaculum schinkii
92.2%	Caldanaerovirga acetigignens
89.1%	Geoalkalibacter ferrihydriticus
89.1%	Desulfovibrio piger
89.1%	Pelobacter acetylenicus
89.5%	Gimesia maris
89.1%	Dissulfurimicrobium hydrothermale
89.1%	Parviterribacter kavangonensis
89.1%	Parviterribacter kavangonensis
89.0%	Limisphaera ngatamarikiensis
92.6%	Thermomarinilinea lacunifontana
92.6%	Hydrogenispora ethanolica
89.4%	Gaiella occulta
92.6%	Thermoclostridium stercorarium
92.6%	Thermoclostridium stercorarium
92.6%	Thermodesulfovibrio yellowstonii
91.2%	Thermodesulfovibrio yellowstonii
92.6%	Caldanaerovirga acetigignens
92.6%	Caloramator proteoclasticus
89.1%	Desulfatibacillum alkenivorans
89.3%	Desulfococcus biacutus
92.6%	Dehalogenimonas formicexedens
92.5%	Thermomarinilinea lacunifontana
89.1%	Thermosulfurimonas dismutans
92.6%	Hydrogenispora ethanolica
92.0%	Hungateiclostridium thermocellum
92.1%	Thermodesulfovibrio yellowstonii
90.6%	Moorella glycerini
92.6%	Caloramator proteoclasticus
92.5%	Dehalogenimonas formicexedens
92.5%	Dehalogenimonas formicexedens
89.0%	Oryzomicrobium terrae
92.1%	Endomicrobium proavitum
90.7%	Olegusella massiliensis
91.0%	Olegusella massiliensis
89.0%	Rhodopirellula rosea
91.9%	Thermomarinilinea lacunifontana
92.5%	Thermomarinilinea lacunifontana
91.9%	Thermomarinilinea lacunifontana
91.9%	Thermomarinilinea lacunifontana
89.0%	Effusibacillus lacus
88.6%	Thermoanaerobaculum aquaticum
88.5%	Thermoanaerobaculum aquaticum
95.4%	Pelotomaculum thermopropionicum
92.5%	Thermodesulfovibrio yellowstonii
88.5%	Treponema primitia
88.5%	Phaselicystis flava
92.0%	Caldanaerovirga acetigignens
90.1%	Pelobacter seleniigenes
92.0%	Desulfovirgula thermocuniculi
88.7%	Kofleria flava
92.0%	Caloramator proteoclasticus
92.0%	Caloramator proteoclasticus
91.9%	Dehalogenimonas formicexedens
88.5%	Dissulfurimicrobium hydrothermale
88.4%	Dissulfurimicrobium hydrothermale
88.6%	Dissulfurimicrobium hydrothermale
91.9%	Thermomarinilinea lacunifontana
92.2%	Thermovorax subterraneus
89.6%	Nitrospira japonica
92.0%	Chthonomonas calidirosea
91.9%	Thermoclostridium stercorarium
91.9%	Thermoclostridium stercorarium
91.9%	Thermoclostridium stercorarium
91.9%	Thermoclostridium stercorarium
91.9%	Thermodesulfovibrio yellowstonii
91.9%	Thermodesulfovibrio yellowstonii
91.9%	Thermodesulfovibrio yellowstonii
91.9%	Thermodesulfovibrio yellowstonii
91.9%	Thermodesulfovibrio yellowstonii
91.9%	Thermodesulfovibrio yellowstonii
91.9%	Thermodesulfovibrio yellowstonii
88.5%	Phaselicystis flava
91.9%	Fervidicola ferrireducens
91.9%	Caldanaerovirga acetigignens
91.9%	Thermodesulfovibrio thiophilus
91.9%
88.6%	Pelobacter acetylenicus
91.9%	Caloramator proteoclasticus
91.9%	Caloramator proteoclasticus
88.5%	Desulfatibacillum alkenivorans
88.9%	Membranicola marinus
88.1%	Geobacter sulfurreducens
91.9%	Thermomarinilinea lacunifontana
91.7%	Thermovorax subterraneus
89.6%	Nitrospira japonica
88.4%	Brevinema andersonii
88.0%	Pelobacter carbinolicus
88.8%	Melioribacter roseus
88.7%	Melioribacter roseus
91.9%	Thermodesulfovibrio yellowstonii
90.0%	Pelobacter seleniigenes
88.1%	Carboxydocella thermautotrophica
88.8%	Williamwhitmania taraxaci
90.3%	Tundrisphaera lichenicola
88.4%	Oryzomicrobium terrae
91.4%	Endomicrobium proavitum
91.4%	Endomicrobium proavitum
88.1%	Inmirania thermothiophila
90.1%	Olegusella massiliensis
88.4%	Rhodopirellula rosea
91.3%	Litorilinea aerophila
91.3%	Thermomarinilinea lacunifontana
91.8%	Thermomarinilinea lacunifontana
91.3%	Thermomarinilinea lacunifontana
91.3%	Thermomarinilinea lacunifontana
91.3%	Thermanaerothrix daxensis
88.2%	Thiocapsa marina
87.9%	Thiocapsa marina
88.8%	Flavobacterium fluvii
91.8%	Ardenticatena maritima
91.8%	Ardenticatena maritima
91.8%	Ardenticatena maritima
94.1%	Methylothermus subterraneus
88.1%	Thermoanaerobaculum aquaticum
91.9%	Fonticella tunisiensis
91.8%	Thermoclostridium stercorarium
88.7%	Ignavibacterium album
88.7%	Ignavibacterium album
91.8%	Mahella australiensis
91.9%	Mahella australiensis
88.4%	Pirellula staleyi
91.8%	Thermodesulfovibrio yellowstonii
91.9%	Thermodesulfovibrio yellowstonii
91.8%	Thermodesulfovibrio yellowstonii
91.8%	Thermodesulfovibrio yellowstonii
88.0%	Desulfovibrio piger
91.8%	Caloramator proteoclasticus
91.3%	Caloramator proteoclasticus
91.3%	Dehalogenimonas formicexedens
90.9%	Endomicrobium proavitum
91.3%	Limnochorda pilosa
87.8%	Limisphaera ngatamarikiensis
88.2%	Pyrinomonas methylaliphatogenes
91.2%	Thermomarinilinea lacunifontana
91.2%	Thermomarinilinea lacunifontana
89.6%	Thermosulfurimonas dismutans
91.3%	Intestinimonas butyriciproducens
88.4%	Deferrisoma camini
89.0%	Nitrospira japonica
89.0%	Nitrospira japonica
89.0%	Nitrospira japonica
91.0%	Angustibacter aerolatus
91.2%	Thermoclostridium stercorarium
91.2%	Thermoclostridium stercorarium
91.3%	Thermoclostridium stercorarium
87.9%	Spirochaeta thermophila
88.7%	Ignavibacterium album
91.3%	Thermodesulfovibrio yellowstonii
91.3%	Thermodesulfovibrio yellowstonii
91.3%	Thermodesulfovibrio yellowstonii
91.3%	Thermodesulfovibrio yellowstonii
91.3%	Thermodesulfovibrio yellowstonii
91.3%	Thermodesulfovibrio yellowstonii
91.8%	Thermodesulfovibrio yellowstonii
91.3%	Thermodesulfovibrio yellowstonii
91.3%	Thermodesulfovibrio yellowstonii
91.3%	Thermodesulfovibrio yellowstonii
91.8%	Thermodesulfovibrio yellowstonii
91.3%	Thermodesulfovibrio yellowstonii
91.3%	Thermodesulfovibrio yellowstonii
91.8%	Thermodesulfovibrio yellowstonii
87.8%	Pelobacter venetianus
91.3%	Caldanaerovirga acetigignens
91.3%	Caldanaerovirga acetigignens
91.3%	Caldanaerovirga acetigignens
91.3%	Caldanaerovirga acetigignens
91.3%	Caldanaerovirga acetigignens
91.3%	Caldanaerovirga acetigignens
91.3%	Caldanaerovirga acetigignens
91.3%	Caldanaerovirga acetigignens
91.3%	Thermodesulfovibrio thiophilus
88.1%	Pelobacter acetylenicus
91.3%	Caloramator proteoclasticus
91.3%	Caloramator proteoclasticus
91.3%	Caloramator proteoclasticus
91.2%	Limnochorda pilosa
87.5%	Geobacter sulfurreducens
87.5%	Thermosulfurimonas dismutans
88.2%	Schleiferia thermophila
88.2%	Schleiferia thermophila
90.7%	Caloramator mitchellensis
91.0%	Thermovorax subterraneus
91.0%	Thermovorax subterraneus
89.0%	Nitrospira japonica
89.0%	Nitrospira japonica
89.0%	Nitrospira japonica
89.0%	Nitrospira japonica
87.9%	Brevinema andersonii
91.2%	Thermoclostridium stercorarium
88.2%	Melioribacter roseus
88.5%	Melioribacter roseus
88.1%	Melioribacter roseus
88.6%	Ignavibacterium album
91.7%	Thermodesulfovibrio yellowstonii
90.8%	Thermodesulfovibrio yellowstonii
91.2%	Thermodesulfovibrio yellowstonii
91.3%	Thermodesulfovibrio yellowstonii
91.7%	Thermodesulfovibrio yellowstonii
87.4%	Geoalkalibacter subterraneus
91.3%	Caldanaerovirga acetigignens
91.3%	Caldanaerovirga acetigignens
87.6%	Geoalkalibacter ferrihydriticus
87.6%	Carboxydocella thermautotrophica
93.9%	Sulfuritortus calidifontis
91.2%	Dehalogenimonas formicexedens
87.8%	Oryzomicrobium terrae
90.8%	Endomicrobium proavitum
90.8%	Endomicrobium proavitum
90.8%	Endomicrobium proavitum
90.8%	Endomicrobium proavitum
90.8%	Endomicrobium proavitum
90.8%	Endomicrobium proavitum
90.6%	Thermomarinilinea lacunifontana
91.1%	Thermomarinilinea lacunifontana
90.6%	Thermomarinilinea lacunifontana
91.2%	Peptoniphilus duerdenii
88.2%	Flavobacterium fluvii
93.9%	Georgfuchsia toluolica
88.6%	Nitrospira japonica
88.9%	Nitrospira japonica
88.6%	Nitrospira japonica
88.9%	Nitrospira japonica
87.5%	Thermoanaerobaculum aquaticum
91.3%	Fonticella tunisiensis
87.4%	Brevinema andersonii
88.1%	Ignavibacterium album
88.5%	Ignavibacterium album
88.1%	Ignavibacterium album
90.6%	Caldilinea aerophila
91.2%	Thermodesulfovibrio yellowstonii
91.2%	Thermodesulfovibrio yellowstonii
91.2%	Thermodesulfovibrio yellowstonii
90.7%	Thermodesulfovibrio yellowstonii
91.2%	Thermodesulfovibrio yellowstonii
91.2%	Thermodesulfovibrio yellowstonii
91.2%	Thermodesulfovibrio yellowstonii
91.2%	Thermodesulfovibrio yellowstonii
90.7%	Fervidobacterium nodosum
90.7%	Desulfovirgula thermocuniculi
88.6%	Geopsychrobacter electrodiphilus
91.2%	Caloramator proteoclasticus
90.3%	Longivirga aurantiaca
90.6%	Arboricoccus pini
90.6%	Dehalogenimonas formicexedens
92.7%	Dehalogenimonas formicexedens
90.5%	Ruthenibacterium lactatiformans
87.0%	Desulfurella amilsii
87.3%	Dissulfurimicrobium hydrothermale
87.3%	Dissulfurimicrobium hydrothermale
90.9%	Thermovorax subterraneus
88.4%	Nitrospira japonica
88.4%	Nitrospira japonica
88.4%	Nitrospira japonica
88.4%	Nitrospira japonica
88.8%	Nitrospira japonica
90.5%	Sulfurospirillum alkalitolerans
90.5%	Sulfurospirillum alkalitolerans
87.3%	Brevinema andersonii
90.7%	Chthonomonas calidirosea
90.7%	Chthonomonas calidirosea
90.7%	Chthonomonas calidirosea
90.7%	Chthonomonas calidirosea
90.5%	Thermoclostridium stercorarium
87.3%	Spirochaeta thermophila
90.5%	Nitratifractor salsuginis
90.5%	Nitratifractor salsuginis
90.6%	Nitratifractor salsuginis
90.5%	Nitratifractor salsuginis
90.7%	Acidimicrobium ferrooxidans
91.1%	Thermodesulfovibrio yellowstonii
90.6%	Thermodesulfovibrio yellowstonii
90.7%	Thermodesulfovibrio yellowstonii
90.6%	Thermodesulfovibrio yellowstonii
90.6%	Thermodesulfovibrio yellowstonii
90.7%	Thermodesulfovibrio yellowstonii
90.6%	Thermodesulfovibrio yellowstonii
91.1%	Thermodesulfovibrio yellowstonii
90.6%	Thermodesulfovibrio yellowstonii
90.6%	Thermodesulfovibrio yellowstonii
90.6%	Thermodesulfovibrio yellowstonii
90.6%	Thermodesulfovibrio yellowstonii
91.1%	Thermodesulfovibrio yellowstonii
90.7%	Thermodesulfovibrio yellowstonii
90.6%	Thermodesulfovibrio yellowstonii
90.6%	Thermodesulfovibrio yellowstonii
90.7%	Thermodesulfovibrio yellowstonii
90.7%	Thermodesulfovibrio yellowstonii
90.6%	Thermodesulfovibrio yellowstonii
90.6%	Caldanaerovirga acetigignens
92.7%	Caldanaerovirga acetigignens
90.6%	Caldanaerovirga acetigignens
90.6%	Caldanaerovirga acetigignens
90.7%	Thermosediminibacter litoriperuensis
90.6%	Caminibacter mediatlanticus
90.6%	Thermodesulfovibrio thiophilus
90.6%	Thermodesulfovibrio thiophilus
90.6%	Thermodesulfovibrio thiophilus
90.6%	Thermodesulfovibrio thiophilus
87.4%	Desulfovibrio alaskensis
87.2%	Pseudothermotoga hypogea
90.2%	Pseudonocardia zijingensis
87.1%	Polyangium spumosum
90.5%	Dehalogenimonas formicexedens
90.7%	Endomicrobium proavitum
90.5%	Hungateiclostridium saccincola
87.6%	Deferrisoma palaeochoriense
90.1%	Kibdelosporangium banguiense
90.5%	Limnochorda pilosa
90.5%	Thermomarinilinea lacunifontana
87.3%	Moorella perchloratireducens
90.1%	Anaerobacterium chartisolvens
90.3%	Thermovorax subterraneus
90.3%	Thermovorax subterraneus
88.3%	Nitrospira japonica
88.3%	Nitrospira japonica
88.3%	Nitrospira japonica
88.4%	Nitrospira japonica
87.6%	Melioribacter roseus
87.5%	Melioribacter roseus
88.0%	Ignavibacterium album
88.0%	Ignavibacterium album
90.5%	Acidimicrobium ferrooxidans
90.6%	Thermodesulfovibrio yellowstonii
90.5%	Thermodesulfovibrio yellowstonii
90.5%	Thermodesulfovibrio yellowstonii
90.6%	Thermodesulfovibrio yellowstonii
91.1%	Thermodesulfovibrio yellowstonii
90.6%	Thermodesulfovibrio yellowstonii
91.0%	Thermodesulfovibrio yellowstonii
90.6%	Bellilinea caldifistulae
88.5%	Nitrospira moscoviensis
87.3%	Desulfovibrio vietnamensis
87.8%	Chondromyces lanuginosus
90.1%	Endomicrobium proavitum
90.1%	Endomicrobium proavitum
90.6%	Endomicrobium proavitum
90.1%	Endomicrobium proavitum
90.1%	Endomicrobium proavitum
90.1%	Endomicrobium proavitum
90.1%	Endomicrobium proavitum
90.1%	Endomicrobium proavitum
93.1%	Sulfuricaulis limicola
87.2%	Chiayiivirga flava
89.9%	Thermomarinilinea lacunifontana
89.9%	Thermomarinilinea lacunifontana
90.0%	Ruminiclostridium hungatei
88.3%	Nitrospira japonica
88.0%	Nitrospira japonica
88.3%	Nitrospira japonica
90.1%	Collinsella tanakaei
90.5%	Ardenticatena maritima
90.5%	Ardenticatena maritima
86.9%	Thermoanaerobaculum aquaticum
89.9%	Caldicoprobacter guelmensis
89.9%	Caldicoprobacter guelmensis
90.0%	Caldicoprobacter guelmensis
90.4%	Sulfurospirillum alkalitolerans
86.8%	Brevinema andersonii
88.3%	Ignavibacterium album
87.5%	Ignavibacterium album
90.1%	Xylanimonas cellulosilytica
90.4%	Acidimicrobium ferrooxidans
89.9%	Anaerolinea thermophila
90.5%	Thermodesulfovibrio yellowstonii
90.5%	Thermodesulfovibrio yellowstonii
90.5%	Thermodesulfovibrio yellowstonii
90.5%	Thermodesulfovibrio yellowstonii
90.5%	Thermodesulfovibrio yellowstonii
90.5%	Thermodesulfovibrio yellowstonii
90.0%	Agathobaculum desmolans
87.2%	Desulfovibrio piger
90.0%	Bellilinea caldifistulae
90.0%	Bellilinea caldifistulae
90.5%	Thermodesulfovibrio aggregans
86.9%	Polyangium spumosum
86.9%	Polyangium spumosum
89.9%	Fournierella massiliensis
90.1%	Endomicrobium proavitum
90.5%	Endomicrobium proavitum
90.5%	Endomicrobium proavitum
89.9%	Hungateiclostridium saccincola
86.7%	Dissulfurimicrobium hydrothermale
87.7%	Deferrisoma palaeochoriense
89.9%	Litorilinea aerophila
90.4%	Litorilinea aerophila
89.9%	Litorilinea aerophila
89.9%	Thermomarinilinea lacunifontana
89.9%	Thermomarinilinea lacunifontana
86.8%	Effusibacillus lacus
86.8%	Effusibacillus lacus
90.0%	Caloramator mitchellensis
90.0%	Caloramator mitchellensis
90.0%	Clostridium cavendishii
87.8%	Nitrospira japonica
87.8%	Nitrospira japonica
87.8%	Nitrospira japonica
87.8%	Nitrospira japonica
88.6%	Nitrospira japonica
87.8%	Nitrospira japonica
87.8%	Nitrospira japonica
87.8%	Nitrospira japonica
87.8%	Nitrospira japonica
87.8%	Nitrospira japonica
87.8%	Nitrospira japonica
87.8%	Nitrospira japonica
87.8%	Nitrospira japonica
90.0%	Acidocella aluminiidurans
89.4%	Ruminiclostridium cellobioparum
90.4%	Ardenticatena maritima
88.9%	Geodermatophilus arenarius
89.9%	Sulfurospirillum alkalitolerans
89.9%	Sulfurospirillum alkalitolerans
89.9%	Sulfurospirillum alkalitolerans
89.9%	Sulfurospirillum alkalitolerans
90.0%	Chthonomonas calidirosea
90.0%	Chthonomonas calidirosea
90.0%	Chthonomonas calidirosea
89.9%	Thermoclostridium stercorarium
89.9%	Thermoclostridium stercorarium
89.9%	Nitratifractor salsuginis
89.9%	Nitratifractor salsuginis
89.9%	Nitratifractor salsuginis
90.0%	Thermodesulfovibrio yellowstonii
90.5%	Thermodesulfovibrio yellowstonii
90.5%	Thermodesulfovibrio yellowstonii
89.9%	Thermodesulfovibrio yellowstonii
90.0%	Thermodesulfovibrio yellowstonii
90.0%	Thermodesulfovibrio yellowstonii
89.9%	Thermodesulfovibrio yellowstonii
89.9%	Thermodesulfovibrio yellowstonii
89.9%	Thermodesulfovibrio yellowstonii
90.0%	Thermodesulfovibrio yellowstonii
90.5%	Thermodesulfovibrio yellowstonii
90.0%	Thermodesulfovibrio yellowstonii
90.4%	Thermodesulfovibrio yellowstonii
90.4%	Thermodesulfovibrio yellowstonii
89.9%	Thermodesulfovibrio yellowstonii
89.9%	Thermodesulfovibrio yellowstonii
91.4%	Thermodesulfovibrio yellowstonii
90.5%	Thermodesulfovibrio yellowstonii
89.9%	Thermodesulfovibrio yellowstonii
90.4%	Desulfovirgula thermocuniculi
90.4%	Desulfovirgula thermocuniculi
90.0%	Nitratiruptor tergarcus
90.0%	Nitratiruptor tergarcus
86.8%	Desulfotalea psychrophila
89.3%	Rhodococcus psychrotolerans
89.9%	Hungateiclostridium saccincola
89.8%	Limnochorda pilosa
86.7%	Chiayiivirga flava
89.8%	Thermomarinilinea lacunifontana
86.7%	Moorella perchloratireducens
89.4%	Anaerobacterium chartisolvens
86.3%	Desulfitispora alkaliphila
89.7%	Thermovorax subterraneus
89.8%	Oscillochloris trichoides
87.7%	Nitrospira japonica
87.7%	Nitrospira japonica
87.8%	Nitrospira japonica
88.1%	Nitrospira japonica
86.5%	Carboxydothermus pertinax
88.2%	Moorella humiferrea
86.9%	Melioribacter roseus
90.3%	Nitratifractor salsuginis
89.9%	Thermodesulfovibrio yellowstonii
89.9%	Thermodesulfovibrio yellowstonii
89.9%	Thermodesulfovibrio yellowstonii
89.9%	Thermodesulfovibrio yellowstonii
90.4%	Thermodesulfovibrio yellowstonii
90.4%	Thermodesulfovibrio yellowstonii
89.9%	Thermodesulfovibrio yellowstonii
90.4%	Thermodesulfovibrio yellowstonii
89.5%	Caloramator australicus
89.9%	Bellilinea caldifistulae
86.8%	Carboxydocella thermautotrophica
87.3%	Arthrobacter agilis
89.4%	Arenivirga flava
89.7%	Clostridium tepidum
89.7%	Clostridium tepidum
89.5%	Endomicrobium proavitum
89.9%	Endomicrobium proavitum
89.5%	Endomicrobium proavitum
89.5%	Endomicrobium proavitum
89.9%	Endomicrobium proavitum
89.5%	Endomicrobium proavitum
89.5%	Endomicrobium proavitum
89.5%	Endomicrobium proavitum
89.5%	Endomicrobium proavitum
89.5%	Endomicrobium proavitum
89.5%	Endomicrobium proavitum
89.5%	Endomicrobium proavitum
89.5%	Endomicrobium proavitum
89.4%	Endomicrobium proavitum
89.5%	Endomicrobium proavitum
89.5%	Endomicrobium proavitum
90.4%	Endomicrobium proavitum
89.5%	Endomicrobium proavitum
89.9%	Endomicrobium proavitum
89.8%	Litorilinea aerophila
86.6%	Chiayiivirga flava
89.3%	Thermomarinilinea lacunifontana
89.7%	Thermomarinilinea lacunifontana
89.3%	Thermomarinilinea lacunifontana
89.3%	Thermomarinilinea lacunifontana
88.9%	Kineosporia rhizophila
87.7%	Nitrospira japonica
87.7%	Nitrospira japonica
87.7%	Nitrospira japonica
86.4%	Thermoanaerobaculum aquaticum
86.4%	Thermoanaerobaculum aquaticum
89.3%	Caldicoprobacter guelmensis
89.3%	Caldicoprobacter guelmensis
86.4%	Geobacter sulfurreducens
86.9%	Ignavibacterium album
86.9%	Ignavibacterium album
89.4%	Caldilinea aerophila
89.4%	Caldilinea aerophila
89.7%	Acidimicrobium ferrooxidans
89.9%	Thermodesulfovibrio yellowstonii
89.8%	Thermodesulfovibrio yellowstonii
89.8%	Thermodesulfovibrio yellowstonii
89.8%	Thermodesulfovibrio yellowstonii
89.9%	Thermodesulfovibrio yellowstonii
89.8%	Thermodesulfovibrio yellowstonii
89.8%	Thermodesulfovibrio yellowstonii
92.4%	Annwoodia aquaesulis
89.4%	Caloramator australicus
89.4%	Caloramator australicus
86.2%	Syntrophorhabdus aromaticivorans
86.2%	Syntrophorhabdus aromaticivorans
89.8%	Thermodesulfovibrio aggregans
89.2%	Fournierella massiliensis
89.2%	Fournierella massiliensis
89.5%	Endomicrobium proavitum
89.5%	Endomicrobium proavitum
85.9%	Desulfurella amilsii
86.5%	Chiayiivirga flava
87.3%	Saccharopolyspora cavernae
87.8%	Thermosulfurimonas dismutans
89.2%	Thermanaerothrix daxensis
88.0%	Actinomadura pelletieri
87.3%	Nitrospira japonica
87.2%	Nitrospira japonica
87.2%	Nitrospira japonica
89.3%	Acidocella aluminiidurans
88.8%	Pyramidobacter piscolens
87.7%	Thermoanaerobaculum aquaticum
88.3%	Geodermatophilus arenarius
89.2%	Sulfurospirillum alkalitolerans
89.3%	Chthonomonas calidirosea
89.3%	Chthonomonas calidirosea
89.3%	Chthonomonas calidirosea
89.8%	Chthonomonas calidirosea
91.3%	Chthonomonas calidirosea
89.3%	Thermoclostridium stercorarium
89.3%	Thermoclostridium stercorarium
89.3%	Caldilinea aerophila
89.3%	Thermodesulfovibrio yellowstonii
89.7%	Thermodesulfovibrio yellowstonii
89.3%	Thermodesulfovibrio yellowstonii
89.8%	Thermodesulfovibrio yellowstonii
89.7%	Thermodesulfovibrio yellowstonii
89.3%	Thermodesulfovibrio yellowstonii
89.3%	Thermodesulfovibrio yellowstonii
89.3%	Thermodesulfovibrio yellowstonii
89.3%	Thermodesulfovibrio yellowstonii
89.3%	Thermodesulfovibrio yellowstonii
89.3%	Thermodesulfovibrio yellowstonii
89.3%	Thermodesulfovibrio yellowstonii
89.8%	Thermodesulfovibrio yellowstonii
89.3%	Thermodesulfovibrio yellowstonii
89.8%	Thermodesulfovibrio yellowstonii
89.3%	Thermodesulfovibrio yellowstonii
89.3%	Thermodesulfovibrio yellowstonii
89.3%	Thermodesulfovibrio yellowstonii
89.3%	Thermodesulfovibrio yellowstonii
89.3%	Thermodesulfovibrio yellowstonii
89.3%	Thermodesulfovibrio yellowstonii
89.3%	Thermodesulfovibrio yellowstonii
89.3%	Thermodesulfovibrio yellowstonii
89.8%	Thermodesulfovibrio yellowstonii
90.3%	Thermodesulfovibrio yellowstonii
89.3%	Thermodesulfovibrio yellowstonii
89.3%	Thermodesulfovibrio yellowstonii
89.3%	Thermodesulfovibrio yellowstonii
89.3%	Thermodesulfovibrio yellowstonii
89.8%	Thermodesulfovibrio yellowstonii
89.3%	Bellilinea caldifistulae
89.7%	Thermodesulfovibrio thiophilus
89.3%	Nitratiruptor tergarcus
89.3%	Nitratiruptor tergarcus
87.7%	Moorella glycerini
86.7%	Chondromyces lanuginosus
88.7%	Rhodococcus psychrotolerans
88.7%	Rhodococcus psychrotolerans
86.0%	Polyangium spumosum
85.9%	Polyangium spumosum
86.0%	Polyangium spumosum
86.1%	Dissulfurirhabdus thermomarina
86.1%	Chiayiivirga flava
86.1%	Moorella perchloratireducens
88.7%	Anaerobacterium chartisolvens
89.2%	Desulfofundulus thermocisternus
91.7%	Thiocapsa marina
87.2%	Nitrospira japonica
87.1%	Nitrospira japonica
86.0%	Carboxydothermus pertinax
85.9%	Nitrococcus mobilis
86.0%	Nitrococcus mobilis
91.2%	Thermodesulfovibrio yellowstonii
89.2%	Thermodesulfovibrio yellowstonii
89.3%	Thermodesulfovibrio yellowstonii
89.3%	Thermodesulfovibrio yellowstonii
86.6%	Chondromyces lanuginosus
88.7%	Arenivirga flava
88.8%	Endomicrobium proavitum
90.2%	Endomicrobium proavitum
88.8%	Endomicrobium proavitum
89.3%	Endomicrobium proavitum
86.5%	Pyrinomonas methylaliphatogenes
85.8%	Prosthecobacter algae
89.0%	Thermomarinilinea lacunifontana
89.0%	Thermomarinilinea lacunifontana
89.1%	Kallotenue papyrolyticum
88.2%	Kineosporia rhizophila
88.6%	Syntrophaceticus schinkii
87.0%	Nitrospira japonica
89.1%	Ardenticatena maritima
89.4%	Ardenticatena maritima
88.4%	Angustibacter aerolatus
88.1%	Geodermatophilus arenarius
89.2%	Gordonibacter pamelaeae
89.0%	Thermoclostridium stercorarium
86.1%	Geobacter sulfurreducens
88.7%	Caldilinea aerophila
88.7%	Caldilinea aerophila
88.7%	Sphaerobacter thermophilus
89.1%	Thermodesulfovibrio yellowstonii
88.7%	Caloramator australicus
89.1%	Clostridium tepidiprofundi
89.1%	Sporacetigenium mesophilum
89.1%	Thermodesulfovibrio aggregans
84.5%	Polyangium spumosum
88.7%	Actinotalea solisilvae
88.7%	Calidifontibacter terrae
88.6%	Dehalogenimonas formicexedens
88.5%	Fournierella massiliensis
88.5%	Fournierella massiliensis
88.7%	Nesterenkonia aurantiaca
86.3%	Membranicola marinus
86.3%	Membranicola marinus
85.3%	Desulfurella amilsii
85.5%	Limisphaera ngatamarikiensis
89.0%	Litorilinea aerophila
89.0%	Litorilinea aerophila
86.2%	Deferrisoma camini
85.6%	Oxalicibacterium horti
85.6%	Oxalicibacterium horti
89.0%	Ardenticatena maritima
88.5%	Sulfurospirillum alkalitolerans
88.5%	Sulfurospirillum alkalitolerans
88.5%	Sulfurospirillum alkalitolerans
85.7%	Thiomonas thermosulfata
85.7%	Thiomonas thermosulfata
88.7%	Chthonomonas calidirosea
88.6%	Thermoclostridium stercorarium
88.5%	Nitratifractor salsuginis
88.7%	Acidimicrobium ferrooxidans
89.0%	Thermodesulfovibrio yellowstonii
89.0%	Thermodesulfovibrio yellowstonii
88.6%	Thermodesulfovibrio yellowstonii
89.0%	Thermodesulfovibrio yellowstonii
88.7%	Thermodesulfovibrio yellowstonii
89.0%	Thermodesulfovibrio yellowstonii
89.1%	Thermodesulfovibrio yellowstonii
88.7%	Thermodesulfovibrio yellowstonii
89.1%	Thermodesulfovibrio yellowstonii
89.1%	Thermodesulfovibrio yellowstonii
89.0%	Thermodesulfovibrio yellowstonii
90.1%	Thermodesulfovibrio yellowstonii
88.7%	Thermodesulfovibrio yellowstonii
88.6%	Fervidobacterium pennivorans
88.1%	Flavonifractor plautii
85.7%	Desulfonatronum lacustre
89.0%	Gelria glutamica
88.6%	Thermodesulfovibrio thiophilus
88.6%	Thermodesulfovibrio thiophilus
88.6%	Nitratiruptor tergarcus
91.1%	Endomicrobium proavitum
86.5%	Arthrobacter pityocampae
86.5%	Arthrobacter pityocampae
88.2%	Thermotunica guangxiensis
85.5%	Chiayiivirga flava
88.7%	Kallotenue papyrolyticum
87.3%	Singulisphaera rosea
85.3%	Geobacillus thermocatenulatus
86.5%	Nitrospira japonica
86.5%	Nitrospira japonica
85.6%	Carboxydothermus pertinax
85.4%	Carboxydothermus pertinax
88.5%	Sulfurospirillum alkalitolerans
85.3%	Nitrococcus mobilis
88.1%	Chroococcidiopsis thermalis
88.1%	Hungateiclostridium thermocellum
88.7%	Thermodesulfovibrio yellowstonii
88.5%	Thermodesulfovibrio yellowstonii
85.2%	Ammonifex thiophilus
86.0%	Chondromyces lanuginosus
84.3%	Polyangium spumosum
87.7%	Paludisphaera borealis
88.4%	Kallotenue papyrolyticum
87.6%	Dietzia maris
87.2%	Corynebacterium doosanense
87.9%	Syntrophaceticus schinkii
87.9%	Syntrophaceticus schinkii
86.4%	Nitrospira japonica
86.4%	Nitrospira japonica
87.4%	Geodermatophilus arenarius
88.4%	Caldilinea aerophila
88.1%	Caldilinea aerophila
88.5%	Acidimicrobium ferrooxidans
88.5%	Thermodesulfovibrio yellowstonii
88.4%	Thermodesulfovibrio yellowstonii
88.1%	Caloramator australicus
86.5%	Leptospira licerasiae
91.5%	Caldanaerovirga acetigignens
91.5%	Caldanaerovirga acetigignens
85.4%	Syntrophorhabdus aromaticivorans
91.5%	Caloramator proteoclasticus
88.1%	Thermanaeromonas toyohensis
87.5%	Rhodococcus psychrotolerans
84.1%	Deinococcus lacus
85.1%	Polyangium spumosum
85.2%	Polyangium spumosum
85.4%	Polyangium spumosum
88.1%	Calidifontibacter terrae
85.5%	Vitiosangium cumulatum
87.8%	Fournierella massiliensis
91.0%	Endomicrobium proavitum
91.0%	Endomicrobium proavitum
85.7%	Membranicola marinus
85.1%	Desulfurella amilsii
90.8%	Gaiella occulta
86.0%	Nitrospira japonica
85.1%	Oxalicibacterium horti
85.1%	Oxalicibacterium horti
85.1%	Oxalicibacterium horti
85.1%	Oxalicibacterium horti
87.8%	Ruminiclostridium cellobioparum
88.4%	Ardenticatena maritima
88.4%	Ardenticatena maritima
86.1%	Saccharopolyspora hordei
85.1%	Thiomonas thermosulfata
89.9%	Chthonomonas calidirosea
87.8%	Thermoclostridium stercorarium
88.0%	Thermoanaerobacter brockii
85.7%	Rhodothermus marinus
88.4%	Thermodesulfovibrio yellowstonii
88.4%	Thermodesulfovibrio yellowstonii
88.4%	Thermodesulfovibrio yellowstonii
88.4%	Thermodesulfovibrio yellowstonii
88.4%	Thermodesulfovibrio yellowstonii
88.4%	Thermodesulfovibrio yellowstonii
88.4%	Thermodesulfovibrio yellowstonii
88.4%	Thermodesulfovibrio yellowstonii
87.9%	Thermodesulfovibrio yellowstonii
88.4%	Thermodesulfovibrio yellowstonii
86.4%	Leptospira licerasiae
85.8%	Geoalkalibacter ferrihydriticus
85.5%	Solirubrobacter pauli
85.1%	Desulfonatronum lacustre
87.9%	Bellilinea caldifistulae
90.8%	Thermodesulfovibrio thiophilus
87.8%	Nitratiruptor tergarcus
86.5%	Nitrospira moscoviensis
84.9%	Pseudothermotoga hypogea
84.8%	Polyangium spumosum
85.1%	Polyangium spumosum
87.4%	Butyricicoccus faecihominis
86.5%	Pseudonocardia thermophila
85.9%	Nitrospira japonica
85.9%	Nitrospira japonica
87.8%	Sulfurospirillum alkalitolerans
85.0%	Syntrophus aciditrophicus
87.9%	Thermoclostridium stercorarium
87.2%	Xylanimonas cellulosilytica
89.6%	Anaerolinea thermophila
88.4%	Thermodesulfovibrio yellowstonii
86.3%	Geopsychrobacter electrodiphilus
85.5%	Chondromyces robustus
88.8%	Thermanaeromonas toyohensis
88.8%	Thermanaeromonas toyohensis
87.9%	Thermanaeromonas toyohensis
85.1%	Polyangium spumosum
87.8%	Roseomonas aeriglobus
98.0%	Thermodesulfitimonas autotrophica
84.5%	Solirubrobacter taibaiensis
87.8%	Litorilinea aerophila
87.2%	Syntrophaceticus schinkii
89.4%	Thermovorax subterraneus
86.3%	Pseudonocardia thermophila
85.8%	Nitrospira japonica
85.8%	Nitrospira japonica
90.2%	Chthonomonas calidirosea
90.1%	Nitratifractor salsuginis
90.1%	Nitratifractor salsuginis
87.4%	Caldilinea aerophila
87.8%	Caldilinea aerophila
87.8%	Caldilinea aerophila
87.4%	Caldilinea aerophila
87.8%	Acidimicrobium ferrooxidans
87.8%	Thermodesulfovibrio yellowstonii
87.8%	Desulfohalotomaculum halophilum
86.9%	Rhodococcus psychrotolerans
86.1%	Deinococcus lacus
84.8%	Polyangium spumosum
84.7%	Polyangium spumosum
84.7%	Polyangium spumosum
87.4%	Longivirga aurantiaca
87.6%	Fournierella massiliensis
87.2%	Fournierella massiliensis
87.7%	Litorilinea aerophila
84.5%	Desulfopila inferna
85.0%	Pelomonas saccharophila
84.5%	Oxalicibacterium horti
87.2%	Ruminiclostridium cellobioparum
86.8%	Geodermatophilus arenarius
87.6%	Brassicibacter mesophilus
89.1%	Chthonomonas calidirosea
86.9%	Chthonomonas calidirosea
87.7%	Thermoclostridium stercorarium
87.7%	Thermoanaerobacter wiegelii
87.7%	Thermodesulfovibrio yellowstonii
87.7%	Thermodesulfovibrio yellowstonii
87.7%	Thermodesulfovibrio yellowstonii
87.7%	Thermodesulfovibrio yellowstonii
87.3%	Thermodesulfovibrio yellowstonii
87.7%	Thermodesulfovibrio yellowstonii
87.6%	Faecalibacterium prausnitzii
85.0%	Desulfovibrio longus
89.1%	Thermanaeromonas toyohensis
87.3%	Micropruina glycogenica
83.8%	Deinococcus lacus
84.6%	Polyangium spumosum
87.2%	Thermoflexus hugenholtzii
84.4%	Gaiella occulta
84.6%	Conexibacter arvalis
84.5%	Desulfocurvus thunnarius
87.2%	Caldicoprobacter guelmensis
84.5%	Dissulfuribacter thermophilus
89.0%	Thermodesulfovibrio yellowstonii
87.7%	Thermodesulfovibrio yellowstonii
84.3%	Cystobacter velatus
84.9%	Chondromyces robustus
87.1%	Acidiferrimicrobium australe
83.7%	Deinococcus lacus
83.7%	Deinococcus lacus
84.7%	Vitiosangium cumulatum
96.9%	Thermodesulfitimonas autotrophica
96.9%	Thermodesulfitimonas autotrophica
87.0%	Endomicrobium proavitum
84.1%	Prosthecobacter algae
87.1%	Peptoniphilus duerdenii
85.7%	Pseudonocardia thermophila
85.2%	Nitrospira japonica
84.2%	Moorella thermoacetica
85.4%	Thermoanaerobaculum aquaticum
85.4%	Thermoanaerobaculum aquaticum
85.6%	Moorella humiferrea
86.7%	Roseiflexus castenholzii
84.7%	Solirubrobacter soli
83.9%	Pseudothermotoga hypogea
85.5%	Deinococcus lacus
85.5%	Deinococcus lacus
83.6%	Deinococcus lacus
85.5%	Deinococcus lacus
83.6%	Deinococcus lacus
83.6%	Deinococcus lacus
85.5%	Deinococcus lacus
83.9%	Polyangium spumosum
84.1%	Polyangium spumosum
84.1%	Polyangium spumosum
84.1%	Polyangium spumosum
86.9%	Fournierella massiliensis
86.9%	Fournierella massiliensis
87.0%	Chloroflexus islandicus
87.0%	Chloroflexus islandicus
86.8%	Lentzea waywayandensis
84.8%	Oxalicibacterium horti
84.0%	Pseudothermotoga thermarum
86.5%	Nitratifractor salsuginis
87.0%	Thermodesulfovibrio yellowstonii
87.0%	Thermodesulfovibrio yellowstonii
87.0%	Thermodesulfovibrio yellowstonii
87.0%	Thermodesulfovibrio yellowstonii
87.0%	Thermodesulfovibrio yellowstonii
87.0%	Thermodesulfovibrio yellowstonii
87.0%	Thermodesulfovibrio yellowstonii
86.6%	Roseiflexus castenholzii
84.5%	Geoalkalibacter ferrihydriticus
89.8%	Thermodesulfovibrio thiophilus
86.5%	Nitratiruptor tergarcus
83.9%	Desulfovibrio cuneatus
84.0%	Desulfovibrio vietnamensis
84.0%	Desulfovibrio vietnamensis
84.4%	Desulfovibrio longus
84.7%	Arthrobacter agilis
83.5%	Deinococcus lacus
83.5%	Deinococcus lacus
83.5%	Deinococcus lacus
83.8%	Polyangium spumosum
85.3%	Deinococcus actinosclerus
92.2%	Symbiobacterium terraclitae
86.4%	Thermomarinilinea lacunifontana
86.5%	Aquihabitans daechungensis
89.0%	Thermosulfurimonas dismutans
84.8%	Nitrospira japonica
84.0%	Pseudothermotoga thermarum
85.0%	Thermoleophilum minutum
83.5%	Thermodesulfobacterium hydrogeniphilum
87.4%	Thermanaeromonas toyohensis
87.4%	Thermanaeromonas toyohensis
83.4%	Deinococcus lacus
83.4%	Deinococcus lacus
83.4%	Deinococcus lacus
83.2%	Deinococcus lacus
84.1%	Vitiosangium cumulatum
95.9%	Thermodesulfitimonas autotrophica
86.2%	Cuneatibacter caecimuris
86.5%	Sinosporangium siamense
86.4%	Aquihabitans daechungensis
84.8%	Brevibacterium salitolerans
83.8%	Desulfonatronum thiosulfatophilum
88.5%	Sulfurospirillum alkalitolerans
83.7%	Thermovibrio ammonificans
84.5%	Ignavibacterium album
86.2%	Sphaerobacter thermophilus
86.4%	Thermodesulfovibrio yellowstonii
84.2%	Solirubrobacter pauli
83.3%	Pseudothermotoga hypogea
83.7%	Mycoplasma glycophilum
87.4%	Thermanaeromonas toyohensis
83.1%	Deinococcus lacus
84.8%	Deinococcus lacus
83.1%	Deinococcus lacus
83.3%	Deinococcus lacus
83.3%	Deinococcus lacus
84.8%	Deinococcus lacus
83.3%	Deinococcus lacus
83.1%	Deinococcus lacus
83.3%	Deinococcus lacus
83.5%	Polyangium spumosum
83.7%	Polyangium spumosum
83.3%	Polyangium spumosum
83.8%	Polyangium spumosum
83.5%	Polyangium spumosum
83.3%	Desulfurella amilsii
86.3%	Chloroflexus islandicus
83.1%	Thermosulfurimonas dismutans
84.3%	Gaiella occulta
83.6%	Thermodesulfatator atlanticus
86.2%	Lentzea waywayandensis
96.8%	Leptospira idonii
83.8%	Pelomonas saccharophila
87.7%	Chthonomonas calidirosea
86.2%	Hungateiclostridium clariflavum
85.9%	Thermoclostridium stercorarium
84.0%	Rhodothermus marinus
86.3%	Thermodesulfovibrio yellowstonii
86.3%	Thermodesulfovibrio yellowstonii
86.3%	Thermodesulfovibrio yellowstonii
83.9%	Geoalkalibacter ferrihydriticus
83.7%	Pelagicoccus litoralis
88.5%	Thermodesulfovibrio thiophilus
83.3%	Desulfovibrio longreachensis
84.3%	Thioalkalivibrio denitrificans
83.4%	Desulfovibrio vietnamensis
83.4%	Desulfovibrio vietnamensis
84.0%	Arthrobacter agilis
85.5%	Rhodococcus psychrotolerans
82.7%	Deinococcus lacus
83.2%	Deinococcus lacus
83.2%	Deinococcus lacus
83.2%	Deinococcus lacus
83.2%	Deinococcus lacus
83.2%	Deinococcus lacus
83.2%	Deinococcus lacus
83.2%	Deinococcus lacus
83.2%	Polyangium spumosum
83.2%	Longimicrobium terrae
85.7%	Flexilinea flocculi
85.6%	Candidatus Flaviluna
83.0%	Selenomonas artemidis
83.6%	Georgenia halophila
84.0%	Dissulfuribacter thermophilus
85.6%	Sphaerobacter thermophilus
85.6%	Sphaerobacter thermophilus
83.3%	Desulfomonile tiedjei
84.5%	Leptospira licerasiae
83.8%	Hydrogenibacillus schlegelii
88.1%	Carboxydocella thermautotrophica
86.0%	Tepidibaculum saccharolyticum
83.1%	Deinococcus lacus
83.1%	Deinococcus lacus
82.5%	Deinococcus lacus
83.1%	Deinococcus lacus
83.1%	Deinococcus lacus
84.3%	Deinococcus lacus
83.1%	Deinococcus lacus
83.1%	Deinococcus lacus
84.3%	Deinococcus lacus
83.2%	Polyangium spumosum
84.7%	Thermodesulfitimonas autotrophica
84.0%	Deferrisoma palaeochoriense
85.1%	Terrimicrobium sacchariphilum
83.5%	Georgenia halophila
83.1%	Comamonas terrigena
84.2%	Thermoanaerobaculum aquaticum
83.0%	Thermoanaerobaculum aquaticum
83.1%	Thermovibrio ammonificans
83.1%	Thermovibrio ammonificans
83.3%	Ignavibacterium album
88.5%	Caldilinea aerophila
85.5%	Sphaerobacter thermophilus
85.7%	Thermodesulfovibrio yellowstonii
83.1%	Gallibacterium anatis
83.1%	Mycoplasma glycophilum
83.1%	Mycoplasma glycophilum
83.1%	Deinococcus lacus
83.1%	Deinococcus lacus
83.1%	Deinococcus lacus
83.1%	Deinococcus lacus
83.1%	Deinococcus lacus
83.1%	Deinococcus lacus
83.1%	Polyangium spumosum
83.2%	Polyangium spumosum
83.1%	Polyangium spumosum
83.0%	Polyangium spumosum
85.5%	Arboricoccus pini
85.2%	Dehalogenimonas formicexedens
85.2%	Fournierella massiliensis
94.9%	Endomicrobium proavitum
94.9%	Endomicrobium proavitum
83.3%	Jonesia luteola
85.5%	Lentzea waywayandensis
85.5%	Lentzea waywayandensis
83.2%	Pelomonas saccharophila
85.2%	Thermoclostridium stercorarium
85.6%	Thermoanaerobacter wiegelii
83.4%	Rhodothermus marinus
85.6%	Thermodesulfovibrio yellowstonii
83.6%	Geoalkalibacter ferrihydriticus
82.9%	Desulfomicrobium thermophilum
83.7%	Thioalkalivibrio denitrificans
83.7%	Thioalkalivibrio denitrificans
83.0%	Deinococcus lacus
83.8%	Deinococcus lacus
82.7%	Deinococcus lacus
83.8%	Deinococcus lacus
83.0%	Deinococcus lacus
83.0%	Deinococcus lacus
84.0%	Deinococcus actinosclerus
83.0%	Georgenia halophila
83.0%	Georgenia halophila
83.0%	Georgenia halophila
83.7%	Dissulfuribacter thermophilus
83.3%	Rhodothermus marinus
88.3%	Thermodesulfovibrio yellowstonii
83.7%	Steroidobacter denitrificans
83.7%	Deinococcus lacus
83.7%	Deinococcus lacus
83.8%	Deinococcus lacus
83.8%	Deinococcus lacus
83.7%	Deinococcus lacus
82.9%	Deinococcus lacus
83.7%	Deinococcus lacus
82.7%	Lacunisphaera anatis
84.4%	Terrimicrobium sacchariphilum
82.9%	Georgenia halophila
82.9%	Georgenia halophila
96.6%	Nitrospira japonica
83.6%	Thermoanaerobaculum aquaticum
83.8%	Singulisphaera acidiphila
82.5%	Thermovibrio ammonificans
87.1%	Ignavibacterium album
84.9%	Sphaerobacter thermophilus
85.2%	Sphaerobacter thermophilus
85.0%	Thermodesulfovibrio yellowstonii
83.4%	Thermoleophilum minutum
84.0%	Rathayibacter caricis
85.1%	Mogibacterium neglectum
82.8%	Thermicanus aegyptius
82.6%	Mycoplasma glycophilum
83.6%	Deinococcus lacus
83.6%	Deinococcus lacus
83.6%	Deinococcus lacus
83.3%	Deinococcus lacus
83.6%	Deinococcus lacus
82.5%	Deinococcus lacus
82.6%	Deinococcus lacus
83.6%	Deinococcus lacus
83.6%	Deinococcus lacus
83.7%	Deinococcus lacus
83.6%	Deinococcus lacus
83.6%	Deinococcus lacus
82.8%	Deinococcus lacus
83.6%	Deinococcus lacus
83.6%	Deinococcus lacus
83.6%	Deinococcus lacus
82.6%	Polyangium spumosum
82.8%	Polyangium spumosum
82.6%	Polyangium spumosum
82.6%	Polyangium spumosum
82.6%	Polyangium spumosum
84.8%	Arboricoccus pini
93.9%	Endomicrobium proavitum
84.4%	Paludisphaera borealis
82.7%	Jonesia luteola
82.7%	Jonesia luteola
82.7%	Jonesia luteola
82.7%	Jonesia luteola
95.6%	Solirubrobacter taibaiensis
85.5%	Thermogemmatispora carboxidivorans
82.8%	Georgenia halophila
82.7%	Pelomonas saccharophila
82.9%	Rhodothermus marinus
85.1%	Sphaerobacter thermophilus
84.4%	Thermodesulfovibrio yellowstonii
82.2%	Desulfovibrio longreachensis
82.9%	Desulfovibrio alaskensis
83.1%	Thioalkalivibrio denitrificans
84.9%	Glutamicibacter uratoxydans
83.2%	Deinococcus lacus
83.2%	Deinococcus lacus
82.9%	Emticicia paludis
82.8%	Emticicia paludis
82.1%	Longimicrobium terrae
82.8%	Luteimonas pelagia
82.5%	Glycomyces albus
82.5%	Glycomyces albus
82.4%	Caldinitratiruptor microaerophilus
82.7%	Georgenia halophila
82.4%	Georgenia halophila
86.8%	Syntrophaceticus schinkii
82.5%	Thermobifida fusca
82.6%	Pelomonas saccharophila
82.2%	Oxalicibacterium horti
82.8%	Dissulfuribacter thermophilus
84.9%	Glutamicibacter uratoxydans
84.3%	Glutamicibacter uratoxydans
84.3%	Glutamicibacter uratoxydans
83.2%	Deinococcus lacus
83.1%	Deinococcus lacus
83.4%	Deinococcus lacus
83.1%	Deinococcus lacus
83.1%	Deinococcus lacus
83.2%	Deinococcus lacus
83.1%	Deinococcus lacus
83.2%	Deinococcus lacus
83.1%	Deinococcus lacus
83.1%	Deinococcus lacus
83.1%	Deinococcus lacus
83.1%	Deinococcus lacus
83.4%	Deinococcus lacus
83.1%	Deinococcus lacus
83.1%	Deinococcus lacus
83.1%	Deinococcus lacus
83.1%	Deinococcus lacus
82.7%	Emticicia paludis
82.9%	Deferrisoma palaeochoriense
82.0%	Lacunisphaera anatis
82.1%	Lacunisphaera anatis
82.1%	Lacunisphaera anatis
83.8%	Terrimicrobium sacchariphilum
84.1%	Thermoclostridium caenicola
82.3%	Gaiella occulta
84.3%	Lentzea waywayandensis
82.8%	Thermoanaerobaculum aquaticum
81.7%	Microbulbifer celer
83.2%	Corynebacterium flavescens
94.6%	Desulfovibrio alaskensis
82.2%	Thermicanus aegyptius
82.0%	Mycoplasma glycophilum
87.9%	Thermanaeromonas toyohensis
83.0%	Deinococcus lacus
83.3%	Deinococcus lacus
83.6%	Deinococcus lacus
83.0%	Deinococcus lacus
83.0%	Deinococcus lacus
83.0%	Deinococcus lacus
83.3%	Deinococcus lacus
82.9%	Deinococcus lacus
82.7%	Deinococcus lacus
83.0%	Deinococcus lacus
83.0%	Deinococcus lacus
83.0%	Deinococcus lacus
83.0%	Deinococcus lacus
83.0%	Deinococcus lacus
83.0%	Deinococcus lacus
83.0%	Deinococcus lacus
83.3%	Deinococcus lacus
83.0%	Deinococcus lacus
83.0%	Deinococcus lacus
83.0%	Deinococcus lacus
83.0%	Deinococcus lacus
83.3%	Deinococcus lacus
82.2%	Polyangium spumosum
82.0%	Polyangium spumosum
82.0%	Polyangium spumosum
82.0%	Polyangium spumosum
82.0%	Polyangium spumosum
95.5%	Polyangium spumosum
82.0%	Polyangium spumosum
82.0%	Polyangium spumosum
82.0%	Polyangium spumosum
82.1%	Jonesia luteola
85.3%	Thermogemmatispora carboxidivorans
94.5%	Singulisphaera rosea
94.5%	Singulisphaera rosea
94.5%	Singulisphaera rosea
93.6%	Singulisphaera rosea
94.5%	Singulisphaera rosea
94.5%	Singulisphaera rosea
94.5%	Singulisphaera rosea
94.5%	Singulisphaera rosea
94.5%	Singulisphaera rosea
94.5%	Singulisphaera rosea
94.5%	Singulisphaera rosea
94.5%	Singulisphaera rosea
94.5%	Singulisphaera rosea
94.5%	Singulisphaera rosea
82.5%	Georgenia halophila
82.5%	Georgenia halophila
82.5%	Georgenia halophila
82.5%	Georgenia halophila
82.8%	Marinomonas pollencensis
84.2%	Lentzea waywayandensis
83.9%	Lentzea waywayandensis
83.9%	Lentzea waywayandensis
84.2%	Chthonomonas calidirosea
92.8%	Melioribacter roseus
86.7%	Caldilinea aerophila
82.5%	Chlorobium phaeobacteroides
81.4%	Desulfuromonas acetexigens
84.2%	Glutamicibacter uratoxydans
83.2%	Deinococcus lacus
83.2%	Deinococcus lacus
82.9%	Deinococcus lacus
82.9%	Deinococcus lacus
82.6%	Deinococcus lacus
82.9%	Deinococcus lacus
82.9%	Deinococcus lacus
83.1%	Deinococcus lacus
82.9%	Deinococcus lacus
83.0%	Deinococcus lacus
82.9%	Deinococcus lacus
82.8%	Deinococcus lacus
82.9%	Deinococcus lacus
83.5%	Deinococcus lacus
82.2%	Emticicia paludis
84.0%	Thermogemmatispora carboxidivorans
84.0%	Thermogemmatispora carboxidivorans
81.9%	Glycomyces albus
81.9%	Glycomyces albus
82.9%	Gardnerella vaginalis
81.3%	Desulfovibrio arcticus
83.8%	Lentzea waywayandensis
84.0%	Thermoanaerobacter italicus
82.1%	Rhodothermus marinus
93.5%	Fervidobacterium pennivorans
81.8%	Geoalkalibacter subterraneus
82.1%	Arenimonas malthae
82.4%	Arthrobacter agilis
82.8%	Deinococcus lacus
83.1%	Deinococcus lacus
82.5%	Deinococcus lacus
82.5%	Deinococcus lacus
82.6%	Deinococcus lacus
82.8%	Deinococcus lacus
82.8%	Deinococcus lacus
82.6%	Deinococcus lacus
83.1%	Deinococcus lacus
82.6%	Deinococcus lacus
82.6%	Deinococcus lacus
83.4%	Deinococcus lacus
83.1%	Deinococcus lacus
82.8%	Deinococcus lacus
82.5%	Deinococcus lacus
83.4%	Deinococcus lacus
83.1%	Deinococcus lacus
82.5%	Deinococcus lacus
82.8%	Deinococcus lacus
82.8%	Deinococcus lacus
82.6%	Deinococcus lacus
82.8%	Deinococcus lacus
82.6%	Deinococcus lacus
83.4%	Deinococcus lacus
82.5%	Deinococcus lacus
83.1%	Deinococcus lacus
82.8%	Deinococcus lacus
83.1%	Deinococcus lacus
83.4%	Deinococcus lacus
83.1%	Deinococcus lacus
82.5%	Deinococcus lacus
82.8%	Deinococcus lacus
82.8%	Deinococcus lacus
82.1%	Emticicia paludis
82.3%	Deferrisoma palaeochoriense
82.3%	Deferrisoma palaeochoriense
82.3%	Deferrisoma palaeochoriense
81.4%	Lacunisphaera anatis
81.5%	Lacunisphaera anatis
81.5%	Lacunisphaera anatis
81.6%	Sinimarinibacterium flocculans
81.8%	Glycomyces albus
94.4%	Mariprofundus ferrooxydans
94.4%	Mariprofundus ferrooxydans
94.4%	Mariprofundus ferrooxydans
83.7%	Lentzea waywayandensis
83.7%	Lentzea waywayandensis
97.5%	Nitrospira japonica
81.9%	Emticicia ginsengisoli
81.7%	Desulfovibrio alaskensis
81.9%	Desulfovibrio alaskensis
81.4%	Mycoplasma glycophilum
82.1%	Deinococcus lacus
83.0%	Deinococcus lacus
82.4%	Deinococcus lacus
83.0%	Deinococcus lacus
82.4%	Deinococcus lacus
83.3%	Deinococcus lacus
83.0%	Deinococcus lacus
82.4%	Deinococcus lacus
82.4%	Deinococcus lacus
82.4%	Deinococcus lacus
82.4%	Deinococcus lacus
82.4%	Deinococcus lacus
82.4%	Deinococcus lacus
83.0%	Deinococcus lacus
83.0%	Deinococcus lacus
82.4%	Deinococcus lacus
82.7%	Deinococcus lacus
83.1%	Deinococcus lacus
82.4%	Deinococcus lacus
83.3%	Deinococcus lacus
82.4%	Deinococcus lacus
82.3%	Deinococcus lacus
82.1%	Deinococcus lacus
82.4%	Deinococcus lacus
82.4%	Deinococcus lacus
82.4%	Deinococcus lacus
82.3%	Deferrisoma palaeochoriense
81.5%	Jonesia luteola
84.6%	Thermogemmatispora carboxidivorans
84.6%	Thermogemmatispora carboxidivorans
84.6%	Thermogemmatispora carboxidivorans
84.6%	Thermogemmatispora carboxidivorans
83.2%	Thermoflexus hugenholtzii
82.4%	Gardnerella vaginalis
81.7%	Hippea alviniae
93.4%	Singulisphaera rosea
92.6%	Singulisphaera rosea
93.4%	Singulisphaera rosea
93.4%	Singulisphaera rosea
83.6%	Lentzea waywayandensis
83.6%	Lentzea waywayandensis
81.5%	Pelomonas saccharophila
81.4%	Nocardiopsis flavescens
82.0%	Moorella humiferrea
91.8%	Singulisphaera acidiphila
98.7%	Kyrpidia tusciae
87.5%	Sphaerobacter thermophilus
83.0%	Elusimicrobium minutum
81.7%	Desulfovibrio alaskensis
82.9%	Deinococcus lacus
82.1%	Deinococcus lacus
82.4%	Deinococcus lacus
83.2%	Deinococcus lacus
82.9%	Deinococcus lacus
82.4%	Deinococcus lacus
83.2%	Deinococcus lacus
82.9%	Deinococcus lacus
82.4%	Deinococcus lacus
82.0%	Deinococcus lacus
83.2%	Deinococcus lacus
82.1%	Deinococcus lacus
82.3%	Deinococcus lacus
83.2%	Deinococcus lacus
82.0%	Deinococcus lacus
82.9%	Deinococcus lacus
83.2%	Deinococcus lacus
83.2%	Deinococcus lacus
82.5%	Deinococcus lacus
82.4%	Deinococcus lacus
82.4%	Deinococcus lacus
83.2%	Deinococcus lacus
82.4%	Deinococcus lacus
82.1%	Deinococcus lacus
82.0%	Deinococcus lacus
82.6%	Corynebacterium faecale
82.6%	Corynebacterium faecale
80.9%	Dissulfurimicrobium hydrothermale
96.3%	Egibacter rhizosphaerae
96.3%	Egibacter rhizosphaerae
92.6%	Egibacter rhizosphaerae
96.3%	Egibacter rhizosphaerae
83.3%	Thermogemmatispora carboxidivorans
81.3%	Glycomyces albus
82.3%	Gardnerella vaginalis
93.4%	Singulisphaera rosea
81.5%	Deefgea chitinilytica
81.4%	Thermodesulfatator atlanticus
81.7%	Chlorobium chlorochromatii
83.4%	Meiothermus hypogaeus
96.3%	Acidothermus cellulolyticus
93.4%	Fervidicola ferrireducens
93.4%	Fervidicola ferrireducens
92.5%	Sutterella parvirubra
83.2%	Anaerolinea thermolimosa
82.8%	Deinococcus lacus
82.2%	Deinococcus lacus
83.1%	Deinococcus lacus
82.0%	Deinococcus lacus
82.2%	Deinococcus lacus
82.5%	Deinococcus lacus
83.1%	Deinococcus lacus
82.8%	Deinococcus lacus
82.0%	Deinococcus lacus
83.1%	Deinococcus lacus
83.1%	Deinococcus lacus
82.9%	Deinococcus lacus
82.3%	Deinococcus lacus
82.5%	Deinococcus lacus
82.5%	Deinococcus lacus
82.9%	Deinococcus lacus
82.5%	Deinococcus lacus
83.1%	Deinococcus lacus
82.5%	Deinococcus lacus
82.8%	Deinococcus lacus
82.0%	Deinococcus lacus
82.9%	Deinococcus lacus
82.3%	Deinococcus lacus
82.8%	Deinococcus lacus
81.9%	Deinococcus lacus
83.1%	Deinococcus lacus
83.1%	Deinococcus lacus
82.2%	Deinococcus lacus
82.5%	Deinococcus lacus
82.3%	Deinococcus lacus
82.2%	Deinococcus lacus
82.2%	Deinococcus lacus
83.1%	Deinococcus lacus
82.0%	Deinococcus lacus
80.8%	Lacunisphaera anatis
80.9%	Lacunisphaera anatis
80.9%	Lacunisphaera anatis
80.8%	Lacunisphaera anatis
80.7%	Paenibacillus medicaginis
84.3%	Thermogemmatispora carboxidivorans
83.3%	Thermogemmatispora carboxidivorans
83.9%	Thermogemmatispora carboxidivorans
81.2%	Glycomyces albus
93.3%	Gardnerella vaginalis
82.2%	Gardnerella vaginalis
80.7%	Pectinatus sottacetonis
96.3%	Nitrospira japonica
96.3%	Nitrospira japonica
80.8%	Ammonifex degensii
80.7%	Xenorhabdus kozodoii
80.7%	Xenorhabdus kozodoii
81.4%	Desulfovibrio alaskensis
98.6%	Desulfomonile limimaris
96.3%	Heliorestis convoluta
82.1%	Deinococcus lacus
82.7%	Deinococcus lacus
81.8%	Deinococcus lacus
81.7%	Deinococcus lacus
81.8%	Deinococcus lacus
81.8%	Deinococcus lacus
81.8%	Deinococcus lacus
81.8%	Deinococcus lacus
81.9%	Deinococcus lacus
81.8%	Deinococcus lacus
81.8%	Deinococcus lacus
81.8%	Deinococcus lacus
81.7%	Deinococcus lacus
82.4%	Deinococcus lacus
81.8%	Deinococcus lacus
81.8%	Deinococcus lacus
81.8%	Deinococcus lacus
82.5%	Deinococcus lacus
81.8%	Deinococcus lacus
81.9%	Deinococcus lacus
81.8%	Deinococcus lacus
82.7%	Deinococcus lacus
81.8%	Deinococcus lacus
81.8%	Deinococcus lacus
81.8%	Deinococcus lacus
82.7%	Deinococcus lacus
81.9%	Deinococcus lacus
81.8%	Deinococcus lacus
82.7%	Deinococcus lacus
81.9%	Deinococcus lacus
82.7%	Deinococcus lacus
81.8%	Deinococcus lacus
81.8%	Deinococcus lacus
81.8%	Deinococcus lacus
81.8%	Deinococcus lacus
81.8%	Deinococcus lacus
81.8%	Deinococcus lacus
97.4%	Paludisphaera borealis
82.5%	Paludisphaera borealis
96.2%	Egibacter rhizosphaerae
96.2%	Egibacter rhizosphaerae
96.2%	Egibacter rhizosphaerae
96.2%	Egibacter rhizosphaerae
80.9%	Lacunisphaera anatis
96.2%	Solirubrobacter taibaiensis
81.0%	Solirubrobacter taibaiensis
83.8%	Thermogemmatispora carboxidivorans
83.8%	Thermogemmatispora carboxidivorans
94.1%	Thermogemmatispora carboxidivorans
81.1%	Hippea alviniae
81.1%	Hippea alviniae
81.4%	Hippea alviniae
82.9%	Lentzea waywayandensis
82.9%	Lentzea waywayandensis
81.0%	Thermoanaerobaculum aquaticum
80.8%	Nocardiopsis flavescens
80.8%	Nocardiopsis flavescens
80.8%	Nocardiopsis flavescens
97.4%	Fervidicola ferrireducens
97.4%	Fervidicola ferrireducens
81.0%	Comamonas denitrificans
95.1%	Acidibrevibacterium fodinaquatile
81.6%	Deinococcus lacus
81.6%	Deinococcus lacus
81.8%	Deinococcus lacus
81.8%	Deinococcus lacus
81.8%	Deinococcus lacus
81.8%	Deinococcus lacus
96.2%	Deferrisoma palaeochoriense
95.1%	Solirubrobacter taibaiensis
80.7%	Glycomyces albus
81.7%	Gardnerella vaginalis
80.9%	Thermodesulfatator atlanticus
81.1%	Chlorobium chlorochromatii
81.7%	Singulisphaera acidiphila
82.5%	Deinococcus lacus
82.2%	Deinococcus lacus
81.9%	Deinococcus lacus
81.4%	Deinococcus lacus
81.9%	Deinococcus lacus
81.6%	Deinococcus lacus
81.6%	Deinococcus lacus
80.6%	Polyangium spumosum
81.3%	Nitrospira lenta
80.2%	Lacunisphaera anatis
80.2%	Lacunisphaera anatis
96.1%	Christensenella massiliensis
82.6%	Thermogemmatispora carboxidivorans
86.7%	Thermogemmatispora carboxidivorans
86.7%	Thermogemmatispora carboxidivorans
80.6%	Glycomyces albus
81.2%	'Deinococcus soli'
93.0%	Mariprofundus ferrooxydans
93.0%	Bifidobacterium crudilactis
82.8%	Meiothermus hypogaeus
81.0%	Thermobifida fusca
80.2%	Ammonifex degensii
80.2%	Paenibacillus taiwanensis
80.4%	Thermoleophilum minutum
80.8%	Desulfovibrio alaskensis
86.1%	Deinococcus lacus
86.1%	Deinococcus lacus
86.0%	Deinococcus lacus
86.1%	Deinococcus lacus
86.1%	Deinococcus lacus
82.5%	Deinococcus lacus
81.2%	Roseisolibacter agri
80.5%	Actinoplanes sediminis
80.5%	Gracilimonas halophila
92.0%	Lacunisphaera limnophila
[truncated: 125 more rows]
