# Supplementary material for: Revealing the Microbiome of Four Different Thermal Springs in Turkey with Environmental DNA Metabarcoding
Source: Biology (Basel). 2022 Jun 30;11(7):998. doi: 10.3390/biology11070998 (PMC9311576; doi:10.3390/biology11070998)
Supplement: Supplementary file 1 [file biology-11-00998-s001.zip › Supplementary Table S3/16y.c2.l100.csv]

% Pairwise Identity	Organism
96.8%	Thermodesulfitimonas autotrophica
98.4%	Methylocaldum szegediense
100.0%	Bacillus mesophilus
100.0%	Geobacillus kaustophilus
100.0%	Geobacillus stearothermophilus
100.0%	Acinetobacter lwoffii
100.0%	Streptococcus thermophilus
100.0%	Pseudomonas hutmensis
100.0%	Pseudomonas lactis
100.0%	Rectinema cohabitans
100.0%	Lactobacillus crispatus
100.0%	Lactobacillus delbrueckii
100.0%	Pseudomonas oryzihabitans
100.0%	Lysinibacillus contaminans
100.0%	Thermoanaerobaculum aquaticum
100.0%	Vulcaniibacterium thermophilum
100.0%	Paenisporosarcina indica
100.0%	Streptococcus thermophilus
100.0%	Lactobacillus iners
100.0%	Aquicella lusitana
100.0%	Rectinema cohabitans
100.0%	Thermoanaerobaculum aquaticum
100.0%	Thermoanaerobaculum aquaticum
99.4%	Aeribacillus composti
99.4%	Acinetobacter johnsonii
100.0%	Thermoanaerobaculum aquaticum
100.0%	Thermoanaerobaculum aquaticum
100.0%	Thermoanaerobaculum aquaticum
99.4%	Streptococcus thermophilus
99.4%	Pandoraea iniqua
99.4%	Rectinema cohabitans
99.4%	Thermoanaerobaculum aquaticum
99.4%	Thermoanaerobaculum aquaticum
99.4%	Thermoanaerobaculum aquaticum
99.4%	Thermoanaerobaculum aquaticum
99.4%	Thermoanaerobaculum aquaticum
99.4%	Thermoanaerobaculum aquaticum
99.4%	Thermoanaerobaculum aquaticum
99.4%	Thermoanaerobaculum aquaticum
99.4%	Thermoanaerobaculum aquaticum
99.4%	Thermoanaerobaculum aquaticum
99.4%	Thermoanaerobaculum aquaticum
99.4%	Thermoanaerobaculum aquaticum
99.4%	Thermoanaerobaculum aquaticum
99.4%	Thermoanaerobaculum aquaticum
99.4%	Thermoanaerobaculum aquaticum
99.4%	Thermoanaerobaculum aquaticum
99.4%	Thermoanaerobaculum aquaticum
99.4%	Thermoanaerobaculum aquaticum
99.4%	Thermoanaerobaculum aquaticum
99.4%	Thermoanaerobaculum aquaticum
99.4%	Thermoanaerobaculum aquaticum
99.4%	Thermoanaerobaculum aquaticum
99.4%	Thermoanaerobaculum aquaticum
99.4%	Thermoanaerobaculum aquaticum
99.4%	Thermoanaerobaculum aquaticum
99.4%	Thermoanaerobaculum aquaticum
99.4%	Thermoanaerobaculum aquaticum
99.4%	Thermoanaerobaculum aquaticum
99.4%	Thermoanaerobaculum aquaticum
99.4%	Thermoanaerobaculum aquaticum
99.4%	Thermoanaerobaculum aquaticum
99.4%	Thermoanaerobaculum aquaticum
99.4%	Thermoanaerobaculum aquaticum
99.4%	Thermoanaerobaculum aquaticum
99.4%	Thermoanaerobaculum aquaticum
99.4%	Thermoanaerobaculum aquaticum
99.4%	Thermoanaerobaculum aquaticum
99.4%	Thermoanaerobaculum aquaticum
99.4%	Thermoanaerobaculum aquaticum
99.4%	Thermoanaerobaculum aquaticum
99.4%	Thermoanaerobaculum aquaticum
99.4%	Thermoanaerobaculum aquaticum
99.4%	Thermoanaerobaculum aquaticum
99.4%	Thermoanaerobaculum aquaticum
100.0%	Thermoanaerobaculum aquaticum
99.4%	Thermoanaerobaculum aquaticum
99.4%	Thermoanaerobaculum aquaticum
99.4%	Thermoanaerobaculum aquaticum
99.4%	Thermoanaerobaculum aquaticum
99.4%	Thermoanaerobaculum aquaticum
99.4%	Thermoanaerobaculum aquaticum
99.4%	Thermoanaerobaculum aquaticum
99.4%	Thermoanaerobaculum aquaticum
99.4%	Thermoanaerobaculum aquaticum
99.4%	Thermoanaerobaculum aquaticum
99.4%	Thermoanaerobaculum aquaticum
99.4%	Thermoanaerobaculum aquaticum
99.4%	Thermoanaerobaculum aquaticum
99.4%	Thermoanaerobaculum aquaticum
99.4%	Thermoanaerobaculum aquaticum
99.4%	Thermoanaerobaculum aquaticum
99.4%	Thermoanaerobaculum aquaticum
99.4%	Thermoanaerobaculum aquaticum
99.4%	Thermoanaerobaculum aquaticum
99.4%	Thermoanaerobaculum aquaticum
99.4%	Thermoanaerobaculum aquaticum
99.4%	Thermoanaerobaculum aquaticum
99.4%	Thermoanaerobaculum aquaticum
99.4%	Thermoanaerobaculum aquaticum
99.4%	Thermoanaerobaculum aquaticum
99.4%	Thermoanaerobaculum aquaticum
99.4%	Thermoanaerobaculum aquaticum
99.4%	Thermoanaerobaculum aquaticum
99.4%	Thermoanaerobaculum aquaticum
99.4%	Thermoanaerobaculum aquaticum
99.4%	Thermoanaerobaculum aquaticum
99.4%	Thermoanaerobaculum aquaticum
99.4%	Thermoanaerobaculum aquaticum
99.4%	Thermoanaerobaculum aquaticum
99.4%	Thermoanaerobaculum aquaticum
99.4%	Thermoanaerobaculum aquaticum
99.4%	Thermoanaerobaculum aquaticum
99.4%	Thermoanaerobaculum aquaticum
99.4%	Thermoanaerobaculum aquaticum
99.4%	Thermoanaerobaculum aquaticum
99.4%	Thermoanaerobaculum aquaticum
99.4%	Thermoanaerobaculum aquaticum
99.4%	Thermoanaerobaculum aquaticum
99.4%	Thermoanaerobaculum aquaticum
99.4%	Thermoanaerobaculum aquaticum
99.4%	Thermoanaerobaculum aquaticum
99.4%	Thermoanaerobaculum aquaticum
99.4%	Thermoanaerobaculum aquaticum
99.4%	Thermoanaerobaculum aquaticum
99.4%	Thermoanaerobaculum aquaticum
99.4%	Thermoanaerobaculum aquaticum
100.0%	Thermoanaerobaculum aquaticum
99.4%	Thermoanaerobaculum aquaticum
99.4%	Thermoanaerobaculum aquaticum
99.4%	Thermoanaerobaculum aquaticum
99.4%	Thermoanaerobaculum aquaticum
99.4%	Thermoanaerobaculum aquaticum
99.4%	Thermoanaerobaculum aquaticum
99.4%	Thermoanaerobaculum aquaticum
99.4%	Thermoanaerobaculum aquaticum
99.4%	Thermoanaerobaculum aquaticum
99.4%	Thermoanaerobaculum aquaticum
99.4%	Thermoanaerobaculum aquaticum
99.4%	Treponema caldarium
99.4%	Polynucleobacter aenigmaticus
99.4%	Thermoanaerobaculum aquaticum
99.4%	Thermoanaerobaculum aquaticum
99.4%	Thermoanaerobaculum aquaticum
99.4%	Thermoanaerobaculum aquaticum
99.4%	Thermoanaerobaculum aquaticum
99.4%	Thermoanaerobaculum aquaticum
99.4%	Thermoanaerobaculum aquaticum
99.4%	Thermoanaerobaculum aquaticum
99.4%	Thermoanaerobaculum aquaticum
99.4%	Thermoanaerobaculum aquaticum
99.4%	Thermoanaerobaculum aquaticum
99.4%	Thermoanaerobaculum aquaticum
99.4%	Thermoanaerobaculum aquaticum
99.4%	Thermoanaerobaculum aquaticum
98.9%	Aeribacillus composti
98.9%	Bacillus borbori
98.9%	Geobacter metallireducens
100.0%	Ignavibacterium album
98.8%	Pandoraea iniqua
98.8%	Pandoraea iniqua
98.8%	Pandoraea iniqua
98.8%	Immundisolibacter cernigliae
98.8%	Massilia eurypsychrophila
98.8%	Anoxybacillus flavithermus
98.8%	Anoxybacillus mongoliensis
98.8%	Thermoanaerobaculum aquaticum
98.8%	Thermoanaerobaculum aquaticum
98.8%	Thermoanaerobaculum aquaticum
98.8%	Thermoanaerobaculum aquaticum
98.8%	Thermoanaerobaculum aquaticum
98.8%	Thermoanaerobaculum aquaticum
98.8%	Thermoanaerobaculum aquaticum
98.8%	Sulfuricaulis limicola
98.8%	Anoxybacillus flavithermus
98.8%	Thermoanaerobaculum aquaticum
98.8%	Thermoanaerobaculum aquaticum
98.8%	Thermoanaerobaculum aquaticum
98.3%	Bacillus borbori
98.3%	Bacillus borbori
98.3%	Acinetobacter johnsonii
98.8%	Thermoanaerobaculum aquaticum
98.3%	Geobacter metallireducens
98.3%	Anoxybacillus flavithermus
98.3%	Pseudomonas oryzihabitans
98.3%	Methylocaldum szegediense
98.3%	Methylocaldum szegediense
98.3%	Sulfuricaulis limicola
97.7%	Bacillus borbori
100.0%	Moorella stamsii
98.2%	Methylocaldum szegediense
99.4%	Arthrobacter bussei
97.7%	Annwoodia aquaesulis
97.7%	Methylocaldum szegediense
97.7%	Methylocaldum szegediense
97.7%	Methylocaldum szegediense
97.7%	Methylocaldum szegediense
97.7%	Methylocaldum szegediense
97.7%	Methylocaldum szegediense
97.7%	Methylocaldum szegediense
97.7%	Methylocaldum szegediense
97.7%	Methylocaldum szegediense
97.7%	Methylocaldum szegediense
97.7%	Methylocaldum szegediense
97.7%	Methylocaldum szegediense
97.7%	Methylocaldum szegediense
97.7%	Methylocaldum szegediense
97.7%	Methylocaldum szegediense
97.7%	Methylocaldum szegediense
97.7%	Methylocaldum szegediense
97.7%	Sulfuricaulis limicola
97.7%	Gaiella occulta
100.0%	Thermoanaerobaculum aquaticum
97.7%	Methylocaldum szegediense
97.7%	Methylocaldum szegediense
97.7%	Rectinema cohabitans
98.2%	Hydrotalea flava
100.0%	Thermodesulfitimonas autotrophica
97.1%	Methyloversatilis discipulorum
97.1%	Methyloversatilis thermotolerans
98.2%	Hydrotalea flava
97.1%	Thermoanaerobaculum aquaticum
97.1%	Thermoanaerobaculum aquaticum
99.4%	Thermoanaerobaculum aquaticum
97.1%	Fontimonas thermophila
97.6%	Hydrotalea flava
97.6%	Hydrotalea flava
97.6%	Hydrotalea flava
97.6%	Hydrotalea flava
97.6%	Hydrotalea flava
97.6%	Hydrotalea flava
97.1%	Thermoanaerobaculum aquaticum
96.5%	Methyloversatilis discipulorum
96.5%	Methyloversatilis discipulorum
96.5%	Thermoanaerobaculum aquaticum
96.5%	Thermoanaerobaculum aquaticum
96.5%	Methyloversatilis discipulorum
96.5%	Fontimonas thermophila
96.5%	Fontimonas thermophila
100.0%	Kocuria salina
100.0%
100.0%	Kocuria arsenatis
97.0%	Hydrotalea flava
96.0%	Methylothermus subterraneus
96.0%	Desulfovibrio butyratiphilus
100.0%	Micrococcus luteus
96.0%	Sulfuritortus calidifontis
96.0%	Georgfuchsia toluolica
96.0%	Georgfuchsia toluolica
96.0%	Thermoanaerobaculum aquaticum
96.0%	Thermoanaerobaculum aquaticum
98.1%	Thermoanaerobaculum aquaticum
100.0%	Desulfotomaculum profundi
99.3%
99.3%
99.3%
99.3%
99.3%
99.3%
99.3%	Lawsonella clevelandensis
99.3%	Nocardioides albidus
95.4%	Methylothermus subterraneus
95.4%	Methylothermus subterraneus
95.4%	Methylothermus subterraneus
95.4%	Desulfovibrio butyratiphilus
95.4%	Sulfuritortus calidifontis
99.3%
99.3%
95.4%	Georgfuchsia toluolica
95.4%	Georgfuchsia toluolica
95.4%	Georgfuchsia toluolica
95.4%	Thermoanaerobaculum aquaticum
95.4%	Azoarcus olearius
100.0%	Anaerolinea thermophila
100.0%	Thermodesulfovibrio yellowstonii
100.0%	Desulfurispora thermophila
100.0%	Bellilinea caldifistulae
95.4%	Azoarcus evansii
100.0%	Phenylobacterium terrae
100.0%	Stakelama algicida
100.0%	Ciceribacter thiooxidans
100.0%	Sphingomonas hengshuiensis
100.0%	Sphingobium phenoxybenzoativorans
100.0%	Methyloceanibacter caenitepidi
100.0%	Alsobacter metallidurans
95.3%	Gaiella occulta
100.0%	Brevundimonas viscosa
95.3%	Georgfuchsia toluolica
95.3%	Georgfuchsia toluolica
95.3%	Georgfuchsia toluolica
100.0%	Finegoldia magna
95.4%	Methylothermus subterraneus
97.5%	Thermoanaerobaculum aquaticum
100.0%	Hyphomicrobium aestuarii
100.0%	Sulfurihydrogenibium azorense
100.0%	Bellilinea caldifistulae
99.3%	Desulfofundulus thermoacetoxidans
99.3%	Desulfotomaculum profundi
99.3%	Desulfotomaculum profundi
99.3%	Desulfotomaculum profundi
98.7%	Lawsonella clevelandensis
98.7%	Lawsonella clevelandensis
95.3%	Georgfuchsia toluolica
95.3%	Georgfuchsia toluolica
94.9%	Methylothermus subterraneus
94.9%	Methylothermus subterraneus
94.9%	Methylothermus subterraneus
94.9%	Methylothermus subterraneus
94.9%	Methylothermus subterraneus
94.9%	Methylothermus subterraneus
94.9%	Methylothermus subterraneus
94.9%	Methylothermus subterraneus
94.9%	Methylothermus subterraneus
94.9%	Methylothermus subterraneus
94.9%	Methylothermus subterraneus
94.9%	Methylothermus subterraneus
94.9%	Methylothermus subterraneus
94.9%	Methylothermus subterraneus
94.9%	Methylothermus subterraneus
94.9%	Methylothermus subterraneus
94.9%	Methylothermus subterraneus
94.9%	Methylothermus subterraneus
94.9%	Methylothermus subterraneus
94.9%	Methylothermus subterraneus
94.9%	Methylothermus subterraneus
94.9%	Methylothermus subterraneus
94.9%	Methylothermus subterraneus
94.9%	Methylothermus subterraneus
94.9%	Methylothermus subterraneus
94.9%	Methylothermus subterraneus
94.9%	Methylothermus subterraneus
94.9%	Methylothermus subterraneus
94.9%	Methylothermus subterraneus
94.9%	Methylothermus subterraneus
94.8%	Desulfovibrio butyratiphilus
94.8%	Desulfovibrio butyratiphilus
94.8%	Desulfovibrio butyratiphilus
94.8%	Desulfovibrio butyratiphilus
94.8%	Desulfovibrio butyratiphilus
95.1%	Massilia niabensis
94.8%	Sulfuritortus calidifontis
94.8%	Sulfuritortus calidifontis
94.8%	Sulfuritortus calidifontis
94.8%	Rectinema cohabitans
98.7%	Kocuria arsenatis
99.3%	Geosporobacter ferrireducens
94.8%	Georgfuchsia toluolica
94.8%	Georgfuchsia toluolica
94.8%	Georgfuchsia toluolica
94.8%	Georgfuchsia toluolica
94.8%	Georgfuchsia toluolica
94.8%	Georgfuchsia toluolica
94.8%	Georgfuchsia toluolica
94.8%	Georgfuchsia toluolica
94.8%	Georgfuchsia toluolica
94.8%	Georgfuchsia toluolica
94.8%	Georgfuchsia toluolica
95.3%	Georgfuchsia toluolica
94.8%	Georgfuchsia toluolica
94.8%	Georgfuchsia toluolica
94.8%	Georgfuchsia toluolica
94.8%	Georgfuchsia toluolica
94.8%	Georgfuchsia toluolica
94.8%	Georgfuchsia toluolica
94.8%	Georgfuchsia toluolica
94.8%	Georgfuchsia toluolica
94.8%	Georgfuchsia toluolica
94.8%	Georgfuchsia toluolica
94.8%	Georgfuchsia toluolica
94.8%	Georgfuchsia toluolica
94.8%	Georgfuchsia toluolica
94.8%	Georgfuchsia toluolica
94.8%	Georgfuchsia toluolica
94.8%	Georgfuchsia toluolica
94.8%	Georgfuchsia toluolica
94.8%	Georgfuchsia toluolica
94.8%	Georgfuchsia toluolica
94.8%	Georgfuchsia toluolica
94.8%	Georgfuchsia toluolica
94.8%	Georgfuchsia toluolica
94.8%	Georgfuchsia toluolica
94.8%	Georgfuchsia toluolica
94.8%	Georgfuchsia toluolica
94.8%	Georgfuchsia toluolica
94.8%	Georgfuchsia toluolica
94.8%	Georgfuchsia toluolica
94.8%	Georgfuchsia toluolica
94.8%	Georgfuchsia toluolica
94.8%	Georgfuchsia toluolica
94.8%	Georgfuchsia toluolica
94.8%	Georgfuchsia toluolica
94.8%	Georgfuchsia toluolica
94.8%	Georgfuchsia toluolica
94.8%	Georgfuchsia toluolica
94.8%	Georgfuchsia toluolica
94.8%	Georgfuchsia toluolica
94.8%	Georgfuchsia toluolica
95.3%	Georgfuchsia toluolica
94.8%	Georgfuchsia toluolica
94.8%	Georgfuchsia toluolica
94.8%	Georgfuchsia toluolica
94.8%	Georgfuchsia toluolica
94.8%	Georgfuchsia toluolica
94.8%	Georgfuchsia toluolica
94.8%	Georgfuchsia toluolica
94.8%	Georgfuchsia toluolica
94.8%	Georgfuchsia toluolica
94.8%	Georgfuchsia toluolica
94.8%	Georgfuchsia toluolica
94.8%	Georgfuchsia toluolica
94.8%	Georgfuchsia toluolica
94.8%	Georgfuchsia toluolica
94.8%	Georgfuchsia toluolica
94.8%	Georgfuchsia toluolica
94.8%	Georgfuchsia toluolica
94.8%	Georgfuchsia toluolica
94.8%	Georgfuchsia toluolica
94.8%	Georgfuchsia toluolica
94.8%	Georgfuchsia toluolica
94.8%	Georgfuchsia toluolica
94.8%	Georgfuchsia toluolica
94.8%	Georgfuchsia toluolica
94.8%	Georgfuchsia toluolica
94.8%	Georgfuchsia toluolica
94.8%	Georgfuchsia toluolica
94.8%	Georgfuchsia toluolica
94.8%	Georgfuchsia toluolica
94.8%	Georgfuchsia toluolica
94.8%	Georgfuchsia toluolica
94.8%	Georgfuchsia toluolica
94.8%	Georgfuchsia toluolica
94.8%	Georgfuchsia toluolica
94.8%	Georgfuchsia toluolica
94.8%	Georgfuchsia toluolica
94.8%	Georgfuchsia toluolica
94.8%	Georgfuchsia toluolica
94.8%	Georgfuchsia toluolica
94.8%	Georgfuchsia toluolica
94.8%	Georgfuchsia toluolica
94.8%	Georgfuchsia toluolica
94.8%	Georgfuchsia toluolica
94.8%	Georgfuchsia toluolica
94.8%	Georgfuchsia toluolica
94.9%	Methylothermus subterraneus
94.9%	Methylothermus subterraneus
94.9%	Methylothermus subterraneus
94.9%	Methylothermus subterraneus
94.9%	Methylothermus subterraneus
99.3%	Thermodesulfovibrio yellowstonii
99.3%	Thermodesulfovibrio yellowstonii
94.8%	Zoogloea caeni
99.3%	Desulfurispora thermophila
99.3%	Desulfurispora thermophila
99.3%	Desulfurispora thermophila
99.3%	Desulfurispora thermophila
99.3%	Desulfurispora thermophila
99.3%	Bellilinea caldifistulae
99.3%	Bellilinea caldifistulae
99.3%	Bellilinea caldifistulae
99.3%	Ciceribacter thiooxidans
99.3%	Ciceribacter thiooxidans
99.3%	Ciceribacter thiooxidans
99.3%	Psychromarinibacter halotolerans
94.8%	Sulfuritortus calidifontis
94.8%	Sulfuritortus calidifontis
99.3%	Pseudorhodoplanes sinuspersici
99.3%	Sphingobium phenoxybenzoativorans
99.3%	Sphingobium phenoxybenzoativorans
99.3%	Sphingobium phenoxybenzoativorans
99.3%	Defluviimonas aquaemixtae
99.3%	Methyloceanibacter caenitepidi
98.7%	Desulfotomaculum nigrificans
94.8%	Georgfuchsia toluolica
94.8%	Georgfuchsia toluolica
94.8%	Georgfuchsia toluolica
94.8%	Georgfuchsia toluolica
94.8%	Georgfuchsia toluolica
94.8%	Georgfuchsia toluolica
94.8%	Georgfuchsia toluolica
99.3%	Thermodesulfovibrio yellowstonii
98.7%	Pelotomaculum isophthalicicum
98.7%	Pelotomaculum isophthalicicum
98.7%	Pelotomaculum propionicicum
98.7%
99.3%	Sphingobium phenoxybenzoativorans
99.3%	Alsobacter metallidurans
94.3%	Methylothermus subterraneus
98.7%	Salimesophilobacter vulgaris
95.3%	Ignavibacterium album
94.2%	Rectinema cohabitans
94.2%	Georgfuchsia toluolica
94.2%	Georgfuchsia toluolica
94.2%	Georgfuchsia toluolica
94.2%	Georgfuchsia toluolica
94.3%	Zoogloea caeni
94.3%	Zoogloea caeni
98.7%	Desulfurispora thermophila
99.3%	Meiothermus timidus
98.7%	Bellilinea caldifistulae
94.2%	Azovibrio restrictus
98.6%	Microvirga brassicacearum
98.6%	Pseudorhodoplanes sinuspersici
98.6%	Sphingobium phenoxybenzoativorans
98.6%	Sphingobium phenoxybenzoativorans
94.2%	Solimonas terrae
98.6%	Methyloceanibacter caenitepidi
98.6%	Brevundimonas viscosa
98.0%	Desulfotomaculum nigrificans
96.3%	Thermoanaerobaculum aquaticum
94.3%	Zoogloea caeni
94.2%	Kofleria flava
98.0%	Pelotomaculum isophthalicicum
98.0%	Pelotomaculum isophthalicicum
98.0%	Pelotomaculum isophthalicicum
98.0%	Pelotomaculum isophthalicicum
98.0%	Pelotomaculum propionicicum
98.0%	Pelotomaculum propionicicum
93.6%	Geomonas soli
96.2%	Thermodesulfitimonas autotrophica
93.6%	Thiocapsa marina
93.6%	Thiocapsa marina
93.6%	Thioprofundum lithotrophicum
94.7%	Ignavibacterium album
93.6%	Annwoodia aquaesulis
93.7%	Tepidimonas ignava
98.0%	Lichenihabitans psoromatis
97.4%	Desulfocucumis palustris
97.4%	Desulfocucumis palustris
98.6%	Sphingobium hydrophobicum
93.6%	Sulfuricaulis limicola
93.6%	Sulfuricaulis limicola
95.6%	Thermoanaerobaculum aquaticum
97.4%	Pelotomaculum schinkii
93.2%	Desulfatirhabdium butyrativorans
93.6%	Kofleria flava
93.6%	Kofleria flava
93.6%	Kofleria flava
97.4%	Pelotomaculum isophthalicicum
97.4%	Pelotomaculum isophthalicicum
97.4%	Pelotomaculum isophthalicicum
97.4%	Pelotomaculum isophthalicicum
97.4%	Pelotomaculum isophthalicicum
97.4%	Pelotomaculum propionicicum
97.3%	Desulfocucumis palustris
97.3%
93.6%	Sulfuricaulis limicola
93.1%	Thiocapsa marina
93.6%	Methylothermus subterraneus
94.1%	Ignavibacterium album
93.6%	Kofleria flava
93.1%	Geomonas soli
95.6%	Thermodesulfitimonas autotrophica
96.2%	Thermodesulfitimonas autotrophica
95.6%	Thermodesulfitimonas autotrophica
93.1%	Thiocapsa marina
93.1%	Thiocapsa marina
93.1%	Thiocapsa marina
93.1%	Thiocapsa marina
93.1%	Thiocapsa marina
93.1%	Thiocapsa marina
97.9%	Thermodesulfovibrio yellowstonii
93.1%	Annwoodia aquaesulis
93.1%	Annwoodia aquaesulis
93.1%	Annwoodia aquaesulis
93.1%	Annwoodia aquaesulis
93.1%	Thioalkalivibrio thiocyanodenitrificans
95.1%	Nitrospira moscoviensis
97.3%	Oceanibaculum nanhaiense
96.7%	Desulfocucumis palustris
96.7%	Desulfocucumis palustris
96.7%	Desulfocucumis palustris
96.7%	Desulfocucumis palustris
96.7%	Desulfocucumis palustris
96.7%	Desulfocucumis palustris
96.7%	Desulfocucumis palustris
96.7%	Desulfocucumis palustris
96.7%	Desulfocucumis palustris
96.7%	Desulfocucumis palustris
96.7%	Desulfocucumis palustris
96.7%	Desulfocucumis palustris
96.7%	Desulfocucumis palustris
96.7%	Desulfocucumis palustris
96.7%	Desulfocucumis palustris
96.7%	Desulfocucumis palustris
96.7%	Desulfocucumis palustris
96.7%	Desulfocucumis palustris
96.7%	Desulfocucumis palustris
96.7%	Desulfocucumis palustris
97.3%	Desulfocucumis palustris
96.7%	Desulfocucumis palustris
96.7%	Desulfocucumis palustris
96.7%	Desulfocucumis palustris
96.7%	Desulfocucumis palustris
96.7%	Desulfocucumis palustris
96.7%	Desulfocucumis palustris
96.7%	Desulfocucumis palustris
96.7%	Desulfocucumis palustris
93.0%	Sulfuricaulis limicola
93.0%	Sulfuricaulis limicola
93.0%	Sulfuricaulis limicola
93.0%	Sulfuricaulis limicola
93.0%	Sulfuricaulis limicola
93.0%	Sulfuricaulis limicola
93.0%	Sulfuricaulis limicola
93.0%	Sulfuricaulis limicola
93.0%	Sulfuricaulis limicola
93.0%	Sulfuricaulis limicola
93.0%	Sulfuricaulis limicola
93.0%	Thiocapsa marina
93.1%	Thiocapsa marina
93.0%	Thiocapsa marina
93.0%	Thiocapsa marina
93.1%	Thiocapsa marina
96.7%	Pelotomaculum thermopropionicum
96.7%	Pelotomaculum schinkii
96.7%	Pelotomaculum schinkii
96.7%	Pelotomaculum schinkii
96.7%	Pelotomaculum schinkii
93.0%	Kofleria flava
96.7%	Pelotomaculum isophthalicicum
96.7%	Pelotomaculum isophthalicicum
96.7%	Pelotomaculum propionicicum
96.7%	Pelotomaculum propionicicum
96.7%	Pelotomaculum propionicicum
97.3%	Desulfocucumis palustris
96.7%	Desulfocucumis palustris
96.7%	Desulfocucumis palustris
96.7%	Desulfocucumis palustris
96.7%
93.0%	Sulfuricaulis limicola
92.6%	Sporomusa termitida
93.0%	Thiocapsa marina
93.0%	Thiocapsa marina
96.7%	Hungateiclostridium alkalicellulosi
96.7%	Pelotomaculum schinkii
96.7%	Pelotomaculum schinkii
96.7%	Pelotomaculum isophthalicicum
96.6%	Desulfocucumis palustris
92.6%	Thioalbus denitrificans
92.6%	Plasticicumulans lactativorans
92.6%	Plasticicumulans lactativorans
92.5%	Thiocapsa marina
92.5%	Thiocapsa marina
92.5%	Thiocapsa marina
92.5%	Thiocapsa marina
92.5%	Thiocapsa marina
92.5%	Thiocapsa marina
92.5%	Thiocapsa marina
92.5%	Thiocapsa marina
92.5%	Thiocapsa marina
92.5%	Thiocapsa marina
92.5%	Thiocapsa marina
92.5%	Thiocapsa marina
92.5%	Thiocapsa marina
92.5%	Thiocapsa marina
92.5%	Thiocapsa marina
92.5%	Thiocapsa marina
92.5%	Thiocapsa marina
92.5%	Thiocapsa marina
92.5%	Thiocapsa marina
92.5%	Thiocapsa marina
92.5%	Thiocapsa marina
92.5%	Thiocapsa marina
92.5%	Thiocapsa marina
92.5%	Thiocapsa marina
92.5%	Thiocapsa marina
92.5%	Thiocapsa marina
92.5%	Thiocapsa marina
92.5%	Thiocapsa marina
92.5%	Thiocapsa marina
92.5%	Thiocapsa marina
92.5%	Thiocapsa marina
92.5%	Thiocapsa marina
92.5%	Thiocapsa marina
92.5%	Thiocapsa marina
92.5%	Thiocapsa marina
92.5%	Thiocapsa marina
92.5%	Thiocapsa marina
92.5%	Thiocapsa marina
92.5%	Thiocapsa marina
92.5%	Thiocapsa marina
92.5%	Thiocapsa marina
92.5%	Thiocapsa marina
92.5%	Thiocapsa marina
92.5%	Thiocapsa marina
92.5%	Thiocapsa marina
92.5%	Thiocapsa marina
92.5%	Thiocapsa marina
92.5%	Thiocapsa marina
92.5%	Thiocapsa marina
92.5%	Thiocapsa marina
92.5%	Thiocapsa marina
92.5%	Thiocapsa marina
92.5%	Thiocapsa marina
92.5%	Thiocapsa marina
92.5%	Thiocapsa marina
92.5%	Thiocapsa marina
92.5%	Thiocapsa marina
92.5%	Thiocapsa marina
92.5%	Thiocapsa marina
92.5%	Thiocapsa marina
92.5%	Thiocapsa marina
92.5%	Thiocapsa marina
92.5%	Thiocapsa marina
92.5%	Thiocapsa marina
92.5%	Thiocapsa marina
92.9%	Thiocapsa marina
92.5%	Thiocapsa marina
92.5%	Thiocapsa marina
92.5%	Thiocapsa marina
92.5%	Thiocapsa marina
92.5%	Thiocapsa marina
92.5%	Thiocapsa marina
92.5%	Thiocapsa marina
92.5%	Thiocapsa marina
92.5%	Thiocapsa marina
92.5%	Thiocapsa marina
92.5%	Thiocapsa marina
92.5%	Thiocapsa marina
92.5%	Thiocapsa marina
92.5%	Thiocapsa marina
92.5%	Thiocapsa marina
92.5%	Thiocapsa marina
92.5%	Thiocapsa marina
92.9%	Thiocapsa marina
92.5%	Thiocapsa marina
92.5%	Thiocapsa marina
92.5%	Thiocapsa marina
92.5%	Thiocapsa marina
92.5%	Thiocapsa marina
92.5%	Thiocapsa marina
92.5%	Thiocapsa marina
92.5%	Thiocapsa marina
92.5%	Thiocapsa marina
92.5%	Thiocapsa marina
92.5%	Thiocapsa marina
92.5%	Thiocapsa marina
92.5%	Thiocapsa marina
92.5%	Thiocapsa marina
92.5%	Thiocapsa marina
92.5%	Thiocapsa marina
92.5%	Thiocapsa marina
92.9%	Georgfuchsia toluolica
100.0%	Thermoanaerobaculum aquaticum
92.6%	Thioflavicoccus mobilis
92.5%	Annwoodia aquaesulis
92.5%	Annwoodia aquaesulis
92.5%	Annwoodia aquaesulis
92.5%	Annwoodia aquaesulis
92.5%	Annwoodia aquaesulis
92.5%	Annwoodia aquaesulis
92.5%	Annwoodia aquaesulis
92.5%	Annwoodia aquaesulis
92.5%	Annwoodia aquaesulis
92.5%	Annwoodia aquaesulis
92.5%	Annwoodia aquaesulis
92.5%	Annwoodia aquaesulis
92.5%	Annwoodia aquaesulis
92.5%	Annwoodia aquaesulis
92.5%	Annwoodia aquaesulis
92.5%	Annwoodia aquaesulis
92.5%	Annwoodia aquaesulis
92.5%	Annwoodia aquaesulis
92.5%	Annwoodia aquaesulis
92.5%	Annwoodia aquaesulis
92.5%	Annwoodia aquaesulis
92.5%	Annwoodia aquaesulis
92.5%	Annwoodia aquaesulis
92.5%	Annwoodia aquaesulis
92.5%	Annwoodia aquaesulis
92.5%	Annwoodia aquaesulis
92.5%	Annwoodia aquaesulis
92.5%	Annwoodia aquaesulis
92.5%	Annwoodia aquaesulis
92.5%	Annwoodia aquaesulis
92.5%	Annwoodia aquaesulis
92.5%	Annwoodia aquaesulis
92.5%	Annwoodia aquaesulis
92.5%	Annwoodia aquaesulis
94.4%	Nitrospira moscoviensis
94.4%	Nitrospira moscoviensis
92.5%	Thiobacter subterraneus
96.0%	Desulfocucumis palustris
96.0%	Desulfocucumis palustris
96.0%	Desulfocucumis palustris
92.5%	Thiocapsa marina
92.5%	Thiocapsa marina
92.5%	Thiocapsa marina
92.5%	Thiocapsa marina
92.5%	Thiocapsa marina
92.5%	Thiocapsa marina
92.5%	Thiocapsa marina
92.5%	Thiocapsa marina
92.5%	Thiocapsa marina
92.5%	Thiocapsa marina
96.0%	Pelotomaculum thermopropionicum
96.1%	Pelotomaculum schinkii
96.1%	Pelotomaculum schinkii
96.1%	Pelotomaculum schinkii
96.1%	Pelotomaculum schinkii
96.1%	Pelotomaculum schinkii
96.1%	Pelotomaculum schinkii
92.5%	Annwoodia aquaesulis
92.5%	Annwoodia aquaesulis
92.5%	Annwoodia aquaesulis
92.6%	Kofleria flava
92.6%	Kofleria flava
96.6%	Pelotomaculum isophthalicicum
96.0%	Pelotomaculum isophthalicicum
96.0%	Pelotomaculum propionicicum
96.6%	Oceanibaculum nanhaiense
95.4%	Desulfocucumis palustris
95.5%	Thermotunica guangxiensis
92.0%	Desulfosalsimonas propionicica
96.0%	Hungateiclostridium alkalicellulosi
92.4%	Methylothermus subterraneus
92.4%	Hydrogenophilus hirschii
96.1%	Pelotomaculum schinkii
96.0%	Pelotomaculum schinkii
96.0%	Pelotomaculum isophthalicicum
96.0%	Pelotomaculum isophthalicicum
96.0%	Pelotomaculum isophthalicicum
96.0%	Pelotomaculum isophthalicicum
96.0%	Pelotomaculum isophthalicicum
96.0%	Pelotomaculum isophthalicicum
96.0%	Pelotomaculum isophthalicicum
96.0%	Pelotomaculum isophthalicicum
96.0%	Pelotomaculum terephthalicicum
91.9%	Thiocapsa marina
91.9%	Thiocapsa marina
92.0%	Thioflavicoccus mobilis
91.9%	Annwoodia aquaesulis
96.0%	Pelotomaculum isophthalicicum
96.0%	Pelotomaculum isophthalicicum
92.0%	Peredibacter starrii
95.4%	Desulfocucumis palustris
95.4%	Desulfocucumis palustris
95.9%	Desulfocucumis palustris
95.4%	Desulfocucumis palustris
91.9%	Sulfuricaulis limicola
91.9%	Sulfuricaulis limicola
95.9%	Paludibaculum fermentans
95.9%	Paludibaculum fermentans
95.4%	Pelotomaculum schinkii
91.9%	Thiocapsa marina
91.9%	Hydrogenophilus thermoluteolus
95.4%	Pelotomaculum thermopropionicum
95.4%	Pelotomaculum thermopropionicum
95.4%	Pelotomaculum thermopropionicum
95.4%	Pelotomaculum schinkii
92.0%	Kofleria flava
95.9%	Pelotomaculum isophthalicicum
95.4%	Pelotomaculum propionicicum
96.0%	Levilinea saccharolytica
95.4%	Pseudoclostridium thermosuccinogenes
91.4%	Desulfosalsimonas propionicica
91.4%	Desulfosalsimonas propionicica
91.9%	Hydrogenophilus hirschii
93.8%	Pseudonocardia spinosa
91.4%	Desulfobacca acetoxidans
95.4%	Pelotomaculum thermopropionicum
95.4%	Hungateiclostridium thermocellum
91.4%	Desulfomonile tiedjei
92.0%	Kofleria flava
95.4%	Pelotomaculum isophthalicicum
91.5%	Carboxydocella thermautotrophica
91.4%	Desulfomonile limimaris
95.3%	Tenggerimyces flavus
91.4%	Symbiobacterium terraclitae
91.4%	Symbiobacterium terraclitae
91.4%	Symbiobacterium terraclitae
91.4%	Symbiobacterium terraclitae
91.4%	Symbiobacterium terraclitae
91.4%	Symbiobacterium terraclitae
91.5%	Desulfonatronobacter acidivorans
95.3%	Gracilibacter thermotolerans
91.3%	Thermoanaerobaculum aquaticum
91.6%	Massilia niabensis
94.7%	Desulfocucumis palustris
94.7%	Desulfocucumis palustris
94.7%	Desulfocucumis palustris
95.3%	Desulfocucumis palustris
94.7%	Irregularibacter muris
91.4%	Symbiobacterium terraclitae
95.3%	Aquihabitans daechungensis
91.3%	Gaiella occulta
91.3%	Desulfosalsimonas propionicica
94.8%	Pseudonocardia spinosa
92.7%	Thermodesulfovibrio yellowstonii
95.3%	Pelotomaculum schinkii
91.4%	Kofleria flava
90.9%	Symbiobacterium terraclitae
90.9%	Symbiobacterium terraclitae
90.9%	Sporomusa intestinalis
95.2%	Thermomarinilinea lacunifontana
90.8%	Desulfosalsimonas propionicica
90.9%	Desulfosalsimonas propionicica
90.8%	Desulfosalsimonas propionicica
91.3%	Desulfosalsimonas propionicica
90.9%	Desulfosalsimonas propionicica
90.9%	Desulfosalsimonas propionicica
90.8%	Desulfosalsimonas propionicica
90.9%	Desulfosalsimonas propionicica
90.9%	Desulfosalsimonas propionicica
90.9%	Desulfosalsimonas propionicica
90.9%	Desulfosalsimonas propionicica
90.9%	Desulfosalsimonas propionicica
90.9%	Desulfosalsimonas propionicica
90.9%	Desulfosalsimonas propionicica
90.9%	Desulfosalsimonas propionicica
90.9%	Desulfosalsimonas propionicica
91.3%	Methylothermus subterraneus
90.8%	Desulfobacca acetoxidans
90.9%	Desulfomonile tiedjei
90.9%	Desulfomonile tiedjei
90.8%	Desulfomonile limimaris
90.8%	Duganella qianjiadongensis
94.6%	Hungateiclostridium saccincola
94.6%	Tenggerimyces flavus
94.6%	Tenggerimyces flavus
90.8%	Symbiobacterium terraclitae
90.8%	Symbiobacterium terraclitae
90.8%	Symbiobacterium terraclitae
90.8%	Symbiobacterium terraclitae
90.9%	Symbiobacterium terraclitae
90.8%	Symbiobacterium terraclitae
90.8%	Symbiobacterium terraclitae
90.8%	Symbiobacterium terraclitae
90.9%	Symbiobacterium terraclitae
94.6%	Thermomarinilinea lacunifontana
90.9%	Plasticicumulans lactativorans
90.9%	Desulfonatronobacter acidivorans
91.2%	Thiocapsa marina
94.7%	Gracilibacter thermotolerans
90.9%	Desulfosalsimonas propionicica
90.8%	Desulfosalsimonas propionicica
90.9%	Desulfosalsimonas propionicica
90.9%	Desulfosalsimonas propionicica
94.0%	Desulfocucumis palustris
94.6%	Desulfocucumis palustris
94.0%	Irregularibacter muris
90.8%	Symbiobacterium terraclitae
90.8%	Symbiobacterium terraclitae
90.8%	Symbiobacterium terraclitae
94.6%	Thermomarinilinea lacunifontana
90.8%	Gaiella occulta
90.8%	Gaiella occulta
90.8%	Thiocapsa marina
90.7%	Desulfosalsimonas propionicica
92.5%	Thermodesulfovibrio yellowstonii
90.8%	Kofleria flava
91.2%	Kofleria flava
94.1%	Pelotomaculum isophthalicicum
90.7%	Symbiobacterium terraclitae
90.7%	Symbiobacterium terraclitae
90.7%	Symbiobacterium terraclitae
90.7%	Symbiobacterium terraclitae
90.7%	Symbiobacterium terraclitae
90.3%	Desulfocarbo indianensis
90.2%	Desulfosalsimonas propionicica
90.2%	Desulfosalsimonas propionicica
90.2%	Desulfosalsimonas propionicica
90.2%	Desulfosalsimonas propionicica
90.2%	Desulfosalsimonas propionicica
90.2%	Desulfosalsimonas propionicica
90.2%	Desulfosalsimonas propionicica
90.2%	Desulfosalsimonas propionicica
90.2%	Desulfosalsimonas propionicica
90.2%	Desulfosalsimonas propionicica
90.2%	Desulfosalsimonas propionicica
90.2%	Desulfosalsimonas propionicica
90.2%	Desulfosalsimonas propionicica
90.2%	Desulfosalsimonas propionicica
90.2%	Desulfosalsimonas propionicica
90.2%	Desulfosalsimonas propionicica
90.2%	Desulfosalsimonas propionicica
90.2%	Desulfosalsimonas propionicica
90.2%	Desulfosalsimonas propionicica
90.2%	Desulfosalsimonas propionicica
90.2%	Desulfosalsimonas propionicica
90.2%	Desulfosalsimonas propionicica
90.2%	Desulfosalsimonas propionicica
90.2%	Desulfosalsimonas propionicica
90.2%	Desulfosalsimonas propionicica
90.2%	Desulfosalsimonas propionicica
90.2%	Desulfosalsimonas propionicica
90.2%	Desulfosalsimonas propionicica
90.2%	Desulfosalsimonas propionicica
90.2%	Desulfosalsimonas propionicica
91.6%	Thermodesulfovibrio yellowstonii
90.3%	Desulfomonile tiedjei
90.3%	Desulfomonile tiedjei
90.8%	Kofleria flava
90.8%	Kofleria flava
90.3%	Desulfococcus multivorans
90.3%	Desulfovibrio aminophilus
90.4%	Haliangium tepidum
94.0%	Dehalogenimonas formicexedens
90.2%	Dethiosulfatarculus sandiegensis
90.2%	Symbiobacterium terraclitae
90.2%	Symbiobacterium terraclitae
90.2%	Symbiobacterium terraclitae
90.2%	Symbiobacterium terraclitae
90.2%	Symbiobacterium terraclitae
90.2%	Symbiobacterium terraclitae
90.2%	Symbiobacterium terraclitae
90.2%	Symbiobacterium terraclitae
90.2%	Symbiobacterium terraclitae
90.2%	Symbiobacterium terraclitae
90.2%	Symbiobacterium terraclitae
90.2%	Symbiobacterium terraclitae
90.2%	Symbiobacterium terraclitae
90.2%	Symbiobacterium terraclitae
90.2%	Symbiobacterium terraclitae
90.2%	Symbiobacterium terraclitae
90.2%	Symbiobacterium terraclitae
90.2%	Symbiobacterium terraclitae
90.2%	Symbiobacterium terraclitae
90.2%	Symbiobacterium terraclitae
90.2%	Symbiobacterium terraclitae
90.2%	Symbiobacterium terraclitae
90.2%	Symbiobacterium terraclitae
90.2%	Symbiobacterium terraclitae
90.2%	Symbiobacterium terraclitae
90.2%	Symbiobacterium terraclitae
90.6%	Symbiobacterium terraclitae
90.2%	Symbiobacterium terraclitae
90.2%	Symbiobacterium terraclitae
90.2%	Symbiobacterium terraclitae
90.2%	Symbiobacterium terraclitae
90.2%	Symbiobacterium terraclitae
90.2%	Symbiobacterium terraclitae
90.2%	Symbiobacterium terraclitae
90.2%	Symbiobacterium terraclitae
90.2%	Symbiobacterium terraclitae
90.2%	Symbiobacterium terraclitae
90.2%	Symbiobacterium terraclitae
90.2%	Symbiobacterium terraclitae
90.2%	Symbiobacterium terraclitae
90.2%	Symbiobacterium terraclitae
90.2%	Symbiobacterium terraclitae
90.2%	Symbiobacterium terraclitae
90.2%	Symbiobacterium terraclitae
90.2%	Symbiobacterium terraclitae
90.2%	Symbiobacterium terraclitae
90.2%	Symbiobacterium terraclitae
90.2%	Symbiobacterium terraclitae
90.2%	Symbiobacterium terraclitae
90.2%	Symbiobacterium terraclitae
90.2%	Symbiobacterium terraclitae
90.6%	Symbiobacterium terraclitae
90.2%	Symbiobacterium terraclitae
90.2%	Symbiobacterium terraclitae
90.2%	Symbiobacterium terraclitae
90.2%	Symbiobacterium terraclitae
90.2%	Symbiobacterium terraclitae
90.2%	Symbiobacterium terraclitae
90.2%	Symbiobacterium terraclitae
90.2%	Symbiobacterium terraclitae
90.2%	Symbiobacterium terraclitae
90.2%	Symbiobacterium terraclitae
90.2%	Symbiobacterium terraclitae
90.2%	Symbiobacterium terraclitae
90.2%	Symbiobacterium terraclitae
90.2%	Symbiobacterium terraclitae
90.2%	Symbiobacterium terraclitae
90.2%	Symbiobacterium terraclitae
90.2%	Symbiobacterium terraclitae
90.2%	Symbiobacterium terraclitae
90.2%	Symbiobacterium terraclitae
90.2%	Symbiobacterium terraclitae
90.2%	Symbiobacterium terraclitae
90.2%	Symbiobacterium terraclitae
90.2%	Symbiobacterium terraclitae
90.2%	Symbiobacterium terraclitae
90.2%	Symbiobacterium terraclitae
90.2%	Symbiobacterium terraclitae
90.2%	Symbiobacterium terraclitae
90.2%	Symbiobacterium terraclitae
90.2%	Symbiobacterium terraclitae
90.2%	Symbiobacterium terraclitae
90.2%	Symbiobacterium terraclitae
90.2%	Symbiobacterium terraclitae
90.2%	Symbiobacterium terraclitae
90.2%	Symbiobacterium terraclitae
90.2%	Symbiobacterium terraclitae
90.2%	Symbiobacterium terraclitae
90.2%	Symbiobacterium terraclitae
90.2%	Symbiobacterium terraclitae
90.2%	Symbiobacterium terraclitae
90.2%	Symbiobacterium terraclitae
90.2%	Symbiobacterium terraclitae
90.2%	Symbiobacterium terraclitae
90.2%	Symbiobacterium terraclitae
90.2%	Symbiobacterium terraclitae
90.2%	Symbiobacterium terraclitae
90.2%	Symbiobacterium terraclitae
90.2%	Symbiobacterium terraclitae
90.2%	Symbiobacterium terraclitae
90.2%	Symbiobacterium terraclitae
90.2%	Symbiobacterium terraclitae
90.2%	Symbiobacterium terraclitae
90.2%	Symbiobacterium terraclitae
90.2%	Symbiobacterium terraclitae
90.2%	Symbiobacterium terraclitae
90.2%	Symbiobacterium terraclitae
90.2%	Symbiobacterium terraclitae
90.2%	Symbiobacterium terraclitae
90.2%	Symbiobacterium terraclitae
90.2%	Symbiobacterium terraclitae
90.2%	Symbiobacterium terraclitae
90.2%	Symbiobacterium terraclitae
90.2%	Symbiobacterium terraclitae
90.2%	Symbiobacterium terraclitae
90.2%	Symbiobacterium terraclitae
90.2%	Symbiobacterium terraclitae
90.2%	Symbiobacterium terraclitae
90.2%	Symbiobacterium terraclitae
90.2%	Symbiobacterium terraclitae
94.6%	Thermomarinilinea lacunifontana
90.4%	Thermosulfurimonas dismutans
94.0%	Thermoanaerobacterium thermostercoris
90.2%	Desulfosalsimonas propionicica
90.2%	Desulfosalsimonas propionicica
90.2%	Desulfosalsimonas propionicica
90.2%	Desulfosalsimonas propionicica
90.2%	Desulfosalsimonas propionicica
90.2%	Desulfosalsimonas propionicica
90.6%	Oxalicibacterium horti
90.2%	Symbiobacterium thermophilum
90.2%	Symbiobacterium thermophilum
90.2%	Symbiobacterium thermophilum
94.0%	Caldilinea aerophila
91.6%	Thermodesulfovibrio yellowstonii
92.5%	Caldanaerovirga acetigignens
90.2%	Desulfovirga adipica
93.4%	Irregularibacter muris
90.2%	Symbiobacterium terraclitae
90.2%	Symbiobacterium terraclitae
90.2%	Symbiobacterium terraclitae
90.2%	Symbiobacterium terraclitae
90.2%	Symbiobacterium terraclitae
90.2%	Symbiobacterium terraclitae
90.2%	Symbiobacterium terraclitae
90.2%	Symbiobacterium terraclitae
90.2%	Symbiobacterium terraclitae
90.2%	Symbiobacterium terraclitae
90.6%	Symbiobacterium terraclitae
90.2%	Symbiobacterium terraclitae
90.2%	Symbiobacterium terraclitae
90.2%	Symbiobacterium terraclitae
90.2%	Symbiobacterium terraclitae
90.2%	Symbiobacterium terraclitae
90.2%	Symbiobacterium terraclitae
93.4%	Sphaerobacter thermophilus
91.5%	Thermodesulfovibrio yellowstonii
92.4%	Thermodesulfovibrio yellowstonii
90.1%	Desulfovirga adipica
89.8%	Geobacter sulfurreducens
89.7%	Desulfocarbo indianensis
89.7%	Desulfocarbo indianensis
90.3%	Thermosulfurimonas dismutans
90.3%	Thermosulfurimonas dismutans
90.3%	Thermosulfurimonas dismutans
89.8%	Desulfonatronobacter acidivorans
89.3%	Melioribacter roseus
93.3%	Hungateiclostridium thermocellum
91.4%	Nitratifractor salsuginis
91.5%	Thermodesulfovibrio yellowstonii
89.7%	Desulfococcus multivorans
89.7%	Desulfococcus multivorans
89.7%	Desulfococcus multivorans
89.7%	Desulfococcus multivorans
89.7%	Desulfovirga adipica
91.9%	Moorella glycerini
89.7%	Desulfovibrio longus
93.9%	Dehalogenimonas formicexedens
91.5%	Endomicrobium proavitum
89.7%	Symbiobacterium terraclitae
89.7%	Symbiobacterium terraclitae
89.7%	Symbiobacterium terraclitae
89.7%	Symbiobacterium terraclitae
89.7%	Symbiobacterium terraclitae
89.7%	Symbiobacterium terraclitae
89.7%	Symbiobacterium terraclitae
89.7%	Symbiobacterium terraclitae
89.7%	Symbiobacterium terraclitae
93.3%	Thermomarinilinea lacunifontana
93.3%	Thermomarinilinea lacunifontana
93.3%	Thermomarinilinea lacunifontana
93.3%	Thermomarinilinea lacunifontana
89.8%	Thermosulfurimonas dismutans
93.4%	Desulfofundulus thermocisternus
89.8%	Thermoanaerobaculum aquaticum
89.7%	Thermoanaerobaculum aquaticum
89.8%	Desulforhabdus amnigena
89.7%	Desulforegula conservatrix
93.3%	Dehalogenimonas formicexedens
93.3%	Dehalogenimonas formicexedens
91.4%	Endomicrobium proavitum
91.4%	Endomicrobium proavitum
89.7%	Parviterribacter kavangonensis
92.7%	Irregularibacter muris
89.7%	Symbiobacterium terraclitae
89.7%	Symbiobacterium terraclitae
89.7%	Symbiobacterium terraclitae
89.7%	Symbiobacterium terraclitae
89.7%	Symbiobacterium terraclitae
93.2%	Paludibaculum fermentans
93.2%	Thermomarinilinea lacunifontana
93.2%	Thermomarinilinea lacunifontana
89.7%	Labilithrix luteola
89.7%	Thermoanaerobaculum aquaticum
93.3%	Thermodesulfovibrio yellowstonii
93.3%	Thermodesulfovibrio yellowstonii
93.3%	Thermodesulfovibrio yellowstonii
93.3%	Caldanaerovirga acetigignens
93.3%	Caldanaerovirga acetigignens
93.3%	Caldanaerovirga acetigignens
93.3%	Caldanaerovirga acetigignens
93.3%	Caldanaerovirga acetigignens
93.3%	Caloramator proteoclasticus
93.3%	Caloramator proteoclasticus
93.3%	Caloramator proteoclasticus
93.3%	Caloramator proteoclasticus
93.3%	Caloramator proteoclasticus
93.2%	Dehalogenimonas formicexedens
91.4%	Endomicrobium proavitum
89.2%	Geobacter sulfurreducens
89.2%	Geobacter sulfurreducens
89.2%	Geobacter sulfurreducens
89.2%	Geobacter sulfurreducens
89.2%	Geobacter sulfurreducens
89.1%	Geobacter sulfurreducens
89.7%	Thermosulfurimonas dismutans
89.7%	Thermosulfurimonas dismutans
89.7%	Thermosulfurimonas dismutans
89.7%	Thermosulfurimonas dismutans
89.1%	Desulfovibrio gigas
89.2%	Desulfonatronobacter acidivorans
89.2%	Desulfonatronobacter acidivorans
89.2%	Desulfonatronobacter acidivorans
89.3%	Hippea jasoniae
92.3%	Hungateiclostridium thermocellum
91.3%	Thermodesulfovibrio yellowstonii
89.1%	Desulfovirga adipica
89.1%	Desulfovirga adipica
91.3%	Moorella glycerini
91.3%	Moorella glycerini
89.5%	Desulfovibrio longus
92.7%	Dehalogenimonas formicexedens
93.2%	Dehalogenimonas formicexedens
93.2%	Dehalogenimonas formicexedens
93.2%	Dehalogenimonas formicexedens
89.0%	Symbiobacterium turbinis
89.0%	Symbiobacterium turbinis
89.0%	Symbiobacterium turbinis
89.0%	Symbiobacterium turbinis
89.0%	Symbiobacterium turbinis
89.0%	Symbiobacterium turbinis
89.0%	Symbiobacterium turbinis
89.0%	Symbiobacterium turbinis
89.0%	Symbiobacterium turbinis
89.0%	Symbiobacterium turbinis
89.0%	Symbiobacterium turbinis
89.0%	Symbiobacterium turbinis
89.0%	Symbiobacterium turbinis
89.1%	Symbiobacterium terraclitae
89.1%	Symbiobacterium terraclitae
89.1%	Symbiobacterium terraclitae
93.2%	Paludibaculum fermentans
93.2%	Paludibaculum fermentans
92.6%	Thermogemmatispora carboxidivorans
92.6%	Thermomarinilinea lacunifontana
92.6%	Thermomarinilinea lacunifontana
92.6%	Thermomarinilinea lacunifontana
92.6%	Thermomarinilinea lacunifontana
92.6%	Thermomarinilinea lacunifontana
93.2%	Thermomarinilinea lacunifontana
92.7%	Thermomarinilinea lacunifontana
89.2%	Desulfonatronobacter acidivorans
89.2%	Thermoanaerobaculum aquaticum
89.2%	Thermoanaerobaculum aquaticum
89.2%	Thermoanaerobaculum aquaticum
89.2%	Thermoanaerobaculum aquaticum
89.2%	Thermoanaerobaculum aquaticum
89.2%	Thermoanaerobaculum aquaticum
89.2%	Thermoanaerobaculum aquaticum
89.2%	Thermoanaerobaculum aquaticum
89.2%	Thermoanaerobaculum aquaticum
89.2%	Thermoanaerobaculum aquaticum
89.1%	Thermoanaerobaculum aquaticum
89.3%	Thermoanaerobaculum aquaticum
89.2%	Thermoanaerobaculum aquaticum
89.1%	Brevinema andersonii
89.2%	Desulfarculus baarsii
93.2%	Thermodesulfovibrio yellowstonii
96.2%	Pelotomaculum schinkii
92.7%	Caldanaerovirga acetigignens
92.2%	Caldanaerovirga acetigignens
89.1%	Geoalkalibacter ferrihydriticus
89.1%	Desulfovibrio piger
89.1%	Desulfovirga adipica
89.1%	Pelobacter acetylenicus
92.7%	Caloramator proteoclasticus
89.5%	Gimesia maris
92.6%	Dehalogenimonas formicexedens
92.6%	Dehalogenimonas formicexedens
92.6%	Dehalogenimonas formicexedens
92.6%	Dehalogenimonas formicexedens
92.6%	Dehalogenimonas formicexedens
92.6%	Dehalogenimonas formicexedens
92.6%	Dehalogenimonas formicexedens
92.6%	Dehalogenimonas formicexedens
92.6%	Dehalogenimonas formicexedens
92.6%	Dehalogenimonas formicexedens
92.6%	Dehalogenimonas formicexedens
92.6%	Dehalogenimonas formicexedens
89.1%	Dissulfurimicrobium hydrothermale
89.1%	Parviterribacter kavangonensis
89.1%	Parviterribacter kavangonensis
89.0%	Limisphaera ngatamarikiensis
92.6%	Thermomarinilinea lacunifontana
92.6%	Hydrogenispora ethanolica
89.4%	Gaiella occulta
89.2%	Thermoanaerobaculum aquaticum
89.2%	Thermoanaerobaculum aquaticum
89.2%	Thermoanaerobaculum aquaticum
92.6%	Thermoclostridium stercorarium
92.6%	Thermoclostridium stercorarium
92.6%	Thermodesulfovibrio yellowstonii
92.7%	Thermodesulfovibrio yellowstonii
92.6%	Thermodesulfovibrio yellowstonii
92.6%	Thermodesulfovibrio yellowstonii
92.6%	Thermodesulfovibrio yellowstonii
92.6%	Thermodesulfovibrio yellowstonii
91.2%	Thermodesulfovibrio yellowstonii
92.6%	Thermodesulfovibrio yellowstonii
92.6%	Thermodesulfovibrio yellowstonii
92.6%	Thermodesulfovibrio yellowstonii
92.6%	Thermodesulfovibrio yellowstonii
92.6%	Thermodesulfovibrio yellowstonii
92.6%	Thermodesulfovibrio yellowstonii
92.6%	Thermodesulfovibrio yellowstonii
92.6%	Caldanaerovirga acetigignens
92.6%	Caldanaerovirga acetigignens
92.7%	Caldanaerovirga acetigignens
92.6%	Caldanaerovirga acetigignens
92.6%	Caldanaerovirga acetigignens
92.6%	Caldanaerovirga acetigignens
92.6%	Caldanaerovirga acetigignens
92.6%	Caldanaerovirga acetigignens
92.6%	Caldanaerovirga acetigignens
92.6%	Caldanaerovirga acetigignens
92.6%	Caldanaerovirga acetigignens
92.6%	Caldanaerovirga acetigignens
92.6%	Thermodesulfovibrio thiophilus
92.6%	Thermodesulfovibrio thiophilus
92.6%	Thermodesulfovibrio thiophilus
92.6%	Thermodesulfovibrio thiophilus
92.6%	Caloramator proteoclasticus
92.6%	Caloramator proteoclasticus
92.6%	Caloramator proteoclasticus
92.6%	Caloramator proteoclasticus
92.6%	Caloramator proteoclasticus
92.6%	Caloramator proteoclasticus
92.6%	Caloramator proteoclasticus
92.7%	Caloramator proteoclasticus
92.6%	Caloramator proteoclasticus
89.1%	Desulfatibacillum alkenivorans
89.3%	Desulfococcus biacutus
92.6%	Dehalogenimonas formicexedens
92.5%	Thermomarinilinea lacunifontana
92.5%	Thermomarinilinea lacunifontana
89.1%	Thermosulfurimonas dismutans
89.1%	Thermosulfurimonas dismutans
89.1%	Thermosulfurimonas dismutans
89.1%	Thermosulfurimonas dismutans
89.1%	Thermosulfurimonas dismutans
89.1%	Thermosulfurimonas dismutans
89.1%	Thermosulfurimonas dismutans
89.1%	Thermosulfurimonas dismutans
89.1%	Thermosulfurimonas dismutans
89.1%	Thermosulfurimonas dismutans
89.1%	Thermosulfurimonas dismutans
89.1%	Thermosulfurimonas dismutans
89.1%	Thermosulfurimonas dismutans
89.1%	Thermosulfurimonas dismutans
89.1%	Thermosulfurimonas dismutans
89.1%	Thermosulfurimonas dismutans
89.1%	Thermosulfurimonas dismutans
89.1%	Thermosulfurimonas dismutans
89.1%	Thermosulfurimonas dismutans
89.1%	Thermosulfurimonas dismutans
89.1%	Thermosulfurimonas dismutans
89.1%	Thermosulfurimonas dismutans
89.1%	Thermosulfurimonas dismutans
89.1%	Thermosulfurimonas dismutans
89.1%	Thermosulfurimonas dismutans
89.1%	Thermosulfurimonas dismutans
89.1%	Thermosulfurimonas dismutans
92.6%	Hydrogenispora ethanolica
92.3%	Thermovorax subterraneus
89.3%	Melioribacter roseus
89.3%	Melioribacter roseus
89.3%	Melioribacter roseus
92.0%	Hungateiclostridium thermocellum
92.6%	Thermodesulfovibrio yellowstonii
92.1%	Thermodesulfovibrio yellowstonii
92.6%	Caldanaerovirga acetigignens
92.6%	Caldanaerovirga acetigignens
92.6%	Caldanaerovirga acetigignens
92.6%	Caldanaerovirga acetigignens
92.6%	Caldanaerovirga acetigignens
92.6%	Caldanaerovirga acetigignens
92.6%	Caldanaerovirga acetigignens
90.6%	Moorella glycerini
90.6%	Moorella glycerini
90.6%	Moorella glycerini
90.6%	Moorella glycerini
90.6%	Moorella glycerini
90.6%	Moorella glycerini
92.6%	Caloramator proteoclasticus
92.6%	Caloramator proteoclasticus
92.6%	Caloramator proteoclasticus
92.6%	Caloramator proteoclasticus
88.6%	Carboxydocella thermautotrophica
92.5%	Dehalogenimonas formicexedens
92.5%	Dehalogenimonas formicexedens
89.0%	Oryzomicrobium terrae
92.1%	Endomicrobium proavitum
90.7%	Olegusella massiliensis
91.0%	Olegusella massiliensis
89.0%	Rhodopirellula rosea
91.9%	Thermomarinilinea lacunifontana
91.9%	Thermomarinilinea lacunifontana
92.5%	Thermomarinilinea lacunifontana
91.9%	Thermomarinilinea lacunifontana
91.9%	Thermomarinilinea lacunifontana
89.0%	Effusibacillus lacus
91.9%	Caloramator mitchellensis
91.9%	Caloramator mitchellensis
92.3%	Thermovorax subterraneus
92.3%	Thermovorax subterraneus
88.6%	Thermoanaerobaculum aquaticum
88.5%	Thermoanaerobaculum aquaticum
88.6%	Brevinema andersonii
88.6%	Brevinema andersonii
88.6%	Brevinema andersonii
88.6%	Brevinema andersonii
89.3%	Ignavibacterium album
95.4%	Pelotomaculum thermopropionicum
92.5%	Thermodesulfovibrio yellowstonii
92.5%	Thermodesulfovibrio yellowstonii
92.0%	Thermodesulfovibrio yellowstonii
88.5%	Treponema primitia
88.5%	Phaselicystis flava
92.5%	Caldanaerovirga acetigignens
92.0%	Caldanaerovirga acetigignens
92.0%	Caldanaerovirga acetigignens
92.5%	Caldanaerovirga acetigignens
92.0%	Caldanaerovirga acetigignens
92.0%	Caldanaerovirga acetigignens
92.5%	Caldanaerovirga acetigignens
92.5%	Caldanaerovirga acetigignens
90.1%	Pelobacter seleniigenes
92.0%	Desulfovirgula thermocuniculi
88.7%	Kofleria flava
88.6%	Desulfovibrio piger
88.6%	Desulfovibrio piger
88.6%	Desulfovibrio piger
88.6%	Desulfovibrio piger
88.6%	Desulfovibrio piger
88.6%	Desulfovibrio piger
92.5%	Caloramator proteoclasticus
92.5%	Caloramator proteoclasticus
92.0%	Caloramator proteoclasticus
92.5%	Caloramator proteoclasticus
92.0%	Caloramator proteoclasticus
91.9%	Dehalogenimonas formicexedens
88.5%	Dissulfurimicrobium hydrothermale
88.4%	Dissulfurimicrobium hydrothermale
88.6%	Dissulfurimicrobium hydrothermale
91.9%	Thermomarinilinea lacunifontana
91.9%	Thermomarinilinea lacunifontana
91.9%	Thermomarinilinea lacunifontana
92.2%	Thermovorax subterraneus
89.6%	Nitrospira japonica
89.7%	Nitrospira japonica
89.6%	Nitrospira japonica
89.6%	Nitrospira japonica
89.7%	Nitrospira japonica
89.6%	Nitrospira japonica
89.6%	Nitrospira japonica
89.6%	Nitrospira japonica
89.6%	Nitrospira japonica
89.6%	Nitrospira japonica
89.6%	Nitrospira japonica
89.6%	Nitrospira japonica
89.6%	Nitrospira japonica
89.6%	Nitrospira japonica
89.6%	Nitrospira japonica
89.6%	Nitrospira japonica
89.6%	Nitrospira japonica
89.6%	Nitrospira japonica
92.0%	Chthonomonas calidirosea
91.9%	Thermoclostridium stercorarium
91.9%	Thermoclostridium stercorarium
91.9%	Thermoclostridium stercorarium
91.9%	Thermoclostridium stercorarium
91.9%	Thermoclostridium stercorarium
88.8%	Melioribacter roseus
92.0%	Thermodesulfovibrio yellowstonii
91.9%	Thermodesulfovibrio yellowstonii
91.9%	Thermodesulfovibrio yellowstonii
92.0%	Thermodesulfovibrio yellowstonii
91.9%	Thermodesulfovibrio yellowstonii
91.9%	Thermodesulfovibrio yellowstonii
91.9%	Thermodesulfovibrio yellowstonii
91.9%	Thermodesulfovibrio yellowstonii
91.9%	Thermodesulfovibrio yellowstonii
91.9%	Thermodesulfovibrio yellowstonii
91.9%	Thermodesulfovibrio yellowstonii
91.9%	Thermodesulfovibrio yellowstonii
91.9%	Thermodesulfovibrio yellowstonii
91.9%	Thermodesulfovibrio yellowstonii
91.9%	Thermodesulfovibrio yellowstonii
91.9%	Thermodesulfovibrio yellowstonii
91.9%	Thermodesulfovibrio yellowstonii
91.9%	Thermodesulfovibrio yellowstonii
91.9%	Thermodesulfovibrio yellowstonii
92.0%	Thermodesulfovibrio yellowstonii
91.9%	Thermodesulfovibrio yellowstonii
91.9%	Thermodesulfovibrio yellowstonii
91.9%	Thermodesulfovibrio yellowstonii
91.9%	Thermodesulfovibrio yellowstonii
91.9%	Thermodesulfovibrio yellowstonii
91.9%	Thermodesulfovibrio yellowstonii
91.9%	Thermodesulfovibrio yellowstonii
91.9%	Thermodesulfovibrio yellowstonii
91.9%	Thermodesulfovibrio yellowstonii
91.9%	Thermodesulfovibrio yellowstonii
91.9%	Thermodesulfovibrio yellowstonii
91.9%	Thermodesulfovibrio yellowstonii
91.9%	Thermodesulfovibrio yellowstonii
91.9%	Thermodesulfovibrio yellowstonii
92.0%	Thermodesulfovibrio yellowstonii
91.9%	Thermodesulfovibrio yellowstonii
91.9%	Thermodesulfovibrio yellowstonii
91.9%	Thermodesulfovibrio yellowstonii
91.9%	Thermodesulfovibrio yellowstonii
91.9%	Thermodesulfovibrio yellowstonii
91.9%	Thermodesulfovibrio yellowstonii
88.5%	Phaselicystis flava
91.9%	Fervidicola ferrireducens
91.9%	Caldanaerovirga acetigignens
91.9%	Caldanaerovirga acetigignens
91.9%	Caldanaerovirga acetigignens
91.9%	Caldanaerovirga acetigignens
91.9%	Caldanaerovirga acetigignens
91.9%	Caldanaerovirga acetigignens
91.9%	Caldanaerovirga acetigignens
91.9%	Caldanaerovirga acetigignens
91.9%	Caldanaerovirga acetigignens
91.9%	Caldanaerovirga acetigignens
91.9%	Caldanaerovirga acetigignens
91.9%	Caldanaerovirga acetigignens
91.9%	Caldanaerovirga acetigignens
91.9%	Caldanaerovirga acetigignens
91.9%	Caldanaerovirga acetigignens
91.9%	Caldanaerovirga acetigignens
91.9%	Caldanaerovirga acetigignens
91.9%	Caldanaerovirga acetigignens
92.0%	Caldanaerovirga acetigignens
91.9%	Caldanaerovirga acetigignens
91.9%	Caldanaerovirga acetigignens
91.9%	Caldanaerovirga acetigignens
91.9%	Caldanaerovirga acetigignens
91.9%	Caldanaerovirga acetigignens
91.9%	Caldanaerovirga acetigignens
91.9%	Caldanaerovirga acetigignens
91.9%	Caldanaerovirga acetigignens
92.5%	Caldanaerovirga acetigignens
91.9%	Caldanaerovirga acetigignens
91.9%	Caldanaerovirga acetigignens
91.9%	Caldanaerovirga acetigignens
91.9%	Caldanaerovirga acetigignens
91.9%	Caldanaerovirga acetigignens
91.9%	Caldanaerovirga acetigignens
91.9%	Caldanaerovirga acetigignens
91.9%	Caldanaerovirga acetigignens
91.9%	Caldanaerovirga acetigignens
91.9%	Caldanaerovirga acetigignens
91.9%	Caldanaerovirga acetigignens
91.9%	Caldanaerovirga acetigignens
91.9%	Caldanaerovirga acetigignens
92.5%	Caldanaerovirga acetigignens
91.9%	Caldanaerovirga acetigignens
91.9%	Caldanaerovirga acetigignens
91.9%	Caldanaerovirga acetigignens
91.9%	Caldanaerovirga acetigignens
91.9%	Caldanaerovirga acetigignens
91.9%	Caldanaerovirga acetigignens
91.9%	Caldanaerovirga acetigignens
91.9%	Caldanaerovirga acetigignens
91.9%	Caldanaerovirga acetigignens
91.9%	Caldanaerovirga acetigignens
91.9%	Caldanaerovirga acetigignens
91.9%	Caldanaerovirga acetigignens
91.9%	Caldanaerovirga acetigignens
91.9%	Caldanaerovirga acetigignens
91.9%	Caldanaerovirga acetigignens
91.9%	Caldanaerovirga acetigignens
91.9%	Caldanaerovirga acetigignens
91.9%	Caldanaerovirga acetigignens
91.9%	Caldanaerovirga acetigignens
91.9%	Caldanaerovirga acetigignens
91.9%	Caldanaerovirga acetigignens
91.9%	Caldanaerovirga acetigignens
91.9%	Caldanaerovirga acetigignens
91.9%	Caldanaerovirga acetigignens
91.9%	Caldanaerovirga acetigignens
91.9%	Caldanaerovirga acetigignens
91.9%	Caldanaerovirga acetigignens
91.9%	Caldanaerovirga acetigignens
91.9%	Caldanaerovirga acetigignens
91.9%	Caldanaerovirga acetigignens
91.9%	Caldanaerovirga acetigignens
91.9%	Caldanaerovirga acetigignens
91.9%	Caldanaerovirga acetigignens
91.9%	Caldanaerovirga acetigignens
91.9%	Caldanaerovirga acetigignens
91.9%	Caldanaerovirga acetigignens
91.9%	Caldanaerovirga acetigignens
91.9%	Caldanaerovirga acetigignens
91.9%	Caldanaerovirga acetigignens
91.9%	Caldanaerovirga acetigignens
91.9%	Caldanaerovirga acetigignens
91.9%	Caldanaerovirga acetigignens
91.9%	Caldanaerovirga acetigignens
91.9%	Caldanaerovirga acetigignens
91.9%	Caldanaerovirga acetigignens
91.9%	Caldanaerovirga acetigignens
91.9%	Caldanaerovirga acetigignens
91.9%	Caldanaerovirga acetigignens
91.9%	Caldanaerovirga acetigignens
91.9%	Caldanaerovirga acetigignens
91.9%	Caldanaerovirga acetigignens
91.9%	Caldanaerovirga acetigignens
91.9%	Caldanaerovirga acetigignens
91.9%	Caldanaerovirga acetigignens
91.9%	Caldanaerovirga acetigignens
91.9%	Caldanaerovirga acetigignens
91.9%	Caldanaerovirga acetigignens
91.9%	Caldanaerovirga acetigignens
91.9%	Caldanaerovirga acetigignens
91.9%	Caldanaerovirga acetigignens
91.9%	Caldanaerovirga acetigignens
92.0%	Caldanaerovirga acetigignens
91.9%	Caldanaerovirga acetigignens
91.9%	Caldanaerovirga acetigignens
91.9%	Caldanaerovirga acetigignens
91.9%	Caldanaerovirga acetigignens
91.9%	Caldanaerovirga acetigignens
91.9%	Caldanaerovirga acetigignens
91.9%	Caldanaerovirga acetigignens
91.9%	Caldanaerovirga acetigignens
91.9%	Caldanaerovirga acetigignens
91.9%	Caldanaerovirga acetigignens
91.9%	Caldanaerovirga acetigignens
91.9%	Caldanaerovirga acetigignens
91.9%	Caldanaerovirga acetigignens
92.0%	Caldanaerovirga acetigignens
91.9%	Caldanaerovirga acetigignens
91.9%	Caldanaerovirga acetigignens
91.9%	Caldanaerovirga acetigignens
91.9%	Caldanaerovirga acetigignens
91.9%	Caldanaerovirga acetigignens
91.9%	Caldanaerovirga acetigignens
91.9%	Caldanaerovirga acetigignens
91.9%	Caldanaerovirga acetigignens
91.9%	Caldanaerovirga acetigignens
91.9%	Caldanaerovirga acetigignens
91.9%	Caldanaerovirga acetigignens
91.9%	Caldanaerovirga acetigignens
91.9%	Caldanaerovirga acetigignens
91.9%	Caldanaerovirga acetigignens
91.9%	Caldanaerovirga acetigignens
91.9%	Caldanaerovirga acetigignens
91.9%	Caldanaerovirga acetigignens
91.9%	Caldanaerovirga acetigignens
91.9%	Caldanaerovirga acetigignens
91.9%	Caldanaerovirga acetigignens
91.9%	Caldanaerovirga acetigignens
91.9%	Caldanaerovirga acetigignens
91.9%	Caldanaerovirga acetigignens
91.9%	Caldanaerovirga acetigignens
91.9%	Caldanaerovirga acetigignens
91.9%	Caldanaerovirga acetigignens
91.9%	Caldanaerovirga acetigignens
91.9%	Caldanaerovirga acetigignens
91.9%	Caldanaerovirga acetigignens
91.9%	Caldanaerovirga acetigignens
91.9%	Caldanaerovirga acetigignens
91.9%	Caldanaerovirga acetigignens
91.9%	Caldanaerovirga acetigignens
91.9%	Caldanaerovirga acetigignens
91.9%	Caldanaerovirga acetigignens
91.9%	Caldanaerovirga acetigignens
91.9%	Caldanaerovirga acetigignens
91.9%	Caldanaerovirga acetigignens
91.9%	Caldanaerovirga acetigignens
91.9%	Caldanaerovirga acetigignens
91.9%	Caldanaerovirga acetigignens
91.9%	Desulfovirgula thermocuniculi
91.9%	Desulfovirgula thermocuniculi
91.9%	Thermodesulfovibrio thiophilus
91.9%	Thermodesulfovibrio thiophilus
91.9%	Thermodesulfovibrio thiophilus
91.9%	Thermodesulfovibrio thiophilus
92.0%	Thermodesulfovibrio thiophilus
91.9%	Thermodesulfovibrio thiophilus
91.9%	Thermodesulfovibrio thiophilus
92.0%	Thermodesulfovibrio thiophilus
91.9%
88.6%	Pelobacter acetylenicus
91.9%	Caloramator proteoclasticus
91.9%	Caloramator proteoclasticus
91.9%	Caloramator proteoclasticus
91.9%	Caloramator proteoclasticus
91.9%	Caloramator proteoclasticus
91.9%	Caloramator proteoclasticus
91.9%	Caloramator proteoclasticus
91.9%	Caloramator proteoclasticus
91.9%	Caloramator proteoclasticus
91.9%	Caloramator proteoclasticus
91.9%	Caloramator proteoclasticus
91.9%	Caloramator proteoclasticus
91.9%	Caloramator proteoclasticus
91.9%	Caloramator proteoclasticus
91.9%	Caloramator proteoclasticus
91.9%	Caloramator proteoclasticus
91.9%	Caloramator proteoclasticus
91.9%	Caloramator proteoclasticus
91.9%	Caloramator proteoclasticus
91.9%	Caloramator proteoclasticus
91.9%	Caloramator proteoclasticus
91.9%	Caloramator proteoclasticus
91.9%	Caloramator proteoclasticus
92.0%	Caloramator proteoclasticus
91.9%	Caloramator proteoclasticus
92.5%	Caloramator proteoclasticus
91.9%	Caloramator proteoclasticus
91.9%	Caloramator proteoclasticus
91.9%	Caloramator proteoclasticus
91.9%	Caloramator proteoclasticus
91.9%	Caloramator proteoclasticus
91.9%	Caloramator proteoclasticus
91.9%	Caloramator proteoclasticus
91.9%	Caloramator proteoclasticus
91.9%	Caloramator proteoclasticus
91.9%	Caloramator proteoclasticus
91.9%	Caloramator proteoclasticus
91.9%	Caloramator proteoclasticus
91.9%	Caloramator proteoclasticus
91.9%	Caloramator proteoclasticus
91.9%	Caloramator proteoclasticus
91.9%	Caloramator proteoclasticus
91.9%	Caloramator proteoclasticus
91.9%	Caloramator proteoclasticus
91.9%	Caloramator proteoclasticus
91.9%	Caloramator proteoclasticus
91.9%	Caloramator proteoclasticus
91.9%	Caloramator proteoclasticus
91.9%	Caloramator proteoclasticus
91.9%	Caloramator proteoclasticus
91.9%	Caloramator proteoclasticus
91.9%	Caloramator proteoclasticus
91.9%	Caloramator proteoclasticus
91.9%	Caloramator proteoclasticus
91.9%	Caloramator proteoclasticus
91.9%	Caloramator proteoclasticus
91.9%	Caloramator proteoclasticus
91.9%	Caloramator proteoclasticus
91.9%	Caloramator proteoclasticus
91.9%	Caloramator proteoclasticus
91.9%	Caloramator proteoclasticus
91.9%	Caloramator proteoclasticus
91.9%	Caloramator proteoclasticus
91.9%	Caloramator proteoclasticus
91.9%	Caloramator proteoclasticus
91.9%	Caloramator proteoclasticus
91.9%	Caloramator proteoclasticus
91.9%	Caloramator proteoclasticus
91.9%	Caloramator proteoclasticus
91.9%	Caloramator proteoclasticus
91.9%	Caloramator proteoclasticus
91.9%	Caloramator proteoclasticus
91.9%	Caloramator proteoclasticus
91.9%	Caloramator proteoclasticus
91.9%	Caloramator proteoclasticus
91.9%	Caloramator proteoclasticus
91.9%	Caloramator proteoclasticus
91.9%	Caloramator proteoclasticus
91.9%	Caloramator proteoclasticus
91.9%	Caloramator proteoclasticus
91.9%	Caloramator proteoclasticus
91.9%	Caloramator proteoclasticus
91.9%	Caloramator proteoclasticus
91.9%	Caloramator proteoclasticus
91.9%	Caloramator proteoclasticus
91.9%	Caloramator proteoclasticus
91.9%	Caloramator proteoclasticus
91.9%	Caloramator proteoclasticus
91.9%	Caloramator proteoclasticus
91.9%	Caloramator proteoclasticus
91.9%	Caloramator proteoclasticus
91.9%	Caloramator proteoclasticus
92.5%	Caloramator proteoclasticus
91.9%	Caloramator proteoclasticus
92.0%	Caloramator proteoclasticus
91.9%	Caloramator proteoclasticus
91.9%	Caloramator proteoclasticus
88.5%	Desulfatibacillum alkenivorans
88.9%	Membranicola marinus
88.1%	Geobacter sulfurreducens
91.9%	Thermomarinilinea lacunifontana
91.7%	Thermovorax subterraneus
89.6%	Nitrospira japonica
88.4%	Brevinema andersonii
88.0%	Pelobacter carbinolicus
88.7%	Melioribacter roseus
88.8%	Melioribacter roseus
88.7%	Melioribacter roseus
88.7%	Melioribacter roseus
88.8%	Melioribacter roseus
88.7%	Melioribacter roseus
88.8%	Melioribacter roseus
88.8%	Melioribacter roseus
88.8%	Melioribacter roseus
88.8%	Melioribacter roseus
88.7%	Melioribacter roseus
88.7%	Melioribacter roseus
88.8%	Ignavibacterium album
91.9%	Thermodesulfovibrio yellowstonii
91.9%	Thermodesulfovibrio yellowstonii
91.9%	Thermodesulfovibrio yellowstonii
91.9%	Thermodesulfovibrio yellowstonii
91.9%	Thermodesulfovibrio yellowstonii
91.9%	Thermodesulfovibrio yellowstonii
91.9%	Thermodesulfovibrio yellowstonii
91.9%	Thermodesulfovibrio yellowstonii
91.9%	Thermodesulfovibrio yellowstonii
91.9%	Thermodesulfovibrio yellowstonii
91.9%	Caldanaerovirga acetigignens
91.9%	Caldanaerovirga acetigignens
91.9%	Caldanaerovirga acetigignens
91.9%	Caldanaerovirga acetigignens
91.9%	Caldanaerovirga acetigignens
91.9%	Caldanaerovirga acetigignens
91.9%	Caldanaerovirga acetigignens
91.9%	Caldanaerovirga acetigignens
91.9%	Caldanaerovirga acetigignens
91.9%	Caldanaerovirga acetigignens
91.9%	Caldanaerovirga acetigignens
91.9%	Caldanaerovirga acetigignens
91.9%	Caldanaerovirga acetigignens
90.0%	Pelobacter seleniigenes
88.3%	Syntrophorhabdus aromaticivorans
91.9%	Caloramator proteoclasticus
91.9%	Caloramator proteoclasticus
91.9%	Caloramator proteoclasticus
91.9%	Caloramator proteoclasticus
91.9%	Caloramator proteoclasticus
91.9%	Caloramator proteoclasticus
88.1%	Carboxydocella thermautotrophica
88.8%	Williamwhitmania taraxaci
90.3%	Tundrisphaera lichenicola
88.4%	Oryzomicrobium terrae
91.5%	Endomicrobium proavitum
91.4%	Endomicrobium proavitum
91.4%	Endomicrobium proavitum
91.4%	Endomicrobium proavitum
91.4%	Endomicrobium proavitum
91.4%	Endomicrobium proavitum
91.4%	Endomicrobium proavitum
91.4%	Endomicrobium proavitum
91.4%	Endomicrobium proavitum
91.5%	Endomicrobium proavitum
91.4%	Endomicrobium proavitum
91.4%	Endomicrobium proavitum
88.1%	Inmirania thermothiophila
90.1%	Olegusella massiliensis
91.3%	Thermorudis peleae
88.4%	Rhodopirellula rosea
91.3%	Litorilinea aerophila
91.3%	Thermomarinilinea lacunifontana
91.3%	Thermomarinilinea lacunifontana
91.8%	Thermomarinilinea lacunifontana
91.3%	Thermomarinilinea lacunifontana
91.3%	Thermomarinilinea lacunifontana
91.3%	Thermomarinilinea lacunifontana
91.3%	Thermomarinilinea lacunifontana
91.3%	Thermomarinilinea lacunifontana
91.3%	Thermomarinilinea lacunifontana
91.3%	Thermomarinilinea lacunifontana
91.3%	Thermanaerothrix daxensis
88.2%	Thiocapsa marina
87.9%	Thiocapsa marina
88.8%	Flavobacterium fluvii
89.1%	Nitrospira japonica
91.8%	Ardenticatena maritima
91.8%	Ardenticatena maritima
91.8%	Ardenticatena maritima
94.1%	Methylothermus subterraneus
88.1%	Thermoanaerobaculum aquaticum
88.1%	Thermoanaerobaculum aquaticum
88.1%	Thermoanaerobaculum aquaticum
88.1%	Thermoanaerobaculum aquaticum
88.1%	Thermoanaerobaculum aquaticum
91.9%	Fonticella tunisiensis
91.8%	Thermoclostridium stercorarium
88.6%	Melioribacter roseus
88.6%	Melioribacter roseus
88.7%	Ignavibacterium album
88.7%	Ignavibacterium album
88.7%	Ignavibacterium album
88.7%	Ignavibacterium album
88.7%	Ignavibacterium album
88.7%	Ignavibacterium album
88.7%	Ignavibacterium album
88.8%	Ignavibacterium album
88.7%	Ignavibacterium album
88.8%	Ignavibacterium album
88.7%	Ignavibacterium album
88.7%	Ignavibacterium album
88.7%	Ignavibacterium album
88.7%	Ignavibacterium album
88.7%	Ignavibacterium album
88.7%	Ignavibacterium album
88.8%	Ignavibacterium album
88.7%	Ignavibacterium album
88.7%	Ignavibacterium album
88.7%	Ignavibacterium album
91.8%	Mahella australiensis
91.9%	Mahella australiensis
88.4%	Pirellula staleyi
91.3%	Thermodesulfovibrio yellowstonii
91.9%	Thermodesulfovibrio yellowstonii
91.3%	Thermodesulfovibrio yellowstonii
91.8%	Thermodesulfovibrio yellowstonii
91.9%	Thermodesulfovibrio yellowstonii
91.3%	Thermodesulfovibrio yellowstonii
91.8%	Thermodesulfovibrio yellowstonii
91.8%	Thermodesulfovibrio yellowstonii
91.8%	Thermodesulfovibrio yellowstonii
91.3%	Thermodesulfovibrio yellowstonii
91.3%	Thermodesulfovibrio yellowstonii
91.8%	Thermodesulfovibrio yellowstonii
91.8%	Thermodesulfovibrio yellowstonii
91.8%	Thermodesulfovibrio yellowstonii
91.8%	Thermodesulfovibrio yellowstonii
91.8%	Thermodesulfovibrio yellowstonii
91.8%	Thermodesulfovibrio yellowstonii
91.3%	Desulfovirgula thermocuniculi
91.3%	Desulfovirgula thermocuniculi
91.8%	Desulfovirgula thermocuniculi
91.3%	Desulfovirgula thermocuniculi
91.3%	Desulfovirgula thermocuniculi
91.3%	Desulfovirgula thermocuniculi
91.3%	Desulfovirgula thermocuniculi
91.3%	Desulfovirgula thermocuniculi
88.0%	Desulfovibrio piger
91.3%	Caloramator proteoclasticus
91.8%	Caloramator proteoclasticus
91.3%	Dehalogenimonas formicexedens
91.4%	Endomicrobium proavitum
90.9%	Endomicrobium proavitum
91.4%	Endomicrobium proavitum
91.3%	Limnochorda pilosa
87.8%	Limisphaera ngatamarikiensis
88.2%	Pyrinomonas methylaliphatogenes
91.2%	Thermomarinilinea lacunifontana
91.3%	Thermomarinilinea lacunifontana
91.3%	Thermomarinilinea lacunifontana
91.2%	Thermomarinilinea lacunifontana
89.6%	Thermosulfurimonas dismutans
91.3%	Intestinimonas butyriciproducens
88.4%	Deferrisoma camini
89.0%	Nitrospira japonica
89.0%	Nitrospira japonica
89.0%	Nitrospira japonica
89.0%	Nitrospira japonica
89.0%	Nitrospira japonica
89.0%	Nitrospira japonica
89.0%	Nitrospira japonica
89.2%	Nitrospira japonica
89.0%	Nitrospira japonica
89.0%	Nitrospira japonica
[truncated: 11,577 more rows]
