# Supplementary material for: Revealing the Microbiome of Four Different Thermal Springs in Turkey with Environmental DNA Metabarcoding
Source: Biology (Basel). 2022 Jun 30;11(7):998. doi: 10.3390/biology11070998 (PMC9311576; doi:10.3390/biology11070998)
Supplement: Supplementary file 1 [file biology-11-00998-s001.zip › Supplementary Table S3/16y.uniq.csv]

% Pairwise Identity	Organism
96.8%	Thermodesulfitimonas autotrophica
96.8%	Thermodesulfitimonas autotrophica
96.3%	Thermodesulfitimonas autotrophica
95.8%	Thermodesulfitimonas autotrophica
99.0%	Thermoanaerobaculum aquaticum
99.5%	Thermoanaerobaculum aquaticum
98.9%	Thermoanaerobaculum aquaticum
98.4%	Methylocaldum szegediense
100.0%	Bacillus mesophilus
100.0%	Geobacillus kaustophilus
100.0%	Geobacillus stearothermophilus
100.0%	Acinetobacter lwoffii
100.0%	Streptococcus thermophilus
100.0%	Streptococcus salivarius
100.0%	Pseudomonas hutmensis
100.0%	Pseudomonas lactis
100.0%	Rectinema cohabitans
93.5%	Thermodesulfitimonas autotrophica
100.0%	Melaminivora alkalimesophila
100.0%	Lactobacillus crispatus
100.0%	Lactobacillus delbrueckii
100.0%	Pseudomonas oryzihabitans
100.0%	Staphylococcus epidermidis
100.0%	Moraxella osloensis
100.0%	Lysinibacillus contaminans
100.0%	Thermoanaerobaculum aquaticum
100.0%	Thermoanaerobaculum aquaticum
100.0%	Vulcaniibacterium thermophilum
100.0%	Paenisporosarcina indica
100.0%	Streptococcus thermophilus
100.0%	Staphylococcus succinus
100.0%	Lactobacillus iners
100.0%	Aquicella lusitana
100.0%	Rectinema cohabitans
100.0%	Melaminivora alkalimesophila
100.0%	Staphylococcus epidermidis
100.0%	Thermoanaerobaculum aquaticum
100.0%	Thermoanaerobaculum aquaticum
100.0%	Thermoanaerobaculum aquaticum
100.0%	Thermoanaerobaculum aquaticum
100.0%	Thermoanaerobaculum aquaticum
99.4%	Streptococcus thermophilus
100.0%	Streptococcus periodonticum
99.4%	Streptococcus periodonticum
99.4%	Aeribacillus composti
99.4%	Acinetobacter proteolyticus
99.4%	Acinetobacter johnsonii
99.4%	Geobacillus stearothermophilus
99.4%	Acinetobacter lwoffii
99.4%	Acinetobacter lwoffii
100.0%	Actinomyces massiliensis
99.4%	Thermoanaerobaculum aquaticum
100.0%	Thermoanaerobaculum aquaticum
100.0%	Thermoanaerobaculum aquaticum
100.0%	Thermoanaerobaculum aquaticum
99.4%	Thermoanaerobaculum aquaticum
99.4%	Streptococcus thermophilus
99.4%	Streptococcus thermophilus
99.4%	Streptococcus thermophilus
99.4%	Streptococcus thermophilus
99.4%	Streptococcus thermophilus
99.4%	Streptococcus thermophilus
99.4%	Streptococcus thermophilus
99.4%	Streptococcus thermophilus
99.4%	Streptococcus salivarius
99.4%	Streptococcus salivarius
99.4%	Streptococcus salivarius
99.4%	Pandoraea iniqua
99.4%	Pseudomonas lactis
99.4%	Pseudomonas lactis
99.4%	Rectinema cohabitans
99.4%	Rectinema cohabitans
99.4%	Rectinema cohabitans
99.4%	Rectinema cohabitans
99.4%	Rectinema cohabitans
99.4%	Rectinema cohabitans
99.4%	Staphylococcus edaphicus
99.4%	Melaminivora alkalimesophila
99.4%	Melaminivora alkalimesophila
99.4%	Lactobacillus crispatus
99.4%	Lactobacillus crispatus
99.4%	Lactobacillus crispatus
99.4%	Lactobacillus delbrueckii
99.4%	Lactobacillus delbrueckii
99.4%	Pseudomonas oryzihabitans
99.4%	Staphylococcus epidermidis
99.4%	Moraxella osloensis
99.4%	Moraxella osloensis
99.4%	Lysinibacillus contaminans
99.4%	Lysinibacillus contaminans
99.4%	Thermoanaerobaculum aquaticum
99.4%	Thermoanaerobaculum aquaticum
99.4%	Thermoanaerobaculum aquaticum
99.4%	Thermoanaerobaculum aquaticum
99.4%	Thermoanaerobaculum aquaticum
99.4%	Thermoanaerobaculum aquaticum
99.4%	Thermoanaerobaculum aquaticum
99.4%	Thermoanaerobaculum aquaticum
99.4%	Thermoanaerobaculum aquaticum
99.4%	Thermoanaerobaculum aquaticum
99.4%	Thermoanaerobaculum aquaticum
99.4%	Thermoanaerobaculum aquaticum
99.4%	Thermoanaerobaculum aquaticum
99.4%	Thermoanaerobaculum aquaticum
99.4%	Thermoanaerobaculum aquaticum
99.4%	Thermoanaerobaculum aquaticum
99.4%	Thermoanaerobaculum aquaticum
99.4%	Thermoanaerobaculum aquaticum
99.4%	Thermoanaerobaculum aquaticum
99.4%	Thermoanaerobaculum aquaticum
99.4%	Thermoanaerobaculum aquaticum
99.4%	Thermoanaerobaculum aquaticum
99.4%	Thermoanaerobaculum aquaticum
99.4%	Thermoanaerobaculum aquaticum
99.4%	Thermoanaerobaculum aquaticum
99.4%	Thermoanaerobaculum aquaticum
99.4%	Thermoanaerobaculum aquaticum
99.4%	Thermoanaerobaculum aquaticum
99.4%	Thermoanaerobaculum aquaticum
99.4%	Thermoanaerobaculum aquaticum
99.4%	Thermoanaerobaculum aquaticum
99.4%	Thermoanaerobaculum aquaticum
99.4%	Thermoanaerobaculum aquaticum
99.4%	Thermoanaerobaculum aquaticum
99.4%	Thermoanaerobaculum aquaticum
99.4%	Thermoanaerobaculum aquaticum
99.4%	Thermoanaerobaculum aquaticum
99.4%	Thermoanaerobaculum aquaticum
99.4%	Thermoanaerobaculum aquaticum
99.4%	Thermoanaerobaculum aquaticum
99.4%	Thermoanaerobaculum aquaticum
99.4%	Thermoanaerobaculum aquaticum
99.4%	Thermoanaerobaculum aquaticum
99.4%	Thermoanaerobaculum aquaticum
99.4%	Thermoanaerobaculum aquaticum
99.4%	Thermoanaerobaculum aquaticum
99.4%	Thermoanaerobaculum aquaticum
99.4%	Thermoanaerobaculum aquaticum
99.4%	Thermoanaerobaculum aquaticum
99.4%	Thermoanaerobaculum aquaticum
99.4%	Thermoanaerobaculum aquaticum
99.4%	Thermoanaerobaculum aquaticum
99.4%	Thermoanaerobaculum aquaticum
99.4%	Thermoanaerobaculum aquaticum
99.4%	Thermoanaerobaculum aquaticum
99.4%	Thermoanaerobaculum aquaticum
99.4%	Thermoanaerobaculum aquaticum
99.4%	Thermoanaerobaculum aquaticum
99.4%	Thermoanaerobaculum aquaticum
99.4%	Thermoanaerobaculum aquaticum
99.4%	Thermoanaerobaculum aquaticum
99.4%	Thermoanaerobaculum aquaticum
99.4%	Thermoanaerobaculum aquaticum
99.4%	Thermoanaerobaculum aquaticum
99.4%	Thermoanaerobaculum aquaticum
99.4%	Thermoanaerobaculum aquaticum
99.4%	Thermoanaerobaculum aquaticum
99.4%	Thermoanaerobaculum aquaticum
99.4%	Thermoanaerobaculum aquaticum
99.4%	Thermoanaerobaculum aquaticum
99.4%	Thermoanaerobaculum aquaticum
99.4%	Thermoanaerobaculum aquaticum
99.4%	Thermoanaerobaculum aquaticum
99.4%	Thermoanaerobaculum aquaticum
99.4%	Thermoanaerobaculum aquaticum
99.4%	Thermoanaerobaculum aquaticum
99.4%	Thermoanaerobaculum aquaticum
99.4%	Thermoanaerobaculum aquaticum
100.0%	Thermoanaerobaculum aquaticum
99.4%	Thermoanaerobaculum aquaticum
99.4%	Thermoanaerobaculum aquaticum
99.4%	Thermoanaerobaculum aquaticum
99.4%	Thermoanaerobaculum aquaticum
99.4%	Thermoanaerobaculum aquaticum
99.4%	Thermoanaerobaculum aquaticum
99.4%	Thermoanaerobaculum aquaticum
99.4%	Thermoanaerobaculum aquaticum
99.4%	Thermoanaerobaculum aquaticum
99.4%	Thermoanaerobaculum aquaticum
99.4%	Thermoanaerobaculum aquaticum
99.4%	Thermoanaerobaculum aquaticum
99.4%	Thermoanaerobaculum aquaticum
99.4%	Thermoanaerobaculum aquaticum
99.4%	Thermoanaerobaculum aquaticum
99.4%	Thermoanaerobaculum aquaticum
99.4%	Thermoanaerobaculum aquaticum
99.4%	Thermoanaerobaculum aquaticum
99.4%	Thermoanaerobaculum aquaticum
99.4%	Thermoanaerobaculum aquaticum
99.4%	Thermoanaerobaculum aquaticum
99.4%	Thermoanaerobaculum aquaticum
99.4%	Thermoanaerobaculum aquaticum
99.4%	Thermoanaerobaculum aquaticum
99.4%	Thermoanaerobaculum aquaticum
99.4%	Thermoanaerobaculum aquaticum
99.4%	Thermoanaerobaculum aquaticum
99.4%	Thermoanaerobaculum aquaticum
99.4%	Thermoanaerobaculum aquaticum
99.4%	Thermoanaerobaculum aquaticum
99.4%	Thermoanaerobaculum aquaticum
99.4%	Thermoanaerobaculum aquaticum
99.4%	Thermoanaerobaculum aquaticum
99.4%	Thermoanaerobaculum aquaticum
99.4%	Thermoanaerobaculum aquaticum
99.4%	Thermoanaerobaculum aquaticum
99.4%	Thermoanaerobaculum aquaticum
99.4%	Thermoanaerobaculum aquaticum
99.4%	Thermoanaerobaculum aquaticum
99.4%	Thermoanaerobaculum aquaticum
99.4%	Thermoanaerobaculum aquaticum
99.4%	Thermoanaerobaculum aquaticum
99.4%	Thermoanaerobaculum aquaticum
99.4%	Thermoanaerobaculum aquaticum
99.4%	Thermoanaerobaculum aquaticum
99.4%	Thermoanaerobaculum aquaticum
99.4%	Thermoanaerobaculum aquaticum
99.4%	Thermoanaerobaculum aquaticum
99.4%	Thermoanaerobaculum aquaticum
99.4%	Thermoanaerobaculum aquaticum
99.4%	Thermoanaerobaculum aquaticum
99.4%	Thermoanaerobaculum aquaticum
99.4%	Thermoanaerobaculum aquaticum
99.4%	Thermoanaerobaculum aquaticum
99.4%	Thermoanaerobaculum aquaticum
99.4%	Thermoanaerobaculum aquaticum
99.4%	Thermoanaerobaculum aquaticum
99.4%	Thermoanaerobaculum aquaticum
99.4%	Thermoanaerobaculum aquaticum
99.4%	Thermoanaerobaculum aquaticum
99.4%	Thermoanaerobaculum aquaticum
99.4%	Thermoanaerobaculum aquaticum
99.4%	Thermoanaerobaculum aquaticum
100.0%	Thermoanaerobaculum aquaticum
99.4%	Thermoanaerobaculum aquaticum
99.4%	Thermoanaerobaculum aquaticum
99.4%	Thermoanaerobaculum aquaticum
99.4%	Thermoanaerobaculum aquaticum
99.4%	Thermoanaerobaculum aquaticum
99.4%	Thermoanaerobaculum aquaticum
99.4%	Thermoanaerobaculum aquaticum
99.4%	Thermoanaerobaculum aquaticum
99.4%	Thermoanaerobaculum aquaticum
99.4%	Thermoanaerobaculum aquaticum
99.4%	Thermoanaerobaculum aquaticum
99.4%	Thermoanaerobaculum aquaticum
99.4%	Thermoanaerobaculum aquaticum
99.4%	Thermoanaerobaculum aquaticum
99.4%	Thermoanaerobaculum aquaticum
99.4%	Thermoanaerobaculum aquaticum
99.4%	Thermoanaerobaculum aquaticum
99.4%	Thermoanaerobaculum aquaticum
99.4%	Thermoanaerobaculum aquaticum
99.4%	Thermoanaerobaculum aquaticum
99.4%	Thermoanaerobaculum aquaticum
99.4%	Thermoanaerobaculum aquaticum
99.4%	Thermoanaerobaculum aquaticum
99.4%	Thermoanaerobaculum aquaticum
99.4%	Thermoanaerobaculum aquaticum
99.4%	Thermoanaerobaculum aquaticum
99.4%	Thermoanaerobaculum aquaticum
99.4%	Thermoanaerobaculum aquaticum
99.4%	Thermoanaerobaculum aquaticum
99.4%	Thermoanaerobaculum aquaticum
99.4%	Thermoanaerobaculum aquaticum
99.4%	Thermoanaerobaculum aquaticum
99.4%	Thermoanaerobaculum aquaticum
99.4%	Thermoanaerobaculum aquaticum
99.4%	Thermoanaerobaculum aquaticum
99.4%	Thermoanaerobaculum aquaticum
99.4%	Thermoanaerobaculum aquaticum
99.4%	Thermoanaerobaculum aquaticum
99.4%	Thermoanaerobaculum aquaticum
99.4%	Thermoanaerobaculum aquaticum
99.4%	Thermoanaerobaculum aquaticum
99.4%	Thermoanaerobaculum aquaticum
99.4%	Thermoanaerobaculum aquaticum
99.4%	Thermoanaerobaculum aquaticum
99.4%	Thermoanaerobaculum aquaticum
99.4%	Thermoanaerobaculum aquaticum
99.4%	Thermoanaerobaculum aquaticum
99.4%	Thermoanaerobaculum aquaticum
99.4%	Thermoanaerobaculum aquaticum
99.4%	Thermoanaerobaculum aquaticum
99.4%	Thermoanaerobaculum aquaticum
99.4%	Thermoanaerobaculum aquaticum
99.4%	Thermoanaerobaculum aquaticum
99.4%	Thermoanaerobaculum aquaticum
99.4%	Thermoanaerobaculum aquaticum
99.4%	Thermoanaerobaculum aquaticum
99.4%	Thermoanaerobaculum aquaticum
99.4%	Thermoanaerobaculum aquaticum
99.4%	Thermoanaerobaculum aquaticum
99.4%	Thermoanaerobaculum aquaticum
99.4%	Thermoanaerobaculum aquaticum
99.4%	Thermoanaerobaculum aquaticum
99.4%	Thermoanaerobaculum aquaticum
99.4%	Thermoanaerobaculum aquaticum
99.4%	Thermoanaerobaculum aquaticum
99.4%	Thermoanaerobaculum aquaticum
99.4%	Thermoanaerobaculum aquaticum
99.4%	Thermoanaerobaculum aquaticum
99.4%	Thermoanaerobaculum aquaticum
99.4%	Thermoanaerobaculum aquaticum
100.0%	Thermoanaerobaculum aquaticum
99.4%	Thermoanaerobaculum aquaticum
99.4%	Thermoanaerobaculum aquaticum
99.4%	Thermoanaerobaculum aquaticum
99.4%	Thermoanaerobaculum aquaticum
99.4%	Thermoanaerobaculum aquaticum
99.4%	Thermoanaerobaculum aquaticum
99.4%	Thermoanaerobaculum aquaticum
99.4%	Thermoanaerobaculum aquaticum
99.4%	Thermoanaerobaculum aquaticum
99.4%	Thermoanaerobaculum aquaticum
99.4%	Thermoanaerobaculum aquaticum
99.4%	Thermoanaerobaculum aquaticum
100.0%	Vulcaniibacterium thermophilum
99.4%	Vulcaniibacterium thermophilum
99.4%	Vulcaniibacterium thermophilum
99.4%	Paenisporosarcina indica
99.4%	Paenisporosarcina indica
99.4%	Escherichia fergusonii
99.4%	Escherichia fergusonii
99.4%	Treponema caldarium
99.4%	Legionella pneumophila
99.4%	Legionella pneumophila
99.4%	Streptococcus thermophilus
99.4%	Streptococcus thermophilus
100.0%	Streptococcus salivarius
99.4%	Lactobacillus iners
99.4%	Lactobacillus iners
100.0%	Aquicella lusitana
99.4%	Aquicella lusitana
99.4%	Aquicella lusitana
99.4%	Aquicella lusitana
99.4%	Polynucleobacter aenigmaticus
99.4%	Rectinema cohabitans
99.4%	Melaminivora alkalimesophila
99.4%	Moraxella osloensis
99.4%	Thermoanaerobaculum aquaticum
99.4%	Thermoanaerobaculum aquaticum
99.4%	Thermoanaerobaculum aquaticum
99.4%	Thermoanaerobaculum aquaticum
99.4%	Thermoanaerobaculum aquaticum
99.4%	Thermoanaerobaculum aquaticum
99.4%	Thermoanaerobaculum aquaticum
99.4%	Thermoanaerobaculum aquaticum
99.4%	Thermoanaerobaculum aquaticum
99.4%	Thermoanaerobaculum aquaticum
99.4%	Thermoanaerobaculum aquaticum
99.4%	Thermoanaerobaculum aquaticum
99.4%	Thermoanaerobaculum aquaticum
99.4%	Thermoanaerobaculum aquaticum
99.4%	Thermoanaerobaculum aquaticum
99.4%	Thermoanaerobaculum aquaticum
99.4%	Thermoanaerobaculum aquaticum
99.4%	Thermoanaerobaculum aquaticum
99.4%	Thermoanaerobaculum aquaticum
99.4%	Thermoanaerobaculum aquaticum
99.4%	Thermoanaerobaculum aquaticum
99.4%	Thermoanaerobaculum aquaticum
99.4%	Thermoanaerobaculum aquaticum
99.4%	Thermoanaerobaculum aquaticum
99.4%	Thermoanaerobaculum aquaticum
99.4%	Thermoanaerobaculum aquaticum
99.4%	Thermoanaerobaculum aquaticum
99.4%	Thermoanaerobaculum aquaticum
99.4%	Thermoanaerobaculum aquaticum
99.4%	Escherichia fergusonii
99.4%	Streptococcus thermophilus
99.4%	Aquicella lusitana
98.9%	Streptococcus periodonticum
100.0%	Chryseobacterium timonianum
98.9%	Aeribacillus composti
98.9%	Aeribacillus composti
98.9%	Bacillus borbori
98.9%	Geobacillus kaustophilus
99.0%	Janthinobacterium agaricidamnosum
98.9%	Acinetobacter lwoffii
99.4%	Thermoanaerobaculum aquaticum
99.4%	Thermoanaerobaculum aquaticum
99.4%	Thermoanaerobaculum aquaticum
100.0%	Thermoanaerobaculum aquaticum
99.4%	Thermoanaerobaculum aquaticum
99.4%	Thermoanaerobaculum aquaticum
99.4%	Thermoanaerobaculum aquaticum
99.4%	Thermoanaerobaculum aquaticum
99.4%	Thermoanaerobaculum aquaticum
99.4%	Thermoanaerobaculum aquaticum
98.9%	Geobacter metallireducens
100.0%	Ignavibacterium album
98.9%	Streptococcus salivarius
98.8%	Pandoraea iniqua
98.8%	Pandoraea iniqua
98.8%	Pandoraea iniqua
98.8%	Pandoraea iniqua
98.8%	Pandoraea iniqua
98.8%	Pandoraea iniqua
98.8%	Pandoraea iniqua
98.8%	Pandoraea iniqua
98.8%	Pandoraea iniqua
98.8%	Pandoraea iniqua
98.8%	Pandoraea iniqua
98.8%	Pandoraea iniqua
98.8%	Pandoraea iniqua
98.8%	Pseudomonas lactis
98.8%	Pseudomonas lactis
98.8%	Rectinema cohabitans
98.8%	Rectinema cohabitans
98.8%	Rectinema cohabitans
98.8%	Immundisolibacter cernigliae
98.8%	Massilia eurypsychrophila
98.8%	Bacillus borbori
98.8%	Anoxybacillus flavithermus
98.8%	Neisseria perflava
98.8%	Anoxybacillus mongoliensis
98.8%	Lysinibacillus contaminans
98.8%	Thermoanaerobaculum aquaticum
98.8%	Thermoanaerobaculum aquaticum
98.8%	Thermoanaerobaculum aquaticum
98.8%	Thermoanaerobaculum aquaticum
98.8%	Thermoanaerobaculum aquaticum
98.8%	Thermoanaerobaculum aquaticum
98.8%	Thermoanaerobaculum aquaticum
98.8%	Thermoanaerobaculum aquaticum
98.8%	Thermoanaerobaculum aquaticum
98.8%	Thermoanaerobaculum aquaticum
98.8%	Thermoanaerobaculum aquaticum
98.8%	Thermoanaerobaculum aquaticum
98.8%	Thermoanaerobaculum aquaticum
98.8%	Thermoanaerobaculum aquaticum
98.8%	Thermoanaerobaculum aquaticum
98.8%	Thermoanaerobaculum aquaticum
98.8%	Thermoanaerobaculum aquaticum
98.8%	Thermoanaerobaculum aquaticum
98.8%	Thermoanaerobaculum aquaticum
98.8%	Thermoanaerobaculum aquaticum
98.8%	Thermoanaerobaculum aquaticum
98.8%	Thermoanaerobaculum aquaticum
98.8%	Thermoanaerobaculum aquaticum
98.8%	Thermoanaerobaculum aquaticum
98.8%	Thermoanaerobaculum aquaticum
98.8%	Thermoanaerobaculum aquaticum
98.8%	Thermoanaerobaculum aquaticum
98.8%	Thermoanaerobaculum aquaticum
98.8%	Thermoanaerobaculum aquaticum
98.8%	Thermoanaerobaculum aquaticum
98.8%	Thermoanaerobaculum aquaticum
98.8%	Thermoanaerobaculum aquaticum
98.8%	Thermoanaerobaculum aquaticum
98.8%	Thermoanaerobaculum aquaticum
98.8%	Thermoanaerobaculum aquaticum
98.8%	Thermoanaerobaculum aquaticum
98.8%	Thermoanaerobaculum aquaticum
98.8%	Thermoanaerobaculum aquaticum
98.8%	Thermoanaerobaculum aquaticum
98.8%	Thermoanaerobaculum aquaticum
98.8%	Thermoanaerobaculum aquaticum
98.8%	Thermoanaerobaculum aquaticum
98.8%	Thermoanaerobaculum aquaticum
98.8%	Thermoanaerobaculum aquaticum
98.8%	Thermoanaerobaculum aquaticum
98.8%	Thermoanaerobaculum aquaticum
98.8%	Thermoanaerobaculum aquaticum
98.8%	Thermoanaerobaculum aquaticum
98.8%	Thermoanaerobaculum aquaticum
98.8%	Thermoanaerobaculum aquaticum
99.4%	Thermoanaerobaculum aquaticum
98.8%	Thermoanaerobaculum aquaticum
98.8%	Thermoanaerobaculum aquaticum
98.8%	Thermoanaerobaculum aquaticum
98.8%	Thermoanaerobaculum aquaticum
98.8%	Thermoanaerobaculum aquaticum
98.8%	Thermoanaerobaculum aquaticum
98.8%	Thermoanaerobaculum aquaticum
98.8%	Thermoanaerobaculum aquaticum
98.8%	Thermoanaerobaculum aquaticum
98.8%	Thermoanaerobaculum aquaticum
98.8%	Thermoanaerobaculum aquaticum
98.8%	Thermoanaerobaculum aquaticum
98.8%	Thermoanaerobaculum aquaticum
98.8%	Thermoanaerobaculum aquaticum
98.8%	Thermoanaerobaculum aquaticum
98.9%	Thermoanaerobaculum aquaticum
98.8%	Thermoanaerobaculum aquaticum
98.8%	Thermoanaerobaculum aquaticum
98.8%	Thermoanaerobaculum aquaticum
98.8%	Thermoanaerobaculum aquaticum
98.8%	Thermoanaerobaculum aquaticum
98.8%	Thermoanaerobaculum aquaticum
98.8%	Thermoanaerobaculum aquaticum
98.8%	Thermoanaerobaculum aquaticum
98.8%	Thermoanaerobaculum aquaticum
98.8%	Thermoanaerobaculum aquaticum
98.8%	Thermoanaerobaculum aquaticum
98.8%	Thermoanaerobaculum aquaticum
98.8%	Thermoanaerobaculum aquaticum
98.8%	Thermoanaerobaculum aquaticum
98.8%	Thermoanaerobaculum aquaticum
98.8%	Thermoanaerobaculum aquaticum
98.8%	Thermoanaerobaculum aquaticum
98.8%	Thermoanaerobaculum aquaticum
98.8%	Thermoanaerobaculum aquaticum
98.8%	Thermoanaerobaculum aquaticum
98.8%	Thermoanaerobaculum aquaticum
98.8%	Thermoanaerobaculum aquaticum
98.8%	Thermoanaerobaculum aquaticum
98.8%	Thermoanaerobaculum aquaticum
98.8%	Thermoanaerobaculum aquaticum
98.8%	Thermoanaerobaculum aquaticum
98.8%	Thermoanaerobaculum aquaticum
98.8%	Thermoanaerobaculum aquaticum
98.8%	Thermoanaerobaculum aquaticum
99.4%	Thermoanaerobaculum aquaticum
98.8%	Thermoanaerobaculum aquaticum
98.8%	Thermoanaerobaculum aquaticum
98.8%	Thermoanaerobaculum aquaticum
98.9%	Thermoanaerobaculum aquaticum
98.8%	Thermoanaerobaculum aquaticum
98.8%	Thermoanaerobaculum aquaticum
98.8%	Thermoanaerobaculum aquaticum
98.8%	Thermoanaerobaculum aquaticum
98.8%	Thermoanaerobaculum aquaticum
98.8%	Thermoanaerobaculum aquaticum
98.8%	Thermoanaerobaculum aquaticum
98.8%	Thermoanaerobaculum aquaticum
98.8%	Thermoanaerobaculum aquaticum
98.8%	Thermoanaerobaculum aquaticum
98.8%	Thermoanaerobaculum aquaticum
98.8%	Thermoanaerobaculum aquaticum
98.8%	Thermoanaerobaculum aquaticum
98.8%	Thermoanaerobaculum aquaticum
98.8%	Thermoanaerobaculum aquaticum
98.8%	Thermoanaerobaculum aquaticum
98.8%	Thermoanaerobaculum aquaticum
98.8%	Thermoanaerobaculum aquaticum
98.8%	Thermoanaerobaculum aquaticum
98.8%	Thermoanaerobaculum aquaticum
98.8%	Thermoanaerobaculum aquaticum
98.8%	Thermoanaerobaculum aquaticum
98.8%	Thermoanaerobaculum aquaticum
98.8%	Thermoanaerobaculum aquaticum
98.9%	Thermoanaerobaculum aquaticum
98.8%	Thermoanaerobaculum aquaticum
98.8%	Thermoanaerobaculum aquaticum
98.8%	Thermoanaerobaculum aquaticum
98.8%	Thermoanaerobaculum aquaticum
98.8%	Thermoanaerobaculum aquaticum
98.8%	Thermoanaerobaculum aquaticum
98.8%	Thermoanaerobaculum aquaticum
98.8%	Thermoanaerobaculum aquaticum
98.8%	Thermoanaerobaculum aquaticum
98.8%	Thermoanaerobaculum aquaticum
98.8%	Thermoanaerobaculum aquaticum
98.8%	Thermoanaerobaculum aquaticum
99.4%	Thermoanaerobaculum aquaticum
98.8%	Thermoanaerobaculum aquaticum
98.8%	Thermoanaerobaculum aquaticum
98.8%	Thermoanaerobaculum aquaticum
98.8%	Thermoanaerobaculum aquaticum
98.8%	Thermoanaerobaculum aquaticum
98.8%	Thermoanaerobaculum aquaticum
98.8%	Thermoanaerobaculum aquaticum
98.8%	Thermoanaerobaculum aquaticum
98.8%	Thermoanaerobaculum aquaticum
98.8%	Thermoanaerobaculum aquaticum
98.8%	Thermoanaerobaculum aquaticum
98.8%	Thermoanaerobaculum aquaticum
98.8%	Thermoanaerobaculum aquaticum
98.8%	Thermoanaerobaculum aquaticum
98.8%	Thermoanaerobaculum aquaticum
99.4%	Thermoanaerobaculum aquaticum
99.4%	Thermoanaerobaculum aquaticum
98.9%	Vulcaniibacterium thermophilum
98.8%	Vulcaniibacterium thermophilum
98.8%	Escherichia fergusonii
98.8%	Treponema caldarium
98.8%	Treponema caldarium
98.8%	Rubrivivax benzoatilyticus
98.8%	Lactobacillus iners
98.9%	Aquicella lusitana
98.8%	Thiobacter subterraneus
99.4%	Pandoraea iniqua
98.8%	Pandoraea iniqua
98.8%	Sulfuricaulis limicola
98.8%	Anoxybacillus flavithermus
98.8%	Acinetobacter lwoffii
98.8%	Thermoanaerobaculum aquaticum
98.8%	Thermoanaerobaculum aquaticum
98.8%	Thermoanaerobaculum aquaticum
98.8%	Thermoanaerobaculum aquaticum
98.8%	Thermoanaerobaculum aquaticum
98.8%	Thermoanaerobaculum aquaticum
98.8%	Thermoanaerobaculum aquaticum
98.8%	Thermoanaerobaculum aquaticum
98.8%	Thermoanaerobaculum aquaticum
98.8%	Thermoanaerobaculum aquaticum
98.8%	Thermoanaerobaculum aquaticum
98.8%	Thermoanaerobaculum aquaticum
98.8%	Thermoanaerobaculum aquaticum
98.8%	Thermoanaerobaculum aquaticum
98.8%	Thermoanaerobaculum aquaticum
98.8%	Thermoanaerobaculum aquaticum
98.8%	Thermoanaerobaculum aquaticum
98.8%	Thermoanaerobaculum aquaticum
98.8%	Thermoanaerobaculum aquaticum
98.8%	Thermoanaerobaculum aquaticum
98.8%	Thermoanaerobaculum aquaticum
98.8%	Thermoanaerobaculum aquaticum
98.8%	Thermoanaerobaculum aquaticum
98.8%	Thermoanaerobaculum aquaticum
98.8%	Thermoanaerobaculum aquaticum
98.8%	Thermoanaerobaculum aquaticum
98.8%	Thermoanaerobaculum aquaticum
98.8%	Thermoanaerobaculum aquaticum
98.8%	Thermoanaerobaculum aquaticum
98.8%	Thermoanaerobaculum aquaticum
98.8%	Thermoanaerobaculum aquaticum
99.4%	Thermoanaerobaculum aquaticum
98.8%	Thermoanaerobaculum aquaticum
98.8%	Thermoanaerobaculum aquaticum
98.8%	Aquicella lusitana
98.3%	Streptococcus periodonticum
98.3%	Aeribacillus composti
98.3%	Aeribacillus composti
98.3%	Aeribacillus composti
95.8%	Sulfuritortus calidifontis
98.8%	Sulfuricaulis limicola
98.8%	Bacillus borbori
98.3%	Bacillus borbori
98.3%	Bacillus borbori
98.3%	Bacillus borbori
98.3%	Bacillus borbori
98.3%	Bacillus borbori
98.3%	Bacillus borbori
98.3%	Bacillus borbori
98.3%	Bacillus borbori
98.3%	Bacillus borbori
98.3%	Bacillus borbori
98.3%	Acinetobacter johnsonii
99.4%	Chryseobacterium greenlandense
98.8%	Thermoanaerobaculum aquaticum
98.8%	Thermoanaerobaculum aquaticum
98.8%	Thermoanaerobaculum aquaticum
98.8%	Thermoanaerobaculum aquaticum
98.8%	Thermoanaerobaculum aquaticum
98.8%	Thermoanaerobaculum aquaticum
98.8%	Thermoanaerobaculum aquaticum
98.3%	Geobacter metallireducens
98.3%	Geobacter metallireducens
99.4%	Ignavibacterium album
99.4%	Ignavibacterium album
98.3%	Desulfosporosinus orientis
98.3%	Streptococcus salivarius
98.3%	Methylocaldum szegediense
98.3%	Pandoraea iniqua
98.3%	Pandoraea iniqua
98.3%	Pandoraea iniqua
98.3%	Rectinema cohabitans
98.3%	Melaminivora alkalimesophila
98.8%	Lactobacillus crispatus
99.4%	Lactobacillus crispatus
98.3%	Anoxybacillus flavithermus
98.3%	Anoxybacillus flavithermus
98.3%	Anoxybacillus flavithermus
98.3%	Anoxybacillus flavithermus
98.3%	Anoxybacillus flavithermus
98.3%	Anoxybacillus mongoliensis
98.3%	Anoxybacillus mongoliensis
98.3%	Anoxybacillus mongoliensis
98.3%	Pseudomonas oryzihabitans
98.3%	Moraxella osloensis
98.3%	Thermoanaerobaculum aquaticum
98.3%	Thermoanaerobaculum aquaticum
98.3%	Thermoanaerobaculum aquaticum
98.3%	Thermoanaerobaculum aquaticum
98.3%	Thermoanaerobaculum aquaticum
98.3%	Thermoanaerobaculum aquaticum
98.3%	Thermoanaerobaculum aquaticum
98.3%	Thermoanaerobaculum aquaticum
98.3%	Thermoanaerobaculum aquaticum
98.3%	Thermoanaerobaculum aquaticum
98.3%	Thermoanaerobaculum aquaticum
98.3%	Thermoanaerobaculum aquaticum
98.3%	Thermoanaerobaculum aquaticum
100.0%	Thermoanaerobaculum aquaticum
98.3%	Thermoanaerobaculum aquaticum
98.3%	Thermoanaerobaculum aquaticum
98.3%	Thermoanaerobaculum aquaticum
98.3%	Thermoanaerobaculum aquaticum
98.8%	Thermoanaerobaculum aquaticum
98.3%	Thermoanaerobaculum aquaticum
98.3%	Thermoanaerobaculum aquaticum
98.3%	Thermoanaerobaculum aquaticum
98.3%	Thermoanaerobaculum aquaticum
98.3%	Thermoanaerobaculum aquaticum
98.3%	Thermoanaerobaculum aquaticum
98.3%	Thermoanaerobaculum aquaticum
98.3%	Thermoanaerobaculum aquaticum
98.3%	Thermoanaerobaculum aquaticum
98.3%	Thermoanaerobaculum aquaticum
98.3%	Thermoanaerobaculum aquaticum
98.3%	Thermoanaerobaculum aquaticum
98.3%	Thermoanaerobaculum aquaticum
98.3%	Thermoanaerobaculum aquaticum
98.3%	Thermoanaerobaculum aquaticum
98.3%	Thermoanaerobaculum aquaticum
98.3%	Thermoanaerobaculum aquaticum
98.3%	Thermoanaerobaculum aquaticum
98.3%	Thermoanaerobaculum aquaticum
98.3%	Thermoanaerobaculum aquaticum
98.3%	Thermoanaerobaculum aquaticum
98.3%	Thermoanaerobaculum aquaticum
98.3%	Thermoanaerobaculum aquaticum
98.3%	Thermoanaerobaculum aquaticum
98.3%	Thermoanaerobaculum aquaticum
98.3%	Thermoanaerobaculum aquaticum
98.3%	Thermoanaerobaculum aquaticum
98.3%	Thermoanaerobaculum aquaticum
98.3%	Thermoanaerobaculum aquaticum
98.3%	Thermoanaerobaculum aquaticum
98.8%	Thermoanaerobaculum aquaticum
98.3%	Thermoanaerobaculum aquaticum
98.3%	Thermoanaerobaculum aquaticum
98.3%	Thermoanaerobaculum aquaticum
98.3%	Thermoanaerobaculum aquaticum
98.3%	Thermoanaerobaculum aquaticum
98.3%	Thermoanaerobaculum aquaticum
98.3%	Thermoanaerobaculum aquaticum
98.3%	Thermoanaerobaculum aquaticum
98.3%	Thermoanaerobaculum aquaticum
98.3%	Thermoanaerobaculum aquaticum
98.3%	Thermoanaerobaculum aquaticum
98.3%	Methylocaldum szegediense
98.3%	Methylocaldum szegediense
98.3%	Methylocaldum szegediense
98.3%	Thiobacter subterraneus
98.3%	Pandoraea iniqua
98.3%	Sulfuricaulis limicola
98.3%	Sulfuricaulis limicola
98.3%	Sulfuricaulis limicola
98.3%	Sulfuricaulis limicola
98.3%	Sulfuricaulis limicola
98.3%	Sulfuricaulis limicola
98.3%	Sulfuricaulis limicola
98.3%	Sulfuricaulis limicola
98.3%	Sulfuricaulis limicola
98.3%	Sulfuricaulis limicola
98.3%	Sulfuricaulis limicola
98.3%	Sulfuricaulis limicola
98.3%	Sulfuricaulis limicola
98.3%	Sulfuricaulis limicola
98.8%	Lactobacillus amylolyticus
98.3%	Thermoanaerobaculum aquaticum
98.3%	Thermoanaerobaculum aquaticum
98.3%	Thermoanaerobaculum aquaticum
98.3%	Thermoanaerobaculum aquaticum
98.3%	Thermoanaerobaculum aquaticum
98.3%	Thermoanaerobaculum aquaticum
98.3%	Thermoanaerobaculum aquaticum
98.3%	Thermoanaerobaculum aquaticum
98.3%	Thermoanaerobaculum aquaticum
98.3%	Thermoanaerobaculum aquaticum
98.3%	Thermoanaerobaculum aquaticum
98.3%	Methylocaldum szegediense
98.3%	Methylocaldum szegediense
98.3%	Methylocaldum szegediense
98.3%	Methylocaldum szegediense
97.7%	Bacillus mesophilus
98.2%	Sulfuricaulis limicola
98.3%	Sulfuricaulis limicola
97.7%	Bacillus borbori
97.7%	Bacillus borbori
97.7%	Bacillus borbori
97.7%	Bacillus borbori
97.7%	Bacillus borbori
97.7%	Bacillus borbori
97.7%	Bacillus borbori
97.7%	Bacillus borbori
97.7%	Bacillus borbori
97.7%	Bacillus borbori
97.7%	Bacillus borbori
97.7%	Bacillus borbori
98.8%	Hydrotalea flava
98.8%	Chryseobacterium greenlandense
97.8%	Janthinobacterium agaricidamnosum
98.2%	Acinetobacter lwoffii
98.2%	Thermoanaerobaculum aquaticum
98.2%	Thermoanaerobaculum aquaticum
100.0%	Moorella stamsii
97.7%	Geobacter metallireducens
97.7%	Geobacter metallireducens
98.2%	Methylocaldum szegediense
97.7%	Pandoraea iniqua
97.7%	Pandoraea iniqua
99.4%	Arthrobacter bussei
97.7%	Massilia eurypsychrophila
97.7%	Bacillus borbori
97.7%	Bacillus borbori
97.7%	Bacillus borbori
97.7%	Methylocaldum marinum
97.7%	Annwoodia aquaesulis
97.7%	Annwoodia aquaesulis
97.7%	Anoxybacillus mongoliensis
97.7%	Moraxella osloensis
97.7%	Thermoanaerobaculum aquaticum
97.7%	Thermoanaerobaculum aquaticum
97.7%	Thermoanaerobaculum aquaticum
97.7%	Thermoanaerobaculum aquaticum
97.7%	Thermoanaerobaculum aquaticum
97.7%	Thermoanaerobaculum aquaticum
97.7%	Thermoanaerobaculum aquaticum
97.7%	Thermoanaerobaculum aquaticum
97.7%	Thermoanaerobaculum aquaticum
97.7%	Thermoanaerobaculum aquaticum
97.7%	Thermoanaerobaculum aquaticum
97.7%	Thermoanaerobaculum aquaticum
97.7%	Thermoanaerobaculum aquaticum
97.7%	Thermoanaerobaculum aquaticum
97.7%	Thermoanaerobaculum aquaticum
97.7%	Thermoanaerobaculum aquaticum
97.7%	Thermoanaerobaculum aquaticum
97.7%	Thermoanaerobaculum aquaticum
97.7%	Thermoanaerobaculum aquaticum
98.2%	Thermoanaerobaculum aquaticum
97.7%	Thermoanaerobaculum aquaticum
97.7%	Thermoanaerobaculum aquaticum
97.7%	Thermoanaerobaculum aquaticum
97.7%	Thermoanaerobaculum aquaticum
97.7%	Thermoanaerobaculum aquaticum
97.7%	Thermoanaerobaculum aquaticum
97.7%	Thermoanaerobaculum aquaticum
97.7%	Thermoanaerobaculum aquaticum
97.7%	Thermoanaerobaculum aquaticum
98.2%	Thermoanaerobaculum aquaticum
98.2%	Vulcaniibacterium thermophilum
98.2%	Paenisporosarcina indica
97.7%	Escherichia fergusonii
97.7%	Methylocaldum szegediense
97.7%	Methylocaldum szegediense
97.7%	Methylocaldum szegediense
97.7%	Methylocaldum szegediense
97.7%	Methylocaldum szegediense
97.7%	Methylocaldum szegediense
97.7%	Methylocaldum szegediense
97.7%	Methylocaldum szegediense
97.7%	Methylocaldum szegediense
97.7%	Methylocaldum szegediense
97.7%	Methylocaldum szegediense
97.7%	Methylocaldum szegediense
97.7%	Methylocaldum szegediense
97.7%	Methylocaldum szegediense
97.7%	Methylocaldum szegediense
97.7%	Methylocaldum szegediense
97.7%	Methylocaldum szegediense
97.7%	Methylocaldum szegediense
97.7%	Methylocaldum szegediense
97.7%	Methylocaldum szegediense
97.7%	Methylocaldum szegediense
97.7%	Methylocaldum szegediense
97.7%	Methylocaldum szegediense
97.7%	Methylocaldum szegediense
97.7%	Methylocaldum szegediense
97.7%	Methylocaldum szegediense
97.7%	Methylocaldum szegediense
97.7%	Methylocaldum szegediense
97.7%	Methylocaldum szegediense
97.7%	Methylocaldum szegediense
97.7%	Methylocaldum szegediense
97.7%	Methylocaldum szegediense
97.7%	Methylocaldum szegediense
97.7%	Methylocaldum szegediense
97.7%	Methylocaldum szegediense
97.7%	Methylocaldum szegediense
97.7%	Methylocaldum szegediense
97.7%	Methylocaldum szegediense
97.7%	Methylocaldum szegediense
97.7%	Methylocaldum szegediense
97.7%	Methylocaldum szegediense
97.7%	Methylocaldum szegediense
97.7%	Methylocaldum szegediense
97.7%	Methylocaldum szegediense
97.7%	Methylocaldum szegediense
97.7%	Methylocaldum szegediense
97.7%	Methylocaldum szegediense
97.7%	Methylocaldum szegediense
97.7%	Methylocaldum szegediense
97.7%	Methylocaldum szegediense
97.7%	Methylocaldum szegediense
97.7%	Methylocaldum szegediense
97.7%	Methylocaldum szegediense
97.7%	Methylocaldum szegediense
97.7%	Methylocaldum szegediense
97.7%	Methylocaldum szegediense
97.7%	Methylocaldum szegediense
97.7%	Methylocaldum szegediense
97.7%	Methylocaldum szegediense
97.7%	Methylocaldum szegediense
97.7%	Methylocaldum szegediense
97.7%	Methylocaldum szegediense
97.7%	Methylocaldum szegediense
97.7%	Methylocaldum szegediense
97.7%	Methylocaldum szegediense
97.7%	Methylocaldum szegediense
97.7%	Methylocaldum szegediense
97.7%	Methylocaldum szegediense
97.7%	Methylocaldum szegediense
97.7%	Methylocaldum szegediense
97.7%	Methylocaldum szegediense
97.7%	Methylocaldum szegediense
97.7%	Methylocaldum szegediense
97.7%	Methylocaldum szegediense
97.7%	Methylocaldum szegediense
97.7%	Methylocaldum szegediense
97.7%	Methylocaldum szegediense
97.7%	Methylocaldum szegediense
97.7%	Sulfuricaulis limicola
97.7%	Sulfuricaulis limicola
97.7%	Sulfuricaulis limicola
97.7%	Sulfuricaulis limicola
97.7%	Sulfuricaulis limicola
97.7%	Sulfuricaulis limicola
98.2%	Sulfuricaulis limicola
97.7%	Bacillus borbori
97.7%	Gaiella occulta
95.7%	Georgfuchsia toluolica
97.7%	Thermoanaerobaculum aquaticum
97.7%	Thermoanaerobaculum aquaticum
97.7%	Thermoanaerobaculum aquaticum
97.7%	Thermoanaerobaculum aquaticum
97.7%	Thermoanaerobaculum aquaticum
100.0%	Thermoanaerobaculum aquaticum
97.7%	Thermoanaerobaculum aquaticum
97.7%	Thermoanaerobaculum aquaticum
97.7%	Thermoanaerobaculum aquaticum
98.2%	Thermoanaerobaculum aquaticum
97.7%	Treponema caldarium
97.7%	Treponema caldarium
100.0%	Desulfurispora thermophila
97.7%	Streptococcus thermophilus
97.7%	Methylocaldum szegediense
97.7%	Methylocaldum szegediense
97.7%	Methylocaldum szegediense
97.7%	Methylocaldum szegediense
95.2%	Methylocaldum szegediense
97.7%	Methylocaldum szegediense
97.7%	Methylocaldum szegediense
97.7%	Methylocaldum szegediense
97.7%	Methylocaldum szegediense
97.7%	Rectinema cohabitans
99.4%	Geosporobacter ferrireducens
97.7%	Sulfuricaulis limicola
97.1%	Methyloversatilis discipulorum
97.1%	Bacillus borbori
97.1%	Anoxybacillus calidus
98.2%	Hydrotalea flava
98.2%	Hydrotalea flava
98.2%	Hydrotalea flava
95.6%	Georgfuchsia toluolica
98.2%	Actinomyces massiliensis
97.7%	Thermoanaerobaculum aquaticum
97.1%	Streptococcus thermophilus
97.7%	Methylocaldum szegediense
98.8%	Arthrobacter bussei
100.0%	Thermodesulfitimonas autotrophica
97.1%	Methyloversatilis discipulorum
97.1%	Methyloversatilis discipulorum
97.1%	Methylocaldum marinum
97.1%	Methylocaldum marinum
97.1%	Methyloversatilis thermotolerans
97.1%	Neisseria perflava
97.1%	Annwoodia aquaesulis
97.1%	Annwoodia aquaesulis
97.1%	Annwoodia aquaesulis
97.1%	Annwoodia aquaesulis
97.1%	Annwoodia aquaesulis
97.1%	Annwoodia aquaesulis
97.1%	Annwoodia aquaesulis
98.2%	Hydrotalea flava
95.1%	Georgfuchsia toluolica
97.1%	Thermoanaerobaculum aquaticum
97.6%	Thermoanaerobaculum aquaticum
97.1%	Thermoanaerobaculum aquaticum
97.1%	Thermoanaerobaculum aquaticum
97.1%	Thermoanaerobaculum aquaticum
97.1%	Thermoanaerobaculum aquaticum
97.1%	Thermoanaerobaculum aquaticum
97.1%	Thermoanaerobaculum aquaticum
97.1%	Thermoanaerobaculum aquaticum
97.1%	Thermoanaerobaculum aquaticum
97.1%	Thermoanaerobaculum aquaticum
97.1%	Thermoanaerobaculum aquaticum
97.1%	Thermoanaerobaculum aquaticum
97.6%	Thermoanaerobaculum aquaticum
97.1%	Thermoanaerobaculum aquaticum
97.1%	Thermoanaerobaculum aquaticum
97.1%	Thermoanaerobaculum aquaticum
97.1%	Thermoanaerobaculum aquaticum
97.1%	Geobacter metallireducens
97.1%	Methylocaldum szegediense
97.1%	Methylocaldum szegediense
97.1%	Methylocaldum szegediense
97.1%	Methylocaldum szegediense
97.1%	Methylocaldum szegediense
97.1%	Methylocaldum szegediense
97.1%	Methylocaldum szegediense
97.1%	Methylocaldum szegediense
97.1%	Methylocaldum szegediense
97.1%	Methylocaldum szegediense
97.1%	Methylocaldum szegediense
97.1%	Methylocaldum szegediense
97.1%	Methylocaldum szegediense
97.1%	Methylocaldum szegediense
97.1%	Methylocaldum szegediense
97.1%	Methylocaldum szegediense
97.1%	Methylocaldum szegediense
97.1%	Methylocaldum szegediense
97.1%	Methylocaldum szegediense
97.1%	Methylocaldum szegediense
97.1%	Methylocaldum szegediense
97.1%	Methylocaldum szegediense
97.1%	Methylocaldum szegediense
97.1%	Methylocaldum szegediense
97.1%	Methylocaldum szegediense
97.1%	Methylocaldum szegediense
97.1%	Methylocaldum szegediense
97.1%	Methylocaldum szegediense
97.1%	Methylocaldum szegediense
97.1%	Methylocaldum szegediense
97.1%	Methylocaldum szegediense
97.1%	Methylocaldum szegediense
97.1%	Methylocaldum szegediense
97.1%	Methylocaldum szegediense
97.1%	Methylocaldum szegediense
97.1%	Methylocaldum szegediense
97.1%	Methylocaldum szegediense
97.1%	Methylocaldum szegediense
97.1%	Methylocaldum szegediense
97.1%	Methylocaldum szegediense
97.1%	Methylocaldum szegediense
97.1%	Methylocaldum szegediense
97.1%	Methylocaldum szegediense
97.1%	Methylocaldum szegediense
97.1%	Methylocaldum szegediense
97.1%	Methylocaldum szegediense
97.1%	Methylocaldum szegediense
97.1%	Methylocaldum szegediense
97.1%	Methylocaldum szegediense
97.1%	Methylocaldum szegediense
97.1%	Methylocaldum szegediense
97.1%	Methylocaldum szegediense
97.1%	Sulfuricaulis limicola
97.1%	Sulfuricaulis limicola
97.1%	Sulfuricaulis limicola
97.1%	Sulfuricaulis limicola
97.1%	Sulfuricaulis limicola
97.1%	Gaiella occulta
97.1%	Gaiella occulta
97.1%	Annwoodia aquaesulis
95.1%	Georgfuchsia toluolica
97.1%	Thermoanaerobaculum aquaticum
99.4%	Thermoanaerobaculum aquaticum
99.4%	Thermoanaerobaculum aquaticum
97.1%	Thermoanaerobaculum aquaticum
97.1%	Thermoanaerobaculum aquaticum
97.1%	Thermoanaerobaculum aquaticum
99.4%	Thermoanaerobaculum aquaticum
99.4%	Thermoanaerobaculum aquaticum
99.4%	Thermoanaerobaculum aquaticum
99.4%	Thermoanaerobaculum aquaticum
97.1%	Fontimonas thermophila
97.1%	Methylocaldum szegediense
97.1%	Methylocaldum szegediense
97.1%	Methylocaldum szegediense
97.1%	Methylocaldum szegediense
97.1%	Methylocaldum szegediense
97.1%	Methylocaldum szegediense
97.1%	Methylocaldum szegediense
97.1%	Methylocaldum szegediense
97.1%	Sulfuricaulis limicola
97.1%	Bacillus borbori
97.1%	Bacillus borbori
96.6%	Bacillus borbori
97.1%	Bacillus borbori
84.6%	Streptococcus saliviloxodontae
97.6%	Hydrotalea flava
97.6%	Hydrotalea flava
97.6%	Hydrotalea flava
97.6%	Hydrotalea flava
97.6%	Hydrotalea flava
97.6%	Hydrotalea flava
97.6%	Hydrotalea flava
97.6%	Hydrotalea flava
97.6%	Hydrotalea flava
97.6%	Hydrotalea flava
97.6%	Hydrotalea flava
97.6%	Hydrotalea flava
97.6%	Hydrotalea flava
97.6%	Hydrotalea flava
97.6%	Hydrotalea flava
97.6%	Hydrotalea flava
97.6%	Hydrotalea flava
97.6%	Hydrotalea flava
97.6%	Hydrotalea flava
97.6%	Hydrotalea flava
97.6%	Hydrotalea flava
97.6%	Hydrotalea flava
97.6%	Hydrotalea flava
97.6%	Hydrotalea flava
97.6%	Hydrotalea flava
95.1%	Georgfuchsia toluolica
97.1%	Thermoanaerobaculum aquaticum
97.1%	Thermoanaerobaculum aquaticum
97.6%	Thermoanaerobaculum aquaticum
97.1%	Thermoanaerobaculum aquaticum
96.6%	Geobacter metallireducens
96.6%	Geobacter metallireducens
96.6%	Streptococcus thermophilus
98.8%	Nitrospira moscoviensis
98.2%	Arthrobacter bussei
98.2%	Arthrobacter bussei
99.4%	Thermodesulfitimonas autotrophica
96.5%	Methyloversatilis discipulorum
96.5%	Methyloversatilis discipulorum
96.5%	Methyloversatilis discipulorum
96.5%	Methyloversatilis discipulorum
96.5%	Methyloversatilis discipulorum
96.5%	Methyloversatilis discipulorum
96.5%	Methyloversatilis discipulorum
96.5%	Methyloversatilis discipulorum
96.5%	Methyloversatilis discipulorum
96.5%	Methyloversatilis discipulorum
96.5%	Methyloversatilis discipulorum
96.5%	Methyloversatilis discipulorum
96.5%	Methyloversatilis discipulorum
96.5%	Methyloversatilis discipulorum
96.5%	Methyloversatilis discipulorum
96.5%	Methyloversatilis discipulorum
96.5%	Methyloversatilis discipulorum
96.5%	Methyloversatilis discipulorum
96.5%	Methyloversatilis thermotolerans
96.5%	Methyloversatilis thermotolerans
96.5%	Methyloversatilis thermotolerans
96.5%	Methyloversatilis thermotolerans
96.5%	Methyloversatilis thermotolerans
96.5%	Methyloversatilis thermotolerans
96.5%	Methyloversatilis thermotolerans
96.5%	Methyloversatilis thermotolerans
96.5%	Methyloversatilis thermotolerans
97.1%	Gaiella occulta
97.1%	Anoxybacillus flavithermus
96.5%	Annwoodia aquaesulis
96.5%	Annwoodia aquaesulis
97.6%	Hydrotalea flava
97.6%	Hydrotalea flava
97.6%	Hydrotalea flava
97.6%	Hydrotalea flava
97.6%	Hydrotalea flava
97.6%	Hydrotalea flava
96.5%	Thermoanaerobaculum aquaticum
96.5%	Thermoanaerobaculum aquaticum
96.5%	Thermoanaerobaculum aquaticum
96.5%	Thermoanaerobaculum aquaticum
97.1%	Thermoanaerobaculum aquaticum
96.5%	Thermoanaerobaculum aquaticum
96.5%	Thermoanaerobaculum aquaticum
96.5%	Thermoanaerobaculum aquaticum
96.5%	Thermoanaerobaculum aquaticum
96.5%	Thermoanaerobaculum aquaticum
96.5%	Thermoanaerobaculum aquaticum
97.1%	Thermoanaerobaculum aquaticum
96.5%	Thermoanaerobaculum aquaticum
96.5%	Thermoanaerobaculum aquaticum
96.5%	Thermoanaerobaculum aquaticum
96.5%	Thermoanaerobaculum aquaticum
96.5%	Thermoanaerobaculum aquaticum
96.5%	Thermoanaerobaculum aquaticum
96.5%	Thermoanaerobaculum aquaticum
96.5%	Thermoanaerobaculum aquaticum
97.6%	Geobacter metallireducens
100.0%	Corynebacterium afermentans
96.5%	Streptococcus thermophilus
98.8%	Nitrospira moscoviensis
96.5%	Methylocaldum szegediense
96.5%	Methylocaldum szegediense
96.5%	Methylocaldum szegediense
96.5%	Methylocaldum szegediense
96.5%	Methylocaldum szegediense
96.5%	Methylocaldum szegediense
96.5%	Methylocaldum szegediense
96.5%	Methylocaldum szegediense
96.5%	Methylocaldum szegediense
96.5%	Methylocaldum szegediense
96.5%	Methylocaldum szegediense
96.5%	Methylocaldum szegediense
98.2%	Methylocaldum szegediense
96.5%	Methylocaldum szegediense
96.5%	Methylocaldum szegediense
96.5%	Methylocaldum szegediense
96.5%	Methylocaldum szegediense
96.5%	Methylocaldum szegediense
96.5%	Methylocaldum szegediense
96.5%	Methylocaldum szegediense
96.5%	Methylocaldum szegediense
96.5%	Methylocaldum szegediense
96.5%	Methylocaldum szegediense
96.5%	Methylocaldum szegediense
96.5%	Methylocaldum szegediense
98.2%	Arthrobacter bussei
96.5%	Rectinema cohabitans
96.5%	Methyloversatilis discipulorum
96.5%	Methyloversatilis discipulorum
96.5%	Methyloversatilis discipulorum
96.5%	Methyloversatilis discipulorum
97.0%	Gaiella occulta
96.5%	Annwoodia aquaesulis
100.0%	Corynebacterium pilbarense
96.5%	Thermoanaerobaculum aquaticum
96.5%	Thermoanaerobaculum aquaticum
96.5%	Thermoanaerobaculum aquaticum
96.5%	Thermoanaerobaculum aquaticum
98.8%	Thermoanaerobaculum aquaticum
96.5%	Thermoanaerobaculum aquaticum
98.8%	Thermoanaerobaculum aquaticum
98.8%	Thermoanaerobaculum aquaticum
96.5%	Fontimonas thermophila
96.5%	Fontimonas thermophila
96.5%	Fontimonas thermophila
96.5%	Fontimonas thermophila
96.5%	Methylocaldum szegediense
96.5%	Methylocaldum szegediense
100.0%	Galactobacter caseinivorans
100.0%	Lentzea isolaginshaensis
100.0%	Kocuria salina
100.0%
96.0%	Bacillus mesophilus
100.0%	Kocuria arsenatis
96.5%	Gaiella occulta
98.1%	Hydrotalea flava
97.0%	Hydrotalea flava
97.0%	Hydrotalea flava
97.0%	Hydrotalea flava
97.0%	Hydrotalea flava
97.0%	Hydrotalea flava
97.0%	Hydrotalea flava
97.0%	Hydrotalea flava
97.0%	Hydrotalea flava
97.0%	Hydrotalea flava
97.0%	Hydrotalea flava
97.0%	Hydrotalea flava
97.0%	Hydrotalea flava
97.0%	Hydrotalea flava
100.0%	Brevibacterium luteolum
96.0%	Methylothermus subterraneus
96.0%	Methylothermus subterraneus
96.0%	Desulfovibrio butyratiphilus
96.5%	Thermoanaerobaculum aquaticum
96.5%	Thermoanaerobaculum aquaticum
96.5%	Thermoanaerobaculum aquaticum
100.0%	Micrococcus luteus
93.7%	Annwoodia aquaesulis
96.0%	Streptococcus thermophilus
98.2%	Nitrospira moscoviensis
96.5%	Pandoraea iniqua
97.6%	Arthrobacter agilis
96.0%	Paenibacillus aurantiacus
96.0%	Sulfuritortus calidifontis
96.5%	Immundisolibacter cernigliae
96.0%	Methyloversatilis discipulorum
96.0%	Methyloversatilis discipulorum
96.0%	Methyloversatilis discipulorum
96.0%	Methyloversatilis discipulorum
96.0%	Methyloversatilis discipulorum
96.0%	Methyloversatilis discipulorum
96.0%	Methyloversatilis discipulorum
96.0%	Methyloversatilis discipulorum
96.0%	Methyloversatilis discipulorum
96.0%	Methyloversatilis discipulorum
96.1%	Methyloversatilis thermotolerans
96.0%	Methyloversatilis thermotolerans
97.0%	Hydrotalea flava
97.0%	Hydrotalea flava
96.0%	Georgfuchsia toluolica
96.0%	Georgfuchsia toluolica
96.0%	Georgfuchsia toluolica
94.5%	Georgfuchsia toluolica
96.0%	Georgfuchsia toluolica
96.0%	Georgfuchsia toluolica
96.0%	Thermoanaerobaculum aquaticum
96.0%	Thermoanaerobaculum aquaticum
96.0%	Thermoanaerobaculum aquaticum
96.0%	Thermoanaerobaculum aquaticum
96.0%	Thermoanaerobaculum aquaticum
96.0%	Thermoanaerobaculum aquaticum
96.0%	Thermoanaerobaculum aquaticum
96.0%	Thermoanaerobaculum aquaticum
96.0%	Thermoanaerobaculum aquaticum
96.0%	Thermoanaerobaculum aquaticum
96.0%	Thermoanaerobaculum aquaticum
96.0%	Thermoanaerobaculum aquaticum
96.0%	Thermoanaerobaculum aquaticum
96.5%	Fontimonas thermophila
96.0%	Solirubrobacter ginsenosidimutans
99.4%	Corynebacterium afermentans
98.1%	Nitrospira moscoviensis
96.0%	Methylocaldum szegediense
97.6%	Methylocaldum szegediense
96.0%	Methylocaldum szegediense
96.0%	Methylocaldum szegediense
96.0%	Methylocaldum szegediense
96.0%	Methylocaldum szegediense
96.0%	Methylocaldum szegediense
96.5%	Methylocaldum szegediense
96.0%	Methylocaldum szegediense
96.0%	Methylocaldum szegediense
96.5%	Methylocaldum szegediense
96.0%	Methylocaldum szegediense
96.0%	Methylocaldum szegediense
99.4%
100.0%
99.4%	Lawsonella clevelandensis
93.2%	Sulfuricaulis limicola
94.0%	Sulfuricaulis limicola
95.9%	Sulfuricaulis limicola
95.9%	Gaiella occulta
95.9%	Gaiella occulta
97.0%	Hydrotalea flava
98.1%	Thermoanaerobaculum aquaticum
98.1%	Thermoanaerobaculum aquaticum
100.0%	Thermoanaerobaculum aquaticum
98.1%	Thermoanaerobaculum aquaticum
95.9%	Thermoanaerobaculum aquaticum
96.0%	Thermoanaerobaculum aquaticum
98.1%	Thermoanaerobaculum aquaticum
95.9%	Fontimonas thermophila
98.1%	Nitrospira moscoviensis
95.9%	Methylocaldum szegediense
96.0%	Methylocaldum szegediense
95.4%	Streptococcus periodonticum
99.3%	Lentzea isolaginshaensis
100.0%	Ciceribacter thiooxidans
97.5%	Desulfocucumis palustris
99.3%	Micromonospora terminaliae
100.0%	Desulfotomaculum profundi
99.3%
99.3%
99.3%
99.3%
99.3%
99.3%
99.3%
99.3%
99.3%
99.3%
100.0%
99.3%
99.3%
99.3%
99.3%
99.3%
99.3%
99.3%
99.3%
99.3%
99.3%
99.4%
99.3%
99.3%
99.3%
99.3%
99.3%
100.0%
99.3%
99.3%
99.3%
99.3%
99.3%
99.3%	Lawsonella clevelandensis
99.3%	Promicromonospora alba
99.3%	Promicromonospora alba
99.3%	Kocuria arsenatis
99.3%	Kocuria arsenatis
99.3%	Kocuria arsenatis
99.3%	Kocuria arsenatis
99.3%	Nocardioides albidus
100.0%	Sphingobium phenoxybenzoativorans
97.0%	Hydrotalea flava
96.4%	Hydrotalea flava
96.4%	Hydrotalea flava
93.5%	Thiocapsa marina
95.4%	Georgfuchsia toluolica
95.9%	Georgfuchsia toluolica
99.3%	Brevibacterium luteolum
95.4%	Methylothermus subterraneus
95.4%	Methylothermus subterraneus
95.4%	Methylothermus subterraneus
95.4%	Methylothermus subterraneus
95.4%	Methylothermus subterraneus
95.4%	Methylothermus subterraneus
95.4%	Methylothermus subterraneus
95.4%	Desulfovibrio butyratiphilus
95.4%	Desulfovibrio butyratiphilus
95.9%	Thermoanaerobaculum aquaticum
95.9%	Thermoanaerobaculum aquaticum
96.4%	Thermoanaerobaculum aquaticum
99.3%	Micrococcus luteus
99.3%	Micrococcus luteus
96.4%	Pandoraea iniqua
95.9%	Pandoraea iniqua
95.4%	Sulfuritortus calidifontis
95.4%	Sulfuritortus calidifontis
100.0%	Desulfotomaculum profundi
99.3%
99.3%
99.3%
99.3%
99.3%
99.3%
99.3%	Promicromonospora alba
95.9%	Sulfuricaulis limicola
95.4%	Methyloversatilis discipulorum
93.2%	Sporomusa termitida
95.4%	Georgfuchsia toluolica
95.4%	Georgfuchsia toluolica
95.4%	Georgfuchsia toluolica
95.4%	Georgfuchsia toluolica
95.4%	Georgfuchsia toluolica
95.4%	Georgfuchsia toluolica
95.4%	Georgfuchsia toluolica
95.4%	Georgfuchsia toluolica
95.4%	Georgfuchsia toluolica
95.4%	Georgfuchsia toluolica
95.4%	Georgfuchsia toluolica
97.5%	Actinomyces massiliensis
95.4%	Methylothermus subterraneus
95.4%	Methylothermus subterraneus
95.4%	Desulfovibrio butyratiphilus
95.4%	Desulfovibrio butyratiphilus
95.4%	Thermoanaerobaculum aquaticum
95.4%	Thermoanaerobaculum aquaticum
95.9%	Thermoanaerobaculum aquaticum
95.4%	Thermoanaerobaculum aquaticum
95.4%	Thermoanaerobaculum aquaticum
95.4%	Thermoanaerobaculum aquaticum
95.4%	Thermoanaerobaculum aquaticum
97.0%	Thermoanaerobaculum aquaticum
95.4%	Thermoanaerobaculum aquaticum
95.4%	Thermoanaerobaculum aquaticum
95.4%	Thermoanaerobaculum aquaticum
95.4%	Thermoanaerobaculum aquaticum
95.4%	Thermoanaerobaculum aquaticum
95.4%	Thermoanaerobaculum aquaticum
95.4%	Thermoanaerobaculum aquaticum
95.4%	Thermoanaerobaculum aquaticum
95.4%	Solirubrobacter ginsenosidimutans
95.4%	Azoarcus olearius
100.0%	Anaerolinea thermophila
100.0%	Thermodesulfovibrio yellowstonii
95.4%	Zoogloea caeni
100.0%	Leptonema illini
100.0%	Desulfurispora thermophila
100.0%	Bellilinea caldifistulae
97.5%	Nitrospira moscoviensis
97.5%	Nitrospira moscoviensis
97.5%	Nitrospira moscoviensis
97.5%	Nitrospira moscoviensis
95.4%	Azoarcus evansii
95.4%	Methylocaldum szegediense
95.4%	Methylocaldum szegediense
95.4%	Methylocaldum szegediense
100.0%	Phenylobacterium terrae
100.0%	Stakelama algicida
100.0%	Ciceribacter thiooxidans
100.0%	Ciceribacter thiooxidans
95.3%	Sulfuritortus calidifontis
100.0%	Rhizobium oryziradicis
100.0%	Altererythrobacter palmitatis
99.3%
99.3%
99.3%	Lawsonella clevelandensis
95.3%	Sulfuricaulis limicola
100.0%	Sphingomonas hengshuiensis
100.0%	Sphingobium phenoxybenzoativorans
100.0%	Methyloceanibacter caenitepidi
100.0%	Alsobacter metallidurans
95.3%	Gaiella occulta
100.0%	Brevundimonas viscosa
93.1%	Thiocapsa marina
93.5%	Thiocapsa marina
95.3%	Georgfuchsia toluolica
95.3%	Georgfuchsia toluolica
95.3%	Georgfuchsia toluolica
95.3%	Georgfuchsia toluolica
95.3%	Georgfuchsia toluolica
100.0%	Devosia submarina
100.0%	Finegoldia magna
95.4%	Methylothermus subterraneus
95.4%	Methylothermus subterraneus
94.9%	Methylothermus subterraneus
95.3%	Desulfovibrio butyratiphilus
95.3%	Thermoanaerobaculum aquaticum
97.5%	Thermoanaerobaculum aquaticum
97.5%	Thermoanaerobaculum aquaticum
95.4%	Thermoanaerobaculum aquaticum
97.5%	Thermoanaerobaculum aquaticum
97.5%	Thermoanaerobaculum aquaticum
97.5%	Thermoanaerobaculum aquaticum
97.5%	Thermoanaerobaculum aquaticum
97.5%	Thermoanaerobaculum aquaticum
97.5%	Thermoanaerobaculum aquaticum
95.9%	Thermoanaerobaculum aquaticum
100.0%	Hyphomicrobium aestuarii
100.0%	Sulfurihydrogenibium azorense
100.0%	Thermodesulfovibrio yellowstonii
100.0%	Caenispirillum bisanense
100.0%	Desulfurispora thermophila
100.0%	Bellilinea caldifistulae
100.0%	Bellilinea caldifistulae
99.3%	Pelotomaculum isophthalicicum
99.3%	Pelotomaculum propionicicum
99.3%	Desulfofundulus thermoacetoxidans
95.4%	Methylocaldum szegediense
94.9%	Methylocaldum szegediense
95.4%	Methylocaldum szegediense
100.0%	Phenylobacterium terrae
95.3%	Aeribacillus composti
97.5%	Desulfocucumis palustris
95.3%	Sulfuritortus calidifontis
99.3%	Desulfotomaculum profundi
99.3%	Desulfotomaculum profundi
99.3%	Desulfotomaculum profundi
99.3%	Desulfotomaculum profundi
99.3%	Desulfotomaculum profundi
99.3%	Desulfotomaculum profundi
99.3%	Desulfotomaculum profundi
99.3%	Desulfotomaculum profundi
99.3%	Desulfotomaculum profundi
99.3%	Desulfotomaculum profundi
99.3%	Desulfotomaculum profundi
99.3%	Desulfotomaculum profundi
99.3%	Desulfotomaculum profundi
99.3%	Desulfotomaculum profundi
99.3%	Desulfotomaculum profundi
99.3%	Desulfotomaculum profundi
99.3%	Desulfotomaculum profundi
99.3%	Desulfotomaculum profundi
99.3%	Desulfotomaculum profundi
99.3%	Desulfotomaculum profundi
99.3%	Desulfotomaculum profundi
99.3%	Desulfotomaculum profundi
99.3%	Desulfotomaculum profundi
99.3%	Desulfotomaculum profundi
99.3%	Desulfotomaculum profundi
99.3%	Desulfotomaculum profundi
99.3%	Desulfotomaculum profundi
99.3%	Desulfotomaculum profundi
99.3%	Desulfotomaculum profundi
99.3%	Desulfotomaculum profundi
99.3%	Desulfotomaculum profundi
99.3%
98.7%
99.3%
98.7%
98.7%
98.7%
98.7%
98.7%
98.7%
98.7%
98.7%
98.7%
99.3%
98.7%
98.7%
98.7%
98.7%	Lawsonella clevelandensis
98.7%	Lawsonella clevelandensis
98.7%	Lawsonella clevelandensis
98.7%	Lawsonella clevelandensis
98.7%	Lawsonella clevelandensis
98.7%	Lawsonella clevelandensis
98.7%	Lawsonella clevelandensis
98.7%	Nocardioides albidus
98.7%	Nocardioides albidus
98.7%	Nocardioides albidus
98.7%	Nocardioides albidus
98.7%	Saccharothrix lopnurensis
100.0%	Methyloceanibacter caenitepidi
95.8%	Hydrotalea flava
95.8%	Hydrotalea flava
94.8%	Georgfuchsia toluolica
95.3%	Georgfuchsia toluolica
95.3%	Georgfuchsia toluolica
95.3%	Georgfuchsia toluolica
95.3%	Georgfuchsia toluolica
94.9%	Methylothermus subterraneus
94.9%	Methylothermus subterraneus
94.9%	Methylothermus subterraneus
94.9%	Methylothermus subterraneus
95.3%	Methylothermus subterraneus
94.9%	Methylothermus subterraneus
94.9%	Methylothermus subterraneus
94.9%	Methylothermus subterraneus
94.9%	Methylothermus subterraneus
94.9%	Methylothermus subterraneus
94.9%	Methylothermus subterraneus
94.9%	Methylothermus subterraneus
94.9%	Methylothermus subterraneus
94.9%	Methylothermus subterraneus
94.9%	Methylothermus subterraneus
94.9%	Methylothermus subterraneus
94.9%	Methylothermus subterraneus
94.9%	Methylothermus subterraneus
94.9%	Methylothermus subterraneus
94.9%	Methylothermus subterraneus
94.9%	Methylothermus subterraneus
94.9%	Methylothermus subterraneus
94.9%	Methylothermus subterraneus
94.9%	Methylothermus subterraneus
94.9%	Methylothermus subterraneus
94.9%	Methylothermus subterraneus
94.9%	Methylothermus subterraneus
94.9%	Methylothermus subterraneus
94.9%	Methylothermus subterraneus
94.9%	Methylothermus subterraneus
94.9%	Methylothermus subterraneus
94.9%	Methylothermus subterraneus
94.9%	Methylothermus subterraneus
94.9%	Methylothermus subterraneus
94.9%	Methylothermus subterraneus
94.9%	Methylothermus subterraneus
94.9%	Methylothermus subterraneus
94.9%	Methylothermus subterraneus
94.9%	Methylothermus subterraneus
94.9%	Methylothermus subterraneus
94.9%	Methylothermus subterraneus
94.9%	Methylothermus subterraneus
94.9%	Methylothermus subterraneus
94.9%	Methylothermus subterraneus
94.9%	Methylothermus subterraneus
94.9%	Methylothermus subterraneus
94.9%	Methylothermus subterraneus
94.9%	Methylothermus subterraneus
94.9%	Methylothermus subterraneus
94.9%	Methylothermus subterraneus
94.9%	Methylothermus subterraneus
94.9%	Methylothermus subterraneus
94.9%	Methylothermus subterraneus
94.9%	Methylothermus subterraneus
94.9%	Methylothermus subterraneus
94.9%	Methylothermus subterraneus
94.9%	Methylothermus subterraneus
94.9%	Methylothermus subterraneus
94.9%	Methylothermus subterraneus
94.9%	Methylothermus subterraneus
94.9%	Methylothermus subterraneus
94.9%	Methylothermus subterraneus
94.9%	Methylothermus subterraneus
94.9%	Methylothermus subterraneus
94.9%	Methylothermus subterraneus
94.9%	Methylothermus subterraneus
94.9%	Methylothermus subterraneus
94.9%	Methylothermus subterraneus
94.9%	Methylothermus subterraneus
94.9%	Methylothermus subterraneus
94.9%	Methylothermus subterraneus
94.9%	Methylothermus subterraneus
94.9%	Methylothermus subterraneus
94.9%	Methylothermus subterraneus
94.9%	Methylothermus subterraneus
94.9%	Methylothermus subterraneus
94.9%	Methylothermus subterraneus
94.9%	Methylothermus subterraneus
94.9%	Methylothermus subterraneus
95.3%	Methylothermus subterraneus
94.9%	Methylothermus subterraneus
94.9%	Methylothermus subterraneus
94.9%	Methylothermus subterraneus
94.9%	Methylothermus subterraneus
94.9%	Methylothermus subterraneus
94.9%	Methylothermus subterraneus
94.9%	Methylothermus subterraneus
94.9%	Methylothermus subterraneus
94.9%	Methylothermus subterraneus
94.9%	Methylothermus subterraneus
94.9%	Methylothermus subterraneus
94.9%	Methylothermus subterraneus
94.9%	Methylothermus subterraneus
94.9%	Methylothermus subterraneus
94.9%	Methylothermus subterraneus
94.9%	Methylothermus subterraneus
94.9%	Methylothermus subterraneus
94.9%	Methylothermus subterraneus
94.9%	Methylothermus subterraneus
94.9%	Methylothermus subterraneus
94.9%	Methylothermus subterraneus
94.9%	Methylothermus subterraneus
94.9%	Methylothermus subterraneus
94.9%	Methylothermus subterraneus
94.9%	Methylothermus subterraneus
94.9%	Methylothermus subterraneus
94.9%	Methylothermus subterraneus
94.9%	Methylothermus subterraneus
94.9%	Methylothermus subterraneus
94.9%	Methylothermus subterraneus
94.9%	Methylothermus subterraneus
94.9%	Methylothermus subterraneus
94.9%	Methylothermus subterraneus
94.9%	Methylothermus subterraneus
94.9%	Methylothermus subterraneus
94.9%	Methylothermus subterraneus
94.9%	Methylothermus subterraneus
94.9%	Methylothermus subterraneus
94.9%	Methylothermus subterraneus
94.9%	Methylothermus subterraneus
94.9%	Methylothermus subterraneus
94.9%	Methylothermus subterraneus
94.9%	Methylothermus subterraneus
94.9%	Methylothermus subterraneus
94.9%	Methylothermus subterraneus
94.9%	Methylothermus subterraneus
94.9%	Methylothermus subterraneus
94.9%	Methylothermus subterraneus
94.9%	Methylothermus subterraneus
94.8%	Desulfovibrio butyratiphilus
94.8%	Desulfovibrio butyratiphilus
94.8%	Desulfovibrio butyratiphilus
94.8%	Desulfovibrio butyratiphilus
94.8%	Desulfovibrio butyratiphilus
94.8%	Desulfovibrio butyratiphilus
94.8%	Desulfovibrio butyratiphilus
94.8%	Desulfovibrio butyratiphilus
94.8%	Desulfovibrio butyratiphilus
94.8%	Desulfovibrio butyratiphilus
94.8%	Desulfovibrio butyratiphilus
94.8%	Desulfovibrio butyratiphilus
94.8%	Desulfovibrio butyratiphilus
94.8%	Desulfovibrio butyratiphilus
94.8%	Desulfovibrio butyratiphilus
94.8%	Desulfovibrio butyratiphilus
94.8%	Desulfovibrio butyratiphilus
94.8%	Desulfovibrio butyratiphilus
94.8%	Desulfovibrio butyratiphilus
94.8%	Desulfovibrio butyratiphilus
94.9%	Desulfovibrio butyratiphilus
94.8%	Desulfovibrio butyratiphilus
94.8%	Desulfovibrio butyratiphilus
94.8%	Desulfovibrio butyratiphilus
95.3%	Desulfovibrio butyratiphilus
94.8%	Desulfovibrio butyratiphilus
94.8%	Desulfovibrio butyratiphilus
94.8%	Desulfovibrio butyratiphilus
94.8%	Desulfovibrio butyratiphilus
94.8%	Desulfovibrio butyratiphilus
94.8%	Desulfovibrio butyratiphilus
94.8%	Desulfovibrio butyratiphilus
94.8%	Desulfovibrio butyratiphilus
94.8%	Desulfovibrio butyratiphilus
97.5%	Thermoanaerobaculum aquaticum
95.3%	Thermoanaerobaculum aquaticum
95.3%	Geobacter metallireducens
100.0%	Thermodesulfovibrio yellowstonii
98.7%	Corynebacterium afermentans
93.4%	Annwoodia aquaesulis
95.1%	Massilia niabensis
95.1%	Massilia niabensis
100.0%	Desulfurispora thermophila
99.3%	Streptomyces nodosus
98.1%	Bellilinea caldifistulae
94.8%	Sulfuritortus calidifontis
94.8%	Sulfuritortus calidifontis
94.8%	Sulfuritortus calidifontis
94.8%	Sulfuritortus calidifontis
94.8%	Sulfuritortus calidifontis
94.8%	Sulfuritortus calidifontis
94.8%	Sulfuritortus calidifontis
94.8%	Sulfuritortus calidifontis
94.8%	Sulfuritortus calidifontis
94.8%	Sulfuritortus calidifontis
94.8%	Sulfuritortus calidifontis
94.8%	Sulfuritortus calidifontis
94.8%	Sulfuritortus calidifontis
94.8%	Sulfuritortus calidifontis
94.8%	Sulfuritortus calidifontis
94.8%	Sulfuritortus calidifontis
94.8%	Sulfuritortus calidifontis
94.8%	Sulfuritortus calidifontis
94.8%	Sulfuritortus calidifontis
94.8%	Sulfuritortus calidifontis
94.8%	Sulfuritortus calidifontis
94.8%	Sulfuritortus calidifontis
94.8%	Sulfuritortus calidifontis
94.8%	Sulfuritortus calidifontis
94.8%	Sulfuritortus calidifontis
94.8%	Sulfuritortus calidifontis
94.8%	Sulfuritortus calidifontis
94.8%	Sulfuritortus calidifontis
94.8%	Sulfuritortus calidifontis
94.8%	Sulfuritortus calidifontis
94.8%	Sulfuritortus calidifontis
94.8%	Sulfuritortus calidifontis
94.8%	Sulfuritortus calidifontis
94.8%	Sulfuritortus calidifontis
94.8%	Sulfuritortus calidifontis
94.8%	Sulfuritortus calidifontis
94.8%	Sulfuritortus calidifontis
95.3%	Sulfuritortus calidifontis
94.8%	Rectinema cohabitans
94.8%	Rugosibacter aromaticivorans
94.8%	Rugosibacter aromaticivorans
100.0%	Sphingobium hydrophobicum
98.7%
99.3%
98.7%
98.7%
98.7%	Lawsonella clevelandensis
98.7%	Kocuria arsenatis
98.7%	Kocuria arsenatis
99.3%	Geosporobacter ferrireducens
94.8%	Methyloversatilis discipulorum
94.8%	Methyloversatilis discipulorum
94.8%	Methyloversatilis thermotolerans
100.0%	Alsobacter metallidurans
94.8%	Georgfuchsia toluolica
94.8%	Georgfuchsia toluolica
94.8%	Georgfuchsia toluolica
94.8%	Georgfuchsia toluolica
94.8%	Georgfuchsia toluolica
94.8%	Georgfuchsia toluolica
94.8%	Georgfuchsia toluolica
94.8%	Georgfuchsia toluolica
94.8%	Georgfuchsia toluolica
94.8%	Georgfuchsia toluolica
94.8%	Georgfuchsia toluolica
94.8%	Georgfuchsia toluolica
94.8%	Georgfuchsia toluolica
94.8%	Georgfuchsia toluolica
94.8%	Georgfuchsia toluolica
94.8%	Georgfuchsia toluolica
94.8%	Georgfuchsia toluolica
94.8%	Georgfuchsia toluolica
94.8%	Georgfuchsia toluolica
94.8%	Georgfuchsia toluolica
94.8%	Georgfuchsia toluolica
94.8%	Georgfuchsia toluolica
94.8%	Georgfuchsia toluolica
94.8%	Georgfuchsia toluolica
94.8%	Georgfuchsia toluolica
94.8%	Georgfuchsia toluolica
94.8%	Georgfuchsia toluolica
94.8%	Georgfuchsia toluolica
94.8%	Georgfuchsia toluolica
94.8%	Georgfuchsia toluolica
94.8%	Georgfuchsia toluolica
94.8%	Georgfuchsia toluolica
94.8%	Georgfuchsia toluolica
94.8%	Georgfuchsia toluolica
94.8%	Georgfuchsia toluolica
94.8%	Georgfuchsia toluolica
94.8%	Georgfuchsia toluolica
94.8%	Georgfuchsia toluolica
94.8%	Georgfuchsia toluolica
94.8%	Georgfuchsia toluolica
94.8%	Georgfuchsia toluolica
94.8%	Georgfuchsia toluolica
94.8%	Georgfuchsia toluolica
94.8%	Georgfuchsia toluolica
94.8%	Georgfuchsia toluolica
94.8%	Georgfuchsia toluolica
94.8%	Georgfuchsia toluolica
94.8%	Georgfuchsia toluolica
94.8%	Georgfuchsia toluolica
94.8%	Georgfuchsia toluolica
94.8%	Georgfuchsia toluolica
94.8%	Georgfuchsia toluolica
94.8%	Georgfuchsia toluolica
94.8%	Georgfuchsia toluolica
94.8%	Georgfuchsia toluolica
94.8%	Georgfuchsia toluolica
95.3%	Georgfuchsia toluolica
94.8%	Georgfuchsia toluolica
94.8%	Georgfuchsia toluolica
94.8%	Georgfuchsia toluolica
94.8%	Georgfuchsia toluolica
94.8%	Georgfuchsia toluolica
94.8%	Georgfuchsia toluolica
94.8%	Georgfuchsia toluolica
94.8%	Georgfuchsia toluolica
94.8%	Georgfuchsia toluolica
94.8%	Georgfuchsia toluolica
94.8%	Georgfuchsia toluolica
94.8%	Georgfuchsia toluolica
94.8%	Georgfuchsia toluolica
94.8%	Georgfuchsia toluolica
94.8%	Georgfuchsia toluolica
94.8%	Georgfuchsia toluolica
94.8%	Georgfuchsia toluolica
94.8%	Georgfuchsia toluolica
94.8%	Georgfuchsia toluolica
94.8%	Georgfuchsia toluolica
94.8%	Georgfuchsia toluolica
94.8%	Georgfuchsia toluolica
94.8%	Georgfuchsia toluolica
94.8%	Georgfuchsia toluolica
94.8%	Georgfuchsia toluolica
94.8%	Georgfuchsia toluolica
94.8%	Georgfuchsia toluolica
94.8%	Georgfuchsia toluolica
94.8%	Georgfuchsia toluolica
94.8%	Georgfuchsia toluolica
94.8%	Georgfuchsia toluolica
94.8%	Georgfuchsia toluolica
94.8%	Georgfuchsia toluolica
94.8%	Georgfuchsia toluolica
94.8%	Georgfuchsia toluolica
94.8%	Georgfuchsia toluolica
94.8%	Georgfuchsia toluolica
94.8%	Georgfuchsia toluolica
94.8%	Georgfuchsia toluolica
94.8%	Georgfuchsia toluolica
94.8%	Georgfuchsia toluolica
94.8%	Georgfuchsia toluolica
94.8%	Georgfuchsia toluolica
94.8%	Georgfuchsia toluolica
94.8%	Georgfuchsia toluolica
94.8%	Georgfuchsia toluolica
94.8%	Georgfuchsia toluolica
94.8%	Georgfuchsia toluolica
94.8%	Georgfuchsia toluolica
94.8%	Georgfuchsia toluolica
94.8%	Georgfuchsia toluolica
94.9%	Georgfuchsia toluolica
94.8%	Georgfuchsia toluolica
94.8%	Georgfuchsia toluolica
94.8%	Georgfuchsia toluolica
94.8%	Georgfuchsia toluolica
94.8%	Georgfuchsia toluolica
94.8%	Georgfuchsia toluolica
94.8%	Georgfuchsia toluolica
94.8%	Georgfuchsia toluolica
94.8%	Georgfuchsia toluolica
94.8%	Georgfuchsia toluolica
94.8%	Georgfuchsia toluolica
94.8%	Georgfuchsia toluolica
94.8%	Georgfuchsia toluolica
94.8%	Georgfuchsia toluolica
94.8%	Georgfuchsia toluolica
94.8%	Georgfuchsia toluolica
94.8%	Georgfuchsia toluolica
94.8%	Georgfuchsia toluolica
94.8%	Georgfuchsia toluolica
94.8%	Georgfuchsia toluolica
94.8%	Georgfuchsia toluolica
94.8%	Georgfuchsia toluolica
94.8%	Georgfuchsia toluolica
94.8%	Georgfuchsia toluolica
94.8%	Georgfuchsia toluolica
94.8%	Georgfuchsia toluolica
94.8%	Georgfuchsia toluolica
95.3%	Georgfuchsia toluolica
94.8%	Georgfuchsia toluolica
94.8%	Georgfuchsia toluolica
94.8%	Georgfuchsia toluolica
94.8%	Georgfuchsia toluolica
94.8%	Georgfuchsia toluolica
94.8%	Georgfuchsia toluolica
94.8%	Georgfuchsia toluolica
94.8%	Georgfuchsia toluolica
94.8%	Georgfuchsia toluolica
94.8%	Georgfuchsia toluolica
94.8%	Georgfuchsia toluolica
94.8%	Georgfuchsia toluolica
94.8%	Georgfuchsia toluolica
94.8%	Georgfuchsia toluolica
94.8%	Georgfuchsia toluolica
94.8%	Georgfuchsia toluolica
94.8%	Georgfuchsia toluolica
94.8%	Georgfuchsia toluolica
94.8%	Georgfuchsia toluolica
94.8%	Georgfuchsia toluolica
94.8%	Georgfuchsia toluolica
94.8%	Georgfuchsia toluolica
94.8%	Georgfuchsia toluolica
94.8%	Georgfuchsia toluolica
94.8%	Georgfuchsia toluolica
94.8%	Georgfuchsia toluolica
94.8%	Georgfuchsia toluolica
94.8%	Georgfuchsia toluolica
94.8%	Georgfuchsia toluolica
94.8%	Georgfuchsia toluolica
94.8%	Georgfuchsia toluolica
94.8%	Georgfuchsia toluolica
94.8%	Georgfuchsia toluolica
94.8%	Georgfuchsia toluolica
94.8%	Georgfuchsia toluolica
94.8%	Georgfuchsia toluolica
94.8%	Georgfuchsia toluolica
94.8%	Georgfuchsia toluolica
94.8%	Georgfuchsia toluolica
[truncated: 87,140 more rows]
