# Supplementary material for: Revealing the Microbiome of Four Different Thermal Springs in Turkey with Environmental DNA Metabarcoding
Source: Biology (Basel). 2022 Jun 30;11(7):998. doi: 10.3390/biology11070998 (PMC9311576; doi:10.3390/biology11070998)
Supplement: Supplementary file 1 [file biology-11-00998-s001.zip › Supplementary Table S3/515d.c2.l100.clean.csv]

% Pairwise Identity	Organism
98.9%	Vibrio thalassae
99.4%	Vibrio furnissii
100.0%	Streptococcus periodonticum
100.0%	Acinetobacter johnsonii
100.0%	Acinetobacter albensis
100.0%	Desulfomicrobium aestuarii
100.0%	Desulfuromonas acetoxidans
100.0%	Pseudodesulfovibrio piezophilus
100.0%	Acinetobacter johnsonii
100.0%	Halodesulfovibrio oceani
100.0%	Desulfovibrio brasiliensis
100.0%	Lactococcus lactis
100.0%	Pseudodesulfovibrio portus
100.0%	Parageobacillus thermantarcticus
100.0%	Desulfovibrio salexigens
100.0%	Desulfomicrobium baculatum
100.0%	Streptococcus thermophilus
100.0%	Streptococcus salivarius
100.0%	Halodesulfovibrio marinisediminis
100.0%	Desulfovibrio zosterae
100.0%	Streptococcus periodonticum
100.0%	Alteromonas oceani
100.0%	Shewanella carassii
100.0%	Oceanispirochaeta sediminicola
100.0%	Pseudomonas lactis
100.0%	Marinobacter halotolerans
100.0%	Halomonas lutescens
100.0%	Pseudoalteromonas profundi
100.0%	Vibrio cidicii
100.0%	Pseudoalteromonas gelatinilytica
100.0%	Alteromonas mediterranea
100.0%	Vibrio cortegadensis
100.0%	Enterobacter tabaci
100.0%	Catenovulum maritimum
100.0%	Sphaerochaeta associata
100.0%	Vibrio hyugaensis
100.0%	Marinobacterium mangrovicola
100.0%	Pseudoalteromonas xiamenensis
100.0%	Marinomonas fungiae
100.0%	Halomonas lionensis
100.0%	Vibrio navarrensis
100.0%	Vibrio alginolyticus
100.0%	Vibrio alginolyticus
100.0%	Vibrio alginolyticus
100.0%	Lactobacillus delbrueckii
100.0%	Vibrio fluvialis
100.0%	Oceanospirillum nioense
100.0%	Vibrio vulnificus
100.0%	Vibrio albensis
100.0%	Citrobacter braakii
100.0%	Aeromonas diversa
100.0%	Staphylococcus capitis
100.0%	Francisella hispaniensis
100.0%	Gallaecimonas pentaromativorans
100.0%	Aeromonas taiwanensis
100.0%	Stenotrophomonas chelatiphaga
100.0%	Providencia alcalifaciens
100.0%	Shewanella algae
100.0%	Shewanella decolorationis
100.0%	Cobetia marina
100.0%	Hydrogenophaga taeniospiralis
100.0%	Halomonas venusta
100.0%	Staphylococcus epidermidis
100.0%	Oceanospirillum beijerinckii
100.0%	Morganella morganii
100.0%	Vibrio jasicida
100.0%	Vibrio plantisponsor
100.0%	Pseudidiomarina aquimaris
100.0%	Thiomonas arsenitoxydans
100.0%	Lactobacillus fuchuensis
100.0%	Halothiobacillus neapolitanus
100.0%	Pseudomonas stutzeri
100.0%	Psychrobacter cryohalolentis
100.0%	Vibrio mytili
100.0%	Marinobacterium sediminicola
100.0%	Vibrio hangzhouensis
100.0%	Vibrio porteresiae
100.0%	Halomonas arcis
100.0%	Morganella morganii
100.0%	Thalassotalea agarivorans
100.0%	Denitratisoma oestradiolicum
100.0%	Psychrobacter celer
100.0%	Halomonas taeanensis
100.0%	Exiguobacterium marinum
100.0%	Exiguobacterium aestuarii
100.0%	Streptococcus thermophilus
100.0%	Streptococcus salivarius
100.0%	Providencia vermicola
100.0%	Halomonas meridiana
100.0%	Staphylococcus hominis
100.0%	Leuconostoc carnosum
100.0%	Vibrio furnissii
100.0%	Staphylococcus aureus
100.0%	Idiomarina fontislapidosi
100.0%	Granulicatella elegans
100.0%	Hydrogenovibrio thermophilus
100.0%	Staphylococcus warneri
100.0%	Sulfuricaulis limicola
100.0%	Lactobacillus delbrueckii
100.0%	Staphylococcus epidermidis
100.0%	Exiguobacterium marinum
100.0%	Exiguobacterium aestuarii
100.0%	Staphylococcus aureus
100.0%	Vagococcus fluvialis
100.0%	Staphylococcus warneri
99.4%	Streptococcus periodonticum
100.0%	Pseudoalteromonas profundi
99.7%	Pseudoalteromonas shioyasakiensis
99.4%	Acinetobacter johnsonii
99.6%	Providencia rustigianii
99.6%	Providencia rettgeri
99.4%	Amphibacillus sediminis
100.0%	Shewanella algae
99.6%	Vibrio diazotrophicus
99.6%	Marinobacterium georgiense
99.4%	Desulfocapsa sulfexigens
99.4%	Pseudodesulfovibrio aespoeensis
99.4%	Desulfosarcina variabilis
99.4%	Desulfosarcina variabilis
99.4%	Streptococcus thermophilus
100.0%	Providencia vermicola
99.4%	Desulfocapsa thiozymogenes
99.4%	Desulfocapsa thiozymogenes
99.4%	Desulfocapsa thiozymogenes
99.4%	Desulfobulbus elongatus
99.4%	Alteromonas oceani
99.4%	Cysteiniphilum litorale
99.4%	Vibrio barjaei
99.4%	Vibrio barjaei
99.4%	Vibrio cidicii
99.4%	Vibrio cidicii
99.4%	Vibrio cidicii
99.4%	Pseudoalteromonas gelatinilytica
99.4%	Alteromonas mediterranea
99.4%	Vibrio cortegadensis
99.4%	Catenovulum maritimum
99.4%	Catenovulum maritimum
99.4%	Vibrio hyugaensis
99.4%	Vibrio salilacus
99.4%	Vibrio thalassae
99.4%	Marinobacterium mangrovicola
99.4%	Marinomonas fungiae
99.4%	Gemella taiwanensis
99.4%	Vibrio alginolyticus
99.4%	Vibrio alginolyticus
99.4%	Vibrio alginolyticus
99.4%	Vibrio alginolyticus
99.4%	Vibrio alginolyticus
100.0%	Vibrio alginolyticus
99.4%	Vibrio alginolyticus
99.4%	Vibrio alginolyticus
99.4%	Vibrio fluvialis
99.4%	Vibrio fluvialis
99.4%	Vibrio fluvialis
99.4%	Oceanospirillum nioense
99.4%	Vibrio albensis
99.4%	Agarivorans gilvus
99.4%	Providencia alcalifaciens
99.4%	Shewanella algae
99.4%	Halomonas venusta
99.4%	Halomonas venusta
99.4%	Staphylococcus epidermidis
99.4%	Staphylococcus epidermidis
99.4%	Oceanospirillum beijerinckii
99.4%	Vibrio jasicida
99.4%	Vibrio plantisponsor
99.4%	Pseudidiomarina aquimaris
99.4%	Pseudidiomarina aquimaris
99.4%	Halothiobacillus neapolitanus
99.4%	Psychrobacter cryohalolentis
99.4%	Psychrobacter cryohalolentis
99.4%	Psychrobacter cryohalolentis
99.4%	Acidithiobacillus thiooxidans
99.4%	Vibrio mytili
99.4%	Vibrio mytili
99.4%	Vibrio mytili
99.4%	Vibrio mytili
99.4%	Marinobacterium sediminicola
99.4%	Vibrio hangzhouensis
99.4%	Vibrio porteresiae
99.4%	Morganella morganii
99.4%	Francisella noatunensis
99.4%	Exiguobacterium marinum
99.4%	Exiguobacterium marinum
99.4%	Exiguobacterium aestuarii
99.4%	Rheinheimera perlucida
99.4%	Halomonas meridiana
99.4%	Azonexus caeni
99.4%	Pseudomonas pachastrellae
99.4%	Thiovirga sulfuroxydans
99.4%	Vibrio furnissii
99.4%	Vibrio furnissii
99.4%	Vibrio furnissii
99.4%	Hydrogenovibrio marinus
99.4%	Hydrogenovibrio marinus
99.4%	Hydrogenovibrio thermophilus
99.4%	Abiotrophia defectiva
99.6%	Granulicatella adiacens
99.4%	Vibrio xuii
100.0%	Vibrio cidicii
100.0%	Vibrio cortegadensis
100.0%	Arcobacter butzleri
99.4%	Vibrio vulnificus
99.4%	Acidithiobacillus ferridurans
99.4%	Spirochaeta perfilievii
99.4%	Staphylococcus epidermidis
99.4%	Exiguobacterium marinum
99.4%	Exiguobacterium aestuarii
100.0%	Chryseobacterium binzhouense
98.9%	Halodesulfovibrio spirochaetisodalis
99.4%	Vibrio barjaei
100.0%	Maribacter lutimaris
99.4%	Catenovulum maritimum
100.0%	Draconibacterium sediminis
98.9%	Desulfomicrobium aestuarii
100.0%	Draconibacterium orientale
99.4%	Vibrio alginolyticus
100.0%	Flavobacterium succinicans
100.0%	Flavobacterium haoranii
100.0%	Sunxiuqinia elliptica
99.4%	Spirochaeta perfilievii
99.0%	Marinobacterium georgiense
99.0%	Marinobacterium georgiense
99.0%	Marinobacterium georgiense
99.4%	Halomonas venusta
100.0%	Prevotella melaninogenica
98.9%	Desulfovibrio salexigens
100.0%	Bacteroides fragilis
100.0%	Marinifilum fragile
98.9%	Desulfocapsa thiozymogenes
98.9%	Desulfocapsa thiozymogenes
98.9%	Desulfobulbus elongatus
98.9%	Desulfobulbus rhabdoformis
98.9%	Desulfosarcina cetonica
98.9%	Desulfosarcina cetonica
98.8%	Alteromonas oceani
98.8%	Halomonas nigrificans
98.8%	Psychrobacter piechaudii
98.8%	Cysteiniphilum litorale
98.8%	Mangrovibacter phragmitis
98.8%	Vibrio barjaei
98.8%	Vibrio barjaei
98.8%	Vibrio barjaei
98.8%	Vibrio barjaei
98.8%	Vibrio barjaei
99.4%	Vibrio cidicii
98.8%	Vibrio cidicii
98.8%	Vibrio cidicii
98.8%	Vibrio cidicii
98.8%	Vibrio cidicii
98.8%	Vibrio cidicii
98.8%	Vibrio cidicii
98.8%	Vibrio cidicii
98.8%	Vibrio cidicii
98.8%	Vibrio cidicii
98.8%	Catenovulum maritimum
98.8%	Catenovulum maritimum
98.8%	Catenovulum maritimum
98.9%	Catenovulum maritimum
98.8%	Vibrio hyugaensis
98.8%	Vibrio hyugaensis
98.8%	Vibrio hyugaensis
98.8%	Vibrio thalassae
98.8%	Vibrio ostreicida
98.8%	Marinomonas fungiae
98.8%	Vibrio alginolyticus
98.8%	Vibrio alginolyticus
98.8%	Hydrogenovibrio crunogenus
98.8%	Vibrio fluvialis
98.8%	Vibrio fluvialis
98.8%	Vibrio fluvialis
98.8%	Vibrio fluvialis
98.8%	Vibrio fluvialis
98.8%	Vibrio fluvialis
98.8%	Aeromonas diversa
98.8%	Gallaecimonas pentaromativorans
98.8%	Cobetia marina
98.8%	Halomonas venusta
98.8%	Staphylococcus epidermidis
98.8%	Pseudidiomarina aquimaris
98.8%	Psychrobacter lutiphocae
98.8%	Marinobacterium nitratireducens
99.4%	Vibrio hangzhouensis
98.8%	Vibrio porteresiae
98.8%	Morganella morganii
98.8%	Francisella noatunensis
98.8%	Francisella noatunensis
98.8%	Vibrio furnissii
98.8%	Vibrio furnissii
98.8%	Vibrio furnissii
98.8%	Hydrogenovibrio marinus
98.8%	Hydrogenovibrio marinus
98.8%	Hydrogenovibrio marinus
98.8%	Azovibrio restrictus
98.8%	Vibrio barjaei
98.8%	Vibrio cidicii
98.8%	Alteromonas mediterranea
98.8%	Vibrio hyugaensis
98.8%	Cobetia marina
98.8%	Oceanospirillum beijerinckii
98.8%	Methylomonas methanica
98.3%	Acinetobacter johnsonii
99.4%	Ichthyenterobacterium magnum
98.3%	Desulfatiferula berrensis
98.3%	Bacillus borbori
99.4%	Flavobacterium succinicans
99.4%	Sunxiuqinia elliptica
98.4%	Pantoea eucalypti
99.4%	Winogradskyella aquimaris
98.3%	Desulfocapsa sulfexigens
98.3%	Desulfomicrobium baculatum
99.4%	Paludibacter propionicigenes
99.4%	Muricauda ruestringensis
98.3%	Desulfobulbus rhabdoformis
100.0%	Sulfurimonas crateris
98.3%	Alteromonas pelagimontana
98.3%	Umboniibacter caenipelagi
98.3%	Vibrio cidicii
98.3%	Vibrio cidicii
98.3%	Vibrio cidicii
98.3%	Vibrio cidicii
98.3%	Aliiglaciecola coringensis
98.3%	Vibrio hyugaensis
98.3%	Vibrio hyugaensis
98.3%	Vibrio ostreicida
98.3%	Marinomonas fungiae
98.3%	Marinomonas fungiae
98.3%	Vibrio alginolyticus
98.3%	Vibrio alginolyticus
98.3%	Vibrio fluvialis
98.3%	Halochromatium glycolicum
98.3%	Halochromatium glycolicum
98.3%	Castellaniella denitrificans
98.3%	Vibrio porteresiae
98.3%	Dechloromonas hortensis
99.4%	Actinomyces graevenitzii
98.3%	Neptunomonas japonica
98.3%	Vibrio furnissii
98.3%	Vibrio furnissii
98.3%	Algicola bacteriolytica
98.3%	Hydrogenovibrio kuenenii
98.3%	Legionella feeleii
98.3%	Vibrio fortis
100.0%	Sulfurimonas crateris
100.0%	Sulfurimonas crateris
99.4%	Sulfurimonas crateris
98.8%	Mangrovibacter phragmitis
99.4%	Sulfurimonas gotlandica
99.4%	Arcobacter butzleri
100.0%	Arcobacter butzleri
99.4%	Oceanotoga teriensis
99.4%	Winogradskyella aquimaris
99.4%	Sulfurimonas autotrophica
99.4%	Sulfurimonas denitrificans
99.4%	Arcobacter skirrowii
100.0%	Sulfurimonas crateris
100.0%	Sulfurimonas crateris
98.2%	Alteromonas pelagimontana
98.8%	Flavobacterium aquicola
100.0%	Sulfurimonas gotlandica
100.0%	Arcobacter butzleri
98.8%	Sunxiuqinia elliptica
97.8%	Marinomonas vaga
98.8%	Aequorivita sublithincola
97.7%	Desulfocapsa sulfexigens
97.7%	Desulfuromonas svalbardensis
97.7%	Desulfopila aestuarii
97.7%	Desulfobulbus elongatus
100.0%	Desulfuromusa succinoxidans
97.7%	Desulfosarcina cetonica
97.7%
97.7%	Desulfovibrio zosterae
99.4%	Sulfurimonas crateris
97.7%	Kineobactrum sediminis
97.7%	Paraglaciecola hydrolytica
97.7%	Pleomorphochaeta caudata
97.7%	Vibrio cidicii
97.7%	Alkalispirochaeta cellulosivorans
97.7%	Hydromonas duriensis
97.7%	Vibrio hyugaensis
97.7%	Vibrio renipiscarius
97.7%	Fulvimonas yonginensis
97.7%	Methyloversatilis thermotolerans
97.7%	Vibrio navarrensis
97.7%	Vibrio alginolyticus
97.7%	Vibrio alginolyticus
97.7%	Vibrio alginolyticus
97.7%	Vibrio alginolyticus
97.7%	Vibrio alginolyticus
97.7%	Vibrio pectenicida
97.7%	Vibrio pectenicida
97.7%	Francisella halioticida
97.7%	Vibrio coralliilyticus
97.7%	Vibrio coralliilyticus
97.7%	Vibrio coralliilyticus
97.7%	Thiobacillus thioparus
97.7%	Photobacterium swingsii
97.7%	Thiocystis chemoclinalis
97.7%	Vibrio tubiashii
98.5%	Saprospira grandis
97.7%	Halothiobacillus neapolitanus
97.7%	Castellaniella denitrificans
97.7%	Vibrio furnissii
97.7%	Hydrogenovibrio marinus
97.7%	Thiohalocapsa halophila
97.7%	Hydrogenovibrio kuenenii
97.7%	Thiomicrorhabdus chilensis
97.7%	Pseudoalteromonas translucida
97.7%	Vibrio fortis
100.0%	Sulfurimonas crateris
100.0%	Sulfurimonas crateris
98.8%	Arcobacter canalis
97.7%	Pleomorphochaeta caudata
97.2%	Desulfovibrio biadhensis
100.0%	Arcobacter butzleri
97.7%	Desulfocapsa sulfexigens
97.7%	Arcobacter mytili
97.7%	Solimonas variicoloris
100.0%	Sulfurimonas crateris
99.4%	Sulfurimonas crateris
100.0%	Sulfurimonas crateris
98.2%	Maribellus luteus
98.2%	Nonlabens aestuariivivens
98.2%	Flavobacterium luticocti
98.2%	Arcticiflavibacter luteus
97.7%	Vibrio navarrensis
97.3%	Marinomonas vaga
97.1%	Pseudodesulfovibrio portus
98.2%	Flavobacterium ginsengisoli
98.2%	Marinilabilia salmonicolor
97.1%	Desulfomicrobium baculatum
98.8%	Chlorobium chlorovibrioides
99.4%	Pelobacter seleniigenes
97.2%	Bacteriovorax stolpii
99.4%	Desulfuromusa succinoxidans
99.4%	Desulfuromusa succinoxidans
100.0%	Sulfurimonas crateris
100.0%	Sulfurimonas crateris
100.0%	Sulfurimonas crateris
97.1%	Ottowia flava
97.1%	Pleomorphochaeta caudata
97.1%	Vibrio cidicii
97.1%	Marinobacterium zhoushanense
98.8%	Sulfurovum riftiae
97.1%	Sulfurirhabdus autotrophica
97.1%	Endozoicomonas ascidiicola
97.1%	Photobacterium panuliri
97.1%	Spirochaeta lutea
97.1%	Vibrio renipiscarius
97.1%	Vibrio renipiscarius
97.1%	Vibrio navarrensis
97.1%	Vibrio navarrensis
97.1%	Vibrio alginolyticus
100.0%	Arcobacter butzleri
100.0%	Arcobacter butzleri
97.1%	Vibrio pectenicida
97.1%	Vibrio pectenicida
97.1%	Vibrio pectenicida
97.1%	Vibrio vulnificus
97.1%	Vibrio coralliilyticus
97.1%	Vibrio coralliilyticus
97.1%	Vibrio coralliilyticus
97.1%	Vibrio coralliilyticus
97.1%	Vibrio coralliilyticus
97.1%	Thiobacillus thioparus
97.1%	Marinomonas communis
98.2%	Marinoscillum furvescens
97.1%	Thioprofundum lithotrophicum
97.1%	Francisella noatunensis
97.1%	Francisella noatunensis
97.1%	Thioalkalivibrio thiocyanodenitrificans
97.1%	Dechloromonas hortensis
97.1%	Desulfobacter curvatus
97.1%	Methylibium petroleiphilum
97.1%	Vibrio furnissii
97.1%	Vibrio furnissii
97.1%	Thiomicrorhabdus chilensis
100.0%	Sulfurimonas crateris
98.8%	Arcobacter canalis
98.2%	Arcobacter canalis
98.8%	Sulfurovum riftiae
98.2%	Sulfurovum riftiae
97.1%	Sulfuricaulis limicola
97.1%	Spirochaeta lutea
100.0%	Sulfurimonas gotlandica
100.0%	Arcobacter butzleri
100.0%	Arcobacter butzleri
97.1%	Desulfocapsa sulfexigens
98.2%	Arcobacter skirrowii
97.6%	Arcobacter mytili
97.1%	Thiomicrorhabdus psychrophila
97.1%	Thiomicrorhabdus psychrophila
100.0%	Sulfurimonas crateris
97.6%	Nonlabens aestuariivivens
97.6%	Nonlabens aestuariivivens
97.6%	Nonlabens aestuariivivens
97.6%	Flavobacterium luticocti
97.6%	Flavobacterium luticocti
96.6%	Pseudodesulfovibrio indicus
97.6%	Flavobacterium suaedae
97.6%	Flavobacterium maris
97.1%	Vibrio navarrensis
96.6%	Desulfuromonas acetoxidans
98.2%	Chlorobaculum limnaeum
97.6%	Paludibacter propionicigenes
100.0%	Sulfurimonas autotrophica
98.2%	Chlorobium chlorovibrioides
98.8%	Pelobacter seleniigenes
97.6%	Flavobacterium gelidilacus
97.6%	Sulfurimonas crateris
96.6%	Ottowia flava
96.5%	Mangrovitalea sediminis
96.5%	Pleomorphochaeta caudata
96.5%	Pleomorphochaeta caudata
96.5%	Endozoicomonas ascidiicola
96.6%	Thiophaeococcus fuscus
96.5%	Pleomorphochaeta multiformis
96.5%	Pleomorphochaeta multiformis
97.6%	Arcobacter butzleri
96.5%	Gallaecimonas xiamenensis
96.6%	Neptunomonas concharum
96.6%	Vibrio coralliilyticus
96.5%	Aeromonas diversa
96.5%	Catenovulum agarivorans
96.5%	Thauera linaloolentis
96.5%	Azohydromonas lata
96.5%	Marinomonas communis
96.5%	Shewanella profunda
97.6%	Sulfurimonas autotrophica
98.2%	Prosthecochloris aestuarii
96.5%	Aeromonas bivalvium
96.5%	Methyloversatilis universalis
96.5%	Francisella noatunensis
96.5%	Dechloromonas hortensis
100.0%	Corynebacterium ureicelerivorans
96.5%	Thiohalocapsa halophila
96.5%	Thiomicrorhabdus chilensis
96.5%	Microbulbifer salipaludis
96.5%	Pleomorphochaeta caudata
98.2%	Sulfurovum riftiae
98.8%	Sulfurovum riftiae
97.6%	Sulfurovum riftiae
96.5%	Sulfuricaulis limicola
96.5%	Pleomorphochaeta multiformis
96.5%	Pleomorphochaeta multiformis
100.0%	Cutibacterium granulosum
96.5%	Francisella halioticida
96.5%	Paraglaciecola arctica
96.5%	Desulfocapsa sulfexigens
96.5%	Thiomicrorhabdus psychrophila
96.5%	Sedimenticola selenatireducens
99.4%	Corynebacterium jeikeium
100.0%	Corynebacterium tuberculostearicum
100.0%	Kocuria palustris
97.0%	Winogradskyella algicola
100.0%	Bifidobacterium rousetti
98.7%	Arcobacter canalis
97.0%	Polaribacter lacunae
96.0%	Pseudodesulfovibrio indicus
96.0%	Pseudodesulfovibrio indicus
100.0%
97.0%	Siansivirga jejuensis
98.2%	Prosthecochloris indica
96.0%	Desulfuromonas acetoxidans
96.0%	Desulfovibrio giganteus
96.0%	Desulfoluna spongiiphila
100.0%	Piscicoccus intestinalis
96.0%	Desulfocurvus thunnarius
97.0%	Lutibacter flavus
97.6%	Chlorobaculum limnaeum
97.6%	Chlorobaculum limnaeum
100.0%	Micrococcus luteus
97.0%	Coraliomargarita akajimensis
97.0%	Paludibacter propionicigenes
100.0%	Rothia mucilaginosa
100.0%	Rothia dentocariosa
97.0%	Marinifilum fragile
98.1%	Pelobacter seleniigenes
98.1%	Pelobacter seleniigenes
96.0%	Desulfovibrio psychrotolerans
96.5%	Thiomicrorhabdus psychrophila
96.0%	Desulfobulbus japonicus
98.2%	Nitrospira moscoviensis
96.0%	Desulfobulbus rhabdoformis
96.0%	Desulfosarcina cetonica
97.0%	Flavobacterium gelidilacus
96.0%	Desulfococcus biacutus
96.0%	Catenovulum sediminis
96.0%	Marinomonas epiphytica
96.0%	Parahaliea aestuarii
96.0%	Pleomorphochaeta caudata
98.7%	Sulfurovum riftiae
96.0%	Sulfurirhabdus autotrophica
96.0%	Endozoicomonas ascidiicola
96.0%	Sedimenticola thiotaurini
96.0%	Sedimenticola thiotaurini
96.0%	Pleomorphochaeta multiformis
96.0%	Pleomorphochaeta multiformis
96.0%	Methyloversatilis thermotolerans
96.0%	Sulfurisoma sediminicola
96.0%	Thioalbus denitrificans
96.0%	Hydrogenovibrio crunogenus
96.0%	Hydrogenovibrio crunogenus
96.0%	Hydrogenovibrio crunogenus
96.0%	Neptunomonas concharum
96.0%	Vibrio alfacsensis
96.0%	Vibrio coralliilyticus
100.0%	Fusobacterium mortiferum
96.0%	Mariprofundus ferrooxydans
96.0%	Thioprofundum lithotrophicum
97.0%	Flavisolibacter ginsenosidimutans
96.0%	Shewanella amazonensis
97.6%	Prosthecochloris aestuarii
97.6%	Arcobacter mytili
97.6%	Arcobacter mytili
96.0%	Methyloversatilis universalis
96.0%	Francisella noatunensis
96.0%	Thorsellia anophelis
96.0%	Thiomicrorhabdus arctica
96.0%	Marinomonas ostreistagni
96.0%	Legionella rowbothamii
96.0%	Oleiphilus messinensis
100.0%	Sulfurimonas crateris
97.0%	Arcobacter canalis
98.7%	Arcobacter canalis
98.7%	Arcobacter canalis
95.9%	Pleomorphochaeta caudata
97.5%	Sulfurovum riftiae
97.0%	Sulfurovum riftiae
98.7%	Sulfurovum riftiae
96.0%	Sedimenticola thiotaurini
95.9%	Pleomorphochaeta multiformis
95.9%	Solimonas terrae
100.0%	Dethiosulfovibrio salsuginis
97.6%	Nitrospira japonica
95.9%	Fontimonas thermophila
100.0%	Fusibacter tunisiensis
97.5%	Arcobacter mytili
96.0%	Thiomicrorhabdus psychrophila
96.0%	Thiomicrorhabdus psychrophila
96.0%	Thiomicrorhabdus psychrophila
95.9%	Sedimenticola selenatireducens
100.0%	Dethiosulfovibrio acidaminovorans
99.4%	Corynebacterium tuberculostearicum
95.5%	Desulfotalea psychrophila
100.0%	Sulfurimonas crateris
95.4%	Desulfosarcina widdelii
96.4%	Polaribacter lacunae
99.3%	Lawsonella clevelandensis
95.4%	Desulfuromonas acetoxidans
95.4%	Desulfuromonas acetoxidans
95.4%	Desulfovibrio gracilis
100.0%	Arcobacter butzleri
99.3%	Corynebacterium striatum
100.0%	Pseudoscillatoria coralii
95.4%	Desulfovibrio brasiliensis
95.4%	Pseudodesulfovibrio profundus
95.4%	Geobacter luticola
95.9%	Staphylococcus epidermidis
96.4%	Lutibacter flavus
97.0%	Chlorobaculum limnaeum
97.0%	Chlorobaculum limnaeum
96.4%	Coraliomargarita akajimensis
100.0%	Sulfurimonas autotrophica
96.4%	Marinifilum fragile
97.5%	Arcobacter mytili
97.5%	Arcobacter mytili
97.0%	Arcobacter mytili
97.5%	Arcobacter mytili
97.5%	Pelobacter seleniigenes
95.4%	Geobacter psychrophilus
97.0%	Sulfurospirillum cavolei
95.5%	Desulfobulbus japonicus
97.5%	Nitrospira moscoviensis
97.5%	Nitrospira moscoviensis
95.5%
96.4%	Flavobacterium gelidilacus
95.5%	Desulfobulbus mediterraneus
100.0%	Sulfurimonas crateris
95.4%	Nitrincola schmidtii
95.4%	Marinomonas epiphytica
95.4%	Pleomorphochaeta caudata
95.4%	Marinomonas atlantica
97.5%	Sulfurovum riftiae
95.4%	Alkalispirochaeta cellulosivorans
95.4%	Endozoicomonas ascidiicola
95.4%	Endozoicomonas ascidiicola
95.4%	Bowmanella dokdonensis
95.4%	Sedimenticola thiotaurini
95.4%	Thiophaeococcus fuscus
95.4%	Pleomorphochaeta multiformis
95.4%	Pleomorphochaeta multiformis
95.4%	Pseudoalteromonas xiamenensis
95.4%	Sulfurisoma sediminicola
95.4%	Sulfurisoma sediminicola
100.0%
95.4%	Hydrogenovibrio crunogenus
100.0%	Arcobacter butzleri
95.4%	Vibrio alfacsensis
95.4%	Agarivorans gilvus
95.4%	Thiocapsa marina
99.3%	Pseudoscillatoria coralii
95.4%	Aliivibrio finisterrensis
95.4%	Georgfuchsia toluolica
95.4%	Georgfuchsia toluolica
95.4%	Thiohalocapsa marina
95.4%	Thiocapsa rosea
100.0%	Collinsella intestinalis
95.4%	Thioprofundum lithotrophicum
95.4%	Vibrio stylophorae
95.4%	Thioflavicoccus mobilis
96.4%	Coraliomargarita akajimensis
95.4%	Thiohalospira alkaliphila
95.4%	Pusillimonas noertemannii
95.4%	Aquimonas voraii
97.5%	Nitrospira moscoviensis
95.4%	Thiohalocapsa halophila
95.4%	Thiomicrorhabdus chilensis
95.4%	Azovibrio restrictus
95.4%	Rhabdochromatium marinum
95.4%	Thalassotalea ganghwensis
100.0%	Sulfurimonas crateris
100.0%	Sulfitobacter sabulilitoris
100.0%	Mesorhizobium zhangyense
100.0%	Methylobacterium segetis
100.0%	Lachnoanaerobaculum gingivalis
100.0%	Paracoccus jeotgali
100.0%	Aquisediminimonas sediminicola
100.0%	Acidimangrovimonas sediminis
100.0%	Aquisediminimonas profunda
100.0%	Mesorhizobium composti
100.0%	Mesorhizobium carbonis
100.0%	Paracoccus indicus
100.0%	Marinicaulis aureum
100.0%	Aliishimia ponticola
100.0%	Arcobacter canalis
100.0%	Amylibacter lutimaris
100.0%	Loktanella acticola
99.3%	Anaerotignum aminivorans
100.0%	Henriciella algicola
100.0%	Pararhizobium haloflavum
100.0%	Clostridium tepidum
100.0%	Arcobacter lekithochrous
95.3%	Pleomorphochaeta caudata
100.0%	Labrenzia salina
100.0%	Litorisediminivivens gilvus
95.3%	Marinomonas atlantica
100.0%	Pseudoruegeria aestuarii
100.0%	Sulfurovum riftiae
95.3%	Aetherobacter rufus
100.0%	Marivivens donghaensis
100.0%	Arcobacter pacificus
100.0%	Haloimpatiens lingqiaonensis
100.0%	Bradyrhizobium vignae
100.0%	Celeribacter ethanolicus
100.0%	Sphingomonas hengshuiensis
99.3%	Fusibacter fontis
100.0%	Acetoanaerobium pronyense
100.0%	Arcobacter ebronensis
100.0%	Sphingobium phenoxybenzoativorans
100.0%	Brevundimonas denitrificans
100.0%	Clostridium chromiireducens
100.0%	Clostridium saccharobutylicum
100.0%	Sulfurospirillum multivorans
100.0%	Clostridium perfringens
100.0%	Sulfurimonas gotlandica
100.0%	Filomicrobium fusiforme
100.0%	Peptoclostridium litorale
100.0%	Romboutsia lituseburensis
100.0%	Eubacterium xylanophilum
100.0%	Arcobacter butzleri
100.0%	Defluviimonas aestuarii
100.0%	Thiothrix nivea
100.0%	Arcobacter venerupis
99.3%	Dethiosulfovibrio salsuginis
100.0%	Thiothrix caldifontis
100.0%	Alkaliphilus halophilus
100.0%	Salipiger mucosus
100.0%	Sulfurospirillum carboxydovorans
100.0%	Blautia luti
100.0%	Terasakiella pusilla
97.0%	Thiofractor thiocaminus
99.3%	Anaerotignum propionicum
100.0%	Clostridium subterminale
100.0%	Oceanirhabdus sediminicola
100.0%	Oceanicaulis stylophorae
100.0%	Thiothrix fructosivorans
100.0%
96.4%	Paludibacter propionicigenes
100.0%	Sulfurimonas autotrophica
100.0%	Alkaliphilus oremlandii
100.0%	Sulfuricurvum kujiense
100.0%	Methylobacterium radiotolerans
100.0%	Polymorphum gilvum
100.0%	Sulfurimonas denitrificans
98.9%	Corynebacterium coyleae
96.4%	Arcobacter mytili
97.5%	Arcobacter mytili
96.4%	Arcobacter mytili
100.0%	Nitratireductor basaltis
100.0%	Lutimaribacter pacificus
100.0%	Helicobacter brantae
100.0%	Pelagibius litoralis
100.0%	Peptostreptococcus stomatis
100.0%	Roseibaca ekhonensis
95.4%	Thiomicrorhabdus psychrophila
95.3%	Sedimenticola selenatireducens
100.0%	Pannonibacter phragmitetus
99.3%
99.3%	Fusibacter paucivorans
99.3%	Sulfurimonas crateris
95.8%	Parabacteroides chongii
100.0%	Aliishimia ponticola
95.8%	Vicingus serpentipes
100.0%	Amylibacter lutimaris
98.7%	Lawsonella clevelandensis
98.1%	Sulfurovum riftiae
95.8%	Salinivirga cyanobacteriivorans
100.0%	Anaerococcus nagyae
98.7%	Corynebacterium jeddahense
94.8%	Desulfonatronum buryatense
94.9%	Desulfovibrio africanus
100.0%	Clostridium saccharobutylicum
95.3%	Hydrogenovibrio crunogenus
99.3%	Arcobacter butzleri
100.0%	Arcobacter butzleri
94.8%	Desulfovibrio giganteus
94.8%	Desulfovibrio giganteus
95.8%	Chryseobacterium greenlandense
99.3%	Pseudoscillatoria coralii
94.8%	Desulfatitalea tepidiphila
95.8%	Bacteroides clarus
96.4%	Chlorobaculum limnaeum
96.9%	Chlorobaculum limnaeum
95.8%	Coraliomargarita akajimensis
95.8%	Coraliomargarita akajimensis
95.8%	Ignavibacterium album
95.8%	Ignavibacterium album
100.0%	Anaerococcus prevotii
95.8%	Fluviicola taffensis
96.4%	Chlorobium chlorovibrioides
94.8%	Desulfosarcina variabilis
95.9%	Marinifilum fragile
95.9%	Marinifilum fragile
97.5%	Arcobacter mytili
94.9%	Desulfobulbus japonicus
94.8%	Desulfobulbus japonicus
99.3%	Planktothricoides raciborskii
96.9%	Nitrospira moscoviensis
94.8%	Desulfobulbus rhabdoformis
94.9%	Desulfobacterium indolicum
94.8%
94.8%	Desulforhopalus singaporensis
94.9%	Desulfotalea psychrophila
94.8%	Desulfobulbus mediterraneus
100.0%	Sulfurimonas crateris
100.0%	Sulfurimonas crateris
100.0%	Arcobacter canalis
94.8%	Enterococcus wangshanyuanii
100.0%	Ponticoccus marisrubri
94.8%	Thiorhodococcus alkaliphilus
94.8%	Thiorhodococcus alkaliphilus
94.9%	Pseudohongiella nitratireducens
94.9%	Vibrio cidicii
94.8%	Marinomonas atlantica
94.8%	Marinomonas atlantica
94.8%	Marinomonas atlantica
100.0%	Sulfurovum riftiae
100.0%	Mobilisporobacter senegalensis
99.3%	Agathobacter ruminis
94.8%	Endozoicomonas ascidiicola
98.7%	Hypnocyclicus thermotrophus
99.3%	Senegalia massiliensis
94.8%	Sedimenticola thiotaurini
94.9%	Thiophaeococcus fuscus
94.8%	Sulfurisoma sediminicola
94.8%	Sulfurisoma sediminicola
100.0%	Sulfurimonas gotlandica
94.8%	Hydrogenovibrio crunogenus
94.8%	Hydrogenovibrio crunogenus
94.8%	Hydrogenovibrio crunogenus
94.8%	Hydrogenovibrio crunogenus
94.8%	Hydrogenovibrio crunogenus
94.8%	Hydrogenovibrio crunogenus
99.3%	Arcobacter butzleri
100.0%	Arcobacter butzleri
94.8%	Vibrio alfacsensis
94.8%	Vibrio alfacsensis
94.8%	Vibrio albensis
92.1%	Marinomonas foliarum
94.8%	Mariprofundus ferrooxydans
94.8%	Georgfuchsia toluolica
94.8%	Georgfuchsia toluolica
94.9%	Vibrio azureus
94.8%	Thioprofundum lithotrophicum
94.8%	Thioprofundum lithotrophicum
94.8%	Paraperlucidibaca wandonensis
94.9%	Vibrio stylophorae
96.3%	Sulfurospirillum barnesii
100.0%	Sulfurimonas autotrophica
100.0%	Sulfurimonas autotrophica
100.0%	Sulfuricurvum kujiense
94.8%	Saccharophagus degradans
94.8%	Halochromatium glycolicum
95.9%	Marinifilum fragile
97.5%	Arcobacter mytili
97.5%	Arcobacter mytili
100.0%	Arcobacter mytili
94.8%	Thiohalospira alkaliphila
100.0%	Cucumibacter marinus
94.8%	Methyloversatilis universalis
98.7%	Psychrilyobacter atlanticus
94.8%	Dechloromonas hortensis
94.8%	Thiomicrorhabdus arctica
94.8%	Thiomicrorhabdus arctica
94.9%	Thiomicrorhabdus arctica
94.8%	Thiomicrorhabdus arctica
94.8%	Thiomicrorhabdus arctica
94.8%	Desulfobacter curvatus
94.8%	Azoarcus evansii
94.8%	Thiomicrorhabdus chilensis
99.3%	Mesorhizobium norvegicum
100.0%	Sulfurimonas crateris
99.5%	Sulfurimonas crateris
100.0%	Sulfurimonas crateris
99.3%	Sulfurimonas crateris
99.3%	Sulfitobacter sabulilitoris
99.3%	Paracoccus jeotgali
99.3%	Acidimangrovimonas sediminis
99.3%	Acidimangrovimonas sediminis
99.3%	Aquisediminimonas profunda
99.3%	Mesorhizobium carbonis
99.3%	Aliishimia ponticola
99.3%	Arcobacter canalis
99.3%	Arcobacter canalis
99.3%	Arcobacter canalis
99.3%	Arcobacter canalis
99.3%	Arcobacter canalis
99.3%	Arcobacter canalis
98.7%	Aminipila butyrica
99.3%	Nioella aestuarii
95.8%	Sabulilitoribacter arenilitoris
99.3%	Amylibacter lutimaris
98.7%	Anaerotignum aminivorans
94.8%	Thiorhodococcus alkaliphilus
99.3%	Clostridium tepidum
99.3%	Arcobacter lekithochrous
99.3%	Arcobacter lekithochrous
99.3%	Arcobacter lekithochrous
99.3%	Labrenzia salina
99.3%	Litorisediminivivens gilvus
97.5%	Sulfurovum riftiae
99.3%	Sulfurovum riftiae
99.3%	Flavimaricola marinus
99.3%	Aquamicrobium soli
99.3%	Terasakiella brassicae
99.3%	Mobilisporobacter senegalensis
94.8%	Thiolapillus brandeum
99.3%	Marivivens donghaensis
99.3%	Arcobacter pacificus
99.3%	Arcobacter pacificus
99.3%	Clostridium liquoris
99.3%	Haloimpatiens lingqiaonensis
98.7%	Streptobacillus notomytis
99.3%	Limimaricola aestuariicola
98.7%	Fusibacter fontis
92.5%	Sedimenticola thiotaurini
99.3%	Arcobacter ebronensis
99.3%	Arcobacter ebronensis
99.3%	Sphingobium phenoxybenzoativorans
94.9%	Thiophaeococcus fuscus
99.3%	Clostridium algifaecis
99.3%	Celeribacter marinus
99.3%	Clostridium saccharobutylicum
99.3%	Clostridium saccharobutylicum
99.3%	Clostridium saccharobutylicum
99.3%	Clostridium saccharobutylicum
99.3%	Clostridium saccharobutylicum
99.3%	Sulfurospirillum multivorans
100.0%	Sulfurimonas gotlandica
99.3%	Sulfurimonas gotlandica
99.3%	Sulfurimonas gotlandica
99.3%	Peptoclostridium litorale
99.3%	Peptoclostridium litorale
98.7%	Cellulosilyticum lentocellum
99.3%	Clostridium paraputrificum
94.8%	Hydrogenovibrio crunogenus
99.3%	Eubacterium xylanophilum
100.0%	Arcobacter butzleri
100.0%	Arcobacter butzleri
99.3%	Arcobacter butzleri
99.3%	Thiothrix nivea
99.3%	Thiothrix nivea
99.3%	Thiothrix nivea
99.3%	Arcobacter venerupis
99.3%	Clostridium oceanicum
94.8%	Thiocapsa marina
99.3%	Rubribacterium polymorphum
99.3%	Sulfurospirillum carboxydovorans
94.9%	Spirochaeta perfilievii
98.7%	Anaerotignum propionicum
99.3%	Cognatishimia maritima
99.3%	Thiothrix fructosivorans
95.8%	Sulfurospirillum barnesii
99.3%	Sulfurimonas autotrophica
99.3%	Sulfurimonas autotrophica
97.5%	Corynebacterium kroppenstedtii
99.3%	Sulfuricurvum kujiense
99.3%	Methylobacterium radiotolerans
99.3%	Sulfurimonas denitrificans
99.3%	Sulfurimonas denitrificans
98.2%	Corynebacterium coyleae
98.4%	Fusobacterium perfoetens
99.3%	Ponticaulis koreensis
95.8%	Arcobacter mytili
97.5%	Arcobacter mytili
97.5%	Arcobacter mytili
99.3%	Arcobacter mytili
99.3%	Nitratireductor basaltis
99.3%	Clostridium aestuarii
94.8%	Halochromatium roseum
94.8%	Halochromatium roseum
94.8%	Thiomicrorhabdus psychrophila
99.3%	Proteocatella sphenisci
99.3%	Robinsoniella peoriensis
98.1%	Corynebacterium tuberculostearicum
98.1%	Corynebacterium tuberculostearicum
98.7%	Anaerovorax odorimutans
98.7%
99.3%	Clostridium grantii
99.3%	Arcobacter cryaerophilus
99.3%	Arcobacter cryaerophilus
99.3%	Hyphomicrobium sulfonivorans
99.3%	Clostridium peptidivorans
98.7%	Fusibacter paucivorans
98.7%	Fusibacter paucivorans
99.0%	Sulfurimonas crateris
100.0%	Sulfurimonas crateris
100.0%	Sulfurimonas crateris
95.2%	Chitinophaga salinisoli
98.7%	Arcobacter canalis
95.2%	Muricauda indica
95.2%	Vicingus serpentipes
94.7%	Photobacterium toruni
99.3%	Amylibacter lutimaris
94.3%	Desulfosarcina widdelii
94.3%	Desulfosarcina widdelii
95.2%	Polaribacter haliotis
99.3%	Litorisediminivivens gilvus
98.7%	Sulfurovum riftiae
100.0%	Sulfurovum riftiae
99.3%	Anaerococcus nagyae
95.2%	Carboxylicivirga taeanensis
95.2%	Corallibacter vietnamensis
99.3%	Clostridium perfringens
99.3%	Sulfurimonas gotlandica
100.0%	Sulfurimonas gotlandica
99.3%	Sulfurimonas gotlandica
100.0%	Sulfurimonas gotlandica
94.3%	Desulfuromonas acetoxidans
99.3%	Filomicrobium fusiforme
94.7%	Hydrogenovibrio crunogenus
99.3%	Arcobacter butzleri
100.0%	Arcobacter butzleri
99.3%	Arcobacter butzleri
100.0%	Arcobacter butzleri
95.2%	Marinifilum flexuosum
95.2%	Marinifilum flexuosum
94.3%	Desulfonatronobacter acidivorans
98.7%	Pseudoscillatoria coralii
95.2%	Lishizhenia tianjinensis
98.7%	Hungateiclostridium alkalicellulosi
94.3%	Geobacter luticola
94.3%	Desulfatitalea tepidiphila
94.3%	Desulfatitalea tepidiphila
95.2%	Bacteroides clarus
95.3%	Bacteroides caccae
94.7%	Thioprofundum lithotrophicum
95.8%	Chlorobaculum limnaeum
95.8%	Chlorobaculum limnaeum
99.3%	Cohaesibacter marisflavi
94.8%	Geobacter bemidjiensis
99.3%	Sulfurimonas autotrophica
99.3%	Sulfurimonas autotrophica
94.4%	Desulfotalea psychrophila
97.4%	Arcobacter mytili
99.3%	Roseospirillum parvum
94.3%	Desulfobulbus japonicus
94.3%	Desulfopila aestuarii
98.7%	Planktothricoides raciborskii
94.3%	Desulfobulbus rhabdoformis
94.3%	Desulfobulbus rhabdoformis
94.3%	Desulfobacterium indolicum
94.3%
94.3%	Desulfobacter postgatei
94.3%	Desulforhopalus singaporensis
94.3%	Desulforhopalus singaporensis
94.4%	Desulfotalea psychrophila
94.3%	Desulfovibrio gabonensis
94.3%	Desulfobulbus mediterraneus
100.0%	Sulfurimonas crateris
99.3%	Sulfurimonas crateris
99.3%	Sulfurimonas crateris
98.7%	Arcobacter canalis
99.3%	Arcobacter canalis
99.3%	Arcobacter canalis
99.3%	Arcobacter canalis
99.3%	Arcobacter canalis
94.3%	Thiorhodococcus alkaliphilus
98.7%	Marinisporobacter balticus
99.3%	Arcobacter lekithochrous
94.2%	Rugosibacter aromaticivorans
99.3%	Sulfurovum riftiae
98.7%	Sulfurovum riftiae
95.3%	Sulfurovum riftiae
99.3%	Sulfurovum riftiae
99.3%	Sulfurovum riftiae
99.3%	Sulfurovum riftiae
94.2%	Sulfuriferula thiophila
99.3%	Arcobacter pacificus
99.3%	Arcobacter pacificus
99.3%	Anaerococcus nagyae
98.0%	Hypnocyclicus thermotrophus
94.2%	Leucothrix pacifica
99.3%	Arcobacter ebronensis
94.3%	Sulfurisoma sediminicola
94.3%	Sulfurisoma sediminicola
99.3%	Sulfurimonas gotlandica
94.3%	Hydrogenovibrio crunogenus
94.2%	Hydrogenovibrio crunogenus
100.0%	Arcobacter butzleri
99.3%	Arcobacter trophiarum
94.2%	Thiorhodococcus mannitoliphagus
95.2%	Winogradskyella exilis
94.2%	Mariprofundus ferrooxydans
99.3%	Sulfurospirillum carboxydovorans
94.3%	Acidiferrobacter thiooxydans
98.1%	Sedimentibacter hongkongensis
95.2%	Nubsella zeaxanthinifaciens
94.2%	Thioprofundum lithotrophicum
94.3%	Hahella chejuensis
98.7%	Sulfurimonas autotrophica
99.3%	Sulfurimonas autotrophica
99.3%	Sulfurimonas autotrophica
99.3%	Sulfurimonas denitrificans
99.3%	Sulfurimonas denitrificans
99.3%	Arcobacter mytili
94.2%	Pseudohaliea rubra
98.7%	Sporacetigenium mesophilum
98.0%	Psychrilyobacter atlanticus
98.0%	Psychrilyobacter atlanticus
94.2%	Halochromatium roseum
94.3%	Thiomicrorhabdus arctica
94.2%	Thiomicrorhabdus arctica
94.2%	Thiomicrorhabdus arctica
94.3%	Thiomicrorhabdus arctica
94.3%	Thiomicrorhabdus arctica
94.3%	Desulfobacter curvatus
99.3%	Sulfurospirillum cavolei
94.2%	Thiocystis gelatinosa
96.3%	Nitrospira moscoviensis
98.7%
98.7%
98.7%
94.2%	Propionivibrio limicola
98.6%	Sulfurimonas crateris
98.6%	Sulfurimonas crateris
98.6%	Sulfurimonas crateris
98.6%	Sulfurimonas crateris
98.6%	Sulfurimonas crateris
98.7%	Sulfurimonas crateris
98.6%	Sulfurimonas crateris
98.6%	Sulfurimonas crateris
98.6%	Sulfurimonas crateris
98.6%	Sulfurimonas crateris
98.6%	Sulfurimonas crateris
98.6%	Sulfurimonas crateris
98.6%	Sulfurimonas crateris
98.6%	Sulfurimonas crateris
98.6%	Sulfurimonas crateris
100.0%	Sulfurimonas crateris
98.6%	Sulfurimonas crateris
98.6%	Sulfurimonas crateris
98.6%	Sulfurimonas crateris
98.6%	Sulfurimonas crateris
98.6%	Lichenihabitans psoromatis
98.6%	Martelella lutilitoris
98.6%	Martelella lutilitoris
98.6%	Acidimangrovimonas sediminis
98.6%	Arcobacter canalis
98.6%	Arcobacter canalis
98.6%	Arcobacter canalis
98.6%	Arcobacter canalis
98.6%	Arcobacter canalis
98.6%	Arcobacter canalis
98.6%	Arcobacter canalis
98.6%	Arcobacter canalis
98.6%	Arcobacter canalis
98.6%	Arcobacter canalis
98.6%	Arcobacter canalis
98.6%	Arcobacter canalis
98.0%	Aminipila butyrica
98.0%	Aminipila butyrica
98.0%	Aminipila butyrica
98.6%	Marivibrio halodurans
98.6%	Mongoliimonas terrestris
98.6%	Arcobacter lekithochrous
98.6%	Arcobacter lekithochrous
98.6%	Arcobacter lekithochrous
98.6%	Arcobacter lekithochrous
98.6%	Arcobacter lekithochrous
98.6%	Arcobacter lekithochrous
98.0%	Harryflintia acetispora
98.0%
98.6%	Sulfurovum riftiae
99.3%	Sulfurovum riftiae
98.6%	Sulfurovum riftiae
98.6%	Sulfurovum riftiae
98.6%	Sulfurovum riftiae
98.6%	Sulfurovum riftiae
98.6%	Sulfurovum riftiae
98.6%	Sulfurovum riftiae
98.6%	Sulfurovum riftiae
98.6%	Sulfurovum riftiae
98.6%	Sulfurovum riftiae
98.6%	Sulfurovum riftiae
98.6%	Sulfurovum riftiae
98.6%	Sulfurovum riftiae
98.6%	Sulfurovum riftiae
98.6%	Sulfurovum riftiae
98.6%	Sulfurovum riftiae
98.6%	Sulfurovum riftiae
98.6%	Sulfurovum riftiae
98.6%	Sulfurovum riftiae
98.6%	Sulfurovum riftiae
98.6%	Arcobacter pacificus
98.6%	Arcobacter pacificus
98.6%	Clostridium liquoris
98.6%	Desnuesiella massiliensis
98.0%	Fusibacter fontis
98.6%	Arcobacter ebronensis
98.6%	Arcobacter ebronensis
98.6%	Arcobacter ebronensis
98.6%	Arcobacter ebronensis
98.6%	Arcobacter ebronensis
98.0%	Terrimicrobium sacchariphilum
98.0%	Terrimicrobium sacchariphilum
98.6%	Celeribacter marinus
98.6%	Sulfurimonas gotlandica
98.6%	Sulfurimonas gotlandica
98.6%	Sulfurimonas gotlandica
98.6%	Sulfurimonas gotlandica
98.6%	Sulfurimonas gotlandica
98.6%	Sulfurimonas gotlandica
98.6%	Sulfurimonas gotlandica
98.6%	Sulfurimonas gotlandica
98.6%	Sulfurimonas gotlandica
98.6%	Sulfurimonas gotlandica
98.6%	Sulfurimonas gotlandica
98.6%	Sulfurimonas gotlandica
98.6%	Sulfurimonas gotlandica
98.6%	Sulfurimonas gotlandica
98.6%	Sulfurimonas gotlandica
98.6%	Clostridium paraputrificum
98.6%	Arcobacter butzleri
98.6%	Arcobacter butzleri
98.6%	Arcobacter butzleri
98.6%	Arcobacter butzleri
98.6%	Arcobacter butzleri
98.6%	Arcobacter butzleri
98.6%	Arcobacter butzleri
98.6%	Arcobacter butzleri
98.6%	Arcobacter butzleri
98.6%	Arcobacter butzleri
100.0%	Arcobacter butzleri
98.6%	Arcobacter butzleri
98.6%	Arcobacter butzleri
98.6%	Arcobacter butzleri
98.6%	Arcobacter butzleri
98.6%	Arcobacter butzleri
98.6%	Arcobacter butzleri
98.6%	Arcobacter butzleri
98.6%	Arcobacter butzleri
98.6%	Arcobacter butzleri
98.6%	Arcobacter butzleri
98.6%	Arcobacter butzleri
98.6%	Arcobacter butzleri
98.6%	Arcobacter butzleri
100.0%	Arcobacter butzleri
98.6%	Arcobacter butzleri
98.6%	Arcobacter butzleri
98.6%	Arcobacter butzleri
98.6%	Arcobacter butzleri
98.6%	Arcobacter butzleri
98.6%	Arcobacter butzleri
98.6%	Arcobacter butzleri
98.6%	Arcobacter butzleri
98.6%	Arcobacter butzleri
98.6%	Arcobacter butzleri
98.6%	Arcobacter butzleri
98.6%	Arcobacter venerupis
95.3%	Chlorobaculum macestae
95.4%	Chlorobaculum macestae
98.0%	Saccharofermentans acetigenes
98.6%	Sulfurospirillum carboxydovorans
98.6%	Sulfurospirillum carboxydovorans
98.6%	Sulfurospirillum carboxydovorans
98.6%	Novispirillum itersonii
95.2%	Bacteroides caccae
98.6%	Pseudorhodobacter wandonensis
98.0%	Fusibacter tunisiensis
98.0%	Fusibacter tunisiensis
98.6%	Hathewaya histolytica
98.6%	Gemmobacter aquatilis
98.6%	Sulfurospirillum barnesii
98.6%	Sulfurimonas autotrophica
98.6%	Sulfurimonas autotrophica
99.3%	Sulfurimonas autotrophica
98.6%	Sulfurimonas autotrophica
98.6%	Sulfurimonas autotrophica
99.3%	Sulfurimonas autotrophica
98.6%	Sulfurimonas autotrophica
98.6%	Sulfurimonas autotrophica
99.3%	Sulfurimonas autotrophica
98.6%	Sulfurimonas autotrophica
98.6%	Sulfurimonas autotrophica
98.6%	Sulfurimonas autotrophica
98.6%	Sulfurimonas autotrophica
98.6%	Sulfurimonas autotrophica
98.6%	Sulfurimonas autotrophica
98.6%	Bartonella bacilliformis
98.6%	Sulfurimonas denitrificans
98.6%	Sulfurimonas denitrificans
98.6%	Sulfurimonas denitrificans
98.6%	Arcobacter mytili
98.6%	Arcobacter mytili
98.6%	Roseospira goensis
94.2%	Thiomicrorhabdus psychrophila
94.2%	Thiomicrorhabdus arctica
94.7%	Thiomicrorhabdus arctica
98.6%	Proteocatella sphenisci
98.6%	Proteocatella sphenisci
98.6%	Proteocatella sphenisci
94.2%	Sedimenticola selenatireducens
98.6%	Sneathiella glossodoripedis
98.6%	Sulfurospirillum cavolei
98.6%	Sulfurospirillum cavolei
98.0%	Anaerovorax odorimutans
93.8%	Desulfotalea psychrophila
98.0%
98.7%	Clostridium thermopalmarium
98.6%	Clostridium puniceum
98.6%	Arcobacter cryaerophilus
94.2%	Desulfobulbus mediterraneus
98.6%	Clostridium peptidivorans
98.6%	Clostridium peptidivorans
98.0%	Fusibacter paucivorans
98.0%	Fusibacter paucivorans
98.6%	Sulfurimonas crateris
99.3%	Sulfurimonas crateris
98.6%	Sulfurimonas crateris
98.6%	Sulfurimonas crateris
98.6%	Sulfurimonas crateris
98.6%	Sulfurimonas crateris
100.0%	Sulfurimonas crateris
98.6%	Sulfurimonas crateris
98.6%	Arcobacter canalis
98.6%	Arcobacter canalis
94.6%	Vicingus serpentipes
93.8%	Desulfosarcina widdelii
94.7%	Carboxylicivirga flava
98.6%	Sulfurovum riftiae
98.0%	Sulfurovum riftiae
98.0%	Sulfurovum riftiae
98.6%	Arcobacter pacificus
93.8%	Vibrio mexicanus
94.6%	Mediterranea massiliensis
94.7%	Aequorivita echinoideorum
98.6%	Arcobacter ebronensis
93.7%	Desulfatiferula berrensis
98.6%	Celeribacter marinus
98.6%	Sulfurimonas gotlandica
98.6%	Sulfurimonas gotlandica
94.2%	Hydrogenovibrio crunogenus
98.6%	Arcobacter butzleri
98.6%	Arcobacter butzleri
99.3%	Arcobacter butzleri
98.6%	Arcobacter butzleri
98.6%	Arcobacter butzleri
93.7%	Desulfonatronobacter acidivorans
93.7%	Desulfonatronobacter acidivorans
93.7%	Desulfonatronobacter acidivorans
93.7%	Desulfobacter hydrogenophilus
98.0%	Pseudoscillatoria coralii
98.6%	Thiothrix caldifontis
92.3%	Marinomonas foliarum
92.3%	Marinomonas foliarum
94.6%	Chryseobacterium lathyri
93.7%	Desulfopila inferna
93.8%	Desulfopila inferna
93.8%	Desulfopila inferna
93.8%	Geobacter luticola
96.8%	Thiofractor thiocaminus
94.2%	Maricurvus nonylphenolicus
93.7%	Desulfatitalea tepidiphila
94.7%	Bacteroides faecichinchillae
94.7%	Bacteroides massiliensis
93.7%	Acinetobacter puyangensis
94.6%	Flavobacterium anatoliense
95.7%	Chlorobaculum limnaeum
95.2%	Chlorobaculum limnaeum
95.2%	Chlorobaculum limnaeum
98.6%	Cohaesibacter marisflavi
98.6%	Cohaesibacter marisflavi
98.0%	Cellulosilyticum lentocellum
98.6%	Sulfurimonas autotrophica
98.6%	Sulfurimonas autotrophica
98.6%	Sulfurimonas autotrophica
98.6%	Sulfurimonas autotrophica
93.8%	Desulfotalea psychrophila
94.2%	Dechloromonas hortensis
94.2%	Thiomicrorhabdus arctica
93.8%	Thiomicrorhabdus arctica
94.2%	Thiomicrorhabdus arctica
98.6%	Roseospirillum parvum
98.0%	Paramaledivibacter caminithermalis
94.7%	Bacteroides finegoldii
93.7%	Desulfobulbus japonicus
93.7%	Desulfobulbus japonicus
93.8%	Desulfobulbus japonicus
93.8%	Desulfopila aestuarii
98.0%	Planktothricoides raciborskii
93.7%	Desulfobulbus rhabdoformis
93.8%	Desulfobacterium indolicum
93.7%	Desulfobacterium indolicum
93.8%	Desulfotalea psychrophila
93.7%	Desulfobacter halotolerans
93.7%	Desulfonema magnum
93.8%	Desulfofaba fastidiosa
93.7%	Desulfobulbus mediterraneus
93.8%	Desulfocella halophila
93.7%	Microbulbifer harenosus
98.6%	Sulfurimonas crateris
98.6%	Sulfurimonas crateris
98.6%	Sulfurimonas crateris
98.6%	Sulfurimonas crateris
98.6%	Sulfurimonas crateris
98.6%	Sulfurimonas crateris
98.6%	Sulfurimonas crateris
100.0%	Sulfurimonas crateris
98.6%	Sulfurimonas crateris
98.6%	Sulfurimonas crateris
93.7%	Pseudofrancisella aestuarii
98.6%	Arcobacter canalis
98.6%	Arcobacter canalis
98.6%	Arcobacter canalis
98.6%	Arcobacter canalis
98.6%	Arcobacter canalis
98.6%	Arcobacter canalis
98.6%	Arcobacter canalis
93.6%	Rugosibacter aromaticivorans
93.6%	Rugosibacter aromaticivorans
93.6%	Thiomicrorhabdus hydrogeniphila
93.6%	Sulfuriflexus mobilis
98.6%	Sulfurovum riftiae
98.6%	Arcobacter pacificus
93.6%	Leucothrix pacifica
93.6%	Thiophaeococcus fuscus
93.7%	Thiophaeococcus fuscus
97.7%	Arthrospira platensis
98.6%	Sulfurimonas gotlandica
98.6%	Sulfurimonas gotlandica
98.6%	Sulfurimonas gotlandica
98.6%	Sulfurimonas gotlandica
98.6%	Sulfurimonas gotlandica
98.6%	Sulfurimonas gotlandica
93.6%	Hydrogenovibrio crunogenus
93.7%	Hydrogenovibrio crunogenus
93.6%	Hydrogenovibrio crunogenus
94.1%	Hydrogenovibrio crunogenus
98.6%	Arcobacter butzleri
98.6%	Arcobacter butzleri
94.6%	Chitinophaga rupis
93.7%	Algorimarina butyrica
97.4%	Sedimentibacter hongkongensis
93.7%	Maricurvus nonylphenolicus
93.8%	Desulfovibrio simplex
98.0%	Fusibacter tunisiensis
98.6%	Sulfurospirillum barnesii
98.6%	Sulfurospirillum barnesii
93.7%	Thioflavicoccus mobilis
93.7%	Thioflavicoccus mobilis
98.6%	Sulfurimonas autotrophica
98.6%	Sulfurimonas autotrophica
98.6%	Sulfurimonas autotrophica
98.6%	Sulfurimonas autotrophica
98.6%	Sulfurimonas autotrophica
98.6%	Sulfurimonas autotrophica
98.6%	Sulfurimonas autotrophica
98.6%	Sulfurimonas autotrophica
98.6%	Sulfurimonas autotrophica
98.6%	Sulfurimonas autotrophica
98.6%	Sulfurimonas autotrophica
98.6%	Sulfurimonas autotrophica
98.6%	Sulfurimonas autotrophica
98.6%	Sulfurimonas autotrophica
98.6%	Sulfurimonas denitrificans
98.6%	Sulfurimonas denitrificans
98.6%	Sulfurimonas denitrificans
93.8%	Annwoodia aquaesulis
96.2%	Arcobacter mytili
98.6%	Arcobacter mytili
93.6%	Methylonatrum kenyense
97.4%	Psychrilyobacter atlanticus
97.4%	Psychrilyobacter atlanticus
93.6%	Dechloromonas hortensis
93.6%	Dechloromonas hortensis
93.6%	Dechloromonas hortensis
93.6%	Dechloromonas hortensis
93.6%	Dechloromonas hortensis
93.7%	Thiomicrorhabdus arctica
94.2%	Thiomicrorhabdus arctica
93.7%	Thiomicrorhabdus arctica
93.7%	Thiomicrorhabdus arctica
93.7%	Thiomicrorhabdus arctica
93.7%	Thiomicrorhabdus arctica
93.7%	Desulfobacter curvatus
98.6%	Sulfurospirillum cavolei
98.6%	Sulfurospirillum cavolei
98.0%
98.6%	Mesorhizobium norvegicum
98.0%	Sulfurimonas crateris
98.0%	Sulfurimonas crateris
98.0%	Sulfurimonas crateris
98.0%	Sulfurimonas crateris
98.6%	Sulfurimonas crateris
98.0%	Sulfurimonas crateris
98.6%	Sulfurimonas crateris
98.6%	Sulfurimonas crateris
98.6%	Sulfurimonas crateris
98.0%	Sulfurimonas crateris
98.0%	Sulfurimonas crateris
98.0%	Sulfurimonas crateris
98.0%	Sulfurimonas crateris
98.0%	Sulfurimonas crateris
98.0%	Sulfurimonas crateris
98.0%	Sulfurimonas crateris
100.0%	Sulfurimonas crateris
98.0%	Sulfurimonas crateris
98.0%	Sulfurimonas crateris
100.0%	Sulfurimonas crateris
98.0%	Sulfurimonas crateris
100.0%	Sulfurimonas crateris
98.0%	Sulfurimonas crateris
98.0%	Acidimangrovimonas sediminis
98.6%	Arcobacter canalis
98.0%	Arcobacter canalis
98.6%	Arcobacter canalis
98.0%	Arcobacter canalis
98.0%	Arcobacter canalis
98.1%	Arcobacter canalis
98.0%	Arcobacter canalis
98.6%	Arcobacter canalis
98.0%	Arcobacter canalis
98.0%	Arcobacter canalis
98.0%	Arcobacter canalis
98.0%	Arcobacter canalis
98.0%	Arcobacter canalis
98.0%	Arcobacter canalis
98.0%	Oceanibaculum nanhaiense
98.0%	Ciceribacter thiooxidans
98.0%	Arcobacter lekithochrous
98.0%	Arcobacter lekithochrous
98.0%	Arcobacter lekithochrous
97.4%	Arcobacter lekithochrous
98.0%	Arcobacter lekithochrous
98.0%	Arcobacter lekithochrous
98.0%	Arcobacter lekithochrous
98.0%	Arcobacter lekithochrous
98.0%	Arcobacter lekithochrous
98.0%	Arcobacter lekithochrous
98.0%	Arcobacter lekithochrous
98.0%	Arcobacter lekithochrous
98.0%	Fournierella massiliensis
98.0%	Sulfurovum riftiae
98.0%	Sulfurovum riftiae
98.0%	Sulfurovum riftiae
98.0%	Sulfurovum riftiae
98.0%	Sulfurovum riftiae
98.0%	Sulfurovum riftiae
98.0%	Sulfurovum riftiae
98.0%	Sulfurovum riftiae
98.0%	Sulfurovum riftiae
98.0%	Sulfurovum riftiae
100.0%	Sulfurovum riftiae
98.0%	Sulfurovum riftiae
98.0%	Sulfurovum riftiae
98.0%	Sulfurovum riftiae
98.0%	Sulfurovum riftiae
98.0%	Sulfurovum riftiae
98.0%	Sulfurovum riftiae
98.0%	Sulfurovum riftiae
98.0%	Arcobacter pacificus
98.0%	Arcobacter pacificus
98.0%	Arcobacter pacificus
98.0%	Arcobacter pacificus
98.0%	Clostridium liquoris
93.6%	Sulfuricaulis limicola
98.0%	Haematospirillum jordaniae
97.4%	Fusibacter fontis
98.0%	Acetoanaerobium pronyense
98.0%	Arcobacter ebronensis
98.0%	Clostridium huakuii
98.0%	Amylibacter marinus
97.4%	Terrimicrobium sacchariphilum
98.0%	Gemmobacter megaterium
98.0%	Sulfurimonas gotlandica
98.0%	Sulfurimonas gotlandica
98.0%	Sulfurimonas gotlandica
98.0%	Sulfurimonas gotlandica
98.0%	Sulfurimonas gotlandica
93.6%	Hydrogenovibrio crunogenus
98.0%	Arcobacter butzleri
98.0%	Arcobacter butzleri
98.0%	Arcobacter butzleri
98.0%	Arcobacter butzleri
98.0%	Arcobacter butzleri
98.0%	Arcobacter butzleri
98.0%	Arcobacter butzleri
98.0%	Arcobacter butzleri
100.0%	Arcobacter butzleri
98.0%	Arcobacter butzleri
98.0%	Arcobacter butzleri
98.0%	Arcobacter butzleri
94.6%	Anaerorhabdus furcosa
94.6%	Anaerorhabdus furcosa
98.0%	Arcobacter venerupis
98.0%	Arcobacter venerupis
98.0%	Arcobacter venerupis
98.0%	Arcobacter trophiarum
98.0%	Kordiimonas lacus
94.6%	Oceanotoga teriensis
94.8%	Chlorobaculum macestae
98.0%	Sulfurospirillum carboxydovorans
98.0%	Sulfurospirillum carboxydovorans
98.0%	Sulfurospirillum carboxydovorans
98.0%	Arcobacter thereius
98.0%	Terasakiella pusilla
97.4%	Fusibacter tunisiensis
97.4%	Fusibacter tunisiensis
97.4%	Fusibacter tunisiensis
98.0%	Thiothrix fructosivorans
98.0%	Sulfurospirillum barnesii
98.0%	Sulfurospirillum barnesii
98.0%	Sulfurospirillum barnesii
98.0%	Sulfurospirillum barnesii
98.0%	Sulfurimonas autotrophica
98.6%	Sulfurimonas autotrophica
98.0%	Sulfurimonas autotrophica
98.0%	Sulfurimonas autotrophica
98.0%	Sulfurimonas autotrophica
98.6%	Sulfurimonas autotrophica
100.0%	Sulfurimonas autotrophica
98.0%	Sulfurimonas autotrophica
98.0%	Sulfurimonas autotrophica
98.0%	Sulfurimonas autotrophica
98.0%	Sulfurimonas denitrificans
98.0%	Sulfurimonas denitrificans
98.0%	Ponticaulis koreensis
98.0%	Clostridium tepidiprofundi
98.0%	Clostridium ganghwense
93.6%	Dechloromonas hortensis
93.6%	Thiomicrorhabdus arctica
93.7%	Thiomicrorhabdus arctica
93.7%	Thiomicrorhabdus arctica
98.0%	Robinsoniella peoriensis
93.4%	Desulfobacter curvatus
98.0%	Sneathiella glossodoripedis
98.0%	Sulfurospirillum cavolei
98.0%	Sulfurospirillum cavolei
98.0%	Sulfurospirillum cavolei
98.0%	Sulfurospirillum cavolei
98.0%	Sulfurospirillum cavolei
93.6%	Thiorhodospira sibirica
93.2%	Desulfotalea psychrophila
98.0%	Rhodovulum robiginosum
98.0%	Arcobacter cryaerophilus
98.0%	Arcobacter cryaerophilus
98.0%	Arcobacter cryaerophilus
98.0%	Arcobacter cryaerophilus
98.0%	Arcobacter cryaerophilus
98.0%	Arcobacter cryaerophilus
93.7%	Chondromyces lanuginosus
93.6%	Alkalispirillum mobile
97.4%	Fusibacter paucivorans
97.4%	Fusibacter paucivorans
97.4%	Fusibacter paucivorans
98.0%	Sulfurimonas crateris
94.0%	Maribellus luteus
98.0%	Arcobacter canalis
98.0%	Arcobacter canalis
98.6%	Arcobacter canalis
98.0%	Arcobacter canalis
98.0%	Arcobacter canalis
98.6%	Arcobacter canalis
94.1%	Vicingus serpentipes
94.1%	Vicingus serpentipes
94.0%	Geofilum rhodophaeum
93.1%	Desulfosarcina alkanivorans
94.0%	Lentimicrobium saccharophilum
98.0%	Sulfurovum riftiae
98.0%	Sulfurovum riftiae
98.0%	Sulfurovum riftiae
98.0%	Sulfurovum riftiae
98.0%	Sulfurovum riftiae
98.6%	Sulfurovum riftiae
98.0%	Sulfurovum riftiae
97.3%	Sulfurovum riftiae
97.7%	Arthrospira platensis
97.3%	Phormidium etoshii
93.1%	Desulfovibrio gracilis
98.0%	Arcobacter butzleri
98.0%	Arcobacter butzleri
96.9%	Fusobacterium periodonticum
94.1%	Anaerorhabdus furcosa
94.0%	Marinifilum flexuosum
93.1%	Desulfonatronobacter acidivorans
93.1%	Desulfonatronobacter acidivorans
94.1%	Alkaliflexus imshenetskii
93.2%	Pseudodesulfovibrio profundus
98.0%	Arcobacter thereius
93.2%	Desulfopila inferna
93.2%	Desulfopila inferna
93.2%	Desulfopila inferna
94.0%	Lewinella cohaerens
93.6%	Maricurvus nonylphenolicus
94.1%	Bacteroides faecichinchillae
94.1%	Bacteroides propionicifaciens
94.0%	Flavobacterium anatoliense
94.6%	Chlorobaculum limnaeum
98.0%	Thiothrix fructosivorans
98.0%	Sulfurospirillum barnesii
98.0%	Sulfurospirillum barnesii
98.0%	Sulfurimonas autotrophica
98.0%	Sulfurimonas autotrophica
94.5%	Chlorobium chlorovibrioides
97.3%	Arcobacter mytili
94.0%	Tenacibaculum crassostreae
93.2%	Desulfovibrio alkalitolerans
93.1%	Desulfovibrio psychrotolerans
93.1%	Desulfovibrio psychrotolerans
93.1%	Desulfobacterium vacuolatum
94.1%	Bacteroides finegoldii
93.2%	Desulfobulbus japonicus
93.2%	Desulfobulbus japonicus
93.1%	Desulfobulbus japonicus
93.2%	Desulfobulbus rhabdoformis
93.1%	Desulfobacterium indolicum
93.2%
93.2%	Desulfotalea psychrophila
93.1%	Halobacteriovorax litoralis
93.1%	Desulfobacter halotolerans
93.1%	Desulfonema magnum
98.0%	Arcobacter cryaerophilus
97.9%	Sulfurimonas crateris
97.9%	Sulfurimonas crateris
97.9%	Sulfurimonas crateris
97.9%	Sulfurimonas crateris
97.9%	Sulfurimonas crateris
97.9%	Sulfurimonas crateris
97.9%	Arcobacter canalis
97.9%	Arcobacter canalis
97.9%	Arcobacter canalis
97.9%	Arcobacter canalis
97.9%	Arcobacter canalis
97.9%	Arcobacter canalis
97.9%	Arcobacter canalis
97.9%	Arcobacter canalis
98.0%	Arcobacter canalis
97.9%	Arcobacter canalis
97.9%	Arcobacter canalis
97.9%	Arcobacter canalis
97.9%	Arcobacter canalis
93.1%	Rheinheimera marina
97.9%	Arcobacter lekithochrous
97.9%	Arcobacter lekithochrous
94.0%	Lentimicrobium saccharophilum
93.1%	Pseudoalteromonas fenneropenaei
97.9%	Sulfurovum riftiae
97.9%	Sulfurovum riftiae
97.9%	Sulfurovum riftiae
97.9%	Sulfurovum riftiae
97.9%	Sulfurovum riftiae
97.9%	Sulfurovum riftiae
97.9%	Sulfurovum riftiae
97.9%	Arcobacter pacificus
97.9%	Arcobacter pacificus
93.1%	Legionella thermalis
97.9%	Arcobacter ebronensis
93.1%	Thiophaeococcus fuscus
93.1%	Thiophaeococcus fuscus
97.0%	Arthrospira platensis
93.1%	Sulfurisoma sediminicola
97.9%	Sulfurimonas gotlandica
97.9%	Sulfurimonas gotlandica
97.9%	Sulfurimonas gotlandica
97.9%	Sulfurimonas gotlandica
97.9%	Sulfurimonas gotlandica
94.5%	Hydrogenovibrio crunogenus
97.9%	Arcobacter butzleri
100.0%	Arcobacter butzleri
94.5%	Anaerorhabdus furcosa
93.1%	Catenovulum agarivorans
93.1%	Marinomonas foliarum
93.1%	Algorimarina butyrica
93.1%	Marinospirillum minutulum
93.1%	Maricurvus nonylphenolicus
93.1%	Maricurvus nonylphenolicus
94.0%	Flavobacterium anatoliense
93.1%	Salinimonas lutimaris
93.1%	Azoarcus olearius
93.1%	Halobacteriovorax marinus
97.3%	Oscillatoria acuminata
93.1%	Sideroxydans lithotrophicus
97.9%	Sulfurimonas autotrophica
97.9%	Sulfurimonas autotrophica
97.9%	Sulfurimonas autotrophica
97.9%	Sulfurimonas autotrophica
97.9%	Sulfurimonas autotrophica
97.9%	Sulfurimonas autotrophica
97.9%	Sulfurimonas autotrophica
97.9%	Sulfurimonas autotrophica
97.9%	Sulfurimonas autotrophica
97.9%	Sulfurimonas denitrificans
97.9%	Sulfurimonas denitrificans
93.1%	Annwoodia aquaesulis
93.1%	Annwoodia aquaesulis
97.9%	Arcobacter mytili
97.3%	Arcobacter mytili
97.9%	Arcobacter mytili
93.1%	Natronocella acetinitrilica
93.6%	Dechloromonas hortensis
93.1%	Thiomicrorhabdus arctica
94.5%	Thiomicrorhabdus arctica
93.1%	Thiomicrorhabdus arctica
93.1%	Thiomicrorhabdus arctica
97.3%	Sulfurospirillum cavolei
97.9%	Sulfurospirillum cavolei
98.6%	Sulfurospirillum cavolei
97.9%	Sulfurospirillum cavolei
94.1%	Bacteroides finegoldii
96.7%	Planktothricoides raciborskii
95.1%	Nitrospira moscoviensis
93.1%	Paenibacillus naphthalenovorans
93.1%	Azovibrio restrictus
93.2%	Azoarcus indigens
97.3%	Sulfurimonas crateris
97.3%	Sulfurimonas crateris
97.9%	Sulfurimonas crateris
97.3%	Sulfurimonas crateris
97.3%	Sulfurimonas crateris
97.3%	Sulfurimonas crateris
97.3%	Sulfurimonas crateris
97.3%	Acidimangrovimonas sediminis
97.3%	Arcobacter canalis
97.3%	Arcobacter canalis
97.3%	Arcobacter canalis
97.3%	Arcobacter canalis
97.3%	Arcobacter canalis
97.3%	Arcobacter canalis
97.3%	Arcobacter canalis
97.3%	Arcobacter canalis
97.3%	Arcobacter canalis
97.3%	Arcobacter canalis
97.3%	Arcobacter canalis
97.9%	Arcobacter canalis
97.3%	Arcobacter canalis
97.3%	Arcobacter canalis
97.3%	Arcobacter canalis
97.9%	Arcobacter canalis
97.3%	Arcobacter canalis
97.3%	Arcobacter canalis
97.3%	Arcobacter canalis
97.9%	Arcobacter canalis
97.9%	Arcobacter canalis
97.3%	Arcobacter canalis
97.3%	Arcobacter canalis
97.3%	Arcobacter canalis
97.3%	Arcobacter canalis
97.3%	Arcobacter canalis
97.3%	Arcobacter canalis
97.3%	Arcobacter canalis
97.3%	Arcobacter canalis
97.3%	Arcobacter canalis
97.3%	Arcobacter canalis
98.6%	Arcobacter canalis
97.3%	Arcobacter canalis
97.3%	Arcobacter canalis
97.3%	Arcobacter canalis
97.3%	Arcobacter canalis
97.3%	Arcobacter canalis
97.3%	Arcobacter canalis
97.3%	Arcobacter canalis
97.3%	Arcobacter canalis
97.3%	Arcobacter canalis
97.3%	Arcobacter canalis
97.3%	Arcobacter canalis
97.3%	Arcobacter canalis
97.3%	Arcobacter canalis
97.3%	Phreatobacter stygius
97.9%	Arcobacter lekithochrous
97.3%	Arcobacter lekithochrous
97.3%	Arcobacter lekithochrous
97.3%	Arcobacter lekithochrous
97.3%	Arcobacter lekithochrous
97.3%	Arcobacter lekithochrous
97.3%	Arcobacter lekithochrous
97.3%	Arcobacter lekithochrous
97.3%	Arcobacter lekithochrous
97.3%	Arcobacter lekithochrous
97.3%	Arcobacter lekithochrous
97.3%	Arcobacter lekithochrous
97.3%	Arcobacter lekithochrous
97.3%	Arcobacter lekithochrous
97.3%	Arcobacter lekithochrous
97.3%	Arcobacter lekithochrous
96.7%	Harryflintia acetispora
97.3%	Sulfurovum riftiae
97.9%	Sulfurovum riftiae
97.3%	Sulfurovum riftiae
97.3%	Sulfurovum riftiae
97.3%	Sulfurovum riftiae
97.3%	Sulfurovum riftiae
97.9%	Sulfurovum riftiae
97.3%	Sulfurovum riftiae
97.3%	Sulfurovum riftiae
97.9%	Sulfurovum riftiae
97.3%	Sulfurovum riftiae
97.3%	Sulfurovum riftiae
97.3%	Sulfurovum riftiae
98.6%	Sulfurovum riftiae
97.3%	Sulfurovum riftiae
97.3%	Sulfurovum riftiae
97.3%	Sulfurovum riftiae
97.3%	Sulfurovum riftiae
97.3%	Sulfurovum riftiae
97.3%	Sulfurovum riftiae
97.3%	Sulfurovum riftiae
97.9%	Sulfurovum riftiae
97.3%	Sulfurovum riftiae
97.3%	Sulfurovum riftiae
97.3%	Sulfurovum riftiae
97.3%	Sulfurovum riftiae
97.3%	Sulfurovum riftiae
97.3%	Sulfurovum riftiae
97.3%	Sulfurovum riftiae
97.3%	Sulfurovum riftiae
97.3%	Sulfurovum riftiae
97.3%	Sulfurovum riftiae
97.3%	Sulfurovum riftiae
97.3%	Sulfurovum riftiae
97.3%	Sulfurovum riftiae
97.3%	Sulfurovum riftiae
97.3%	Sulfurovum riftiae
97.3%	Sulfurovum riftiae
97.3%	Arcobacter pacificus
97.3%	Arcobacter pacificus
96.7%	Streptobacillus notomytis
97.3%	Terrisporobacter petrolearius
97.3%	Acetoanaerobium pronyense
97.3%	Amylibacter marinus
97.3%	Methyloligella solikamskensis
97.3%	Sulfurimonas gotlandica
97.9%	Sulfurimonas gotlandica
97.3%	Sulfurimonas gotlandica
97.3%	Sulfurimonas gotlandica
97.9%	Sulfurimonas gotlandica
97.3%	Sulfurimonas gotlandica
97.3%	Sulfurimonas gotlandica
97.9%	Sulfurimonas gotlandica
97.3%	Arcobacter butzleri
97.3%	Arcobacter venerupis
97.3%	Arcobacter venerupis
97.3%	Arcobacter venerupis
97.3%	Arcobacter venerupis
97.3%	Arcobacter trophiarum
97.3%	Arcobacter trophiarum
97.3%	Thiohalobacter thiocyanaticus
97.3%	Sulfurospirillum carboxydovorans
97.3%	Sulfurospirillum carboxydovorans
97.3%	Arcobacter thereius
97.3%	Arcobacter thereius
97.3%	Arcobacter thereius
93.0%	Porticoccus litoralis
97.3%	Terasakiella pusilla
93.1%	Maricurvus nonylphenolicus
96.7%	Fusibacter tunisiensis
96.7%	Fusibacter tunisiensis
97.3%	Sulfurospirillum barnesii
[truncated: 3,804 more rows]
