# Supplementary material for: Revealing the Microbiome of Four Different Thermal Springs in Turkey with Environmental DNA Metabarcoding
Source: Biology (Basel). 2022 Jun 30;11(7):998. doi: 10.3390/biology11070998 (PMC9311576; doi:10.3390/biology11070998)
Supplement: Supplementary file 1 [file biology-11-00998-s001.zip › Supplementary Table S3/515d.c2.l100.csv]

% Pairwise Identity	Organism
100.0%	Oceanospirillum sanctuarii
100.0%	Halarcobacter bivalviorum
100.0%	Staphylococcus aureus
100.0%	Streptococcus thermophilus
99.6%	Seohaeicola nanhaiensis
99.6%	Seohaeicola nanhaiensis
99.6%	Seohaeicola nanhaiensis
99.6%	Acinetobacter johnsonii
99.6%	Arcobacter canalis
99.6%	Oceanospirillum sanctuarii
99.6%	Oceanospirillum sanctuarii
99.6%	Oceanospirillum sanctuarii
99.6%	Oceanospirillum sanctuarii
99.6%	Oceanospirillum sanctuarii
99.6%	Oceanospirillum sanctuarii
99.6%	Halomonas lutescens
99.6%	Halomonas lutescens
99.6%	Halomonas lutescens
99.6%	Halomonas lutescens
99.6%	Vibrio cidicii
99.6%	Vibrio cidicii
99.6%	Vibrio cidicii
99.6%	Pseudoalteromonas neustonica
99.6%	Exiguobacterium himgiriensis
99.6%	Arcobacter molluscorum
99.6%	Halarcobacter bivalviorum
99.6%	Halarcobacter bivalviorum
99.6%	Halarcobacter bivalviorum
99.6%	Halarcobacter bivalviorum
99.6%	Cobetia marina
99.6%	Cobetia marina
99.6%	Cobetia marina
99.6%	Cobetia marina
99.6%	Cobetia marina
99.6%	Oceanospirillum beijerinckii
99.6%	Oceanospirillum beijerinckii
99.6%	Oceanospirillum beijerinckii
99.6%	Oceanospirillum beijerinckii
99.6%	Oceanospirillum beijerinckii
99.6%	Chlorobium chlorovibrioides
99.6%	Staphylococcus aureus
99.6%	Staphylococcus aureus
99.6%	Staphylococcus aureus
99.6%	Oceanospirillum beijerinckii
99.3%	Arcobacter canalis
99.3%	Anaerotignum aminivorans
99.3%	Oceanospirillum sanctuarii
99.3%	Oceanospirillum sanctuarii
99.3%	Oceanospirillum sanctuarii
99.3%	Oceanospirillum sanctuarii
99.3%	Oceanospirillum sanctuarii
99.3%	Oceanospirillum sanctuarii
99.3%	Oceanospirillum sanctuarii
99.3%	Oceanospirillum sanctuarii
99.3%	Oceanospirillum sanctuarii
99.3%	Oceanospirillum sanctuarii
99.3%	Oceanospirillum sanctuarii
99.3%	Oceanospirillum sanctuarii
99.3%	Halodesulfovibrio spirochaetisodalis
99.3%	Halomonas lutescens
99.3%	Halomonas lutescens
99.3%	Halomonas lutescens
99.3%	Halomonas lutescens
99.3%	Halomonas lutescens
99.3%	Halomonas lutescens
99.3%	Halomonas lutescens
99.3%	Halomonas lutescens
99.3%	Halomonas lutescens
99.3%	Halomonas lutescens
99.3%	Pseudomonas caspiana
99.3%	Vibrio cidicii
99.3%	Thiomicrorhabdus hydrogeniphila
99.3%	Marivivens donghaensis
99.3%	Marivivens donghaensis
99.3%	Arcobacter ebronensis
99.3%	Sulfurovum aggregans
99.3%	Exiguobacterium himgiriensis
99.3%	Exiguobacterium himgiriensis
99.3%	Exiguobacterium himgiriensis
99.3%	Exiguobacterium himgiriensis
99.3%	Exiguobacterium himgiriensis
99.3%	Exiguobacterium himgiriensis
99.3%	Arcobacter molluscorum
99.3%	Arcobacter molluscorum
99.3%	Arcobacter molluscorum
99.3%	Arcobacter molluscorum
99.3%	Halodesulfovibrio aestuarii
99.3%	Halarcobacter bivalviorum
99.3%	Halarcobacter bivalviorum
99.3%	Halarcobacter bivalviorum
99.3%	Halarcobacter bivalviorum
99.3%	Halarcobacter bivalviorum
99.3%	Halarcobacter bivalviorum
99.3%	Desulfoluna spongiiphila
99.3%	Cobetia marina
99.3%	Cobetia marina
99.3%	Cobetia marina
99.3%	Cobetia marina
99.3%	Cobetia marina
99.3%	Cobetia marina
99.3%	Oceanospirillum beijerinckii
99.3%	Oceanospirillum beijerinckii
99.3%	Oceanospirillum beijerinckii
99.3%	Oceanospirillum beijerinckii
99.3%	Oceanospirillum beijerinckii
99.3%	Oceanospirillum beijerinckii
99.3%	Oceanospirillum beijerinckii
99.3%	Oceanospirillum beijerinckii
99.3%	Oceanospirillum beijerinckii
99.3%	Clostridium butyricum
99.3%	Desulfomicrobium baculatum
99.3%	Chlorobium chlorovibrioides
99.3%	Chlorobium chlorovibrioides
99.3%	Marinifilum fragile
99.3%	Idiomarina sediminum
99.3%	Staphylococcus aureus
99.3%	Staphylococcus aureus
99.3%	Staphylococcus aureus
99.3%	Staphylococcus aureus
99.3%	Algicola bacteriolytica
99.3%	Algicola bacteriolytica
99.3%	Algicola bacteriolytica
99.3%	Algicola bacteriolytica
99.3%	Hydrogenovibrio marinus
99.3%	Hydrogenovibrio marinus
99.3%	Hydrogenovibrio marinus
99.3%	Hydrogenovibrio marinus
99.3%	Hydrogenovibrio kuenenii
99.3%	Hydrogenovibrio kuenenii
99.3%	Hydrogenovibrio kuenenii
99.3%	Streptococcus thermophilus
99.3%	Acinetobacter venetianus
99.3%	Fusibacter paucivorans
99.3%	Fusibacter paucivorans
98.9%	Francisella salimarina
98.9%	Ruegeria sediminis
98.9%	Shewanella carassii
98.9%	Flavobacterium ardleyense
98.9%	Oceanospirillum sanctuarii
98.9%	Oceanospirillum sanctuarii
98.9%	Oceanospirillum sanctuarii
98.9%	Oceanospirillum sanctuarii
98.9%	Oceanospirillum sanctuarii
98.9%	Oceanospirillum sanctuarii
98.9%	Halomonas lutescens
98.9%	Halomonas lutescens
98.9%	Halomonas lutescens
98.9%	Halomonas lutescens
98.9%	Halomonas lutescens
98.9%	Halomonas lutescens
98.9%	Halomonas lutescens
98.9%	Thiomicrorhabdus hydrogeniphila
98.9%	Alteromonas mediterranea
98.9%	Alteromonas mediterranea
98.9%	Arcobacter ebronensis
98.9%	Arcobacter ebronensis
98.9%	Arcobacter ebronensis
98.9%	Arcobacter ebronensis
98.9%	Sulfurovum aggregans
98.9%	Sulfurovum aggregans
98.9%	Sulfurovum aggregans
98.9%	Sulfurovum aggregans
98.9%	Sulfurovum aggregans
98.9%	Clostridium saccharobutylicum
98.9%	Exiguobacterium himgiriensis
98.9%	Exiguobacterium himgiriensis
98.9%	Arcobacter molluscorum
98.9%	Arcobacter molluscorum
98.9%	Arcobacter molluscorum
98.9%	Arcobacter molluscorum
98.9%	Halodesulfovibrio aestuarii
98.9%	Halarcobacter bivalviorum
98.9%	Halarcobacter bivalviorum
98.9%	Thiothrix lacustris
98.9%	Chlorobaculum macestae
98.9%	Cobetia marina
98.9%	Cobetia marina
98.9%	Cobetia marina
98.9%	Cobetia marina
98.9%	Cobetia marina
98.9%	Oceanospirillum beijerinckii
98.9%	Oceanospirillum beijerinckii
98.9%	Oceanospirillum beijerinckii
98.9%	Oceanospirillum beijerinckii
98.9%	Oceanospirillum beijerinckii
98.9%	Clostridium subterminale
98.9%	Sulfurospirillum alkalitolerans
98.9%	Sulfuricurvum kujiense
98.9%	Chlorobium chlorovibrioides
98.9%	Marinifilum fragile
98.9%	Idiomarina sediminum
99.1%	Veillonella denticariosi
98.9%	Algicola bacteriolytica
98.9%	Algicola bacteriolytica
98.9%	Algicola bacteriolytica
98.9%	Algicola bacteriolytica
98.9%	Algicola bacteriolytica
98.9%	Algicola bacteriolytica
98.9%	Algicola bacteriolytica
98.9%	Hydrogenovibrio marinus
98.9%	Hydrogenovibrio marinus
98.9%	Hydrogenovibrio marinus
98.9%	Hydrogenovibrio marinus
98.9%	Hydrogenovibrio marinus
98.9%	Hydrogenovibrio marinus
98.9%	Hydrogenovibrio kuenenii
98.9%	Halarcobacter bivalviorum
98.9%	Dethiosulfovibrio salsuginis
98.9%	Fusibacter tunisiensis
98.9%	Proteocatella sphenisci
98.9%	Fusibacter paucivorans
98.9%	Fusibacter paucivorans
98.9%	Fusibacter paucivorans
98.9%	Fusibacter paucivorans
98.5%	Vicingus serpentipes
98.5%	Nitrosopumilus oxyclinae
98.5%	Nitrosopumilus oxyclinae
98.5%	Oceanospirillum sanctuarii
98.5%	Marinomonas atlantica
98.5%	Marinomonas atlantica
98.5%	Arcobacter ebronensis
98.5%	Arcobacter ebronensis
98.5%	Arcobacter ebronensis
98.5%	Arcobacter ebronensis
98.5%	Arcobacter ebronensis
98.5%	Arcobacter ebronensis
98.5%	Arcobacter ebronensis
98.5%	Arcobacter ebronensis
98.5%	Arcobacter ebronensis
98.5%	Sulfurovum aggregans
98.5%	Sulfurovum aggregans
98.5%	Sulfurovum aggregans
98.5%	Sulfurovum aggregans
98.5%	Sulfurovum aggregans
98.5%	Sulfurovum aggregans
98.5%	Sulfurovum aggregans
98.5%	Sulfurovum aggregans
98.5%	Sulfurovum aggregans
98.5%	Sulfurovum aggregans
98.5%	Sulfurovum aggregans
98.5%	Thiothrix nivea
98.5%	Thiothrix lacustris
98.5%	Thiothrix lacustris
98.5%	Chlorobaculum macestae
98.5%	Desulfocapsa sulfexigens
98.5%	Desulfocapsa sulfexigens
98.5%	Desulfocapsa sulfexigens
98.5%	Desulfocapsa sulfexigens
98.5%	Desulfocapsa sulfexigens
98.5%	Paludibacter propionicigenes
98.5%	Paludibacter propionicigenes
98.5%	Paludibacter propionicigenes
98.5%	Paludibacter propionicigenes
98.5%	Pelobacter seleniigenes
98.5%	Marinobacterium litorale
98.5%	Algicola bacteriolytica
98.5%	Algicola bacteriolytica
98.5%	Algicola bacteriolytica
98.5%	Algicola bacteriolytica
98.5%	Hydrogenovibrio marinus
98.5%	Hydrogenovibrio marinus
98.5%	Hydrogenovibrio marinus
98.5%	Hydrogenovibrio marinus
98.5%	Thiomicrorhabdus hydrogeniphila
98.5%	Hypnocyclicus thermotrophus
98.5%	Proteocatella sphenisci
98.5%	Proteocatella sphenisci
98.5%	Desulfuromusa succinoxidans
98.5%	Fusibacter paucivorans
98.5%	Fusibacter paucivorans
98.5%	Fusibacter paucivorans
98.2%	Nitrosopumilus oxyclinae
98.2%	Marinomonas profundimaris
98.2%	Marinomonas profundimaris
98.2%	Arcobacter ebronensis
98.2%	Arcobacter ebronensis
98.2%	Arcobacter ebronensis
98.2%	Erythrobacter lutimaris
98.2%	Sulfurovum aggregans
98.2%	Sulfurovum aggregans
98.2%	Sulfurovum aggregans
98.2%	Sulfurovum aggregans
98.2%	Sulfurovum aggregans
98.2%	Sulfurovum aggregans
98.2%	Sulfurovum aggregans
98.2%	Sulfurovum aggregans
98.2%	Sulfurovum aggregans
98.2%	Thiothrix lacustris
98.2%	Chlorobaculum macestae
98.2%	Chlorobaculum macestae
98.2%	Georgfuchsia toluolica
98.2%	Moellerella wisconsensis
98.2%	Desulfocapsa sulfexigens
98.2%	Desulfocapsa sulfexigens
98.2%	Desulfocapsa sulfexigens
98.2%	Desulfocapsa sulfexigens
98.2%	Desulfocapsa sulfexigens
98.2%	Desulfocapsa sulfexigens
98.2%	Desulfocapsa sulfexigens
98.2%	Desulfocapsa sulfexigens
98.2%	Desulfocapsa sulfexigens
98.2%	Desulfocapsa sulfexigens
98.2%	Desulfocapsa sulfexigens
98.2%	Paludibacter propionicigenes
98.2%	Paludibacter propionicigenes
98.2%	Paludibacter propionicigenes
98.2%	Paludibacter propionicigenes
98.2%	Paludibacter propionicigenes
98.2%	Paludibacter propionicigenes
98.2%	Desulfocapsa thiozymogenes
98.2%	Hypnocyclicus thermotrophus
98.2%	Hypnocyclicus thermotrophus
98.2%	Sulfurovum aggregans
98.2%	Marinifilum fragile
98.2%	Proteocatella sphenisci
98.2%	Proteocatella sphenisci
98.2%	Cetobacterium somerae
98.0%	Saprospira grandis
97.9%	Fusobacterium perfoetens
97.9%	Fusobacterium perfoetens
97.8%	Sulfurimonas crateris
97.8%	Amnimonas aquatica
97.8%	Nitrosopumilus oxyclinae
98.9%	Pseudomonas caspiana
97.8%	Arcobacter ebronensis
97.8%	Ichthyenterobacterium magnum
97.8%	Sulfurovum aggregans
97.8%	Sulfurovum aggregans
97.8%	Sulfurovum aggregans
97.8%	Georgfuchsia toluolica
97.8%	Clostridium butyricum
97.8%	Desulfocapsa sulfexigens
97.8%	Desulfocapsa sulfexigens
97.8%	Desulfocapsa sulfexigens
97.8%	Desulfocapsa sulfexigens
97.8%	Desulfocapsa sulfexigens
97.8%	Desulfocapsa sulfexigens
97.8%	Desulfocapsa sulfexigens
97.8%	Paludibacter propionicigenes
97.8%	Paludibacter propionicigenes
97.8%	Paludibacter propionicigenes
97.8%	Paludibacter propionicigenes
97.8%	Paludibacter propionicigenes
97.8%	Paludibacter propionicigenes
97.8%	Sulfurimonas denitrificans
97.8%	Aeromicrobium fastidiosum
97.8%	Desulfocapsa thiozymogenes
97.8%	Desulfocapsa thiozymogenes
97.8%	Prosthecochloris vibrioformis
97.8%	Hypnocyclicus thermotrophus
97.8%	Hypnocyclicus thermotrophus
97.8%	Hypnocyclicus thermotrophus
97.8%	Hypnocyclicus thermotrophus
97.8%	Hypnocyclicus thermotrophus
97.8%	Desulfocapsa sulfexigens
97.8%	Cetobacterium somerae
97.5%	Fusobacterium perfoetens
97.5%	Fusobacterium perfoetens
97.5%	Fusobacterium perfoetens
97.5%	Fusobacterium perfoetens
97.5%	Fusobacterium perfoetens
97.5%	Fusobacterium perfoetens
97.5%	Fusobacterium perfoetens
97.5%	Fusobacterium perfoetens
97.5%	Fusobacterium perfoetens
97.5%	Fusobacterium perfoetens
97.5%	Fusobacterium perfoetens
97.4%	Pseudoarcobacter acticola
97.4%	Sulfurimonas crateris
97.4%	Sulfurimonas crateris
97.4%	Sulfurimonas crateris
97.4%	Sulfurimonas crateris
97.4%	Sulfurimonas crateris
97.4%	Sulfurimonas crateris
97.4%	Sulfurimonas crateris
97.4%	Sulfurimonas crateris
97.4%	Nitrosopumilus cobalaminigenes
97.5%	Sulfurovum riftiae
97.4%	Arcobacter pacificus
97.4%	Arcobacter pacificus
97.4%	Arcobacter lanthieri
97.4%	Arcobacter ebronensis
97.4%	Arcobacter ebronensis
97.4%	Ichthyenterobacterium magnum
97.4%	Sulfurovum aggregans
97.4%	Sulfurovum aggregans
97.4%	Sulfurovum aggregans
97.4%	Sulfurovum aggregans
97.4%	Sulfurovum aggregans
97.4%	Thiothrix unzii
97.4%	Georgfuchsia toluolica
97.4%	Georgfuchsia toluolica
97.4%	Georgfuchsia toluolica
97.4%	Georgfuchsia toluolica
97.4%	Georgfuchsia toluolica
97.4%	Bacteroides fluxus
97.4%	Arcobacter nitrofigilis
97.4%	Arcobacter nitrofigilis
97.4%	Arcobacter nitrofigilis
97.4%	Sulfurimonas denitrificans
97.4%	Sulfurimonas denitrificans
97.4%	Sulfurimonas denitrificans
97.4%	Sulfurimonas denitrificans
97.4%	Sulfurimonas denitrificans
97.4%	Sulfurimonas denitrificans
97.4%	Sulfurimonas denitrificans
97.4%	Desulfocapsa thiozymogenes
97.4%	Hydrogenovibrio marinus
97.4%	Hydrogenovibrio kuenenii
97.4%	Hydrogenovibrio kuenenii
97.4%	Sulfurimonas crateris
97.4%	Hypnocyclicus thermotrophus
97.4%	Hypnocyclicus thermotrophus
97.4%	Sulfurimonas denitrificans
97.4%	Cetobacterium somerae
97.2%	Fusobacterium perfoetens
97.2%	Fusobacterium perfoetens
97.2%	Fusobacterium perfoetens
97.2%	Fusobacterium perfoetens
97.2%	Fusobacterium perfoetens
97.2%	Fusobacterium perfoetens
97.2%	Fusobacterium perfoetens
97.2%	Fusobacterium perfoetens
97.2%	Fusobacterium perfoetens
97.2%	Fusobacterium perfoetens
97.2%	Fusobacterium perfoetens
97.2%	Fusobacterium perfoetens
97.2%	Fusobacterium perfoetens
97.2%	Fusobacterium perfoetens
97.2%	Fusobacterium perfoetens
97.2%	Fusobacterium perfoetens
97.2%	Fusobacterium perfoetens
97.2%	Fusobacterium perfoetens
97.2%	Fusobacterium perfoetens
97.2%	Fusobacterium perfoetens
97.2%	Fusobacterium perfoetens
97.1%	Sulfurimonas crateris
97.1%	Sulfurimonas crateris
97.1%	Sulfurimonas crateris
97.1%	Sulfurimonas crateris
97.1%	Sulfurimonas crateris
97.1%	Sulfurimonas crateris
97.1%	Sulfurimonas crateris
97.1%	Sulfurimonas crateris
97.1%	Sulfurimonas crateris
97.1%	Sulfurimonas crateris
97.1%	Sulfurimonas crateris
97.1%	Sulfurimonas crateris
97.1%	Sulfurimonas crateris
97.1%	Sulfurovum riftiae
97.1%	Arcobacter pacificus
97.1%	Arcobacter pacificus
97.1%	Arcobacter pacificus
97.1%	Arcobacter pacificus
97.1%	Arcobacter pacificus
97.1%	Arcobacter pacificus
97.1%	Arcobacter pacificus
97.1%	Arcobacter pacificus
97.1%	Arcobacter lanthieri
97.1%	Arcobacter lanthieri
97.1%	Arcobacter lanthieri
97.1%	Arcobacter lanthieri
97.1%	Arcobacter lanthieri
97.1%	Arcobacter lanthieri
97.1%	Arcobacter ebronensis
97.1%	Arcobacter ebronensis
97.1%	Arcobacter ebronensis
97.1%	Arcobacter ebronensis
97.1%	Arcobacter ebronensis
97.1%	Sulfurovum aggregans
97.1%	Sulfurovum aggregans
97.1%	Sulfurovum aggregans
97.1%	Sulfurovum aggregans
97.1%	Sulfurovum aggregans
97.1%	Sulfurovum aggregans
97.1%	Sulfurovum aggregans
97.1%	Sulfurovum aggregans
97.1%	Gallaecimonas xiamenensis
97.1%	Arcobacter molluscorum
97.1%	Pseudoscillatoria coralii
97.1%	Georgfuchsia toluolica
97.1%	Georgfuchsia toluolica
97.1%	Georgfuchsia toluolica
97.1%	Georgfuchsia toluolica
97.1%	Georgfuchsia toluolica
97.1%	Georgfuchsia toluolica
97.1%	Georgfuchsia toluolica
97.1%	Georgfuchsia toluolica
97.1%	Georgfuchsia toluolica
97.1%	Bacteroides fluxus
97.1%	Bacteroides fluxus
97.1%	Bacteroides fluxus
97.1%	Arcobacter nitrofigilis
97.1%	Sulfuricurvum kujiense
97.1%	Sulfurimonas denitrificans
97.1%	Sulfurimonas denitrificans
97.1%	Sulfurimonas denitrificans
97.1%	Sulfurimonas denitrificans
97.1%	Sulfurimonas denitrificans
97.1%	Sulfurimonas denitrificans
97.1%	Sulfurimonas denitrificans
97.1%	Sulfurimonas denitrificans
97.1%	Sulfurimonas denitrificans
97.1%	Sulfurimonas denitrificans
97.1%	Sulfurimonas denitrificans
97.1%	Sulfurimonas denitrificans
97.1%	Sulfurimonas denitrificans
97.1%	Sulfurimonas denitrificans
97.2%	Fusobacterium perfoetens
97.2%	Fusobacterium perfoetens
97.1%	Desulfocapsa thiozymogenes
97.1%	Prosthecochloris vibrioformis
97.1%	Hydrogenovibrio marinus
97.1%	Hydrogenovibrio marinus
97.1%	Hydrogenovibrio marinus
97.1%	Hydrogenovibrio marinus
97.1%	Hydrogenovibrio marinus
97.1%	Hydrogenovibrio marinus
97.1%	Hydrogenovibrio marinus
97.1%	Hydrogenovibrio marinus
97.1%	Hydrogenovibrio marinus
97.1%	Hydrogenovibrio marinus
97.1%	Hydrogenovibrio kuenenii
97.1%	Hydrogenovibrio kuenenii
97.1%	Hydrogenovibrio kuenenii
97.1%	Hydrogenovibrio kuenenii
97.1%	Hydrogenovibrio kuenenii
97.1%	Hydrogenovibrio kuenenii
97.1%	Hydrogenovibrio kuenenii
97.1%	Hydrogenovibrio kuenenii
97.1%	Hydrogenovibrio kuenenii
97.1%	Hydrogenovibrio kuenenii
97.1%	Sulfurovum lithotrophicum
97.1%	Sulfurovum lithotrophicum
97.1%	Sulfurimonas crateris
97.1%	Sulfurimonas crateris
97.1%	Sulfurimonas denitrificans
97.1%	Desulfocapsa thiozymogenes
97.1%	Hydrogenovibrio marinus
97.1%	Hydrogenovibrio kuenenii
97.1%	Hydrogenovibrio kuenenii
96.8%	Fusobacterium perfoetens
96.8%	Fusobacterium perfoetens
96.8%	Fusobacterium perfoetens
96.8%	Fusobacterium perfoetens
96.8%	Fusobacterium perfoetens
96.8%	Fusobacterium perfoetens
96.8%	Fusobacterium perfoetens
96.8%	Fusobacterium perfoetens
96.8%	Fusobacterium perfoetens
96.8%	Fusobacterium perfoetens
96.8%	Fusobacterium perfoetens
96.8%	Fusobacterium perfoetens
96.7%	Sulfurimonas crateris
96.7%	Sulfurimonas crateris
96.7%	Sulfurimonas crateris
96.7%	Sulfurimonas crateris
96.7%	Sulfurimonas crateris
96.7%	Sulfurimonas crateris
96.7%	Sulfurimonas crateris
96.7%	Sulfurimonas crateris
96.7%	Sulfurimonas crateris
96.7%	Sulfurimonas crateris
96.7%	Sulfurimonas crateris
96.7%	Sulfurimonas crateris
96.7%	Arcobacter lekithochrous
96.7%	Sulfurovum riftiae
96.7%	Sulfurovum riftiae
96.7%	Sulfurovum riftiae
96.7%	Sulfurovum riftiae
96.7%	Sulfurovum riftiae
96.7%	Sulfurovum riftiae
96.7%	Sulfurovum riftiae
96.7%	Sulfurovum riftiae
96.7%	Sulfurovum riftiae
96.7%	Sulfurovum riftiae
96.7%	Sulfurovum riftiae
96.7%	Arcobacter pacificus
96.7%	Arcobacter pacificus
96.7%	Arcobacter pacificus
96.7%	Arcobacter pacificus
96.7%	Arcobacter pacificus
96.7%	Marinomonas profundimaris
96.7%	Marinomonas profundimaris
96.7%	Marinomonas profundimaris
96.7%	Arcobacter lanthieri
96.7%	Arcobacter lanthieri
96.7%	Arcobacter lanthieri
96.7%	Arcobacter lanthieri
96.7%	Arcobacter lanthieri
96.7%	Arcobacter lanthieri
96.7%	Arcobacter lanthieri
96.7%	Arcobacter lanthieri
96.7%	Arcobacter lanthieri
96.7%	Arcobacter lanthieri
96.7%	Arcobacter lanthieri
96.7%	Arcobacter lanthieri
96.7%	Arcobacter ebronensis
96.7%	Arcobacter ebronensis
96.7%	Sulfurovum aggregans
96.7%	Sulfurovum aggregans
96.7%	Sulfurovum aggregans
96.7%	Sulfurovum aggregans
96.7%	Sulfurovum aggregans
96.7%	Sulfurovum aggregans
96.7%	Annwoodia aquaesulis
96.7%	Pseudoscillatoria coralii
96.7%	Pseudoscillatoria coralii
96.7%	Pseudoscillatoria coralii
96.7%	Pseudoscillatoria coralii
96.7%	Thiothrix lacustris
96.7%	Georgfuchsia toluolica
96.7%	Bacteroides fluxus
96.7%	Bacteroides fluxus
96.7%	Bacteroides fluxus
96.7%	Bacteroides fluxus
96.7%	Bacteroides fluxus
96.7%	Bacteroides fluxus
96.7%	Bacteroides fluxus
96.7%	Bacteroides fluxus
96.7%	Bacteroides fluxus
96.7%	Arcobacter nitrofigilis
96.7%	Arcobacter nitrofigilis
96.7%	Arcobacter nitrofigilis
96.7%	Sideroxydans lithotrophicus
96.7%	Sulfurimonas denitrificans
96.7%	Sulfurimonas denitrificans
96.7%	Sulfurimonas denitrificans
96.7%	Sulfurimonas denitrificans
96.7%	Sulfurimonas denitrificans
96.7%	Sulfurimonas denitrificans
96.7%	Sulfurimonas denitrificans
96.7%	Sulfurimonas denitrificans
96.7%	Sulfurimonas denitrificans
96.7%	Sulfurimonas denitrificans
96.7%	Sulfurimonas denitrificans
96.7%	Sulfurimonas denitrificans
96.7%	Sulfurimonas denitrificans
96.8%	Fusobacterium perfoetens
96.8%	Fusobacterium perfoetens
96.7%	Arcobacter skirrowii
96.7%	Arcobacter skirrowii
96.7%	Arcobacter skirrowii
96.7%	Arcobacter skirrowii
96.7%	Hydrogenovibrio halophilus
96.7%	Desulfocapsa thiozymogenes
96.7%	Hydrogenovibrio marinus
96.7%	Hydrogenovibrio marinus
96.7%	Hydrogenovibrio marinus
96.7%	Hydrogenovibrio marinus
96.7%	Hydrogenovibrio marinus
96.7%	Hydrogenovibrio marinus
96.7%	Hydrogenovibrio marinus
96.7%	Hydrogenovibrio marinus
96.7%	Hydrogenovibrio marinus
96.7%	Hydrogenovibrio marinus
96.7%	Hydrogenovibrio marinus
96.7%	Hydrogenovibrio marinus
96.7%	Hydrogenovibrio marinus
96.7%	Hydrogenovibrio marinus
96.7%	Hydrogenovibrio marinus
96.7%	Hydrogenovibrio marinus
96.7%	Hydrogenovibrio marinus
96.7%	Hydrogenovibrio marinus
96.7%	Hydrogenovibrio marinus
96.7%	Hydrogenovibrio marinus
96.7%	Hydrogenovibrio marinus
96.7%	Hydrogenovibrio marinus
96.7%	Hydrogenovibrio marinus
96.7%	Hydrogenovibrio marinus
96.7%	Hydrogenovibrio marinus
96.7%	Hydrogenovibrio marinus
96.7%	Hydrogenovibrio marinus
96.7%	Hydrogenovibrio marinus
96.7%	Hydrogenovibrio marinus
96.7%	Desulfobacterium indolicum
96.7%	Hydrogenovibrio kuenenii
96.7%	Hydrogenovibrio kuenenii
96.7%	Hydrogenovibrio kuenenii
96.7%	Hydrogenovibrio kuenenii
96.7%	Hydrogenovibrio kuenenii
96.7%	Hydrogenovibrio kuenenii
96.7%	Hydrogenovibrio kuenenii
96.7%	Hydrogenovibrio kuenenii
96.7%	Hydrogenovibrio kuenenii
96.7%	Hydrogenovibrio kuenenii
96.7%	Hydrogenovibrio kuenenii
96.7%	Hydrogenovibrio kuenenii
96.7%	Hydrogenovibrio kuenenii
96.7%	Hydrogenovibrio kuenenii
96.7%	Thiomicrorhabdus chilensis
96.7%	Thiomicrorhabdus chilensis
96.7%	Sulfurovum lithotrophicum
96.7%	Sulfurovum lithotrophicum
96.7%	Sulfurovum lithotrophicum
96.7%	Sulfurovum lithotrophicum
96.7%	Sulfurovum lithotrophicum
96.7%	Sulfurovum lithotrophicum
96.7%	Sulfurovum lithotrophicum
96.7%	Sulfurovum lithotrophicum
96.7%	Sulfurovum lithotrophicum
96.7%	Sulfurovum lithotrophicum
96.7%	Sulfurimonas crateris
96.7%	Sulfurimonas crateris
96.7%	Sulfurimonas crateris
96.7%	Sulfurimonas crateris
96.7%	Sulfurimonas crateris
96.7%	Sulfurovum riftiae
96.7%	Fusibacter fontis
96.7%	Arcobacter lanthieri
96.7%	Sulfurimonas denitrificans
96.7%	Sulfurimonas denitrificans
96.7%	Hydrogenovibrio marinus
96.7%	Hydrogenovibrio marinus
96.7%	Hydrogenovibrio marinus
96.7%	Hydrogenovibrio marinus
96.7%	Hydrogenovibrio marinus
96.7%	Hydrogenovibrio marinus
96.7%	Hydrogenovibrio marinus
96.7%	Hydrogenovibrio marinus
96.7%	Hydrogenovibrio marinus
96.7%	Hydrogenovibrio marinus
96.7%	Hydrogenovibrio marinus
96.7%	Hydrogenovibrio marinus
96.7%	Hydrogenovibrio marinus
96.7%	Hydrogenovibrio marinus
96.7%	Hydrogenovibrio marinus
96.7%	Hydrogenovibrio marinus
96.7%	Hydrogenovibrio marinus
96.7%	Hydrogenovibrio kuenenii
96.7%	Hydrogenovibrio kuenenii
96.7%	Hydrogenovibrio kuenenii
96.7%	Hydrogenovibrio kuenenii
96.7%	Hydrogenovibrio kuenenii
96.7%	Hydrogenovibrio kuenenii
96.7%	Hydrogenovibrio kuenenii
96.7%	Hydrogenovibrio kuenenii
96.7%	Hydrogenovibrio kuenenii
96.7%	Anaerococcus octavius
96.7%	Sulfurovum lithotrophicum
96.7%	Sulfurovum lithotrophicum
96.4%	Fusobacterium perfoetens
96.3%	Sulfurimonas crateris
96.3%	Sulfurimonas crateris
96.3%	Sulfurimonas crateris
96.3%	Sulfurimonas crateris
96.3%	Maribellus luteus
96.3%	Maribellus luteus
96.4%	Sulfurovum riftiae
96.4%	Sulfurovum riftiae
96.4%	Sulfurovum riftiae
96.4%	Sulfurovum riftiae
96.4%	Sulfurovum riftiae
96.4%	Sulfurovum riftiae
96.4%	Sulfurovum riftiae
96.4%	Sulfurovum riftiae
96.4%	Sulfurovum riftiae
96.4%	Sulfurovum riftiae
96.4%	Sulfurovum riftiae
96.3%	Sulfurovum riftiae
96.4%	Sulfurovum riftiae
96.4%	Sulfurovum riftiae
96.4%	Sulfurovum riftiae
96.4%	Sulfurovum riftiae
96.4%	Sulfurovum riftiae
96.4%	Sulfurovum riftiae
96.4%	Sulfurovum riftiae
96.4%	Sulfurovum riftiae
96.4%	Sulfurovum riftiae
96.4%	Sulfurovum riftiae
96.4%	Sulfurovum riftiae
96.4%	Sulfurovum riftiae
96.3%	Arcobacter pacificus
96.3%	Marinomonas profundimaris
96.3%	Marinomonas profundimaris
97.0%	Fusibacter fontis
96.3%	Arcobacter lanthieri
96.4%	Arcobacter lanthieri
96.3%	Arcobacter lanthieri
96.3%	Arcobacter lanthieri
96.3%	Arcobacter lanthieri
96.4%	Arcobacter lanthieri
96.3%	Arcobacter lanthieri
96.3%	Arcobacter lanthieri
96.3%	Arcobacter lanthieri
96.4%	Arcobacter lanthieri
96.4%	Arcobacter lanthieri
96.3%	Arcobacter lanthieri
96.3%	Arcobacter lanthieri
96.3%	Arcobacter ebronensis
96.3%	Sulfurovum aggregans
96.3%	Sulfurovum aggregans
96.3%	Sulfurovum aggregans
96.3%	Sulfurovum aggregans
96.3%	Sulfurimonas gotlandica
96.3%	Sulfurimonas gotlandica
96.3%	Pseudoscillatoria coralii
96.3%	Pseudoscillatoria coralii
96.3%	Pseudoscillatoria coralii
96.3%	Pseudoscillatoria coralii
96.3%	Pseudoscillatoria coralii
96.3%	Bacteroides fluxus
96.3%	Bacteroides fluxus
96.3%	Bacteroides fluxus
96.3%	Bacteroides fluxus
96.3%	Bacteroides fluxus
96.3%	Sulfuricurvum kujiense
96.3%	Sulfurimonas denitrificans
96.3%	Sulfurimonas denitrificans
96.3%	Sulfurimonas denitrificans
96.3%	Sulfurimonas denitrificans
96.3%	Sulfurimonas denitrificans
96.3%	Sulfurimonas denitrificans
96.3%	Sulfurimonas denitrificans
96.3%	Sulfurimonas denitrificans
96.3%	Sulfurimonas denitrificans
96.3%	Arcobacter skirrowii
96.3%	Arcobacter skirrowii
96.3%	Arcobacter skirrowii
96.3%	Arcobacter skirrowii
96.3%	Arcobacter skirrowii
96.3%	Arcobacter skirrowii
96.3%	Arcobacter skirrowii
96.3%	Hydrogenovibrio halophilus
96.3%	Hydrogenovibrio halophilus
96.3%	Hydrogenovibrio marinus
96.3%	Hydrogenovibrio marinus
96.3%	Hydrogenovibrio marinus
96.3%	Hydrogenovibrio marinus
96.3%	Hydrogenovibrio marinus
96.3%	Hydrogenovibrio marinus
96.3%	Hydrogenovibrio marinus
96.3%	Hydrogenovibrio marinus
96.3%	Hydrogenovibrio marinus
96.3%	Hydrogenovibrio marinus
96.3%	Hydrogenovibrio marinus
96.3%	Hydrogenovibrio marinus
96.3%	Hydrogenovibrio marinus
96.3%	Hydrogenovibrio marinus
96.3%	Hydrogenovibrio marinus
96.3%	Hydrogenovibrio marinus
96.3%	Hydrogenovibrio marinus
96.3%	Hydrogenovibrio marinus
96.3%	Hydrogenovibrio marinus
96.3%	Hydrogenovibrio marinus
96.3%	Hydrogenovibrio marinus
96.3%	Hydrogenovibrio marinus
96.3%	Hydrogenovibrio marinus
96.3%	Hydrogenovibrio marinus
96.3%	Hydrogenovibrio marinus
96.3%	Hydrogenovibrio marinus
96.3%	Hydrogenovibrio marinus
96.3%	Hydrogenovibrio marinus
96.3%	Hydrogenovibrio marinus
96.3%	Hydrogenovibrio marinus
96.3%	Hydrogenovibrio marinus
96.3%	Hydrogenovibrio marinus
96.3%	Hydrogenovibrio marinus
96.3%	Hydrogenovibrio marinus
96.3%	Hydrogenovibrio marinus
96.3%	Hydrogenovibrio marinus
96.3%	Hydrogenovibrio marinus
96.3%	Hydrogenovibrio marinus
96.3%	Hydrogenovibrio marinus
96.3%	Hydrogenovibrio marinus
97.3%	Hydrogenovibrio marinus
96.3%	Hydrogenovibrio marinus
96.3%	Hydrogenovibrio marinus
96.3%	Hydrogenovibrio marinus
96.3%	Hydrogenovibrio marinus
96.3%	Hydrogenovibrio marinus
96.3%	Hydrogenovibrio marinus
96.3%	Hydrogenovibrio marinus
96.3%	Hydrogenovibrio marinus
96.3%	Hydrogenovibrio marinus
96.3%	Hydrogenovibrio marinus
96.3%	Hydrogenovibrio marinus
96.3%	Hydrogenovibrio marinus
96.3%	Hydrogenovibrio marinus
96.3%	Hydrogenovibrio marinus
96.3%	Hydrogenovibrio marinus
96.3%	Hydrogenovibrio marinus
96.3%	Hydrogenovibrio marinus
96.3%	Hydrogenovibrio marinus
96.3%	Hydrogenovibrio marinus
96.3%	Hydrogenovibrio marinus
96.3%	Hydrogenovibrio marinus
96.3%	Hydrogenovibrio marinus
96.3%	Hydrogenovibrio marinus
96.3%	Hydrogenovibrio marinus
96.3%	Hydrogenovibrio marinus
96.3%	Hydrogenovibrio marinus
96.3%	Hydrogenovibrio marinus
96.3%	Hydrogenovibrio marinus
96.3%	Hydrogenovibrio marinus
96.3%	Hydrogenovibrio marinus
96.3%	Hydrogenovibrio marinus
96.3%	Hydrogenovibrio kuenenii
96.3%	Hydrogenovibrio kuenenii
96.3%	Hydrogenovibrio kuenenii
96.3%	Hydrogenovibrio kuenenii
96.3%	Hydrogenovibrio kuenenii
96.3%	Hydrogenovibrio kuenenii
96.3%	Hydrogenovibrio kuenenii
96.3%	Hydrogenovibrio kuenenii
96.3%	Hydrogenovibrio kuenenii
96.3%	Hydrogenovibrio kuenenii
96.3%	Hydrogenovibrio kuenenii
96.3%	Hydrogenovibrio kuenenii
96.3%	Hydrogenovibrio kuenenii
96.3%	Hydrogenovibrio kuenenii
96.3%	Hydrogenovibrio kuenenii
96.3%	Hydrogenovibrio kuenenii
96.3%	Hydrogenovibrio kuenenii
96.3%	Hydrogenovibrio kuenenii
96.3%	Hydrogenovibrio kuenenii
96.3%	Thiomicrorhabdus chilensis
96.3%	Thiomicrorhabdus chilensis
96.3%	Thiomicrorhabdus chilensis
96.3%	Thiomicrorhabdus chilensis
96.3%	Azovibrio restrictus
96.3%	Pseudobutyrivibrio ruminis
96.3%	Desulfobulbus mediterraneus
96.3%	Desulfobulbus mediterraneus
96.3%	Desulfobulbus mediterraneus
96.3%	Desulfobulbus mediterraneus
96.3%	Desulfobulbus mediterraneus
96.3%	Desulfobulbus mediterraneus
96.3%	Sulfurovum lithotrophicum
96.3%	Sulfurovum lithotrophicum
96.3%	Sulfurovum lithotrophicum
96.3%	Sulfurovum lithotrophicum
96.3%	Sulfurovum lithotrophicum
96.3%	Sulfurovum lithotrophicum
96.3%	Sulfurovum lithotrophicum
96.3%	Sulfurovum lithotrophicum
96.3%	Sulfurovum lithotrophicum
96.3%	Sulfurovum lithotrophicum
96.3%	Sulfurovum lithotrophicum
96.3%	Sulfurovum lithotrophicum
96.3%	Sulfurovum lithotrophicum
96.3%	Sulfurovum lithotrophicum
96.3%	Sulfurovum lithotrophicum
96.3%	Sulfurovum lithotrophicum
96.3%	Sulfurovum lithotrophicum
96.3%	Sulfurovum lithotrophicum
96.3%	Sulfurovum lithotrophicum
96.3%	Sulfurovum lithotrophicum
96.3%	Sulfurovum lithotrophicum
96.3%	Sulfurovum lithotrophicum
96.3%	Sulfurovum lithotrophicum
96.3%	Sulfurovum lithotrophicum
96.3%	Sulfurovum lithotrophicum
96.4%	Sulfurovum riftiae
96.4%	Sulfurovum riftiae
96.4%	Sulfurovum riftiae
96.4%	Sulfurovum riftiae
96.4%	Sulfurovum riftiae
96.4%	Sulfurovum riftiae
96.4%	Sulfurovum riftiae
96.4%	Sulfurovum riftiae
96.3%	Marinomonas profundimaris
96.3%	Arcobacter lanthieri
96.3%	Pseudoscillatoria coralii
96.3%	Arcobacter skirrowii
96.3%	Hydrogenovibrio marinus
96.3%	Hydrogenovibrio marinus
96.3%	Hydrogenovibrio marinus
96.3%	Hydrogenovibrio marinus
96.3%	Hydrogenovibrio marinus
96.3%	Hydrogenovibrio marinus
96.3%	Hydrogenovibrio marinus
96.3%	Hydrogenovibrio marinus
96.3%	Hydrogenovibrio marinus
96.3%	Hydrogenovibrio marinus
96.3%	Hydrogenovibrio marinus
96.3%	Hydrogenovibrio marinus
96.3%	Hydrogenovibrio marinus
96.3%	Hydrogenovibrio marinus
96.3%	Hydrogenovibrio marinus
96.3%	Hydrogenovibrio marinus
96.3%	Hydrogenovibrio marinus
96.3%	Hydrogenovibrio marinus
96.3%	Hydrogenovibrio marinus
98.1%	Dethiosulfovibrio acidaminovorans
96.3%	Hydrogenovibrio kuenenii
96.3%	Hydrogenovibrio kuenenii
96.3%	Hydrogenovibrio kuenenii
96.3%	Hydrogenovibrio kuenenii
96.3%	Hydrogenovibrio kuenenii
96.3%	Hydrogenovibrio kuenenii
96.3%	Thiomicrorhabdus chilensis
96.3%	Anaerococcus octavius
96.3%	Sulfurovum lithotrophicum
96.3%	Sulfurovum lithotrophicum
96.3%	Hydrogenovibrio marinus
96.0%	Sulfurimonas crateris
95.0%	Sulfurimonas crateris
96.0%	Sulfurimonas crateris
96.0%	Sulfurimonas crateris
96.0%	Sulfurimonas crateris
96.0%	Sulfurimonas crateris
96.0%	Sulfurimonas crateris
96.0%	Sulfurimonas crateris
96.0%	Sulfurimonas crateris
96.0%	Sulfurimonas crateris
96.0%	Sulfurimonas crateris
96.0%	Sulfurimonas crateris
96.0%	Sulfurimonas crateris
96.0%	Sulfurimonas crateris
96.0%	Sulfurimonas crateris
96.0%	Sulfurimonas crateris
96.0%	Sulfurimonas crateris
96.0%	Sulfurimonas crateris
96.0%	Sulfurimonas crateris
96.0%	Sulfurimonas crateris
96.0%	Sulfurimonas crateris
96.0%	Sulfurimonas crateris
96.0%	Sulfurimonas crateris
96.0%	Maribellus luteus
96.0%	Maribellus luteus
96.0%	Sulfurovum riftiae
96.0%	Sulfurovum riftiae
96.0%	Sulfurovum riftiae
96.0%	Sulfurovum riftiae
96.0%	Sulfurovum riftiae
96.0%	Sulfurovum riftiae
96.0%	Sulfurovum riftiae
96.0%	Sulfurovum riftiae
96.0%	Sulfurovum riftiae
96.0%	Sulfurovum riftiae
96.0%	Sulfurovum riftiae
96.0%	Sulfurovum riftiae
96.0%	Sulfurovum riftiae
96.0%	Sulfurovum riftiae
96.0%	Sulfurovum riftiae
96.0%	Sulfurovum riftiae
96.0%	Sulfurovum riftiae
96.0%	Sulfurovum riftiae
96.0%	Sulfurovum riftiae
96.0%	Sulfurovum riftiae
96.0%	Sulfurovum riftiae
96.0%	Sulfurovum riftiae
96.0%	Sulfurovum riftiae
96.0%	Sulfurovum riftiae
96.0%	Sulfurovum riftiae
96.0%	Thiolapillus brandeum
96.0%	Arcobacter pacificus
96.0%	Arcobacter pacificus
96.0%	Arcobacter pacificus
96.0%	Arcobacter pacificus
96.0%	Arcobacter pacificus
96.0%	Arcobacter pacificus
96.0%	Arcobacter pacificus
96.0%	Arcobacter pacificus
96.0%	Arcobacter lanthieri
96.0%	Arcobacter lanthieri
96.0%	Arcobacter lanthieri
96.0%	Arcobacter lanthieri
96.0%	Arcobacter lanthieri
96.0%	Arcobacter lanthieri
96.0%	Arcobacter lanthieri
96.0%	Arcobacter lanthieri
96.0%	Arcobacter lanthieri
96.0%	Arcobacter lanthieri
96.0%	Arcobacter lanthieri
96.0%	Arcobacter lanthieri
96.0%	Arcobacter lanthieri
96.0%	Arcobacter lanthieri
96.0%	Arcobacter lanthieri
96.0%	Arcobacter lanthieri
96.0%	Arcobacter lanthieri
96.0%	Arcobacter lanthieri
96.0%	Arcobacter lanthieri
96.0%	Arcobacter lanthieri
96.0%	Arcobacter lanthieri
96.0%	Arcobacter lanthieri
96.0%	Arcobacter lanthieri
96.0%	Arcobacter lanthieri
96.0%	Arcobacter lanthieri
96.0%	Arcobacter ebronensis
96.0%	Sulfurovum aggregans
96.0%	Sulfurovum aggregans
96.0%	Sulfurovum aggregans
96.0%	Sulfurimonas gotlandica
96.0%	Sulfurimonas gotlandica
96.0%	Sulfurimonas gotlandica
96.0%	Sulfurimonas gotlandica
96.0%	Sulfurimonas gotlandica
96.0%	Sulfurimonas gotlandica
96.0%	Sulfurimonas gotlandica
96.0%	Sulfurimonas gotlandica
96.0%	Sulfurimonas gotlandica
96.0%	Annwoodia aquaesulis
96.0%	Annwoodia aquaesulis
96.0%	Pseudoscillatoria coralii
96.0%	Sulfuricurvum kujiense
96.0%	Sulfuricurvum kujiense
96.0%	Arcobacter skirrowii
96.0%	Arcobacter skirrowii
96.0%	Arcobacter skirrowii
96.0%	Arcobacter skirrowii
96.0%	Hydrogenovibrio halophilus
96.0%	Hydrogenovibrio halophilus
96.0%	Hydrogenovibrio halophilus
96.0%	Desulfobulbus rhabdoformis
96.0%	Hydrogenovibrio marinus
96.0%	Hydrogenovibrio marinus
96.0%	Hydrogenovibrio marinus
96.0%	Hydrogenovibrio marinus
97.0%	Hydrogenovibrio marinus
96.0%	Hydrogenovibrio marinus
96.0%	Hydrogenovibrio marinus
97.0%	Hydrogenovibrio marinus
96.0%	Hydrogenovibrio marinus
96.0%	Hydrogenovibrio marinus
96.0%	Hydrogenovibrio marinus
96.0%	Hydrogenovibrio marinus
96.0%	Hydrogenovibrio marinus
96.0%	Hydrogenovibrio marinus
96.0%	Hydrogenovibrio marinus
96.0%	Hydrogenovibrio marinus
96.0%	Hydrogenovibrio marinus
96.0%	Hydrogenovibrio marinus
96.0%	Hydrogenovibrio marinus
96.0%	Hydrogenovibrio marinus
97.0%	Hydrogenovibrio marinus
96.0%	Hydrogenovibrio marinus
96.0%	Hydrogenovibrio marinus
96.0%	Hydrogenovibrio marinus
96.0%	Hydrogenovibrio marinus
96.0%	Hydrogenovibrio marinus
96.0%	Hydrogenovibrio marinus
96.0%	Hydrogenovibrio marinus
96.0%	Hydrogenovibrio marinus
96.0%	Hydrogenovibrio marinus
96.0%	Hydrogenovibrio marinus
96.0%	Hydrogenovibrio marinus
96.0%	Hydrogenovibrio marinus
96.0%	Hydrogenovibrio marinus
96.0%	Hydrogenovibrio marinus
96.0%	Hydrogenovibrio marinus
96.0%	Hydrogenovibrio marinus
96.0%	Hydrogenovibrio marinus
96.0%	Hydrogenovibrio marinus
96.0%	Hydrogenovibrio marinus
96.0%	Hydrogenovibrio marinus
96.0%	Hydrogenovibrio marinus
96.0%	Hydrogenovibrio marinus
96.0%	Hydrogenovibrio marinus
96.0%	Hydrogenovibrio marinus
96.0%	Hydrogenovibrio marinus
96.0%	Hydrogenovibrio marinus
97.0%	Hydrogenovibrio marinus
96.0%	Hydrogenovibrio marinus
96.0%	Hydrogenovibrio marinus
96.0%	Hydrogenovibrio marinus
96.0%	Hydrogenovibrio marinus
96.0%	Hydrogenovibrio marinus
96.0%	Hydrogenovibrio marinus
96.0%	Hydrogenovibrio marinus
96.0%	Hydrogenovibrio marinus
96.0%	Hydrogenovibrio marinus
96.0%	Hydrogenovibrio marinus
96.0%	Hydrogenovibrio marinus
96.0%	Hydrogenovibrio kuenenii
96.0%	Hydrogenovibrio kuenenii
96.3%	Hydrogenovibrio kuenenii
96.0%	Thiomicrorhabdus chilensis
96.0%	Thiomicrorhabdus chilensis
96.0%	Thiomicrorhabdus chilensis
96.0%	Thiomicrorhabdus chilensis
96.0%	Thiomicrorhabdus chilensis
96.0%	Thiomicrorhabdus chilensis
96.0%	Desulfobulbus mediterraneus
96.0%	Desulfobulbus mediterraneus
96.0%	Desulfobulbus mediterraneus
96.0%	Desulfobulbus mediterraneus
96.0%	Desulfobulbus mediterraneus
96.0%	Desulfobulbus mediterraneus
96.0%	Desulfobulbus mediterraneus
96.0%	Desulfobulbus mediterraneus
96.0%	Sulfurovum lithotrophicum
96.0%	Sulfurovum lithotrophicum
96.0%	Sulfurovum lithotrophicum
96.0%	Sulfurovum lithotrophicum
96.0%	Sulfurovum lithotrophicum
96.0%	Sulfurovum lithotrophicum
96.0%	Sulfurovum lithotrophicum
96.0%	Sulfurovum lithotrophicum
96.0%	Sulfurovum lithotrophicum
96.0%	Sulfurovum lithotrophicum
96.0%	Sulfurovum lithotrophicum
96.0%	Sulfurovum lithotrophicum
96.0%	Sulfurovum lithotrophicum
96.0%	Sulfurovum lithotrophicum
96.0%	Sulfurovum lithotrophicum
96.0%	Sulfurovum lithotrophicum
96.0%	Sulfurovum lithotrophicum
96.0%	Sulfurovum lithotrophicum
96.0%	Sulfurovum lithotrophicum
96.0%	Sulfurovum lithotrophicum
96.0%	Sulfurovum lithotrophicum
97.0%	Sulfurovum lithotrophicum
96.0%	Sulfurovum lithotrophicum
96.0%	Sulfurovum lithotrophicum
96.0%	Sulfurovum lithotrophicum
96.0%	Sulfurovum lithotrophicum
96.0%	Sulfurovum lithotrophicum
96.0%	Sulfurovum lithotrophicum
96.0%	Sulfurovum lithotrophicum
96.0%	Sulfurimonas crateris
96.0%	Sulfurimonas crateris
96.0%	Sulfurimonas crateris
96.0%	Sulfurovum riftiae
96.0%	Sulfurovum riftiae
96.0%	Sulfurovum riftiae
96.0%	Sulfurovum riftiae
96.0%	Sulfurovum riftiae
96.0%	Sulfurovum riftiae
96.0%	Sulfurovum riftiae
96.0%	Arcobacter lanthieri
96.0%	Arcobacter lanthieri
96.0%	Arcobacter lanthieri
96.0%	Arcobacter lanthieri
96.0%	Arcobacter lanthieri
96.0%	Pseudoscillatoria coralii
96.0%	Hydrogenovibrio marinus
96.0%	Hydrogenovibrio marinus
96.0%	Hydrogenovibrio marinus
96.0%	Hydrogenovibrio marinus
96.0%	Hydrogenovibrio marinus
96.0%	Hydrogenovibrio marinus
96.0%	Hydrogenovibrio marinus
96.0%	Hydrogenovibrio marinus
96.0%	Hydrogenovibrio marinus
96.0%	Thiomicrorhabdus chilensis
96.0%	Thiomicrorhabdus chilensis
96.0%	Thiomicrorhabdus chilensis
96.0%	Desulfobulbus mediterraneus
96.0%	Fusibacter paucivorans
96.0%	Sulfurovum lithotrophicum
96.0%	Sulfurovum lithotrophicum
96.0%	Sulfurovum lithotrophicum
96.0%	Sulfurovum lithotrophicum
96.0%	Sulfurovum lithotrophicum
95.6%	Sulfurimonas crateris
95.6%	Pseudoarcobacter acticola
95.6%	Pseudoarcobacter acticola
95.6%	Sulfurimonas crateris
95.6%	Sulfurimonas crateris
95.6%	Sulfurimonas crateris
95.6%	Sulfurimonas crateris
95.6%	Sulfurimonas crateris
95.6%	Sulfurimonas crateris
95.6%	Sulfurimonas crateris
95.6%	Sulfurimonas crateris
95.6%	Sulfurimonas crateris
95.9%	Sulfurimonas crateris
95.6%	Sulfurimonas crateris
95.6%	Sulfurimonas crateris
95.6%	Sulfurimonas crateris
95.6%	Sulfurimonas crateris
95.6%	Sulfurimonas crateris
95.6%	Sulfurimonas crateris
95.6%	Sulfurimonas crateris
95.6%	Sulfurimonas crateris
95.6%	Sulfurimonas crateris
95.6%	Sulfurimonas crateris
95.6%	Sulfurimonas crateris
95.6%	Sulfurimonas crateris
95.6%	Sulfurimonas crateris
95.6%	Sulfurimonas crateris
95.6%	Sulfurimonas crateris
95.6%	Sulfurimonas crateris
95.6%	Sulfurimonas crateris
95.6%	Sulfurimonas crateris
95.6%	Sulfurimonas crateris
95.6%	Sulfurimonas crateris
95.6%	Sulfurimonas crateris
95.6%	Sulfurimonas crateris
95.6%	Sulfurimonas crateris
95.6%	Sulfurimonas crateris
95.6%	Sulfurimonas crateris
95.6%	Sulfurimonas crateris
95.6%	Sulfurimonas crateris
95.6%	Sulfurimonas crateris
95.6%	Sulfurimonas crateris
95.6%	Sulfurimonas crateris
95.6%	Sulfurimonas crateris
95.6%	Sulfurimonas crateris
95.6%	Sulfurimonas crateris
95.6%	Sulfurimonas crateris
95.6%	Sulfurimonas crateris
95.6%	Sulfurimonas crateris
95.6%	Sulfurimonas crateris
95.6%	Sulfurimonas crateris
95.6%	Sulfurimonas crateris
95.6%	Sulfurimonas crateris
95.6%	Sulfurimonas crateris
95.6%	Sulfurimonas crateris
95.6%	Sulfurimonas crateris
95.6%	Sulfurimonas crateris
95.6%	Sulfurimonas crateris
95.6%	Sulfurimonas crateris
95.6%	Sulfurimonas crateris
95.6%	Sulfurimonas crateris
95.6%	Sulfurimonas crateris
95.6%	Sulfurimonas crateris
95.6%	Sulfurimonas crateris
95.6%	Sulfurimonas crateris
95.6%	Sulfurimonas crateris
95.6%	Sulfurimonas crateris
95.6%	Sulfurimonas crateris
95.6%	Sulfurimonas crateris
95.6%	Sulfurimonas crateris
95.6%	Sulfurimonas crateris
95.6%	Sulfurimonas crateris
95.6%	Sulfurimonas crateris
95.6%	Sulfurimonas crateris
95.6%	Sulfurimonas crateris
95.6%	Sulfurimonas crateris
95.6%	Sulfurimonas crateris
95.6%	Sulfurimonas crateris
95.6%	Sulfurimonas crateris
95.6%	Sulfurovum riftiae
95.6%	Sulfurovum riftiae
95.6%	Sulfurovum riftiae
95.6%	Sulfurovum riftiae
95.6%	Sulfurovum riftiae
95.6%	Sulfurovum riftiae
95.6%	Sulfurovum riftiae
95.6%	Sulfurovum riftiae
95.6%	Sulfurovum riftiae
95.6%	Sulfurovum riftiae
95.6%	Sulfurovum riftiae
95.6%	Sulfurovum riftiae
95.6%	Sulfurovum riftiae
95.6%	Sulfurovum riftiae
95.6%	Sulfurovum riftiae
95.6%	Sulfurovum riftiae
95.6%	Sulfurovum riftiae
95.6%	Sulfurovum riftiae
95.6%	Sulfurovum riftiae
95.6%	Sulfurovum riftiae
95.6%	Thiolapillus brandeum
95.6%	Arcobacter pacificus
95.6%	Arcobacter pacificus
95.6%	Arcobacter pacificus
95.6%	Arcobacter pacificus
95.6%	Arcobacter pacificus
95.6%	Arcobacter pacificus
95.6%	Arcobacter pacificus
95.6%	Arcobacter pacificus
95.6%	Arcobacter pacificus
95.6%	Arcobacter pacificus
95.6%	Arcobacter pacificus
95.6%	Arcobacter pacificus
95.6%	Arcobacter pacificus
95.6%	Arcobacter lanthieri
95.6%	Arcobacter lanthieri
95.6%	Arcobacter lanthieri
95.6%	Arcobacter lanthieri
95.6%	Arcobacter lanthieri
95.6%	Arcobacter lanthieri
95.6%	Arcobacter lanthieri
95.6%	Arcobacter lanthieri
95.6%	Arcobacter lanthieri
95.6%	Arcobacter lanthieri
95.6%	Arcobacter lanthieri
95.6%	Arcobacter lanthieri
95.6%	Arcobacter lanthieri
95.6%	Arcobacter lanthieri
95.6%	Arcobacter lanthieri
95.6%	Arcobacter lanthieri
95.6%	Arcobacter lanthieri
95.6%	Arcobacter lanthieri
95.6%	Arcobacter lanthieri
95.6%	Arcobacter lanthieri
95.6%	Arcobacter lanthieri
95.6%	Arcobacter lanthieri
95.6%	Arcobacter lanthieri
95.6%	Arcobacter lanthieri
95.6%	Arcobacter lanthieri
95.6%	Arcobacter lanthieri
95.6%	Arcobacter lanthieri
95.6%	Arcobacter lanthieri
95.6%	Arcobacter lanthieri
95.6%	Arcobacter lanthieri
95.6%	Arcobacter lanthieri
95.6%	Arcobacter lanthieri
95.6%	Arcobacter lanthieri
95.6%	Arcobacter lanthieri
95.6%	Arcobacter lanthieri
95.6%	Arcobacter lanthieri
95.6%	Arcobacter lanthieri
95.6%	Arcobacter lanthieri
95.6%	Arcobacter lanthieri
95.6%	Arcobacter lanthieri
95.6%	Arcobacter lanthieri
95.6%	Arcobacter lanthieri
95.6%	Arcobacter lanthieri
95.6%	Arcobacter lanthieri
95.6%	Arcobacter lanthieri
95.6%	Arcobacter lanthieri
95.6%	Arcobacter lanthieri
95.6%	Arcobacter lanthieri
95.6%	Sulfurovum aggregans
95.6%	Sulfurovum aggregans
95.6%	Sulfurovum aggregans
95.6%	Sulfurovum aggregans
95.6%	Sulfurimonas gotlandica
95.6%	Sulfurimonas gotlandica
95.6%	Sulfurimonas gotlandica
95.6%	Sulfurimonas gotlandica
95.6%	Sulfurimonas gotlandica
95.6%	Sulfurimonas gotlandica
95.6%	Sulfurimonas gotlandica
95.6%	Sulfurimonas gotlandica
95.6%	Sulfurimonas gotlandica
95.6%	Sulfurimonas gotlandica
95.6%	Sulfurimonas gotlandica
95.6%	Sulfurimonas gotlandica
95.6%	Sulfurimonas gotlandica
95.6%	Sulfurimonas gotlandica
95.6%	Sulfurimonas gotlandica
95.6%	Sulfurimonas gotlandica
95.6%	Sulfurimonas gotlandica
95.6%	Sulfurimonas gotlandica
95.6%	Sulfurimonas gotlandica
95.6%	Sulfurimonas gotlandica
95.6%	Sulfurimonas gotlandica
95.6%	Sulfurimonas gotlandica
95.6%	Thiobacillus thioparus
95.6%	Desulfocapsa sulfexigens
95.6%	Desulfocapsa sulfexigens
95.6%	Bacteroides fragilis
95.6%	Sulfuricurvum kujiense
95.6%	Sulfuricurvum kujiense
95.6%	Sulfuricurvum kujiense
95.6%	Sulfuricurvum kujiense
95.6%	Sulfurimonas denitrificans
95.6%	Hydrogenovibrio halophilus
95.6%	Hydrogenovibrio halophilus
95.6%	Hydrogenovibrio halophilus
95.6%	Hydrogenovibrio halophilus
95.6%	Hydrogenovibrio halophilus
95.6%	Hydrogenovibrio halophilus
95.6%	Hydrogenovibrio halophilus
95.6%	Hydrogenovibrio halophilus
95.6%	Desulfobulbus elongatus
95.6%	Hydrogenovibrio marinus
95.6%	Hydrogenovibrio marinus
95.6%	Hydrogenovibrio marinus
95.6%	Thiomicrorhabdus chilensis
95.6%	Desulfatibacillum alkenivorans
95.6%	Desulfobulbus mediterraneus
95.6%	Desulfobulbus mediterraneus
95.6%	Sulfurovum lithotrophicum
95.6%	Sulfurovum lithotrophicum
95.6%	Sulfurovum lithotrophicum
95.6%	Sulfurovum lithotrophicum
95.6%	Sulfurovum lithotrophicum
95.6%	Sulfurovum lithotrophicum
95.6%	Sulfurovum lithotrophicum
95.6%	Sulfurovum lithotrophicum
95.6%	Sulfurovum lithotrophicum
95.6%	Sulfurovum lithotrophicum
95.6%	Sulfurovum lithotrophicum
95.6%	Sulfurimonas crateris
95.6%	Sulfurimonas crateris
95.6%	Sulfurimonas crateris
95.6%	Sulfurimonas crateris
95.6%	Sulfurimonas crateris
95.6%	Sulfurimonas crateris
95.6%	Sulfurimonas crateris
95.6%	Sulfurimonas crateris
95.6%	Sulfurimonas crateris
95.6%	Sulfurimonas crateris
95.6%	Sulfurimonas crateris
95.6%	Sulfurimonas crateris
95.6%	Sulfurimonas crateris
95.6%	Sulfurimonas crateris
95.6%	Sulfurimonas crateris
95.6%	Sulfurimonas crateris
95.6%	Sulfurovum riftiae
95.6%	Arcobacter pacificus
95.6%	Arcobacter pacificus
95.6%	Arcobacter pacificus
95.6%	Arcobacter lanthieri
95.6%	Arcobacter lanthieri
95.6%	Arcobacter lanthieri
95.6%	Arcobacter lanthieri
95.6%	Arcobacter lanthieri
95.6%	Arcobacter lanthieri
95.6%	Arcobacter lanthieri
95.6%	Arcobacter lanthieri
95.6%	Arcobacter lanthieri
95.6%	Arcobacter lanthieri
95.6%	Arcobacter lanthieri
95.6%	Arcobacter lanthieri
95.6%	Arcobacter lanthieri
95.6%	Arcobacter lanthieri
95.6%	Arcobacter lanthieri
95.6%	Arcobacter lanthieri
95.6%	Arcobacter lanthieri
95.6%	Arcobacter lanthieri
95.6%	Sulfurovum aggregans
95.6%	Sulfurimonas gotlandica
95.6%	Hydrogenovibrio marinus
95.6%	Hydrogenovibrio marinus
95.6%	Fusibacter paucivorans
95.6%	Sulfurovum lithotrophicum
95.6%	Sulfurimonas crateris
93.5%	Sulfurovum riftiae
95.2%	Pseudoarcobacter acticola
95.2%	Sulfurimonas crateris
95.2%	Sulfurimonas crateris
95.2%	Sulfurimonas crateris
95.2%	Sulfurimonas crateris
95.2%	Sulfurimonas crateris
95.2%	Sulfurimonas crateris
95.2%	Sulfurimonas crateris
95.2%	Sulfurimonas crateris
95.2%	Sulfurimonas crateris
95.2%	Sulfurimonas crateris
95.2%	Sulfurimonas crateris
95.2%	Sulfurimonas crateris
95.2%	Sulfurimonas crateris
95.2%	Sulfurimonas crateris
95.2%	Sulfurimonas crateris
95.2%	Sulfurimonas crateris
95.2%	Sulfurimonas crateris
95.2%	Sulfurimonas crateris
95.2%	Sulfurimonas crateris
95.2%	Sulfurimonas crateris
95.2%	Sulfurimonas crateris
95.2%	Sulfurimonas crateris
95.2%	Sulfurimonas crateris
95.2%	Sulfurimonas crateris
95.2%	Sulfurimonas crateris
95.2%	Sulfurimonas crateris
95.2%	Sulfurimonas crateris
95.2%	Sulfurimonas crateris
95.2%	Sulfurimonas crateris
95.2%	Sulfurimonas crateris
95.2%	Sulfurimonas crateris
95.2%	Sulfurimonas crateris
95.2%	Sulfurimonas crateris
95.2%	Sulfurimonas crateris
95.2%	Sulfurimonas crateris
95.2%	Sulfurimonas crateris
95.2%	Sulfurimonas crateris
95.2%	Sulfurimonas crateris
95.2%	Sulfurimonas crateris
95.2%	Sulfurimonas crateris
95.2%	Sulfurimonas crateris
95.2%	Sulfurimonas crateris
95.2%	Sulfurimonas crateris
95.2%	Sulfurimonas crateris
95.2%	Sulfurimonas crateris
95.2%	Sulfurimonas crateris
95.2%	Sulfurimonas crateris
95.2%	Sulfurimonas crateris
95.2%	Sulfurimonas crateris
95.2%	Sulfurimonas crateris
95.2%	Sulfurimonas crateris
95.2%	Sulfurimonas crateris
95.2%	Sulfurimonas crateris
95.2%	Sulfurimonas crateris
95.2%	Sulfurimonas crateris
95.2%	Sulfurimonas crateris
95.2%	Sulfurimonas crateris
95.2%	Sulfurimonas crateris
95.2%	Sulfurimonas crateris
95.2%	Sulfurimonas crateris
95.2%	Sulfurimonas crateris
95.2%	Sulfurimonas crateris
95.2%	Sulfurimonas crateris
95.2%	Sulfurimonas crateris
95.2%	Sulfurimonas crateris
95.2%	Sulfurimonas crateris
95.2%	Sulfurimonas crateris
95.2%	Sulfurimonas crateris
95.2%	Sulfurimonas crateris
95.2%	Sulfurimonas crateris
95.2%	Sulfurimonas crateris
95.2%	Sulfurimonas crateris
95.2%	Sulfurimonas crateris
95.2%	Sulfurimonas crateris
95.2%	Sulfurimonas crateris
95.2%	Sulfurimonas crateris
95.2%	Sulfurimonas crateris
95.2%	Sulfurimonas crateris
95.2%	Sulfurimonas crateris
95.2%	Sulfurimonas crateris
95.2%	Sulfurimonas crateris
95.2%	Sulfurimonas crateris
95.2%	Sulfurimonas crateris
95.2%	Sulfurimonas crateris
95.2%	Sulfurimonas crateris
95.2%	Sulfurimonas crateris
95.2%	Sulfurimonas crateris
95.2%	Sulfurimonas crateris
95.2%	Sulfurimonas crateris
95.2%	Sulfurimonas crateris
95.2%	Sulfurimonas crateris
95.2%	Sulfurimonas crateris
95.2%	Sulfurimonas crateris
95.2%	Sulfurimonas crateris
95.2%	Sulfurimonas crateris
95.2%	Sulfurimonas crateris
95.2%	Sulfurimonas crateris
95.2%	Sulfurimonas crateris
95.2%	Sulfurimonas crateris
95.2%	Sulfurimonas crateris
95.6%	Sulfurimonas crateris
95.2%	Sulfurimonas crateris
95.2%	Sulfurimonas crateris
95.2%	Sulfurimonas crateris
95.2%	Sulfurimonas crateris
95.2%	Sulfurimonas crateris
95.2%	Sulfurimonas crateris
95.2%	Sulfurimonas crateris
95.2%	Sulfurimonas crateris
95.2%	Sulfurimonas crateris
95.2%	Sulfurimonas crateris
95.2%	Sulfurimonas crateris
95.2%	Sulfurimonas crateris
95.2%	Sulfurimonas crateris
95.2%	Sulfurimonas crateris
95.2%	Sulfurimonas crateris
95.2%	Sulfurimonas crateris
95.2%	Sulfurimonas crateris
95.2%	Sulfurimonas crateris
95.2%	Sulfurimonas crateris
95.2%	Sulfurimonas crateris
95.2%	Sulfurimonas crateris
95.2%	Sulfurimonas crateris
95.2%	Sulfurimonas crateris
95.2%	Arcobacter lekithochrous
95.2%	Arcobacter lekithochrous
95.2%	Arcobacter lekithochrous
95.2%	Arcobacter lekithochrous
95.2%	Arcobacter lekithochrous
95.2%	Arcobacter lekithochrous
95.3%	Sulfurovum riftiae
95.3%	Sulfurovum riftiae
95.2%	Sulfurovum riftiae
95.3%	Sulfurovum riftiae
95.3%	Sulfurovum riftiae
95.3%	Sulfurovum riftiae
95.3%	Sulfurovum riftiae
95.2%	Sulfurovum riftiae
95.3%	Sulfurovum riftiae
95.3%	Sulfurovum riftiae
95.3%	Sulfurovum riftiae
95.3%	Sulfurovum riftiae
95.3%	Sulfurovum riftiae
95.3%	Sulfurovum riftiae
95.3%	Sulfurovum riftiae
95.3%	Sulfurovum riftiae
95.3%	Sulfurovum riftiae
95.3%	Sulfurovum riftiae
95.3%	Sulfurovum riftiae
95.2%	Thiolapillus brandeum
95.2%	Thiolapillus brandeum
95.2%	Arcobacter pacificus
95.2%	Arcobacter pacificus
95.2%	Arcobacter pacificus
95.2%	Arcobacter pacificus
95.2%	Arcobacter pacificus
95.2%	Arcobacter pacificus
95.2%	Arcobacter pacificus
95.2%	Arcobacter pacificus
95.2%	Arcobacter pacificus
95.2%	Arcobacter pacificus
95.2%	Arcobacter pacificus
95.2%	Arcobacter pacificus
95.2%	Arcobacter pacificus
95.2%	Arcobacter pacificus
95.2%	Arcobacter pacificus
95.2%	Arcobacter pacificus
95.2%	Arcobacter pacificus
95.2%	Arcobacter pacificus
95.2%	Arcobacter pacificus
95.2%	Arcobacter pacificus
95.2%	Arcobacter pacificus
95.2%	Arcobacter pacificus
95.2%	Arcobacter lanthieri
95.2%	Arcobacter lanthieri
95.2%	Arcobacter lanthieri
95.2%	Arcobacter lanthieri
95.2%	Arcobacter lanthieri
95.2%	Arcobacter lanthieri
95.2%	Arcobacter lanthieri
96.2%	Arcobacter lanthieri
95.2%	Arcobacter lanthieri
95.2%	Arcobacter lanthieri
95.2%	Arcobacter lanthieri
95.2%	Arcobacter lanthieri
96.2%	Arcobacter lanthieri
95.2%	Arcobacter lanthieri
95.2%	Arcobacter lanthieri
95.2%	Arcobacter lanthieri
95.2%	Arcobacter lanthieri
95.2%	Arcobacter lanthieri
95.2%	Arcobacter lanthieri
95.2%	Arcobacter lanthieri
95.2%	Arcobacter lanthieri
95.2%	Arcobacter lanthieri
95.2%	Arcobacter lanthieri
95.2%	Arcobacter lanthieri
95.2%	Arcobacter lanthieri
95.2%	Arcobacter lanthieri
95.2%	Arcobacter lanthieri
95.2%	Arcobacter lanthieri
95.2%	Arcobacter lanthieri
95.2%	Arcobacter lanthieri
95.2%	Arcobacter lanthieri
95.3%	Arcobacter lanthieri
95.2%	Arcobacter lanthieri
95.2%	Arcobacter lanthieri
95.2%	Arcobacter lanthieri
95.2%	Arcobacter lanthieri
95.2%	Arcobacter lanthieri
95.2%	Arcobacter lanthieri
95.2%	Arcobacter lanthieri
95.2%	Arcobacter lanthieri
95.2%	Arcobacter lanthieri
95.2%	Arcobacter lanthieri
95.2%	Arcobacter lanthieri
95.2%	Arcobacter lanthieri
95.2%	Arcobacter lanthieri
95.2%	Arcobacter lanthieri
95.2%	Arcobacter lanthieri
95.2%	Arcobacter lanthieri
95.3%	Arcobacter lanthieri
95.2%	Arcobacter lanthieri
95.2%	Arcobacter lanthieri
95.2%	Arcobacter lanthieri
95.2%	Arcobacter lanthieri
95.2%	Arcobacter lanthieri
95.3%	Arcobacter lanthieri
95.3%	Arcobacter lanthieri
95.2%	Arcobacter lanthieri
95.2%	Arcobacter lanthieri
95.2%	Arcobacter lanthieri
95.2%	Arcobacter lanthieri
95.2%	Arcobacter lanthieri
95.2%	Arcobacter lanthieri
95.2%	Arcobacter lanthieri
95.3%	Arcobacter lanthieri
95.2%	Arcobacter lanthieri
95.2%	Arcobacter lanthieri
95.2%	Arcobacter lanthieri
95.2%	Arcobacter lanthieri
95.2%	Arcobacter lanthieri
95.3%	Arcobacter lanthieri
95.2%	Arcobacter lanthieri
95.2%	Arcobacter lanthieri
95.3%	Sulfurovum aggregans
95.3%	Sulfurovum aggregans
95.3%	Sulfurovum aggregans
95.3%	Sulfurovum aggregans
95.3%	Sulfurovum aggregans
95.3%	Sulfurovum aggregans
95.3%	Sulfurovum aggregans
95.3%	Sulfurovum aggregans
95.3%	Sulfurovum aggregans
95.2%	Sulfurovum aggregans
95.3%	Sulfurovum aggregans
95.3%	Sulfurovum aggregans
95.3%	Sulfurovum aggregans
95.3%	Sulfurovum aggregans
95.3%	Sulfurovum aggregans
95.3%	Sulfurovum aggregans
95.3%	Sulfurovum aggregans
95.3%	Sulfurovum aggregans
95.3%	Sulfurovum aggregans
95.3%	Sulfurovum aggregans
95.3%	Sulfurovum aggregans
95.3%	Sulfurovum aggregans
95.3%	Sulfurovum aggregans
95.3%	Sulfurovum aggregans
95.3%	Sulfurovum aggregans
95.3%	Sulfurovum aggregans
95.3%	Sulfurovum aggregans
95.3%	Sulfurovum aggregans
95.3%	Sulfurovum aggregans
95.2%	Sulfurimonas gotlandica
95.2%	Sulfurimonas gotlandica
95.2%	Sulfurimonas gotlandica
95.2%	Sulfurimonas gotlandica
95.2%	Sulfurimonas gotlandica
95.2%	Sulfurimonas gotlandica
95.2%	Sulfurimonas gotlandica
95.2%	Sulfurimonas gotlandica
95.2%	Sulfurimonas gotlandica
95.2%	Sulfurimonas gotlandica
95.2%	Sulfurimonas gotlandica
95.2%	Sulfurimonas gotlandica
95.2%	Sulfurimonas gotlandica
95.2%	Sulfurimonas gotlandica
95.2%	Sulfurimonas gotlandica
95.2%	Sulfurimonas gotlandica
95.2%	Sulfurimonas gotlandica
95.2%	Sulfurimonas gotlandica
95.2%	Sulfurimonas gotlandica
95.2%	Sulfurimonas gotlandica
95.3%	Thiobacillus thioparus
95.3%	Thiobacillus thioparus
95.3%	Thiobacillus thioparus
95.3%	Thiobacillus thioparus
95.3%	Thiobacillus thioparus
95.3%	Thiobacillus thioparus
95.2%	Bacteroides fragilis
95.2%	Sulfurimonas autotrophica
95.2%	Sulfurimonas autotrophica
95.2%	Sulfurimonas denitrificans
95.2%	Hydrogenovibrio halophilus
95.2%	Hydrogenovibrio halophilus
95.2%	Hydrogenovibrio halophilus
95.2%	Hydrogenovibrio halophilus
95.2%	Hydrogenovibrio halophilus
95.2%	Hydrogenovibrio halophilus
95.2%	Hydrogenovibrio halophilus
95.2%	Hydrogenovibrio halophilus
95.2%	Hydrogenovibrio halophilus
95.2%	Arcobacter cibarius
95.2%	Hydrogenovibrio marinus
95.2%	Hydrogenovibrio marinus
95.2%	Hydrogenovibrio marinus
95.2%	Hydrogenovibrio marinus
95.2%	Halobacteriovorax litoralis
95.2%	Sulfurimonas crateris
95.2%	Sulfurimonas crateris
95.2%	Sulfurimonas crateris
95.2%	Sulfurimonas crateris
95.2%	Sulfurimonas crateris
95.2%	Sulfurimonas crateris
95.2%	Sulfurimonas crateris
95.2%	Sulfurimonas crateris
95.2%	Sulfurimonas crateris
95.2%	Sulfurimonas crateris
95.2%	Sulfurimonas crateris
95.2%	Sulfurimonas crateris
95.2%	Sulfurimonas crateris
95.2%	Sulfurimonas crateris
95.2%	Sulfurimonas crateris
95.2%	Sulfurimonas crateris
95.2%	Sulfurimonas crateris
95.2%	Sulfurimonas crateris
95.2%	Sulfurimonas crateris
95.2%	Sulfurimonas crateris
95.2%	Sulfurimonas crateris
95.2%	Sulfurimonas crateris
95.2%	Sulfurimonas crateris
95.2%	Sulfurimonas crateris
95.2%	Sulfurimonas crateris
95.2%	Sulfurimonas crateris
95.2%	Sulfurimonas crateris
95.2%	Sulfurimonas crateris
95.2%	Sulfurimonas crateris
95.2%	Sulfurimonas crateris
95.2%	Sulfurimonas crateris
95.2%	Sulfurimonas crateris
95.2%	Sulfurimonas crateris
95.2%	Sulfurimonas crateris
95.2%	Sulfurimonas crateris
95.2%	Sulfurimonas crateris
95.2%	Sulfurimonas crateris
95.2%	Sulfurimonas crateris
95.3%	Sulfurovum riftiae
95.2%	Arcobacter pacificus
95.2%	Arcobacter pacificus
95.2%	Arcobacter pacificus
95.2%	Arcobacter pacificus
95.2%	Arcobacter pacificus
95.2%	Arcobacter pacificus
95.2%	Arcobacter pacificus
95.2%	Hypnocyclicus thermotrophus
95.2%	Arcobacter lanthieri
95.2%	Arcobacter lanthieri
95.3%	Arcobacter lanthieri
95.2%	Arcobacter lanthieri
95.2%	Arcobacter lanthieri
95.2%	Arcobacter lanthieri
95.2%	Arcobacter lanthieri
95.2%	Arcobacter lanthieri
95.2%	Arcobacter lanthieri
95.2%	Arcobacter lanthieri
95.2%	Arcobacter lanthieri
95.2%	Arcobacter lanthieri
95.2%	Arcobacter lanthieri
95.2%	Arcobacter lanthieri
95.2%	Arcobacter lanthieri
95.2%	Arcobacter lanthieri
95.2%	Arcobacter lanthieri
95.2%	Arcobacter lanthieri
95.2%	Arcobacter lanthieri
95.2%	Arcobacter lanthieri
95.2%	Arcobacter lanthieri
95.2%	Arcobacter lanthieri
95.2%	Sulfurovum aggregans
95.2%	Sulfurovum aggregans
95.3%	Sulfurovum aggregans
95.2%	Sulfurovum aggregans
95.3%	Sulfurovum aggregans
95.2%	Sulfurovum aggregans
95.2%	Sulfurovum aggregans
95.3%	Sulfurovum aggregans
95.3%	Sulfurovum aggregans
95.2%	Sulfurimonas gotlandica
95.2%	Sulfurimonas gotlandica
95.2%	Sulfurimonas gotlandica
95.2%	Sulfurimonas gotlandica
95.2%	Sulfurimonas gotlandica
95.2%	Hydrogenovibrio halophilus
95.2%	Fusibacter paucivorans
95.2%	Fusibacter paucivorans
95.2%	Fusibacter paucivorans
95.2%	Fusibacter paucivorans
95.2%	Fusibacter paucivorans
95.2%	Fusibacter paucivorans
95.2%	Sulfurimonas crateris
95.2%	Sulfurimonas crateris
95.2%	Sulfurimonas crateris
94.7%	Paludibacter propionicigenes
94.7%	Paludibacter propionicigenes
94.9%	Pseudoarcobacter acticola
94.9%	Sulfurimonas crateris
94.9%	Sulfurimonas crateris
94.9%	Sulfurimonas crateris
94.9%	Sulfurimonas crateris
94.9%	Sulfurimonas crateris
94.9%	Sulfurimonas crateris
94.9%	Sulfurimonas crateris
95.8%	Sulfurimonas crateris
94.9%	Sulfurimonas crateris
94.9%	Sulfurimonas crateris
94.9%	Sulfurimonas crateris
94.9%	Sulfurimonas crateris
94.9%	Sulfurimonas crateris
94.9%	Sulfurimonas crateris
94.9%	Sulfurimonas crateris
94.9%	Sulfurimonas crateris
94.9%	Sulfurimonas crateris
94.9%	Sulfurimonas crateris
94.9%	Sulfurimonas crateris
94.9%	Sulfurimonas crateris
94.9%	Sulfurimonas crateris
94.9%	Sulfurimonas crateris
94.9%	Sulfurimonas crateris
94.9%	Sulfurimonas crateris
94.9%	Sulfurimonas crateris
94.9%	Sulfurimonas crateris
94.9%	Sulfurimonas crateris
94.9%	Sulfurimonas crateris
94.9%	Sulfurimonas crateris
94.9%	Sulfurimonas crateris
94.9%	Sulfurimonas crateris
94.9%	Sulfurimonas crateris
94.9%	Sulfurimonas crateris
94.9%	Sulfurimonas crateris
94.9%	Sulfurimonas crateris
94.9%	Sulfurimonas crateris
94.9%	Sulfurimonas crateris
94.9%	Sulfurimonas crateris
94.9%	Sulfurimonas crateris
94.9%	Sulfurimonas crateris
94.9%	Sulfurimonas crateris
94.9%	Sulfurimonas crateris
94.9%	Sulfurimonas crateris
94.9%	Sulfurimonas crateris
94.9%	Sulfurimonas crateris
94.9%	Sulfurimonas crateris
94.9%	Sulfurimonas crateris
94.9%	Sulfurimonas crateris
94.9%	Sulfurimonas crateris
94.9%	Sulfurimonas crateris
94.9%	Sulfurimonas crateris
94.9%	Sulfurimonas crateris
94.9%	Sulfurimonas crateris
94.9%	Sulfurimonas crateris
94.9%	Sulfurimonas crateris
94.9%	Sulfurimonas crateris
94.9%	Sulfurimonas crateris
94.9%	Sulfurimonas crateris
94.9%	Sulfurimonas crateris
94.9%	Sulfurimonas crateris
94.9%	Sulfurimonas crateris
94.9%	Sulfurimonas crateris
94.9%	Sulfurimonas crateris
94.9%	Sulfurimonas crateris
94.9%	Sulfurimonas crateris
94.9%	Sulfurimonas crateris
94.9%	Sulfurimonas crateris
94.9%	Sulfurimonas crateris
[truncated: 6,732 more rows]
