# Supplementary material for: Revealing the Microbiome of Four Different Thermal Springs in Turkey with Environmental DNA Metabarcoding
Source: Biology (Basel). 2022 Jun 30;11(7):998. doi: 10.3390/biology11070998 (PMC9311576; doi:10.3390/biology11070998)
Supplement: Supplementary file 1 [file biology-11-00998-s001.zip › Supplementary Table S3/515d.uniq.csv]

% Pairwise Identity	Organism
99.0%	Cobetia marina
99.0%	Oceanospirillum beijerinckii
98.9%	Shewanella carassii
98.9%	Arcobacter molluscorum
98.3%	Ruegeria sediminis
100.0%	Jiulongibacter sediminis
98.6%	Micrococcus luteus
100.0%	Francisella salimarina
100.0%	Arcobacter canalis
100.0%	Oceanospirillum sanctuarii
100.0%	Halomonas lutescens
98.3%	Halomonas lutescens
100.0%	Nissabacter archeti
100.0%	Desulfuromonas acetoxidans
100.0%	Exiguobacterium himgiriensis
100.0%	Halarcobacter bivalviorum
98.9%	Cobetia marina
100.0%	Oceanospirillum beijerinckii
100.0%	Providencia sneebia
100.0%	Desulfomicrobium baculatum
100.0%	Chlorobium chlorovibrioides
100.0%	Acinetobacter venetianus
100.0%	Staphylococcus aureus
100.0%	Streptococcus thermophilus
99.3%	Acetoanaerobium sticklandii
100.0%	Veillonella parvula
100.0%	Proteocatella sphenisci
100.0%	Staphylococcus aureus
99.6%	Corynebacterium ihumii
98.6%	Arcobacter ebronensis
100.0%	Thalassolituus marinus
99.6%	Francisella salimarina
99.6%	Francisella salimarina
99.6%	Francisella salimarina
99.6%	Devosia marina
99.6%	Seohaeicola nanhaiensis
99.6%	Seohaeicola nanhaiensis
99.6%	Seohaeicola nanhaiensis
99.6%	Acinetobacter johnsonii
99.6%	Acinetobacter johnsonii
99.6%	Arcobacter canalis
99.6%	Arcobacter canalis
99.6%	Arcobacter canalis
99.6%	Arcobacter canalis
99.6%	Shewanella carassii
99.6%	Shewanella carassii
99.6%	Nitrosopumilus cobalaminigenes
99.6%	Anaerotignum aminivorans
99.6%	Oceanospirillum sanctuarii
99.6%	Oceanospirillum sanctuarii
99.6%	Oceanospirillum sanctuarii
99.6%	Oceanospirillum sanctuarii
99.6%	Oceanospirillum sanctuarii
99.6%	Oceanospirillum sanctuarii
99.6%	Oceanospirillum sanctuarii
99.6%	Oceanospirillum sanctuarii
99.6%	Oceanospirillum sanctuarii
98.3%	Oceanospirillum sanctuarii
99.6%	Oceanospirillum sanctuarii
99.6%	Oceanospirillum sanctuarii
99.6%	Oceanospirillum sanctuarii
99.6%	Pseudactinotalea terrae
99.6%	Nocardioides cavernae
99.6%	Flavobacterium luticocti
99.6%	Halodesulfovibrio spirochaetisodalis
99.6%	Halodesulfovibrio spirochaetisodalis
99.6%	Halomonas lutescens
99.6%	Halomonas lutescens
99.6%	Halomonas lutescens
99.6%	Halomonas lutescens
99.6%	Halomonas lutescens
99.6%	Halomonas lutescens
99.6%	Pseudomonas caspiana
99.6%	Pseudomonas caspiana
99.6%	Vibrio cidicii
99.6%	Vibrio cidicii
99.6%	Vibrio cidicii
99.6%	Vibrio cidicii
99.6%	Halomonas sediminicola
99.6%	Halomonas sediminicola
99.6%	Pseudoalteromonas neustonica
99.6%	Pseudoalteromonas neustonica
99.6%	Marinomonas atlantica
99.6%	Alteromonas mediterranea
99.6%	Marivivens donghaensis
99.6%	Marivivens donghaensis
99.6%	Haloimpatiens lingqiaonensis
99.6%	Stappia carboxidovorans
99.6%	Stappia carboxidovorans
99.6%	Hoeflea olei
99.6%	Arcobacter ebronensis
97.9%	Arcobacter ebronensis
99.6%	Gemella taiwanensis
99.6%	Clostridium saccharobutylicum
99.6%	Clostridium saccharobutylicum
99.6%	Draconibacterium orientale
99.6%	Clostridium perfringens
99.6%	Clostridium perfringens
99.6%	Desulfuromonas acetoxidans
99.6%	Desulfuromonas acetoxidans
98.9%	Streptococcus thermophilus
99.6%	Exiguobacterium himgiriensis
99.6%	Exiguobacterium himgiriensis
99.6%	Exiguobacterium himgiriensis
99.6%	Exiguobacterium himgiriensis
99.6%	Exiguobacterium himgiriensis
99.6%	Arcobacter molluscorum
99.6%	Georgenia satyanarayanai
99.6%	Alteromonas australica
99.6%	Halarcobacter bivalviorum
99.6%	Halarcobacter bivalviorum
99.6%	Halarcobacter bivalviorum
99.6%	Halarcobacter bivalviorum
99.6%	Halarcobacter bivalviorum
99.6%	Halarcobacter bivalviorum
99.6%	Halarcobacter bivalviorum
99.6%	Thiobacillus sajanensis
99.6%	Cobetia marina
99.6%	Cobetia marina
99.6%	Cobetia marina
99.6%	Cobetia marina
99.6%	Cobetia marina
99.6%	Cobetia marina
99.6%	Marinomonas communis
99.6%	Oceanospirillum beijerinckii
99.6%	Oceanospirillum beijerinckii
99.6%	Oceanospirillum beijerinckii
99.6%	Oceanospirillum beijerinckii
99.6%	Oceanospirillum beijerinckii
99.6%	Oceanospirillum beijerinckii
99.6%	Oceanospirillum beijerinckii
99.6%	Oceanospirillum beijerinckii
99.6%	Oceanospirillum beijerinckii
99.6%	Anaerotignum propionicum
99.6%	Porphyromonas endodontalis
99.6%	Marivirga sericea
99.6%	Providencia sneebia
99.6%	Providencia sneebia
99.6%	Providencia sneebia
99.6%	Providencia sneebia
99.6%	Lautropia mirabilis
99.6%	Thiothrix fructosivorans
99.6%	Desulfocapsa sulfexigens
99.6%	Desulfomicrobium baculatum
99.6%	Marinobacter adhaerens
98.3%	Paludibacter propionicigenes
99.6%	Sulfuricurvum kujiense
99.6%	Chlorobium chlorovibrioides
99.6%	Chlorobium chlorovibrioides
99.6%	Chlorobium chlorovibrioides
99.6%	Desulfosarcina variabilis
99.6%	Seohaeicola saemankumensis
99.6%	Rhodobaca barguzinensis
99.6%	Idiomarina sediminum
99.6%	Idiomarina sediminum
99.6%	Idiomarina sediminum
99.6%	Idiomarina sediminum
99.6%	Luteimonas composti
99.6%	Luteimonas composti
99.6%	Thorsellia anophelis
99.6%	Acinetobacter venetianus
99.6%	Staphylococcus aureus
99.6%	Staphylococcus aureus
99.6%	Staphylococcus aureus
99.6%	Staphylococcus aureus
99.6%	Staphylococcus aureus
99.6%	Staphylococcus aureus
99.6%	Staphylococcus aureus
99.6%	Algicola bacteriolytica
99.6%	Hydrogenovibrio kuenenii
99.6%	Hydrogenovibrio thermophilus
99.6%	Hydrogenovibrio thermophilus
99.6%	Slackia exigua
99.6%	Oceanospirillum sanctuarii
99.6%	Oceanospirillum sanctuarii
99.6%	Alteromonas mediterranea
99.6%	Paenibacillus endophyticus
98.6%	Romboutsia sedimentorum
99.6%	Anaerococcus provencensis
99.6%	Streptococcus thermophilus
99.6%	Streptococcus thermophilus
99.6%	Streptococcus thermophilus
99.6%	Streptococcus constellatus
99.6%	Fusobacterium nucleatum
99.6%	Halarcobacter bivalviorum
99.6%	Rhizobium soli
99.6%	Cobetia marina
99.6%	Oceanospirillum beijerinckii
99.6%	Oceanospirillum beijerinckii
99.6%	Finegoldia magna
99.6%	Streptococcus sanguinis
99.6%	Fusibacter tunisiensis
99.6%	Providencia sneebia
99.6%	Providencia sneebia
99.6%	Sulfuricurvum kujiense
99.6%	Acinetobacter venetianus
99.6%	Fusibacter paucivorans
99.6%	Streptococcus periodonticum
97.6%	Psychrobacter muriicola
99.5%	Pseudenhygromyxa salsuginis
97.9%	Clostridium subterminale
99.6%	Streptococcus rubneri
97.9%	Paludibacter propionicigenes
99.3%	Francisella salimarina
99.3%	Francisella salimarina
99.3%	Francisella salimarina
99.3%	Francisella salimarina
99.3%	Francisella salimarina
99.3%	Devosia marina
99.3%	Ruegeria sediminis
99.3%	Ruegeria sediminis
99.3%	Ruegeria sediminis
99.3%	Ruegeria sediminis
99.3%	Seohaeicola nanhaiensis
99.3%	Seohaeicola nanhaiensis
99.3%	Seohaeicola nanhaiensis
99.3%	Seohaeicola nanhaiensis
99.3%	Seohaeicola nanhaiensis
99.3%	Seohaeicola nanhaiensis
99.3%	Seohaeicola nanhaiensis
99.3%	Brachybacterium vulturis
99.3%	Acinetobacter johnsonii
99.3%	Arcobacter canalis
99.3%	Arcobacter canalis
99.3%	Arcobacter canalis
99.3%	Arcobacter canalis
99.3%	Arcobacter canalis
99.3%	Arcobacter canalis
99.3%	Arcobacter canalis
99.3%	Roseovarius nitratireducens
99.3%	Actinotalea solisilvae
99.3%	Shewanella carassii
99.3%	Shewanella carassii
99.3%	Shewanella carassii
99.3%	Shewanella carassii
99.3%	Nitrosopumilus cobalaminigenes
99.3%	Nitrosopumilus cobalaminigenes
99.3%	Kocuria salina
99.3%	Phaeobacter piscinae
99.3%	Phaeobacter piscinae
99.3%	Ornithinimicrobium flavum
99.3%	Massilia glaciei
99.3%	Anaerotignum aminivorans
99.3%	Anaerotignum aminivorans
99.3%	Anaerotignum aminivorans
99.3%	Anaerotignum aminivorans
99.3%	Flavobacterium ardleyense
99.3%	Reyranella aquatilis
99.3%	Oceanospirillum sanctuarii
99.3%	Oceanospirillum sanctuarii
99.3%	Oceanospirillum sanctuarii
99.3%	Oceanospirillum sanctuarii
99.3%	Oceanospirillum sanctuarii
99.3%	Oceanospirillum sanctuarii
99.3%	Oceanospirillum sanctuarii
99.3%	Oceanospirillum sanctuarii
99.3%	Oceanospirillum sanctuarii
99.3%	Oceanospirillum sanctuarii
99.3%	Oceanospirillum sanctuarii
99.3%	Oceanospirillum sanctuarii
99.3%	Oceanospirillum sanctuarii
99.3%	Oceanospirillum sanctuarii
99.3%	Oceanospirillum sanctuarii
99.3%	Oceanospirillum sanctuarii
99.3%	Oceanospirillum sanctuarii
99.3%	Oceanospirillum sanctuarii
99.3%	Oceanospirillum sanctuarii
99.3%	Oceanospirillum sanctuarii
99.3%	Oceanospirillum sanctuarii
99.3%	Oceanospirillum sanctuarii
99.3%	Oceanospirillum sanctuarii
99.3%	Oceanospirillum sanctuarii
99.3%	Oceanospirillum sanctuarii
99.3%	Oceanospirillum sanctuarii
99.3%	Oceanospirillum sanctuarii
99.3%	Oceanospirillum sanctuarii
99.3%	Oceanospirillum sanctuarii
99.3%	Oceanospirillum sanctuarii
99.3%	Oceanospirillum sanctuarii
99.3%	Oceanospirillum sanctuarii
99.3%	Oceanospirillum sanctuarii
99.3%	Oceanospirillum sanctuarii
99.3%	Oceanospirillum sanctuarii
99.3%	Oceanospirillum sanctuarii
99.3%	Oceanospirillum sanctuarii
99.3%	Oceanospirillum sanctuarii
99.3%	Oceanospirillum sanctuarii
99.3%	Oceanospirillum sanctuarii
99.3%	Oceanospirillum sanctuarii
99.3%	Oceanospirillum sanctuarii
99.3%	Oceanospirillum sanctuarii
99.3%	Oceanospirillum sanctuarii
99.3%	Oceanospirillum sanctuarii
99.3%	Oceanospirillum sanctuarii
99.3%	Cysteiniphilum litorale
99.3%	Cysteiniphilum litorale
99.3%	Thioclava nitratireducens
99.3%	Leuconostoc mesenteroides
99.3%	Flavobacterium luticocti
99.3%	Flavobacterium luticocti
99.3%	Flavobacterium luticocti
99.3%	Flavobacterium luticocti
99.3%	Flavobacterium luticocti
99.3%	Flavobacterium luticocti
99.3%	Halodesulfovibrio spirochaetisodalis
99.3%	Halodesulfovibrio spirochaetisodalis
99.3%	Halomonas lutescens
99.3%	Halomonas lutescens
99.3%	Halomonas lutescens
99.3%	Halomonas lutescens
99.3%	Halomonas lutescens
99.3%	Halomonas lutescens
99.3%	Halomonas lutescens
99.3%	Halomonas lutescens
99.3%	Halomonas lutescens
99.3%	Halomonas lutescens
99.3%	Halomonas lutescens
99.3%	Halomonas lutescens
99.3%	Halomonas lutescens
99.3%	Halomonas lutescens
99.3%	Halomonas lutescens
99.3%	Halomonas lutescens
99.3%	Halomonas lutescens
99.3%	Halomonas lutescens
99.3%	Halomonas lutescens
99.3%	Halomonas lutescens
99.3%	Halomonas lutescens
99.3%	Halomonas lutescens
99.3%	Halomonas lutescens
99.3%	Halomonas lutescens
99.3%	Halomonas lutescens
99.3%	Halomonas lutescens
99.3%	Halomonas lutescens
99.3%	Pseudomonas caspiana
99.3%	Pseudomonas caspiana
99.3%	Vibrio cidicii
99.3%	Vibrio cidicii
99.3%	Vibrio cidicii
99.3%	Vibrio cidicii
99.3%	Vibrio cidicii
99.3%	Vibrio cidicii
99.3%	Vibrio cidicii
99.3%	Vibrio cidicii
99.3%	Vibrio cidicii
99.3%	Vibrio cidicii
99.3%	Vibrio cidicii
99.3%	Vibrio cidicii
99.3%	Pseudodesulfovibrio indicus
99.3%	Pseudodesulfovibrio indicus
99.3%	Halomonas sediminicola
99.3%	Thiomicrorhabdus hydrogeniphila
99.3%	Thiomicrorhabdus hydrogeniphila
99.3%	Pseudoalteromonas neustonica
99.3%	Pseudoalteromonas neustonica
99.3%	Marinomonas atlantica
99.3%	Marinomonas atlantica
99.3%	Marinomonas atlantica
99.3%	Marinomonas atlantica
99.3%	Marinomonas atlantica
99.3%	Marinomonas atlantica
99.3%	Marinomonas atlantica
99.3%	Marinomonas atlantica
99.3%	Pseudoalteromonas fenneropenaei
99.3%	Alteromonas mediterranea
99.3%	Alteromonas mediterranea
99.3%	Alteromonas mediterranea
99.3%	Alteromonas mediterranea
99.3%	Alteromonas mediterranea
99.3%	Alteromonas mediterranea
99.3%	Alteromonas mediterranea
99.3%	Alteromonas mediterranea
97.9%	Alteromonas mediterranea
99.3%	Alteromonas mediterranea
99.3%	Alteromonas mediterranea
99.3%	Marivivens donghaensis
99.3%	Marivivens donghaensis
99.3%	Marivivens donghaensis
99.3%	Marivivens donghaensis
99.3%	Marivivens donghaensis
99.3%	Marivivens donghaensis
99.3%	Marivivens donghaensis
99.3%	Marivivens donghaensis
99.3%	Marivivens donghaensis
99.3%	Stappia carboxidovorans
99.3%	Stappia carboxidovorans
99.3%	Nocardioides glacieisoli
99.3%	Vibrio hyugaensis
99.3%	Halovulum dunhuangense
99.3%	Rheinheimera japonica
99.3%	Rheinheimera japonica
99.3%	Rheinheimera japonica
99.3%	Rheinheimera japonica
99.3%	Aeromonas lacus
99.3%	Hoeflea olei
99.3%	Hoeflea olei
99.3%	Draconibacterium sediminis
99.3%	Halodurantibacterium flavum
99.3%	Arcobacter ebronensis
99.3%	Marmoricola solisilvae
99.3%	Confluentimicrobium lipolyticum
99.3%	Confluentimicrobium lipolyticum
99.3%	Erythrobacter lutimaris
99.3%	Brevundimonas denitrificans
99.3%	Vagococcus entomophilus
99.3%	Sulfurovum aggregans
99.3%	Sulfurovum aggregans
99.3%	Clostridium saccharobutylicum
99.3%	Clostridium perfringens
99.3%	Clostridium perfringens
99.3%	Desulfuromonas acetoxidans
99.3%	Desulfuromonas acetoxidans
99.3%	Desulfuromonas acetoxidans
99.3%	Desulfuromonas acetoxidans
99.3%	Desulfuromonas acetoxidans
99.3%	Desulfuromonas acetoxidans
99.3%	Desulfuromonas acetoxidans
99.6%	Streptococcus thermophilus
99.3%	Hydrogenovibrio crunogenus
99.3%	Exiguobacterium himgiriensis
99.3%	Exiguobacterium himgiriensis
99.3%	Exiguobacterium himgiriensis
99.3%	Exiguobacterium himgiriensis
99.3%	Exiguobacterium himgiriensis
99.3%	Exiguobacterium himgiriensis
99.3%	Exiguobacterium himgiriensis
99.3%	Exiguobacterium himgiriensis
99.3%	Exiguobacterium himgiriensis
99.3%	Exiguobacterium himgiriensis
99.3%	Exiguobacterium himgiriensis
99.3%	Exiguobacterium himgiriensis
99.3%	Exiguobacterium himgiriensis
99.3%	Exiguobacterium himgiriensis
99.3%	Exiguobacterium himgiriensis
99.3%	Exiguobacterium himgiriensis
99.3%	Exiguobacterium himgiriensis
99.3%	Vibrio fluvialis
99.3%	Flavobacterium limnosediminis
99.3%	Thiothrix unzii
99.3%	Thiothrix nivea
99.3%	Pseudodesulfovibrio piezophilus
99.3%	Arcobacter molluscorum
99.3%	Arcobacter molluscorum
99.3%	Arcobacter molluscorum
99.3%	Arcobacter molluscorum
99.3%	Arcobacter molluscorum
99.3%	Arcobacter molluscorum
99.3%	Arcobacter molluscorum
99.3%	Arcobacter molluscorum
99.3%	Arcobacter molluscorum
99.3%	Massilia suwonensis
99.3%	Halodesulfovibrio aestuarii
99.3%	Alteromonas australica
99.3%	Alteromonas australica
99.3%	Alteromonas australica
99.3%	Alteromonas australica
99.3%	Halarcobacter bivalviorum
99.3%	Halarcobacter bivalviorum
99.3%	Halarcobacter bivalviorum
99.3%	Halarcobacter bivalviorum
99.3%	Halarcobacter bivalviorum
99.3%	Halarcobacter bivalviorum
99.3%	Halarcobacter bivalviorum
99.3%	Halarcobacter bivalviorum
99.3%	Halarcobacter bivalviorum
99.3%	Halarcobacter bivalviorum
99.3%	Halarcobacter bivalviorum
99.3%	Halarcobacter bivalviorum
99.3%	Halarcobacter bivalviorum
99.3%	Halarcobacter bivalviorum
99.3%	Halarcobacter bivalviorum
99.3%	Halarcobacter bivalviorum
99.3%	Stappia indica
99.3%	Stappia indica
99.3%	Thiothrix caldifontis
97.9%	Chlorobaculum macestae
99.3%	Rhizobium soli
99.3%	Desulfoluna spongiiphila
99.3%	Stappia conradae
99.3%	Stappia conradae
99.3%	Thiobacillus sajanensis
99.3%	Thiobacillus sajanensis
99.3%	Methylobacterium goesingense
99.3%	Methylobacterium goesingense
99.3%	Pseudomonas oleovorans
99.3%	Cobetia marina
99.3%	Cobetia marina
99.3%	Cobetia marina
99.3%	Cobetia marina
99.3%	Cobetia marina
99.3%	Cobetia marina
99.3%	Cobetia marina
99.3%	Cobetia marina
99.3%	Cobetia marina
99.3%	Cobetia marina
99.3%	Cobetia marina
99.3%	Cobetia marina
99.3%	Cobetia marina
99.3%	Cobetia marina
99.3%	Cobetia marina
99.3%	Cobetia marina
99.3%	Cobetia marina
99.3%	Cobetia marina
99.3%	Cobetia marina
99.3%	Hydrogenophaga taeniospiralis
99.3%	Phenylobacterium koreense
99.3%	Marinomonas communis
99.3%	Halolactibacillus miurensis
99.3%	Labrenzia aggregata
99.3%	Oceanospirillum beijerinckii
99.3%	Oceanospirillum beijerinckii
99.3%	Oceanospirillum beijerinckii
99.3%	Oceanospirillum beijerinckii
99.3%	Oceanospirillum beijerinckii
99.3%	Oceanospirillum beijerinckii
99.3%	Oceanospirillum beijerinckii
99.6%	Oceanospirillum beijerinckii
99.3%	Oceanospirillum beijerinckii
99.3%	Oceanospirillum beijerinckii
99.3%	Oceanospirillum beijerinckii
99.3%	Oceanospirillum beijerinckii
99.3%	Oceanospirillum beijerinckii
99.3%	Oceanospirillum beijerinckii
99.3%	Oceanospirillum beijerinckii
99.3%	Oceanospirillum beijerinckii
99.3%	Oceanospirillum beijerinckii
99.3%	Oceanospirillum beijerinckii
99.3%	Oceanospirillum beijerinckii
99.3%	Oceanospirillum beijerinckii
99.3%	Oceanospirillum beijerinckii
99.3%	Oceanospirillum beijerinckii
99.3%	Morganella morganii
99.3%	Morganella morganii
99.3%	Anaerotignum propionicum
99.3%	Anaerotignum propionicum
99.3%	Anaerotignum propionicum
99.3%	Clostridium butyricum
99.3%	Clostridium butyricum
99.3%	Clostridium butyricum
99.3%	Clostridium butyricum
99.3%	Bacteroides graminisolvens
99.3%	Bacteroides graminisolvens
99.3%	Tepidimonas fonticaldi
99.3%	Sulfurospirillum alkalitolerans
99.3%	Methylobacterium phyllostachyos
99.3%	Providencia sneebia
99.3%	Providencia sneebia
99.3%	Providencia sneebia
99.3%	Providencia sneebia
99.3%	Providencia sneebia
99.3%	Thiothrix fructosivorans
99.3%	Desulfovibrio salexigens
99.3%	Desulfovibrio salexigens
99.3%	Desulfovibrio salexigens
97.9%	Desulfocapsa sulfexigens
99.3%	Staphylococcus saprophyticus
99.3%	Desulfomicrobium baculatum
99.3%	Desulfomicrobium baculatum
99.3%	Bacteroides fragilis
99.3%	Marinobacter adhaerens
99.3%	Methylotenera versatilis
99.3%	Methylotenera versatilis
99.3%	Methylotenera versatilis
99.3%	Marinobacter hydrocarbonoclasticus
99.3%	Marinobacter hydrocarbonoclasticus
99.3%	Marinobacter hydrocarbonoclasticus
99.3%	Marinobacter hydrocarbonoclasticus
99.3%	Sulfuricurvum kujiense
99.3%	Acidithiobacillus thiooxidans
99.3%	Chlorobium chlorovibrioides
99.3%	Chlorobium chlorovibrioides
99.3%	Chlorobium chlorovibrioides
99.3%	Chlorobium chlorovibrioides
99.3%	Chlorobium chlorovibrioides
99.3%	Chlorobium chlorovibrioides
99.3%	Chlorobium chlorovibrioides
99.3%	Chlorobium chlorovibrioides
99.3%	Chlorobium chlorovibrioides
99.3%	Desulfosarcina variabilis
99.3%	Marinifilum fragile
99.3%	Marinifilum fragile
99.3%	Vibrio porteresiae
99.3%	Idiomarina sediminum
99.3%	Idiomarina sediminum
99.3%	Idiomarina sediminum
99.3%	Idiomarina sediminum
99.3%	Pelobacter seleniigenes
99.3%	Luteimonas composti
99.3%	Skermanella aerolata
97.9%	Cohaesibacter gelatinilyticus
99.3%	Kordiimonas gwangyangensis
99.3%	Leuconostoc carnosum
99.3%	Leuconostoc carnosum
99.3%	Staphylococcus aureus
99.3%	Staphylococcus aureus
99.3%	Staphylococcus aureus
99.3%	Staphylococcus aureus
99.3%	Staphylococcus aureus
99.3%	Staphylococcus aureus
99.3%	Staphylococcus aureus
99.3%	Staphylococcus aureus
99.3%	Staphylococcus aureus
99.3%	Staphylococcus aureus
99.3%	Staphylococcus aureus
99.3%	Staphylococcus aureus
99.3%	Staphylococcus aureus
99.3%	Staphylococcus aureus
99.3%	Staphylococcus aureus
99.3%	Staphylococcus aureus
99.3%	Algicola bacteriolytica
99.3%	Algicola bacteriolytica
99.3%	Algicola bacteriolytica
99.3%	Algicola bacteriolytica
99.3%	Algicola bacteriolytica
99.3%	Algicola bacteriolytica
99.3%	Hydrogenovibrio marinus
99.3%	Hydrogenovibrio marinus
99.3%	Hydrogenovibrio marinus
99.3%	Hydrogenovibrio marinus
99.3%	Hydrogenovibrio marinus
99.3%	Hydrogenovibrio marinus
99.3%	Hydrogenovibrio marinus
99.3%	Hydrogenovibrio marinus
99.3%	Hydrogenovibrio marinus
99.3%	Hydrogenovibrio kuenenii
99.3%	Hydrogenovibrio kuenenii
99.3%	Hydrogenovibrio kuenenii
99.3%	Hydrogenovibrio kuenenii
99.3%	Hydrogenovibrio kuenenii
99.3%	Hydrogenovibrio thermophilus
99.3%	Hydrogenovibrio thermophilus
99.3%	Hydrogenovibrio thermophilus
99.3%	Hyphomonas jannaschiana
99.3%	Marinobacterium stanieri
99.3%	Francisella salimarina
99.3%	Francisella salimarina
99.3%	Streptococcus periodonticum
99.3%	Streptococcus periodonticum
99.3%	Streptococcus periodonticum
99.3%	Streptococcus periodonticum
99.3%	Arcobacter canalis
99.3%	Arcobacter canalis
99.3%	Shewanella carassii
99.3%	Shewanella carassii
99.3%	Phaeobacter piscinae
99.3%	Oceanospirillum sanctuarii
99.3%	Oceanospirillum sanctuarii
99.3%	Oceanospirillum sanctuarii
99.3%	Oceanospirillum sanctuarii
99.3%	Oceanospirillum sanctuarii
99.3%	Cysteiniphilum litorale
99.3%	Thioclava nitratireducens
99.3%	Halodesulfovibrio spirochaetisodalis
99.3%	Vibrio cidicii
99.3%	Vibrio cidicii
99.3%	Vibrio cidicii
99.3%	Marinomonas atlantica
99.3%	Pseudoalteromonas fenneropenaei
99.3%	Marivivens donghaensis
99.3%	Marivivens donghaensis
99.3%	Negativicoccus massiliensis
99.3%	Negativicoccus massiliensis
97.9%	Arcobacter ebronensis
99.3%	Romboutsia sedimentorum
99.3%	Romboutsia sedimentorum
99.3%	Romboutsia sedimentorum
99.3%	Cellulomonas massiliensis
99.3%	Streptococcus thermophilus
99.3%	Streptococcus thermophilus
99.3%	Streptococcus thermophilus
99.3%	Streptococcus thermophilus
99.3%	Streptococcus thermophilus
99.3%	Streptococcus thermophilus
99.3%	Streptococcus thermophilus
99.3%	Streptococcus thermophilus
99.3%	Streptococcus thermophilus
99.3%	Streptococcus thermophilus
99.3%	Streptococcus thermophilus
99.3%	Streptococcus thermophilus
99.6%	Streptococcus thermophilus
99.3%	Exiguobacterium himgiriensis
99.3%	Exiguobacterium himgiriensis
99.3%	Exiguobacterium himgiriensis
99.3%	Fusobacterium mortiferum
99.3%	Fusobacterium mortiferum
99.3%	Streptococcus lactarius
97.9%	Arcobacter molluscorum
99.3%	Alteromonas australica
99.3%	Halarcobacter bivalviorum
99.3%	Halarcobacter bivalviorum
99.3%	Helicobacter pullorum
99.3%	Dethiosulfovibrio salsuginis
99.3%	Chlorobaculum macestae
99.3%	Cobetia marina
99.3%	Cobetia marina
99.3%	Marinomonas communis
99.3%	Oceanospirillum beijerinckii
99.3%	Oceanospirillum beijerinckii
99.3%	Terasakiella pusilla
99.3%	Morganella morganii
99.3%	Finegoldia magna
99.3%	Mariniflexile jejuense
99.3%	Pseudorhodobacter wandonensis
99.3%	Fusibacter tunisiensis
99.3%	Fusibacter tunisiensis
99.3%	Chlorobium chlorovibrioides
99.3%	Chlorobium chlorovibrioides
99.3%	Skermanella aerolata
99.3%	Alteromonas genovensis
99.3%	Acinetobacter venetianus
99.3%	Algicola bacteriolytica
99.3%	Algicola bacteriolytica
99.3%	Desulfuromusa succinoxidans
99.3%	Desulfuromusa succinoxidans
99.3%	Desulfuromusa succinoxidans
99.3%	Hydrogenovibrio kuenenii
99.3%	Fusibacter paucivorans
99.3%	Fusibacter paucivorans
99.3%	Fusibacter paucivorans
99.3%	Fusibacter paucivorans
99.3%	Fusibacter paucivorans
99.3%	Fusibacter paucivorans
99.3%	Streptococcus periodonticum
99.3%	Oceanospirillum sanctuarii
99.3%	Oceanospirillum sanctuarii
97.6%	Altererythrobacter soli
99.3%	Flavobacterium luticocti
99.3%	Halomonas lutescens
99.3%	Pseudoalteromonas neustonica
99.3%	Marivivens donghaensis
100.0%	Corynebacterium ihumii
99.3%	Peptoclostridium litorale
99.3%	Streptococcus thermophilus
99.3%	Vibrio fluvialis
99.3%	Cobetia marina
99.1%	Pseudenhygromyxa salsuginis
99.3%	Fusibacter paucivorans
98.9%	Francisella salimarina
98.9%	Francisella salimarina
98.9%	Francisella salimarina
98.9%	Francisella salimarina
98.9%	Francisella salimarina
98.9%	Francisella salimarina
98.9%	Francisella salimarina
98.9%	Ruegeria sediminis
98.9%	Ruegeria sediminis
98.9%	Ruegeria sediminis
98.9%	Ruegeria sediminis
98.9%	Ruegeria sediminis
98.9%	Deinococcus rubrus
98.9%	Seohaeicola nanhaiensis
98.9%	Seohaeicola nanhaiensis
98.9%	Seohaeicola nanhaiensis
98.9%	Mesoflavibacter profundi
98.9%	Mesoflavibacter profundi
98.9%	Paracoccus pueri
98.9%	Acinetobacter johnsonii
98.9%	Acinetobacter johnsonii
98.9%	Acinetobacter johnsonii
98.9%	Arcobacter canalis
98.9%	Arcobacter canalis
98.9%	Arcobacter canalis
98.9%	Arcobacter canalis
98.9%	Roseovarius nitratireducens
98.9%	Aureimonas populi
98.9%	Aureimonas populi
98.9%	Shewanella carassii
98.9%	Shewanella carassii
98.9%	Shewanella carassii
98.9%	Shewanella carassii
98.9%	Shewanella carassii
98.9%	Shewanella carassii
98.9%	Nitrosopumilus cobalaminigenes
98.9%	Kocuria salina
98.9%	Phaeobacter piscinae
98.9%	Phaeobacter piscinae
98.9%	Massilia glaciei
98.9%	Anaerotignum aminivorans
98.9%	Flavobacterium ardleyense
98.9%	Flavobacterium ardleyense
98.9%	Flavobacterium ardleyense
98.9%	Flavobacterium ardleyense
98.9%	Oceanospirillum sanctuarii
98.9%	Oceanospirillum sanctuarii
98.9%	Oceanospirillum sanctuarii
98.9%	Oceanospirillum sanctuarii
98.9%	Oceanospirillum sanctuarii
98.9%	Oceanospirillum sanctuarii
98.9%	Oceanospirillum sanctuarii
98.9%	Oceanospirillum sanctuarii
98.9%	Oceanospirillum sanctuarii
98.9%	Oceanospirillum sanctuarii
98.9%	Oceanospirillum sanctuarii
98.9%	Oceanospirillum sanctuarii
98.9%	Oceanospirillum sanctuarii
98.9%	Oceanospirillum sanctuarii
98.9%	Oceanospirillum sanctuarii
98.9%	Oceanospirillum sanctuarii
98.9%	Oceanospirillum sanctuarii
98.9%	Oceanospirillum sanctuarii
98.9%	Oceanospirillum sanctuarii
98.9%	Oceanospirillum sanctuarii
97.6%	Oceanospirillum sanctuarii
98.9%	Oceanospirillum sanctuarii
98.9%	Oceanospirillum sanctuarii
98.9%	Oceanospirillum sanctuarii
100.0%	Oceanospirillum sanctuarii
100.0%	Oceanospirillum sanctuarii
98.9%	Oceanospirillum sanctuarii
98.9%	Oceanospirillum sanctuarii
98.9%	Oceanospirillum sanctuarii
98.9%	Oceanospirillum sanctuarii
98.9%	Oceanospirillum sanctuarii
98.9%	Oceanospirillum sanctuarii
98.9%	Oceanospirillum sanctuarii
98.9%	Oceanospirillum sanctuarii
98.9%	Oceanospirillum sanctuarii
98.9%	Oceanospirillum sanctuarii
98.9%	Oceanospirillum sanctuarii
98.9%	Oceanospirillum sanctuarii
98.9%	Oceanospirillum sanctuarii
98.9%	Oceanospirillum sanctuarii
98.9%	Oceanospirillum sanctuarii
98.9%	Oceanospirillum sanctuarii
100.0%	Oceanospirillum sanctuarii
98.9%	Oceanospirillum sanctuarii
98.9%	Oceanospirillum sanctuarii
98.9%	Oceanospirillum sanctuarii
98.9%	Oceanospirillum sanctuarii
98.9%	Oceanospirillum sanctuarii
98.9%	Oceanospirillum sanctuarii
98.9%	Oceanospirillum sanctuarii
98.9%	Oceanospirillum sanctuarii
98.9%	Oceanospirillum sanctuarii
98.9%	Oceanospirillum sanctuarii
98.9%	Oceanospirillum sanctuarii
98.9%	Oceanospirillum sanctuarii
98.9%	Oceanospirillum sanctuarii
98.9%	Oceanospirillum sanctuarii
98.9%	Oceanospirillum sanctuarii
98.9%	Oceanospirillum sanctuarii
98.9%	Oceanospirillum sanctuarii
98.9%	Oceanospirillum sanctuarii
98.9%	Cysteiniphilum litorale
98.9%	Cysteiniphilum litorale
98.9%	Cysteiniphilum litorale
98.9%	Cysteiniphilum litorale
98.9%	Cysteiniphilum litorale
98.9%	Thioclava nitratireducens
98.9%	Thioclava nitratireducens
98.9%	Altererythrobacter soli
98.9%	Flavobacterium luticocti
98.9%	Flavobacterium luticocti
98.9%	Flavobacterium luticocti
98.9%	Flavobacterium luticocti
98.9%	Flavobacterium luticocti
98.9%	Flavobacterium luticocti
98.9%	Flavobacterium luticocti
98.9%	Halodesulfovibrio spirochaetisodalis
98.9%	Halodesulfovibrio spirochaetisodalis
98.9%	Halomonas lutescens
98.9%	Halomonas lutescens
98.9%	Halomonas lutescens
98.9%	Halomonas lutescens
98.9%	Halomonas lutescens
98.9%	Halomonas lutescens
98.9%	Halomonas lutescens
98.9%	Halomonas lutescens
98.9%	Halomonas lutescens
98.9%	Halomonas lutescens
98.9%	Halomonas lutescens
98.9%	Halomonas lutescens
98.9%	Halomonas lutescens
98.9%	Halomonas lutescens
98.9%	Halomonas lutescens
98.9%	Halomonas lutescens
98.9%	Halomonas lutescens
98.9%	Halomonas lutescens
98.9%	Halomonas lutescens
98.9%	Halomonas lutescens
98.9%	Halomonas lutescens
98.9%	Halomonas lutescens
98.9%	Halomonas lutescens
98.9%	Halomonas lutescens
98.9%	Halomonas lutescens
98.9%	Halomonas lutescens
98.9%	Halomonas lutescens
98.9%	Halomonas lutescens
98.9%	Halomonas lutescens
98.9%	Halomonas lutescens
98.9%	Halomonas lutescens
98.9%	Halomonas lutescens
98.9%	Halomonas lutescens
98.9%	Halomonas lutescens
98.9%	Halomonas lutescens
98.9%	Halomonas lutescens
98.9%	Halomonas lutescens
98.9%	Halomonas lutescens
98.9%	Halomonas lutescens
98.9%	Halomonas lutescens
98.9%	Halomonas lutescens
98.9%	Halomonas lutescens
98.9%	Halomonas lutescens
98.9%	Halomonas lutescens
98.9%	Halomonas lutescens
98.9%	Halomonas lutescens
98.9%	Vibrio cidicii
98.9%	Vibrio cidicii
98.9%	Vibrio cidicii
98.9%	Vibrio cidicii
98.9%	Vibrio cidicii
98.9%	Vibrio cidicii
98.9%	Vibrio cidicii
98.9%	Vibrio cidicii
98.9%	Vibrio cidicii
98.9%	Vibrio cidicii
98.9%	Vibrio cidicii
98.9%	Vibrio cidicii
98.9%	Vibrio cidicii
98.9%	Vibrio cidicii
98.9%	Vibrio cidicii
98.9%	Vibrio cidicii
98.9%	Vibrio cidicii
98.9%	Vibrio cidicii
98.9%	Halomonas sediminicola
98.9%	Halomonas sediminicola
100.0%	Thiomicrorhabdus hydrogeniphila
98.9%	Thiomicrorhabdus hydrogeniphila
98.9%	Pseudoalteromonas neustonica
98.9%	Pseudoalteromonas neustonica
98.9%	Pseudoalteromonas neustonica
98.9%	Pseudoalteromonas neustonica
98.9%	Pseudoalteromonas neustonica
98.9%	Pseudoalteromonas neustonica
98.9%	Pseudoalteromonas neustonica
98.9%	Pseudoalteromonas neustonica
98.9%	Pseudoalteromonas neustonica
98.9%	Marinomonas atlantica
98.9%	Marinomonas atlantica
98.9%	Marinomonas atlantica
98.9%	Marinomonas atlantica
98.9%	Marinomonas atlantica
98.9%	Marinomonas atlantica
98.9%	Marinomonas atlantica
98.9%	Seohaeicola zhoushanensis
98.9%	Pseudoalteromonas fenneropenaei
98.9%	Pseudoalteromonas fenneropenaei
98.9%	Alteromonas mediterranea
98.9%	Alteromonas mediterranea
98.9%	Alteromonas mediterranea
98.9%	Alteromonas mediterranea
98.9%	Alteromonas mediterranea
98.9%	Alteromonas mediterranea
98.9%	Alteromonas mediterranea
98.9%	Alteromonas mediterranea
98.9%	Alteromonas mediterranea
98.9%	Alteromonas mediterranea
98.9%	Alteromonas mediterranea
98.9%	Alteromonas mediterranea
98.9%	Marivivens donghaensis
98.9%	Marivivens donghaensis
98.9%	Marivivens donghaensis
98.9%	Marivivens donghaensis
98.9%	Marivivens donghaensis
98.9%	Marivivens donghaensis
98.9%	Marivivens donghaensis
98.9%	Marivivens donghaensis
98.9%	Marivivens donghaensis
98.9%	Marivivens donghaensis
98.9%	Haloimpatiens lingqiaonensis
98.9%	Haloimpatiens lingqiaonensis
98.9%	Haloimpatiens lingqiaonensis
98.9%	Haloimpatiens lingqiaonensis
98.9%	Marimicrobium arenosum
98.9%	Stappia carboxidovorans
98.9%	Cutibacterium acnes
98.9%	Cutibacterium acnes
98.9%	Cutibacterium acnes
98.9%	Aliiroseovarius zhejiangensis
98.9%	Rheinheimera japonica
98.9%	Rheinheimera japonica
98.9%	Arcobacter lanthieri
98.9%	Hoeflea olei
98.9%	Hoeflea olei
98.9%	Hoeflea olei
98.9%	Draconibacterium sediminis
98.9%	Draconibacterium sediminis
98.9%	Draconibacterium sediminis
98.9%	Halodurantibacterium flavum
98.9%	Halodurantibacterium flavum
98.9%	Halodurantibacterium flavum
98.9%	Arcobacter ebronensis
98.9%	Arcobacter ebronensis
98.9%	Arcobacter ebronensis
98.9%	Arcobacter ebronensis
98.9%	Arcobacter ebronensis
98.9%	Arcobacter ebronensis
98.9%	Arcobacter ebronensis
98.9%	Arcobacter ebronensis
98.9%	Arcobacter ebronensis
98.9%	Arcobacter ebronensis
98.9%	Tepidicaulis marinus
98.9%	Erythrobacter lutimaris
98.9%	Erythrobacter lutimaris
98.9%	Methylomonas lenta
98.9%	Sulfurovum aggregans
98.9%	Sulfurovum aggregans
98.9%	Sulfurovum aggregans
98.9%	Sulfurovum aggregans
98.9%	Sulfurovum aggregans
98.9%	Sulfurovum aggregans
98.9%	Sulfurovum aggregans
98.9%	Sulfurovum aggregans
98.9%	Sulfurovum aggregans
98.9%	Cellulomonas massiliensis
98.9%	Clostridium senegalense
98.9%	Clostridium saccharobutylicum
98.9%	Clostridium saccharobutylicum
98.9%	Snodgrassella alvi
98.9%	Snodgrassella alvi
98.9%	Clostridium perfringens
98.9%	Clostridium perfringens
98.9%	Congregibacter litoralis
98.9%	Desulfuromonas acetoxidans
98.9%	Desulfuromonas acetoxidans
98.9%	Desulfuromonas acetoxidans
98.9%	Desulfuromonas acetoxidans
98.9%	Desulfuromonas acetoxidans
98.9%	Desulfuromonas acetoxidans
98.9%	Desulfuromonas acetoxidans
98.9%	Chlorobium ferrooxidans
98.9%	Exiguobacterium himgiriensis
98.9%	Exiguobacterium himgiriensis
98.9%	Exiguobacterium himgiriensis
98.9%	Exiguobacterium himgiriensis
98.9%	Exiguobacterium himgiriensis
98.9%	Exiguobacterium himgiriensis
98.9%	Exiguobacterium himgiriensis
98.9%	Exiguobacterium himgiriensis
98.9%	Exiguobacterium himgiriensis
98.9%	Exiguobacterium himgiriensis
98.9%	Exiguobacterium himgiriensis
98.9%	Exiguobacterium himgiriensis
98.9%	Exiguobacterium himgiriensis
98.9%	Exiguobacterium himgiriensis
98.9%	Exiguobacterium himgiriensis
98.9%	Exiguobacterium himgiriensis
98.9%	Exiguobacterium himgiriensis
98.9%	Exiguobacterium himgiriensis
98.9%	Exiguobacterium himgiriensis
98.9%	Exiguobacterium himgiriensis
98.9%	Exiguobacterium himgiriensis
98.9%	Exiguobacterium himgiriensis
98.9%	Vibrio fluvialis
98.9%	Novosphingobium barchaimii
98.9%	Oscillibacter ruminantium
98.9%	Oscillibacter ruminantium
98.9%	Thiothrix nivea
98.9%	Thiothrix nivea
98.9%	Thiothrix nivea
98.9%	Thiothrix nivea
98.9%	Thiothrix nivea
98.9%	Sphingomonas endophytica
98.9%	Castellaniella daejeonensis
98.9%	Arcobacter molluscorum
98.9%	Arcobacter molluscorum
98.9%	Arcobacter molluscorum
98.9%	Arcobacter molluscorum
98.9%	Arcobacter molluscorum
98.9%	Arcobacter molluscorum
98.9%	Arcobacter molluscorum
98.9%	Arcobacter molluscorum
98.9%	Arcobacter molluscorum
98.9%	Arcobacter molluscorum
98.9%	Arcobacter molluscorum
98.9%	Arcobacter molluscorum
98.9%	Arcobacter molluscorum
98.9%	Arcobacter molluscorum
98.9%	Arcobacter molluscorum
98.9%	Arcobacter molluscorum
98.9%	Arcobacter molluscorum
98.9%	Arcobacter molluscorum
98.9%	Arcobacter molluscorum
98.9%	Arcobacter molluscorum
98.9%	Arcobacter molluscorum
98.9%	Arcobacter molluscorum
98.9%	Arcobacter molluscorum
98.9%	Arcobacter molluscorum
98.9%	Georgenia satyanarayanai
98.9%	Gallaecimonas pentaromativorans
98.9%	Ruegeria marina
98.9%	Halodesulfovibrio aestuarii
98.9%	Halodesulfovibrio aestuarii
98.9%	Halodesulfovibrio aestuarii
98.9%	Alteromonas australica
98.9%	Alteromonas australica
98.9%	Alteromonas australica
98.9%	Alteromonas australica
98.9%	Alteromonas australica
98.9%	Alteromonas australica
98.9%	Alteromonas australica
98.9%	Alteromonas australica
98.9%	Alteromonas australica
98.9%	Alteromonas australica
98.9%	Alteromonas australica
98.9%	Alteromonas australica
98.9%	Halarcobacter bivalviorum
98.9%	Halarcobacter bivalviorum
98.9%	Halarcobacter bivalviorum
98.9%	Halarcobacter bivalviorum
98.9%	Halarcobacter bivalviorum
98.9%	Halarcobacter bivalviorum
98.9%	Halarcobacter bivalviorum
98.9%	Halarcobacter bivalviorum
98.9%	Halarcobacter bivalviorum
98.9%	Halarcobacter bivalviorum
98.9%	Halarcobacter bivalviorum
98.9%	Halarcobacter bivalviorum
98.9%	Halarcobacter bivalviorum
98.9%	Halarcobacter bivalviorum
100.0%	Halarcobacter bivalviorum
98.9%	Halarcobacter bivalviorum
98.9%	Halarcobacter bivalviorum
98.9%	Halarcobacter bivalviorum
98.9%	Halarcobacter bivalviorum
98.9%	Halarcobacter bivalviorum
98.9%	Halarcobacter bivalviorum
98.9%	Halarcobacter bivalviorum
98.9%	Halarcobacter bivalviorum
98.9%	Halarcobacter bivalviorum
98.9%	Halarcobacter bivalviorum
98.9%	Thiothrix lacustris
98.9%	Thiothrix lacustris
98.9%	Acinetobacter septicus
98.9%	Chlorobaculum macestae
98.9%	Chlorobaculum macestae
98.9%	Chlorobaculum macestae
98.9%	Chlorobaculum macestae
98.9%	Chlorobaculum macestae
98.9%	Chlorobaculum macestae
98.9%	Desulfoluna spongiiphila
98.9%	Desulfoluna spongiiphila
98.9%	Desulfoluna spongiiphila
98.9%	Stappia conradae
98.9%	Roseivivax halodurans
98.9%	Thiobacillus sajanensis
98.9%	Marinobacterium georgiense
98.9%	Cobetia marina
98.9%	Cobetia marina
98.9%	Cobetia marina
98.9%	Cobetia marina
98.9%	Cobetia marina
98.9%	Cobetia marina
98.9%	Cobetia marina
98.9%	Cobetia marina
98.9%	Cobetia marina
98.9%	Cobetia marina
98.9%	Cobetia marina
98.9%	Cobetia marina
98.9%	Cobetia marina
98.9%	Cobetia marina
98.9%	Cobetia marina
98.9%	Cobetia marina
98.9%	Cobetia marina
98.9%	Cobetia marina
98.9%	Cobetia marina
98.9%	Cobetia marina
98.9%	Cobetia marina
98.9%	Cobetia marina
98.9%	Cobetia marina
98.9%	Cobetia marina
98.9%	Cobetia marina
98.9%	Cobetia marina
98.9%	Cobetia marina
98.9%	Cobetia marina
98.9%	Cobetia marina
98.9%	Cobetia marina
98.9%	Cobetia marina
98.9%	Cobetia marina
98.9%	Cobetia marina
98.9%	Cobetia marina
98.9%	Conchiformibius kuhniae
98.9%	Marinomonas communis
98.9%	Marinomonas communis
98.9%	Labrenzia aggregata
98.9%	Labrenzia aggregata
98.9%	Oceanospirillum beijerinckii
98.9%	Oceanospirillum beijerinckii
98.9%	Oceanospirillum beijerinckii
98.9%	Oceanospirillum beijerinckii
98.9%	Oceanospirillum beijerinckii
98.9%	Oceanospirillum beijerinckii
98.9%	Oceanospirillum beijerinckii
98.9%	Oceanospirillum beijerinckii
98.9%	Oceanospirillum beijerinckii
98.9%	Oceanospirillum beijerinckii
98.9%	Oceanospirillum beijerinckii
98.9%	Oceanospirillum beijerinckii
98.9%	Oceanospirillum beijerinckii
98.9%	Oceanospirillum beijerinckii
98.9%	Oceanospirillum beijerinckii
98.9%	Oceanospirillum beijerinckii
98.9%	Oceanospirillum beijerinckii
98.9%	Oceanospirillum beijerinckii
98.9%	Oceanospirillum beijerinckii
98.9%	Oceanospirillum beijerinckii
98.9%	Oceanospirillum beijerinckii
98.9%	Oceanospirillum beijerinckii
98.9%	Oceanospirillum beijerinckii
98.9%	Oceanospirillum beijerinckii
98.9%	Oceanospirillum beijerinckii
98.9%	Oceanospirillum beijerinckii
98.9%	Oceanospirillum beijerinckii
98.9%	Oceanospirillum beijerinckii
98.9%	Oceanospirillum beijerinckii
98.9%	Oceanospirillum beijerinckii
98.9%	Oceanospirillum beijerinckii
100.0%	Oceanospirillum beijerinckii
98.9%	Oceanospirillum beijerinckii
98.9%	Oceanospirillum beijerinckii
98.9%	Oceanospirillum beijerinckii
98.9%	Hydrogenophilus thermoluteolus
98.9%	Morganella morganii
98.9%	Anaerotignum propionicum
98.9%	Anaerotignum propionicum
98.9%	Cellulomonas soli
98.9%	Clostridium butyricum
98.9%	Clostridium butyricum
98.9%	Clostridium butyricum
98.9%	Bacteroides graminisolvens
98.9%	Clostridium subterminale
98.9%	Clostridium subterminale
98.9%	Clostridium subterminale
98.9%	Bacteroides uniformis
98.9%	Mariniflexile jejuense
98.9%	Shewanella seohaensis
98.9%	Nocardioides alpinus
98.9%	Sulfurospirillum alkalitolerans
98.9%	Halothiobacillus neapolitanus
98.9%	Halothiobacillus neapolitanus
98.9%	Providencia sneebia
98.9%	Providencia sneebia
98.9%	Providencia sneebia
98.9%	Providencia sneebia
98.9%	Providencia sneebia
98.9%	Providencia sneebia
98.9%	Providencia sneebia
98.9%	Providencia sneebia
98.9%	Lautropia mirabilis
98.9%	Desulfocapsa sulfexigens
98.9%	Desulfocapsa sulfexigens
98.9%	Desulfocapsa sulfexigens
98.9%	Geobacter lovleyi
98.9%	Geobacter lovleyi
98.9%	Desulfomicrobium baculatum
98.9%	Desulfomicrobium baculatum
98.9%	Desulfomicrobium baculatum
98.9%	Bacteroides fragilis
98.9%	Marinobacter adhaerens
98.9%	Marinobacter adhaerens
98.9%	Sideroxydans lithotrophicus
98.9%	Marinobacter hydrocarbonoclasticus
98.9%	Marinobacter hydrocarbonoclasticus
98.9%	Paludibacter propionicigenes
98.9%	Sulfuricurvum kujiense
98.9%	Sulfuricurvum kujiense
98.9%	Sulfuricurvum kujiense
98.9%	Sulfuricurvum kujiense
98.9%	Sulfuricurvum kujiense
98.9%	Sulfuricurvum kujiense
98.9%	Sulfuricurvum kujiense
98.9%	Chlorobium chlorovibrioides
98.9%	Chlorobium chlorovibrioides
98.9%	Chlorobium chlorovibrioides
98.9%	Chlorobium chlorovibrioides
98.9%	Chlorobium chlorovibrioides
99.3%	Chlorobium chlorovibrioides
98.9%	Chlorobium chlorovibrioides
98.9%	Chlorobium chlorovibrioides
98.9%	Chlorobium chlorovibrioides
98.9%	Chlorobium chlorovibrioides
98.9%	Chlorobium chlorovibrioides
98.9%	Chlorobium chlorovibrioides
98.9%	Chlorobium chlorovibrioides
98.9%	Chlorobium chlorovibrioides
98.9%	Chlorobium chlorovibrioides
98.9%	Desulfosarcina variabilis
98.9%	Desulfosarcina variabilis
98.9%	Desulfosarcina variabilis
98.9%	Marinifilum fragile
98.9%	Marinifilum fragile
98.9%	Marinifilum fragile
98.9%	Seohaeicola saemankumensis
98.9%	Seohaeicola saemankumensis
98.9%	Seohaeicola saemankumensis
98.9%	Seohaeicola saemankumensis
98.9%	Vibrio porteresiae
100.0%	Vibrio porteresiae
98.9%	Idiomarina sediminum
98.9%	Idiomarina sediminum
98.9%	Idiomarina sediminum
98.9%	Idiomarina sediminum
98.9%	Idiomarina sediminum
98.9%	Idiomarina sediminum
98.9%	Idiomarina sediminum
98.9%	Idiomarina sediminum
98.9%	Idiomarina sediminum
98.9%	Idiomarina sediminum
99.1%	Veillonella denticariosi
98.9%	Pelobacter seleniigenes
98.9%	Pelobacter seleniigenes
98.9%	Pelobacter seleniigenes
98.9%	Pelobacter seleniigenes
98.9%	Luteimonas composti
98.9%	Luteimonas composti
98.9%	Luteimonas composti
98.9%	Luteimonas composti
98.9%	Pseudooceanicola marinus
98.9%	Skermanella aerolata
98.9%	Ornithinimicrobium pekingense
98.9%	Clostridium ganghwense
98.9%	Denitratisoma oestradiolicum
98.9%	Denitratisoma oestradiolicum
98.9%	Thorsellia anophelis
98.9%	Thorsellia anophelis
98.9%	Thorsellia anophelis
98.9%	Thorsellia anophelis
98.9%	Desulfuromusa ferrireducens
98.9%	Halomonas taeanensis
98.9%	Alteromonas genovensis
98.9%	Alteromonas genovensis
98.9%	Desulfovibrio psychrotolerans
98.9%	Empedobacter falsenii
98.9%	Marinomonas aquimarina
98.9%	Acinetobacter venetianus
98.9%	Acinetobacter venetianus
98.9%	Acinetobacter venetianus
98.9%	Terrimonas lutea
98.9%	Planktothricoides raciborskii
98.9%	Staphylococcus aureus
98.9%	Staphylococcus aureus
98.9%	Staphylococcus aureus
98.9%	Staphylococcus aureus
98.9%	Staphylococcus aureus
98.9%	Staphylococcus aureus
98.9%	Staphylococcus aureus
98.9%	Staphylococcus aureus
98.9%	Staphylococcus aureus
98.9%	Staphylococcus aureus
98.9%	Staphylococcus aureus
98.9%	Staphylococcus aureus
98.9%	Staphylococcus aureus
98.9%	Staphylococcus aureus
98.9%	Staphylococcus aureus
98.9%	Staphylococcus aureus
98.9%	Algicola bacteriolytica
98.9%	Algicola bacteriolytica
98.9%	Algicola bacteriolytica
98.9%	Algicola bacteriolytica
98.9%	Algicola bacteriolytica
98.9%	Algicola bacteriolytica
98.9%	Algicola bacteriolytica
98.9%	Algicola bacteriolytica
98.9%	Algicola bacteriolytica
98.9%	Algicola bacteriolytica
98.9%	Algicola bacteriolytica
98.9%	Algicola bacteriolytica
98.9%	Algicola bacteriolytica
98.9%	Algicola bacteriolytica
98.9%	Algicola bacteriolytica
98.9%	Algicola bacteriolytica
98.9%	Algicola bacteriolytica
98.9%	Algicola bacteriolytica
98.9%	Algicola bacteriolytica
98.9%	Algicola bacteriolytica
98.9%	Algicola bacteriolytica
98.9%	Algicola bacteriolytica
98.9%	Algicola bacteriolytica
98.9%	Algicola bacteriolytica
98.9%	Algicola bacteriolytica
98.9%	Algicola bacteriolytica
98.9%	Algicola bacteriolytica
98.9%	Hydrogenovibrio marinus
98.9%	Hydrogenovibrio marinus
98.9%	Hydrogenovibrio marinus
98.9%	Hydrogenovibrio marinus
98.9%	Hydrogenovibrio marinus
98.9%	Hydrogenovibrio marinus
98.9%	Hydrogenovibrio marinus
97.5%	Hydrogenovibrio marinus
98.9%	Hydrogenovibrio marinus
98.9%	Hydrogenovibrio marinus
98.9%	Hydrogenovibrio marinus
98.9%	Hydrogenovibrio marinus
98.9%	Hydrogenovibrio marinus
98.9%	Hydrogenovibrio marinus
98.9%	Hydrogenovibrio marinus
98.9%	Hydrogenovibrio marinus
98.9%	Hydrogenovibrio marinus
98.9%	Hydrogenovibrio marinus
98.9%	Hydrogenovibrio marinus
98.9%
100.0%	Granulicatella elegans
98.9%	Hydrogenovibrio kuenenii
98.9%	Hydrogenovibrio kuenenii
98.9%	Hydrogenovibrio kuenenii
98.9%	Hydrogenovibrio kuenenii
98.9%	Hydrogenovibrio kuenenii
98.9%	Hydrogenovibrio kuenenii
98.9%	Hydrogenovibrio kuenenii
98.9%	Hydrogenovibrio kuenenii
98.9%	Hydrogenovibrio kuenenii
98.9%	Hydrogenovibrio kuenenii
98.9%	Hydrogenovibrio kuenenii
98.9%	Psychrobacter maritimus
98.9%	Vagococcus fluvialis
98.9%	Desulfobacter halotolerans
98.9%	Desulfovibrio bastinii
98.9%	Hyphomonas jannaschiana
98.9%	Desulfovibrio inopinatus
98.9%	Desulfovibrio inopinatus
98.9%	Desulfovibrio inopinatus
98.9%	Desulfovibrio inopinatus
98.9%	Francisella salimarina
98.9%	Francisella salimarina
98.9%	Francisella salimarina
98.9%	Francisella salimarina
98.9%	Streptococcus periodonticum
98.9%	Streptococcus periodonticum
100.0%	Streptococcus periodonticum
98.9%	Streptococcus periodonticum
98.9%	Streptococcus periodonticum
98.9%	Acinetobacter johnsonii
98.9%	Acinetobacter johnsonii
98.9%	Arcobacter canalis
98.9%	Veillonella infantium
98.9%	Aureimonas populi
98.9%	Shewanella carassii
98.9%	Phaeobacter piscinae
98.9%	Flavobacterium ardleyense
98.9%	Oceanospirillum sanctuarii
98.9%	Oceanospirillum sanctuarii
98.9%	Oceanospirillum sanctuarii
98.9%	Oceanospirillum sanctuarii
98.9%	Oceanospirillum sanctuarii
98.9%	Oceanospirillum sanctuarii
98.9%	Oceanospirillum sanctuarii
98.9%	Oceanospirillum sanctuarii
98.9%	Oceanospirillum sanctuarii
98.9%	Oceanospirillum sanctuarii
98.9%	Oceanospirillum sanctuarii
98.9%	Flavobacterium luticocti
98.9%	Halodesulfovibrio spirochaetisodalis
98.9%	Halomonas lutescens
98.9%	Halomonas lutescens
98.9%	Halomonas lutescens
98.9%	Halomonas lutescens
98.9%	Halomonas lutescens
98.9%	Vibrio cidicii
98.9%	Vibrio cidicii
98.9%	Vibrio cidicii
98.9%	Vibrio cidicii
98.9%	Vibrio cidicii
98.9%	Vibrio cidicii
98.9%	Vibrio cidicii
98.9%	Lactococcus garvieae
98.9%	Thiomicrorhabdus hydrogeniphila
98.9%	Pseudoalteromonas neustonica
98.9%	Pseudoalteromonas neustonica
98.9%	Pseudoalteromonas neustonica
98.9%	Seohaeicola zhoushanensis
98.9%	Alteromonas mediterranea
98.9%	Alteromonas mediterranea
98.9%	Alteromonas mediterranea
98.9%	Haloimpatiens lingqiaonensis
98.9%	Devosia humi
98.9%	Negativicoccus massiliensis
98.9%	Hoeflea olei
98.9%	Draconibacterium sediminis
98.9%	Arcobacter ebronensis
98.9%	Paenibacillus endophyticus
98.9%	Romboutsia sedimentorum
98.9%	Erythrobacter lutimaris
98.9%	Sulfurovum aggregans
98.9%	Desulfuromonas acetoxidans
98.9%	Streptococcus thermophilus
98.9%	Streptococcus thermophilus
98.9%	Streptococcus thermophilus
98.9%	Lactobacillus delbrueckii
98.9%	Exiguobacterium himgiriensis
98.9%	Exiguobacterium himgiriensis
98.9%	Exiguobacterium himgiriensis
98.9%	Exiguobacterium himgiriensis
98.9%	Exiguobacterium himgiriensis
98.9%	Exiguobacterium himgiriensis
98.9%	Exiguobacterium himgiriensis
98.9%	Exiguobacterium himgiriensis
98.9%	Streptococcus constellatus
98.9%	Fusobacterium mortiferum
98.9%	Fusobacterium mortiferum
98.9%	Fusobacterium mortiferum
98.9%	Fusobacterium mortiferum
98.9%	Fusobacterium mortiferum
98.9%	Fusobacterium mortiferum
98.9%	Arcobacter molluscorum
98.9%	Halarcobacter bivalviorum
98.9%	Halarcobacter bivalviorum
98.9%	Halarcobacter bivalviorum
98.9%	Halarcobacter bivalviorum
98.9%	Dethiosulfovibrio salsuginis
98.9%	Dethiosulfovibrio salsuginis
98.9%	Alkaliphilus halophilus
98.9%	Stappia conradae
98.9%	Thiobacillus sajanensis
98.9%	Lactococcus taiwanensis
98.9%	Streptococcus pneumoniae
98.9%	Cobetia marina
98.9%	Cobetia marina
98.9%	Cobetia marina
99.6%	Cobetia marina
98.9%	Cobetia marina
98.9%	Cobetia marina
98.9%	Cobetia marina
98.9%	Cobetia marina
98.9%	Enterococcus cecorum
98.9%	Salegentibacter mishustinae
98.9%	Labrenzia aggregata
98.9%	Oceanospirillum beijerinckii
98.9%	Oceanospirillum beijerinckii
98.9%	Oceanospirillum beijerinckii
98.9%	Oceanospirillum beijerinckii
98.9%	Oceanospirillum beijerinckii
98.9%	Oceanospirillum beijerinckii
98.9%	Anaerotignum propionicum
98.9%	Finegoldia magna
98.9%	Streptococcus rubneri
98.9%	Pectinatus brassicae
98.9%	Tepidibacter mesophilus
98.9%	Fusibacter tunisiensis
98.9%	Fusibacter tunisiensis
98.9%	Fusibacter tunisiensis
98.9%	Acetoanaerobium sticklandii
98.9%	Acetoanaerobium sticklandii
98.9%	Desulfovibrio salexigens
98.9%	Desulfovibrio salexigens
98.9%	Desulfocapsa sulfexigens
98.9%	Desulfomicrobium baculatum
98.9%	Marinobacter adhaerens
98.9%	Sulfuricurvum kujiense
98.9%	Sulfuricurvum kujiense
98.9%	Desulfosarcina variabilis
98.9%	Marinifilum fragile
98.9%	Ornithinimicrobium pekingense
98.9%	Kordiimonas gwangyangensis
98.9%	Proteocatella sphenisci
98.9%	Proteocatella sphenisci
98.9%	Proteocatella sphenisci
98.9%	Proteocatella sphenisci
98.9%	Proteocatella sphenisci
98.9%	Staphylococcus aureus
98.9%	Staphylococcus aureus
98.9%	Staphylococcus aureus
98.9%	Algicola bacteriolytica
98.9%	Algicola bacteriolytica
98.9%	Algicola bacteriolytica
98.9%	Algicola bacteriolytica
98.9%	Desulfuromusa succinoxidans
98.9%	Hydrogenovibrio marinus
98.9%	Hydrogenovibrio marinus
98.9%	Mogibacterium neglectum
98.9%	Fusibacter paucivorans
98.9%	Fusibacter paucivorans
98.9%	Fusibacter paucivorans
98.9%	Fusibacter paucivorans
98.9%	Fusibacter paucivorans
98.9%	Fusibacter paucivorans
98.9%	Fusibacter paucivorans
98.9%	Fusibacter paucivorans
98.9%	Fusibacter paucivorans
98.9%	Fusibacter paucivorans
97.5%	Fusibacter paucivorans
98.9%	Fusibacter paucivorans
98.9%	Fusibacter paucivorans
98.9%	Fusibacter paucivorans
98.9%	Seohaeicola nanhaiensis
98.9%	Streptococcus periodonticum
98.9%	Streptococcus periodonticum
98.9%	Oceanospirillum sanctuarii
98.9%	Thioclava nitratireducens
98.9%	Halomonas lutescens
99.3%	Vibrio cidicii
99.3%	Pseudoalteromonas neustonica
98.9%	Acinetobacter vivianii
98.5%	Corynebacterium ihumii
98.5%	Corynebacterium ihumii
98.9%	Anaerococcus provencensis
98.9%	Streptococcus thermophilus
98.9%	Exiguobacterium himgiriensis
98.9%	Fusobacterium mortiferum
98.9%	Arcobacter nitrofigilis
96.9%	Paludibacter propionicigenes
98.9%	Chlorobium chlorovibrioides
98.9%	Chlorobium chlorovibrioides
98.9%	Marinifilum fragile
98.9%	Vibrio porteresiae
98.5%	Methanobrevibacter millerae
98.9%	Phenylobacterium haematophilum
98.9%	Proteocatella sphenisci
98.9%	Proteocatella sphenisci
98.9%	Staphylococcus aureus
98.9%	Algicola bacteriolytica
98.9%	Anaerovorax odorimutans
98.9%	Desulforhopalus singaporensis
98.9%	Hydrogenovibrio kuenenii
98.9%	Fusibacter paucivorans
98.9%	Fusibacter paucivorans
98.9%	Fusibacter paucivorans
98.9%	Fusibacter paucivorans
98.9%	Fusibacter paucivorans
98.5%	Francisella salimarina
98.5%	Francisella salimarina
98.5%	Francisella salimarina
98.5%	Francisella salimarina
98.5%	Francisella salimarina
98.5%	Francisella salimarina
98.5%	Francisella salimarina
98.5%	Francisella salimarina
98.5%	Francisella salimarina
98.5%	Francisella salimarina
98.5%	Ruegeria sediminis
98.5%	Ruegeria sediminis
97.2%	Sulfurimonas crateris
98.5%	Seohaeicola nanhaiensis
98.5%	Seohaeicola nanhaiensis
98.5%	Mesoflavibacter profundi
98.5%	Mesoflavibacter profundi
98.5%	Sphingomonas montis
98.5%	Amnimonas aquatica
98.5%	Paracoccus pueri
98.5%	Aestuariibius insulae
98.5%	Aestuariibius insulae
98.5%	Arcobacter canalis
98.5%	Arcobacter canalis
98.5%	Arcobacter canalis
98.5%	Roseovarius nitratireducens
98.5%	Roseovarius nitratireducens
98.5%	Aureimonas populi
98.5%	Aureimonas populi
98.5%	Vicingus serpentipes
98.5%	Nioella aestuarii
98.5%	Nitrincola schmidtii
98.5%	Shewanella carassii
98.5%	Shewanella carassii
98.5%	Shewanella carassii
98.5%	Nitrosopumilus oxyclinae
98.5%	Nitrosopumilus oxyclinae
98.5%	Nitrosopumilus cobalaminigenes
98.5%	Nitrosopumilus cobalaminigenes
98.5%	Phaeobacter piscinae
98.5%	Phaeobacter piscinae
98.5%	Phaeobacter piscinae
98.5%	Phaeobacter piscinae
98.5%	Phaeobacter piscinae
98.5%	Ornithinimicrobium flavum
98.5%	Flavobacterium ardleyense
98.5%	Flavobacterium ardleyense
98.5%	Flavobacterium ardleyense
98.5%	Flavobacterium ardleyense
98.5%	Flavobacterium ardleyense
98.5%	Flavobacterium ardleyense
98.5%	Flavobacterium ardleyense
98.5%	Oceanospirillum sanctuarii
98.5%	Oceanospirillum sanctuarii
98.5%	Oceanospirillum sanctuarii
98.5%	Oceanospirillum sanctuarii
99.6%	Oceanospirillum sanctuarii
98.5%	Oceanospirillum sanctuarii
98.5%	Oceanospirillum sanctuarii
98.5%	Oceanospirillum sanctuarii
98.5%	Oceanospirillum sanctuarii
98.5%	Oceanospirillum sanctuarii
98.5%	Oceanospirillum sanctuarii
98.5%	Oceanospirillum sanctuarii
98.5%	Oceanospirillum sanctuarii
98.5%	Oceanospirillum sanctuarii
98.5%	Oceanospirillum sanctuarii
98.5%	Oceanospirillum sanctuarii
98.5%	Oceanospirillum sanctuarii
98.5%	Oceanospirillum sanctuarii
98.5%	Oceanospirillum sanctuarii
98.5%	Oceanospirillum sanctuarii
98.5%	Oceanospirillum sanctuarii
98.5%	Oceanospirillum sanctuarii
98.5%	Oceanospirillum sanctuarii
98.5%	Oceanospirillum sanctuarii
98.5%	Oceanospirillum sanctuarii
98.5%	Oceanospirillum sanctuarii
98.5%	Oceanospirillum sanctuarii
98.5%	Oceanospirillum sanctuarii
98.5%	Oceanospirillum sanctuarii
99.6%	Oceanospirillum sanctuarii
98.5%	Oceanospirillum sanctuarii
98.5%	Oceanospirillum sanctuarii
98.5%	Oceanospirillum sanctuarii
98.5%	Oceanospirillum sanctuarii
98.5%	Oceanospirillum sanctuarii
98.5%	Oceanospirillum sanctuarii
98.5%	Oceanospirillum sanctuarii
98.5%	Oceanospirillum sanctuarii
98.5%	Oceanospirillum sanctuarii
98.5%	Oceanospirillum sanctuarii
98.5%	Oceanospirillum sanctuarii
98.5%	Oceanospirillum sanctuarii
98.5%	Oceanospirillum sanctuarii
98.5%	Oceanospirillum sanctuarii
98.5%	Oceanospirillum sanctuarii
98.5%	Oceanospirillum sanctuarii
98.5%	Oceanospirillum sanctuarii
98.5%	Oceanospirillum sanctuarii
98.5%	Oceanospirillum sanctuarii
98.5%	Oceanospirillum sanctuarii
98.5%	Oceanospirillum sanctuarii
98.5%	Oceanospirillum sanctuarii
98.5%	Oceanospirillum sanctuarii
98.5%	Oceanospirillum sanctuarii
98.5%	Oceanospirillum sanctuarii
98.5%	Oceanospirillum sanctuarii
98.5%	Oceanospirillum sanctuarii
98.5%	Oceanospirillum sanctuarii
98.5%	Oceanospirillum sanctuarii
98.5%	Oceanospirillum sanctuarii
98.5%	Oceanospirillum sanctuarii
98.5%	Oceanospirillum sanctuarii
98.5%	Oceanospirillum sanctuarii
98.5%	Oceanospirillum sanctuarii
98.5%	Oceanospirillum sanctuarii
98.5%	Oceanospirillum sanctuarii
98.5%	Oceanospirillum sanctuarii
98.5%	Oceanospirillum sanctuarii
98.5%	Oceanospirillum sanctuarii
98.5%	Oceanospirillum sanctuarii
98.5%	Cysteiniphilum litorale
98.5%	Cysteiniphilum litorale
98.5%	Thioclava nitratireducens
99.6%	Thioclava nitratireducens
98.5%	Thioclava nitratireducens
98.5%	Pseudactinotalea terrae
98.5%	Nocardioides cavernae
98.5%	Nocardioides cavernae
98.5%	Flavobacterium luticocti
98.5%	Flavobacterium luticocti
98.5%	Flavobacterium luticocti
98.5%	Halodesulfovibrio spirochaetisodalis
98.5%	Halodesulfovibrio spirochaetisodalis
99.6%	Halodesulfovibrio spirochaetisodalis
98.5%	Nonlabens halophilus
98.5%	Thalassospira indica
98.5%	Halomonas lutescens
98.5%	Halomonas lutescens
98.5%	Halomonas lutescens
98.5%	Halomonas lutescens
98.5%	Halomonas lutescens
98.5%	Halomonas lutescens
98.5%	Halomonas lutescens
98.5%	Halomonas lutescens
98.5%	Halomonas lutescens
98.5%	Halomonas lutescens
98.5%	Halomonas lutescens
98.5%	Halomonas lutescens
98.5%	Halomonas lutescens
98.5%	Halomonas lutescens
98.5%	Halomonas lutescens
98.5%	Halomonas lutescens
98.5%	Halomonas lutescens
98.5%	Halomonas lutescens
98.5%	Halomonas lutescens
98.5%	Halomonas lutescens
98.5%	Halomonas lutescens
98.5%	Halomonas lutescens
98.5%	Halomonas lutescens
98.5%	Halomonas lutescens
98.5%	Halomonas lutescens
98.5%	Halomonas lutescens
98.5%	Halomonas lutescens
98.5%	Halomonas lutescens
98.9%	Pseudomonas caspiana
98.5%	Pseudomonas oceani
98.5%	Vibrio cidicii
98.5%	Vibrio cidicii
98.5%	Vibrio cidicii
98.5%	Vibrio cidicii
98.5%	Vibrio cidicii
98.5%	Vibrio cidicii
98.5%	Vibrio cidicii
98.5%	Vibrio cidicii
98.5%	Vibrio cidicii
98.5%	Vibrio cidicii
98.5%	Vibrio cidicii
98.5%	Vibrio cidicii
98.5%	Vibrio cidicii
98.5%	Vibrio cidicii
98.5%	Vibrio cidicii
98.5%	Vibrio cidicii
98.5%	Vibrio cidicii
98.5%	Vibrio cidicii
98.5%	Pseudodesulfovibrio indicus
98.5%	Pseudodesulfovibrio indicus
98.5%	Thiomicrorhabdus hydrogeniphila
98.5%	Thiomicrorhabdus hydrogeniphila
98.5%	Thiomicrorhabdus hydrogeniphila
98.5%	Thiomicrorhabdus hydrogeniphila
98.5%	Thiomicrorhabdus hydrogeniphila
98.5%	Pseudoalteromonas neustonica
98.5%	Pseudoalteromonas neustonica
98.5%	Pseudoalteromonas neustonica
98.5%	Pseudoalteromonas neustonica
98.5%	Pseudoalteromonas neustonica
98.5%	Pseudoalteromonas neustonica
98.5%	Pseudoalteromonas neustonica
98.5%	Marinomonas atlantica
98.5%	Marinomonas atlantica
98.5%	Marinomonas atlantica
98.5%	Marinomonas atlantica
98.5%	Marinomonas atlantica
98.5%	Marinomonas atlantica
98.5%	Marinomonas atlantica
98.5%	Marinomonas atlantica
98.5%	Seohaeicola zhoushanensis
98.5%	Seohaeicola zhoushanensis
98.5%	Ensifer shofinae
98.5%	Lentimicrobium saccharophilum
98.5%	Pseudoalteromonas fenneropenaei
98.5%	Alteromonas mediterranea
98.5%	Alteromonas mediterranea
98.5%	Alteromonas mediterranea
98.5%	Alteromonas mediterranea
98.5%	Alteromonas mediterranea
98.5%	Alteromonas mediterranea
98.5%	Alteromonas mediterranea
98.5%	Alteromonas mediterranea
98.5%	Alteromonas mediterranea
98.5%	Alteromonas mediterranea
98.5%	Marivivens donghaensis
98.5%	Marivivens donghaensis
98.5%	Marivivens donghaensis
98.5%	Marivivens donghaensis
98.5%	Marivivens donghaensis
98.5%	Marivivens donghaensis
98.5%	Haloimpatiens lingqiaonensis
98.5%	Haloimpatiens lingqiaonensis
98.5%	Haloimpatiens lingqiaonensis
98.5%	Haloimpatiens lingqiaonensis
98.5%	Marinomonas profundimaris
98.5%	Marinomonas profundimaris
98.5%	Marinomonas profundimaris
98.5%	Nissabacter archeti
98.5%	Flavobacterium jejuense
98.5%	Stappia carboxidovorans
98.5%	Cutibacterium acnes
98.5%	Cutibacterium acnes
98.5%	Cutibacterium acnes
98.5%	Cutibacterium acnes
98.5%	Cutibacterium acnes
98.5%	Cutibacterium acnes
98.5%	Confluentimicrobium naphthalenivorans
98.5%	Rathayibacter tanaceti
98.5%	Vibrio hyugaensis
98.5%	Vibrio hyugaensis
98.5%	Aliiroseovarius zhejiangensis
98.5%	Pseudomonas glareae
98.5%	Arcobacter lanthieri
98.5%	Hoeflea olei
98.5%	Hoeflea olei
98.5%	Hoeflea olei
98.5%	Hoeflea olei
98.5%	Draconibacterium sediminis
98.5%	Draconibacterium sediminis
98.5%	Halodurantibacterium flavum
98.5%	Halodurantibacterium flavum
98.5%	Halodurantibacterium flavum
98.5%	Arcobacter ebronensis
98.5%	Arcobacter ebronensis
98.5%	Arcobacter ebronensis
98.5%	Arcobacter ebronensis
98.5%	Arcobacter ebronensis
98.5%	Arcobacter ebronensis
98.5%	Arcobacter ebronensis
98.5%	Arcobacter ebronensis
98.5%	Arcobacter ebronensis
98.5%	Arcobacter ebronensis
98.5%	Arcobacter ebronensis
98.5%	Arcobacter ebronensis
98.5%	Arcobacter ebronensis
98.5%	Arcobacter ebronensis
98.5%	Arcobacter ebronensis
98.5%	Arcobacter ebronensis
98.5%	Arcobacter ebronensis
98.5%	Arcobacter ebronensis
98.5%	Arcobacter ebronensis
98.5%	Arcobacter ebronensis
98.5%	Arcobacter ebronensis
98.5%	Arcobacter ebronensis
97.2%	Vibrio olivae
98.5%	Lacinutrix iliipiscaria
98.5%	Pedobacter huanghensis
98.5%	Erythrobacter lutimaris
98.5%	Erythrobacter lutimaris
98.5%	Erythrobacter lutimaris
98.5%	Vagococcus entomophilus
98.5%	Sulfurovum aggregans
98.5%	Sulfurovum aggregans
98.5%	Sulfurovum aggregans
98.5%	Sulfurovum aggregans
98.5%	Sulfurovum aggregans
98.5%	Sulfurovum aggregans
98.5%	Sulfurovum aggregans
98.5%	Sulfurovum aggregans
98.5%	Sulfurovum aggregans
98.5%	Sulfurovum aggregans
98.5%	Sulfurovum aggregans
98.5%	Sulfurovum aggregans
98.5%	Sulfurovum aggregans
98.5%	Sulfurovum aggregans
98.5%	Sulfurovum aggregans
98.5%	Sulfurovum aggregans
98.5%	Sulfurovum aggregans
98.5%	Sulfurovum aggregans
98.5%	Sulfurovum aggregans
98.5%	Sulfurovum aggregans
98.5%	Sulfurovum aggregans
98.5%	Sulfurovum aggregans
98.5%	Sulfurovum aggregans
98.5%	Sulfurovum aggregans
98.5%	Sulfurovum aggregans
98.5%	Sulfurovum aggregans
98.5%	Sulfurovum aggregans
98.5%	Sulfurovum aggregans
98.5%	Sulfurovum aggregans
98.5%	Sulfurovum aggregans
98.5%	Sulfurovum aggregans
98.5%	Sulfurovum aggregans
98.5%	Sulfurovum aggregans
98.5%	Sulfurovum aggregans
98.5%	Sulfurovum aggregans
98.5%	Sulfurovum aggregans
98.5%	Sulfurovum aggregans
98.5%	Sulfurovum aggregans
98.5%	Sulfurovum aggregans
98.5%	Sulfurovum aggregans
98.5%	Sulfurovum aggregans
98.5%	Sulfurovum aggregans
98.5%	Clostridium saccharobutylicum
98.5%	Clostridium saccharobutylicum
98.5%	Clostridium saccharobutylicum
98.5%	Clostridium saccharobutylicum
98.5%	Clostridium saccharobutylicum
98.5%	Clostridium saccharobutylicum
98.5%	Snodgrassella alvi
98.5%	Clostridium perfringens
98.5%	Congregibacter litoralis
98.5%	Congregibacter litoralis
98.5%	Congregibacter litoralis
98.5%	Desulfuromonas acetoxidans
98.5%	Desulfuromonas acetoxidans
98.5%	Desulfuromonas acetoxidans
98.5%	Desulfuromonas acetoxidans
98.5%	Desulfuromonas acetoxidans
98.5%	Desulfuromonas acetoxidans
98.5%	Exiguobacterium himgiriensis
98.5%	Exiguobacterium himgiriensis
98.5%	Exiguobacterium himgiriensis
98.5%	Exiguobacterium himgiriensis
98.5%	Exiguobacterium himgiriensis
98.5%	Exiguobacterium himgiriensis
98.5%	Exiguobacterium himgiriensis
98.5%	Exiguobacterium himgiriensis
98.5%	Exiguobacterium himgiriensis
98.5%	Exiguobacterium himgiriensis
98.5%	Exiguobacterium himgiriensis
98.5%	Exiguobacterium himgiriensis
98.5%	Exiguobacterium himgiriensis
99.6%	Exiguobacterium himgiriensis
99.6%	Exiguobacterium himgiriensis
98.5%	Exiguobacterium himgiriensis
98.5%	Exiguobacterium himgiriensis
98.5%	Exiguobacterium himgiriensis
98.5%	Exiguobacterium himgiriensis
98.5%	Exiguobacterium himgiriensis
98.5%	Exiguobacterium himgiriensis
98.5%	Exiguobacterium himgiriensis
98.5%	Exiguobacterium himgiriensis
98.5%	Exiguobacterium himgiriensis
98.5%	Exiguobacterium himgiriensis
98.5%	Exiguobacterium himgiriensis
98.5%	Exiguobacterium himgiriensis
98.5%	Oscillibacter ruminantium
98.5%	Thiothrix unzii
98.5%	Thiothrix unzii
98.5%	Thiothrix unzii
98.5%	Thiothrix unzii
[truncated: 251,113 more rows]
