# Supplementary material for: Revealing the Microbiome of Four Different Thermal Springs in Turkey with Environmental DNA Metabarcoding
Source: Biology (Basel). 2022 Jun 30;11(7):998. doi: 10.3390/biology11070998 (PMC9311576; doi:10.3390/biology11070998)
Supplement: Supplementary file 1 [file biology-11-00998-s001.zip › Supplementary Table S3/515df.c2.l100.clean.csv]

% Pairwise Identity	Organism
100.0%	Oceanospirillum sanctuarii
100.0%	Vibrio cidicii
100.0%	Pseudoalteromonas neustonica
96.7%	Sulfurovum riftiae
100.0%	Vibrio hyugaensis
100.0%	Vibrio olivae
100.0%	Vibrio parahaemolyticus
100.0%	Vibrio diazotrophicus
100.0%	Vibrio fluvialis
100.0%	Halarcobacter bivalviorum
100.0%	Francisella salimarina
100.0%	Arcobacter canalis
100.0%	Alteromonas oceani
100.0%	Oceanospirillum sanctuarii
100.0%	Halodesulfovibrio spirochaetisodalis
100.0%	Halomonas lutescens
100.0%	Vibrio cidicii
100.0%	Pseudoalteromonas neustonica
100.0%	Vibrio hyugaensis
100.0%	Pseudomonas glareae
100.0%	Vibrio olivae
100.0%	Vibrio parahaemolyticus
100.0%	Vibrio diazotrophicus
100.0%	Exiguobacterium himgiriensis
100.0%	Vibrio fluvialis
100.0%	Halarcobacter bivalviorum
100.0%	Stappia conradae
100.0%	Cobetia marina
100.0%	Vibrio anguillarum
100.0%	Desulfosarcina variabilis
100.0%	Vibrio porteresiae
96.6%	Hydrogenovibrio halophilus
100.0%	Staphylococcus aureus
100.0%	Chlorobaculum thiosulfatiphilum
100.0%	Hydrogenovibrio marinus
100.0%	Corynebacterium tuberculostearicum
100.0%	Francisella salimarina
100.0%	Seohaeicola nanhaiensis
100.0%	Luteimonas dalianensis
100.0%	Streptococcus periodonticum
100.0%	Acinetobacter johnsonii
100.0%	Aestuariibius insulae
100.0%	Arcobacter canalis
100.0%	Alteromonas oceani
100.0%	Nitrincola alkalilacustris
100.0%	Shewanella carassii
100.0%	Phaeobacter piscinae
100.0%	Anaerotignum aminivorans
100.0%	Oceanospirillum sanctuarii
100.0%	Halodesulfovibrio spirochaetisodalis
100.0%	Psychrobacter pocilloporae
100.0%	Halomonas lutescens
100.0%	Pseudomonas caspiana
100.0%	Vibrio cidicii
100.0%	Thiomicrorhabdus hydrogeniphila
100.0%	Pseudoalteromonas neustonica
100.0%	Gilliamella bombicola
100.0%	Pseudoalteromonas fenneropenaei
100.0%	Marivivens donghaensis
100.0%	Marinomonas profundimaris
100.0%	Cutibacterium acnes
100.0%	Vibrio hyugaensis
100.0%	Aliiroseovarius zhejiangensis
100.0%	Pseudomonas glareae
100.0%	Corynebacterium ihumii
100.0%	Arcobacter aquimarinus
100.0%	Arcobacter ebronensis
100.0%	Vibrio olivae
100.0%	Vibrio metoecus
100.0%	Mesoflavibacter sabulilitoris
100.0%	Clostridium saccharobutylicum
100.0%	Clostridium perfringens
100.0%	Desulfuromonas acetoxidans
100.0%	Streptococcus thermophilus
100.0%	Vibrio parahaemolyticus
100.0%	Vibrio diazotrophicus
100.0%	Exiguobacterium himgiriensis
100.0%	Vibrio fluvialis
100.0%	Streptococcus constellatus
100.0%	Arcobacter cloacae
100.0%	Pseudidiomarina insulisalsae
100.0%	Ruegeria marina
100.0%	Alteromonas australica
100.0%	Halarcobacter bivalviorum
100.0%	Arcobacter suis
100.0%	Stappia conradae
100.0%	Marinobacterium georgiense
100.0%	Cobetia marina
100.0%	Marinomonas communis
100.0%	Vibrio anguillarum
100.0%	Fusibacter tunisiensis
100.0%	Halothiobacillus neapolitanus
100.0%	Providencia sneebia
100.0%	Marinilabilia salmonicolor
100.0%	Desulfovibrio salexigens
100.0%	Desulfocapsa sulfexigens
100.0%	Sulfuricurvum kujiense
100.0%	Methylobacterium radiotolerans
100.0%	Chlorobium chlorovibrioides
100.0%	Marinifilum fragile
100.0%	Vibrio porteresiae
100.0%	Luteimonas composti
100.0%	Hydrogenovibrio halophilus
100.0%	Cohaesibacter gelatinilyticus
100.0%	Thorsellia anophelis
100.0%	Thioclava pacifica
100.0%	Dechloromonas hortensis
100.0%	Proteocatella sphenisci
100.0%	Lysobacter spongiicola
100.0%	Staphylococcus aureus
100.0%	Chlorobaculum thiosulfatiphilum
100.0%	Hydrogenovibrio marinus
100.0%	Corynebacterium tuberculostearicum
100.0%	Marinobacterium stanieri
100.0%	Francisella salimarina
100.0%	Devosia marina
100.0%	Seohaeicola nanhaiensis
100.0%	Idiomarina andamanensis
100.0%	Streptococcus periodonticum
100.0%	Rheinheimera pleomorphica
100.0%	Acinetobacter johnsonii
100.0%	Aestuariibius insulae
100.0%	Arcobacter canalis
100.0%	Bacillus lacus
100.0%	Alteromonas oceani
100.0%	Nioella aestuarii
100.0%	Nitrincola schmidtii
100.0%	Nitrincola alkalilacustris
100.0%	Shewanella carassii
100.0%	Nitrosopumilus cobalaminigenes
100.0%	Kocuria salina
100.0%	Ornithinimicrobium flavum
100.0%	Massilia glaciei
100.0%	Anaerotignum aminivorans
100.0%	Oceanospirillum sanctuarii
100.0%	Cysteiniphilum litorale
100.0%	Thioclava nitratireducens
100.0%	Flavobacterium luticocti
100.0%	Halodesulfovibrio spirochaetisodalis
100.0%	Vibrio aphrogenes
100.0%	Psychrobacter pocilloporae
100.0%	Halomonas lutescens
100.0%	Pseudomonas caspiana
100.0%	Vibrio cidicii
100.0%	Pseudodesulfovibrio indicus
100.0%	Thiomicrorhabdus hydrogeniphila
100.0%	Pseudoalteromonas neustonica
100.0%	Marinomonas atlantica
100.0%	Gilliamella bombicola
100.0%	Pseudoalteromonas fenneropenaei
100.0%	Marivivens donghaensis
100.0%	Marinomonas profundimaris
100.0%	Nissabacter archeti
100.0%	Flavobacterium jejuense
100.0%	Stappia carboxidovorans
100.0%	Marinobacter confluentis
100.0%	Cutibacterium acnes
100.0%	Vibrio hyugaensis
100.0%	Aliiroseovarius zhejiangensis
100.0%	Negativicoccus massiliensis
100.0%	Corynebacterium ihumii
100.0%	Hoeflea olei
100.0%	Arcobacter aquimarinus
99.3%	Arcobacter ebronensis
100.0%	Arcobacter ebronensis
100.0%	Vibrio olivae
100.0%	Tepidicaulis marinus
100.0%	Romboutsia sedimentorum
100.0%	Confluentimicrobium lipolyticum
100.0%	Vibrio metoecus
100.0%	Clostridium saccharobutylicum
100.0%	Clostridium saccharobutylicum
100.0%	Draconibacterium orientale
100.0%	Clostridium perfringens
100.0%	Desulfuromonas acetoxidans
100.0%	Clostridium puniceum
100.0%	Streptococcus thermophilus
100.0%	Vibrio parahaemolyticus
100.0%	Vibrio diazotrophicus
100.0%	Hydrogenovibrio crunogenus
100.0%	Rhizobium skierniewicense
100.0%	Francisella persica
100.0%	Exiguobacterium himgiriensis
100.0%	Nonlabens arenilitoris
100.0%	Vibrio fluvialis
100.0%	Gallaecimonas xiamenensis
100.0%	Celeribacter baekdonensis
100.0%	Fusobacterium mortiferum
100.0%	Arcobacter cloacae
100.0%	Methylobacterium bullatum
100.0%	Streptococcus lactarius
100.0%	Castellaniella daejeonensis
100.0%	Sunxiuqinia elliptica
99.3%	Arcobacter molluscorum
100.0%	Pseudidiomarina insulisalsae
100.0%	Alteromonas australica
100.0%	Halarcobacter bivalviorum
100.0%	Arcobacter suis
100.0%	Stappia indica
100.0%	Dethiosulfovibrio salsuginis
100.0%	Alkaliphilus halophilus
100.0%	Chlorobaculum macestae
100.0%	Stappia conradae
100.0%	Roseivivax halodurans
100.0%	Geobacillus stearothermophilus
100.0%	Gemmobacter aquaticus
100.0%	Marinobacterium georgiense
100.0%	Cobetia marina
100.0%	Marinomonas communis
100.0%	Labrenzia aggregata
100.0%	Sphingomonas echinoides
100.0%	Terasakiella pusilla
100.0%	Vibrio anguillarum
100.0%	Morganella morganii
100.0%	Anaerotignum propionicum
100.0%	Finegoldia magna
100.0%	Clostridium butyricum
100.0%	Streptococcus rubneri
100.0%	Mariniflexile jejuense
100.0%	Tepidimonas fonticaldi
100.0%	Pseudorhodobacter wandonensis
100.0%	Oceanicaulis stylophorae
100.0%	Sulfurospirillum alkalitolerans
100.0%	Fusibacter tunisiensis
100.0%	Providencia sneebia
100.0%	Lautropia mirabilis
100.0%	Thiothrix fructosivorans
100.0%	Marinilabilia salmonicolor
100.0%	Acetoanaerobium sticklandii
100.0%	Arcobacter nitrofigilis
100.0%	Thalassolituus oleivorans
100.0%	Desulfocapsa sulfexigens
100.0%	Micrococcus luteus
100.0%	Desulfomicrobium baculatum
100.0%	Marinobacter hydrocarbonoclasticus
100.0%	Methylotenera versatilis
100.0%	Corynebacterium kroppenstedtii
100.0%	Sulfuricurvum kujiense
100.0%	Methanocorpusculum labreanum
100.0%	Chlorobium chlorovibrioides
100.0%	Rothia dentocariosa
100.0%	Marinifilum fragile
100.0%	Winogradskyella echinorum
100.0%	Vibrio porteresiae
100.0%	Veillonella denticariosi
100.0%	Luteimonas composti
100.0%	Skermanella aerolata
100.0%	Hydrogenovibrio halophilus
100.0%	Cohaesibacter gelatinilyticus
100.0%	Psychrobacter celer
100.0%	Thorsellia anophelis
100.0%	Kordiimonas gwangyangensis
100.0%	Thioclava pacifica
100.0%	Alteromonas genovensis
100.0%	Psychrobacter salsus
100.0%	Acinetobacter venetianus
100.0%	Proteocatella sphenisci
100.0%	Lysobacter spongiicola
99.3%	Planktothricoides raciborskii
100.0%	Staphylococcus aureus
100.0%	Chlorobaculum thiosulfatiphilum
100.0%	Desulfobulbus rhabdoformis
100.0%	Hydrogenovibrio marinus
100.0%	Idiomarina fontislapidosi
100.0%	Corynebacterium tuberculostearicum
100.0%	Anaerovorax odorimutans
100.0%	Sulfurospirillum halorespirans
100.0%	Granulicatella elegans
100.0%	Hydrogenovibrio thermophilus
100.0%	Desulfovibrio bastinii
100.0%	Desulfovibrio inopinatus
100.0%	Marinobacterium stanieri
100.0%	Francisella salimarina
100.0%	Francisella salimarina
99.3%	Ruegeria sediminis
100.0%	Arcobacter canalis
100.0%	Arcobacter canalis
100.0%	Alteromonas oceani
100.0%	Alteromonas oceani
100.0%	Alteromonas oceani
100.0%	Shewanella carassii
100.0%	Shewanella carassii
99.3%	Oceanospirillum sanctuarii
99.3%	Oceanospirillum sanctuarii
100.0%	Flavobacterium luticocti
100.0%	Psychrobacter pocilloporae
100.0%	Psychrobacter pocilloporae
100.0%	Halomonas lutescens
100.0%	Halomonas lutescens
100.0%	Pseudoalteromonas neustonica
100.0%	Marinomonas atlantica
100.0%	Marivivens donghaensis
100.0%	Marivivens donghaensis
100.0%	Marinomonas profundimaris
100.0%	Stappia carboxidovorans
100.0%	Vibrio hyugaensis
100.0%	Vibrio hyugaensis
99.3%	Arcobacter ebronensis
100.0%	Vibrio olivae
100.0%	Vibrio olivae
100.0%	Draconibacterium orientale
100.0%	Draconibacterium orientale
100.0%	Desulfuromonas acetoxidans
100.0%	Vibrio parahaemolyticus
100.0%	Vibrio parahaemolyticus
100.0%	Vibrio diazotrophicus
100.0%	Exiguobacterium himgiriensis
100.0%	Exiguobacterium himgiriensis
100.0%	Nonlabens arenilitoris
100.0%	Vibrio fluvialis
100.0%	Vibrio fluvialis
100.0%	Gallaecimonas xiamenensis
100.0%	Arcobacter cloacae
99.3%	Arcobacter molluscorum
100.0%	Alteromonas australica
100.0%	Alteromonas australica
100.0%	Alteromonas australica
100.0%	Halarcobacter bivalviorum
100.0%	Stappia conradae
100.0%	Cobetia marina
100.0%	Cobetia marina
100.0%	Labrenzia aggregata
100.0%	Vibrio anguillarum
100.0%	Vibrio anguillarum
100.0%	Morganella morganii
100.0%	Providencia sneebia
100.0%	Providencia sneebia
99.3%	Ilyobacter delafieldii
100.0%	Desulfomicrobium baculatum
100.0%	Bacteroides fragilis
100.0%	Chlorobium chlorovibrioides
100.0%	Chlorobium chlorovibrioides
100.0%	Marinifilum fragile
100.0%	Marinifilum fragile
100.0%	Vibrio porteresiae
100.0%	Vibrio porteresiae
99.3%	Pelobacter seleniigenes
100.0%	Cohaesibacter gelatinilyticus
100.0%	Thioclava pacifica
100.0%	Dechloromonas hortensis
100.0%	Lysobacter spongiicola
99.3%	Planktothricoides raciborskii
100.0%	Staphylococcus aureus
99.3%	Algicola bacteriolytica
100.0%	Chlorobaculum thiosulfatiphilum
100.0%	Chlorobaculum thiosulfatiphilum
100.0%	Hydrogenovibrio marinus
99.2%	Ruegeria sediminis
99.2%	Phaeobacter piscinae
99.2%	Oceanospirillum sanctuarii
99.2%	Halodesulfovibrio spirochaetisodalis
99.2%	Psychrobacter pocilloporae
99.2%	Halomonas lutescens
99.2%	Thiomicrorhabdus hydrogeniphila
99.2%	Pseudoalteromonas neustonica
99.2%	Marinomonas atlantica
99.2%	Marivivens donghaensis
99.2%	Haloimpatiens lingqiaonensis
99.2%	Arcobacter ebronensis
99.2%	Vibrio olivae
99.2%	Sulfurovum aggregans
99.2%	Clostridium perfringens
99.2%	Vibrio diazotrophicus
99.2%	Vibrio diazotrophicus
99.2%	Exiguobacterium himgiriensis
99.2%	Pseudodesulfovibrio piezophilus
99.2%	Cytophaga xylanolytica
99.2%	Arcobacter molluscorum
99.2%	Dethiosulfovibrio salsuginis
99.2%	Roseovarius nubinhibens
99.4%	Spirochaeta perfilievii
99.2%	Vibrio anguillarum
99.2%	Anaerotignum propionicum
99.6%	Pseudenhygromyxa salsuginis
99.2%	Oceanirhabdus sediminicola
98.9%	Saprospira grandis
99.2%	Arcobacter nitrofigilis
99.2%	Geobacter lovleyi
99.2%	Sulfurimonas denitrificans
99.2%	Pelobacter seleniigenes
99.2%	Hydrogenovibrio halophilus
99.2%	Planktothricoides raciborskii
99.2%	Algicola bacteriolytica
99.4%	Granulicatella adiacens
99.2%	Fusibacter paucivorans
99.2%	Ruegeria sediminis
99.2%	Maribellus luteus
99.2%	Acidovorax monticola
99.2%	Paracoccus pueri
99.2%	Aestuariibius insulae
99.2%	Alteromonas oceani
100.0%	Alteromonas oceani
99.2%	Aureimonas populi
99.2%	Aureimonas populi
99.2%	Enterococcus wangshanyuanii
99.2%	Phaeobacter piscinae
99.2%	Oceanospirillum sanctuarii
99.2%	Halodesulfovibrio spirochaetisodalis
99.2%	Psychrobacter pocilloporae
98.5%	Pseudomonas caspiana
99.2%	Thiomicrorhabdus hydrogeniphila
99.2%	Marinomonas atlantica
99.2%	Marivivens donghaensis
99.2%	Haloimpatiens lingqiaonensis
99.2%	Anaerococcus nagyae
99.2%	Flavobacterium jejuense
99.2%	Stappia carboxidovorans
99.2%	Hoeflea olei
99.2%	Arcobacter ebronensis
99.2%	Vibrio tritonius
99.2%	Sulfurovum aggregans
99.2%	Snodgrassella alvi
99.2%	Congregibacter litoralis
99.2%	Desulfuromonas acetoxidans
99.2%	Peptoclostridium litorale
99.2%	Clostridium puniceum
99.2%	Clostridium puniceum
98.5%	Hydrogenovibrio crunogenus
99.2%	Oscillibacter ruminantium
99.2%	Spongiibacter tropicus
99.2%	Arcobacter cloacae
99.2%	Arcobacter cloacae
99.2%	Methylobacterium bullatum
99.2%	Flavobacterium haoranii
99.2%	Cytophaga xylanolytica
99.2%	Arcobacter molluscorum
99.2%	Pseudidiomarina insulisalsae
99.2%	Arcobacter suis
99.2%	Gaetbulibacter jejuensis
99.2%	Helicobacter pullorum
99.2%	Dethiosulfovibrio salsuginis
99.2%	Desulfoluna spongiiphila
99.2%	Roseovarius nubinhibens
99.2%	Thiobacillus sajanensis
99.2%	Halolactibacillus miurensis
99.2%	Anaerotignum propionicum
99.2%	Clostridium subterminale
99.2%	Oceanirhabdus sediminicola
99.2%	Pelobacter massiliensis
99.2%	Arcobacter nitrofigilis
99.2%	Desulfocapsa sulfexigens
99.2%	Corynebacterium kroppenstedtii
99.2%	Sulfurimonas denitrificans
99.2%	Sulfurimonas denitrificans
99.2%	Chlorobium chlorovibrioides
99.2%	Arcobacter mytili
99.2%	Pelobacter seleniigenes
99.2%	Hydrogenovibrio halophilus
99.2%	Denitratisoma oestradiolicum
99.2%	Psychrobacter celer
99.2%	Proteocatella sphenisci
98.5%	Planktothricoides raciborskii
99.2%	Planktothricoides raciborskii
99.2%	Algicola bacteriolytica
99.2%	Desulfuromusa succinoxidans
99.2%	Desulfobulbus rhabdoformis
99.2%	Quatrionicoccus australiensis
99.2%
99.2%
99.2%	Thauera chlorobenzoica
99.2%	Fusibacter paucivorans
99.2%	Marinobacterium stanieri
99.2%	Alteromonas oceani
99.2%	Alteromonas oceani
99.2%	Enterococcus wangshanyuanii
99.2%	Vibrio cidicii
99.2%	Vibrio cidicii
99.2%	Vibrio cidicii
99.2%	Vibrio cidicii
99.2%	Vibrio cidicii
99.2%	Vibrio cidicii
99.2%	Marinomonas atlantica
99.2%	Haloimpatiens lingqiaonensis
99.2%	Vibrio hyugaensis
99.2%	Vibrio hyugaensis
99.2%	Vibrio hyugaensis
99.2%	Arcobacter ebronensis
99.2%	Arcobacter ebronensis
98.5%	Sulfurovum aggregans
98.5%	Hydrogenovibrio crunogenus
99.2%	Vibrio fluvialis
99.2%	Vibrio fluvialis
99.2%	Vibrio fluvialis
99.2%	Arcobacter molluscorum
99.2%	Arcobacter molluscorum
98.5%	Thiothrix lacustris
99.2%	Oceanirhabdus sediminicola
99.2%	Pelobacter massiliensis
99.2%	Pelobacter massiliensis
99.2%	Arcobacter nitrofigilis
99.2%	Arcobacter nitrofigilis
98.5%	Marinobacterium litorale
98.5%	Denitratisoma oestradiolicum
99.2%	Denitratisoma oestradiolicum
98.5%	Planktothricoides raciborskii
99.2%	Algicola bacteriolytica
99.2%	Desulfuromusa succinoxidans
99.2%	Thauera chlorobenzoica
99.2%	Desulfovibrio salinus
99.2%	Desulfovibrio salinus
99.2%	Desulfovibrio salinus
98.5%	Nitrosopumilus oxyclinae
98.5%	Seohaeicola zhoushanensis
98.5%	Celeribacter persicus
98.5%	Halodurantibacterium flavum
98.5%	Vibrio olivae
98.5%	Erythrobacter lutimaris
98.5%	Sulfurovum aggregans
98.5%	Sulfurovum aggregans
98.5%	Hydrogenovibrio crunogenus
98.5%	Thiothrix nivea
98.5%	Thiothrix lacustris
98.7%	Oceanotoga teriensis
98.5%	Clostridium subterminale
98.9%	Saprospira grandis
98.5%	Moellerella wisconsensis
98.5%	Sulfurimonas denitrificans
98.5%	Chlorobium chlorovibrioides
98.5%	Arcobacter mytili
98.5%	Marinobacterium sediminicola
98.5%	Marinobacterium litorale
98.5%	Rhodobacter blasticus
98.5%	Denitratisoma oestradiolicum
98.5%	Planktothricoides raciborskii
98.5%	Algicola bacteriolytica
98.5%	Algicola bacteriolytica
99.2%	Desulfuromusa succinoxidans
99.2%	Desulfuromusa succinoxidans
98.5%	Fusibacter paucivorans
98.5%	Fusibacter paucivorans
98.5%	Sulfurimonas crateris
95.2%	Sulfurimonas crateris
98.5%	Tepidicella baoligensis
98.5%	Bizionia berychis
98.5%	Alteromonas oceani
98.5%	Aminipila butyrica
98.5%	Vicingus serpentipes
98.5%	Nitrosopumilus oxyclinae
98.5%	Oceanospirillum sanctuarii
98.5%	Oceanospirillum sanctuarii
99.2%	Oceanospirillum sanctuarii
98.5%	Oceanospirillum sanctuarii
98.5%	Rhodobacter lacus
98.5%	Pleomorphochaeta caudata
98.5%	Vibrio cidicii
98.5%	Pseudoruegeria aestuarii
98.5%	Flavobacterium suaedae
98.5%	Haemophilus massiliensis
98.5%	Celeribacter persicus
98.5%	Marinibacterium profundimaris
98.5%	Cavicella subterranea
98.5%	Vibrio hyugaensis
98.5%	Vibrio hyugaensis
98.5%	Ihubacter massiliensis
98.5%	Halodurantibacterium flavum
98.5%	Neptunomonas phycophila
98.5%	Erythrobacter lutimaris
98.5%	Novosphingobium arabidopsis
98.5%	Sulfurovum aggregans
98.5%	Jhaorihella thermophila
98.5%	Hydrogenovibrio crunogenus
98.5%	Hydrogenovibrio crunogenus
98.5%	Vibrio fluvialis
98.5%	Thiothrix unzii
98.5%	Thiothrix nivea
98.5%	Thiothrix nivea
98.5%	Annwoodia aquaesulis
98.5%	Thiothrix caldifontis
98.5%	Thiothrix lacustris
98.5%	Thiothrix lacustris
98.5%	Desulfoluna spongiiphila
98.5%	Desulfomicrobium hypogeium
98.5%	Neptunomonas naphthovorans
98.5%	Clostridium subterminale
98.5%	Ilyobacter delafieldii
98.5%	Thalassolituus oleivorans
97.8%	Desulfocapsa sulfexigens
97.8%	Paludibacter propionicigenes
98.5%	Sulfurimonas denitrificans
98.5%	Sulfurimonas denitrificans
98.5%	Aeromicrobium fastidiosum
98.5%	Chlorobium chlorovibrioides
98.3%	Fusobacterium perfoetens
98.5%	Arcobacter mytili
98.5%	Marinobacterium sediminicola
98.5%	Marinobacterium litorale
97.8%	Hydrogenovibrio halophilus
97.8%	Hydrogenovibrio halophilus
98.5%	Hydrogenovibrio halophilus
98.5%	Rhodobacter blasticus
98.5%	Clostridium ganghwense
98.5%	Denitratisoma oestradiolicum
98.5%	Denitratisoma oestradiolicum
98.5%	Thorsellia anophelis
98.5%	Dechloromonas hortensis
98.5%	Marinomonas aquimarina
98.5%	Planktothricoides raciborskii
98.5%	Desulfobulbus rhabdoformis
98.5%	Desulfobulbus rhabdoformis
98.5%	Azovibrio restrictus
98.5%	Desulfobacter halotolerans
98.5%	Desulfovibrio dechloracetivorans
98.5%	Fusibacter paucivorans
98.5%	Fusibacter paucivorans
97.8%	Sulfurimonas crateris
98.5%	Maribellus luteus
98.5%	Nitrosopumilus oxyclinae
98.5%	Nitrosopumilus oxyclinae
98.5%	Nitrosopumilus oxyclinae
98.5%	Marinibacterium profundimaris
98.5%	Halodurantibacterium flavum
98.5%	Arcobacter ebronensis
98.5%	Thiothrix unzii
98.5%	Thiothrix nivea
98.5%	Thiothrix lacustris
97.8%	Desulfocapsa sulfexigens
97.8%	Paludibacter propionicigenes
97.8%	Prosthecochloris aestuarii
97.8%	Sulfurimonas denitrificans
98.5%	Arcobacter mytili
98.5%	Arcobacter mytili
98.5%	Arcobacter mytili
98.5%	Marinobacterium sediminicola
98.5%	Marinobacterium litorale
98.5%	Marinobacterium litorale
97.8%	Hydrogenovibrio halophilus
97.8%	Hydrogenovibrio halophilus
98.5%	Denitratisoma oestradiolicum
97.8%	Denitratisoma oestradiolicum
98.5%	Denitratisoma oestradiolicum
97.8%	Sulfurimonas paralvinellae
97.8%	Planktothricoides raciborskii
97.7%	Sulfurimonas crateris
97.7%	Aestuariimonas insulae
97.7%	Ponticoccus marisrubri
97.7%	Nioella sediminis
97.7%	Vibrio aphrogenes
100.0%	Vibrio cidicii
98.5%	Vibrio cidicii
97.7%	Vibrio hyugaensis
100.0%	Rubrimonas shengliensis
100.0%	Rubrimonas shengliensis
97.7%	Sulfurovum aggregans
97.7%	Thiothrix unzii
97.7%	Thiothrix lacustris
97.7%	Solimonas aquatica
97.7%	Solimonas aquatica
97.7%	Arcobacter nitrofigilis
97.7%	Desulfocapsa sulfexigens
97.7%	Pelobacter carbinolicus
97.7%	Bacteroides fragilis
97.7%	Paludibacter propionicigenes
98.5%	Paludibacter propionicigenes
97.7%	Sulfurimonas denitrificans
97.7%	Sulfurimonas denitrificans
97.7%	Hydrogenovibrio halophilus
97.7%	Hydrogenovibrio halophilus
97.7%	Denitratisoma oestradiolicum
97.7%	Sulfurimonas paralvinellae
97.7%	Desulfocapsa thiozymogenes
97.7%	Desulfocapsa thiozymogenes
97.7%	Cetobacterium somerae
97.7%	Oleiphilus messinensis
97.7%	Sulfurimonas crateris
94.6%	Sulfurimonas crateris
97.7%	Sulfurimonas crateris
97.7%	Viridibacterium curvum
97.7%	Maribellus luteus
99.2%	Aestuariimonas insulae
99.2%	Aestuariimonas insulae
97.7%	Aminipila butyrica
97.7%	Ponticoccus marisrubri
97.7%	Nioella sediminis
97.7%	Vibrio aphrogenes
97.7%	Vibrio cidicii
97.0%	Thiomicrorhabdus hydrogeniphila
97.7%	Pseudorhodoplanes sinuspersici
97.7%	Vibrio hyugaensis
97.7%	Arcobacter ebronensis
97.7%	Defluviimonas alba
97.7%	Phyllobacterium loti
97.7%	Thiothrix nivea
97.7%	Annwoodia aquaesulis
97.7%	Arcobacter molluscorum
97.7%	Thiothrix lacustris
97.7%	Thiothrix lacustris
97.7%	Thiobacillus sajanensis
97.7%	Labrenzia aggregata
97.7%	Clostridium subterminale
97.7%	Clostridium subterminale
97.7%	Kordiimonas aestuarii
97.7%	Azoarcus olearius
97.7%	Azoarcus olearius
97.7%	Desulfocapsa sulfexigens
97.7%	Bacteroides fragilis
97.7%	Paludibacter propionicigenes
97.7%	Paludibacter propionicigenes
97.7%	Prosthecochloris aestuarii
97.7%	Sulfurimonas denitrificans
97.7%	Sulfurimonas denitrificans
97.7%	Sulfurimonas denitrificans
97.0%	Arcobacter skirrowii
97.0%	Arcobacter skirrowii
97.7%	Marinifilum fragile
97.7%	Arcobacter mytili
97.7%	Hydrogenovibrio halophilus
97.7%	Hydrogenovibrio halophilus
97.7%	Clostridium ganghwense
97.7%	Clostridium ganghwense
97.7%	Denitratisoma oestradiolicum
97.7%	Denitratisoma oestradiolicum
97.7%	Desulfovibrio psychrotolerans
97.7%	Sulfurimonas paralvinellae
97.7%	Desulfocapsa thiozymogenes
97.7%	Desulfocapsa thiozymogenes
97.7%	Desulfocapsa thiozymogenes
97.7%	Methylobacter whittenburyi
97.7%	Desulfobulbus rhabdoformis
97.7%	Clostridium maximum
97.7%	Cetobacterium somerae
97.7%	Sedimentibacter saalensis
97.7%	Oleiphilus messinensis
97.7%	Fusibacter paucivorans
97.7%	Fusibacter paucivorans
97.0%	Thiomicrorhabdus hydrogeniphila
97.0%	Thiomicrorhabdus hydrogeniphila
97.7%	Arcobacter ebronensis
97.7%	Hydrogenovibrio crunogenus
97.0%	Annwoodia aquaesulis
97.0%	Arcobacter venerupis
97.0%	Bacteroides fluxus
97.0%	Arcobacter nitrofigilis
97.7%	Bacteroides fragilis
97.7%	Bacteroides fragilis
97.7%	Paludibacter propionicigenes
97.7%	Paludibacter propionicigenes
97.0%	Sulfurimonas denitrificans
97.0%	Sulfurimonas denitrificans
96.8%	Fusobacterium perfoetens
96.8%	Fusobacterium perfoetens
97.0%	Arcobacter skirrowii
97.0%	Arcobacter skirrowii
97.0%	Hydrogenovibrio halophilus
97.7%	Denitratisoma oestradiolicum
97.0%	Thiomicrorhabdus psychrophila
97.7%	Dethiosulfovibrio acidaminovorans
97.7%	Halobacteriovorax litoralis
97.7%	Halobacteriovorax litoralis
97.0%	Desulfobulbus mediterraneus
97.0%	Parahaliea maris
97.0%	Amnimonas aquatica
97.0%	Maribellus luteus
97.7%	Desulfovibrio salinus
97.7%	Desulfovibrio salinus
97.7%	Desulfovibrio salinus
97.0%	Nitrincola alkalilacustris
97.0%	Nitrosopumilus cobalaminigenes
97.0%	Erythrobacter aquimixticola
98.4%	Thiomicrorhabdus hydrogeniphila
98.4%	Thiomicrorhabdus hydrogeniphila
98.4%	Thiomicrorhabdus hydrogeniphila
98.4%	Thiomicrorhabdus hydrogeniphila
98.4%	Thiomicrorhabdus hydrogeniphila
98.4%	Thiomicrorhabdus hydrogeniphila
98.4%	Thiomicrorhabdus hydrogeniphila
97.0%	Sulfurovum riftiae
97.0%	Sulfuricaulis limicola
97.0%	Hypnocyclicus thermotrophus
97.0%	Fusibacter fontis
97.0%	Desulfomicrobium aestuarii
97.0%	Hydrogenovibrio crunogenus
97.0%	Hydrogenovibrio crunogenus
97.0%	Annwoodia aquaesulis
97.0%	Arcobacter venerupis
97.0%	Flavobacterium haoranii
97.0%	Pseudoalteromonas phenolica
97.0%	Bacteroides fluxus
97.0%	Thioprofundum hispidum
97.0%	Arcobacter nitrofigilis
97.0%	Sulfurimonas denitrificans
97.0%	Sulfurimonas denitrificans
97.0%	Sulfurimonas denitrificans
97.0%	Sulfurimonas denitrificans
96.8%	Fusobacterium perfoetens
96.8%	Fusobacterium perfoetens
96.8%	Fusobacterium perfoetens
97.0%	Arcobacter skirrowii
97.0%	Arcobacter skirrowii
97.0%	Thiohalophilus thiocyanatoxydans
97.0%	Hydrogenovibrio halophilus
97.0%	Thiomicrorhabdus psychrophila
97.0%	Sulfurimonas paralvinellae
97.0%	Planktothricoides raciborskii
97.0%	Desulfocapsa thiozymogenes
97.0%	Desulfobulbus rhabdoformis
97.0%	Desulfobulbus mediterraneus
97.0%	Clostridium peptidivorans
97.0%	Pseudoarcobacter acticola
97.0%	Sulfurimonas crateris
93.9%	Sulfurimonas crateris
97.0%	Sulfurimonas crateris
97.0%	Sulfurimonas crateris
97.0%	Amnimonas aquatica
97.0%	Maribellus luteus
97.0%	Nitrincola alkalilacustris
97.0%	Nitrosopumilus cobalaminigenes
97.0%	Erythrobacter aquimixticola
97.0%	Immundisolibacter cernigliae
97.0%	Vibrio cidicii
97.0%	Thiomicrorhabdus hydrogeniphila
97.0%	Thiomicrorhabdus hydrogeniphila
97.0%	Sulfurovum riftiae
97.0%	Terasakiella brassicae
97.0%	Thiolapillus brandeum
97.0%	Arcobacter pacificus
97.0%	Geosporobacter ferrireducens
97.0%	Sulfuricaulis limicola
97.0%	Hypnocyclicus thermotrophus
97.0%	Fusibacter fontis
97.0%	Methyloversatilis discipulorum
96.3%	Vibrio olivae
97.0%	Desulfomicrobium aestuarii
97.0%	Sulfurovum aggregans
97.0%	Sulfurovum aggregans
97.0%	Clostridium saccharobutylicum
97.0%	Desulfobacula toluolica
97.0%	Hydrogenovibrio crunogenus
97.0%	Hydrogenovibrio crunogenus
97.0%	Hydrogenovibrio crunogenus
97.0%	Hydrogenovibrio crunogenus
97.0%	Hydrogenovibrio crunogenus
97.0%	Vibrio pectenicida
97.0%	Pseudodesulfovibrio piezophilus
97.0%	Annwoodia aquaesulis
97.0%	Flavobacterium haoranii
97.0%	Haloactinopolyspora alba
97.0%	Thiothrix lacustris
97.0%	Nitrospira japonica
97.0%	Inhella inkyongensis
97.0%	Bacteroides fluxus
97.0%	Thioprofundum hispidum
97.0%	Fusibacter tunisiensis
97.0%	Azoarcus olearius
97.0%	Lautropia mirabilis
97.0%	Arcobacter nitrofigilis
97.0%	Desulfocapsa sulfexigens
97.0%	Desulfocapsa sulfexigens
97.0%	Bacteroides fragilis
97.0%	Sulfurimonas autotrophica
97.0%	Sulfurimonas denitrificans
96.3%	Sulfurimonas denitrificans
97.0%	Sulfurimonas denitrificans
97.0%	Sulfurimonas denitrificans
97.0%	Sulfurimonas denitrificans
97.0%	Sulfurimonas denitrificans
97.0%	Sulfurimonas denitrificans
97.0%	Sulfurimonas denitrificans
96.8%	Fusobacterium perfoetens
96.8%	Fusobacterium perfoetens
97.0%	Arcobacter skirrowii
97.0%	Arcobacter skirrowii
97.0%	Arcobacter mytili
97.0%	Desulfovibrio tunisiensis
97.0%	Thiohalophilus thiocyanatoxydans
97.0%	Desulfovibrio psychrotolerans
97.0%	Thiomicrorhabdus psychrophila
97.0%	Sulfurimonas paralvinellae
97.0%	Planktothricoides raciborskii
97.0%	Planktothricoides raciborskii
97.0%	Planktothricoides raciborskii
97.0%	Planktothricoides raciborskii
97.0%	Planktothricoides raciborskii
97.0%	Desulfospira joergensenii
97.0%	Desulfocapsa thiozymogenes
97.0%	Desulfocapsa thiozymogenes
97.0%	Desulfocapsa thiozymogenes
97.0%	Desulfobulbus rhabdoformis
97.0%	Desulfobulbus rhabdoformis
97.0%	Azovibrio restrictus
97.0%	Anaerococcus octavius
97.0%	Desulfobulbus mediterraneus
97.0%	Clostridium peptidivorans
96.9%	Maribellus luteus
96.9%	Nitrosopumilus cobalaminigenes
96.9%	Pleomorphomonas carboxyditropha
96.9%	Erythrobacter aquimixticola
96.9%	Erythrobacter aquimixticola
96.3%	Thiomicrorhabdus hydrogeniphila
96.3%	Sulfurovum riftiae
96.3%	Romboutsia timonensis
96.3%	Arcobacter ebronensis
96.3%	Vibrio olivae
96.9%	Zhizhongheella caldifontis
96.9%	Desulfomicrobium aestuarii
93.3%	Sulfurovum aggregans
96.3%	Sulfurovum aggregans
96.9%	Annwoodia aquaesulis
96.3%	Arcobacter venerupis
98.4%	Alteromonas australica
98.4%	Alteromonas australica
96.9%	Thiothrix lacustris
96.9%	Thiothrix lacustris
96.9%	Bacteroides fluxus
96.9%	Bacteroides fluxus
96.9%	Arcobacter nitrofigilis
96.9%	Arcobacter nitrofigilis
96.9%	Paludibacter propionicigenes
96.9%	Paludibacter propionicigenes
96.3%	Sulfurimonas denitrificans
96.3%	Sulfurimonas denitrificans
97.7%	Sulfurimonas denitrificans
96.9%	Arcobacter skirrowii
96.9%	Arcobacter skirrowii
96.9%	Arcobacter skirrowii
96.9%	Desulfatiferula olefinivorans
96.9%	Hydrogenovibrio halophilus
96.9%	Hydrogenovibrio halophilus
96.9%	Desulfovibrio psychrotolerans
97.7%	Thiomicrorhabdus psychrophila
96.9%	Halobacteriovorax litoralis
96.2%	Ponticaulis profundi
96.2%	Nitrosopumilus oxyclinae
96.2%	Wohlfahrtiimonas populi
96.3%	Sulfurovum riftiae
97.6%	Stenotrophomonas tumulicola
96.2%	Nitrospira lenta
96.2%	Clostridium punense
96.3%	Fusibacter fontis
96.2%	Arcobacter ebronensis
96.3%	Vibrio olivae
96.2%	Desulfovibrio biadhensis
96.2%	Sulfurovum aggregans
96.2%	Hydrogenovibrio crunogenus
96.2%	Hydrogenovibrio crunogenus
96.2%	Gallaecimonas xiamenensis
96.2%	Arcobacter venerupis
97.7%	Flavobacterium ponti
96.2%	Sulfurimonas autotrophica
96.2%	Sulfurimonas denitrificans
96.2%	Sulfurimonas denitrificans
96.2%	Arcobacter skirrowii
96.2%	Arcobacter skirrowii
96.2%	Arcobacter mytili
96.9%	Desulfatiferula olefinivorans
96.2%	Methyloversatilis universalis
97.6%	Hydrogenovibrio halophilus
96.2%	Hydrogenovibrio halophilus
97.6%	Hydrogenovibrio halophilus
96.3%	Hydrogenovibrio halophilus
96.2%	Hydrogenovibrio halophilus
96.2%	Hydrogenovibrio halophilus
96.2%	Hydrogenovibrio halophilus
96.9%	Hydrogenovibrio halophilus
96.2%	Hydrogenovibrio halophilus
96.2%	Desulfopila aestuarii
96.2%	Desulfocapsa thiozymogenes
96.2%	Desulfobulbus rhabdoformis
96.2%	Desulfobulbus rhabdoformis
96.2%	Desulfobacterium indolicum
96.2%	Chondromyces robustus
96.2%	Desulfovibrio aminophilus
96.2%	Fusibacter paucivorans
96.2%	Fusibacter paucivorans
96.2%	Pseudoarcobacter acticola
96.2%	Sulfurimonas crateris
96.2%	Sulfurimonas crateris
96.2%	Sulfurimonas crateris
96.2%	Maribellus luteus
96.2%	Ponticaulis profundi
96.2%	Nitrosopumilus oxyclinae
96.2%	Nitrosopumilus oxyclinae
96.2%	Wohlfahrtiimonas populi
96.2%	Arsenicitalea aurantiaca
96.2%	Thiomicrorhabdus hydrogeniphila
96.2%	Thiomicrorhabdus hydrogeniphila
96.3%	Sulfurovum riftiae
96.2%	Sulfurovum riftiae
96.2%	Arcobacter pacificus
96.2%	Clostridium liquoris
96.2%	Nitrospira lenta
96.2%	Clostridium punense
96.2%	Hypnocyclicus thermotrophus
96.2%	Hypnocyclicus thermotrophus
96.2%	Hypnocyclicus thermotrophus
96.2%	Hypnocyclicus thermotrophus
96.2%	Romboutsia timonensis
96.2%	Fusibacter fontis
96.2%	Chromobacterium amazonense
96.2%	Arcobacter ebronensis
96.2%	Arcobacter ebronensis
96.2%	Vibrio olivae
96.2%	Vibrio tritonius
96.2%	Sulfurovum aggregans
97.6%	Marinomonas brasilensis
96.2%	Hydrogenovibrio crunogenus
96.2%	Gallaecimonas xiamenensis
96.2%	Vibrio pectenicida
96.2%	Arcobacter venerupis
96.2%	Marichromatium purpuratum
96.2%	Thiothrix lacustris
96.2%	Oscillochloris trichoides
96.2%	Devosia yakushimensis
97.6%	Marinomonas vaga
96.2%	Thioprofundum lithotrophicum
96.2%	Halothiobacillus neapolitanus
96.2%	Arcobacter nitrofigilis
96.2%	Desulfocapsa sulfexigens
96.2%	Desulfocapsa sulfexigens
96.2%	Sulfurimonas autotrophica
96.2%	Sulfurimonas denitrificans
96.2%	Sulfurimonas denitrificans
96.2%	Sulfurimonas denitrificans
96.2%	Sulfurimonas denitrificans
96.2%	Spirochaeta halophila
96.0%	Fusobacterium perfoetens
96.2%	Methyloversatilis universalis
96.2%	Hydrogenovibrio halophilus
97.6%	Hydrogenovibrio halophilus
97.6%	Hydrogenovibrio halophilus
96.2%	Hydrogenovibrio halophilus
96.2%	Hydrogenovibrio halophilus
96.2%	Hydrogenovibrio halophilus
96.2%	Hydrogenovibrio halophilus
96.2%	Hydrogenovibrio halophilus
96.2%	Hydrogenovibrio halophilus
96.2%	Hydrogenovibrio halophilus
96.2%	Hydrogenovibrio halophilus
95.6%	Hydrogenovibrio halophilus
97.6%	Hydrogenovibrio halophilus
96.2%	Hydrogenovibrio halophilus
97.6%	Hydrogenovibrio halophilus
96.2%	Hydrogenovibrio halophilus
96.2%	Hydrogenovibrio halophilus
96.2%	Denitratisoma oestradiolicum
96.2%	Desulfovibrio psychrotolerans
96.2%	Rhodobium gokarnense
96.2%	Ruminiclostridium sufflavum
96.2%	Sulfurimonas paralvinellae
96.2%	Thiovirga sulfuroxydans
96.2%	Desulfopila aestuarii
96.2%	Planktothricoides raciborskii
96.2%	Desulfocapsa thiozymogenes
96.2%	Desulfobulbus rhabdoformis
96.2%	Desulfobulbus rhabdoformis
96.2%	Desulfobacterium indolicum
96.2%
96.2%	Desulfobacter halotolerans
96.2%	Anaerococcus octavius
96.2%	Anaerococcus octavius
96.2%	Desulfonema ishimotonii
96.2%	Chondromyces robustus
96.2%	Desulfobulbus mediterraneus
96.2%	Clostridium peptidivorans
96.2%	Fusibacter paucivorans
96.2%	Fusibacter paucivorans
96.2%	Fusibacter paucivorans
96.2%	Sulfurovum lithotrophicum
95.6%	Sulfurovum lithotrophicum
96.2%	Sulfurovum lithotrophicum
95.5%	Sulfurimonas crateris
95.5%	Sulfurimonas crateris
95.5%	Sulfurimonas crateris
96.2%	Nitrosopumilus oxyclinae
96.2%	Nitrosopumilus oxyclinae
95.5%	Pseudomonas reidholzensis
92.6%	Sulfurovum riftiae
95.5%	Thiolapillus brandeum
95.5%	Arcobacter pacificus
96.2%	Clostridium punense
95.5%	Sinobacterium norvegicum
96.2%	Arcobacter ebronensis
96.2%	Arcobacter ebronensis
96.2%	Vibrio olivae
96.2%	Sulfurovum aggregans
96.2%	Sulfurovum aggregans
96.2%	Sulfurovum aggregans
95.5%	Sulfurimonas gotlandica
96.2%	Gallaecimonas xiamenensis
96.2%	Arcobacter venerupis
96.2%	Arcobacter venerupis
95.5%	Thioprofundum lithotrophicum
96.2%	Halothiobacillus neapolitanus
95.5%	Sulfurimonas denitrificans
96.2%	Arcobacter skirrowii
96.2%	Arcobacter skirrowii
96.2%	Arcobacter skirrowii
96.2%	Hydrogenovibrio halophilus
95.5%	Hydrogenovibrio halophilus
96.2%	Hydrogenovibrio halophilus
95.5%	Hydrogenovibrio halophilus
98.4%	Hydrogenovibrio halophilus
96.2%	Chondromyces robustus
95.5%	Fusibacter paucivorans
96.2%	Sulfurovum lithotrophicum
96.2%	Sulfurovum lithotrophicum
96.2%	Sulfurovum lithotrophicum
96.2%	Sulfurovum lithotrophicum
96.2%	Sulfurovum lithotrophicum
96.2%	Sulfurovum lithotrophicum
96.2%	Sulfurovum lithotrophicum
95.5%	Pseudoarcobacter acticola
95.5%	Sulfurimonas crateris
95.5%	Sulfurimonas crateris
95.5%	Pseudomonas reidholzensis
95.5%	Arcobacter lekithochrous
95.5%	Immundisolibacter cernigliae
96.9%	Thiomicrorhabdus hydrogeniphila
96.9%	Thiomicrorhabdus hydrogeniphila
95.5%	Arcobacter pacificus
95.5%	Sinobacterium norvegicum
95.5%	Fusibacter fontis
95.5%	Sulfurovum aggregans
95.5%	Sulfurimonas gotlandica
95.5%	Halarcobacter bivalviorum
95.5%	Algorimarina butyrica
95.6%	Spirochaeta perfilievii
95.5%	Thioprofundum lithotrophicum
95.5%	Sulfurimonas denitrificans
95.5%	Sulfurimonas denitrificans
95.5%	Sulfurimonas denitrificans
96.9%	Hydrogenovibrio halophilus
95.5%	Hydrogenovibrio halophilus
96.9%	Hydrogenovibrio halophilus
96.9%	Hydrogenovibrio halophilus
95.5%	Dasania marina
95.5%	Sneathiella glossodoripedis
95.5%	Desulfocapsa thiozymogenes
95.5%	Desulfobulbus elongatus
95.5%	Desulfobacter vibrioformis
95.5%	Fusibacter paucivorans
95.5%	Fusibacter paucivorans
95.5%	Pseudoarcobacter acticola
95.5%	Pseudomonas fildesensis
95.5%	Sulfurimonas crateris
95.5%	Sulfurimonas crateris
95.5%	Sulfurimonas crateris
95.5%	Sulfurimonas crateris
95.5%	Ponticaulis profundi
95.5%	Ponticaulis profundi
95.5%	Nitrosopumilus oxyclinae
95.5%	Desulfovibrio senegalensis
95.5%	Erythrobacter aquimixticola
95.5%	Pseudomonas reidholzensis
95.5%	Arcobacter lekithochrous
95.5%	Immundisolibacter cernigliae
95.5%	Kineothrix alysoides
95.5%	Alkaliphilus hydrothermalis
95.5%	Alkalispirochaeta cellulosivorans
95.5%	Alkalispirochaeta cellulosivorans
95.5%	Terasakiella brassicae
95.5%	Nitrincola alkalisediminis
95.5%	Thiolapillus brandeum
95.5%	Thiolapillus brandeum
95.5%	Arcobacter pacificus
95.5%	Arcobacter pacificus
95.5%	Geosporobacter ferrireducens
95.5%	Prevotellamassilia timonensis
95.5%	Sinobacterium norvegicum
95.5%	Fusibacter fontis
95.5%	Fluviicola hefeinensis
94.8%	Galenea microaerophila
95.5%	Draconibacterium orientale
95.5%	Sulfurimonas gotlandica
95.5%	Filomicrobium fusiforme
95.5%	Hydrogenovibrio crunogenus
95.5%	Leucothrix mucor
95.5%	Fusobacterium mortiferum
95.5%	Halarcobacter bivalviorum
95.5%	Marichromatium purpuratum
95.5%	Algorimarina butyrica
95.5%	Pararhodospirillum oryzae
95.5%	Desulfopila inferna
95.5%	Oscillochloris trichoides
96.8%	Marinomonas vaga
95.5%	Methylophaga marina
96.8%	Sediminibacter furfurosus
95.5%	Fusobacterium equinum
95.5%	Thioprofundum lithotrophicum
95.5%	Desulfocapsa sulfexigens
95.5%	Sulfurimonas denitrificans
95.5%	Sulfurimonas denitrificans
95.5%	Sulfurimonas denitrificans
95.5%	Sulfurimonas denitrificans
95.5%	Sulfurimonas denitrificans
95.5%	Sulfurimonas denitrificans
95.5%	Thiohalomonas denitrificans
95.5%	Hydrogenovibrio halophilus
95.5%	Hydrogenovibrio halophilus
95.5%	Hydrogenovibrio halophilus
95.5%	Hydrogenovibrio halophilus
95.5%	Hydrogenovibrio halophilus
95.5%	Dasania marina
95.5%	Sneathiella glossodoripedis
95.5%	Sulfurimonas paralvinellae
95.5%	Thiovirga sulfuroxydans
95.5%	Desulfopila aestuarii
95.5%	Desulfocapsa thiozymogenes
95.5%	Desulfobulbus elongatus
95.5%	Desulfobacter vibrioformis
95.5%	Fusibacter paucivorans
95.5%	Fusibacter paucivorans
95.5%	Sulfurovum lithotrophicum
95.5%	Sulfurovum lithotrophicum
94.8%	Sulfurimonas crateris
94.8%	Sulfurimonas crateris
95.4%	Maribellus luteus
94.8%	Wenzhouxiangella salilacus
94.9%	Sulfurovum riftiae
96.1%	Salinivirga cyanobacteriivorans
95.4%	Arcobacter pacificus
95.4%	Arcobacter pacificus
94.8%	Hypnocyclicus thermotrophus
97.5%	Sinobacterium norvegicum
97.5%	Sinobacterium norvegicum
94.8%	Galenea microaerophila
95.4%	Halarcobacter bivalviorum
95.4%	Halarcobacter bivalviorum
95.4%	Algorimarina butyrica
95.4%	Algorimarina butyrica
95.4%	Halobacteriovorax marinus
95.4%	Hydrogenovibrio halophilus
94.8%	Hydrogenovibrio halophilus
95.4%	Hydrogenovibrio halophilus
94.8%	Desulfopila aestuarii
95.4%	Halobacteriovorax litoralis
95.4%	Halobacteriovorax litoralis
95.4%	Halobacteriovorax litoralis
95.4%	Halobacteriovorax litoralis
95.4%	Halobacteriovorax litoralis
95.4%	Sulfurovum lithotrophicum
95.4%	Sulfurovum lithotrophicum
95.4%	Sulfurovum lithotrophicum
95.4%	Sulfurovum lithotrophicum
95.4%	Sulfurovum lithotrophicum
95.4%	Sulfurovum lithotrophicum
94.7%	Sulfurimonas crateris
94.7%	Wenzhouxiangella salilacus
91.9%	Arcobacter lekithochrous
94.7%	Immundisolibacter cernigliae
96.1%	Thiomicrorhabdus hydrogeniphila
96.1%	Thiomicrorhabdus hydrogeniphila
94.7%	Endothiovibrio diazotrophicus
94.7%	Hypnocyclicus thermotrophus
94.7%	Hypnocyclicus thermotrophus
94.7%	Galenea microaerophila
94.8%	Sulfurovum aggregans
94.7%	Clostridium swellfunianum
94.7%	Arcobacter ellisii
94.7%	Allohahella antarctica
94.7%	Acetivibrio ethanolgignens
94.7%	Desulfocapsa sulfexigens
94.7%	Melioribacter roseus
94.7%	Sulfuricurvum kujiense
94.7%	Sulfurimonas denitrificans
94.7%	Sulfurimonas denitrificans
94.7%	Hydrogenovibrio halophilus
96.1%	Hydrogenovibrio halophilus
96.1%	Hydrogenovibrio halophilus
96.1%	Thiomicrorhabdus psychrophila
94.7%	Acidaminococcus intestini
94.7%	Desulfopila aestuarii
94.7%	Desulfopila aestuarii
94.7%	Nitrospira moscoviensis
94.7%	Fusibacter paucivorans
94.7%	Fusibacter paucivorans
95.4%	Sulfurovum lithotrophicum
96.1%	Sulfurovum lithotrophicum
94.7%	Sulfurimonas crateris
94.7%	Sulfurimonas crateris
94.7%	Sulfurimonas crateris
94.7%	Sulfurimonas crateris
94.7%	Wenzhouxiangella salilacus
94.7%	Cupriavidus lacunae
94.7%	Ponticaulis profundi
94.7%	Nitrosopumilus cobalaminigenes
94.7%	Pseudomonas reidholzensis
96.0%	Alishewanella alkalitolerans
94.7%	Arcobacter lekithochrous
94.7%	Neisseria arctica
94.7%	Immundisolibacter cernigliae
96.0%	Thiomicrorhabdus hydrogeniphila
94.2%	Sulfurovum riftiae
94.7%	Sulfurovum riftiae
94.7%	Sulfurovum riftiae
94.8%	Sulfurovum riftiae
94.7%	Kordiimonas sediminis
94.7%	Thiolapillus brandeum
94.1%	Arcobacter pacificus
94.7%	Arcobacter pacificus
94.7%	Arcobacter pacificus
94.7%	Endothiovibrio diazotrophicus
94.7%	Hypnocyclicus thermotrophus
94.7%	Hypnocyclicus thermotrophus
94.7%	Hypnocyclicus thermotrophus
94.7%	Hypnocyclicus thermotrophus
94.7%	Fusibacter fontis
94.1%	Arcobacter lanthieri
94.7%	Arcobacter lanthieri
94.7%	Spirochaeta lutea
96.0%	Phaeocystidibacter luteus
96.0%	Phaeocystidibacter luteus
96.0%	Phaeocystidibacter luteus
94.7%	Galenea microaerophila
94.7%	Sulfurovum aggregans
94.8%	Sulfurovum aggregans
94.7%	Clostridium swellfunianum
94.7%	Sulfurimonas gotlandica
94.1%	Sulfurimonas gotlandica
94.7%	Leucothrix mucor
94.7%	Spirochaeta isovalerica
94.7%	Arcobacter ellisii
94.7%	Arcobacter ellisii
94.7%	Halarcobacter bivalviorum
94.7%	Thiohalobacter thiocyanaticus
94.7%	Saccharofermentans acetigenes
94.7%	Oscillochloris trichoides
94.7%	Thiofractor thiocaminus
94.7%	Treponema zuelzerae
94.7%	Acetivibrio ethanolgignens
94.7%	Desulfocapsa sulfexigens
94.7%	Desulfocapsa sulfexigens
94.7%	Halobacteriovorax marinus
94.7%	Coraliomargarita akajimensis
94.7%	Melioribacter roseus
94.7%	Sulfuricurvum kujiense
94.7%	Sulfurimonas denitrificans
94.7%	Sulfurimonas denitrificans
94.7%	Sporobacter termitidis
94.7%	Ruminococcus gauvreauii
94.7%	Thiohalomonas nitratireducens
94.7%	Hydrogenovibrio halophilus
94.7%	Hydrogenovibrio halophilus
94.7%	Hydrogenovibrio halophilus
94.7%	Hydrogenovibrio halophilus
94.7%	Ectothiorhodospira variabilis
96.0%	Bacteriovorax stolpii
94.7%	Acidaminococcus intestini
94.7%	Sulfurimonas paralvinellae
94.7%	Desulfopila aestuarii
94.7%	Desulfopila aestuarii
94.7%	Desulfocapsa thiozymogenes
94.7%	Desulfocapsa thiozymogenes
94.7%	Nitrospira moscoviensis
94.7%	Caldithrix abyssi
94.7%	Veillonella montpellierensis
94.7%	Halobacteriovorax litoralis
96.0%	Desulfobulbus mediterraneus
96.0%	Desulfobulbus mediterraneus
94.7%	Fusibacter paucivorans
94.1%	Sulfurovum lithotrophicum
94.0%	Sulfurimonas crateris
94.0%	Sulfurimonas crateris
94.0%	Sulfurimonas crateris
94.0%	Sulfurimonas crateris
94.7%	Wenzhouxiangella salilacus
94.7%	Wenzhouxiangella salilacus
96.0%	Terrimonas rhizosphaerae
94.1%	Sulfurovum riftiae
94.1%	Sulfurovum riftiae
94.7%	Sulfurovum riftiae
94.7%	Sulfurovum riftiae
96.7%	Lutibacter profundi
96.7%	Lutibacter profundi
94.7%	Arcobacter pacificus
94.0%	Arcobacter pacificus
99.1%	Pseudoruegeria limi
95.3%	Fusibacter fontis
94.0%	Sulfurimonas gotlandica
94.0%	Pseudoscillatoria coralii
94.0%	Arcobacter nitrofigilis
94.7%	Halobacteriovorax marinus
94.7%	Halobacteriovorax marinus
94.0%	Sulfurospirillum arsenophilum
96.5%	Fusobacterium perfoetens
94.7%	Hydrogenovibrio halophilus
96.0%	Roseospirillum parvum
94.7%
94.7%	Halobacteriovorax litoralis
94.7%	Halobacteriovorax litoralis
94.7%	Pseudobutyrivibrio ruminis
94.7%	Pseudobutyrivibrio ruminis
94.7%	Sulfurovum lithotrophicum
94.1%	Sulfurovum lithotrophicum
94.0%	Sulfurimonas crateris
94.0%	Sulfurimonas crateris
94.0%	Sulfurimonas crateris
96.0%	Vibrio cidicii
94.1%	Sulfurovum riftiae
94.1%	Sulfurovum riftiae
94.1%	Sulfurovum riftiae
94.0%	Arcobacter pacificus
94.0%	Arcobacter pacificus
94.0%	Arcobacter pacificus
95.3%	Oricola cellulosilytica
95.3%	Oricola cellulosilytica
95.3%	Oricola cellulosilytica
94.0%	Hypnocyclicus thermotrophus
94.0%	Arcobacter lanthieri
94.0%	Lacinutrix jangbogonensis
94.1%	Sulfurovum aggregans
94.0%	Sulfurimonas gotlandica
94.0%	Sulfurimonas gotlandica
96.0%	Arhodomonas recens
96.0%	Arhodomonas recens
96.0%	Arhodomonas recens
96.0%	Arhodomonas recens
94.0%	Pseudoscillatoria coralii
94.0%	Algorimarina butyrica
94.1%	Spirochaeta perfilievii
94.1%	Desulfopila inferna
94.0%	Rickettsia honei
96.0%	Halioglobus pacificus
96.0%	Halioglobus pacificus
96.0%	Halioglobus pacificus
96.0%	Halioglobus pacificus
95.3%	Lutibacter flavus
94.0%	Arcobacter nitrofigilis
94.0%	Arcobacter nitrofigilis
94.0%	Halobacteriovorax marinus
94.0%	Hahella chejuensis
94.0%	Melioribacter roseus
94.0%	Sulfurospirillum arsenophilum
96.0%	Marinifilum fragile
94.0%	Natronincola histidinovorans
95.3%	Sulfurovum lithotrophicum
95.3%	Sulfurovum lithotrophicum
95.3%	Sulfurovum lithotrophicum
94.0%	Rhodomicrobium lacus
93.9%	Sulfurimonas crateris
93.9%	Sulfurimonas crateris
93.9%	Sulfurimonas crateris
93.9%	Sulfurimonas crateris
93.9%	Sulfurimonas crateris
93.9%	Sulfurimonas crateris
93.9%	Sulfurimonas crateris
93.9%	Sulfurimonas crateris
93.9%	Sulfurimonas crateris
93.9%	Sulfurimonas crateris
93.9%	Sulfurimonas crateris
93.9%	Sulfurimonas crateris
93.9%	Sulfurimonas crateris
93.9%	Sulfurimonas crateris
94.6%	Aestuariimonas insulae
93.9%	Nitrosopumilus ureiphilus
93.9%	Wohlfahrtiimonas populi
94.0%	Geofilum rhodophaeum
93.9%	Rubrobacter spartanus
91.2%	Arcobacter lekithochrous
93.9%	Wenzhouxiangella sediminis
93.9%	Spiribacter roseus
93.3%	Sulfuriflexus mobilis
94.0%	Sulfurovum riftiae
94.0%	Sulfurovum riftiae
94.0%	Sulfurovum riftiae
94.0%	Sulfurovum riftiae
93.3%	Arcobacter pacificus
93.9%	Arcobacter pacificus
93.9%	Arcobacter pacificus
93.9%	Arcobacter pacificus
93.9%	Pseudoflavonifractor phocaeensis
93.9%	Arcobacter lanthieri
94.0%	Sedimenticola thiotaurini
93.9%	Spirochaeta lutea
93.9%	Spirochaeta lutea
93.9%	Arcobacter ebronensis
94.0%	Vibrio olivae
95.2%	Nocardioides endophyticus
94.0%	Lacinutrix jangbogonensis
93.9%	Namhaeicola litoreus
93.4%	Sulfurovum aggregans
93.9%	Sulfurovum aggregans
93.9%	Snodgrassella alvi
93.9%	Sulfurimonas gotlandica
93.9%	Sulfurimonas gotlandica
93.9%	Exiguobacterium himgiriensis
93.4%	Thiobacillus thioparus
93.9%	Thiobacillus thioparus
93.9%	Thiohalobacter thiocyanaticus
93.9%	Pseudoscillatoria coralii
93.9%	Methylophaga thiooxydans
93.9%	Algorimarina butyrica
93.5%	Spirochaeta perfilievii
94.0%	Desulfopila inferna
93.9%	Rickettsia honei
93.9%	Thiofractor thiocaminus
93.9%	Thiofractor thiocaminus
93.9%	Fusobacterium varium
93.9%	Desulfatitalea tepidiphila
93.9%	Cocleimonas flava
94.0%	Sulfurospirillum alkalitolerans
93.9%	Ilyobacter delafieldii
93.9%	Arcobacter nitrofigilis
93.9%	Arcobacter nitrofigilis
93.9%	Arcobacter nitrofigilis
93.9%	Arcobacter nitrofigilis
94.0%	Desulfocapsa sulfexigens
94.0%	Halobacteriovorax marinus
93.9%	Halobacteriovorax marinus
93.9%	Halobacteriovorax marinus
93.9%	Halobacteriovorax marinus
93.9%	Hahella chejuensis
93.9%	Melioribacter roseus
93.9%	Sulfurimonas denitrificans
93.9%	Sulfurimonas denitrificans
93.9%	Sulfurimonas denitrificans
93.9%	Sulfurimonas denitrificans
93.9%	Sulfurospirillum arsenophilum
93.9%	Hydrogenovibrio halophilus
93.9%	Hydrogenovibrio halophilus
93.9%	Thiophaeococcus mangrovi
93.9%	Desulfobulbus elongatus
93.9%	Dethiosulfovibrio acidaminovorans
93.9%	Shuttleworthia satelles
93.9%	Natronincola histidinovorans
93.9%	Desulfonema magnum
94.0%	Desulfofaba fastidiosa
94.0%	Desulfofaba fastidiosa
94.0%	Desulfobulbus mediterraneus
93.9%	Desulfobulbus mediterraneus
95.2%	Desulfobulbus mediterraneus
93.9%	Fusibacter paucivorans
93.3%	Sulfurimonas crateris
93.3%	Sulfurimonas crateris
93.9%	Sulfurimonas crateris
93.3%	Sulfurimonas crateris
95.9%	Agaribacterium haliotis
93.3%	Oleiagrimonas citrea
93.9%	Salinivirga cyanobacteriivorans
93.9%	Salinivirga cyanobacteriivorans
93.9%	Arcobacter pacificus
93.9%	Arcobacter pacificus
93.3%	Arcobacter pacificus
93.9%	Arcobacter pacificus
93.3%	Arcobacter pacificus
93.9%	Arcobacter pacificus
93.9%	Arcobacter pacificus
93.9%	Arcobacter pacificus
94.5%	Marinilabilia nitratireducens
93.3%	Sulfurovum aggregans
93.3%	Sulfurimonas gotlandica
94.5%	Riemerella columbipharyngis
94.5%	Riemerella columbipharyngis
94.5%	Riemerella columbipharyngis
94.5%	Riemerella columbipharyngis
93.9%	Thiobacillus thioparus
93.3%	Thiobacillus thioparus
93.3%	Ohtaekwangia kribbensis
93.3%	Methylophaga thiooxydans
93.3%	Methylophaga thiooxydans
93.9%	Methylophaga thiooxydans
93.9%	Algorimarina butyrica
93.4%	Spirochaeta perfilievii
93.9%	Helicobacter canadensis
93.9%	Desulfopila inferna
93.3%	Arenicella chitinivorans
93.3%	Arcobacter nitrofigilis
93.9%	Arcobacter nitrofigilis
93.9%	Halobacteriovorax marinus
93.9%	Halobacteriovorax marinus
93.3%	Sulfuricurvum kujiense
93.9%	Sulfurospirillum arsenophilum
93.9%	Sulfurospirillum arsenophilum
93.3%	Arcobacter skirrowii
93.3%	Desulfobulbus rhabdoformis
93.4%	Sulfurospirillum halorespirans
93.4%	Desulfovibrio fructosivorans
93.2%	Sulfurimonas crateris
93.2%	Sulfurimonas crateris
93.2%	Sulfurimonas crateris
93.3%	Sulfurimonas crateris
93.2%	Sulfurimonas crateris
93.2%	Sulfurimonas crateris
93.2%	Oleiagrimonas citrea
93.2%	Arcobacter lekithochrous
93.2%	Sulfuriflexus mobilis
94.5%	Ahrensia marina
93.2%	Arcobacter pacificus
93.2%	Arcobacter pacificus
93.2%	Arcobacter pacificus
93.3%	Arcobacter lanthieri
93.3%	Arcobacter lanthieri
93.3%	Sulfurovum aggregans
93.9%	Sulfurovum aggregans
90.7%	Sulfurovum aggregans
93.2%	Sulfurovum aggregans
93.2%	Sulfurimonas gotlandica
93.3%	Thiobacillus thioparus
98.2%	Ohtaekwangia koreensis
93.2%	Halarcobacter bivalviorum
93.2%	Pseudoscillatoria coralii
95.2%	Lishizhenia tianjinensis
93.2%	Methylophaga thiooxydans
93.2%	Algorimarina butyrica
93.4%	Spirochaeta perfilievii
93.3%	Halioglobus pacificus
93.2%	Arenicella xantha
95.2%	Arenicella chitinivorans
95.2%	Arenicella chitinivorans
95.2%	Arenicella chitinivorans
95.2%	Arenicella chitinivorans
95.2%	Arenicella chitinivorans
93.2%	Fusibacter tunisiensis
93.2%	Fusibacter tunisiensis
93.2%	Arcobacter nitrofigilis
93.2%	Arcobacter nitrofigilis
93.2%	Arcobacter nitrofigilis
93.2%	Halobacteriovorax marinus
93.2%	Halobacteriovorax marinus
95.2%	Halobacteriovorax marinus
93.2%	Halobacteriovorax marinus
93.3%	Halobacteriovorax marinus
93.2%	Sulfuricurvum kujiense
93.2%	Arcobacter skirrowii
93.3%	Hydrogenovibrio halophilus
94.5%	Thiomicrorhabdus psychrophila
94.5%	Thiomicrorhabdus psychrophila
94.5%	Thiomicrorhabdus psychrophila
93.2%	Desulfobulbus rhabdoformis
93.2%	Desulfobulbus rhabdoformis
93.3%	Sulfurospirillum halorespirans
94.6%	Sulfurovum lithotrophicum
94.5%	Sulfurovum lithotrophicum
94.6%	Sulfurovum lithotrophicum
93.2%	Sulfurimonas crateris
93.2%	Sulfurimonas crateris
93.2%	Sulfurimonas crateris
93.2%	Sulfurimonas crateris
93.2%	Sulfurimonas crateris
93.2%	Sulfurimonas crateris
93.2%	Sulfurimonas crateris
93.8%	Sulfurimonas crateris
93.2%	Sulfurimonas crateris
93.2%	Sulfurimonas crateris
93.2%	Sulfurimonas crateris
93.2%	Sulfurimonas crateris
93.2%	Sulfurimonas crateris
93.2%	Sulfurimonas crateris
93.2%	Sulfurimonas crateris
93.2%	Sulfurimonas crateris
93.2%	Sulfurimonas crateris
93.2%	Sulfurimonas crateris
93.2%	Sulfurimonas crateris
93.2%	Sulfurimonas crateris
93.2%	Sulfurimonas crateris
93.2%	Sulfurimonas crateris
93.2%	Ponticaulis profundi
93.2%	Brevundimonas humi
93.2%	Geofilum rhodophaeum
93.2%	Oleiagrimonas citrea
92.6%	Arcobacter lekithochrous
93.2%	Arcobacter lekithochrous
91.0%	Arcobacter lekithochrous
91.0%	Arcobacter lekithochrous
93.2%	Arcobacter lekithochrous
93.2%	Arcobacter lekithochrous
93.2%	Alkaliphilus hydrothermalis
93.2%	Thiomicrorhabdus hydrogeniphila
93.2%	Sulfuriflexus mobilis
93.2%	Sulfurovum riftiae
93.3%	Sulfurovum riftiae
93.2%	Sulfurovum riftiae
92.7%	Sulfurovum riftiae
93.2%	Sulfurovum riftiae
93.3%	Sulfurovum riftiae
93.2%	Sulfurovum riftiae
93.2%	Abyssivirga alkaniphila
93.2%	Arcobacter pacificus
93.2%	Arcobacter pacificus
93.8%	Arcobacter pacificus
93.2%	Arcobacter pacificus
93.2%	Arcobacter pacificus
93.2%	Arcobacter pacificus
93.2%	Fusibacter fontis
93.2%	Arcobacter lanthieri
93.2%	Arcobacter lanthieri
93.2%	Arcobacter lanthieri
93.2%	Arcobacter lanthieri
93.2%	Arcobacter lanthieri
94.4%	Phaeocystidibacter marisrubri
93.2%	Spirochaeta lutea
92.6%	Arcobacter ebronensis
93.2%	Lacinutrix jangbogonensis
93.2%	Galenea microaerophila
93.3%	Sulfurovum aggregans
93.2%	Sulfurovum aggregans
93.2%	Sulfurovum aggregans
93.2%	Sulfurovum aggregans
93.2%	Sulfurovum aggregans
93.2%	Sulfurovum aggregans
93.2%	Sulfurimonas gotlandica
93.2%	Sulfurimonas gotlandica
93.2%	Sulfurimonas gotlandica
93.2%	Sulfurimonas gotlandica
93.2%	Sulfurimonas gotlandica
93.2%	Thiobacillus thioparus
93.2%	Thiobacillus thioparus
93.2%	Halarcobacter bivalviorum
93.2%	Desulfovibrio lacusfryxellense
93.2%	Methylophaga thiooxydans
93.2%	Methylophaga thiooxydans
93.2%	Methylophaga thiooxydans
93.2%	Methylophaga thiooxydans
93.2%	Methylophaga thiooxydans
93.2%	Algorimarina butyrica
93.2%	Algorimarina butyrica
93.2%	Pararhodospirillum oryzae
93.3%	Desulfopila inferna
93.2%	Rickettsia honei
93.2%	Arenicella xantha
93.2%	Thioprofundum hispidum
93.2%	Desulfocurvus thunnarius
93.2%	Tepidibacter mesophilus
93.2%	Tepidibacter mesophilus
93.2%	Fusibacter tunisiensis
93.2%	Arcobacter nitrofigilis
93.2%	Arcobacter nitrofigilis
92.6%	Arcobacter nitrofigilis
93.2%	Arcobacter nitrofigilis
93.2%	Arcobacter nitrofigilis
93.2%	Arcobacter nitrofigilis
93.2%	Arcobacter nitrofigilis
93.3%	Desulfocapsa sulfexigens
93.2%	Halobacteriovorax marinus
93.2%	Halobacteriovorax marinus
93.2%	Halobacteriovorax marinus
93.2%	Halobacteriovorax marinus
93.2%	Halobacteriovorax marinus
94.4%	Desulfobulbus propionicus
93.2%	Melioribacter roseus
93.2%	Sulfurimonas autotrophica
93.2%	Sulfuricurvum kujiense
93.2%	Sulfurimonas denitrificans
93.2%	Thiobacillus thioparus
93.2%	Arcobacter skirrowii
93.2%	Thiohalomonas denitrificans
93.2%	Hydrogenovibrio halophilus
93.2%	Hydrogenovibrio halophilus
93.2%	Kofleria flava
93.2%	Desulfobulbus rhabdoformis
93.2%	Desulfobulbus rhabdoformis
93.3%	Sulfurospirillum halorespirans
93.2%	Natronincola histidinovorans
93.2%	Wolinella succinogenes
93.2%	Desulfatibacillum alkenivorans
93.3%	Desulfofaba fastidiosa
94.4%	Desulfobulbus mediterraneus
94.4%	Desulfobulbus mediterraneus
94.4%	Desulfobulbus mediterraneus
93.2%	Sulfurovum lithotrophicum
93.1%	Sulfurimonas crateris
93.1%	Sulfurimonas crateris
93.1%	Sulfurimonas crateris
94.4%	Sulfurivermis fontis
94.4%	Sulfurivermis fontis
93.1%	Oleiagrimonas citrea
93.1%	Oleiagrimonas citrea
93.1%	Oleiagrimonas citrea
92.5%	Arcobacter lekithochrous
93.1%	Arcobacter lekithochrous
93.1%	Ruficoccus amylovorans
92.5%	Immundisolibacter cernigliae
92.5%	Immundisolibacter cernigliae
92.6%	Sulfurovum riftiae
93.1%	Arcobacter pacificus
93.1%	Arcobacter pacificus
93.1%	Arcobacter pacificus
93.1%	Arcobacter pacificus
93.1%	Arcobacter pacificus
92.5%	Hypnocyclicus thermotrophus
94.4%	Elizabethkingia anophelis
93.1%	Arcobacter ebronensis
92.5%	Arcobacter ebronensis
92.6%	Sulfurovum aggregans
90.1%	Sulfurovum aggregans
92.5%	Arthrospira platensis
93.1%	Sulfurimonas gotlandica
92.5%	Sulfurimonas gotlandica
92.5%	Sulfurimonas gotlandica
93.2%	Thiobacillus thioparus
93.1%	Halarcobacter bivalviorum
93.1%	Halarcobacter bivalviorum
95.1%	Nautilia nitratireducens
95.1%	Nautilia nitratireducens
95.1%	Nautilia nitratireducens
94.4%	Desulfovibrio lacusfryxellense
93.1%	Methylophaga thiooxydans
93.1%	Methylophaga thiooxydans
93.1%	Algorimarina butyrica
93.1%	Helicobacter canadensis
93.1%	Helicobacter canadensis
93.8%	Thiofractor thiocaminus
93.8%	Thiofractor thiocaminus
93.1%	Arcobacter nitrofigilis
93.1%	Arcobacter nitrofigilis
93.1%	Arcobacter nitrofigilis
93.1%	Arcobacter nitrofigilis
92.5%	Arcobacter nitrofigilis
92.6%	Arcobacter nitrofigilis
93.1%	Arcobacter nitrofigilis
93.1%	Arcobacter nitrofigilis
95.1%	Halobacteriovorax marinus
93.2%	Halobacteriovorax marinus
93.1%	Halobacteriovorax marinus
93.1%	Helicobacter cetorum
92.5%	Sulfurimonas denitrificans
93.1%	Arcobacter skirrowii
93.1%	Arcobacter skirrowii
94.4%	Salinimicrobium catena
93.1%	Kofleria flava
93.2%	Sulfurospirillum halorespirans
93.2%	Sulfurospirillum halorespirans
93.1%	Desulfovibrio sulfodismutans
93.1%	Desulfonema magnum
93.1%	Desulfofaba fastidiosa
93.1%	Pseudomonas fildesensis
92.5%	Sulfurimonas crateris
92.5%	Sulfurimonas crateris
92.5%	Sulfurimonas crateris
93.1%	Sulfurimonas crateris
92.5%	Sulfurimonas crateris
92.5%	Sulfurimonas crateris
92.5%	Sulfurimonas crateris
92.5%	Sulfurimonas crateris
92.5%	Sulfurimonas crateris
94.4%	Amniculibacterium aquaticum
92.5%	Herbaspirillum robiniae
92.5%	Vicingus serpentipes
92.5%	Nitrosopumilus cobalaminigenes
94.4%	Salsuginimonas clara
94.4%	Salibacter halophilus
94.4%	Salibacter halophilus
94.4%	Salibacter halophilus
94.4%	Salibacter halophilus
94.4%	Salibacter halophilus
94.4%	Salibacter halophilus
92.5%	Immundisolibacter cernigliae
92.5%	Sulfurovum riftiae
92.5%	Arcobacter pacificus
92.5%	Hypnocyclicus thermotrophus
92.5%	Arcobacter lanthieri
92.5%	Arcobacter lanthieri
92.5%	Acetoanaerobium pronyense
92.5%	Arcobacter ebronensis
92.5%	Neptunomonas acidivorans
94.4%	Phaeocystidibacter luteus
92.5%	Sulfurovum aggregans
92.5%	Sulfurovum aggregans
92.6%	Sulfurovum aggregans
92.5%	Sulfurovum aggregans
92.5%	Vulgatibacter incomptus
92.5%	Arthrospira platensis
92.5%	Sulfurimonas gotlandica
94.4%	Halodesulfovibrio oceani
94.4%	Lishizhenia tianjinensis
94.4%	Lishizhenia tianjinensis
94.4%	Lishizhenia tianjinensis
94.4%	Lishizhenia tianjinensis
92.5%	Thiofractor thiocaminus
93.7%	Bacteroides graminisolvens
93.7%	Bacteroides graminisolvens
93.7%	Bacteroides graminisolvens
93.7%	Bacteroides graminisolvens
92.5%	Azospirillum humicireducens
92.5%	Natranaerovirga pectinivora
92.5%	Arcobacter nitrofigilis
92.5%	Arcobacter nitrofigilis
92.6%	Arcobacter nitrofigilis
92.5%	Alkaliphilus metalliredigens
94.4%	Helicobacter cetorum
92.5%	Sulfurimonas denitrificans
92.5%	Sulfurimonas denitrificans
92.5%	Sulfurimonas denitrificans
91.9%	Helicobacter muridarum
92.4%	Sulfurimonas crateris
93.0%	Sulfurimonas crateris
92.4%	Sulfurimonas crateris
92.4%	Sulfurimonas crateris
92.4%	Sulfurimonas crateris
92.4%	Sulfurimonas crateris
92.4%	Sulfurimonas crateris
92.4%	Sulfurimonas crateris
92.4%	Sulfurimonas crateris
92.4%	Sulfurimonas crateris
92.5%	Sulfurimonas crateris
92.4%	Sulfurimonas crateris
92.4%	Sulfurimonas crateris
92.4%	Sulfurimonas crateris
92.4%	Sulfurimonas crateris
92.4%	Sulfurimonas crateris
92.4%	Sulfurimonas crateris
92.4%	Sulfurimonas crateris
92.4%	Sulfurimonas crateris
92.4%	Sulfurimonas crateris
92.4%	Sulfurimonas crateris
92.4%	Sulfurimonas crateris
92.4%	Sulfurimonas crateris
92.4%	Sulfurimonas crateris
92.4%	Sulfurimonas crateris
92.4%	Sulfurimonas crateris
92.4%	Sulfurimonas crateris
92.5%	Sulfurimonas crateris
92.4%	Sulfurimonas crateris
92.4%	Sulfurimonas crateris
92.4%	Sulfurimonas crateris
92.4%	Pseudomonas aestus
93.0%	Pontibacter beigongshangensis
93.0%	Pontibacter beigongshangensis
93.0%	Pontibacter beigongshangensis
93.0%	Pontibacter beigongshangensis
94.3%	Aestuariimonas insulae
94.3%	Aestuariimonas insulae
94.3%	Aestuariimonas insulae
92.4%	Vicingus serpentipes
92.4%	Monoglobus pectinilyticus
92.4%	Salibacter halophilus
91.9%	Arcobacter lekithochrous
92.4%	Arcobacter lekithochrous
91.9%	Arcobacter lekithochrous
92.4%	Immundisolibacter cernigliae
92.4%	Sulfuriflexus mobilis
92.4%	Rhodovulum algae
92.5%	Anaerocolumna cellulosilytica
92.5%	Sulfurovum riftiae
92.0%	Sulfurovum riftiae
91.9%	Sulfurovum riftiae
92.5%	Sulfurovum riftiae
92.5%	Sulfurovum riftiae
92.5%	Sulfurovum riftiae
92.4%	Chania multitudinisentens
92.4%	Abyssivirga alkaniphila
92.4%	Arcobacter pacificus
92.5%	Arcobacter pacificus
92.4%	Hypnocyclicus thermotrophus
92.4%	Arcobacter lanthieri
92.5%	Arcobacter lanthieri
92.5%	Arcobacter lanthieri
92.5%	Acetoanaerobium pronyense
92.4%	Arcobacter ebronensis
92.4%	Arcobacter ebronensis
92.4%	Neptunomonas acidivorans
92.5%	Sulfurovum aggregans
92.5%	Sulfurovum aggregans
90.1%	Sulfurovum aggregans
92.5%	Sulfurovum aggregans
93.1%	Sulfurovum aggregans
92.5%	Sulfurovum aggregans
92.5%	Sulfurovum aggregans
92.5%	Sulfurovum aggregans
92.5%	Sulfurovum aggregans
92.4%	Arthrospira platensis
92.4%	Ectothiorhodospira mobilis
92.4%	Peptoclostridium acidaminophilum
92.4%	Sulfurimonas gotlandica
92.4%	Sulfurimonas gotlandica
92.4%	Sulfurimonas gotlandica
92.4%	Sulfurimonas gotlandica
92.4%	Sulfurimonas gotlandica
92.4%	Sulfurimonas gotlandica
92.4%	Sulfurimonas gotlandica
92.4%	Sulfurimonas gotlandica
92.4%	Sulfurimonas gotlandica
92.4%	Sulfurimonas gotlandica
94.3%	Desulfovibrio halophilus
92.4%	Pseudodesulfovibrio piezophilus
92.4%	Alkaliflexus imshenetskii
94.3%	Lutibacter maritimus
94.3%	Lutibacter maritimus
94.3%	Lutibacter maritimus
94.3%	Lutibacter maritimus
92.4%	Nautilia nitratireducens
91.9%	Nautilia nitratireducens
92.4%	Pseudoscillatoria coralii
92.4%	Algorimarina butyrica
92.4%	Algorimarina butyrica
92.4%	Thiofractor thiocaminus
92.4%	Natranaerovirga pectinivora
92.5%	Fusibacter tunisiensis
92.4%	Arcobacter nitrofigilis
92.4%	Arcobacter nitrofigilis
92.4%	Arcobacter nitrofigilis
92.4%	Arcobacter nitrofigilis
93.0%	Arcobacter nitrofigilis
92.5%	Arcobacter nitrofigilis
91.9%	Arcobacter nitrofigilis
92.4%	Arcobacter nitrofigilis
92.4%	Arcobacter nitrofigilis
92.4%	Halobacteriovorax marinus
94.3%	Alkaliphilus metalliredigens
92.4%	Paludibacter propionicigenes
92.4%	Riemerella anatipestifer
92.4%	Sulfurimonas denitrificans
92.4%	Sulfurimonas denitrificans
92.5%	Sulfurimonas denitrificans
92.5%	Sulfurimonas denitrificans
92.4%	Sulfurimonas denitrificans
92.4%	Sulfurimonas denitrificans
92.4%	Sulfurimonas denitrificans
92.4%	Desulfovibrio indonesiensis
92.4%	Saccharicrinis fermentans
[truncated: 2,538 more rows]
