# Supplementary material for: Revealing the Microbiome of Four Different Thermal Springs in Turkey with Environmental DNA Metabarcoding
Source: Biology (Basel). 2022 Jun 30;11(7):998. doi: 10.3390/biology11070998 (PMC9311576; doi:10.3390/biology11070998)
Supplement: Supplementary file 1 [file biology-11-00998-s001.zip › Supplementary Table S3/515df.c2.l100.csv]

% Pairwise Identity	Organism
100.0%	Oceanospirillum sanctuarii
100.0%	Vibrio cidicii
100.0%	Pseudoalteromonas neustonica
96.7%	Sulfurovum riftiae
100.0%	Vibrio hyugaensis
100.0%	Vibrio olivae
100.0%	Vibrio parahaemolyticus
100.0%	Vibrio diazotrophicus
100.0%	Vibrio fluvialis
100.0%	Halarcobacter bivalviorum
100.0%	Francisella salimarina
100.0%	Arcobacter canalis
100.0%	Alteromonas oceani
100.0%	Oceanospirillum sanctuarii
100.0%	Halodesulfovibrio spirochaetisodalis
100.0%	Halomonas lutescens
100.0%	Vibrio cidicii
100.0%	Pseudoalteromonas neustonica
100.0%	Vibrio hyugaensis
100.0%	Pseudomonas glareae
100.0%	Vibrio olivae
100.0%	Vibrio parahaemolyticus
100.0%	Vibrio diazotrophicus
100.0%	Exiguobacterium himgiriensis
100.0%	Vibrio fluvialis
100.0%	Halarcobacter bivalviorum
100.0%	Stappia conradae
100.0%	Cobetia marina
100.0%	Vibrio anguillarum
100.0%	Desulfosarcina variabilis
100.0%	Vibrio porteresiae
96.6%	Hydrogenovibrio halophilus
100.0%	Staphylococcus aureus
100.0%	Chlorobaculum thiosulfatiphilum
100.0%	Hydrogenovibrio marinus
100.0%	Corynebacterium tuberculostearicum
100.0%	Francisella salimarina
100.0%	Seohaeicola nanhaiensis
100.0%	Luteimonas dalianensis
100.0%	Streptococcus periodonticum
100.0%	Acinetobacter johnsonii
100.0%	Aestuariibius insulae
100.0%	Arcobacter canalis
100.0%	Alteromonas oceani
100.0%	Nitrincola alkalilacustris
100.0%	Shewanella carassii
100.0%	Phaeobacter piscinae
100.0%	Anaerotignum aminivorans
100.0%	Oceanospirillum sanctuarii
100.0%	Halodesulfovibrio spirochaetisodalis
100.0%	Psychrobacter pocilloporae
100.0%	Halomonas lutescens
100.0%	Pseudomonas caspiana
100.0%	Vibrio cidicii
100.0%	Thiomicrorhabdus hydrogeniphila
100.0%	Pseudoalteromonas neustonica
100.0%	Gilliamella bombicola
100.0%	Pseudoalteromonas fenneropenaei
100.0%	Marivivens donghaensis
100.0%	Marinomonas profundimaris
100.0%	Vibrio astriarenae
100.0%	Cutibacterium acnes
100.0%	Vibrio hyugaensis
100.0%	Aliiroseovarius zhejiangensis
100.0%	Pseudomonas glareae
100.0%	Corynebacterium ihumii
100.0%	Arcobacter aquimarinus
100.0%	Arcobacter ebronensis
100.0%	Vibrio olivae
100.0%	Vibrio metoecus
100.0%	Mesoflavibacter sabulilitoris
100.0%	Clostridium saccharobutylicum
100.0%	Clostridium perfringens
100.0%	Desulfuromonas acetoxidans
100.0%	Streptococcus thermophilus
100.0%	Vibrio parahaemolyticus
100.0%	Vibrio diazotrophicus
100.0%	Exiguobacterium himgiriensis
100.0%	Vibrio fluvialis
100.0%	Streptococcus constellatus
100.0%	Arcobacter cloacae
100.0%	Pseudidiomarina insulisalsae
100.0%	Ruegeria marina
100.0%	Alteromonas australica
100.0%	Halarcobacter bivalviorum
100.0%	Arcobacter suis
100.0%	Stappia conradae
100.0%	Marinobacterium georgiense
100.0%	Cobetia marina
100.0%	Marinomonas communis
100.0%	Vibrio anguillarum
100.0%	Fusibacter tunisiensis
100.0%	Halothiobacillus neapolitanus
100.0%	Providencia sneebia
100.0%	Marinilabilia salmonicolor
100.0%	Desulfovibrio salexigens
100.0%	Desulfocapsa sulfexigens
100.0%	Sulfuricurvum kujiense
100.0%	Methylobacterium radiotolerans
100.0%	Chlorobium chlorovibrioides
100.0%	Marinifilum fragile
100.0%	Vibrio porteresiae
100.0%	Luteimonas composti
100.0%	Hydrogenovibrio halophilus
100.0%	Cohaesibacter gelatinilyticus
100.0%	Thorsellia anophelis
100.0%	Thioclava pacifica
100.0%	Dechloromonas hortensis
100.0%	Proteocatella sphenisci
100.0%	Lysobacter spongiicola
100.0%	Staphylococcus aureus
100.0%	Chlorobaculum thiosulfatiphilum
100.0%	Hydrogenovibrio marinus
100.0%	Corynebacterium tuberculostearicum
100.0%	Marinobacterium stanieri
100.0%	Francisella salimarina
100.0%	Devosia marina
100.0%	Seohaeicola nanhaiensis
100.0%	Idiomarina andamanensis
100.0%	Streptococcus periodonticum
100.0%	Rheinheimera pleomorphica
100.0%	Acinetobacter johnsonii
100.0%	Aestuariibius insulae
100.0%	Arcobacter canalis
100.0%	Bacillus lacus
100.0%	Alteromonas oceani
100.0%	Nioella aestuarii
100.0%	Nitrincola schmidtii
100.0%	Nitrincola alkalilacustris
100.0%	Shewanella carassii
100.0%	Nitrosopumilus cobalaminigenes
100.0%	Kocuria salina
100.0%	Ornithinimicrobium flavum
100.0%	Massilia glaciei
100.0%	Anaerotignum aminivorans
100.0%	Oceanospirillum sanctuarii
100.0%	Cysteiniphilum litorale
100.0%	Thioclava nitratireducens
100.0%	Flavobacterium luticocti
100.0%	Halodesulfovibrio spirochaetisodalis
100.0%	Vibrio aphrogenes
100.0%	Psychrobacter pocilloporae
100.0%	Halomonas lutescens
100.0%	Halomonas lutescens
100.0%	Pseudomonas caspiana
100.0%	Vibrio cidicii
100.0%	Pseudodesulfovibrio indicus
100.0%	Halomonas sediminicola
100.0%	Thiomicrorhabdus hydrogeniphila
100.0%	Pseudoalteromonas neustonica
100.0%	Marinomonas atlantica
100.0%	Pseudoalteromonas amylolytica
100.0%	Gilliamella bombicola
100.0%	Pseudoalteromonas fenneropenaei
100.0%	Marivivens donghaensis
100.0%	Marinomonas profundimaris
100.0%	Nissabacter archeti
100.0%	Flavobacterium jejuense
100.0%	Stappia carboxidovorans
100.0%	Vibrio astriarenae
100.0%	Marinobacter confluentis
100.0%	Cutibacterium acnes
100.0%	Vibrio hyugaensis
100.0%	Aliiroseovarius zhejiangensis
100.0%	Negativicoccus massiliensis
100.0%	Corynebacterium ihumii
100.0%	Hoeflea olei
100.0%	Arcobacter aquimarinus
99.3%	Arcobacter ebronensis
100.0%	Arcobacter ebronensis
100.0%	Vibrio olivae
100.0%	Tepidicaulis marinus
100.0%	Romboutsia sedimentorum
100.0%	Confluentimicrobium lipolyticum
100.0%	Vibrio metoecus
100.0%	Clostridium saccharobutylicum
100.0%	Clostridium saccharobutylicum
100.0%	Draconibacterium orientale
100.0%	Clostridium perfringens
100.0%	Desulfuromonas acetoxidans
100.0%	Clostridium puniceum
100.0%	Streptococcus thermophilus
100.0%	Vibrio parahaemolyticus
100.0%	Vibrio diazotrophicus
100.0%	Hydrogenovibrio crunogenus
100.0%	Rhizobium skierniewicense
100.0%	Francisella persica
100.0%	Exiguobacterium himgiriensis
100.0%	Nonlabens arenilitoris
100.0%	Vibrio fluvialis
100.0%	Vibrio fluvialis
100.0%	Gallaecimonas xiamenensis
100.0%	Celeribacter baekdonensis
100.0%	Fusobacterium mortiferum
100.0%	Arcobacter cloacae
100.0%	Methylobacterium bullatum
100.0%	Streptococcus lactarius
100.0%	Castellaniella daejeonensis
100.0%	Sunxiuqinia elliptica
99.3%	Arcobacter molluscorum
100.0%	Pseudidiomarina insulisalsae
100.0%	Alteromonas australica
100.0%	Halarcobacter bivalviorum
100.0%	Arcobacter suis
100.0%	Stappia indica
100.0%	Dethiosulfovibrio salsuginis
100.0%	Alkaliphilus halophilus
100.0%	Chlorobaculum macestae
100.0%	Stappia conradae
100.0%	Roseivivax halodurans
100.0%	Geobacillus stearothermophilus
100.0%	Gemmobacter aquaticus
100.0%	Marinobacterium georgiense
100.0%	Cobetia marina
100.0%	Marinomonas communis
100.0%	Labrenzia aggregata
100.0%	Sphingomonas echinoides
100.0%	Terasakiella pusilla
100.0%	Vibrio anguillarum
100.0%	Morganella morganii
100.0%	Anaerotignum propionicum
100.0%	Finegoldia magna
100.0%	Clostridium butyricum
100.0%	Streptococcus rubneri
100.0%	Mariniflexile jejuense
100.0%	Tepidimonas fonticaldi
100.0%	Pseudorhodobacter wandonensis
100.0%	Oceanicaulis stylophorae
100.0%	Sulfurospirillum alkalitolerans
100.0%	Fusibacter tunisiensis
100.0%	Providencia sneebia
100.0%	Lautropia mirabilis
100.0%	Thiothrix fructosivorans
100.0%	Marinilabilia salmonicolor
100.0%	Acetoanaerobium sticklandii
100.0%	Arcobacter nitrofigilis
100.0%	Thalassolituus oleivorans
100.0%	Desulfocapsa sulfexigens
100.0%	Micrococcus luteus
100.0%	Desulfomicrobium baculatum
100.0%	Marinobacter hydrocarbonoclasticus
100.0%	Methylotenera versatilis
100.0%	Corynebacterium kroppenstedtii
100.0%	Sulfuricurvum kujiense
100.0%	Methanocorpusculum labreanum
100.0%	Chlorobium chlorovibrioides
100.0%	Rothia dentocariosa
100.0%	Marinifilum fragile
100.0%	Winogradskyella echinorum
100.0%	Vibrio porteresiae
100.0%	Veillonella denticariosi
100.0%	Luteimonas composti
100.0%	Skermanella aerolata
100.0%	Hydrogenovibrio halophilus
100.0%	Cohaesibacter gelatinilyticus
100.0%	Psychrobacter celer
100.0%	Thorsellia anophelis
100.0%	Kordiimonas gwangyangensis
100.0%	Thioclava pacifica
100.0%	Alteromonas genovensis
100.0%	Psychrobacter salsus
100.0%	Acinetobacter venetianus
100.0%	Proteocatella sphenisci
100.0%	Lysobacter spongiicola
99.3%	Planktothricoides raciborskii
100.0%	Staphylococcus aureus
100.0%	Staphylococcus haemolyticus
100.0%	Chlorobaculum thiosulfatiphilum
100.0%	Desulfobulbus rhabdoformis
100.0%	Hydrogenovibrio marinus
100.0%	Idiomarina fontislapidosi
100.0%	Corynebacterium tuberculostearicum
100.0%	Anaerovorax odorimutans
100.0%	Sulfurospirillum halorespirans
100.0%	Granulicatella elegans
100.0%	Hydrogenovibrio thermophilus
100.0%	Desulfovibrio bastinii
100.0%	Desulfovibrio inopinatus
100.0%	Marinobacterium stanieri
100.0%	Francisella salimarina
100.0%	Francisella salimarina
99.3%	Ruegeria sediminis
100.0%	Arcobacter canalis
100.0%	Arcobacter canalis
100.0%	Alteromonas oceani
100.0%	Alteromonas oceani
100.0%	Alteromonas oceani
100.0%	Shewanella carassii
100.0%	Shewanella carassii
100.0%	Oceanospirillum sanctuarii
99.3%	Oceanospirillum sanctuarii
99.3%	Oceanospirillum sanctuarii
100.0%	Oceanospirillum sanctuarii
100.0%	Oceanospirillum sanctuarii
100.0%	Flavobacterium luticocti
100.0%	Psychrobacter pocilloporae
100.0%	Psychrobacter pocilloporae
100.0%	Halomonas lutescens
100.0%	Halomonas lutescens
100.0%	Halomonas lutescens
100.0%	Vibrio cidicii
100.0%	Vibrio cidicii
100.0%	Vibrio cidicii
100.0%	Thiomicrorhabdus hydrogeniphila
100.0%	Pseudoalteromonas neustonica
100.0%	Pseudoalteromonas neustonica
100.0%	Pseudoalteromonas neustonica
100.0%	Marinomonas atlantica
100.0%	Marivivens donghaensis
100.0%	Marivivens donghaensis
100.0%	Marinomonas profundimaris
100.0%	Stappia carboxidovorans
100.0%	Vibrio hyugaensis
100.0%	Vibrio hyugaensis
100.0%	Vibrio hyugaensis
100.0%	Vibrio hyugaensis
99.3%	Arcobacter ebronensis
100.0%	Vibrio olivae
100.0%	Vibrio olivae
100.0%	Vibrio olivae
100.0%	Draconibacterium orientale
100.0%	Draconibacterium orientale
100.0%	Desulfuromonas acetoxidans
100.0%	Vibrio parahaemolyticus
100.0%	Vibrio parahaemolyticus
100.0%	Vibrio parahaemolyticus
100.0%	Vibrio diazotrophicus
100.0%	Vibrio diazotrophicus
100.0%	Vibrio diazotrophicus
100.0%	Exiguobacterium himgiriensis
100.0%	Exiguobacterium himgiriensis
100.0%	Exiguobacterium himgiriensis
100.0%	Nonlabens arenilitoris
100.0%	Vibrio fluvialis
100.0%	Vibrio fluvialis
100.0%	Vibrio fluvialis
100.0%	Vibrio fluvialis
100.0%	Gallaecimonas xiamenensis
100.0%	Arcobacter cloacae
99.3%	Arcobacter molluscorum
100.0%	Alteromonas australica
100.0%	Alteromonas australica
100.0%	Alteromonas australica
100.0%	Halarcobacter bivalviorum
100.0%	Halarcobacter bivalviorum
100.0%	Halarcobacter bivalviorum
100.0%	Stappia conradae
100.0%	Cobetia marina
100.0%	Cobetia marina
100.0%	Labrenzia aggregata
100.0%	Vibrio anguillarum
100.0%	Vibrio anguillarum
100.0%	Vibrio anguillarum
100.0%	Morganella morganii
100.0%	Providencia sneebia
100.0%	Providencia sneebia
99.3%	Ilyobacter delafieldii
100.0%	Desulfomicrobium baculatum
100.0%	Bacteroides fragilis
100.0%	Chlorobium chlorovibrioides
100.0%	Chlorobium chlorovibrioides
100.0%	Marinifilum fragile
100.0%	Marinifilum fragile
100.0%	Vibrio porteresiae
100.0%	Vibrio porteresiae
100.0%	Vibrio porteresiae
99.3%	Pelobacter seleniigenes
100.0%	Cohaesibacter gelatinilyticus
100.0%	Thioclava pacifica
100.0%	Dechloromonas hortensis
100.0%	Lysobacter spongiicola
99.3%	Planktothricoides raciborskii
100.0%	Staphylococcus aureus
100.0%	Staphylococcus aureus
100.0%	Staphylococcus aureus
99.3%	Algicola bacteriolytica
100.0%	Chlorobaculum thiosulfatiphilum
100.0%	Chlorobaculum thiosulfatiphilum
100.0%	Hydrogenovibrio marinus
100.0%	Corynebacterium tuberculostearicum
99.2%	Ruegeria sediminis
99.2%	Phaeobacter piscinae
99.2%	Oceanospirillum sanctuarii
99.2%	Oceanospirillum sanctuarii
99.2%	Oceanospirillum sanctuarii
100.0%	Oceanospirillum sanctuarii
99.2%	Oceanospirillum sanctuarii
99.2%	Halodesulfovibrio spirochaetisodalis
99.2%	Psychrobacter pocilloporae
99.2%	Halomonas lutescens
99.2%	Vibrio cidicii
99.2%	Vibrio cidicii
99.2%	Vibrio cidicii
99.2%	Vibrio cidicii
100.0%	Vibrio cidicii
99.2%	Vibrio cidicii
99.2%	Vibrio cidicii
99.2%	Vibrio cidicii
99.2%	Vibrio cidicii
99.2%	Thiomicrorhabdus hydrogeniphila
99.2%	Pseudoalteromonas neustonica
99.2%	Marinomonas atlantica
99.2%	Marivivens donghaensis
99.2%	Haloimpatiens lingqiaonensis
99.2%	Vibrio hyugaensis
99.2%	Vibrio hyugaensis
99.2%	Vibrio hyugaensis
99.2%	Vibrio hyugaensis
99.2%	Vibrio hyugaensis
99.2%	Vibrio hyugaensis
99.2%	Vibrio hyugaensis
99.2%	Vibrio hyugaensis
99.2%	Vibrio hyugaensis
99.2%	Vibrio hyugaensis
99.2%	Vibrio hyugaensis
99.2%	Vibrio hyugaensis
99.2%	Vibrio hyugaensis
99.2%	Vibrio hyugaensis
99.2%	Arcobacter ebronensis
99.2%	Vibrio olivae
99.2%	Sulfurovum aggregans
99.2%	Clostridium perfringens
99.2%	Vibrio diazotrophicus
99.2%	Vibrio diazotrophicus
99.2%	Hydrogenovibrio crunogenus
99.2%	Exiguobacterium himgiriensis
99.2%	Vibrio fluvialis
99.2%	Vibrio fluvialis
99.2%	Vibrio fluvialis
99.2%	Vibrio fluvialis
99.2%	Vibrio fluvialis
99.2%	Vibrio fluvialis
99.2%	Pseudodesulfovibrio piezophilus
99.2%	Cytophaga xylanolytica
99.2%	Arcobacter molluscorum
99.2%	Dethiosulfovibrio salsuginis
99.2%	Roseovarius nubinhibens
99.4%	Spirochaeta perfilievii
99.2%	Cobetia marina
99.2%	Vibrio anguillarum
99.2%	Vibrio anguillarum
99.2%	Vibrio anguillarum
99.2%	Anaerotignum propionicum
99.6%	Pseudenhygromyxa salsuginis
99.2%	Oceanirhabdus sediminicola
98.9%	Saprospira grandis
99.2%	Arcobacter nitrofigilis
99.2%	Geobacter lovleyi
99.2%	Sulfurimonas denitrificans
99.2%	Pelobacter seleniigenes
99.2%	Hydrogenovibrio halophilus
99.2%	Planktothricoides raciborskii
99.2%	Algicola bacteriolytica
100.0%	Corynebacterium tuberculostearicum
99.4%	Granulicatella adiacens
99.2%	Fusibacter paucivorans
99.2%	Francisella salimarina
99.2%	Francisella salimarina
99.2%	Ruegeria sediminis
99.2%	Maribellus luteus
99.2%	Acidovorax monticola
99.2%	Paracoccus pueri
99.2%	Vibrio injenensis
99.2%	Aestuariibius insulae
99.2%	Arcobacter canalis
99.2%	Arcobacter canalis
99.2%	Alteromonas oceani
99.2%	Alteromonas oceani
100.0%	Alteromonas oceani
99.2%	Alteromonas oceani
99.2%	Aureimonas populi
99.2%	Aureimonas populi
99.2%	Enterococcus wangshanyuanii
99.2%	Phaeobacter piscinae
99.2%	Oceanospirillum sanctuarii
99.2%	Oceanospirillum sanctuarii
99.2%	Oceanospirillum sanctuarii
99.2%	Oceanospirillum sanctuarii
99.2%	Oceanospirillum sanctuarii
99.2%	Oceanospirillum sanctuarii
99.2%	Oceanospirillum sanctuarii
99.2%	Oceanospirillum sanctuarii
99.2%	Oceanospirillum sanctuarii
99.2%	Oceanospirillum sanctuarii
100.0%	Oceanospirillum sanctuarii
99.2%	Oceanospirillum sanctuarii
99.2%	Oceanospirillum sanctuarii
99.2%	Oceanospirillum sanctuarii
99.2%	Oceanospirillum sanctuarii
99.2%	Oceanospirillum sanctuarii
99.2%	Oceanospirillum sanctuarii
99.2%	Oceanospirillum sanctuarii
99.2%	Oceanospirillum sanctuarii
99.2%	Oceanospirillum sanctuarii
99.2%	Oceanospirillum sanctuarii
99.2%	Oceanospirillum sanctuarii
99.2%	Halodesulfovibrio spirochaetisodalis
99.2%	Psychrobacter pocilloporae
99.2%	Halomonas lutescens
99.2%	Halomonas lutescens
99.2%	Halomonas lutescens
99.2%	Halomonas lutescens
98.5%	Pseudomonas caspiana
99.2%	Vibrio cidicii
99.2%	Vibrio cidicii
99.2%	Vibrio cidicii
99.2%	Vibrio cidicii
99.2%	Vibrio cidicii
99.2%	Vibrio cidicii
99.2%	Vibrio cidicii
99.2%	Vibrio cidicii
99.2%	Vibrio cidicii
99.2%	Vibrio cidicii
99.2%	Vibrio cidicii
99.2%	Vibrio cidicii
99.2%	Vibrio cidicii
99.2%	Vibrio cidicii
99.2%	Vibrio cidicii
99.2%	Vibrio cidicii
99.2%	Vibrio cidicii
99.2%	Vibrio cidicii
99.2%	Vibrio cidicii
99.2%	Vibrio cidicii
99.2%	Vibrio cidicii
99.2%	Vibrio cidicii
99.2%	Vibrio cidicii
99.2%	Vibrio cidicii
99.2%	Vibrio cidicii
99.2%	Vibrio cidicii
99.2%	Vibrio cidicii
99.2%	Vibrio cidicii
99.2%	Vibrio cidicii
99.2%	Vibrio cidicii
99.2%	Vibrio cidicii
99.2%	Vibrio cidicii
99.2%	Vibrio cidicii
99.2%	Vibrio cidicii
99.2%	Vibrio cidicii
99.2%	Vibrio cidicii
99.2%	Vibrio cidicii
99.2%	Vibrio cidicii
99.2%	Vibrio cidicii
99.2%	Vibrio cidicii
99.2%	Vibrio cidicii
99.2%	Vibrio cidicii
99.2%	Vibrio cidicii
99.2%	Vibrio cidicii
99.2%	Vibrio cidicii
99.2%	Vibrio cidicii
99.2%	Vibrio cidicii
99.2%	Vibrio cidicii
99.2%	Vibrio cidicii
99.2%	Vibrio cidicii
99.2%	Vibrio cidicii
99.2%	Vibrio cidicii
99.2%	Vibrio cidicii
99.2%	Vibrio cidicii
99.2%	Vibrio cidicii
99.2%	Vibrio cidicii
99.2%	Vibrio cidicii
99.2%	Thiomicrorhabdus hydrogeniphila
99.2%	Thiomicrorhabdus hydrogeniphila
99.2%	Pseudoalteromonas neustonica
99.2%	Pseudoalteromonas neustonica
99.2%	Pseudoalteromonas neustonica
99.2%	Pseudoalteromonas neustonica
99.2%	Pseudoalteromonas neustonica
99.2%	Pseudoalteromonas neustonica
99.2%	Pseudoalteromonas neustonica
99.2%	Pseudoalteromonas neustonica
99.2%	Pseudoalteromonas neustonica
99.2%	Pseudoalteromonas neustonica
99.2%	Pseudoalteromonas neustonica
99.2%	Pseudoalteromonas neustonica
99.2%	Pseudoalteromonas neustonica
99.2%	Pseudoalteromonas neustonica
99.2%	Pseudoalteromonas neustonica
99.2%	Pseudoalteromonas neustonica
99.2%	Pseudoalteromonas neustonica
99.2%	Marinomonas atlantica
99.2%	Marivivens donghaensis
99.2%	Haloimpatiens lingqiaonensis
99.2%	Anaerococcus nagyae
99.2%	Vibrio sonorensis
99.2%	Vibrio sonorensis
99.2%	Flavobacterium jejuense
99.2%	Stappia carboxidovorans
99.2%	Vibrio astriarenae
99.2%	Vibrio hyugaensis
99.2%	Vibrio hyugaensis
99.2%	Vibrio hyugaensis
99.2%	Vibrio hyugaensis
99.2%	Vibrio hyugaensis
99.2%	Vibrio hyugaensis
99.2%	Vibrio hyugaensis
99.2%	Vibrio hyugaensis
99.2%	Vibrio hyugaensis
99.2%	Vibrio hyugaensis
99.2%	Vibrio hyugaensis
99.2%	Vibrio hyugaensis
99.2%	Vibrio hyugaensis
99.2%	Vibrio hyugaensis
99.2%	Vibrio hyugaensis
99.2%	Vibrio hyugaensis
99.2%	Vibrio hyugaensis
99.2%	Vibrio hyugaensis
99.2%	Vibrio hyugaensis
99.2%	Vibrio hyugaensis
99.2%	Vibrio hyugaensis
99.2%	Vibrio hyugaensis
99.2%	Vibrio hyugaensis
99.2%	Vibrio hyugaensis
99.2%	Vibrio hyugaensis
99.2%	Vibrio hyugaensis
99.2%	Vibrio hyugaensis
99.2%	Vibrio hyugaensis
99.2%	Vibrio hyugaensis
99.2%	Vibrio hyugaensis
99.2%	Vibrio hyugaensis
99.2%	Vibrio hyugaensis
99.2%	Vibrio hyugaensis
99.2%	Vibrio hyugaensis
99.2%	Vibrio hyugaensis
99.2%	Vibrio hyugaensis
99.2%	Vibrio hyugaensis
99.2%	Vibrio hyugaensis
99.2%	Vibrio hyugaensis
99.2%	Vibrio hyugaensis
99.2%	Vibrio hyugaensis
99.2%	Vibrio hyugaensis
99.2%	Vibrio hyugaensis
99.2%	Vibrio hyugaensis
99.2%	Vibrio hyugaensis
99.2%	Vibrio hyugaensis
99.2%	Vibrio hyugaensis
99.2%	Vibrio hyugaensis
99.2%	Vibrio hyugaensis
99.2%	Vibrio hyugaensis
99.2%	Vibrio hyugaensis
99.2%	Vibrio hyugaensis
99.2%	Vibrio hyugaensis
99.2%	Vibrio hyugaensis
99.2%	Vibrio hyugaensis
99.2%	Vibrio hyugaensis
99.2%	Vibrio hyugaensis
99.2%	Vibrio hyugaensis
99.2%	Vibrio hyugaensis
99.2%	Vibrio hyugaensis
99.2%	Vibrio hyugaensis
99.2%	Vibrio hyugaensis
99.2%	Vibrio hyugaensis
99.2%	Vibrio hyugaensis
99.2%	Vibrio hyugaensis
99.2%	Vibrio hyugaensis
99.2%	Vibrio hyugaensis
99.2%	Vibrio hyugaensis
99.2%	Vibrio hyugaensis
99.2%	Vibrio hyugaensis
99.2%	Vibrio hyugaensis
99.2%	Hoeflea olei
99.2%	Arcobacter ebronensis
99.2%	Vibrio olivae
99.2%	Vibrio tritonius
99.2%	Sulfurovum aggregans
99.2%	Snodgrassella alvi
99.2%	Congregibacter litoralis
99.2%	Desulfuromonas acetoxidans
99.2%	Peptoclostridium litorale
99.2%	Clostridium puniceum
99.2%	Clostridium puniceum
99.2%	Vibrio parahaemolyticus
99.2%	Vibrio diazotrophicus
99.2%	Vibrio diazotrophicus
99.2%	Vibrio diazotrophicus
99.2%	Vibrio diazotrophicus
99.2%	Vibrio diazotrophicus
99.2%	Vibrio diazotrophicus
98.5%	Hydrogenovibrio crunogenus
99.2%	Hydrogenovibrio crunogenus
99.2%	Exiguobacterium himgiriensis
99.2%	Exiguobacterium himgiriensis
99.2%	Vibrio fluvialis
99.2%	Vibrio fluvialis
99.2%	Vibrio fluvialis
99.2%	Vibrio fluvialis
99.2%	Vibrio fluvialis
99.2%	Vibrio fluvialis
99.2%	Vibrio fluvialis
99.2%	Vibrio fluvialis
99.2%	Vibrio fluvialis
99.2%	Vibrio fluvialis
99.2%	Vibrio fluvialis
99.2%	Vibrio fluvialis
99.2%	Vibrio fluvialis
99.2%	Vibrio fluvialis
99.2%	Vibrio fluvialis
99.2%	Vibrio fluvialis
99.2%	Vibrio fluvialis
99.2%	Vibrio fluvialis
99.2%	Vibrio fluvialis
99.2%	Vibrio fluvialis
99.2%	Vibrio fluvialis
99.2%	Vibrio fluvialis
99.2%	Vibrio fluvialis
99.2%	Vibrio fluvialis
99.2%	Vibrio fluvialis
99.2%	Vibrio fluvialis
99.2%	Vibrio fluvialis
99.2%	Vibrio fluvialis
99.2%	Vibrio fluvialis
99.2%	Vibrio fluvialis
99.2%	Vibrio fluvialis
99.2%	Vibrio fluvialis
99.2%	Vibrio fluvialis
99.2%	Vibrio fluvialis
99.2%	Vibrio fluvialis
99.2%	Vibrio fluvialis
99.2%	Vibrio fluvialis
99.2%	Vibrio fluvialis
99.2%	Vibrio fluvialis
99.2%	Vibrio fluvialis
99.2%	Vibrio fluvialis
99.2%	Vibrio fluvialis
99.2%	Vibrio fluvialis
99.2%	Vibrio fluvialis
99.2%	Vibrio fluvialis
99.2%	Vibrio fluvialis
99.2%	Vibrio fluvialis
99.2%	Vibrio fluvialis
99.2%	Vibrio fluvialis
99.2%	Oscillibacter ruminantium
99.2%	Spongiibacter tropicus
99.2%	Arcobacter cloacae
99.2%	Arcobacter cloacae
99.2%	Methylobacterium bullatum
99.2%	Flavobacterium haoranii
99.2%	Cytophaga xylanolytica
99.2%	Arcobacter molluscorum
99.2%	Pseudidiomarina insulisalsae
99.2%	Halarcobacter bivalviorum
99.2%	Halarcobacter bivalviorum
99.2%	Halarcobacter bivalviorum
99.2%	Arcobacter suis
99.2%	Gaetbulibacter jejuensis
99.2%	Helicobacter pullorum
99.2%	Dethiosulfovibrio salsuginis
99.2%	Desulfoluna spongiiphila
99.2%	Roseovarius nubinhibens
99.2%	Thiobacillus sajanensis
99.2%	Cobetia marina
99.2%	Cobetia marina
99.2%	Cobetia marina
99.2%	Cobetia marina
99.2%	Cobetia marina
99.2%	Cobetia marina
99.2%	Cobetia marina
99.2%	Cobetia marina
99.2%	Cobetia marina
99.2%	Cobetia marina
99.2%	Cobetia marina
99.2%	Cobetia marina
99.2%	Cobetia marina
99.2%	Cobetia marina
99.2%	Cobetia marina
99.2%	Cobetia marina
99.2%	Cobetia marina
99.2%	Halolactibacillus miurensis
99.2%	Vibrio anguillarum
99.2%	Vibrio anguillarum
99.2%	Vibrio anguillarum
99.2%	Vibrio anguillarum
99.2%	Vibrio anguillarum
99.2%	Vibrio anguillarum
99.2%	Vibrio anguillarum
99.2%	Vibrio anguillarum
99.2%	Vibrio anguillarum
99.2%	Vibrio anguillarum
99.2%	Anaerotignum propionicum
99.2%	Clostridium subterminale
99.2%	Oceanirhabdus sediminicola
99.2%	Pelobacter massiliensis
99.2%	Arcobacter nitrofigilis
99.2%	Desulfocapsa sulfexigens
99.2%	Corynebacterium kroppenstedtii
99.2%	Sulfurimonas denitrificans
99.2%	Sulfurimonas denitrificans
99.2%	Sulfurimonas denitrificans
99.2%	Chlorobium chlorovibrioides
99.2%	Arcobacter mytili
99.2%	Vibrio porteresiae
99.2%	Vibrio porteresiae
99.2%	Vibrio porteresiae
99.2%	Pelobacter seleniigenes
99.2%	Hydrogenovibrio halophilus
99.2%	Hydrogenovibrio halophilus
99.2%	Denitratisoma oestradiolicum
99.2%	Psychrobacter celer
99.2%	Proteocatella sphenisci
99.2%	Planktothricoides raciborskii
98.5%	Planktothricoides raciborskii
99.2%	Planktothricoides raciborskii
99.2%	Staphylococcus aureus
99.2%	Staphylococcus aureus
99.2%	Staphylococcus aureus
99.2%	Staphylococcus aureus
99.2%	Algicola bacteriolytica
99.2%	Desulfuromusa succinoxidans
99.2%	Desulfobulbus rhabdoformis
99.2%	Hydrogenovibrio marinus
99.2%	Hydrogenovibrio marinus
99.2%	Quatrionicoccus australiensis
99.2%	Corynebacterium tuberculostearicum
99.2%	Corynebacterium tuberculostearicum
99.2%	Corynebacterium tuberculostearicum
99.2%	Corynebacterium tuberculostearicum
99.2%	Corynebacterium tuberculostearicum
99.2%	Corynebacterium tuberculostearicum
99.2%	Corynebacterium tuberculostearicum
99.2%	Corynebacterium tuberculostearicum
99.2%	Corynebacterium tuberculostearicum
99.2%	Corynebacterium tuberculostearicum
99.2%	Corynebacterium tuberculostearicum
99.2%	Corynebacterium tuberculostearicum
99.2%	Corynebacterium tuberculostearicum
99.2%
99.2%
99.2%	Thauera chlorobenzoica
99.2%	Fusibacter paucivorans
99.2%	Marinobacterium stanieri
99.2%	Alteromonas oceani
99.2%	Alteromonas oceani
99.2%	Enterococcus wangshanyuanii
99.2%	Vibrio cidicii
99.2%	Vibrio cidicii
99.2%	Vibrio cidicii
99.2%	Vibrio cidicii
99.2%	Vibrio cidicii
99.2%	Vibrio cidicii
99.2%	Marinomonas atlantica
99.2%	Haloimpatiens lingqiaonensis
99.2%	Vibrio hyugaensis
99.2%	Vibrio hyugaensis
99.2%	Vibrio hyugaensis
99.2%	Vibrio hyugaensis
99.2%	Vibrio hyugaensis
99.2%	Arcobacter ebronensis
99.2%	Arcobacter ebronensis
99.2%	Arcobacter ebronensis
98.5%	Sulfurovum aggregans
98.5%	Hydrogenovibrio crunogenus
99.2%	Vibrio fluvialis
99.2%	Vibrio fluvialis
99.2%	Vibrio fluvialis
99.2%	Arcobacter molluscorum
99.2%	Arcobacter molluscorum
99.2%	Arcobacter molluscorum
99.2%	Arcobacter molluscorum
98.5%	Thiothrix lacustris
99.2%	Oceanirhabdus sediminicola
99.2%	Pelobacter massiliensis
99.2%	Pelobacter massiliensis
99.2%	Arcobacter nitrofigilis
99.2%	Arcobacter nitrofigilis
98.5%	Marinobacterium litorale
98.5%	Denitratisoma oestradiolicum
99.2%	Denitratisoma oestradiolicum
98.5%	Planktothricoides raciborskii
98.5%	Planktothricoides raciborskii
99.2%	Algicola bacteriolytica
99.2%	Algicola bacteriolytica
99.2%	Algicola bacteriolytica
99.2%	Desulfuromusa succinoxidans
99.2%	Thauera chlorobenzoica
98.5%	Sulfurimonas crateris
99.2%	Desulfovibrio salinus
99.2%	Desulfovibrio salinus
99.2%	Desulfovibrio salinus
98.5%	Nitrosopumilus oxyclinae
98.5%	Seohaeicola zhoushanensis
98.5%	Celeribacter persicus
98.5%	Halodurantibacterium flavum
99.2%	Arcobacter ebronensis
98.5%	Arcobacter ebronensis
98.5%	Vibrio olivae
98.5%	Erythrobacter lutimaris
98.5%	Sulfurovum aggregans
98.5%	Sulfurovum aggregans
98.5%	Hydrogenovibrio crunogenus
98.5%	Thiothrix nivea
98.5%	Arcobacter molluscorum
98.5%	Arcobacter molluscorum
98.5%	Arcobacter molluscorum
98.5%	Arcobacter molluscorum
98.5%	Thiothrix lacustris
98.7%	Oceanotoga teriensis
98.5%	Clostridium subterminale
98.9%	Saprospira grandis
98.5%	Moellerella wisconsensis
98.5%	Sulfurimonas denitrificans
98.5%	Chlorobium chlorovibrioides
98.5%	Arcobacter mytili
98.5%	Marinobacterium sediminicola
98.5%	Marinobacterium litorale
98.5%	Hydrogenovibrio halophilus
98.5%	Hydrogenovibrio halophilus
98.5%	Hydrogenovibrio halophilus
98.5%	Rhodobacter blasticus
98.5%	Denitratisoma oestradiolicum
98.5%	Planktothricoides raciborskii
98.5%	Algicola bacteriolytica
98.5%	Algicola bacteriolytica
99.2%	Desulfuromusa succinoxidans
99.2%	Desulfuromusa succinoxidans
98.5%	Fusibacter paucivorans
98.5%	Fusibacter paucivorans
98.5%	Sulfurimonas crateris
98.5%	Sulfurimonas crateris
95.2%	Sulfurimonas crateris
98.5%	Sulfurimonas crateris
98.5%	Sulfurimonas crateris
98.5%	Tepidicella baoligensis
98.5%	Bizionia berychis
98.5%	Alteromonas oceani
98.5%	Aminipila butyrica
98.5%	Vicingus serpentipes
98.5%	Nitrosopumilus oxyclinae
98.5%	Oceanospirillum sanctuarii
98.5%	Oceanospirillum sanctuarii
99.2%	Oceanospirillum sanctuarii
98.5%	Oceanospirillum sanctuarii
98.5%	Rhodobacter lacus
98.5%	Pleomorphochaeta caudata
98.5%	Vibrio cidicii
98.5%	Pseudoruegeria aestuarii
98.5%	Flavobacterium suaedae
98.5%	Haemophilus massiliensis
98.5%	Celeribacter persicus
98.5%	Marinibacterium profundimaris
98.5%	Cavicella subterranea
98.5%	Vibrio hyugaensis
98.5%	Vibrio hyugaensis
98.5%	Ihubacter massiliensis
98.5%	Halodurantibacterium flavum
98.5%	Arcobacter ebronensis
98.5%	Arcobacter ebronensis
98.5%	Arcobacter ebronensis
98.5%	Arcobacter ebronensis
98.5%	Arcobacter ebronensis
98.5%	Arcobacter ebronensis
98.5%	Arcobacter ebronensis
98.5%	Arcobacter ebronensis
98.5%	Arcobacter ebronensis
98.5%	Arcobacter ebronensis
98.5%	Arcobacter ebronensis
98.5%	Arcobacter ebronensis
98.5%	Neptunomonas phycophila
98.5%	Erythrobacter lutimaris
98.5%	Novosphingobium arabidopsis
98.5%	Sulfurovum aggregans
98.5%	Sulfurovum aggregans
98.5%	Sulfurovum aggregans
98.5%	Jhaorihella thermophila
98.5%	Hydrogenovibrio crunogenus
98.5%	Hydrogenovibrio crunogenus
98.5%	Hydrogenovibrio crunogenus
98.5%	Hydrogenovibrio crunogenus
98.5%	Hydrogenovibrio crunogenus
98.5%	Vibrio fluvialis
98.5%	Thiothrix unzii
98.5%	Thiothrix nivea
98.5%	Thiothrix nivea
98.5%	Annwoodia aquaesulis
98.5%	Arcobacter molluscorum
98.5%	Arcobacter molluscorum
98.5%	Arcobacter molluscorum
98.5%	Arcobacter molluscorum
98.5%	Arcobacter molluscorum
98.5%	Arcobacter molluscorum
98.5%	Arcobacter molluscorum
98.5%	Arcobacter molluscorum
98.5%	Arcobacter molluscorum
98.5%	Arcobacter molluscorum
98.5%	Arcobacter molluscorum
98.5%	Arcobacter molluscorum
98.5%	Arcobacter molluscorum
98.5%	Arcobacter molluscorum
98.5%	Arcobacter molluscorum
98.5%	Arcobacter molluscorum
98.5%	Arcobacter molluscorum
98.5%	Arcobacter molluscorum
98.5%	Arcobacter molluscorum
98.5%	Arcobacter molluscorum
98.5%	Arcobacter molluscorum
98.5%	Arcobacter molluscorum
98.5%	Arcobacter molluscorum
98.5%	Arcobacter molluscorum
98.5%	Arcobacter molluscorum
98.5%	Arcobacter molluscorum
98.5%	Arcobacter molluscorum
98.5%	Arcobacter molluscorum
98.5%	Arcobacter molluscorum
98.5%	Arcobacter molluscorum
98.5%	Arcobacter molluscorum
98.5%	Arcobacter molluscorum
98.5%	Arcobacter molluscorum
98.5%	Arcobacter molluscorum
98.5%	Arcobacter molluscorum
98.5%	Arcobacter molluscorum
98.5%	Arcobacter molluscorum
98.5%	Arcobacter molluscorum
98.5%	Arcobacter molluscorum
98.5%	Thiothrix caldifontis
98.5%	Thiothrix lacustris
98.5%	Thiothrix lacustris
98.5%	Desulfoluna spongiiphila
98.5%	Desulfomicrobium hypogeium
98.5%	Neptunomonas naphthovorans
98.5%	Clostridium subterminale
98.5%	Ilyobacter delafieldii
98.5%	Thalassolituus oleivorans
97.8%	Desulfocapsa sulfexigens
97.8%	Paludibacter propionicigenes
98.5%	Sulfurimonas denitrificans
98.5%	Sulfurimonas denitrificans
98.5%	Aeromicrobium fastidiosum
98.5%	Chlorobium chlorovibrioides
98.3%	Fusobacterium perfoetens
98.5%	Arcobacter mytili
98.5%	Marinobacterium sediminicola
98.5%	Marinobacterium litorale
97.8%	Hydrogenovibrio halophilus
98.5%	Hydrogenovibrio halophilus
98.5%	Hydrogenovibrio halophilus
98.5%	Hydrogenovibrio halophilus
98.5%	Hydrogenovibrio halophilus
98.5%	Hydrogenovibrio halophilus
97.8%	Hydrogenovibrio halophilus
98.5%	Rhodobacter blasticus
98.5%	Clostridium ganghwense
98.5%	Denitratisoma oestradiolicum
98.5%	Denitratisoma oestradiolicum
98.5%	Thorsellia anophelis
98.5%	Dechloromonas hortensis
98.5%	Marinomonas aquimarina
98.5%	Planktothricoides raciborskii
98.5%	Planktothricoides raciborskii
98.5%	Planktothricoides raciborskii
98.5%	Planktothricoides raciborskii
98.5%	Planktothricoides raciborskii
98.5%	Planktothricoides raciborskii
98.5%	Planktothricoides raciborskii
98.5%	Planktothricoides raciborskii
98.5%	Planktothricoides raciborskii
98.5%	Planktothricoides raciborskii
98.5%	Algicola bacteriolytica
98.5%	Algicola bacteriolytica
98.5%	Algicola bacteriolytica
98.5%	Algicola bacteriolytica
98.5%	Algicola bacteriolytica
98.5%	Algicola bacteriolytica
98.5%	Algicola bacteriolytica
98.5%	Desulfobulbus rhabdoformis
98.5%	Desulfobulbus rhabdoformis
98.5%	Hydrogenovibrio marinus
98.5%	Azovibrio restrictus
98.5%	Desulfobacter halotolerans
98.5%	Desulfovibrio dechloracetivorans
98.5%	Fusibacter paucivorans
98.5%	Fusibacter paucivorans
97.8%	Sulfurimonas crateris
98.5%	Maribellus luteus
98.5%	Nitrosopumilus oxyclinae
98.5%	Nitrosopumilus oxyclinae
98.5%	Nitrosopumilus oxyclinae
98.5%	Marinibacterium profundimaris
98.5%	Halodurantibacterium flavum
98.5%	Arcobacter ebronensis
98.5%	Arcobacter ebronensis
97.8%	Hydrogenovibrio crunogenus
98.5%	Hydrogenovibrio crunogenus
98.5%	Hydrogenovibrio crunogenus
98.5%	Hydrogenovibrio crunogenus
98.5%	Thiothrix unzii
98.5%	Thiothrix nivea
98.5%	Arcobacter molluscorum
98.5%	Arcobacter molluscorum
98.5%	Thiothrix lacustris
98.5%	Thiothrix lacustris
97.8%	Desulfocapsa sulfexigens
97.8%	Paludibacter propionicigenes
97.8%	Prosthecochloris aestuarii
97.8%	Sulfurimonas denitrificans
97.8%	Sulfurimonas denitrificans
98.5%	Arcobacter mytili
98.5%	Arcobacter mytili
98.5%	Arcobacter mytili
98.5%	Marinobacterium sediminicola
98.5%	Marinobacterium litorale
98.5%	Marinobacterium litorale
97.8%	Hydrogenovibrio halophilus
97.8%	Hydrogenovibrio halophilus
97.8%	Hydrogenovibrio halophilus
98.5%	Denitratisoma oestradiolicum
97.8%	Denitratisoma oestradiolicum
98.5%	Denitratisoma oestradiolicum
98.5%	Denitratisoma oestradiolicum
97.8%	Sulfurimonas paralvinellae
97.8%	Planktothricoides raciborskii
98.5%	Planktothricoides raciborskii
98.5%	Planktothricoides raciborskii
98.5%	Planktothricoides raciborskii
97.8%	Planktothricoides raciborskii
98.5%	Planktothricoides raciborskii
97.8%	Planktothricoides raciborskii
97.7%	Sulfurimonas crateris
97.7%	Aestuariimonas insulae
97.7%	Ponticoccus marisrubri
97.7%	Nioella sediminis
97.7%	Vibrio aphrogenes
100.0%	Vibrio cidicii
98.5%	Vibrio cidicii
97.7%	Thiomicrorhabdus hydrogeniphila
97.7%	Thiomicrorhabdus hydrogeniphila
99.2%	Thiomicrorhabdus hydrogeniphila
97.7%	Thiomicrorhabdus hydrogeniphila
97.7%	Vibrio hyugaensis
100.0%	Rubrimonas shengliensis
100.0%	Rubrimonas shengliensis
97.7%	Sulfurovum aggregans
97.7%	Hydrogenovibrio crunogenus
97.7%	Hydrogenovibrio crunogenus
97.7%	Hydrogenovibrio crunogenus
97.7%	Hydrogenovibrio crunogenus
97.7%	Hydrogenovibrio crunogenus
97.7%	Hydrogenovibrio crunogenus
98.5%	Hydrogenovibrio crunogenus
97.7%	Hydrogenovibrio crunogenus
97.7%	Hydrogenovibrio crunogenus
97.7%	Hydrogenovibrio crunogenus
97.7%	Hydrogenovibrio crunogenus
97.7%	Hydrogenovibrio crunogenus
97.7%	Hydrogenovibrio crunogenus
97.7%	Hydrogenovibrio crunogenus
97.7%	Hydrogenovibrio crunogenus
97.7%	Hydrogenovibrio crunogenus
97.7%	Hydrogenovibrio crunogenus
97.7%	Hydrogenovibrio crunogenus
97.7%	Hydrogenovibrio crunogenus
97.7%	Hydrogenovibrio crunogenus
97.7%	Hydrogenovibrio crunogenus
97.7%	Hydrogenovibrio crunogenus
97.7%	Hydrogenovibrio crunogenus
97.7%	Thiothrix unzii
97.7%	Thiothrix lacustris
97.7%	Solimonas aquatica
97.7%	Solimonas aquatica
97.7%	Arcobacter nitrofigilis
97.7%	Desulfocapsa sulfexigens
97.7%	Pelobacter carbinolicus
97.7%	Bacteroides fragilis
98.5%	Paludibacter propionicigenes
97.7%	Paludibacter propionicigenes
97.7%	Sulfurimonas denitrificans
97.7%	Sulfurimonas denitrificans
97.7%	Sulfurimonas denitrificans
97.7%	Hydrogenovibrio halophilus
97.7%	Hydrogenovibrio halophilus
97.7%	Denitratisoma oestradiolicum
97.7%	Sulfurimonas paralvinellae
97.7%	Planktothricoides raciborskii
97.7%	Planktothricoides raciborskii
97.7%	Planktothricoides raciborskii
97.7%	Planktothricoides raciborskii
97.7%	Planktothricoides raciborskii
97.7%	Planktothricoides raciborskii
97.7%	Planktothricoides raciborskii
97.7%	Planktothricoides raciborskii
97.7%	Planktothricoides raciborskii
97.7%	Planktothricoides raciborskii
97.7%	Planktothricoides raciborskii
98.5%	Planktothricoides raciborskii
97.7%	Planktothricoides raciborskii
97.7%	Planktothricoides raciborskii
97.7%	Planktothricoides raciborskii
97.7%	Planktothricoides raciborskii
97.7%	Planktothricoides raciborskii
97.7%	Planktothricoides raciborskii
98.5%	Planktothricoides raciborskii
98.5%	Planktothricoides raciborskii
97.7%	Planktothricoides raciborskii
97.7%	Planktothricoides raciborskii
97.8%	Planktothricoides raciborskii
97.7%	Planktothricoides raciborskii
97.7%	Desulfocapsa thiozymogenes
97.7%	Desulfocapsa thiozymogenes
97.7%	Hydrogenovibrio marinus
97.7%	Cetobacterium somerae
97.7%	Oleiphilus messinensis
97.7%	Sulfurimonas crateris
97.7%	Sulfurimonas crateris
94.6%	Sulfurimonas crateris
97.7%	Sulfurimonas crateris
97.7%	Sulfurimonas crateris
97.7%	Sulfurimonas crateris
97.7%	Viridibacterium curvum
97.7%	Maribellus luteus
99.2%	Aestuariimonas insulae
99.2%	Aestuariimonas insulae
97.7%	Aminipila butyrica
97.7%	Ponticoccus marisrubri
97.7%	Nioella sediminis
97.7%	Vibrio aphrogenes
97.7%	Vibrio cidicii
97.7%	Thiomicrorhabdus hydrogeniphila
97.7%	Thiomicrorhabdus hydrogeniphila
97.7%	Thiomicrorhabdus hydrogeniphila
97.0%	Thiomicrorhabdus hydrogeniphila
97.7%	Thiomicrorhabdus hydrogeniphila
97.7%	Pseudorhodoplanes sinuspersici
97.7%	Vibrio hyugaensis
97.7%	Arcobacter ebronensis
97.7%	Defluviimonas alba
97.7%	Phyllobacterium loti
97.7%	Sulfurovum aggregans
97.7%	Sulfurovum aggregans
97.7%	Sulfurovum aggregans
97.7%	Sulfurovum aggregans
97.7%	Sulfurovum aggregans
97.7%	Sulfurovum aggregans
97.7%	Sulfurovum aggregans
97.7%	Sulfurovum aggregans
97.7%	Sulfurovum aggregans
97.7%	Sulfurovum aggregans
97.7%	Sulfurovum aggregans
97.7%	Sulfurovum aggregans
97.7%	Sulfurovum aggregans
97.7%	Sulfurovum aggregans
97.7%	Hydrogenovibrio crunogenus
97.7%	Hydrogenovibrio crunogenus
97.7%	Hydrogenovibrio crunogenus
97.7%	Hydrogenovibrio crunogenus
97.7%	Hydrogenovibrio crunogenus
97.7%	Hydrogenovibrio crunogenus
97.7%	Hydrogenovibrio crunogenus
97.7%	Hydrogenovibrio crunogenus
97.7%	Hydrogenovibrio crunogenus
97.7%	Hydrogenovibrio crunogenus
97.7%	Hydrogenovibrio crunogenus
97.7%	Hydrogenovibrio crunogenus
97.7%	Hydrogenovibrio crunogenus
97.7%	Hydrogenovibrio crunogenus
97.7%	Hydrogenovibrio crunogenus
97.7%	Hydrogenovibrio crunogenus
97.7%	Hydrogenovibrio crunogenus
97.7%	Hydrogenovibrio crunogenus
97.7%	Hydrogenovibrio crunogenus
97.7%	Hydrogenovibrio crunogenus
97.7%	Hydrogenovibrio crunogenus
97.7%	Hydrogenovibrio crunogenus
97.7%	Hydrogenovibrio crunogenus
97.7%	Hydrogenovibrio crunogenus
97.7%	Hydrogenovibrio crunogenus
97.7%	Hydrogenovibrio crunogenus
97.7%	Hydrogenovibrio crunogenus
97.7%	Hydrogenovibrio crunogenus
97.7%	Hydrogenovibrio crunogenus
97.7%	Hydrogenovibrio crunogenus
97.7%	Hydrogenovibrio crunogenus
97.7%	Hydrogenovibrio crunogenus
97.7%	Hydrogenovibrio crunogenus
97.7%	Hydrogenovibrio crunogenus
97.7%	Hydrogenovibrio crunogenus
97.7%	Hydrogenovibrio crunogenus
97.7%	Hydrogenovibrio crunogenus
97.7%	Hydrogenovibrio crunogenus
97.7%	Hydrogenovibrio crunogenus
97.7%	Hydrogenovibrio crunogenus
97.7%	Hydrogenovibrio crunogenus
97.7%	Hydrogenovibrio crunogenus
98.4%	Hydrogenovibrio crunogenus
97.7%	Hydrogenovibrio crunogenus
97.7%	Hydrogenovibrio crunogenus
97.7%	Hydrogenovibrio crunogenus
97.7%	Hydrogenovibrio crunogenus
97.7%	Hydrogenovibrio crunogenus
97.7%	Hydrogenovibrio crunogenus
97.7%	Hydrogenovibrio crunogenus
97.7%	Hydrogenovibrio crunogenus
97.7%	Hydrogenovibrio crunogenus
97.7%	Hydrogenovibrio crunogenus
97.7%	Hydrogenovibrio crunogenus
97.7%	Hydrogenovibrio crunogenus
97.7%	Hydrogenovibrio crunogenus
97.7%	Hydrogenovibrio crunogenus
97.7%	Hydrogenovibrio crunogenus
97.7%	Hydrogenovibrio crunogenus
97.7%	Hydrogenovibrio crunogenus
97.7%	Hydrogenovibrio crunogenus
97.7%	Hydrogenovibrio crunogenus
97.7%	Hydrogenovibrio crunogenus
97.7%	Hydrogenovibrio crunogenus
97.7%	Hydrogenovibrio crunogenus
97.7%	Hydrogenovibrio crunogenus
97.7%	Hydrogenovibrio crunogenus
97.7%	Hydrogenovibrio crunogenus
97.7%	Hydrogenovibrio crunogenus
97.7%	Hydrogenovibrio crunogenus
97.7%	Hydrogenovibrio crunogenus
97.7%	Hydrogenovibrio crunogenus
97.7%	Hydrogenovibrio crunogenus
97.7%	Hydrogenovibrio crunogenus
97.7%	Hydrogenovibrio crunogenus
97.7%	Hydrogenovibrio crunogenus
97.7%	Hydrogenovibrio crunogenus
97.7%	Hydrogenovibrio crunogenus
97.7%	Hydrogenovibrio crunogenus
97.7%	Hydrogenovibrio crunogenus
97.7%	Hydrogenovibrio crunogenus
97.7%	Hydrogenovibrio crunogenus
97.7%	Hydrogenovibrio crunogenus
97.7%	Hydrogenovibrio crunogenus
97.7%	Hydrogenovibrio crunogenus
97.7%	Hydrogenovibrio crunogenus
97.7%	Hydrogenovibrio crunogenus
97.7%	Hydrogenovibrio crunogenus
97.7%	Hydrogenovibrio crunogenus
97.7%	Hydrogenovibrio crunogenus
97.7%	Hydrogenovibrio crunogenus
97.7%	Hydrogenovibrio crunogenus
97.7%	Hydrogenovibrio crunogenus
97.7%	Hydrogenovibrio crunogenus
97.7%	Hydrogenovibrio crunogenus
97.7%	Hydrogenovibrio crunogenus
97.7%	Hydrogenovibrio crunogenus
97.7%	Hydrogenovibrio crunogenus
97.7%	Hydrogenovibrio crunogenus
97.7%	Hydrogenovibrio crunogenus
97.7%	Hydrogenovibrio crunogenus
97.7%	Hydrogenovibrio crunogenus
97.7%	Hydrogenovibrio crunogenus
97.7%	Hydrogenovibrio crunogenus
97.7%	Hydrogenovibrio crunogenus
97.7%	Hydrogenovibrio crunogenus
97.7%	Hydrogenovibrio crunogenus
97.7%	Hydrogenovibrio crunogenus
97.7%	Hydrogenovibrio crunogenus
97.7%	Hydrogenovibrio crunogenus
97.7%	Hydrogenovibrio crunogenus
97.7%	Hydrogenovibrio crunogenus
97.7%	Hydrogenovibrio crunogenus
97.7%	Hydrogenovibrio crunogenus
97.7%	Hydrogenovibrio crunogenus
97.7%	Hydrogenovibrio crunogenus
97.7%	Hydrogenovibrio crunogenus
97.7%	Hydrogenovibrio crunogenus
97.7%	Hydrogenovibrio crunogenus
97.7%	Thiothrix nivea
97.7%	Annwoodia aquaesulis
97.7%	Arcobacter molluscorum
97.7%	Thiothrix lacustris
97.7%	Thiothrix lacustris
97.7%	Thiothrix lacustris
97.7%	Thiothrix lacustris
97.7%	Thiothrix lacustris
97.7%	Thiothrix lacustris
97.7%	Thiothrix lacustris
97.7%	Thiobacillus sajanensis
97.7%	Labrenzia aggregata
97.7%	Clostridium subterminale
97.7%	Clostridium subterminale
97.7%	Kordiimonas aestuarii
97.7%	Azoarcus olearius
97.7%	Azoarcus olearius
97.7%	Desulfocapsa sulfexigens
97.7%	Desulfocapsa sulfexigens
97.7%	Desulfocapsa sulfexigens
97.7%	Bacteroides fragilis
97.7%	Paludibacter propionicigenes
97.7%	Paludibacter propionicigenes
97.7%	Paludibacter propionicigenes
97.7%	Prosthecochloris aestuarii
97.7%	Sulfurimonas denitrificans
97.7%	Sulfurimonas denitrificans
97.7%	Sulfurimonas denitrificans
97.7%	Sulfurimonas denitrificans
97.7%	Sulfurimonas denitrificans
97.7%	Sulfurimonas denitrificans
97.7%	Sulfurimonas denitrificans
97.7%	Sulfurimonas denitrificans
97.7%	Sulfurimonas denitrificans
97.0%	Arcobacter skirrowii
97.0%	Arcobacter skirrowii
97.7%	Marinifilum fragile
97.7%	Arcobacter mytili
97.7%	Marinobacterium litorale
97.7%	Hydrogenovibrio halophilus
97.7%	Hydrogenovibrio halophilus
97.7%	Hydrogenovibrio halophilus
97.7%	Hydrogenovibrio halophilus
97.7%	Hydrogenovibrio halophilus
97.7%	Hydrogenovibrio halophilus
97.7%	Hydrogenovibrio halophilus
97.7%	Hydrogenovibrio halophilus
97.7%	Hydrogenovibrio halophilus
97.7%	Hydrogenovibrio halophilus
97.7%	Hydrogenovibrio halophilus
97.7%	Clostridium ganghwense
97.7%	Clostridium ganghwense
97.7%	Denitratisoma oestradiolicum
97.7%	Denitratisoma oestradiolicum
97.7%	Denitratisoma oestradiolicum
97.7%	Denitratisoma oestradiolicum
97.7%	Denitratisoma oestradiolicum
97.7%	Desulfovibrio psychrotolerans
97.7%	Sulfurimonas paralvinellae
97.7%	Planktothricoides raciborskii
97.7%	Planktothricoides raciborskii
97.7%	Planktothricoides raciborskii
97.7%	Planktothricoides raciborskii
97.7%	Planktothricoides raciborskii
97.7%	Planktothricoides raciborskii
97.7%	Planktothricoides raciborskii
97.7%	Planktothricoides raciborskii
97.7%	Planktothricoides raciborskii
97.7%	Planktothricoides raciborskii
97.7%	Planktothricoides raciborskii
97.7%	Planktothricoides raciborskii
97.7%	Planktothricoides raciborskii
97.7%	Planktothricoides raciborskii
97.7%	Planktothricoides raciborskii
97.7%	Planktothricoides raciborskii
97.7%	Planktothricoides raciborskii
97.7%	Planktothricoides raciborskii
97.7%	Planktothricoides raciborskii
97.7%	Planktothricoides raciborskii
97.7%	Planktothricoides raciborskii
97.7%	Planktothricoides raciborskii
97.7%	Planktothricoides raciborskii
97.7%	Planktothricoides raciborskii
97.7%	Planktothricoides raciborskii
97.7%	Planktothricoides raciborskii
97.7%	Planktothricoides raciborskii
97.7%	Planktothricoides raciborskii
97.7%	Planktothricoides raciborskii
97.7%	Planktothricoides raciborskii
97.7%	Planktothricoides raciborskii
97.7%	Planktothricoides raciborskii
97.7%	Planktothricoides raciborskii
97.7%	Planktothricoides raciborskii
97.7%	Planktothricoides raciborskii
97.7%	Planktothricoides raciborskii
97.7%	Planktothricoides raciborskii
97.7%	Planktothricoides raciborskii
97.7%	Planktothricoides raciborskii
97.7%	Planktothricoides raciborskii
97.7%	Planktothricoides raciborskii
97.7%	Planktothricoides raciborskii
97.7%	Planktothricoides raciborskii
97.7%	Planktothricoides raciborskii
97.7%	Planktothricoides raciborskii
97.7%	Planktothricoides raciborskii
97.7%	Planktothricoides raciborskii
97.7%	Planktothricoides raciborskii
97.7%	Planktothricoides raciborskii
97.7%	Planktothricoides raciborskii
97.7%	Planktothricoides raciborskii
97.7%	Planktothricoides raciborskii
97.7%	Planktothricoides raciborskii
97.7%	Planktothricoides raciborskii
97.7%	Planktothricoides raciborskii
97.7%	Planktothricoides raciborskii
97.7%	Planktothricoides raciborskii
97.7%	Planktothricoides raciborskii
97.7%	Planktothricoides raciborskii
97.7%	Planktothricoides raciborskii
97.7%	Planktothricoides raciborskii
97.7%	Planktothricoides raciborskii
97.7%	Planktothricoides raciborskii
97.7%	Planktothricoides raciborskii
97.7%	Planktothricoides raciborskii
97.7%	Planktothricoides raciborskii
97.7%	Planktothricoides raciborskii
97.7%	Planktothricoides raciborskii
97.7%	Planktothricoides raciborskii
97.7%	Planktothricoides raciborskii
97.7%	Planktothricoides raciborskii
97.7%	Planktothricoides raciborskii
97.7%	Planktothricoides raciborskii
97.7%	Planktothricoides raciborskii
97.7%	Planktothricoides raciborskii
97.7%	Planktothricoides raciborskii
97.7%	Planktothricoides raciborskii
97.7%	Planktothricoides raciborskii
97.7%	Planktothricoides raciborskii
97.7%	Planktothricoides raciborskii
97.7%	Planktothricoides raciborskii
97.7%	Planktothricoides raciborskii
97.7%	Planktothricoides raciborskii
97.7%	Planktothricoides raciborskii
97.7%	Planktothricoides raciborskii
97.7%	Planktothricoides raciborskii
97.7%	Planktothricoides raciborskii
97.7%	Planktothricoides raciborskii
97.7%	Planktothricoides raciborskii
97.7%	Planktothricoides raciborskii
97.7%	Planktothricoides raciborskii
97.7%	Planktothricoides raciborskii
97.7%	Planktothricoides raciborskii
97.7%	Planktothricoides raciborskii
97.7%	Planktothricoides raciborskii
97.7%	Planktothricoides raciborskii
97.7%	Planktothricoides raciborskii
97.7%	Planktothricoides raciborskii
97.7%	Planktothricoides raciborskii
97.7%	Planktothricoides raciborskii
97.7%	Planktothricoides raciborskii
97.7%	Planktothricoides raciborskii
97.7%	Planktothricoides raciborskii
97.7%	Planktothricoides raciborskii
97.7%	Planktothricoides raciborskii
97.7%	Planktothricoides raciborskii
97.7%	Planktothricoides raciborskii
97.7%	Planktothricoides raciborskii
97.7%	Planktothricoides raciborskii
97.7%	Planktothricoides raciborskii
97.7%	Planktothricoides raciborskii
97.7%	Planktothricoides raciborskii
97.7%	Planktothricoides raciborskii
97.7%	Planktothricoides raciborskii
97.7%	Planktothricoides raciborskii
97.7%	Planktothricoides raciborskii
97.7%	Planktothricoides raciborskii
97.7%	Planktothricoides raciborskii
97.7%	Planktothricoides raciborskii
97.7%	Planktothricoides raciborskii
97.7%	Planktothricoides raciborskii
97.7%	Planktothricoides raciborskii
97.7%	Planktothricoides raciborskii
97.7%	Planktothricoides raciborskii
97.7%	Planktothricoides raciborskii
97.7%	Planktothricoides raciborskii
97.7%	Planktothricoides raciborskii
97.7%	Planktothricoides raciborskii
97.7%	Planktothricoides raciborskii
97.7%	Planktothricoides raciborskii
97.7%	Planktothricoides raciborskii
97.7%	Desulfocapsa thiozymogenes
97.7%	Desulfocapsa thiozymogenes
97.7%	Desulfocapsa thiozymogenes
97.7%	Methylobacter whittenburyi
97.7%	Desulfobulbus rhabdoformis
97.7%	Hydrogenovibrio marinus
97.7%	Hydrogenovibrio thermophilus
97.7%	Clostridium maximum
97.7%	Cetobacterium somerae
97.7%	Sedimentibacter saalensis
97.7%	Oleiphilus messinensis
97.7%	Fusibacter paucivorans
97.7%	Fusibacter paucivorans
98.4%	Sulfurimonas crateris
97.7%	Thiomicrorhabdus hydrogeniphila
97.0%	Thiomicrorhabdus hydrogeniphila
97.0%	Thiomicrorhabdus hydrogeniphila
97.7%	Arcobacter ebronensis
97.7%	Hydrogenovibrio crunogenus
97.0%	Annwoodia aquaesulis
97.0%	Arcobacter venerupis
97.0%	Bacteroides fluxus
97.0%	Arcobacter nitrofigilis
97.7%	Bacteroides fragilis
97.7%	Bacteroides fragilis
97.7%	Paludibacter propionicigenes
97.7%	Paludibacter propionicigenes
97.0%	Sulfurimonas denitrificans
97.0%	Sulfurimonas denitrificans
97.7%	Sulfurimonas denitrificans
96.8%	Fusobacterium perfoetens
96.8%	Fusobacterium perfoetens
97.0%	Arcobacter skirrowii
97.0%	Arcobacter skirrowii
97.7%	Hydrogenovibrio halophilus
97.7%	Hydrogenovibrio halophilus
97.0%	Hydrogenovibrio halophilus
97.0%	Hydrogenovibrio halophilus
97.0%	Hydrogenovibrio halophilus
97.0%	Hydrogenovibrio halophilus
97.7%	Hydrogenovibrio halophilus
97.0%	Hydrogenovibrio halophilus
97.0%	Hydrogenovibrio halophilus
97.0%	Hydrogenovibrio halophilus
97.0%	Hydrogenovibrio halophilus
97.7%	Hydrogenovibrio halophilus
97.7%	Hydrogenovibrio halophilus
97.0%	Hydrogenovibrio halophilus
97.7%	Hydrogenovibrio halophilus
97.0%	Hydrogenovibrio halophilus
97.7%	Hydrogenovibrio halophilus
97.7%	Hydrogenovibrio halophilus
97.0%	Hydrogenovibrio halophilus
97.0%	Hydrogenovibrio halophilus
97.7%	Hydrogenovibrio halophilus
97.7%	Hydrogenovibrio halophilus
97.7%	Hydrogenovibrio halophilus
97.7%	Hydrogenovibrio halophilus
97.7%	Denitratisoma oestradiolicum
97.0%	Thiomicrorhabdus psychrophila
97.7%	Dethiosulfovibrio acidaminovorans
97.7%	Halobacteriovorax litoralis
97.7%	Halobacteriovorax litoralis
97.0%	Desulfobulbus mediterraneus
97.0%	Sulfurimonas crateris
98.4%	Sulfurimonas crateris
97.0%	Sulfurimonas crateris
97.0%	Sulfurimonas crateris
97.0%	Sulfurimonas crateris
97.0%	Sulfurimonas crateris
97.0%	Sulfurimonas crateris
98.4%	Sulfurimonas crateris
97.0%	Parahaliea maris
97.0%	Amnimonas aquatica
97.0%	Maribellus luteus
97.7%	Desulfovibrio salinus
97.7%	Desulfovibrio salinus
97.7%	Desulfovibrio salinus
97.0%	Nitrincola alkalilacustris
97.0%	Nitrosopumilus cobalaminigenes
97.0%	Erythrobacter aquimixticola
98.4%	Thiomicrorhabdus hydrogeniphila
98.4%	Thiomicrorhabdus hydrogeniphila
98.4%	Thiomicrorhabdus hydrogeniphila
98.4%	Thiomicrorhabdus hydrogeniphila
97.0%	Thiomicrorhabdus hydrogeniphila
98.4%	Thiomicrorhabdus hydrogeniphila
98.4%	Thiomicrorhabdus hydrogeniphila
98.4%	Thiomicrorhabdus hydrogeniphila
98.4%	Thiomicrorhabdus hydrogeniphila
98.4%	Thiomicrorhabdus hydrogeniphila
97.0%	Thiomicrorhabdus hydrogeniphila
98.4%	Thiomicrorhabdus hydrogeniphila
98.4%	Thiomicrorhabdus hydrogeniphila
98.4%	Thiomicrorhabdus hydrogeniphila
97.0%	Sulfurovum riftiae
97.0%	Sulfuricaulis limicola
97.0%	Hypnocyclicus thermotrophus
97.0%	Fusibacter fontis
97.0%	Desulfomicrobium aestuarii
97.0%	Hydrogenovibrio crunogenus
97.0%	Hydrogenovibrio crunogenus
97.0%	Annwoodia aquaesulis
97.0%	Arcobacter venerupis
97.0%	Flavobacterium haoranii
97.0%	Pseudoalteromonas phenolica
97.0%	Bacteroides fluxus
97.0%	Thioprofundum hispidum
97.0%	Arcobacter nitrofigilis
97.0%	Desulfocapsa sulfexigens
97.0%	Desulfocapsa sulfexigens
97.0%	Sulfurimonas denitrificans
97.0%	Sulfurimonas denitrificans
97.0%	Sulfurimonas denitrificans
97.0%	Sulfurimonas denitrificans
97.0%	Sulfurimonas denitrificans
97.0%	Sulfurimonas denitrificans
97.0%	Sulfurimonas denitrificans
96.8%	Fusobacterium perfoetens
96.8%	Fusobacterium perfoetens
96.8%	Fusobacterium perfoetens
97.0%	Arcobacter skirrowii
97.0%	Arcobacter skirrowii
97.0%	Thiohalophilus thiocyanatoxydans
97.0%	Hydrogenovibrio halophilus
97.0%	Hydrogenovibrio halophilus
97.0%	Hydrogenovibrio halophilus
97.0%	Hydrogenovibrio halophilus
97.0%	Hydrogenovibrio halophilus
97.0%	Hydrogenovibrio halophilus
97.0%	Hydrogenovibrio halophilus
97.0%	Hydrogenovibrio halophilus
97.0%	Hydrogenovibrio halophilus
97.0%	Hydrogenovibrio halophilus
97.0%	Hydrogenovibrio halophilus
97.0%	Hydrogenovibrio halophilus
97.0%	Hydrogenovibrio halophilus
97.0%	Hydrogenovibrio halophilus
97.7%	Hydrogenovibrio halophilus
97.0%	Hydrogenovibrio halophilus
97.0%	Hydrogenovibrio halophilus
97.0%	Hydrogenovibrio halophilus
97.0%	Hydrogenovibrio halophilus
97.0%	Hydrogenovibrio halophilus
97.0%	Hydrogenovibrio halophilus
97.0%	Hydrogenovibrio halophilus
97.0%	Hydrogenovibrio halophilus
97.0%	Hydrogenovibrio halophilus
97.0%	Hydrogenovibrio halophilus
97.0%	Hydrogenovibrio halophilus
97.0%	Hydrogenovibrio halophilus
97.0%	Hydrogenovibrio halophilus
97.0%	Hydrogenovibrio halophilus
97.0%	Hydrogenovibrio halophilus
97.0%	Hydrogenovibrio halophilus
97.0%	Hydrogenovibrio halophilus
97.0%	Hydrogenovibrio halophilus
97.0%	Hydrogenovibrio halophilus
97.0%	Hydrogenovibrio halophilus
97.0%	Hydrogenovibrio halophilus
97.0%	Hydrogenovibrio halophilus
97.0%	Hydrogenovibrio halophilus
97.0%	Hydrogenovibrio halophilus
97.0%	Hydrogenovibrio halophilus
97.0%	Hydrogenovibrio halophilus
97.0%	Hydrogenovibrio halophilus
97.0%	Hydrogenovibrio halophilus
97.0%	Hydrogenovibrio halophilus
97.0%	Hydrogenovibrio halophilus
97.0%	Hydrogenovibrio halophilus
97.0%	Hydrogenovibrio halophilus
97.0%	Hydrogenovibrio halophilus
97.0%	Hydrogenovibrio halophilus
97.0%	Hydrogenovibrio halophilus
97.0%	Hydrogenovibrio halophilus
97.0%	Hydrogenovibrio halophilus
97.0%	Hydrogenovibrio halophilus
97.0%	Hydrogenovibrio halophilus
97.0%	Hydrogenovibrio halophilus
97.0%	Hydrogenovibrio halophilus
97.0%	Hydrogenovibrio halophilus
97.0%	Hydrogenovibrio halophilus
97.0%	Hydrogenovibrio halophilus
97.0%	Hydrogenovibrio halophilus
97.0%	Hydrogenovibrio halophilus
97.0%	Hydrogenovibrio halophilus
97.0%	Hydrogenovibrio halophilus
97.0%	Hydrogenovibrio halophilus
97.0%	Hydrogenovibrio halophilus
97.0%	Hydrogenovibrio halophilus
97.0%	Hydrogenovibrio halophilus
97.0%	Hydrogenovibrio halophilus
97.0%	Hydrogenovibrio halophilus
97.0%	Hydrogenovibrio halophilus
97.0%	Hydrogenovibrio halophilus
97.0%	Hydrogenovibrio halophilus
97.0%	Hydrogenovibrio halophilus
97.0%	Hydrogenovibrio halophilus
97.0%	Hydrogenovibrio halophilus
97.0%	Hydrogenovibrio halophilus
97.0%	Hydrogenovibrio halophilus
97.0%	Hydrogenovibrio halophilus
97.0%	Hydrogenovibrio halophilus
97.0%	Hydrogenovibrio halophilus
97.7%	Hydrogenovibrio halophilus
97.0%	Hydrogenovibrio halophilus
97.0%	Hydrogenovibrio halophilus
97.0%	Hydrogenovibrio halophilus
97.0%	Hydrogenovibrio halophilus
97.0%	Hydrogenovibrio halophilus
97.0%	Hydrogenovibrio halophilus
97.0%	Hydrogenovibrio halophilus
97.0%	Hydrogenovibrio halophilus
97.0%	Hydrogenovibrio halophilus
97.0%	Hydrogenovibrio halophilus
97.0%	Hydrogenovibrio halophilus
97.0%	Hydrogenovibrio halophilus
97.0%	Hydrogenovibrio halophilus
97.0%	Hydrogenovibrio halophilus
97.7%	Hydrogenovibrio halophilus
97.0%	Hydrogenovibrio halophilus
97.0%	Hydrogenovibrio halophilus
97.0%	Hydrogenovibrio halophilus
97.0%	Hydrogenovibrio halophilus
97.0%	Hydrogenovibrio halophilus
97.0%	Hydrogenovibrio halophilus
97.0%	Hydrogenovibrio halophilus
97.0%	Hydrogenovibrio halophilus
97.0%	Hydrogenovibrio halophilus
97.0%	Hydrogenovibrio halophilus
97.0%	Hydrogenovibrio halophilus
97.0%	Hydrogenovibrio halophilus
97.0%	Hydrogenovibrio halophilus
97.0%	Hydrogenovibrio halophilus
97.0%	Hydrogenovibrio halophilus
97.0%	Hydrogenovibrio halophilus
97.0%	Hydrogenovibrio halophilus
97.0%	Hydrogenovibrio halophilus
97.7%	Hydrogenovibrio halophilus
97.0%	Hydrogenovibrio halophilus
97.0%	Hydrogenovibrio halophilus
97.0%	Hydrogenovibrio halophilus
97.0%	Hydrogenovibrio halophilus
97.0%	Hydrogenovibrio halophilus
97.0%	Hydrogenovibrio halophilus
97.0%	Hydrogenovibrio halophilus
97.0%	Thiomicrorhabdus psychrophila
97.0%	Sulfurimonas paralvinellae
97.0%	Planktothricoides raciborskii
97.0%	Desulfocapsa thiozymogenes
97.0%	Desulfobulbus rhabdoformis
97.0%	Desulfobulbus mediterraneus
97.0%	Clostridium peptidivorans
97.0%	Pseudoarcobacter acticola
97.0%	Sulfurimonas crateris
97.0%	Sulfurimonas crateris
97.0%	Sulfurimonas crateris
97.0%	Sulfurimonas crateris
97.0%	Sulfurimonas crateris
97.0%	Sulfurimonas crateris
97.0%	Sulfurimonas crateris
97.0%	Sulfurimonas crateris
97.0%	Sulfurimonas crateris
93.9%	Sulfurimonas crateris
97.0%	Sulfurimonas crateris
97.0%	Sulfurimonas crateris
97.0%	Sulfurimonas crateris
97.0%	Sulfurimonas crateris
97.0%	Sulfurimonas crateris
97.0%	Sulfurimonas crateris
97.0%	Sulfurimonas crateris
97.0%	Sulfurimonas crateris
97.0%	Sulfurimonas crateris
97.0%	Sulfurimonas crateris
97.0%	Sulfurimonas crateris
97.0%	Sulfurimonas crateris
97.0%	Sulfurimonas crateris
97.0%	Sulfurimonas crateris
97.0%	Sulfurimonas crateris
97.0%	Sulfurimonas crateris
97.0%	Sulfurimonas crateris
97.0%	Sulfurimonas crateris
97.0%	Sulfurimonas crateris
97.0%	Sulfurimonas crateris
97.0%	Sulfurimonas crateris
97.0%	Sulfurimonas crateris
97.0%	Sulfurimonas crateris
97.0%	Sulfurimonas crateris
97.0%	Sulfurimonas crateris
97.0%	Sulfurimonas crateris
97.0%	Sulfurimonas crateris
97.0%	Sulfurimonas crateris
97.0%	Sulfurimonas crateris
97.0%	Sulfurimonas crateris
97.0%	Sulfurimonas crateris
97.0%	Sulfurimonas crateris
97.0%	Sulfurimonas crateris
97.0%	Sulfurimonas crateris
97.0%	Sulfurimonas crateris
97.0%	Sulfurimonas crateris
97.0%	Sulfurimonas crateris
97.0%	Sulfurimonas crateris
97.0%	Sulfurimonas crateris
97.0%	Sulfurimonas crateris
97.0%	Sulfurimonas crateris
97.0%	Sulfurimonas crateris
97.0%	Amnimonas aquatica
97.0%	Maribellus luteus
97.0%	Nitrincola alkalilacustris
97.0%	Nitrosopumilus cobalaminigenes
97.0%	Erythrobacter aquimixticola
97.0%	Immundisolibacter cernigliae
97.0%	Vibrio cidicii
97.0%	Thiomicrorhabdus hydrogeniphila
97.0%	Thiomicrorhabdus hydrogeniphila
97.0%	Thiomicrorhabdus hydrogeniphila
97.0%	Thiomicrorhabdus hydrogeniphila
97.0%	Thiomicrorhabdus hydrogeniphila
98.4%	Thiomicrorhabdus hydrogeniphila
97.0%	Thiomicrorhabdus hydrogeniphila
97.0%	Thiomicrorhabdus hydrogeniphila
97.0%	Thiomicrorhabdus hydrogeniphila
97.0%	Sulfurovum riftiae
97.0%	Terasakiella brassicae
97.0%	Thiolapillus brandeum
97.0%	Arcobacter pacificus
97.0%	Geosporobacter ferrireducens
97.0%	Sulfuricaulis limicola
97.0%	Hypnocyclicus thermotrophus
97.0%	Fusibacter fontis
97.0%	Methyloversatilis discipulorum
96.3%	Vibrio olivae
97.0%	Desulfomicrobium aestuarii
97.0%	Sulfurovum aggregans
97.0%	Sulfurovum aggregans
97.0%	Clostridium saccharobutylicum
97.0%	Desulfobacula toluolica
97.0%	Hydrogenovibrio crunogenus
97.0%	Hydrogenovibrio crunogenus
97.0%	Hydrogenovibrio crunogenus
97.0%	Hydrogenovibrio crunogenus
97.0%	Hydrogenovibrio crunogenus
97.0%	Vibrio pectenicida
97.0%	Pseudodesulfovibrio piezophilus
97.0%	Annwoodia aquaesulis
97.0%	Arcobacter venerupis
97.0%	Flavobacterium haoranii
97.0%	Haloactinopolyspora alba
97.0%	Thiothrix lacustris
97.0%	Nitrospira japonica
97.0%	Inhella inkyongensis
97.0%	Bacteroides fluxus
97.0%	Thioprofundum hispidum
97.0%	Fusibacter tunisiensis
97.0%	Azoarcus olearius
97.0%	Lautropia mirabilis
97.0%	Arcobacter nitrofigilis
97.0%	Desulfocapsa sulfexigens
97.0%	Desulfocapsa sulfexigens
97.0%	Desulfocapsa sulfexigens
97.0%	Desulfocapsa sulfexigens
97.0%	Desulfocapsa sulfexigens
97.0%	Desulfocapsa sulfexigens
97.0%	Desulfocapsa sulfexigens
97.0%	Desulfocapsa sulfexigens
97.0%	Desulfocapsa sulfexigens
97.0%	Desulfocapsa sulfexigens
97.0%	Desulfocapsa sulfexigens
97.0%	Desulfocapsa sulfexigens
97.0%	Desulfocapsa sulfexigens
97.0%	Desulfocapsa sulfexigens
97.0%	Desulfocapsa sulfexigens
97.0%	Desulfocapsa sulfexigens
97.0%	Desulfocapsa sulfexigens
97.0%	Bacteroides fragilis
97.0%	Paludibacter propionicigenes
97.0%	Paludibacter propionicigenes
97.0%	Paludibacter propionicigenes
97.0%	Paludibacter propionicigenes
97.0%	Paludibacter propionicigenes
97.0%	Sulfurimonas autotrophica
97.0%	Sulfurimonas autotrophica
97.0%	Sulfurimonas denitrificans
97.0%	Sulfurimonas denitrificans
97.0%	Sulfurimonas denitrificans
97.0%	Sulfurimonas denitrificans
98.4%	Sulfurimonas denitrificans
97.0%	Sulfurimonas denitrificans
97.0%	Sulfurimonas denitrificans
97.0%	Sulfurimonas denitrificans
97.0%	Sulfurimonas denitrificans
97.0%	Sulfurimonas denitrificans
97.0%	Sulfurimonas denitrificans
97.0%	Sulfurimonas denitrificans
97.0%	Sulfurimonas denitrificans
97.0%	Sulfurimonas denitrificans
97.0%	Sulfurimonas denitrificans
97.0%	Sulfurimonas denitrificans
97.0%	Sulfurimonas denitrificans
97.0%	Sulfurimonas denitrificans
97.0%	Sulfurimonas denitrificans
97.0%	Sulfurimonas denitrificans
97.0%	Sulfurimonas denitrificans
97.0%	Sulfurimonas denitrificans
97.0%	Sulfurimonas denitrificans
97.0%	Sulfurimonas denitrificans
97.0%	Sulfurimonas denitrificans
97.0%	Sulfurimonas denitrificans
97.0%	Sulfurimonas denitrificans
97.0%	Sulfurimonas denitrificans
97.0%	Sulfurimonas denitrificans
97.0%	Sulfurimonas denitrificans
97.0%	Sulfurimonas denitrificans
97.0%	Sulfurimonas denitrificans
97.0%	Sulfurimonas denitrificans
97.0%	Sulfurimonas denitrificans
97.0%	Sulfurimonas denitrificans
97.0%	Sulfurimonas denitrificans
97.0%	Sulfurimonas denitrificans
97.0%	Sulfurimonas denitrificans
96.3%	Sulfurimonas denitrificans
97.0%	Sulfurimonas denitrificans
96.8%	Fusobacterium perfoetens
96.8%	Fusobacterium perfoetens
97.0%	Arcobacter skirrowii
97.0%	Arcobacter skirrowii
97.0%	Arcobacter mytili
97.0%	Desulfovibrio tunisiensis
97.0%	Thiohalophilus thiocyanatoxydans
97.0%	Hydrogenovibrio halophilus
97.0%	Hydrogenovibrio halophilus
97.0%	Hydrogenovibrio halophilus
97.0%	Hydrogenovibrio halophilus
97.0%	Hydrogenovibrio halophilus
97.0%	Hydrogenovibrio halophilus
97.0%	Hydrogenovibrio halophilus
97.0%	Hydrogenovibrio halophilus
97.0%	Hydrogenovibrio halophilus
97.0%	Hydrogenovibrio halophilus
97.0%	Hydrogenovibrio halophilus
97.0%	Hydrogenovibrio halophilus
97.0%	Hydrogenovibrio halophilus
97.0%	Hydrogenovibrio halophilus
97.0%	Hydrogenovibrio halophilus
97.0%	Hydrogenovibrio halophilus
97.0%	Hydrogenovibrio halophilus
97.0%	Hydrogenovibrio halophilus
97.0%	Hydrogenovibrio halophilus
97.0%	Hydrogenovibrio halophilus
97.0%	Hydrogenovibrio halophilus
97.0%	Hydrogenovibrio halophilus
97.0%	Hydrogenovibrio halophilus
97.0%	Hydrogenovibrio halophilus
[truncated: 13,198 more rows]
