# Supplementary material for: Revealing the Microbiome of Four Different Thermal Springs in Turkey with Environmental DNA Metabarcoding
Source: Biology (Basel). 2022 Jun 30;11(7):998. doi: 10.3390/biology11070998 (PMC9311576; doi:10.3390/biology11070998)
Supplement: Supplementary file 1 [file biology-11-00998-s001.zip › Supplementary Table S3/515df.uniq.csv]

% Pairwise Identity	Organism
100.0%	Vibrio hyugaensis
100.0%	Cobetia marina
99.3%	Cobetia marina
99.3%	Alteromonas oceani
99.3%	Oceanospirillum sanctuarii
99.3%	Oceanospirillum sanctuarii
99.3%	Micrococcus luteus
100.0%	Cobetia marina
99.3%	Vibrio anguillarum
99.3%	Shewanella carassii
99.3%	Arcobacter ebronensis
99.3%	Romboutsia sedimentorum
99.3%	Vibrio fluvialis
98.0%	Ruegeria sediminis
98.7%	Altererythrobacter soli
98.0%	Halomonas lutescens
98.7%	Vibrio cidicii
100.0%	Vibrio hyugaensis
98.7%	Vibrio anguillarum
100.0%	Acetoanaerobium sticklandii
98.7%	Cohaesibacter gelatinilyticus
98.7%	Planktothricoides raciborskii
98.0%	Arcobacter lekithochrous
98.0%	Arcobacter ebronensis
98.0%	Hydrogenovibrio crunogenus
100.0%	Rothia dentocariosa
98.6%	Chlorobaculum thiosulfatiphilum
98.6%	Vibrio astriarenae
98.6%	Arcobacter ebronensis
98.0%	Hydrogenovibrio crunogenus
98.6%	Arcobacter molluscorum
98.0%	Oceanospirillum sanctuarii
99.3%	Streptococcus thermophilus
98.0%	Clostridium subterminale
98.0%	Hydrogenovibrio halophilus
98.0%	Hydrogenovibrio halophilus
98.0%	Planktothricoides raciborskii
98.0%	Fusibacter paucivorans
98.0%	Sulfurimonas crateris
98.0%	Oceanospirillum sanctuarii
97.4%	Psychrobacter pocilloporae
98.0%	Sulfurovum aggregans
98.0%	Hydrogenovibrio crunogenus
98.0%	Planktothricoides raciborskii
97.3%	Sulfurimonas crateris
97.4%	Hydrogenovibrio crunogenus
97.3%	Hydrogenovibrio crunogenus
98.0%	Arcobacter molluscorum
97.3%	Arcobacter nitrofigilis
98.0%	Hydrogenovibrio halophilus
97.3%	Hydrogenovibrio halophilus
98.0%	Planktothricoides raciborskii
96.7%	Sulfurimonas crateris
97.3%	Sulfurimonas crateris
97.3%	Sulfurimonas crateris
97.3%	Paludibacter propionicigenes
97.3%	Hydrogenovibrio halophilus
97.3%	Hydrogenovibrio halophilus
96.8%	Hydrogenovibrio halophilus
97.3%	Planktothricoides raciborskii
97.3%	Sulfurimonas crateris
97.3%	Sulfurimonas crateris
97.3%	Paludibacter propionicigenes
96.5%	Fusobacterium perfoetens
97.3%	Hydrogenovibrio halophilus
97.3%	Hydrogenovibrio halophilus
97.9%	Hydrogenovibrio halophilus
97.3%	Hydrogenovibrio halophilus
97.9%	Planktothricoides raciborskii
97.3%	Planktothricoides raciborskii
100.0%	Francisella salimarina
100.0%	Shewanella carassii
100.0%	Nitrosopumilus cobalaminigenes
100.0%	Oceanospirillum sanctuarii
100.0%	Halomonas lutescens
100.0%	Vibrio cidicii
100.0%	Pseudoalteromonas neustonica
96.7%	Sulfurovum riftiae
100.0%	Vibrio hyugaensis
100.0%	Vibrio olivae
100.0%	Vibrio parahaemolyticus
100.0%	Vibrio diazotrophicus
100.0%	Exiguobacterium himgiriensis
100.0%	Nonlabens arenilitoris
100.0%	Vibrio fluvialis
100.0%	Pseudidiomarina insulisalsae
100.0%	Halarcobacter bivalviorum
100.0%	Cobetia marina
100.0%	Morganella morganii
100.0%	Bacteroides graminisolvens
100.0%	Fusibacter tunisiensis
100.0%	Methylotenera versatilis
96.7%	Arcobacter mytili
100.0%	Vibrio porteresiae
96.7%	Hydrogenovibrio halophilus
100.0%	Thioclava pacifica
100.0%	Francisella salimarina
96.7%	Sulfurimonas crateris
100.0%	Arcobacter canalis
100.0%	Roseovarius nitratireducens
100.0%	Alteromonas oceani
100.0%	Shewanella carassii
100.0%	Oceanospirillum sanctuarii
100.0%	Cysteiniphilum litorale
100.0%	Flavobacterium luticocti
100.0%	Halodesulfovibrio spirochaetisodalis
100.0%	Halomonas lutescens
100.0%	Vibrio cidicii
100.0%	Halomonas sediminicola
100.0%	Thiomicrorhabdus hydrogeniphila
100.0%	Pseudoalteromonas neustonica
100.0%	Fulvivirga lutimaris
100.0%	Pseudoalteromonas fenneropenaei
100.0%	Marivivens donghaensis
100.0%	Flavobacterium jejuense
100.0%	Ornithinimicrobium algicola
100.0%	Vibrio hyugaensis
100.0%	Aliiroseovarius zhejiangensis
100.0%	Pseudomonas glareae
100.0%	Hoeflea olei
100.0%	Vibrio olivae
100.0%	Romboutsia sedimentorum
100.0%	Mesoflavibacter sabulilitoris
100.0%	Clostridium saccharobutylicum
100.0%	Desulfuromonas acetoxidans
100.0%	Streptococcus thermophilus
100.0%	Vibrio parahaemolyticus
100.0%	Vibrio diazotrophicus
100.0%	Hydrogenovibrio crunogenus
100.0%	Exiguobacterium himgiriensis
100.0%	Vibrio fluvialis
100.0%	Arcobacter cloacae
100.0%	Pseudidiomarina insulisalsae
100.0%	Alteromonas australica
100.0%	Halarcobacter bivalviorum
100.0%	Stappia conradae
100.0%	Pseudomonas oleovorans
100.0%	Marinobacterium georgiense
100.0%	Cobetia marina
100.0%	Marinomonas communis
100.0%	Vibrio anguillarum
100.0%	Morganella morganii
100.0%	Porphyromonas endodontalis
100.0%	Mariniflexile jejuense
100.0%	Fusibacter tunisiensis
100.0%	Lactobacillus fuchuensis
100.0%	Acetoanaerobium sticklandii
100.0%	Arcobacter nitrofigilis
100.0%	Desulfomicrobium baculatum
100.0%	Marinobacter hydrocarbonoclasticus
96.1%	Paludibacter propionicigenes
100.0%	Acidithiobacillus thiooxidans
100.0%	Chlorobium chlorovibrioides
96.5%	Fusobacterium perfoetens
96.5%	Fusobacterium perfoetens
100.0%	Desulfosarcina variabilis
100.0%	Desulfosarcina variabilis
97.3%	Arcobacter skirrowii
100.0%	Vibrio porteresiae
96.6%	Hydrogenovibrio halophilus
96.6%	Hydrogenovibrio halophilus
96.6%	Hydrogenovibrio halophilus
97.9%	Hydrogenovibrio halophilus
97.9%	Hydrogenovibrio halophilus
100.0%	Cohaesibacter gelatinilyticus
100.0%	Staphylococcus aureus
100.0%	Staphylococcus haemolyticus
100.0%	Chlorobaculum thiosulfatiphilum
100.0%	Hydrogenovibrio marinus
100.0%	Corynebacterium tuberculostearicum
100.0%	Anaerovorax odorimutans
100.0%	Marinobacterium stanieri
100.0%	Francisella salimarina
96.6%	Sulfurimonas crateris
100.0%	Seohaeicola nanhaiensis
100.0%	Luteimonas dalianensis
100.0%	Idiomarina andamanensis
100.0%	Streptococcus periodonticum
100.0%	Acinetobacter johnsonii
100.0%	Aestuariibius insulae
100.0%	Arcobacter canalis
100.0%	Alteromonas oceani
100.0%	Nioella aestuarii
100.0%	Nitrincola schmidtii
100.0%	Nitrincola alkalilacustris
100.0%	Shewanella carassii
100.0%	Phaeobacter piscinae
100.0%	Sinirhodobacter ferrireducens
100.0%	Anaerotignum aminivorans
100.0%	Oceanospirillum sanctuarii
100.0%	Flavobacterium luticocti
100.0%	Halodesulfovibrio spirochaetisodalis
100.0%	Psychrobacter pocilloporae
100.0%	Halomonas lutescens
100.0%	Pseudomonas caspiana
100.0%	Vibrio cidicii
100.0%	Thiomicrorhabdus hydrogeniphila
100.0%	Pseudoalteromonas neustonica
100.0%	Pseudoalteromonas neustonica
100.0%	Marinomonas atlantica
100.0%	Gilliamella bombicola
100.0%	Lentimicrobium saccharophilum
100.0%	Pseudoalteromonas fenneropenaei
100.0%	Marivivens donghaensis
100.0%	Marinomonas profundimaris
100.0%	Flavobacterium jejuense
100.0%	Vibrio astriarenae
100.0%	Marinobacter confluentis
100.0%	Cutibacterium acnes
100.0%	Vibrio hyugaensis
100.0%	Aliiroseovarius zhejiangensis
100.0%	Pseudomonas glareae
100.0%	Corynebacterium ihumii
100.0%	Nocardioides massiliensis
100.0%	Maribacter flavus
100.0%	Aeromonas lacus
100.0%	Hoeflea olei
100.0%	Arcobacter aquimarinus
100.0%	Arcobacter aquimarinus
100.0%	Arcobacter ebronensis
100.0%	Vibrio olivae
100.0%	Paenibacillus endophyticus
100.0%	Confluentimicrobium lipolyticum
100.0%	Vibrio metoecus
100.0%	Mesoflavibacter sabulilitoris
100.0%	Brevundimonas denitrificans
100.0%	Anaerococcus provencensis
100.0%	Epibacterium ulvae
100.0%	Clostridium saccharobutylicum
100.0%	Clostridium perfringens
100.0%	Desulfuromonas acetoxidans
100.0%	Streptococcus thermophilus
100.0%	Vibrio parahaemolyticus
100.0%	Vibrio diazotrophicus
100.0%	Rhizobium skierniewicense
100.0%	Lactobacillus delbrueckii
100.0%	Exiguobacterium himgiriensis
97.2%	Exiguobacterium himgiriensis
100.0%	Exiguobacterium himgiriensis
100.0%	Halomonas nanhaiensis
100.0%	Vibrio fluvialis
100.0%	Vibrio fluvialis
100.0%	Streptococcus constellatus
100.0%	Fusobacterium nucleatum
100.0%	Roseburia intestinalis
100.0%	Fusobacterium mortiferum
100.0%	Arcobacter cloacae
100.0%	Sunxiuqinia elliptica
100.0%	Pseudidiomarina insulisalsae
100.0%	Massilia suwonensis
100.0%	Ruegeria marina
100.0%	Alteromonas australica
100.0%	Halarcobacter bivalviorum
100.0%	Arcobacter suis
100.0%	Staphylococcus devriesei
100.0%	Stappia indica
100.0%	Dethiosulfovibrio salsuginis
100.0%	Stappia conradae
100.0%	Thalassospira alkalitolerans
100.0%	Lactococcus taiwanensis
100.0%	Fusicatenibacter saccharivorans
100.0%	Vibrio azureus
100.0%	Gemmobacter aquaticus
100.0%	Marinobacterium georgiense
100.0%	Cobetia marina
100.0%	Phenylobacterium koreense
100.0%	Marinomonas communis
100.0%	Sphingomonas echinoides
100.0%	Terasakiella pusilla
100.0%	Vibrio anguillarum
100.0%	Vibrio anguillarum
100.0%	Morganella morganii
100.0%	Anaerotignum propionicum
100.0%	Streptococcus sanguinis
100.0%	Clostridium butyricum
100.0%	Bacteroides graminisolvens
100.0%	Clostridium subterminale
100.0%	Tepidimonas fonticaldi
100.0%	Flavobacterium rakeshii
100.0%	Sulfurospirillum alkalitolerans
100.0%	Tepidibacter mesophilus
100.0%	Fusibacter tunisiensis
100.0%	Halothiobacillus neapolitanus
100.0%	Providencia sneebia
100.0%	Marinilabilia salmonicolor
100.0%	Acetoanaerobium sticklandii
100.0%	Desulfovibrio salexigens
100.0%	Desulfocapsa sulfexigens
96.6%	Desulfocapsa sulfexigens
100.0%	Pelobacter carbinolicus
100.0%	Veillonella parvula
100.0%	Desulfomicrobium baculatum
96.6%	Bacteroides fragilis
100.0%	Corynebacterium kroppenstedtii
100.0%	Sulfuricurvum kujiense
100.0%	Methylobacterium radiotolerans
100.0%	Chlorobium chlorovibrioides
100.0%	Marinifilum fragile
100.0%	Vibrio porteresiae
100.0%	Luteimonas composti
100.0%	Skermanella aerolata
100.0%	Hydrogenovibrio halophilus
96.6%	Hydrogenovibrio halophilus
100.0%	Cohaesibacter gelatinilyticus
100.0%	Psychrobacter celer
100.0%	Thorsellia anophelis
100.0%	Thioclava pacifica
100.0%	Dechloromonas hortensis
100.0%	Alteromonas genovensis
100.0%	Acinetobacter venetianus
100.0%	Proteocatella sphenisci
100.0%	Lysobacter spongiicola
100.0%	Pseudoalteromonas citrea
100.0%	Staphylococcus aureus
100.0%	Staphylococcus auricularis
100.0%	Chlorobaculum thiosulfatiphilum
100.0%	Hydrogenovibrio marinus
100.0%	Corynebacterium tuberculostearicum
100.0%	Granulicatella elegans
100.0%	Mogibacterium neglectum
100.0%	Vagococcus fluvialis
100.0%	Marinobacterium stanieri
100.0%	Francisella salimarina
100.0%	Eikenella halliae
100.0%	Devosia marina
100.0%	Deinococcus rubrus
100.0%	Seohaeicola nanhaiensis
100.0%	Luteimonas dalianensis
100.0%	Idiomarina andamanensis
100.0%	Streptococcus periodonticum
100.0%	Rheinheimera pleomorphica
100.0%	Vibrio injenensis
100.0%	Acinetobacter johnsonii
100.0%	Aestuariibius insulae
100.0%	Arcobacter canalis
100.0%	Roseovarius nitratireducens
100.0%	Bacillus lacus
100.0%	Actinotalea solisilvae
99.3%	Alteromonas oceani
100.0%	Alteromonas oceani
100.0%	Alteromonas oceani
100.0%	Nioella aestuarii
100.0%	Nitrincola schmidtii
100.0%	Nitrincola alkalilacustris
100.0%	Shewanella carassii
100.0%	Nitrosopumilus cobalaminigenes
100.0%	Kocuria salina
100.0%	Phaeobacter piscinae
100.0%	Sinirhodobacter ferrireducens
100.0%	Ornithinimicrobium flavum
100.0%	Massilia glaciei
100.0%	Anaerotignum aminivorans
100.0%	Xanthomonas nasturtii
100.0%	Reyranella aquatilis
99.3%	Oceanospirillum sanctuarii
100.0%	Oceanospirillum sanctuarii
99.3%	Oceanospirillum sanctuarii
100.0%	Stenotrophomonas bentonitica
100.0%	Peptoniphilus lacydonensis
100.0%	Cysteiniphilum litorale
100.0%	Thioclava nitratireducens
100.0%	Pseudactinotalea terrae
100.0%	Nocardioides cavernae
100.0%	Terrimonas rhizosphaerae
100.0%	Flavobacterium luticocti
100.0%	Halodesulfovibrio spirochaetisodalis
100.0%	Vibrio aphrogenes
99.3%	Psychrobacter pocilloporae
100.0%	Psychrobacter pocilloporae
100.0%	Halomonas lutescens
100.0%	Halomonas lutescens
100.0%	Vibrio barjaei
100.0%	Pseudomonas caspiana
100.0%	Pseudomonas oceani
100.0%	Vibrio cidicii
99.3%	Vibrio cidicii
99.3%	Vibrio cidicii
100.0%	Vibrio cidicii
99.3%	Vibrio cidicii
100.0%	Vibrio cidicii
100.0%	Vibrio cidicii
100.0%	Pseudodesulfovibrio indicus
100.0%	Halomonas sediminicola
100.0%	Thiomicrorhabdus hydrogeniphila
96.6%	Thiomicrorhabdus hydrogeniphila
100.0%	Pseudoalteromonas neustonica
100.0%	Pseudoalteromonas neustonica
100.0%	Pseudoalteromonas neustonica
99.3%	Pseudoalteromonas neustonica
100.0%	Pseudoalteromonas neustonica
100.0%	Bacillus oryzisoli
99.3%	Marinomonas atlantica
100.0%	Marinomonas atlantica
100.0%	Pseudoalteromonas amylolytica
100.0%	Gilliamella bombicola
100.0%	Lentimicrobium saccharophilum
100.0%	Pseudoalteromonas fenneropenaei
100.0%	Jiulongibacter sediminis
100.0%	Magnetospirillum moscoviense
100.0%	Acinetobacter vivianii
100.0%	Lacinutrix gracilariae
100.0%	Marivivens donghaensis
100.0%	Marinomonas profundimaris
100.0%	Devosia humi
100.0%	Nissabacter archeti
100.0%	Flavobacterium jejuense
100.0%	Stappia carboxidovorans
100.0%	Vibrio astriarenae
100.0%	Marinobacter confluentis
100.0%	Nocardioides glacieisoli
100.0%	Cutibacterium acnes
100.0%	Ornithinimicrobium algicola
99.3%	Vibrio hyugaensis
99.3%	Vibrio hyugaensis
99.3%	Vibrio hyugaensis
100.0%	Vibrio hyugaensis
99.3%	Vibrio hyugaensis
100.0%	Vibrio hyugaensis
100.0%	Vibrio hyugaensis
99.3%	Vibrio hyugaensis
99.3%	Vibrio hyugaensis
100.0%	Vibrio hyugaensis
100.0%	Aliiroseovarius zhejiangensis
100.0%	Negativicoccus massiliensis
100.0%	Corynebacterium ihumii
100.0%	Prolixibacter denitrificans
100.0%	Sedimenticola thiotaurini
100.0%	Hoeflea olei
100.0%	Escherichia marmotae
100.0%	Arcobacter aquimarinus
100.0%	Arcobacter ebronensis
99.3%	Arcobacter ebronensis
100.0%	Vibrio olivae
100.0%	Marmoricola solisilvae
100.0%	Tepidicaulis marinus
100.0%	Romboutsia sedimentorum
100.0%	Psychrobacter ciconiae
100.0%	Confluentimicrobium lipolyticum
100.0%	Vibrio metoecus
100.0%	Pedobacter huanghensis
100.0%	Mesoflavibacter sabulilitoris
100.0%	Gemella taiwanensis
100.0%	Anaerococcus provencensis
100.0%	Epibacterium ulvae
99.3%	Sulfurovum aggregans
100.0%	Cellulomonas massiliensis
100.0%	Clostridium senegalense
100.0%	Sulfurisoma sediminicola
100.0%	Clostridium chromiireducens
100.0%	Clostridium saccharobutylicum
100.0%	Clostridium saccharobutylicum
100.0%	Draconibacterium orientale
100.0%	Clostridium perfringens
99.3%	Desulfuromonas acetoxidans
100.0%	Desulfuromonas acetoxidans
100.0%	Clostridium puniceum
100.0%	Streptococcus thermophilus
100.0%	Vibrio parahaemolyticus
99.3%	Vibrio parahaemolyticus
100.0%	Vibrio diazotrophicus
100.0%	Vibrio diazotrophicus
99.3%	Vibrio diazotrophicus
100.0%	Hydrogenovibrio crunogenus
96.6%	Hydrogenovibrio crunogenus
96.6%	Hydrogenovibrio crunogenus
100.0%	Rhizobium skierniewicense
100.0%	Lactobacillus delbrueckii
100.0%	Francisella persica
100.0%	Exiguobacterium himgiriensis
100.0%	Exiguobacterium himgiriensis
100.0%	Nonlabens arenilitoris
100.0%	Vibrio fluvialis
100.0%	Vibrio fluvialis
100.0%	Vibrio fluvialis
99.3%	Vibrio fluvialis
99.3%	Vibrio fluvialis
99.3%	Vibrio fluvialis
100.0%	Vibrio fluvialis
99.3%	Vibrio fluvialis
100.0%	Gallaecimonas xiamenensis
100.0%	Streptococcus constellatus
100.0%	Thiothrix unzii
100.0%	Skermanella stibiiresistens
100.0%	Celeribacter baekdonensis
100.0%	Vibrio nigripulchritudo
100.0%	Sphingomonas endophytica
100.0%	Thiobacillus thioparus
100.0%	Fusobacterium nucleatum
100.0%	Fusobacterium mortiferum
100.0%	Methanospirillum stamsii
100.0%	Arcobacter cloacae
99.3%	Arcobacter cloacae
100.0%	Methylobacterium bullatum
100.0%	Streptococcus lactarius
100.0%	Castellaniella daejeonensis
100.0%	Sunxiuqinia elliptica
100.0%	Spirochaeta isovalerica
99.3%	Arcobacter molluscorum
100.0%	Georgenia satyanarayanai
100.0%	Georgenia satyanarayanai
100.0%	Pseudidiomarina insulisalsae
100.0%	Alteromonas australica
100.0%	Halarcobacter bivalviorum
100.0%	Halarcobacter bivalviorum
100.0%	Arcobacter suis
100.0%	Stappia indica
100.0%	Dethiosulfovibrio salsuginis
100.0%	Alkaliphilus halophilus
100.0%	Marinobacterium maritimum
100.0%	Acinetobacter septicus
100.0%	Chlorobaculum macestae
99.3%	Chlorobaculum macestae
100.0%	Stappia conradae
99.3%	Stappia conradae
100.0%	Roseovarius nubinhibens
100.0%	Roseivivax halodurans
100.0%	Geobacillus stearothermophilus
100.0%	Lactococcus taiwanensis
100.0%	Fusicatenibacter saccharivorans
100.0%	Vibrio azureus
100.0%	Gemmobacter aquaticus
100.0%	Streptococcus pneumoniae
100.0%	Marinobacterium georgiense
100.0%	Cobetia marina
100.0%	Conchiformibius kuhniae
100.0%	Marinomonas communis
100.0%	Halolactibacillus miurensis
100.0%	Salegentibacter mishustinae
100.0%	Labrenzia aggregata
99.3%	Labrenzia aggregata
100.0%	Lactobacillus sakei
100.0%	Sphingomonas echinoides
100.0%	Terasakiella pusilla
100.0%	Vibrio anguillarum
100.0%	Vibrio anguillarum
100.0%	Morganella morganii
100.0%	Anaerotignum propionicum
100.0%	Moraxella osloensis
100.0%	Finegoldia magna
100.0%	Cellulomonas soli
100.0%	Clostridium butyricum
100.0%	Bacteroides graminisolvens
100.0%	Clostridium subterminale
100.0%	Marivirga sericea
100.0%	Streptococcus rubneri
100.0%	Mariniflexile jejuense
100.0%	Tepidimonas fonticaldi
100.0%	Pseudorhodobacter wandonensis
100.0%	Flavobacterium rakeshii
100.0%	Mangroviflexus xiamenensis
100.0%	Jannaschia aquimarina
100.0%	Pectinatus brassicae
100.0%	Oceanicaulis stylophorae
100.0%	Nocardioides alpinus
100.0%	Sulfurospirillum alkalitolerans
100.0%	Tepidibacter mesophilus
100.0%	Fretibacterium fastidiosum
99.3%	Fusibacter tunisiensis
100.0%	Fusibacter tunisiensis
100.0%	Lactobacillus fuchuensis
100.0%	Olleya marilimosa
100.0%	Halothiobacillus neapolitanus
100.0%	Providencia sneebia
100.0%	Providencia sneebia
100.0%	Lautropia mirabilis
100.0%	Thiothrix fructosivorans
100.0%	Marinilabilia salmonicolor
100.0%	Erwinia psidii
100.0%	Acetoanaerobium sticklandii
100.0%	Arcobacter nitrofigilis
100.0%	Thalassolituus oleivorans
100.0%	Desulfovibrio salexigens
100.0%	Desulfocapsa sulfexigens
100.0%	Klebsiella aerogenes
100.0%	Micrococcus luteus
100.0%	Desulfomicrobium baculatum
100.0%	Bacteroides fragilis
100.0%	Marinobacter hydrocarbonoclasticus
100.0%	Methylotenera versatilis
99.3%	Muricauda ruestringensis
100.0%	Corynebacterium kroppenstedtii
100.0%	Sulfuricurvum kujiense
100.0%	Methanocorpusculum labreanum
100.0%	Sulfurimonas denitrificans
100.0%	Acidithiobacillus thiooxidans
100.0%	Chlorobium chlorovibrioides
100.0%	Rothia dentocariosa
96.5%	Fusobacterium perfoetens
96.6%	Arcobacter skirrowii
100.0%	Marinifilum fragile
100.0%	Marinifilum fragile
100.0%	Winogradskyella echinorum
100.0%	Bowmanella pacifica
100.0%	Rhodobaca barguzinensis
100.0%	Vibrio porteresiae
100.0%	Vibrio porteresiae
100.0%	Veillonella denticariosi
100.0%	Methylobacterium iners
100.0%	Luteimonas composti
100.0%	Skermanella aerolata
97.2%	Hydrogenovibrio halophilus
96.6%	Hydrogenovibrio halophilus
100.0%	Hydrogenovibrio halophilus
99.3%	Hydrogenovibrio halophilus
100.0%	Cohaesibacter gelatinilyticus
100.0%	Peptostreptococcus stomatis
100.0%	Arthrobacter subterraneus
100.0%	Psychrobacter celer
100.0%	Thorsellia anophelis
100.0%	Kordiimonas gwangyangensis
100.0%	Halomonas taeanensis
100.0%	Thioclava pacifica
100.0%	Dechloromonas hortensis
100.0%	Alteromonas genovensis
100.0%	Empedobacter falsenii
100.0%	Psychrobacter salsus
96.6%	Thiomicrorhabdus psychrophila
100.0%	Acinetobacter venetianus
100.0%	Proteocatella sphenisci
100.0%	Vibrio parahaemolyticus
100.0%	Lysobacter spongiicola
97.2%	Planktothricoides raciborskii
99.3%	Planktothricoides raciborskii
100.0%	Leuconostoc carnosum
100.0%	Staphylococcus aureus
100.0%	Staphylococcus haemolyticus
100.0%	Chlorobaculum thiosulfatiphilum
100.0%	Amaricoccus kaplicensis
100.0%	Desulfobulbus rhabdoformis
100.0%	Hydrogenovibrio marinus
100.0%	Idiomarina fontislapidosi
99.3%	Corynebacterium tuberculostearicum
100.0%	Corynebacterium tuberculostearicum
100.0%	Anaerovorax odorimutans
100.0%	Sulfurospirillum halorespirans
100.0%	Granulicatella elegans
100.0%	Hydrogenovibrio thermophilus
100.0%	Mogibacterium neglectum
100.0%	Vagococcus fluvialis
100.0%	Ornithinicoccus hortensis
100.0%	Treponema lecithinolyticum
100.0%	Pseudoalteromonas aliena
100.0%	Desulfovibrio bastinii
100.0%	Hyphomonas jannaschiana
100.0%	Desulfovibrio inopinatus
100.0%	Slackia exigua
100.0%	Marinobacterium stanieri
100.0%	Francisella salimarina
100.0%	Francisella salimarina
99.3%	Francisella salimarina
99.3%	Ruegeria sediminis
96.0%	Sulfurimonas crateris
100.0%	Seohaeicola nanhaiensis
99.3%	Sphingomonas montis
100.0%	Streptococcus periodonticum
99.3%	Streptococcus periodonticum
100.0%	Rheinheimera pleomorphica
100.0%	Acinetobacter johnsonii
100.0%	Acinetobacter johnsonii
100.0%	Aestuariibius insulae
99.3%	Arcobacter canalis
100.0%	Arcobacter canalis
99.3%	Arcobacter canalis
100.0%	Arcobacter canalis
100.0%	Alteromonas oceani
100.0%	Alteromonas oceani
100.0%	Alteromonas oceani
99.3%	Aureimonas populi
100.0%	Nioella aestuarii
100.0%	Nitrincola alkalilacustris
100.0%	Shewanella carassii
100.0%	Shewanella carassii
100.0%	Shewanella carassii
100.0%	Nitrosopumilus oxyclinae
100.0%	Anaerotignum aminivorans
100.0%	Xanthomonas nasturtii
100.0%	Oceanospirillum sanctuarii
99.3%	Oceanospirillum sanctuarii
99.3%	Oceanospirillum sanctuarii
100.0%	Oceanospirillum sanctuarii
99.3%	Oceanospirillum sanctuarii
99.3%	Oceanospirillum sanctuarii
100.0%	Oceanospirillum sanctuarii
100.0%	Oceanospirillum sanctuarii
100.0%	Oceanospirillum sanctuarii
100.0%	Stenotrophomonas bentonitica
100.0%	Cysteiniphilum litorale
100.0%	Thioclava nitratireducens
100.0%	Thioclava nitratireducens
100.0%	Thioclava nitratireducens
100.0%	Flavobacterium luticocti
99.3%	Halodesulfovibrio spirochaetisodalis
100.0%	Halodesulfovibrio spirochaetisodalis
100.0%	Halodesulfovibrio spirochaetisodalis
100.0%	Psychrobacter pocilloporae
100.0%	Psychrobacter pocilloporae
100.0%	Psychrobacter pocilloporae
100.0%	Thalassospira indica
100.0%	Halomonas lutescens
100.0%	Halomonas lutescens
99.3%	Halomonas lutescens
100.0%	Halomonas lutescens
99.3%	Vibrio cidicii
100.0%	Vibrio cidicii
100.0%	Vibrio cidicii
99.3%	Vibrio cidicii
99.3%	Vibrio cidicii
99.3%	Vibrio cidicii
100.0%	Vibrio cidicii
100.0%	Vibrio cidicii
99.3%	Vibrio cidicii
99.3%	Vibrio cidicii
100.0%	Vibrio cidicii
99.3%	Vibrio cidicii
99.3%	Vibrio cidicii
100.0%	Vibrio cidicii
99.3%	Vibrio cidicii
100.0%	Halomonas sediminicola
100.0%	Thiomicrorhabdus hydrogeniphila
100.0%	Thiomicrorhabdus hydrogeniphila
100.0%	Thiomicrorhabdus hydrogeniphila
100.0%	Thiomicrorhabdus hydrogeniphila
99.3%	Pseudoalteromonas neustonica
100.0%	Pseudoalteromonas neustonica
100.0%	Pseudoalteromonas neustonica
100.0%	Pseudoalteromonas neustonica
100.0%	Pseudoalteromonas neustonica
99.3%	Pseudoalteromonas neustonica
99.3%	Pseudoalteromonas neustonica
100.0%	Marinomonas atlantica
96.0%	Marinomonas atlantica
99.3%	Marinomonas atlantica
100.0%	Pseudoalteromonas amylolytica
100.0%	Gilliamella bombicola
100.0%	Pseudoalteromonas fenneropenaei
99.3%	Pseudoalteromonas fenneropenaei
99.3%	Pseudoalteromonas fenneropenaei
100.0%	Marivivens donghaensis
100.0%	Marivivens donghaensis
100.0%	Marivivens donghaensis
99.3%	Marivivens donghaensis
100.0%	Marinomonas profundimaris
99.3%	Stappia carboxidovorans
100.0%	Stappia carboxidovorans
100.0%	Stappia carboxidovorans
99.3%	Vibrio hyugaensis
99.3%	Vibrio hyugaensis
99.3%	Vibrio hyugaensis
100.0%	Vibrio hyugaensis
99.3%	Vibrio hyugaensis
99.3%	Vibrio hyugaensis
100.0%	Vibrio hyugaensis
100.0%	Vibrio hyugaensis
100.0%	Vibrio hyugaensis
100.0%	Vibrio hyugaensis
99.3%	Vibrio hyugaensis
99.3%	Vibrio hyugaensis
99.3%	Vibrio hyugaensis
100.0%	Vibrio hyugaensis
99.3%	Vibrio hyugaensis
99.3%	Vibrio hyugaensis
99.3%	Vibrio hyugaensis
99.3%	Vibrio hyugaensis
99.3%	Vibrio hyugaensis
99.3%	Vibrio hyugaensis
99.3%	Vibrio hyugaensis
100.0%	Pseudomonas glareae
100.0%	Corynebacterium ihumii
99.3%	Aeromonas lacus
100.0%	Hoeflea olei
100.0%	Arcobacter aquimarinus
99.3%	Arcobacter ebronensis
99.3%	Vibrio olivae
100.0%	Vibrio olivae
100.0%	Vibrio olivae
99.3%	Vibrio olivae
100.0%	Vibrio olivae
99.3%	Pseudoseohaeicola caenipelagi
100.0%	Vibrio metoecus
100.0%	Vibrio metoecus
100.0%	Vibrio metoecus
100.0%	Desulfatiferula berrensis
100.0%	Paracoccus oceanense
99.3%	Sulfurovum aggregans
100.0%	Draconibacterium orientale
100.0%	Draconibacterium orientale
100.0%	Clostridium perfringens
100.0%	Clostridium perfringens
96.0%	Sulfurimonas gotlandica
100.0%	Desulfuromonas acetoxidans
100.0%	Desulfuromonas acetoxidans
99.3%	Desulfuromonas acetoxidans
100.0%	Desulfuromonas acetoxidans
100.0%	Desulfuromonas acetoxidans
99.3%	Peptoclostridium litorale
99.3%	Vibrio parahaemolyticus
100.0%	Vibrio parahaemolyticus
100.0%	Vibrio parahaemolyticus
100.0%	Vibrio parahaemolyticus
99.3%	Vibrio parahaemolyticus
100.0%	Vibrio diazotrophicus
100.0%	Vibrio diazotrophicus
100.0%	Vibrio diazotrophicus
99.3%	Vibrio diazotrophicus
100.0%	Vibrio diazotrophicus
99.3%	Vibrio diazotrophicus
99.3%	Vibrio diazotrophicus
99.3%	Vibrio diazotrophicus
99.3%	Vibrio diazotrophicus
100.0%	Rhizobium skierniewicense
99.3%	Exiguobacterium himgiriensis
100.0%	Exiguobacterium himgiriensis
100.0%	Exiguobacterium himgiriensis
99.3%	Exiguobacterium himgiriensis
100.0%	Exiguobacterium himgiriensis
100.0%	Exiguobacterium himgiriensis
99.3%	Exiguobacterium himgiriensis
99.3%	Exiguobacterium himgiriensis
100.0%	Nonlabens arenilitoris
99.3%	Vibrio fluvialis
99.3%	Vibrio fluvialis
100.0%	Vibrio fluvialis
99.3%	Vibrio fluvialis
100.0%	Vibrio fluvialis
100.0%	Vibrio fluvialis
99.3%	Vibrio fluvialis
99.3%	Vibrio fluvialis
100.0%	Vibrio fluvialis
100.0%	Gallaecimonas xiamenensis
100.0%	Lysinibacillus mangiferihumi
100.0%	Arcobacter cloacae
100.0%	Arcobacter cloacae
100.0%	Sunxiuqinia elliptica
100.0%	Arcobacter ellisii
99.3%	Arcobacter molluscorum
99.3%	Arcobacter molluscorum
100.0%	Arcobacter molluscorum
99.3%	Pseudidiomarina insulisalsae
100.0%	Pseudidiomarina insulisalsae
100.0%	Pseudidiomarina insulisalsae
100.0%	Alteromonas australica
99.3%	Alteromonas australica
100.0%	Alteromonas australica
100.0%	Alteromonas australica
99.3%	Alteromonas australica
99.3%	Halarcobacter bivalviorum
100.0%	Halarcobacter bivalviorum
100.0%	Halarcobacter bivalviorum
100.0%	Halarcobacter bivalviorum
100.0%	Thiothrix caldifontis
100.0%	Chlorobaculum macestae
100.0%	Stappia conradae
100.0%	Vibrio azureus
100.0%	Cobetia marina
99.3%	Cobetia marina
99.3%	Cobetia marina
100.0%	Cobetia marina
100.0%	Cobetia marina
100.0%	Cobetia marina
100.0%	Conchiformibius kuhniae
100.0%	Marinomonas communis
100.0%	Marinomonas communis
100.0%	Labrenzia aggregata
100.0%	Sphingomonas echinoides
100.0%	Vibrio anguillarum
100.0%	Vibrio anguillarum
100.0%	Vibrio anguillarum
99.3%	Vibrio anguillarum
99.3%	Vibrio anguillarum
99.3%	Vibrio anguillarum
100.0%	Vibrio anguillarum
99.3%	Vibrio anguillarum
100.0%	Morganella morganii
100.0%	Morganella morganii
99.3%	Oceanirhabdus sediminicola
100.0%	Pseudorhodobacter wandonensis
100.0%	Flavobacterium rakeshii
99.3%	Gemmobacter tilapiae
100.0%	Oceanicaulis stylophorae
100.0%	Sulfurospirillum alkalitolerans
100.0%	Providencia sneebia
100.0%	Providencia sneebia
100.0%	Thiothrix fructosivorans
99.3%	Ilyobacter delafieldii
100.0%	Marinilabilia salmonicolor
99.3%	Roseomonas pecuniae
100.0%	Bernardetia litoralis
100.0%	Acetoanaerobium sticklandii
100.0%	Desulfovibrio salexigens
100.0%	Desulfomicrobium baculatum
100.0%	Bacteroides fragilis
99.3%	Bacteroides fragilis
100.0%	Bacteroides fragilis
100.0%	Marinobacter hydrocarbonoclasticus
100.0%	Sulfuricurvum kujiense
96.0%	Sulfurimonas denitrificans
100.0%	Acidithiobacillus thiooxidans
100.0%	Chlorobium chlorovibrioides
100.0%	Chlorobium chlorovibrioides
100.0%	Chlorobium chlorovibrioides
100.0%	Marinifilum fragile
100.0%	Marinifilum fragile
99.3%	Marinifilum fragile
100.0%	Winogradskyella echinorum
100.0%	Francisella noatunensis
99.3%	Vibrio porteresiae
100.0%	Vibrio porteresiae
100.0%	Vibrio porteresiae
100.0%	Vibrio porteresiae
99.3%	Vibrio porteresiae
99.3%	Pelobacter seleniigenes
99.3%	Marinobacterium litorale
99.3%	Luteimonas composti
100.0%	Luteimonas composti
100.0%	Skermanella aerolata
100.0%	Hydrogenovibrio halophilus
99.3%	Hydrogenovibrio halophilus
100.0%	Cohaesibacter gelatinilyticus
100.0%	Denitratisoma oestradiolicum
100.0%	Psychrobacter celer
100.0%	Psychrobacter celer
100.0%	Thorsellia anophelis
100.0%	Thioclava pacifica
100.0%	Thioclava pacifica
99.3%	Thioclava pacifica
100.0%	Thioclava pacifica
100.0%	Dechloromonas hortensis
100.0%	Alteromonas genovensis
100.0%	Alteromonas genovensis
100.0%	Lysobacter spongiicola
99.3%	Planktothricoides raciborskii
100.0%	Pseudoalteromonas citrea
100.0%	Staphylococcus aureus
100.0%	Staphylococcus aureus
100.0%	Staphylococcus aureus
99.3%	Staphylococcus aureus
99.3%	Staphylococcus aureus
100.0%	Staphylococcus aureus
99.3%	Staphylococcus aureus
99.3%	Algicola bacteriolytica
100.0%	Chlorobaculum thiosulfatiphilum
99.3%	Chlorobaculum thiosulfatiphilum
100.0%	Chlorobaculum thiosulfatiphilum
100.0%	Chlorobaculum thiosulfatiphilum
100.0%	Chlorobaculum thiosulfatiphilum
100.0%	Hydrogenovibrio marinus
100.0%	Hydrogenovibrio marinus
100.0%	Hydrogenovibrio marinus
100.0%	Idiomarina fontislapidosi
100.0%	Corynebacterium tuberculostearicum
100.0%	Corynebacterium tuberculostearicum
100.0%	Corynebacterium tuberculostearicum
100.0%	Sulfurospirillum halorespirans
99.3%	Desulforhopalus singaporensis
100.0%	Hydrogenovibrio thermophilus
99.3%	Fusibacter paucivorans
100.0%	Aquabacterium citratiphilum
100.0%	Marinobacterium stanieri
99.2%	Ancylomarina salipaludis
99.2%	Francisella salimarina
100.0%	Francisella salimarina
99.2%	Francisella salimarina
99.2%	Francisella salimarina
99.2%	Francisella salimarina
99.2%	Ruegeria sediminis
99.2%	Ruegeria sediminis
99.2%	Seohaeicola nanhaiensis
99.2%	Seohaeicola nanhaiensis
99.2%	Seohaeicola nanhaiensis
100.0%	Seohaeicola nanhaiensis
99.2%	Seohaeicola nanhaiensis
99.2%	Brachybacterium vulturis
99.2%	Streptococcus periodonticum
99.2%	Streptococcus periodonticum
99.2%	Streptococcus periodonticum
99.2%	Acidovorax monticola
99.2%	Novosphingobium profundi
99.2%	Acinetobacter johnsonii
99.2%	Acinetobacter johnsonii
99.2%	Aestuariibius insulae
99.2%	Aestuariibius insulae
99.2%	Aestuariibius insulae
99.2%	Arcobacter canalis
99.2%	Arcobacter canalis
100.0%	Arcobacter canalis
99.2%	Arcobacter canalis
99.2%	Arcobacter canalis
99.2%	Arcobacter canalis
99.2%	Arcobacter canalis
99.2%	Arcobacter canalis
99.2%	Veillonella infantium
99.2%	Bacillus lacus
99.2%	Alteromonas oceani
99.2%	Alteromonas oceani
99.2%	Alteromonas oceani
99.2%	Alteromonas oceani
99.2%	Alteromonas oceani
99.2%	Alteromonas oceani
99.2%	Alteromonas oceani
99.2%	Alteromonas oceani
99.2%	Aureimonas populi
99.2%	Thauera propionica
99.2%	Nitrincola alkalilacustris
99.2%	Enterococcus wangshanyuanii
99.2%	Shewanella carassii
99.2%	Phaeobacter piscinae
99.2%	Phaeobacter piscinae
99.2%	Sinirhodobacter ferrireducens
99.2%	Anaerotignum aminivorans
99.2%	Anaerotignum aminivorans
100.0%	Anaerotignum aminivorans
99.2%	Oceanospirillum sanctuarii
99.2%	Oceanospirillum sanctuarii
99.2%	Oceanospirillum sanctuarii
99.2%	Oceanospirillum sanctuarii
99.2%	Oceanospirillum sanctuarii
99.2%	Oceanospirillum sanctuarii
99.2%	Oceanospirillum sanctuarii
99.2%	Oceanospirillum sanctuarii
99.2%	Oceanospirillum sanctuarii
99.2%	Oceanospirillum sanctuarii
100.0%	Oceanospirillum sanctuarii
99.2%	Oceanospirillum sanctuarii
99.2%	Oceanospirillum sanctuarii
99.2%	Oceanospirillum sanctuarii
99.3%	Oceanospirillum sanctuarii
99.2%	Oceanospirillum sanctuarii
99.2%	Oceanospirillum sanctuarii
99.2%	Oceanospirillum sanctuarii
99.2%	Oceanospirillum sanctuarii
99.2%	Oceanospirillum sanctuarii
99.2%	Oceanospirillum sanctuarii
99.2%	Oceanospirillum sanctuarii
99.3%	Oceanospirillum sanctuarii
99.2%	Oceanospirillum sanctuarii
99.2%	Oceanospirillum sanctuarii
99.2%	Oceanospirillum sanctuarii
99.2%	Oceanospirillum sanctuarii
99.2%	Oceanospirillum sanctuarii
99.2%	Stenotrophomonas bentonitica
99.2%	Paracoccus hibiscisoli
99.2%	Thioclava nitratireducens
99.2%	Thioclava nitratireducens
99.2%	Nocardioides cavernae
99.2%	Altererythrobacter soli
100.0%	Flavobacterium luticocti
99.2%	Halodesulfovibrio spirochaetisodalis
99.2%	Psychrobacter pocilloporae
99.2%	Psychrobacter pocilloporae
99.2%	Psychrobacter pocilloporae
99.2%	Psychrobacter pocilloporae
99.2%	Psychrobacter pocilloporae
99.2%	Psychrobacter pocilloporae
99.2%	Psychrobacter pocilloporae
99.2%	Psychrobacter pocilloporae
99.2%	Psychrobacter pocilloporae
99.2%	Psychrobacter pocilloporae
99.2%	Psychrobacter pocilloporae
99.2%	Thalassospira indica
99.2%	Halomonas lutescens
99.2%	Halomonas lutescens
99.2%	Halomonas lutescens
99.2%	Halomonas lutescens
99.2%	Halomonas lutescens
99.2%	Halomonas lutescens
99.2%	Halomonas lutescens
99.2%	Halomonas lutescens
100.0%	Halomonas lutescens
99.2%	Halomonas lutescens
99.2%	Halomonas lutescens
99.2%	Vibrio cidicii
99.2%	Vibrio cidicii
99.2%	Vibrio cidicii
100.0%	Vibrio cidicii
99.2%	Vibrio cidicii
99.2%	Vibrio cidicii
99.2%	Vibrio cidicii
100.0%	Vibrio cidicii
99.2%	Vibrio cidicii
99.2%	Vibrio cidicii
99.2%	Vibrio cidicii
99.2%	Vibrio cidicii
99.2%	Vibrio cidicii
99.2%	Vibrio cidicii
99.2%	Vibrio cidicii
99.2%	Vibrio cidicii
99.2%	Vibrio cidicii
99.2%	Vibrio cidicii
99.2%	Vibrio cidicii
99.2%	Vibrio cidicii
99.2%	Vibrio cidicii
99.2%	Vibrio cidicii
99.2%	Vibrio cidicii
99.2%	Vibrio cidicii
99.2%	Vibrio cidicii
99.2%	Vibrio cidicii
99.2%	Vibrio cidicii
99.2%	Vibrio cidicii
99.2%	Vibrio cidicii
99.2%	Vibrio cidicii
99.2%	Vibrio cidicii
99.2%	Vibrio cidicii
99.2%	Vibrio cidicii
99.2%	Vibrio cidicii
99.2%	Vibrio cidicii
99.2%	Vibrio cidicii
99.2%	Vibrio cidicii
99.2%	Vibrio cidicii
99.2%	Vibrio cidicii
99.2%	Vibrio cidicii
99.2%	Vibrio cidicii
99.2%	Vibrio cidicii
99.2%	Vibrio cidicii
99.2%	Vibrio cidicii
99.2%	Vibrio cidicii
99.2%	Vibrio cidicii
99.2%	Vibrio cidicii
99.2%	Vibrio cidicii
99.2%	Vibrio cidicii
99.2%	Vibrio cidicii
99.2%	Spongiibacter taiwanensis
99.2%	Halomonas sediminicola
99.2%	Thiomicrorhabdus hydrogeniphila
99.2%	Thiomicrorhabdus hydrogeniphila
99.2%	Thiomicrorhabdus hydrogeniphila
99.2%	Thiomicrorhabdus hydrogeniphila
99.2%	Thiomicrorhabdus hydrogeniphila
99.2%	Thiomicrorhabdus hydrogeniphila
99.2%	Thiomicrorhabdus hydrogeniphila
99.2%	Thiomicrorhabdus hydrogeniphila
99.2%	Pseudoalteromonas neustonica
99.2%	Pseudoalteromonas neustonica
99.2%	Pseudoalteromonas neustonica
99.2%	Pseudoalteromonas neustonica
99.2%	Pseudoalteromonas neustonica
99.2%	Pseudoalteromonas neustonica
99.2%	Pseudoalteromonas neustonica
99.2%	Pseudoalteromonas neustonica
99.2%	Pseudoalteromonas neustonica
99.2%	Pseudoalteromonas neustonica
99.2%	Pseudoalteromonas neustonica
99.2%	Pseudoalteromonas neustonica
99.2%	Pseudoalteromonas neustonica
99.2%	Pseudoalteromonas neustonica
99.2%	Pseudoalteromonas neustonica
99.2%	Pseudoalteromonas neustonica
99.2%	Pseudoalteromonas neustonica
100.0%	Pseudoalteromonas neustonica
99.2%	Pseudoalteromonas neustonica
99.2%	Pseudoalteromonas neustonica
99.2%	Pseudoalteromonas neustonica
99.2%	Pseudoalteromonas neustonica
99.2%	Pseudoalteromonas neustonica
99.2%	Pseudoalteromonas neustonica
99.2%	Pseudoalteromonas neustonica
99.2%	Pseudoalteromonas neustonica
99.2%	Pseudoalteromonas neustonica
99.2%	Pseudoalteromonas neustonica
99.2%	Pseudoalteromonas neustonica
99.2%	Pseudoalteromonas neustonica
99.2%	Marinomonas atlantica
99.2%	Marinomonas atlantica
99.2%	Lawsonella clevelandensis
99.2%	Pseudoalteromonas fenneropenaei
99.2%	Marivivens donghaensis
99.2%	Marivivens donghaensis
99.2%	Marivivens donghaensis
99.2%	Marivivens donghaensis
99.2%	Marivivens donghaensis
99.2%	Marivivens donghaensis
99.2%	Marivivens donghaensis
99.2%	Marivivens donghaensis
100.0%	Marivivens donghaensis
99.2%	Marivivens donghaensis
99.2%	Haloimpatiens lingqiaonensis
99.2%	Marinomonas profundimaris
99.2%	Marinomonas profundimaris
99.2%	Vibrio sonorensis
99.2%	Flavobacterium jejuense
99.2%	Flavobacterium jejuense
99.2%	Marinobacter confluentis
99.2%	Marinobacter confluentis
99.2%	Cutibacterium acnes
99.2%	Cavicella subterranea
99.2%	Vibrio hyugaensis
99.2%	Vibrio hyugaensis
99.2%	Vibrio hyugaensis
99.2%	Vibrio hyugaensis
99.2%	Vibrio hyugaensis
99.2%	Vibrio hyugaensis
99.2%	Vibrio hyugaensis
99.2%	Vibrio hyugaensis
99.2%	Vibrio hyugaensis
99.2%	Vibrio hyugaensis
99.2%	Vibrio hyugaensis
99.2%	Vibrio hyugaensis
99.2%	Vibrio hyugaensis
99.2%	Vibrio hyugaensis
99.2%	Vibrio hyugaensis
99.2%	Vibrio hyugaensis
99.2%	Vibrio hyugaensis
99.2%	Vibrio hyugaensis
99.2%	Vibrio hyugaensis
99.2%	Vibrio hyugaensis
99.2%	Vibrio hyugaensis
99.2%	Vibrio hyugaensis
99.2%	Vibrio hyugaensis
99.2%	Vibrio hyugaensis
99.2%	Vibrio hyugaensis
99.2%	Vibrio hyugaensis
99.2%	Vibrio hyugaensis
99.2%	Vibrio hyugaensis
99.2%	Vibrio hyugaensis
99.2%	Vibrio hyugaensis
99.2%	Vibrio hyugaensis
99.2%	Vibrio hyugaensis
99.2%	Vibrio hyugaensis
99.2%	Vibrio hyugaensis
100.0%	Vibrio hyugaensis
99.2%	Vibrio hyugaensis
100.0%	Vibrio hyugaensis
99.2%	Vibrio hyugaensis
99.2%	Vibrio hyugaensis
100.0%	Vibrio hyugaensis
99.2%	Vibrio hyugaensis
99.2%	Vibrio hyugaensis
99.2%	Vibrio hyugaensis
99.2%	Vibrio hyugaensis
99.2%	Vibrio hyugaensis
99.2%	Vibrio hyugaensis
99.2%	Vibrio hyugaensis
99.2%	Vibrio hyugaensis
99.2%	Vibrio hyugaensis
99.2%	Vibrio hyugaensis
99.2%	Vibrio hyugaensis
99.2%	Vibrio hyugaensis
99.2%	Vibrio hyugaensis
99.2%	Vibrio hyugaensis
99.2%	Vibrio hyugaensis
99.2%	Vibrio hyugaensis
99.2%	Vibrio hyugaensis
99.2%	Vibrio hyugaensis
99.2%	Vibrio hyugaensis
99.2%	Vibrio hyugaensis
99.2%	Vibrio hyugaensis
99.2%	Vibrio hyugaensis
99.2%	Vibrio hyugaensis
99.2%	Vibrio hyugaensis
99.2%	Aliiroseovarius zhejiangensis
99.2%	Aliiroseovarius zhejiangensis
99.2%	Corynebacterium ihumii
99.2%	Corynebacterium ihumii
99.2%	Corynebacterium ihumii
99.2%	Corynebacterium ihumii
99.2%	Corynebacterium ihumii
99.2%	Corynebacterium jeddahense
99.2%	Arcobacter lanthieri
99.2%	Hoeflea olei
99.2%	Hoeflea olei
99.2%	Mameliella alba
99.2%	Arcobacter ebronensis
99.2%	Vibrio olivae
99.2%	Vibrio olivae
99.2%	Vibrio olivae
99.2%	Vibrio olivae
99.2%	Vibrio olivae
99.2%	Vibrio olivae
99.2%	Vibrio olivae
99.2%	Vibrio olivae
99.3%	Vibrio olivae
99.2%	Vibrio bivalvicida
99.2%	Roseivivax jejudonensis
99.2%	Romboutsia sedimentorum
99.2%	Pseudomonas zhaodongensis
99.2%	Pedobacter huanghensis
99.2%	Brevundimonas denitrificans
99.2%	Sphingomonas sediminicola
99.2%	Sulfurovum aggregans
99.2%	Clostridium saccharobutylicum
99.2%	Clostridium saccharobutylicum
99.2%	Draconibacterium orientale
99.2%	Draconibacterium orientale
99.2%	Snodgrassella alvi
99.2%	Clostridium perfringens
99.2%	Clostridium perfringens
99.2%	Congregibacter litoralis
99.2%	Desulfuromonas acetoxidans
99.2%	Desulfuromonas acetoxidans
99.2%	Desulfuromonas acetoxidans
99.2%	Desulfuromonas acetoxidans
95.9%	Desulfovibrio halophilus
99.2%	Peptoclostridium litorale
99.2%	Clostridium puniceum
99.2%	Streptococcus thermophilus
99.2%	Streptococcus thermophilus
99.2%	Streptococcus thermophilus
99.2%	Vibrio parahaemolyticus
99.2%	Vibrio parahaemolyticus
99.2%	Vibrio parahaemolyticus
99.2%	Vibrio parahaemolyticus
99.2%	Vibrio parahaemolyticus
99.2%	Vibrio parahaemolyticus
99.2%	Vibrio parahaemolyticus
99.2%	Vibrio parahaemolyticus
99.2%	Vibrio parahaemolyticus
99.2%	Vibrio diazotrophicus
99.2%	Vibrio diazotrophicus
99.2%	Vibrio diazotrophicus
99.2%	Vibrio diazotrophicus
99.2%	Vibrio diazotrophicus
99.2%	Vibrio diazotrophicus
99.2%	Vibrio diazotrophicus
99.2%	Vibrio diazotrophicus
99.2%	Vibrio diazotrophicus
99.2%	Vibrio diazotrophicus
99.2%	Vibrio diazotrophicus
99.2%	Hydrogenovibrio crunogenus
100.0%	Lactobacillus delbrueckii
99.2%	Exiguobacterium himgiriensis
99.2%	Exiguobacterium himgiriensis
99.3%	Exiguobacterium himgiriensis
99.2%	Exiguobacterium himgiriensis
99.2%	Exiguobacterium himgiriensis
99.2%	Exiguobacterium himgiriensis
99.2%	Exiguobacterium himgiriensis
99.2%	Exiguobacterium himgiriensis
99.2%	Vibrio fluvialis
99.2%	Vibrio fluvialis
99.2%	Vibrio fluvialis
99.2%	Vibrio fluvialis
99.2%	Vibrio fluvialis
99.3%	Vibrio fluvialis
99.2%	Vibrio fluvialis
99.2%	Vibrio fluvialis
99.2%	Vibrio fluvialis
99.2%	Vibrio fluvialis
99.2%	Vibrio fluvialis
100.0%	Vibrio fluvialis
99.2%	Vibrio fluvialis
99.2%	Vibrio fluvialis
99.2%	Vibrio fluvialis
99.2%	Vibrio fluvialis
99.2%	Vibrio fluvialis
99.2%	Vibrio fluvialis
99.2%	Vibrio fluvialis
99.2%	Vibrio fluvialis
99.2%	Vibrio fluvialis
99.2%	Vibrio fluvialis
99.2%	Vibrio fluvialis
99.2%	Vibrio fluvialis
100.0%	Vibrio fluvialis
99.2%	Vibrio fluvialis
99.2%	Vibrio fluvialis
99.2%	Vibrio fluvialis
99.2%	Vibrio fluvialis
99.2%	Vibrio fluvialis
99.2%	Vibrio fluvialis
99.2%	Vibrio fluvialis
99.2%	Vibrio fluvialis
99.2%	Vibrio fluvialis
99.2%	Vibrio fluvialis
99.2%	Vibrio fluvialis
99.2%	Vibrio fluvialis
99.2%	Streptococcus constellatus
99.2%	Celeribacter baekdonensis
99.2%	Pseudodesulfovibrio piezophilus
99.2%	Vibrio nigripulchritudo
99.2%	Fusobacterium mortiferum
99.2%	Fusobacterium mortiferum
100.0%	Arcobacter cloacae
99.2%	Arcobacter cloacae
99.2%	Arcobacter cloacae
99.2%	Arcobacter cloacae
99.2%	Arcobacter cloacae
99.2%	Methylobacterium bullatum
99.2%	Sunxiuqinia elliptica
99.2%	Sunxiuqinia elliptica
99.2%	Cytophaga xylanolytica
99.2%	Arcobacter molluscorum
99.2%	Pseudidiomarina insulisalsae
99.2%	Alteromonas australica
99.2%	Halarcobacter bivalviorum
100.0%	Halarcobacter bivalviorum
99.2%	Halarcobacter bivalviorum
99.2%	Halarcobacter bivalviorum
99.2%	Halarcobacter bivalviorum
99.2%	Halarcobacter bivalviorum
99.2%	Halarcobacter bivalviorum
99.2%	Halarcobacter bivalviorum
99.2%	Halarcobacter bivalviorum
99.2%	Halarcobacter bivalviorum
99.2%	Halarcobacter bivalviorum
99.2%	Halarcobacter bivalviorum
99.2%	Halarcobacter bivalviorum
99.2%	Halarcobacter bivalviorum
99.2%	Halarcobacter bivalviorum
99.2%	Halarcobacter bivalviorum
99.2%	Halarcobacter bivalviorum
99.2%	Halarcobacter bivalviorum
99.4%	Halarcobacter bivalviorum
99.2%	Halarcobacter bivalviorum
99.2%	Arcobacter suis
99.2%	Gaetbulibacter jejuensis
99.2%	Dethiosulfovibrio salsuginis
99.2%	Dethiosulfovibrio salsuginis
99.2%	Dethiosulfovibrio salsuginis
99.2%	Chlorobaculum macestae
99.2%	Stappia conradae
99.2%	Roseovarius nubinhibens
99.2%	Thiobacillus sajanensis
99.4%	Spirochaeta perfilievii
99.2%	Enterococcus cecorum
99.2%	Oceanimonas doudoroffii
99.2%	Lactococcus taiwanensis
99.2%	Vibrio azureus
99.2%	Vibrio azureus
99.2%	Vibrio azureus
99.2%	Marinobacterium georgiense
99.2%	Marinobacterium georgiense
99.2%	Marinobacterium georgiense
99.2%	Cobetia marina
99.2%	Cobetia marina
99.2%	Cobetia marina
99.2%	Cobetia marina
99.2%	Cobetia marina
99.2%	Cobetia marina
99.2%	Cobetia marina
99.2%	Cobetia marina
99.2%	Cobetia marina
99.3%	Cobetia marina
99.2%	Cobetia marina
99.2%	Cobetia marina
99.2%	Cobetia marina
99.2%	Cobetia marina
99.2%	Cobetia marina
99.2%	Cobetia marina
99.2%	Cobetia marina
99.2%	Cobetia marina
99.2%	Cobetia marina
99.2%	Cobetia marina
99.2%	Labrenzia aggregata
99.2%	Labrenzia aggregata
99.2%	Lactobacillus sakei
99.2%	Terasakiella pusilla
99.2%	Vibrio anguillarum
99.2%	Vibrio anguillarum
99.2%	Vibrio anguillarum
99.2%	Vibrio anguillarum
99.2%	Vibrio anguillarum
99.2%	Vibrio anguillarum
99.2%	Vibrio anguillarum
99.2%	Vibrio anguillarum
99.2%	Vibrio anguillarum
99.2%	Vibrio anguillarum
99.2%	Vibrio anguillarum
99.2%	Vibrio anguillarum
99.2%	Vibrio anguillarum
99.2%	Vibrio anguillarum
99.2%	Vibrio anguillarum
99.2%	Vibrio anguillarum
99.2%	Vibrio anguillarum
99.2%	Vibrio anguillarum
99.2%	Vibrio anguillarum
99.2%	Vibrio anguillarum
99.2%	Vibrio anguillarum
99.2%	Vibrio anguillarum
99.2%	Vibrio anguillarum
99.2%	Vibrio anguillarum
99.2%	Anaerotignum propionicum
99.2%	Anaerotignum propionicum
99.2%	Lutimaribacter litoralis
99.6%	Pseudenhygromyxa salsuginis
99.2%	Streptococcus sanguinis
99.2%	Clostridium subterminale
99.2%	Melghirimyces thermohalophilus
99.2%	Oceanirhabdus sediminicola
99.2%	Gemmobacter tilapiae
99.2%	Shewanella seohaensis
99.2%	Sulfurospirillum alkalitolerans
99.2%	Sulfurospirillum alkalitolerans
100.0%	Thalassolituus marinus
99.2%	Tepidibacter mesophilus
99.2%	Fusibacter tunisiensis
98.9%	Saprospira grandis
99.2%	Olleya marilimosa
99.2%	Providencia sneebia
99.2%	Providencia sneebia
99.2%	Providencia sneebia
100.0%	Providencia sneebia
99.2%	Providencia sneebia
99.2%	Providencia sneebia
99.2%	Clostridium carboxidivorans
99.2%	Arcobacter nitrofigilis
95.9%	Desulfocapsa sulfexigens
99.2%	Desulfocapsa sulfexigens
99.2%	Geobacter lovleyi
99.2%	Marinobacter hydrocarbonoclasticus
99.2%	Sideroxydans lithotrophicus
99.2%	Corynebacterium kroppenstedtii
100.0%	Sulfuricurvum kujiense
99.2%	Methylobacterium radiotolerans
99.2%	Sulfurimonas denitrificans
99.2%	Sulfurimonas denitrificans
95.9%	Sulfurimonas denitrificans
99.2%	Sulfurimonas denitrificans
99.2%	Aeromicrobium fastidiosum
99.2%	Chlorobium chlorovibrioides
99.2%	Chlorobium chlorovibrioides
99.2%	Chlorobium chlorovibrioides
99.2%	Rothia dentocariosa
96.4%	Fusobacterium perfoetens
99.2%	Desulfosarcina variabilis
99.2%	Marinifilum fragile
99.2%	Francisella noatunensis
99.2%	Vibrio porteresiae
99.2%	Vibrio porteresiae
99.2%	Vibrio porteresiae
99.2%	Vibrio porteresiae
99.2%	Vibrio porteresiae
99.3%	Vibrio porteresiae
99.2%	Vibrio porteresiae
99.2%	Vibrio porteresiae
99.2%	Vibrio porteresiae
99.2%	Pelobacter seleniigenes
99.2%	Luteimonas composti
99.2%	Luteimonas composti
99.2%	Hydrogenovibrio halophilus
95.9%	Hydrogenovibrio halophilus
99.2%	Hydrogenovibrio halophilus
99.2%	Cohaesibacter gelatinilyticus
99.2%	Denitratisoma oestradiolicum
99.2%	Psychrobacter celer
99.2%	Thorsellia anophelis
99.2%	Desulfuromusa ferrireducens
99.2%	Thioclava pacifica
99.2%	Thioclava pacifica
99.2%	Roseovarius mucosus
99.2%	Phenylobacterium haematophilum
99.2%	Proteocatella sphenisci
99.2%	Proteocatella sphenisci
99.2%	Proteocatella sphenisci
99.2%	Proteocatella sphenisci
99.2%	Proteocatella sphenisci
99.2%	Proteocatella sphenisci
99.2%	Lysobacter spongiicola
95.4%	Ruminiclostridium sufflavum
99.2%	Planktothricoides raciborskii
99.2%	Staphylococcus aureus
99.2%	Staphylococcus aureus
99.2%	Staphylococcus aureus
99.2%	Staphylococcus aureus
99.2%	Staphylococcus aureus
99.2%	Staphylococcus aureus
99.2%	Staphylococcus aureus
99.2%	Staphylococcus aureus
100.0%	Staphylococcus aureus
100.0%	Staphylococcus aureus
99.2%	Staphylococcus haemolyticus
99.2%	Algicola bacteriolytica
100.0%	Chlorobaculum thiosulfatiphilum
99.2%	Chlorobaculum thiosulfatiphilum
99.2%	Chlorobaculum thiosulfatiphilum
99.3%	Chlorobaculum thiosulfatiphilum
99.2%	Chlorobaculum thiosulfatiphilum
99.2%	Chlorobaculum thiosulfatiphilum
99.2%	Amaricoccus kaplicensis
99.2%	Desulfobulbus rhabdoformis
99.2%	Desulfobulbus rhabdoformis
99.2%	Hydrogenovibrio marinus
99.2%	Hydrogenovibrio marinus
99.2%	Hydrogenovibrio marinus
99.2%	Hydrogenovibrio marinus
99.2%	Hydrogenovibrio marinus
99.2%	Hydrogenovibrio marinus
99.2%	Hydrogenovibrio marinus
99.2%	Hydrogenovibrio marinus
99.2%	Hydrogenovibrio marinus
99.2%	Hydrogenovibrio marinus
99.2%	Hydrogenovibrio marinus
99.2%	Hydrogenovibrio marinus
99.2%	Hydrogenovibrio marinus
99.2%	Hydrogenovibrio marinus
99.2%	Quatrionicoccus australiensis
99.2%	Corynebacterium tuberculostearicum
99.2%	Corynebacterium tuberculostearicum
99.2%	Corynebacterium tuberculostearicum
99.3%	Corynebacterium tuberculostearicum
99.2%	Corynebacterium tuberculostearicum
99.2%	Corynebacterium tuberculostearicum
99.2%	Corynebacterium tuberculostearicum
100.0%	Corynebacterium tuberculostearicum
99.2%	Corynebacterium tuberculostearicum
99.2%	Corynebacterium tuberculostearicum
99.2%	Corynebacterium tuberculostearicum
99.2%	Corynebacterium tuberculostearicum
99.2%	Corynebacterium tuberculostearicum
99.2%	Corynebacterium tuberculostearicum
99.2%	Corynebacterium tuberculostearicum
99.2%	Corynebacterium tuberculostearicum
99.2%	Corynebacterium tuberculostearicum
99.2%	Corynebacterium tuberculostearicum
99.2%	Corynebacterium tuberculostearicum
99.2%	Corynebacterium tuberculostearicum
99.2%
99.2%	Hydrogenovibrio thermophilus
99.4%	Granulicatella adiacens
99.2%	Desulfovibrio inopinatus
99.2%	Thauera chlorobenzoica
99.2%	Fusibacter paucivorans
99.2%	Marinobacterium stanieri
99.2%	Marinobacterium stanieri
99.2%	Marinobacterium stanieri
99.2%	Luteimonas lumbrici
99.2%	Francisella salimarina
99.2%	Francisella salimarina
99.2%	Francisella salimarina
99.2%	Francisella salimarina
99.2%	Francisella salimarina
99.2%	Francisella salimarina
99.2%	Francisella salimarina
99.2%	Francisella salimarina
99.2%	Francisella salimarina
99.2%	Francisella salimarina
99.2%	Francisella salimarina
99.2%	Francisella salimarina
99.2%	Francisella salimarina
99.2%	Francisella salimarina
99.2%	Francisella salimarina
99.2%	Francisella salimarina
99.2%	Francisella salimarina
99.2%	Francisella salimarina
99.2%	Francisella salimarina
99.2%	Francisella salimarina
99.2%	Francisella salimarina
99.2%	Ruegeria sediminis
95.9%	Sulfurimonas crateris
99.2%	Sulfurimonas crateris
99.2%	Marimonas lutisali
99.2%	Seohaeicola nanhaiensis
99.2%	Seohaeicola nanhaiensis
99.2%	Seohaeicola nanhaiensis
99.2%	Seohaeicola nanhaiensis
99.2%	Streptococcus periodonticum
99.2%	Streptococcus periodonticum
99.2%	Rheinheimera pleomorphica
99.2%	Rheinheimera pleomorphica
99.2%	Maribellus luteus
99.2%	Cryobacterium tepidiphilum
99.2%	Acidovorax monticola
99.2%	Paracoccus pueri
99.2%	Vibrio injenensis
99.2%	Vibrio injenensis
99.2%	Vibrio injenensis
99.2%	Vibrio injenensis
99.2%	Acinetobacter johnsonii
99.2%	Acinetobacter johnsonii
99.2%	Aestuariibius insulae
99.2%	Aestuariibius insulae
99.2%	Aestuariibius insulae
99.2%	Aestuariibius insulae
99.2%	Aestuariibius insulae
99.2%	Aestuariibius insulae
99.2%	Aestuariibius insulae
99.2%	Aestuariibius insulae
99.2%	Aestuariibius insulae
99.2%	Aestuariibius insulae
99.2%	Aestuariibius insulae
99.2%	Aestuariibius insulae
99.2%	Aestuariibius insulae
99.2%	Aestuariibius insulae
99.2%	Arcobacter canalis
99.2%	Arcobacter canalis
99.2%	Arcobacter canalis
99.2%	Arcobacter canalis
99.2%	Arcobacter canalis
99.2%	Arcobacter canalis
99.2%	Arcobacter canalis
99.2%	Arcobacter canalis
99.2%	Arcobacter canalis
99.2%	Arcobacter canalis
99.2%	Arcobacter canalis
99.2%	Arcobacter canalis
99.2%	Arcobacter canalis
99.2%	Arcobacter canalis
99.2%	Arcobacter canalis
99.2%	Arcobacter canalis
99.2%	Arcobacter canalis
99.2%	Veillonella infantium
99.2%	Alteromonas oceani
99.2%	Alteromonas oceani
99.2%	Alteromonas oceani
99.2%	Alteromonas oceani
100.0%	Alteromonas oceani
99.2%	Alteromonas oceani
99.2%	Alteromonas oceani
99.2%	Alteromonas oceani
99.2%	Alteromonas oceani
99.2%	Alteromonas oceani
99.2%	Alteromonas oceani
99.2%	Alteromonas oceani
99.2%	Alteromonas oceani
99.2%	Alteromonas oceani
99.2%	Alteromonas oceani
99.2%	Alteromonas oceani
99.2%	Alteromonas oceani
99.2%	Alteromonas oceani
99.2%	Alteromonas oceani
99.2%	Alteromonas oceani
99.2%	Aureimonas populi
99.2%	Aureimonas populi
99.2%	Aminipila butyrica
99.2%	Bacillus marinisedimentorum
99.2%	Nitrincola alkalilacustris
99.2%	Enterococcus wangshanyuanii
99.2%	Shewanella carassii
99.2%	Shewanella carassii
99.2%	Shewanella carassii
99.2%	Shewanella carassii
99.2%	Shewanella carassii
99.2%	Shewanella carassii
99.2%	Shewanella carassii
98.5%	Nitrosopumilus oxyclinae
99.2%	Nitrosopumilus cobalaminigenes
99.2%	Altererythrobacter mangrovi
99.2%	Phaeobacter piscinae
99.2%	Phaeobacter piscinae
99.2%	Phaeobacter piscinae
99.2%	Ornithinimicrobium flavum
99.2%	Ornithinimicrobium flavum
99.2%	Anaerotignum aminivorans
99.2%	Anaerotignum aminivorans
99.2%	Algoriphagus marisflavi
100.0%	Oceanospirillum sanctuarii
99.2%	Oceanospirillum sanctuarii
99.2%	Oceanospirillum sanctuarii
99.2%	Oceanospirillum sanctuarii
99.2%	Oceanospirillum sanctuarii
99.2%	Oceanospirillum sanctuarii
99.2%	Oceanospirillum sanctuarii
99.2%	Oceanospirillum sanctuarii
99.2%	Oceanospirillum sanctuarii
99.2%	Oceanospirillum sanctuarii
99.2%	Oceanospirillum sanctuarii
99.2%	Oceanospirillum sanctuarii
99.2%	Oceanospirillum sanctuarii
99.2%	Oceanospirillum sanctuarii
99.2%	Oceanospirillum sanctuarii
99.2%	Oceanospirillum sanctuarii
99.2%	Oceanospirillum sanctuarii
99.2%	Oceanospirillum sanctuarii
99.2%	Oceanospirillum sanctuarii
99.2%	Oceanospirillum sanctuarii
100.0%	Oceanospirillum sanctuarii
99.2%	Oceanospirillum sanctuarii
99.2%	Oceanospirillum sanctuarii
99.2%	Oceanospirillum sanctuarii
99.2%	Oceanospirillum sanctuarii
99.2%	Oceanospirillum sanctuarii
99.2%	Oceanospirillum sanctuarii
99.2%	Oceanospirillum sanctuarii
99.2%	Oceanospirillum sanctuarii
99.2%	Oceanospirillum sanctuarii
99.2%	Oceanospirillum sanctuarii
99.2%	Oceanospirillum sanctuarii
99.2%	Oceanospirillum sanctuarii
99.2%	Oceanospirillum sanctuarii
99.2%	Oceanospirillum sanctuarii
99.2%	Oceanospirillum sanctuarii
99.2%	Oceanospirillum sanctuarii
99.2%	Oceanospirillum sanctuarii
99.2%	Oceanospirillum sanctuarii
99.2%	Oceanospirillum sanctuarii
99.2%	Oceanospirillum sanctuarii
99.2%	Oceanospirillum sanctuarii
99.2%	Oceanospirillum sanctuarii
99.2%	Oceanospirillum sanctuarii
99.2%	Oceanospirillum sanctuarii
99.2%	Oceanospirillum sanctuarii
99.2%	Oceanospirillum sanctuarii
99.2%	Oceanospirillum sanctuarii
99.2%	Oceanospirillum sanctuarii
99.2%	Oceanospirillum sanctuarii
99.2%	Oceanospirillum sanctuarii
99.2%	Oceanospirillum sanctuarii
100.0%	Oceanospirillum sanctuarii
99.2%	Oceanospirillum sanctuarii
99.2%	Oceanospirillum sanctuarii
99.2%	Oceanospirillum sanctuarii
99.2%	Oceanospirillum sanctuarii
99.2%	Oceanospirillum sanctuarii
99.2%	Oceanospirillum sanctuarii
99.2%	Oceanospirillum sanctuarii
99.2%	Oceanospirillum sanctuarii
99.2%	Oceanospirillum sanctuarii
99.2%	Oceanospirillum sanctuarii
99.2%	Oceanospirillum sanctuarii
99.2%	Oceanospirillum sanctuarii
99.2%	Oceanospirillum sanctuarii
99.2%	Oceanospirillum sanctuarii
99.2%	Oceanospirillum sanctuarii
99.2%	Oceanospirillum sanctuarii
99.2%	Oceanospirillum sanctuarii
99.2%	Oceanospirillum sanctuarii
99.2%	Oceanospirillum sanctuarii
99.2%	Oceanospirillum sanctuarii
99.2%	Oceanospirillum sanctuarii
99.2%	Oceanospirillum sanctuarii
99.2%	Oceanospirillum sanctuarii
99.2%	Oceanospirillum sanctuarii
99.2%	Oceanospirillum sanctuarii
99.2%	Oceanospirillum sanctuarii
99.2%	Oceanospirillum sanctuarii
99.2%	Oceanospirillum sanctuarii
99.2%	Oceanospirillum sanctuarii
99.2%	Oceanospirillum sanctuarii
99.2%	Oceanospirillum sanctuarii
99.2%	Oceanospirillum sanctuarii
99.2%	Oceanospirillum sanctuarii
99.2%	Oceanospirillum sanctuarii
99.2%	Oceanospirillum sanctuarii
99.2%	Oceanospirillum sanctuarii
99.2%	Oceanospirillum sanctuarii
99.2%	Oceanospirillum sanctuarii
99.2%	Oceanospirillum sanctuarii
99.2%	Oceanospirillum sanctuarii
99.2%	Oceanospirillum sanctuarii
99.2%	Oceanospirillum sanctuarii
99.2%	Oceanospirillum sanctuarii
99.2%	Psychrobacter pasteurii
99.2%	Paracoccus hibiscisoli
99.2%	Cysteiniphilum litorale
99.2%	Cysteiniphilum litorale
99.2%	Cysteiniphilum litorale
99.2%	Cysteiniphilum litorale
99.2%	Thioclava nitratireducens
99.2%	Thioclava nitratireducens
99.2%	Thioclava nitratireducens
99.2%	Thioclava nitratireducens
99.2%	Thioclava nitratireducens
99.2%	Leuconostoc mesenteroides
99.2%	Pseudactinotalea terrae
99.2%	Altererythrobacter soli
99.2%	Flavobacterium luticocti
99.2%	Flavobacterium luticocti
99.2%	Flavobacterium luticocti
99.2%	Flavobacterium luticocti
99.2%	Citrobacter europaeus
99.2%	Halodesulfovibrio spirochaetisodalis
99.2%	Halodesulfovibrio spirochaetisodalis
99.2%	Halodesulfovibrio spirochaetisodalis
99.2%	Psychrobacter pocilloporae
99.2%	Psychrobacter pocilloporae
99.2%	Psychrobacter pocilloporae
99.2%	Psychrobacter pocilloporae
99.2%	Psychrobacter pocilloporae
99.2%	Psychrobacter pocilloporae
100.0%	Psychrobacter pocilloporae
99.2%	Psychrobacter pocilloporae
99.2%	Psychrobacter pocilloporae
99.2%	Psychrobacter pocilloporae
99.2%	Psychrobacter pocilloporae
99.2%	Psychrobacter pocilloporae
99.2%	Psychrobacter pocilloporae
99.2%	Psychrobacter pocilloporae
98.5%	Psychrobacter pocilloporae
99.2%	Psychrobacter pocilloporae
99.2%	Psychrobacter pocilloporae
99.2%	Psychrobacter pocilloporae
99.2%	Psychrobacter pocilloporae
99.2%	Psychrobacter pocilloporae
99.2%	Psychrobacter pocilloporae
99.2%	Psychrobacter pocilloporae
99.2%	Thalassospira indica
99.2%	Halomonas lutescens
99.2%	Halomonas lutescens
99.2%	Halomonas lutescens
99.2%	Halomonas lutescens
99.2%	Halomonas lutescens
99.2%	Halomonas lutescens
99.2%	Halomonas lutescens
99.2%	Halomonas lutescens
98.5%	Halomonas lutescens
99.2%	Halomonas lutescens
99.2%	Halomonas lutescens
99.2%	Halomonas lutescens
99.2%	Halomonas lutescens
99.2%	Halomonas lutescens
99.2%	Halomonas lutescens
99.2%	Halomonas lutescens
99.2%	Halomonas lutescens
99.2%	Halomonas lutescens
99.2%	Halomonas lutescens
99.2%	Halomonas lutescens
99.2%	Halomonas lutescens
98.5%	Halomonas lutescens
99.2%	Halomonas lutescens
99.2%	Halomonas lutescens
99.2%	Halomonas lutescens
99.2%	Halomonas lutescens
99.2%	Halomonas lutescens
99.2%	Halomonas lutescens
99.2%	Halomonas lutescens
99.2%	Halomonas lutescens
99.2%	Halomonas lutescens
99.2%	Halomonas lutescens
99.2%	Halomonas lutescens
99.2%	Halomonas lutescens
99.2%	Halomonas lutescens
99.2%	Halomonas lutescens
99.2%	Halomonas lutescens
99.2%	Halomonas lutescens
99.2%	Halomonas lutescens
99.2%	Halomonas lutescens
99.2%	Halomonas lutescens
99.2%	Halomonas lutescens
98.5%	Pseudomonas caspiana
99.2%	Pseudomonas caspiana
99.2%	Pseudomonas caspiana
99.2%	Vibrio cidicii
99.2%	Vibrio cidicii
99.2%	Vibrio cidicii
99.2%	Vibrio cidicii
99.2%	Vibrio cidicii
99.2%	Vibrio cidicii
99.2%	Vibrio cidicii
99.2%	Vibrio cidicii
99.2%	Vibrio cidicii
99.2%	Vibrio cidicii
99.2%	Vibrio cidicii
99.2%	Vibrio cidicii
99.2%	Vibrio cidicii
99.2%	Vibrio cidicii
99.2%	Vibrio cidicii
99.2%	Vibrio cidicii
99.2%	Vibrio cidicii
99.2%	Vibrio cidicii
99.2%	Vibrio cidicii
99.2%	Vibrio cidicii
99.2%	Vibrio cidicii
99.2%	Vibrio cidicii
99.2%	Vibrio cidicii
99.2%	Vibrio cidicii
99.2%	Vibrio cidicii
99.2%	Vibrio cidicii
99.2%	Vibrio cidicii
99.2%	Vibrio cidicii
99.2%	Vibrio cidicii
99.2%	Vibrio cidicii
99.2%	Vibrio cidicii
99.2%	Vibrio cidicii
99.2%	Vibrio cidicii
99.2%	Vibrio cidicii
99.2%	Vibrio cidicii
99.2%	Vibrio cidicii
99.2%	Vibrio cidicii
99.2%	Vibrio cidicii
99.2%	Vibrio cidicii
99.2%	Vibrio cidicii
99.2%	Vibrio cidicii
99.2%	Vibrio cidicii
99.2%	Vibrio cidicii
99.2%	Vibrio cidicii
99.2%	Vibrio cidicii
99.2%	Vibrio cidicii
99.2%	Vibrio cidicii
99.2%	Vibrio cidicii
99.2%	Vibrio cidicii
99.2%	Vibrio cidicii
99.2%	Vibrio cidicii
99.2%	Vibrio cidicii
99.2%	Vibrio cidicii
99.2%	Vibrio cidicii
99.2%	Vibrio cidicii
99.2%	Vibrio cidicii
99.2%	Vibrio cidicii
99.2%	Vibrio cidicii
99.2%	Vibrio cidicii
99.2%	Vibrio cidicii
99.2%	Vibrio cidicii
99.2%	Vibrio cidicii
99.2%	Vibrio cidicii
99.2%	Vibrio cidicii
99.2%	Vibrio cidicii
99.2%	Vibrio cidicii
99.2%	Vibrio cidicii
99.2%	Vibrio cidicii
99.2%	Vibrio cidicii
99.2%	Vibrio cidicii
99.2%	Vibrio cidicii
99.2%	Vibrio cidicii
99.2%	Vibrio cidicii
99.2%	Vibrio cidicii
99.2%	Vibrio cidicii
99.2%	Vibrio cidicii
99.2%	Vibrio cidicii
99.2%	Vibrio cidicii
99.2%	Vibrio cidicii
99.2%	Vibrio cidicii
99.2%	Vibrio cidicii
[truncated: 108,048 more rows]
