# Supplementary material for: Revealing the Microbiome of Four Different Thermal Springs in Turkey with Environmental DNA Metabarcoding
Source: Biology (Basel). 2022 Jun 30;11(7):998. doi: 10.3390/biology11070998 (PMC9311576; doi:10.3390/biology11070998)
Supplement: Supplementary file 1 [file biology-11-00998-s001.zip › Supplementary Table S3/515dr.c2.l100.csv]

% Pairwise Identity	Organism
100.0%	Arcobacter lekithochrous
100.0%	Erythrobacter lutimaris
100.0%	Francisella salimarina
100.0%	Acinetobacter chinensis
100.0%	Pseudogemmobacter bohemicus
100.0%	Vibrio injenensis
100.0%	Vibrio injenensis
100.0%	Arcobacter canalis
100.0%	Arcobacter canalis
100.0%	Orrella dioscoreae
100.0%	Halomonas nigrificans
100.0%	Oceanospirillum sanctuarii
100.0%	Corynebacterium pollutisoli
100.0%	Pseudoalteromonas amylolytica
100.0%	Sulfurovum riftiae
100.0%	Alteromonas mediterranea
100.0%	Hypnocyclicus thermotrophus
100.0%	Arcobacter ebronensis
100.0%	Providencia thailandensis
100.0%	Sulfurisoma sediminicola
100.0%	Thiobacillus thioparus
100.0%	Annwoodia aquaesulis
100.0%	Pseudoscillatoria coralii
100.0%	Chlorobaculum macestae
100.0%	Psychrobacter muriicola
100.0%	Marinobacterium georgiense
100.0%	Oceanospirillum multiglobuliferum
100.0%	Desulfocapsa sulfexigens
100.0%	Staphylococcus saprophyticus
100.0%	Paludibacter propionicigenes
100.0%	Sulfurimonas autotrophica
100.0%	Sulfuricurvum kujiense
100.0%	Vibrio porteresiae
100.0%	Streptococcus anginosus
100.0%	Sulfurimonas paralvinellae
100.0%	Planktothricoides raciborskii
100.0%	Desulfobulbus rhabdoformis
100.0%	Hydrogenovibrio marinus
100.0%	Corynebacterium tuberculostearicum
100.0%	Desulfofustis glycolicus
100.0%	Fusibacter paucivorans
100.0%	Arcobacter canalis
99.3%	Flavobacterium ardleyense
99.3%	Arcobacter lekithochrous
99.3%	Arcobacter lekithochrous
99.3%	Arcobacter lekithochrous
99.3%	Arcobacter lekithochrous
99.3%	Arcobacter lekithochrous
99.3%	Arcobacter lekithochrous
99.3%	Arcobacter lekithochrous
99.3%	Arcobacter lekithochrous
99.3%	Flavobacterium luticocti
99.3%	Arcobacter lanthieri
99.3%	Lacinutrix undariae
99.3%	Arcobacter aquimarinus
99.3%	Thiothrix unzii
99.3%	Thiothrix nivea
99.3%	Thiothrix nivea
100.0%	Fusibacter tunisiensis
100.0%	Sulfurimonas autotrophica
99.3%	Francisella salimarina
99.3%	Francisella salimarina
99.3%	Francisella salimarina
99.3%	Francisella salimarina
99.3%	Francisella salimarina
99.3%	Sulfurimonas crateris
99.3%	Hahyoungchilella caricis
99.3%	Hahyoungchilella caricis
99.3%	Hahyoungchilella caricis
99.3%	Hahyoungchilella caricis
99.3%	Hahyoungchilella caricis
99.3%	Acinetobacter chinensis
99.3%	Acinetobacter chinensis
99.3%	Pseudogemmobacter bohemicus
99.3%	Pseudogemmobacter bohemicus
99.3%	Pseudogemmobacter bohemicus
99.3%	Pseudogemmobacter bohemicus
99.3%	Pseudogemmobacter bohemicus
99.3%	Pseudogemmobacter bohemicus
99.3%	Rhodobacter thermarum
99.3%	Vibrio injenensis
99.3%	Vibrio injenensis
99.3%	Vibrio injenensis
99.3%	Vibrio injenensis
99.3%	Vibrio injenensis
99.3%	Vibrio injenensis
99.3%	Vibrio injenensis
99.3%	Vibrio injenensis
99.3%	Vibrio injenensis
99.3%	Vibrio injenensis
99.3%	Vibrio injenensis
99.3%	Vibrio injenensis
99.3%	Vibrio injenensis
99.3%	Vibrio injenensis
99.3%	Vibrio injenensis
99.3%	Arcobacter canalis
99.3%	Arcobacter canalis
99.3%	Arcobacter canalis
99.3%	Arcobacter canalis
99.3%	Arcobacter canalis
99.3%	Arcobacter canalis
99.3%	Arcobacter canalis
99.3%	Orrella dioscoreae
99.3%	Orrella dioscoreae
99.3%	Orrella dioscoreae
99.3%	Alteromonas oceani
99.3%	Halomonas nigrificans
99.3%	Halomonas nigrificans
99.3%	Halomonas nigrificans
99.3%	Halomonas nigrificans
99.3%	Halomonas nigrificans
99.3%	Halomonas nigrificans
99.3%	Nitrosopumilus ureiphilus
99.3%	Anaerotignum aminivorans
99.3%	Oceanospirillum sanctuarii
99.3%	Oceanospirillum sanctuarii
99.3%	Oceanospirillum sanctuarii
99.3%	Oceanospirillum sanctuarii
99.3%	Oceanospirillum sanctuarii
99.3%	Oceanospirillum sanctuarii
99.3%	Oceanospirillum sanctuarii
99.3%	Pseudodesulfovibrio indicus
99.3%	Thiomicrorhabdus hydrogeniphila
99.3%	Thiomicrorhabdus hydrogeniphila
99.3%	Thiomicrorhabdus hydrogeniphila
99.3%	Marinobacterium zhoushanense
99.3%	Corynebacterium pollutisoli
99.3%	Corynebacterium pollutisoli
99.3%	Corynebacterium pollutisoli
99.3%	Corynebacterium pollutisoli
99.3%	Marinomonas atlantica
99.3%	Marinomonas atlantica
99.3%	Pseudoalteromonas amylolytica
99.3%	Pseudoalteromonas amylolytica
99.3%	Pseudoalteromonas amylolytica
99.3%	Pseudoalteromonas amylolytica
99.3%	Pseudoalteromonas amylolytica
99.3%	Pseudoalteromonas amylolytica
99.3%	Pseudoalteromonas amylolytica
99.3%	Sulfurovum riftiae
99.3%	Sulfurovum riftiae
99.3%	Sulfurovum riftiae
99.3%	Sulfurovum riftiae
99.3%	Sulfurovum riftiae
99.3%	Sulfurovum riftiae
99.3%	Sulfurovum riftiae
99.3%	Sulfurovum riftiae
99.3%	Sulfurovum riftiae
99.3%	Sulfurovum riftiae
99.3%	Sulfurovum riftiae
99.3%	Sulfurovum riftiae
99.3%	Sulfurovum riftiae
99.3%	Sulfurovum riftiae
99.3%	Alteromonas mediterranea
99.3%	Alteromonas mediterranea
99.3%	Alteromonas mediterranea
99.3%	Haloimpatiens lingqiaonensis
99.3%	Haloimpatiens lingqiaonensis
99.3%	Haloimpatiens lingqiaonensis
99.3%	Haloimpatiens lingqiaonensis
99.3%	Hypnocyclicus thermotrophus
99.3%	Hypnocyclicus thermotrophus
99.3%	Hypnocyclicus thermotrophus
99.3%	Ihubacter massiliensis
99.3%	Ihubacter massiliensis
99.3%	Arcobacter lanthieri
99.3%	Arcobacter ebronensis
99.3%	Arcobacter ebronensis
99.3%	Arcobacter ebronensis
99.3%	Arcobacter ebronensis
99.3%	Arcobacter ebronensis
99.3%	Arcobacter ebronensis
99.3%	Arcobacter ebronensis
99.3%	Providencia thailandensis
99.3%	Providencia thailandensis
99.3%	Vallitalea pronyensis
99.3%	Vallitalea pronyensis
99.3%	Polynucleobacter acidiphobus
99.3%	Sulfurisoma sediminicola
99.3%	Sulfurisoma sediminicola
99.3%	Sulfurimonas gotlandica
99.3%	Desulfuromonas acetoxidans
99.3%	Desulfuromonas acetoxidans
99.3%	Chlorobium ferrooxidans
99.3%	Chlorobium ferrooxidans
99.3%	Chlorobium ferrooxidans
99.3%	Chlorobium ferrooxidans
99.3%	Desulfobacula toluolica
99.3%	Exiguobacterium himgiriensis
99.3%	Exiguobacterium himgiriensis
99.3%	Exiguobacterium himgiriensis
99.3%	Limnoraphis robusta
99.3%	Thiothrix nivea
99.3%	Fusobacterium mortiferum
99.3%	Annwoodia aquaesulis
99.3%	Annwoodia aquaesulis
99.3%	Annwoodia aquaesulis
99.3%	Annwoodia aquaesulis
99.3%	Annwoodia aquaesulis
99.3%	Annwoodia aquaesulis
99.3%	Annwoodia aquaesulis
99.3%	Halodesulfovibrio aestuarii
99.3%	Pseudoscillatoria coralii
99.3%	Pseudoscillatoria coralii
99.3%	Pseudoscillatoria coralii
99.3%	Pseudoscillatoria coralii
99.3%	Pseudoscillatoria coralii
99.3%	Pseudoscillatoria coralii
99.3%	Chlorobaculum macestae
99.3%	Chlorobaculum macestae
99.3%	Chlorobaculum macestae
99.3%	Desulfoluna spongiiphila
99.3%	Psychrobacter muriicola
99.3%	Psychrobacter muriicola
99.3%	Nitrospira japonica
99.3%	Nitrospira japonica
99.3%	Marinobacterium georgiense
99.3%	Marinobacterium georgiense
99.3%	Marinobacterium georgiense
99.3%	Marinobacterium georgiense
99.3%	Marinobacterium georgiense
99.3%	Oceanospirillum multiglobuliferum
99.3%	Oceanospirillum multiglobuliferum
99.3%	Oceanospirillum multiglobuliferum
99.3%	Oceanospirillum multiglobuliferum
99.3%	Oceanospirillum multiglobuliferum
99.3%	Oceanospirillum multiglobuliferum
99.3%	Clostridium butyricum
99.3%	Thiothrix fructosivorans
99.3%	Thiothrix fructosivorans
99.3%	Ilyobacter delafieldii
99.3%	Marinilabilia salmonicolor
99.3%	Marinilabilia salmonicolor
99.3%	Arcobacter nitrofigilis
99.3%	Desulfocapsa sulfexigens
99.3%	Desulfocapsa sulfexigens
99.3%	Desulfocapsa sulfexigens
99.3%	Desulfocapsa sulfexigens
99.3%	Desulfocapsa sulfexigens
99.3%	Desulfocapsa sulfexigens
99.3%	Desulfocapsa sulfexigens
99.3%	Staphylococcus saprophyticus
99.3%	Staphylococcus saprophyticus
99.3%	Staphylococcus saprophyticus
99.3%	Staphylococcus saprophyticus
99.3%	Staphylococcus saprophyticus
99.3%	Staphylococcus saprophyticus
99.3%	Paludibacter propionicigenes
99.3%	Paludibacter propionicigenes
99.3%	Paludibacter propionicigenes
99.3%	Paludibacter propionicigenes
99.3%	Paludibacter propionicigenes
99.3%	Paludibacter propionicigenes
99.3%	Sulfurimonas autotrophica
99.3%	Sulfurimonas autotrophica
99.3%	Sulfurimonas autotrophica
99.3%	Sulfurimonas autotrophica
99.3%	Sulfurimonas autotrophica
99.3%	Sulfurimonas autotrophica
99.3%	Sulfurimonas autotrophica
99.3%	Sulfurimonas autotrophica
99.3%	Corynebacterium kroppenstedtii
99.3%	Sulfuricurvum kujiense
99.3%	Sulfuricurvum kujiense
99.3%	Sulfurimonas denitrificans
99.3%	Desulfosarcina variabilis
99.3%	Luteimonas marina
99.3%	Vibrio porteresiae
99.3%	Vibrio porteresiae
99.3%	Vibrio porteresiae
99.3%	Vibrio porteresiae
99.3%	Idiomarina sediminum
99.3%	Pelobacter seleniigenes
99.3%	Pelobacter seleniigenes
99.3%	Pelobacter seleniigenes
99.3%	Thorsellia anophelis
99.3%	Thorsellia anophelis
99.3%	Desulfovibrio psychrotolerans
99.3%	Sulfurimonas paralvinellae
99.3%	Sulfurimonas paralvinellae
99.3%	Sulfurimonas paralvinellae
99.3%	Sulfurimonas paralvinellae
99.3%	Sulfurimonas paralvinellae
99.3%	Sulfurimonas paralvinellae
99.3%	Sulfurimonas paralvinellae
99.3%	Planktothricoides raciborskii
99.3%	Planktothricoides raciborskii
99.3%	Planktothricoides raciborskii
99.3%	Planktothricoides raciborskii
99.3%	Planktothricoides raciborskii
99.3%	Planktothricoides raciborskii
99.3%	Planktothricoides raciborskii
99.3%	Planktothricoides raciborskii
99.3%	Planktothricoides raciborskii
99.3%	Algicola bacteriolytica
99.3%	Algicola bacteriolytica
99.3%	Algicola bacteriolytica
99.3%	Algicola bacteriolytica
99.3%	Algicola bacteriolytica
99.3%	Algicola bacteriolytica
99.3%	Desulfobulbus rhabdoformis
99.3%	Hydrogenovibrio marinus
99.3%	Hydrogenovibrio marinus
99.3%	Hydrogenovibrio marinus
99.3%	Corynebacterium tuberculostearicum
99.3%	Corynebacterium tuberculostearicum
99.3%	Corynebacterium tuberculostearicum
99.3%	Corynebacterium tuberculostearicum
99.3%	Corynebacterium tuberculostearicum
99.3%	Corynebacterium tuberculostearicum
99.3%	Hydrogenovibrio kuenenii
99.3%	Hydrogenovibrio kuenenii
99.3%	Desulfofustis glycolicus
99.3%	Desulfofustis glycolicus
99.3%	Desulfofustis glycolicus
99.3%	Desulfofustis glycolicus
99.3%	Desulfatibacillum alkenivorans
99.3%	Desulfatibacillum alkenivorans
99.3%	Desulfatibacillum alkenivorans
99.3%	Fusibacter paucivorans
99.3%	Fusibacter paucivorans
99.3%	Fusibacter paucivorans
99.3%	Fusibacter paucivorans
99.3%	Vibrio injenensis
99.3%	Vibrio injenensis
99.3%	Vibrio injenensis
99.3%	Vibrio injenensis
99.3%	Vibrio injenensis
99.3%	Arcobacter canalis
99.3%	Sulfurovum riftiae
99.3%	Sulfurovum riftiae
99.3%	Annwoodia aquaesulis
99.3%	Oceanospirillum multiglobuliferum
99.0%	Fusobacterium perfoetens
99.3%	Planktothricoides raciborskii
98.7%	Erythrobacter suaedae
98.7%	Acinetobacter chinensis
99.3%	Vibrio injenensis
99.3%	Vibrio injenensis
99.3%	Vibrio injenensis
99.3%	Arcobacter canalis
99.3%	Arcobacter canalis
99.3%	Arcobacter canalis
99.3%	Arcobacter canalis
99.3%	Arcobacter canalis
99.3%	Arcobacter canalis
98.7%	Vicingus serpentipes
98.7%	Flavobacterium ardleyense
98.7%	Arcobacter lekithochrous
98.7%	Arcobacter lekithochrous
98.7%	Arcobacter lekithochrous
98.7%	Arcobacter lekithochrous
98.7%	Arcobacter lekithochrous
98.7%	Arcobacter lekithochrous
98.7%	Arcobacter lekithochrous
98.7%	Arcobacter lekithochrous
98.7%	Arcobacter lekithochrous
98.7%	Arcobacter lekithochrous
98.7%	Arcobacter lekithochrous
98.7%	Arcobacter lekithochrous
98.7%	Arcobacter lekithochrous
98.7%	Arcobacter lekithochrous
98.7%	Arcobacter lekithochrous
98.7%	Arcobacter lekithochrous
98.7%	Arcobacter lekithochrous
98.7%	Arcobacter lekithochrous
98.7%	Arcobacter lekithochrous
98.7%	Arcobacter lekithochrous
98.7%	Arcobacter lekithochrous
98.7%	Arcobacter lekithochrous
98.7%	Arcobacter lekithochrous
98.7%	Arcobacter lekithochrous
98.7%	Arcobacter lekithochrous
98.7%	Arcobacter lekithochrous
98.7%	Arcobacter lekithochrous
98.7%	Arcobacter lekithochrous
98.7%	Arcobacter lekithochrous
98.7%	Arcobacter lekithochrous
98.7%	Arcobacter lekithochrous
98.7%	Arcobacter lekithochrous
98.7%	Arcobacter lekithochrous
98.7%	Sphingomonas hengshuiensis
99.3%	Arcobacter lanthieri
98.7%	Arcobacter lanthieri
98.7%	Arcobacter lanthieri
98.7%	Arcobacter lanthieri
99.3%	Arcobacter lanthieri
99.3%	Arcobacter lanthieri
98.7%	Arcobacter lanthieri
98.7%	Arcobacter lanthieri
98.7%	Arcobacter lanthieri
98.7%	Arcobacter lanthieri
99.3%	Arcobacter lanthieri
98.7%	Arcobacter lanthieri
99.3%	Arcobacter lanthieri
98.7%	Arcobacter lanthieri
98.7%	Arcobacter lanthieri
98.7%	Arcobacter lanthieri
98.7%	Arcobacter lanthieri
98.7%	Arcobacter lanthieri
99.3%	Arcobacter lanthieri
98.7%	Arcobacter lanthieri
98.7%	Arcobacter lanthieri
98.7%	Arcobacter lanthieri
99.3%	Arcobacter lanthieri
99.3%	Arcobacter lanthieri
98.7%	Arcobacter lanthieri
98.7%	Arcobacter lanthieri
98.7%	Arcobacter lanthieri
98.7%	Arcobacter lanthieri
98.7%	Arcobacter lanthieri
99.3%	Arcobacter lanthieri
98.7%	Arcobacter lanthieri
98.7%	Arcobacter lanthieri
98.7%	Arcobacter lanthieri
98.7%	Arcobacter lanthieri
98.7%	Arcobacter lanthieri
98.7%	Arcobacter lanthieri
99.3%	Methyloversatilis discipulorum
98.7%	Arcobacter aquimarinus
98.7%	Arcobacter aquimarinus
98.7%	Arcobacter aquimarinus
98.7%	Arcobacter aquimarinus
99.3%	Sulfurimonas gotlandica
98.7%	Thiothrix unzii
98.7%	Thiothrix unzii
98.7%	Thiothrix unzii
98.7%	Thiothrix unzii
98.7%	Thiothrix nivea
98.7%	Thiothrix nivea
98.7%	Arcobacter trophiarum
99.3%	Georgfuchsia toluolica
98.7%	Sulfurospirillum carboxydovorans
99.3%	Bacteroides uniformis
99.3%	Fusibacter tunisiensis
99.3%	Fusibacter tunisiensis
98.7%	Desulfomicrobium baculatum
99.3%	Sulfurimonas autotrophica
99.3%	Sulfurimonas autotrophica
99.3%	Sulfurimonas autotrophica
98.7%	Marinifilum fragile
98.7%	Marinifilum fragile
98.7%	Marinifilum fragile
99.3%	Hydrogenovibrio marinus
99.3%	Hydrogenovibrio kuenenii
99.3%	Azovibrio restrictus
98.7%	Francisella salimarina
98.7%	Francisella salimarina
98.7%	Francisella salimarina
98.7%	Francisella salimarina
98.7%	Francisella salimarina
98.7%	Francisella salimarina
98.7%	Francisella salimarina
98.7%	Francisella salimarina
98.7%	Devosia marina
98.7%	Sulfurimonas crateris
98.7%	Sulfurimonas crateris
98.7%	Sulfurimonas crateris
98.7%	Sulfurimonas crateris
98.7%	Sulfurimonas crateris
98.7%	Sulfurimonas crateris
98.7%	Shewanella khirikhana
98.7%	Amnimonas aquatica
98.7%	Hahyoungchilella caricis
98.7%	Hahyoungchilella caricis
98.7%	Hahyoungchilella caricis
98.7%	Hahyoungchilella caricis
98.7%	Hahyoungchilella caricis
98.7%	Hahyoungchilella caricis
98.7%	Hahyoungchilella caricis
98.7%	Mesorhizobium denitrificans
98.7%	Mesorhizobium denitrificans
98.7%	Lysobacter spongiae
98.7%	Paracoccus jeotgali
98.7%	Pseudogemmobacter bohemicus
98.7%	Pseudogemmobacter bohemicus
98.7%	Pseudogemmobacter bohemicus
98.7%	Pseudogemmobacter bohemicus
98.7%	Pseudogemmobacter bohemicus
98.7%	Pseudogemmobacter bohemicus
98.7%	Pseudogemmobacter bohemicus
98.7%	Pseudogemmobacter bohemicus
98.7%	Pseudogemmobacter bohemicus
98.7%	Pseudogemmobacter bohemicus
98.7%	Pseudogemmobacter bohemicus
98.7%	Rhodobacter thermarum
98.7%	Vibrio injenensis
98.7%	Vibrio injenensis
98.7%	Vibrio injenensis
98.7%	Vibrio injenensis
98.7%	Vibrio injenensis
98.7%	Vibrio injenensis
98.7%	Vibrio injenensis
98.7%	Vibrio injenensis
98.7%	Vibrio injenensis
98.7%	Vibrio injenensis
98.7%	Vibrio injenensis
98.7%	Vibrio injenensis
98.7%	Vibrio injenensis
98.7%	Vibrio injenensis
98.7%	Vibrio injenensis
98.7%	Vibrio injenensis
98.7%	Vibrio injenensis
98.7%	Vibrio injenensis
98.7%	Vibrio injenensis
98.7%	Vibrio injenensis
98.7%	Vibrio injenensis
98.7%	Vibrio injenensis
98.7%	Vibrio injenensis
98.7%	Vibrio injenensis
98.7%	Vibrio injenensis
98.7%	Vibrio injenensis
98.7%	Vibrio injenensis
98.7%	Vibrio injenensis
98.7%	Vibrio injenensis
98.7%	Vibrio injenensis
98.7%	Vibrio injenensis
98.7%	Vibrio injenensis
98.7%	Vibrio injenensis
98.7%	Vibrio injenensis
98.7%	Vibrio injenensis
98.7%	Vibrio injenensis
98.7%	Vibrio injenensis
98.7%	Vibrio injenensis
98.7%	Vibrio injenensis
98.7%	Vibrio injenensis
98.7%	Pseudomonas chlororaphis
98.7%	Arcobacter canalis
98.7%	Arcobacter canalis
98.7%	Arcobacter canalis
98.7%	Arcobacter canalis
98.7%	Arcobacter canalis
98.7%	Arcobacter canalis
98.7%	Arcobacter canalis
98.7%	Arcobacter canalis
98.7%	Arcobacter canalis
98.7%	Arcobacter canalis
98.7%	Arcobacter canalis
98.7%	Arcobacter canalis
98.7%	Arcobacter canalis
98.7%	Arcobacter canalis
98.7%	Arcobacter canalis
98.7%	Arcobacter canalis
98.7%	Arcobacter canalis
98.7%	Orrella dioscoreae
98.7%	Orrella dioscoreae
98.7%	Halomonas nigrificans
98.7%	Halomonas nigrificans
98.7%	Halomonas nigrificans
98.7%	Halomonas nigrificans
98.7%	Halomonas nigrificans
98.7%	Halomonas nigrificans
98.7%	Halomonas nigrificans
98.7%	Halomonas nigrificans
98.7%	Halomonas nigrificans
98.7%	Halomonas nigrificans
98.7%	Halomonas nigrificans
98.7%	Halomonas nigrificans
98.7%	Nitrosopumilus ureiphilus
98.7%	Nitrosopumilus ureiphilus
98.7%	Nitrosopumilus ureiphilus
98.7%	Pectobacterium polaris
98.7%	Anaerotignum aminivorans
98.7%	Oceanospirillum sanctuarii
98.7%	Oceanospirillum sanctuarii
98.7%	Oceanospirillum sanctuarii
98.7%	Oceanospirillum sanctuarii
98.7%	Oceanospirillum sanctuarii
98.7%	Oceanospirillum sanctuarii
98.7%	Oceanospirillum sanctuarii
98.7%	Oceanospirillum sanctuarii
98.7%	Oceanospirillum sanctuarii
98.7%	Oceanospirillum sanctuarii
98.7%	Oceanospirillum sanctuarii
98.7%	Monaibacterium marinum
98.7%	Arcobacter lekithochrous
98.7%	Arcobacter lekithochrous
98.7%	Arcobacter lekithochrous
98.7%	Arcobacter lekithochrous
98.7%	Halodesulfovibrio spirochaetisodalis
98.7%	Devosia confluentis
98.7%	Pseudodesulfovibrio indicus
98.7%	Thiomicrorhabdus hydrogeniphila
98.7%	Thiomicrorhabdus hydrogeniphila
98.7%	Thiomicrorhabdus hydrogeniphila
98.7%	Thiomicrorhabdus hydrogeniphila
98.7%	Thiomicrorhabdus hydrogeniphila
98.7%	Thiomicrorhabdus hydrogeniphila
98.7%	Thiomicrorhabdus hydrogeniphila
98.7%	Marinobacterium zhoushanense
98.7%	Marinobacterium zhoushanense
98.7%	Corynebacterium pollutisoli
98.7%	Corynebacterium pollutisoli
98.7%	Corynebacterium pollutisoli
98.7%	Corynebacterium pollutisoli
98.7%	Corynebacterium pollutisoli
98.7%	Marinomonas atlantica
98.7%	Marinomonas atlantica
98.7%	Marinomonas atlantica
98.7%	Pseudoalteromonas amylolytica
98.7%	Pseudoalteromonas amylolytica
98.7%	Pseudoalteromonas amylolytica
98.7%	Pseudoalteromonas amylolytica
98.7%	Pseudoalteromonas amylolytica
98.7%	Pseudoalteromonas amylolytica
98.7%	Pseudoalteromonas amylolytica
98.7%	Pseudoalteromonas amylolytica
98.7%	Pseudoalteromonas amylolytica
98.7%	Pseudoalteromonas amylolytica
98.7%	Pseudoalteromonas amylolytica
98.7%	Pseudoalteromonas amylolytica
98.7%	Sulfurovum riftiae
98.7%	Sulfurovum riftiae
98.7%	Sulfurovum riftiae
98.7%	Sulfurovum riftiae
98.7%	Sulfurovum riftiae
98.7%	Sulfurovum riftiae
98.7%	Sulfurovum riftiae
98.7%	Sulfurovum riftiae
98.7%	Sulfurovum riftiae
98.7%	Sulfurovum riftiae
98.7%	Sulfurovum riftiae
98.7%	Sulfurovum riftiae
98.7%	Sulfurovum riftiae
98.7%	Sulfurovum riftiae
98.7%	Sulfurovum riftiae
98.7%	Sulfurovum riftiae
98.7%	Sulfurovum riftiae
98.7%	Sulfurovum riftiae
98.7%	Sulfurovum riftiae
98.7%	Sulfurovum riftiae
98.7%	Sulfurovum riftiae
98.7%	Sulfurovum riftiae
98.7%	Sulfurovum riftiae
98.7%	Sulfurovum riftiae
98.7%	Sulfurovum riftiae
98.7%	Sulfurovum riftiae
98.7%	Sulfurovum riftiae
98.7%	Sulfurovum riftiae
98.7%	Sulfurovum riftiae
98.7%	Sulfurovum riftiae
98.7%	Sulfurovum riftiae
98.7%	Sulfurovum riftiae
98.7%	Sulfurovum riftiae
98.7%	Sulfurovum riftiae
98.7%	Sulfurovum riftiae
98.7%	Sulfurovum riftiae
98.7%	Sulfurovum riftiae
98.7%	Sulfurovum riftiae
98.7%	Sulfurovum riftiae
98.7%	Sulfurovum riftiae
98.7%	Sulfurovum riftiae
98.7%	Sulfurovum riftiae
98.7%	Sulfurovum riftiae
98.7%	Sulfurovum riftiae
98.7%	Sulfurovum riftiae
98.7%	Sulfurovum riftiae
98.7%	Sulfurovum riftiae
98.7%	Sulfurovum riftiae
98.7%	Sulfurovum riftiae
98.7%	Sulfurovum riftiae
98.7%	Sulfurovum riftiae
98.7%	Sulfurovum riftiae
98.7%	Sulfurovum riftiae
98.7%	Sulfurovum riftiae
98.7%	Sulfurovum riftiae
98.7%	Alteromonas mediterranea
98.7%	Alteromonas mediterranea
98.7%	Alteromonas mediterranea
98.7%	Alteromonas mediterranea
98.7%	Alteromonas mediterranea
98.7%	Alteromonas mediterranea
98.7%	Haloimpatiens lingqiaonensis
98.7%	Haloimpatiens lingqiaonensis
98.7%	Clostridium vulturis
98.7%	Acidithiobacillus ferriphilus
98.7%	Bordetella tumulicola
98.7%	Hypnocyclicus thermotrophus
98.7%	Hypnocyclicus thermotrophus
98.7%	Hypnocyclicus thermotrophus
98.7%	Hypnocyclicus thermotrophus
98.7%	Hypnocyclicus thermotrophus
98.7%	Hypnocyclicus thermotrophus
98.7%	Hypnocyclicus thermotrophus
98.7%	Hypnocyclicus thermotrophus
98.7%	Ihubacter massiliensis
98.7%	Fusibacter fontis
98.7%	Fusibacter fontis
98.7%	Arcobacter lanthieri
98.7%	Arcobacter lanthieri
98.7%	Arcobacter lanthieri
98.7%	Arcobacter lanthieri
98.7%	Arcobacter lanthieri
98.7%	Arcobacter lanthieri
98.7%	Arcobacter lanthieri
98.7%	Arcobacter lanthieri
98.7%	Arcobacter lanthieri
98.7%	Arcobacter lanthieri
98.7%	Arcobacter lanthieri
98.7%	Arcobacter lanthieri
98.7%	Arcobacter aquimarinus
98.7%	Arcobacter ebronensis
98.7%	Arcobacter ebronensis
98.7%	Arcobacter ebronensis
98.7%	Arcobacter ebronensis
98.7%	Arcobacter ebronensis
98.7%	Arcobacter ebronensis
98.7%	Arcobacter ebronensis
98.7%	Arcobacter ebronensis
98.7%	Arcobacter ebronensis
98.7%	Arcobacter ebronensis
98.7%	Arcobacter ebronensis
98.7%	Arcobacter ebronensis
98.7%	Arcobacter ebronensis
98.7%	Arcobacter ebronensis
98.7%	Arcobacter ebronensis
98.7%	Arcobacter ebronensis
98.7%	Arcobacter ebronensis
98.7%	Arcobacter ebronensis
98.7%	Sunxiuqinia rutila
98.7%	Providencia thailandensis
98.7%	Providencia thailandensis
98.7%	Providencia thailandensis
98.7%	Vallitalea pronyensis
98.7%	Vallitalea pronyensis
98.7%	Vallitalea pronyensis
98.7%	Vallitalea pronyensis
98.7%	Vallitalea pronyensis
98.7%	Vallitalea pronyensis
98.7%	Vallitalea pronyensis
98.7%	Polynucleobacter acidiphobus
98.7%	Polynucleobacter acidiphobus
98.7%	Polynucleobacter acidiphobus
98.7%	Polynucleobacter acidiphobus
98.7%	Polynucleobacter acidiphobus
98.7%	Polynucleobacter acidiphobus
98.7%	Sulfurisoma sediminicola
98.7%	Sulfurisoma sediminicola
98.7%	Sulfurisoma sediminicola
98.7%	Sulfurisoma sediminicola
98.7%	Sulfurimonas gotlandica
98.7%	Sulfurimonas gotlandica
98.7%	Sulfurimonas gotlandica
98.7%	Sulfurimonas gotlandica
98.7%	Sulfurimonas gotlandica
98.7%	Sulfurimonas gotlandica
98.7%	Sulfurimonas gotlandica
98.7%	Sulfurimonas gotlandica
98.7%	Sulfurimonas gotlandica
98.7%	Sulfurimonas gotlandica
98.7%	Sulfurimonas gotlandica
98.7%	Sulfurimonas gotlandica
98.7%	Sulfurimonas gotlandica
98.7%	Sulfurimonas gotlandica
98.7%	Sulfurimonas gotlandica
98.7%	Sulfurimonas gotlandica
98.7%	Sulfurimonas gotlandica
98.7%	Sulfurimonas gotlandica
98.7%	Desulfuromonas acetoxidans
98.7%	Chlorobium ferrooxidans
98.7%	Chlorobium ferrooxidans
98.7%	Chlorobium ferrooxidans
98.7%	Chlorobium ferrooxidans
98.7%	Chlorobium ferrooxidans
98.7%	Chlorobium ferrooxidans
98.7%	Chlorobium ferrooxidans
98.7%	Chlorobium ferrooxidans
98.7%	Desulfobacula toluolica
98.7%	Desulfobacula toluolica
98.7%	Exiguobacterium himgiriensis
98.7%	Exiguobacterium himgiriensis
98.7%	Exiguobacterium himgiriensis
98.7%	Exiguobacterium himgiriensis
98.7%	Exiguobacterium himgiriensis
98.7%	Exiguobacterium himgiriensis
98.7%	Exiguobacterium himgiriensis
98.7%	Exiguobacterium himgiriensis
98.7%	Limnoraphis robusta
98.7%	Limnoraphis robusta
98.7%	Thiothrix unzii
98.7%	Thiothrix unzii
98.7%	Thiobacillus thioparus
98.7%	Fusobacterium mortiferum
98.7%	Annwoodia aquaesulis
98.7%	Annwoodia aquaesulis
98.7%	Annwoodia aquaesulis
98.7%	Annwoodia aquaesulis
98.7%	Annwoodia aquaesulis
98.7%	Annwoodia aquaesulis
98.7%	Annwoodia aquaesulis
98.7%	Annwoodia aquaesulis
98.7%	Annwoodia aquaesulis
98.7%	Annwoodia aquaesulis
98.7%	Annwoodia aquaesulis
98.7%	Annwoodia aquaesulis
98.7%	Annwoodia aquaesulis
98.7%	Annwoodia aquaesulis
98.7%	Annwoodia aquaesulis
98.7%	Annwoodia aquaesulis
98.7%	Annwoodia aquaesulis
98.7%	Annwoodia aquaesulis
98.7%	Gallaecimonas pentaromativorans
98.7%	Halodesulfovibrio aestuarii
98.7%	Pseudoscillatoria coralii
98.7%	Pseudoscillatoria coralii
98.7%	Pseudoscillatoria coralii
98.7%	Pseudoscillatoria coralii
98.7%	Pseudoscillatoria coralii
98.7%	Pseudoscillatoria coralii
98.7%	Pseudoscillatoria coralii
98.7%	Pseudoscillatoria coralii
98.7%	Pseudoscillatoria coralii
98.7%	Pseudoscillatoria coralii
98.7%	Pseudoscillatoria coralii
98.7%	Chlorobaculum macestae
98.7%	Chlorobaculum macestae
98.7%	Antarcticimonas flava
98.7%	Desulfotignum toluenicum
98.7%	Desulfotignum toluenicum
98.7%	Stappia conradae
98.7%	Psychrobacter muriicola
98.7%	Psychrobacter muriicola
98.7%	Psychrobacter muriicola
98.7%	Psychrobacter muriicola
98.7%	Psychrobacter muriicola
98.7%	Psychrobacter muriicola
98.7%	Psychrobacter muriicola
98.7%	Psychrobacter muriicola
98.7%	Psychrobacter muriicola
98.7%	Psychrobacter muriicola
98.7%	Nitrospira japonica
98.7%	Marinobacterium georgiense
98.7%	Marinobacterium georgiense
98.7%	Marinobacterium georgiense
98.7%	Marinobacterium georgiense
98.7%	Marinobacterium georgiense
98.7%	Marinobacterium georgiense
98.7%	Marinobacterium georgiense
98.7%	Oceanospirillum multiglobuliferum
98.7%	Oceanospirillum multiglobuliferum
98.7%	Oceanospirillum multiglobuliferum
98.7%	Oceanospirillum multiglobuliferum
98.7%	Oceanospirillum multiglobuliferum
98.7%	Oceanospirillum multiglobuliferum
98.7%	Oceanospirillum multiglobuliferum
98.7%	Oceanospirillum multiglobuliferum
98.7%	Oceanospirillum multiglobuliferum
98.7%	Oceanospirillum multiglobuliferum
98.7%	Oceanospirillum multiglobuliferum
98.7%	Clostridium butyricum
98.7%	Thioprofundum hispidum
98.7%	Thiothrix fructosivorans
98.7%	Thiothrix fructosivorans
98.7%	Arcobacter nitrofigilis
98.7%	Arcobacter nitrofigilis
98.7%	Arcobacter nitrofigilis
98.7%	Arcobacter nitrofigilis
98.7%	Arcobacter nitrofigilis
98.7%	Desulfovibrio salexigens
98.7%	Desulfovibrio salexigens
98.7%	Desulfocapsa sulfexigens
98.7%	Desulfocapsa sulfexigens
98.7%	Desulfocapsa sulfexigens
98.7%	Desulfocapsa sulfexigens
98.7%	Desulfocapsa sulfexigens
98.7%	Desulfocapsa sulfexigens
98.7%	Desulfocapsa sulfexigens
98.7%	Desulfocapsa sulfexigens
98.7%	Desulfocapsa sulfexigens
98.7%	Desulfocapsa sulfexigens
98.7%	Desulfocapsa sulfexigens
98.7%	Desulfocapsa sulfexigens
98.7%	Staphylococcus saprophyticus
98.7%	Staphylococcus saprophyticus
98.7%	Staphylococcus saprophyticus
98.7%	Staphylococcus saprophyticus
98.7%	Staphylococcus saprophyticus
98.7%	Staphylococcus saprophyticus
98.7%	Staphylococcus saprophyticus
98.7%	Staphylococcus saprophyticus
98.7%	Staphylococcus saprophyticus
98.7%	Veillonella parvula
98.7%	Paludibacter propionicigenes
98.7%	Paludibacter propionicigenes
98.7%	Paludibacter propionicigenes
98.7%	Paludibacter propionicigenes
98.7%	Paludibacter propionicigenes
98.7%	Paludibacter propionicigenes
98.7%	Paludibacter propionicigenes
98.7%	Paludibacter propionicigenes
98.7%	Paludibacter propionicigenes
98.7%	Paludibacter propionicigenes
98.7%	Paludibacter propionicigenes
98.7%	Paludibacter propionicigenes
98.7%	Sulfurimonas autotrophica
98.7%	Sulfurimonas autotrophica
98.7%	Sulfurimonas autotrophica
98.7%	Sulfurimonas autotrophica
98.7%	Sulfurimonas autotrophica
98.7%	Sulfurimonas autotrophica
98.7%	Sulfurimonas autotrophica
98.7%	Sulfurimonas autotrophica
98.7%	Sulfurimonas autotrophica
98.7%	Sulfurimonas autotrophica
98.7%	Sulfurimonas autotrophica
98.7%	Sulfurimonas autotrophica
98.7%	Sulfurimonas autotrophica
98.7%	Sulfurimonas autotrophica
98.7%	Sulfurimonas autotrophica
98.7%	Sulfurimonas autotrophica
98.7%	Sulfurimonas autotrophica
98.7%	Sulfurimonas autotrophica
98.7%	Sulfurimonas autotrophica
98.7%	Sulfurimonas autotrophica
98.7%	Sulfurimonas autotrophica
98.7%	Sulfurimonas autotrophica
98.7%	Sulfurimonas autotrophica
98.7%	Sulfurimonas autotrophica
98.7%	Sulfurimonas autotrophica
98.7%	Sulfurimonas autotrophica
98.7%	Sulfurimonas autotrophica
98.7%	Sulfurimonas autotrophica
98.7%	Sulfurimonas autotrophica
98.7%	Sulfurimonas autotrophica
98.7%	Sulfurimonas autotrophica
98.7%	Sulfurimonas autotrophica
98.7%	Sulfurimonas autotrophica
98.7%	Corynebacterium kroppenstedtii
98.7%	Sulfuricurvum kujiense
98.7%	Sulfuricurvum kujiense
98.7%	Sulfuricurvum kujiense
98.7%	Sulfuricurvum kujiense
98.7%	Sulfuricurvum kujiense
98.7%	Sulfuricurvum kujiense
98.7%	Sulfuricurvum kujiense
98.7%	Desulfotalea psychrophila
98.7%	Polymorphum gilvum
98.7%	Polymorphum gilvum
98.7%	Polymorphum gilvum
98.7%	Sulfurimonas denitrificans
98.7%	Sulfurimonas denitrificans
98.7%	Sulfurimonas denitrificans
98.7%	Sulfurimonas denitrificans
98.7%	Sulfurimonas denitrificans
98.7%	Sulfurimonas denitrificans
98.7%	Sulfurimonas denitrificans
98.7%	Sulfurimonas denitrificans
98.7%	Sulfurimonas denitrificans
98.7%	Sulfurimonas denitrificans
98.7%	Sulfurimonas denitrificans
98.7%	Sulfurimonas denitrificans
98.7%	Sulfurimonas denitrificans
98.7%	Sulfurimonas denitrificans
98.7%	Sulfurimonas denitrificans
98.7%	Desulfosarcina variabilis
98.7%	Desulfosarcina variabilis
98.7%	Desulfosarcina variabilis
98.7%	Marinifilum fragile
98.7%	Vibrio porteresiae
98.7%	Vibrio porteresiae
98.7%	Vibrio porteresiae
98.7%	Vibrio porteresiae
98.7%	Vibrio porteresiae
98.7%	Vibrio porteresiae
98.7%	Vibrio porteresiae
98.7%	Idiomarina sediminum
98.7%	Idiomarina sediminum
98.7%	Idiomarina sediminum
98.7%	Idiomarina sediminum
98.7%	Pelobacter seleniigenes
98.7%	Pelobacter seleniigenes
98.7%	Pelobacter seleniigenes
98.7%	Pelobacter seleniigenes
98.7%	Pelobacter seleniigenes
98.7%	Vibrio rhizosphaerae
98.7%	Vibrio rhizosphaerae
98.7%	Denitratisoma oestradiolicum
98.7%	Thorsellia anophelis
98.7%	Streptococcus anginosus
98.7%	Streptococcus anginosus
98.7%	Streptococcus anginosus
98.7%	Streptococcus anginosus
98.7%	Psychrobacter fulvigenes
98.7%	Sulfurimonas paralvinellae
98.7%	Sulfurimonas paralvinellae
98.7%	Sulfurimonas paralvinellae
98.7%	Sulfurimonas paralvinellae
98.7%	Sulfurimonas paralvinellae
98.7%	Sulfurimonas paralvinellae
98.7%	Sulfurimonas paralvinellae
98.7%	Sulfurimonas paralvinellae
98.7%	Sulfurimonas paralvinellae
98.7%	Sulfurimonas paralvinellae
98.7%	Sulfurimonas paralvinellae
98.7%	Sulfurimonas paralvinellae
98.7%	Sulfurimonas paralvinellae
98.7%	Sulfurimonas paralvinellae
98.7%	Sulfurimonas paralvinellae
98.7%	Sulfurimonas paralvinellae
98.7%	Sulfurimonas paralvinellae
98.7%	Sulfurimonas paralvinellae
98.7%	Sulfurimonas paralvinellae
98.7%	Sulfurimonas paralvinellae
98.7%	Sulfurimonas paralvinellae
98.7%	Sulfurimonas paralvinellae
98.7%	Planktothricoides raciborskii
98.7%	Planktothricoides raciborskii
98.7%	Planktothricoides raciborskii
98.7%	Planktothricoides raciborskii
98.7%	Planktothricoides raciborskii
98.7%	Planktothricoides raciborskii
98.7%	Planktothricoides raciborskii
98.7%	Planktothricoides raciborskii
98.7%	Planktothricoides raciborskii
98.7%	Planktothricoides raciborskii
98.7%	Planktothricoides raciborskii
98.7%	Planktothricoides raciborskii
98.7%	Planktothricoides raciborskii
98.7%	Planktothricoides raciborskii
98.7%	Planktothricoides raciborskii
98.7%	Planktothricoides raciborskii
98.7%	Planktothricoides raciborskii
98.7%	Planktothricoides raciborskii
98.7%	Planktothricoides raciborskii
98.7%	Planktothricoides raciborskii
98.7%	Planktothricoides raciborskii
98.7%	Algicola bacteriolytica
98.7%	Algicola bacteriolytica
98.7%	Algicola bacteriolytica
98.7%	Algicola bacteriolytica
98.7%	Algicola bacteriolytica
98.7%	Algicola bacteriolytica
98.7%	Algicola bacteriolytica
98.7%	Algicola bacteriolytica
98.7%	Algicola bacteriolytica
98.7%	Desulfocapsa thiozymogenes
98.7%	Desulfobulbus rhabdoformis
98.7%	Desulfobulbus rhabdoformis
98.7%	Desulfobulbus rhabdoformis
98.7%	Desulfobulbus rhabdoformis
98.7%	Desulfobulbus rhabdoformis
98.7%	Desulfobulbus rhabdoformis
98.7%	Prosthecochloris vibrioformis
98.7%	Hydrogenovibrio marinus
98.7%	Hydrogenovibrio marinus
98.7%	Hydrogenovibrio marinus
98.7%	Hydrogenovibrio marinus
98.7%	Hydrogenovibrio marinus
98.7%	Hydrogenovibrio marinus
98.7%	Hydrogenovibrio marinus
98.7%	Corynebacterium tuberculostearicum
98.7%	Corynebacterium tuberculostearicum
98.7%	Corynebacterium tuberculostearicum
98.7%	Corynebacterium tuberculostearicum
98.7%	Corynebacterium tuberculostearicum
98.7%	Corynebacterium tuberculostearicum
98.7%	Corynebacterium tuberculostearicum
98.7%	Corynebacterium tuberculostearicum
98.7%	Corynebacterium tuberculostearicum
98.7%	Corynebacterium tuberculostearicum
98.7%	Corynebacterium tuberculostearicum
98.7%	Corynebacterium tuberculostearicum
98.7%	Desulforhopalus singaporensis
98.7%	Hydrogenovibrio kuenenii
98.7%	Hydrogenovibrio kuenenii
98.7%	Desulfofustis glycolicus
98.7%	Desulfofustis glycolicus
98.7%	Desulfofustis glycolicus
98.7%	Desulfofustis glycolicus
98.7%	Desulfofustis glycolicus
98.7%	Desulfofustis glycolicus
98.7%	Desulfofustis glycolicus
98.7%	Desulfofustis glycolicus
98.7%	Desulfofustis glycolicus
98.7%	Desulfofustis glycolicus
98.7%	Desulfofustis glycolicus
98.7%	Desulfatibacillum alkenivorans
98.7%	Desulfatibacillum alkenivorans
98.7%	Desulfatibacillum alkenivorans
98.7%	Desulfatibacillum alkenivorans
98.7%	Desulfatibacillum alkenivorans
98.7%	Desulfatibacillum alkenivorans
98.7%	Desulfatibacillum alkenivorans
98.7%	Desulfovibrio bastinii
98.7%	Cetobacterium somerae
98.7%	Desulfovibrio dechloracetivorans
98.7%	Fusibacter paucivorans
98.7%	Fusibacter paucivorans
98.7%	Fusibacter paucivorans
98.7%	Fusibacter paucivorans
98.7%	Fusibacter paucivorans
98.7%	Fusibacter paucivorans
98.7%	Fusibacter paucivorans
98.7%	Fusibacter paucivorans
98.7%	Fusibacter paucivorans
98.7%	Fusibacter paucivorans
98.7%	Fusibacter paucivorans
98.7%	Marinobacterium stanieri
98.7%	Marinobacterium stanieri
98.7%	Vibrio injenensis
98.7%	Vibrio injenensis
98.7%	Vibrio injenensis
98.7%	Vibrio injenensis
98.7%	Vibrio injenensis
98.7%	Vibrio injenensis
98.7%	Vibrio injenensis
98.7%	Vibrio injenensis
98.7%	Vibrio injenensis
98.7%	Vibrio injenensis
98.7%	Vibrio injenensis
98.7%	Vibrio injenensis
98.7%	Vibrio injenensis
98.7%	Sulfurovum riftiae
98.7%	Sulfurovum riftiae
98.7%	Sulfurovum riftiae
98.7%	Sulfurovum riftiae
98.7%	Sulfurovum riftiae
98.7%	Sulfurovum riftiae
98.7%	Sulfurovum riftiae
98.7%	Sulfurovum riftiae
98.7%	Sulfurovum riftiae
98.7%	Sulfurovum riftiae
98.7%	Sulfurovum riftiae
98.7%	Arcobacter lanthieri
98.7%	Arcobacter ebronensis
98.7%	Arcobacter ebronensis
98.7%	Sulfurimonas gotlandica
98.7%	Sulfurimonas gotlandica
98.7%	Annwoodia aquaesulis
98.7%	Arcobacter nitrofigilis
98.7%	Paludibacter propionicigenes
98.7%	Paludibacter propionicigenes
98.7%	Paludibacter propionicigenes
98.7%	Paludibacter propionicigenes
98.7%	Sulfurimonas autotrophica
98.7%	Sulfurimonas autotrophica
98.7%	Sulfurimonas autotrophica
98.7%	Sulfurimonas autotrophica
98.7%	Sulfurimonas denitrificans
98.7%	Sulfurimonas denitrificans
98.7%	Sulfurimonas denitrificans
98.3%	Fusobacterium perfoetens
98.3%	Fusobacterium perfoetens
98.3%	Fusobacterium perfoetens
98.3%	Fusobacterium perfoetens
98.3%	Fusobacterium perfoetens
98.3%	Fusobacterium perfoetens
98.7%	Planktothricoides raciborskii
98.7%	Planktothricoides raciborskii
98.7%	Planktothricoides raciborskii
98.7%	Planktothricoides raciborskii
98.7%	Corynebacterium tuberculostearicum
98.7%	Corynebacterium tuberculostearicum
98.6%	Vibrio injenensis
98.6%	Arcobacter canalis
98.6%	Arcobacter canalis
98.6%	Arcobacter canalis
98.6%	Arcobacter canalis
98.6%	Arcobacter canalis
98.6%	Arcobacter canalis
98.6%	Arcobacter canalis
98.6%	Arcobacter canalis
98.6%	Arcobacter canalis
98.6%	Arcobacter canalis
98.0%	Flavobacterium ardleyense
98.0%	Arcobacter lekithochrous
98.0%	Arcobacter lekithochrous
98.0%	Arcobacter lekithochrous
98.0%	Arcobacter lekithochrous
98.0%	Arcobacter lekithochrous
98.0%	Arcobacter lekithochrous
98.0%	Arcobacter lekithochrous
98.0%	Arcobacter lekithochrous
98.0%	Arcobacter lekithochrous
98.0%	Arcobacter lekithochrous
98.0%	Arcobacter lekithochrous
98.0%	Arcobacter lekithochrous
98.0%	Arcobacter lekithochrous
98.0%	Arcobacter lekithochrous
98.0%	Arcobacter lekithochrous
98.0%	Arcobacter lekithochrous
98.0%	Arcobacter lekithochrous
98.0%	Arcobacter lekithochrous
98.0%	Arcobacter lekithochrous
98.0%	Arcobacter lekithochrous
98.0%	Arcobacter lekithochrous
98.0%	Arcobacter lekithochrous
98.0%	Arcobacter lekithochrous
98.0%	Arcobacter lekithochrous
98.0%	Arcobacter lekithochrous
98.0%	Arcobacter lekithochrous
98.0%	Arcobacter lekithochrous
98.0%	Arcobacter lekithochrous
98.0%	Arcobacter lekithochrous
98.0%	Arcobacter lekithochrous
98.0%	Arcobacter lekithochrous
98.0%	Arcobacter lekithochrous
98.0%	Arcobacter lekithochrous
98.0%	Arcobacter lekithochrous
98.0%	Arcobacter lekithochrous
98.0%	Arcobacter lekithochrous
98.0%	Arcobacter lekithochrous
98.0%	Arcobacter lekithochrous
98.0%	Arcobacter lekithochrous
98.0%	Arcobacter lekithochrous
98.0%	Arcobacter lekithochrous
98.0%	Arcobacter lekithochrous
98.0%	Arcobacter lekithochrous
98.0%	Arcobacter lekithochrous
98.0%	Arcobacter lekithochrous
98.0%	Arcobacter lekithochrous
98.0%	Arcobacter lekithochrous
98.0%	Arcobacter lekithochrous
98.0%	Arcobacter lekithochrous
98.0%	Arcobacter lekithochrous
98.0%	Arcobacter lekithochrous
98.0%	Arcobacter lekithochrous
98.0%	Arcobacter lekithochrous
98.0%	Arcobacter lekithochrous
98.0%	Arcobacter lekithochrous
98.0%	Arcobacter lekithochrous
98.0%	Arcobacter lekithochrous
98.0%	Arcobacter lekithochrous
98.0%	Arcobacter lekithochrous
98.0%	Arcobacter lekithochrous
98.0%	Arcobacter lekithochrous
98.0%	Arcobacter lekithochrous
98.0%	Arcobacter lekithochrous
98.0%	Arcobacter lekithochrous
98.0%	Arcobacter lekithochrous
98.0%	Arcobacter lekithochrous
98.0%	Arcobacter lekithochrous
98.0%	Arcobacter lekithochrous
98.0%	Arcobacter lekithochrous
98.0%	Arcobacter lekithochrous
98.0%	Arcobacter lekithochrous
98.0%	Arcobacter lekithochrous
98.0%	Arcobacter lekithochrous
98.0%	Arcobacter lekithochrous
98.0%	Arcobacter lekithochrous
98.0%	Arcobacter lekithochrous
98.0%	Arcobacter lekithochrous
98.0%	Arcobacter lekithochrous
98.0%	Arcobacter lekithochrous
98.0%	Arcobacter lekithochrous
98.0%	Arcobacter lekithochrous
98.0%	Arcobacter lekithochrous
98.0%	Arcobacter lekithochrous
98.0%	Arcobacter lekithochrous
98.0%	Arcobacter lekithochrous
98.0%	Arcobacter lekithochrous
98.0%	Arcobacter lekithochrous
98.0%	Arcobacter lekithochrous
98.0%	Arcobacter lekithochrous
98.0%	Arcobacter lekithochrous
98.0%	Arcobacter lekithochrous
98.0%	Arcobacter lekithochrous
98.0%	Arcobacter lekithochrous
98.0%	Arcobacter lekithochrous
98.0%	Arcobacter lekithochrous
98.0%	Arcobacter lekithochrous
98.0%	Arcobacter lekithochrous
98.0%	Arcobacter lekithochrous
98.0%	Arcobacter lekithochrous
98.0%	Arcobacter lekithochrous
98.0%	Arcobacter lekithochrous
98.0%	Arcobacter lekithochrous
98.0%	Arcobacter lekithochrous
98.0%	Arcobacter lekithochrous
98.0%	Arcobacter lekithochrous
98.0%	Arcobacter lekithochrous
98.0%	Arcobacter lekithochrous
98.0%	Arcobacter lekithochrous
98.0%	Arcobacter lekithochrous
98.0%	Arcobacter lekithochrous
98.0%	Arcobacter lekithochrous
98.0%	Arcobacter lekithochrous
98.0%	Arcobacter lekithochrous
98.0%	Arcobacter lekithochrous
98.0%	Arcobacter lekithochrous
98.0%	Arcobacter lekithochrous
98.0%	Arcobacter lekithochrous
98.0%	Arcobacter lekithochrous
98.0%	Arcobacter lekithochrous
98.0%	Arcobacter lekithochrous
98.0%	Sulfurovum riftiae
98.6%	Emergencia timonensis
98.0%	Arcobacter lanthieri
98.0%	Arcobacter lanthieri
98.6%	Arcobacter lanthieri
98.7%	Arcobacter lanthieri
98.0%	Arcobacter lanthieri
98.0%	Arcobacter lanthieri
98.0%	Arcobacter lanthieri
98.0%	Arcobacter lanthieri
98.6%	Arcobacter lanthieri
98.0%	Arcobacter lanthieri
98.0%	Arcobacter lanthieri
98.0%	Arcobacter lanthieri
98.0%	Arcobacter lanthieri
98.0%	Arcobacter lanthieri
98.6%	Arcobacter lanthieri
98.0%	Arcobacter lanthieri
98.6%	Arcobacter lanthieri
98.6%	Arcobacter lanthieri
98.0%	Arcobacter lanthieri
98.0%	Arcobacter lanthieri
98.0%	Arcobacter lanthieri
98.0%	Arcobacter lanthieri
98.0%	Arcobacter lanthieri
98.0%	Arcobacter lanthieri
98.0%	Arcobacter lanthieri
98.0%	Arcobacter lanthieri
98.0%	Arcobacter lanthieri
98.0%	Arcobacter lanthieri
98.0%	Arcobacter lanthieri
98.0%	Arcobacter lanthieri
98.0%	Arcobacter lanthieri
98.6%	Arcobacter lanthieri
98.0%	Arcobacter lanthieri
98.6%	Arcobacter lanthieri
98.6%	Arcobacter lanthieri
98.0%	Arcobacter lanthieri
98.0%	Arcobacter lanthieri
98.0%	Arcobacter lanthieri
98.0%	Arcobacter lanthieri
98.6%	Arcobacter lanthieri
98.0%	Arcobacter lanthieri
98.0%	Arcobacter lanthieri
98.6%	Arcobacter lanthieri
98.0%	Arcobacter lanthieri
98.0%	Arcobacter lanthieri
98.0%	Arcobacter lanthieri
98.6%	Arcobacter lanthieri
98.0%	Arcobacter lanthieri
98.6%	Arcobacter lanthieri
98.0%	Arcobacter lanthieri
98.0%	Arcobacter lanthieri
98.6%	Arcobacter lanthieri
98.6%	Arcobacter lanthieri
98.0%	Arcobacter lanthieri
98.0%	Arcobacter lanthieri
98.0%	Arcobacter lanthieri
98.6%	Arcobacter lanthieri
98.0%	Arcobacter lanthieri
98.0%	Arcobacter lanthieri
98.0%	Arcobacter lanthieri
98.0%	Arcobacter lanthieri
98.6%	Arcobacter lanthieri
98.0%	Arcobacter lanthieri
98.0%	Arcobacter lanthieri
98.6%	Arcobacter lanthieri
98.0%	Arcobacter lanthieri
98.6%	Arcobacter lanthieri
98.0%	Arcobacter lanthieri
98.6%	Arcobacter lanthieri
98.0%	Arcobacter lanthieri
98.6%	Arcobacter lanthieri
98.0%	Arcobacter lanthieri
98.7%	Arcobacter lanthieri
98.0%	Arcobacter lanthieri
98.0%	Arcobacter lanthieri
98.0%	Arcobacter lanthieri
98.6%	Arcobacter lanthieri
98.0%	Arcobacter lanthieri
98.6%	Arcobacter lanthieri
98.0%	Arcobacter lanthieri
98.0%	Arcobacter lanthieri
98.0%	Arcobacter lanthieri
98.0%	Arcobacter lanthieri
98.0%	Arcobacter lanthieri
98.6%	Arcobacter lanthieri
98.0%	Arcobacter lanthieri
98.0%	Arcobacter lanthieri
98.0%	Arcobacter lanthieri
98.0%	Arcobacter lanthieri
98.0%	Arcobacter lanthieri
98.0%	Arcobacter lanthieri
98.0%	Arcobacter lanthieri
98.6%	Arcobacter lanthieri
98.0%	Arcobacter lanthieri
98.0%	Arcobacter lanthieri
98.0%	Arcobacter lanthieri
98.0%	Arcobacter lanthieri
98.0%	Draconibacterium sediminis
98.0%	Arcobacter aquimarinus
98.0%	Arcobacter aquimarinus
98.0%	Arcobacter aquimarinus
98.0%	Arcobacter aquimarinus
98.0%	Arcobacter aquimarinus
98.0%	Arcobacter aquimarinus
98.0%	Arcobacter aquimarinus
98.0%	Arcobacter aquimarinus
98.0%	Arcobacter aquimarinus
98.0%	Arcobacter aquimarinus
98.6%	Arcobacter ebronensis
98.6%	Arcobacter ebronensis
98.0%	Erythrobacter lutimaris
98.6%	Sulfurimonas gotlandica
98.6%	Sulfurimonas gotlandica
98.6%	Sulfurimonas gotlandica
98.6%	Sulfurimonas gotlandica
98.6%	Sulfurimonas gotlandica
98.0%	Thiothrix unzii
98.0%	Arcobacter trophiarum
98.0%	Arcobacter trophiarum
98.0%	Arcobacter trophiarum
98.0%	Sulfurospirillum carboxydovorans
98.0%	Sulfurospirillum carboxydovorans
98.0%	Sulfurospirillum carboxydovorans
98.6%	Bacteroides uniformis
98.6%	Bacteroides uniformis
98.6%	Bacteroides uniformis
98.6%	Bacteroides uniformis
98.6%	Fusibacter tunisiensis
98.6%	Fusibacter tunisiensis
98.6%	Fusibacter tunisiensis
98.6%	Fusibacter tunisiensis
98.6%	Sulfurimonas autotrophica
98.6%	Sulfurimonas autotrophica
98.6%	Sulfurimonas autotrophica
98.6%	Sulfurimonas autotrophica
98.6%	Sulfurimonas autotrophica
98.6%	Sulfurimonas autotrophica
98.6%	Sulfurimonas autotrophica
98.6%	Sulfurimonas autotrophica
98.6%	Sulfurimonas autotrophica
98.6%	Sulfurimonas autotrophica
98.6%	Sulfurimonas denitrificans
98.6%	Sulfurimonas denitrificans
98.0%	Marinifilum fragile
98.0%	Marinifilum fragile
98.0%	Marinifilum fragile
98.0%	Vibrio rhizosphaerae
98.0%	Vibrio rhizosphaerae
98.6%	Sulfurimonas paralvinellae
98.6%	Hydrogenovibrio marinus
98.6%	Hydrogenovibrio marinus
98.6%	Hydrogenovibrio marinus
98.6%	Hydrogenovibrio marinus
98.6%	Hydrogenovibrio marinus
98.6%	Hydrogenovibrio kuenenii
98.6%	Hydrogenovibrio kuenenii
98.6%	Hydrogenovibrio kuenenii
98.6%	Azovibrio restrictus
98.6%	Azovibrio restrictus
98.6%	Azovibrio restrictus
98.6%	Azovibrio restrictus
98.6%	Azovibrio restrictus
98.6%	Azovibrio restrictus
98.0%	Francisella salimarina
98.0%	Francisella salimarina
98.0%	Francisella salimarina
98.0%	Francisella salimarina
98.0%	Francisella salimarina
98.0%	Sulfurimonas crateris
98.0%	Sulfurimonas crateris
98.0%	Sulfurimonas crateris
98.0%	Sulfurimonas crateris
98.0%	Sulfurimonas crateris
98.0%	Sulfurimonas crateris
98.0%	Sulfurimonas crateris
98.0%	Sulfurimonas crateris
98.0%	Sulfurimonas crateris
98.0%	Sulfurimonas crateris
98.0%	Sulfurimonas crateris
98.0%	Sulfurimonas crateris
98.0%	Sulfurimonas crateris
98.0%	Sulfurimonas crateris
98.0%	Sulfurimonas crateris
98.0%	Sulfurimonas crateris
98.0%	Sulfurimonas crateris
98.0%	Shewanella khirikhana
98.0%	Hahyoungchilella caricis
98.0%	Hahyoungchilella caricis
98.0%	Hahyoungchilella caricis
98.0%	Hahyoungchilella caricis
98.0%	Hahyoungchilella caricis
98.0%	Mesorhizobium denitrificans
98.0%	Paracoccus jeotgali
98.0%	Acinetobacter chinensis
98.0%	Pseudogemmobacter bohemicus
98.0%	Pseudogemmobacter bohemicus
98.0%	Pseudogemmobacter bohemicus
98.0%	Pseudogemmobacter bohemicus
98.0%	Pseudogemmobacter bohemicus
98.0%	Pseudogemmobacter bohemicus
98.0%	Vibrio profundi
98.0%	Rhodobacter thermarum
98.0%	Rhodobacter thermarum
98.0%	Rhodobacter thermarum
98.0%	Vibrio injenensis
98.0%	Vibrio injenensis
98.0%	Vibrio injenensis
98.0%	Vibrio injenensis
98.0%	Vibrio injenensis
98.0%	Vibrio injenensis
98.0%	Vibrio injenensis
98.0%	Vibrio injenensis
98.0%	Vibrio injenensis
98.0%	Vibrio injenensis
98.0%	Vibrio injenensis
98.0%	Vibrio injenensis
98.0%	Vibrio injenensis
98.0%	Vibrio injenensis
98.0%	Vibrio injenensis
98.0%	Vibrio injenensis
98.0%	Vibrio injenensis
98.0%	Vibrio injenensis
98.0%	Vibrio injenensis
98.0%	Vibrio injenensis
98.0%	Vibrio injenensis
98.0%	Vibrio injenensis
98.0%	Vibrio injenensis
98.0%	Vibrio injenensis
100.0%	Vibrio injenensis
98.0%	Vibrio injenensis
98.0%	Vibrio injenensis
98.0%	Vibrio injenensis
98.0%	Vibrio injenensis
98.0%	Vibrio injenensis
98.0%	Vibrio injenensis
98.0%	Vibrio injenensis
98.0%	Vibrio injenensis
98.0%	Vibrio injenensis
98.0%	Vibrio injenensis
98.0%	Vibrio injenensis
98.0%	Vibrio injenensis
98.0%	Vibrio injenensis
98.0%	Vibrio injenensis
98.0%	Vibrio injenensis
98.0%	Vibrio injenensis
98.0%	Vibrio injenensis
98.0%	Vibrio injenensis
98.0%	Vibrio injenensis
98.0%	Vibrio injenensis
98.0%	Vibrio injenensis
98.0%	Vibrio injenensis
98.0%	Vibrio injenensis
98.0%	Vibrio injenensis
98.0%	Vibrio injenensis
98.0%	Vibrio injenensis
98.0%	Vibrio injenensis
98.0%	Vibrio injenensis
98.0%	Vibrio injenensis
98.0%	Vibrio injenensis
98.0%	Vibrio injenensis
98.0%	Vibrio injenensis
98.0%	Vibrio injenensis
98.0%	Vibrio injenensis
98.0%	Vibrio injenensis
98.0%	Vibrio injenensis
98.0%	Vibrio injenensis
98.0%	Vibrio injenensis
98.0%	Vibrio injenensis
98.0%	Vibrio injenensis
98.0%	Vibrio injenensis
98.0%	Vibrio injenensis
98.0%	Vibrio injenensis
98.0%	Vibrio injenensis
98.0%	Vibrio injenensis
98.0%	Vibrio injenensis
98.0%	Vibrio injenensis
98.0%	Vibrio injenensis
98.0%	Arcobacter canalis
98.0%	Arcobacter canalis
98.0%	Arcobacter canalis
98.0%	Arcobacter canalis
98.0%	Arcobacter canalis
98.0%	Arcobacter canalis
98.0%	Arcobacter canalis
98.0%	Arcobacter canalis
98.0%	Arcobacter canalis
98.0%	Arcobacter canalis
98.0%	Arcobacter canalis
98.0%	Arcobacter canalis
98.0%	Arcobacter canalis
98.0%	Arcobacter canalis
98.0%	Arcobacter canalis
98.0%	Orrella dioscoreae
98.0%	Orrella dioscoreae
98.0%	Orrella dioscoreae
98.0%	Orrella dioscoreae
98.0%	Halomonas nigrificans
98.0%	Halomonas nigrificans
98.0%	Halomonas nigrificans
98.0%	Halomonas nigrificans
98.0%	Halomonas nigrificans
98.0%	Halomonas nigrificans
98.0%	Halomonas nigrificans
98.0%	Halomonas nigrificans
98.0%	Clostridium pabulibutyricum
98.0%	Nitrosopumilus ureiphilus
98.0%	Nitrosopumilus ureiphilus
98.0%	Nitrosopumilus ureiphilus
98.0%	Nitrosopumilus ureiphilus
98.0%	Nitrosopumilus ureiphilus
98.0%	Nitrosopumilus ureiphilus
98.0%	Nitrosopumilus ureiphilus
98.0%	Nitrosopumilus ureiphilus
98.0%	Marinomonas algicida
98.0%	Marinomonas algicida
98.0%	Marinomonas algicida
98.0%	Marinomonas algicida
98.0%	Oceanospirillum sanctuarii
98.0%	Oceanospirillum sanctuarii
98.0%	Oceanospirillum sanctuarii
98.0%	Oceanospirillum sanctuarii
98.0%	Oceanospirillum sanctuarii
98.0%	Oceanospirillum sanctuarii
98.0%	Oceanospirillum sanctuarii
98.0%	Oceanospirillum sanctuarii
98.0%	Parahaliea aestuarii
98.0%	Arcobacter lekithochrous
98.0%	Arcobacter lekithochrous
98.0%	Arcobacter lekithochrous
98.0%	Arcobacter lekithochrous
98.0%	Arcobacter lekithochrous
98.0%	Arcobacter lekithochrous
98.0%	Halodesulfovibrio spirochaetisodalis
98.0%	Rugosibacter aromaticivorans
98.0%	Falcatimonas natans
98.0%	Pseudodesulfovibrio indicus
98.0%	Thiomicrorhabdus hydrogeniphila
98.0%	Thiomicrorhabdus hydrogeniphila
98.0%	Thiomicrorhabdus hydrogeniphila
98.0%	Marinobacterium zhoushanense
98.0%	Marinobacterium zhoushanense
98.0%	Corynebacterium pollutisoli
98.0%	Corynebacterium pollutisoli
98.0%	Corynebacterium pollutisoli
98.0%	Marinomonas atlantica
98.0%	Marinomonas atlantica
98.0%	Marinomonas atlantica
98.0%	Marinomonas atlantica
98.0%	Pseudoalteromonas amylolytica
98.0%	Pseudoalteromonas amylolytica
98.0%	Pseudoalteromonas amylolytica
98.0%	Pseudoalteromonas amylolytica
98.0%	Pseudoalteromonas amylolytica
98.0%	Pseudoalteromonas amylolytica
98.0%	Pseudoalteromonas amylolytica
98.0%	Sulfurovum riftiae
98.0%	Sulfurovum riftiae
98.0%	Sulfurovum riftiae
98.0%	Sulfurovum riftiae
98.0%	Sulfurovum riftiae
98.0%	Sulfurovum riftiae
98.0%	Sulfurovum riftiae
98.0%	Sulfurovum riftiae
98.0%	Sulfurovum riftiae
98.0%	Sulfurovum riftiae
98.0%	Sulfurovum riftiae
98.0%	Sulfurovum riftiae
98.0%	Sulfurovum riftiae
98.0%	Sulfurovum riftiae
98.0%	Sulfurovum riftiae
98.0%	Sulfurovum riftiae
98.0%	Sulfurovum riftiae
98.0%	Sulfurovum riftiae
98.0%	Sulfurovum riftiae
98.0%	Sulfurovum riftiae
98.0%	Sulfurovum riftiae
98.0%	Sulfurovum riftiae
98.0%	Sulfurovum riftiae
98.0%	Sulfurovum riftiae
98.0%	Sulfurovum riftiae
98.0%	Sulfurovum riftiae
98.0%	Sulfurovum riftiae
98.0%	Sulfurovum riftiae
98.0%	Sulfurovum riftiae
98.0%	Sulfurovum riftiae
98.0%	Sulfurovum riftiae
98.0%	Sulfurovum riftiae
98.0%	Sulfurovum riftiae
98.0%	Sulfurovum riftiae
98.0%	Sulfurovum riftiae
98.0%	Sulfurovum riftiae
98.0%	Sulfurovum riftiae
98.0%	Sulfurovum riftiae
98.0%	Sulfurovum riftiae
98.0%	Sulfurovum riftiae
98.0%	Sulfurovum riftiae
98.0%	Sulfurovum riftiae
98.0%	Sulfurovum riftiae
98.0%	Sulfurovum riftiae
98.0%	Sulfurovum riftiae
98.0%	Sulfurovum riftiae
98.0%	Sulfurovum riftiae
98.0%	Sulfurovum riftiae
98.0%	Sulfurovum riftiae
98.0%	Sulfurovum riftiae
98.0%	Sulfurovum riftiae
98.0%	Sulfurovum riftiae
98.0%	Sulfurovum riftiae
98.0%	Sulfurovum riftiae
98.0%	Sulfurovum riftiae
98.0%	Sulfurovum riftiae
98.0%	Sulfurovum riftiae
98.0%	Sulfurovum riftiae
98.0%	Sulfurovum riftiae
98.0%	Sulfurovum riftiae
98.0%	Sulfurovum riftiae
98.0%	Sulfurovum riftiae
98.0%	Sulfurovum riftiae
98.0%	Sulfurovum riftiae
98.0%	Sulfurovum riftiae
98.0%	Sulfurovum riftiae
98.0%	Sulfurovum riftiae
98.0%	Sulfurovum riftiae
98.0%	Sulfurovum riftiae
98.0%	Sulfurovum riftiae
98.0%	Sulfurovum riftiae
98.0%	Sulfurovum riftiae
98.0%	Sulfurovum riftiae
98.0%	Sulfurovum riftiae
98.0%	Sulfurovum riftiae
98.0%	Sulfurovum riftiae
98.0%	Sulfurovum riftiae
98.0%	Sulfurovum riftiae
98.0%	Sulfurovum riftiae
98.0%	Sulfurovum riftiae
98.0%	Sulfurovum riftiae
98.0%	Sulfurovum riftiae
98.0%	Sulfurovum riftiae
98.0%	Sulfurovum riftiae
98.0%	Sulfurovum riftiae
98.0%	Sulfurovum riftiae
98.0%	Sulfurovum riftiae
98.0%	Sulfurovum riftiae
98.0%	Sulfurovum riftiae
98.0%	Sulfurovum riftiae
98.0%	Sulfurovum riftiae
98.0%	Sulfurovum riftiae
98.0%	Sulfurovum riftiae
98.0%	Sulfurovum riftiae
98.0%	Sulfurovum riftiae
98.0%	Sulfurovum riftiae
98.0%	Sulfurovum riftiae
98.0%	Sulfurovum riftiae
98.0%	Sulfurovum riftiae
98.0%	Sulfurovum riftiae
98.0%	Sulfurovum riftiae
98.0%	Sulfurovum riftiae
98.0%	Sulfurovum riftiae
98.0%	Sulfurovum riftiae
98.0%	Sulfurovum riftiae
98.0%	Sulfurovum riftiae
98.0%	Sulfurovum riftiae
98.0%	Sulfurovum riftiae
98.0%	Sulfurovum riftiae
98.0%	Sulfurovum riftiae
98.0%	Sulfurovum riftiae
98.0%	Sulfurovum riftiae
98.0%	Sulfurovum riftiae
98.0%	Sulfurovum riftiae
98.0%	Sulfurovum riftiae
98.0%	Sulfurovum riftiae
98.0%	Sulfurovum riftiae
98.0%	Sulfurovum riftiae
98.0%	Sulfurovum riftiae
98.0%	Sulfurovum riftiae
98.0%	Sulfurovum riftiae
98.0%	Sulfurovum riftiae
98.0%	Sulfurovum riftiae
98.0%	Sulfurovum riftiae
98.0%	Sulfurovum riftiae
98.0%	Sulfurovum riftiae
98.0%	Sulfurovum riftiae
98.0%	Sulfuriferula thiophila
98.0%	Sulfuriferula thiophila
98.0%	Alteromonas mediterranea
98.0%	Alteromonas mediterranea
98.0%	Alteromonas mediterranea
98.0%	Haloimpatiens lingqiaonensis
98.0%	Haloimpatiens lingqiaonensis
98.0%	Haloimpatiens lingqiaonensis
98.0%	Geosporobacter ferrireducens
98.0%	Clostridium vulturis
98.0%	Lachnoclostridium pacaense
98.0%	Anaerococcus nagyae
98.0%	Anaerococcus nagyae
98.0%	Helicobacter canicola
98.0%	Cutibacterium acnes
98.0%	Hypnocyclicus thermotrophus
98.0%	Hypnocyclicus thermotrophus
98.0%	Hypnocyclicus thermotrophus
98.0%	Hypnocyclicus thermotrophus
98.0%	Ihubacter massiliensis
98.0%	Ihubacter massiliensis
98.0%	Fusibacter fontis
98.0%	Cephalothrix komarekiana
98.0%	Cephalothrix komarekiana
98.0%	Cephalothrix komarekiana
98.0%	Cephalothrix komarekiana
98.0%	Cephalothrix komarekiana
98.0%	Cephalothrix komarekiana
98.0%	Arcobacter lanthieri
98.6%	Arcobacter lanthieri
98.6%	Arcobacter lanthieri
98.0%	Arcobacter lanthieri
98.0%	Arcobacter lanthieri
98.6%	Arcobacter lanthieri
98.0%	Arcobacter lanthieri
98.0%	Arcobacter lanthieri
98.0%	Arcobacter lanthieri
98.0%	Arcobacter lanthieri
98.6%	Arcobacter lanthieri
98.0%	Arcobacter lanthieri
98.0%	Arcobacter lanthieri
98.0%	Arcobacter lanthieri
98.0%	Arcobacter lanthieri
98.0%	Arcobacter lanthieri
98.0%	Arcobacter lanthieri
98.0%	Arcobacter lanthieri
98.0%	Arcobacter lanthieri
98.0%	Arcobacter lanthieri
98.0%	Arcobacter lanthieri
98.0%	Arcobacter lanthieri
98.0%	Arcobacter lanthieri
98.0%	Arcobacter ebronensis
98.0%	Arcobacter ebronensis
98.0%	Arcobacter ebronensis
98.0%	Arcobacter ebronensis
98.0%	Arcobacter ebronensis
98.0%	Arcobacter ebronensis
98.0%	Arcobacter ebronensis
98.0%	Arcobacter ebronensis
98.0%	Arcobacter ebronensis
98.0%	Arcobacter ebronensis
98.0%	Arcobacter ebronensis
98.0%	Arcobacter ebronensis
98.0%	Arcobacter ebronensis
98.0%	Arcobacter ebronensis
98.0%	Arcobacter ebronensis
98.0%	Arcobacter ebronensis
98.0%	Arcobacter ebronensis
98.0%	Arcobacter ebronensis
98.0%	Arcobacter ebronensis
98.0%	Arcobacter ebronensis
98.0%	Arcobacter ebronensis
98.0%	Arcobacter ebronensis
98.0%	Arcobacter ebronensis
98.0%	Arcobacter ebronensis
98.0%	Arcobacter ebronensis
98.0%	Arcobacter ebronensis
98.0%	Arcobacter ebronensis
98.0%	Arcobacter ebronensis
98.0%	Arcobacter ebronensis
98.0%	Arcobacter ebronensis
98.0%	Arcobacter ebronensis
98.0%	Arcobacter ebronensis
98.0%	Arcobacter ebronensis
98.0%	Arcobacter ebronensis
98.0%	Arcobacter ebronensis
98.0%	Arcobacter ebronensis
98.0%	Arcobacter ebronensis
98.0%	Arcobacter ebronensis
98.0%	Arcobacter ebronensis
98.0%	Arcobacter ebronensis
98.0%	Arcobacter ebronensis
98.0%	Arcobacter ebronensis
98.0%	Arcobacter ebronensis
98.0%	Arcobacter ebronensis
98.0%	Arcobacter ebronensis
98.0%	Arcobacter ebronensis
98.0%	Arcobacter ebronensis
98.0%	Arcobacter ebronensis
98.0%	Arcobacter ebronensis
98.0%	Arcobacter ebronensis
98.0%	Arcobacter ebronensis
98.0%	Arcobacter ebronensis
98.0%	Arcobacter ebronensis
98.0%	Arcobacter ebronensis
98.0%	Arcobacter ebronensis
98.0%	Arcobacter ebronensis
98.0%	Arcobacter ebronensis
98.0%	Arcobacter ebronensis
98.0%	Arcobacter ebronensis
98.0%	Arcobacter ebronensis
98.0%	Methanospirillum psychrodurum
98.0%	Providencia thailandensis
98.0%	Providencia thailandensis
98.0%	Vallitalea pronyensis
98.0%	Vallitalea pronyensis
98.0%	Vallitalea pronyensis
98.0%	Vallitalea pronyensis
98.0%	Polynucleobacter acidiphobus
98.0%	Polynucleobacter acidiphobus
98.0%	Polynucleobacter acidiphobus
98.0%	Polynucleobacter acidiphobus
98.0%	Polynucleobacter acidiphobus
98.0%	Polynucleobacter acidiphobus
98.0%	Polynucleobacter acidiphobus
98.0%	Polynucleobacter acidiphobus
98.0%	Polynucleobacter acidiphobus
98.0%	Sulfurisoma sediminicola
98.0%	Sulfurisoma sediminicola
98.0%	Sulfurisoma sediminicola
98.0%	Clostridium saccharobutylicum
98.0%	Sulfuricella denitrificans
98.0%	Sulfurimonas gotlandica
98.0%	Sulfurimonas gotlandica
98.0%	Sulfurimonas gotlandica
98.0%	Sulfurimonas gotlandica
98.0%	Sulfurimonas gotlandica
98.0%	Sulfurimonas gotlandica
98.0%	Sulfurimonas gotlandica
98.0%	Sulfurimonas gotlandica
98.0%	Sulfurimonas gotlandica
98.0%	Sulfurimonas gotlandica
98.0%	Sulfurimonas gotlandica
98.0%	Sulfurimonas gotlandica
98.0%	Sulfurimonas gotlandica
98.0%	Sulfurimonas gotlandica
98.0%	Sulfurimonas gotlandica
98.0%	Sulfurimonas gotlandica
98.0%	Sulfurimonas gotlandica
98.0%	Sulfurimonas gotlandica
98.0%	Sulfurimonas gotlandica
98.0%	Sulfurimonas gotlandica
98.0%	Sulfurimonas gotlandica
98.0%	Sulfurimonas gotlandica
98.0%	Sulfurimonas gotlandica
98.0%	Sulfurimonas gotlandica
98.0%	Sulfurimonas gotlandica
98.0%	Sulfurimonas gotlandica
98.0%	Sulfurimonas gotlandica
98.0%	Sulfurimonas gotlandica
98.0%	Sulfurimonas gotlandica
98.0%	Sulfurimonas gotlandica
98.0%	Sulfurimonas gotlandica
98.0%	Sulfurimonas gotlandica
98.0%	Sulfurimonas gotlandica
98.0%	Sulfurimonas gotlandica
98.0%	Sulfurimonas gotlandica
98.0%	Sulfurimonas gotlandica
98.0%	Sulfurimonas gotlandica
98.0%	Sulfurimonas gotlandica
98.0%	Sulfurimonas gotlandica
98.0%	Sulfurimonas gotlandica
98.0%	Sulfurimonas gotlandica
98.0%	Sulfurimonas gotlandica
98.0%	Sulfurimonas gotlandica
98.0%	Sulfurimonas gotlandica
98.0%	Sulfurimonas gotlandica
98.0%	Sulfurimonas gotlandica
98.0%	Sulfurimonas gotlandica
98.0%	Sulfurimonas gotlandica
98.0%	Sulfurimonas gotlandica
98.0%	Sulfurimonas gotlandica
98.0%	Sulfurimonas gotlandica
98.0%	Sulfurimonas gotlandica
98.0%	Sulfurimonas gotlandica
98.0%	Sulfurimonas gotlandica
98.0%	Sulfurimonas gotlandica
98.0%	Sulfurimonas gotlandica
98.0%	Sulfurimonas gotlandica
98.0%	Sulfurimonas gotlandica
98.0%	Sulfurimonas gotlandica
98.0%	Sulfurimonas gotlandica
98.0%	Sulfurimonas gotlandica
98.0%	Sulfurimonas gotlandica
98.0%	Sulfurimonas gotlandica
98.0%	Sulfurimonas gotlandica
98.0%	Sulfurimonas gotlandica
98.0%	Sulfurimonas gotlandica
98.0%	Sulfurimonas gotlandica
98.0%	Sulfurimonas gotlandica
98.0%	Sulfurimonas gotlandica
98.0%	Sulfurimonas gotlandica
98.0%	Sulfurimonas gotlandica
98.0%	Sulfurimonas gotlandica
98.0%	Sulfurimonas gotlandica
98.0%	Sulfurimonas gotlandica
98.0%	Sulfurimonas gotlandica
98.0%	Sulfurimonas gotlandica
98.0%	Sulfurimonas gotlandica
98.0%	Sulfurimonas gotlandica
98.0%	Sulfurimonas gotlandica
98.0%	Sulfurimonas gotlandica
98.0%	Sulfurimonas gotlandica
98.0%	Sulfurimonas gotlandica
98.0%	Sulfurimonas gotlandica
98.0%	Sulfurimonas gotlandica
98.0%	Sulfurimonas gotlandica
98.0%	Sulfurimonas gotlandica
98.0%	Sulfurimonas gotlandica
98.0%	Sulfurimonas gotlandica
98.0%	Sulfurimonas gotlandica
98.0%	Sulfurimonas gotlandica
98.0%	Sulfurimonas gotlandica
98.0%	Sulfurimonas gotlandica
98.0%	Sulfurimonas gotlandica
98.0%	Sulfurimonas gotlandica
98.0%	Sulfurimonas gotlandica
98.0%	Sulfurimonas gotlandica
98.0%	Desulfuromonas acetoxidans
98.0%	Chlorobium ferrooxidans
[truncated: 14,334 more rows]
