# Supplementary material for: Revealing the Microbiome of Four Different Thermal Springs in Turkey with Environmental DNA Metabarcoding
Source: Biology (Basel). 2022 Jun 30;11(7):998. doi: 10.3390/biology11070998 (PMC9311576; doi:10.3390/biology11070998)
Supplement: Supplementary file 1 [file biology-11-00998-s001.zip › Supplementary Table S3/515dr.uniq.csv]

% Pairwise Identity	Organism
100.0%	Arcobacter lekithochrous
100.0%	Arcobacter lanthieri
100.0%	Arcobacter aquimarinus
100.0%	Erythrobacter lutimaris
100.0%	Arcobacter butzleri
100.0%	Thiothrix unzii
100.0%	Thiothrix nivea
100.0%	Desulfomicrobium baculatum
100.0%	Francisella salimarina
100.0%	Shewanella khirikhana
100.0%	Amnimonas aquatica
100.0%	Hahyoungchilella caricis
100.0%	Mesorhizobium denitrificans
100.0%	Acinetobacter chinensis
100.0%	Pseudogemmobacter bohemicus
100.0%	Ferruginivarius sediminum
100.0%	Vibrio profundi
100.0%	Rhodobacter thermarum
100.0%	Vibrio injenensis
100.0%	Vibrio injenensis
100.0%	Vibrio injenensis
100.0%	Arcobacter canalis
100.0%	Arcobacter canalis
100.0%	Halomonas saliphila
100.0%	Orrella dioscoreae
100.0%	Halomonas nigrificans
100.0%	Pectobacterium polaris
100.0%	Xanthomonas nasturtii
100.0%	Oceanospirillum sanctuarii
100.0%	Oceanospirillum sanctuarii
100.0%	Falcatimonas natans
100.0%	Thiomicrorhabdus hydrogeniphila
100.0%	Corynebacterium pollutisoli
100.0%	Pseudoalteromonas amylolytica
100.0%	Pseudoalteromonas amylolytica
100.0%	Limnobacter humi
100.0%	Sulfurovum riftiae
100.0%	Jiulongibacter sediminis
100.0%	Alteromonas mediterranea
100.0%	Haloimpatiens lingqiaonensis
100.0%	Geosporobacter ferrireducens
100.0%	Hypnocyclicus thermotrophus
100.0%	Fusibacter fontis
100.0%	Arcobacter ebronensis
100.0%	Arcobacter ebronensis
100.0%	Vagococcus entomophilus
100.0%	Providencia thailandensis
100.0%	Vallitalea pronyensis
100.0%	Sulfurisoma sediminicola
100.0%	Clostridium saccharobutylicum
100.0%	Peptoclostridium acidaminophilum
100.0%	Desulfuromonas acetoxidans
100.0%	Exiguobacterium himgiriensis
100.0%	Exiguobacterium himgiriensis
100.0%	Thiothrix nivea
100.0%	Thiobacillus thioparus
100.0%	Annwoodia aquaesulis
100.0%	Spirochaeta isovalerica
100.0%	Pseudoscillatoria coralii
100.0%	Chlorobaculum macestae
100.0%	Georgfuchsia toluolica
100.0%	Psychrobacter muriicola
100.0%	Fusicatenibacter saccharivorans
100.0%	Marinobacterium georgiense
100.0%	Oceanospirillum multiglobuliferum
100.0%	Sulfurospirillum alkalitolerans
100.0%	Thalassolituus marinus
100.0%	Thiothrix fructosivorans
100.0%	Desulfovibrio salexigens
100.0%	Desulfocapsa sulfexigens
100.0%	Staphylococcus saprophyticus
100.0%	Veillonella parvula
100.0%	Paludibacter propionicigenes
100.0%	Sulfurimonas autotrophica
100.0%	Sulfurimonas autotrophica
100.0%	Sulfuricurvum kujiense
100.0%	Desulfosarcina variabilis
100.0%	Vibrio porteresiae
100.0%	Pelobacter seleniigenes
100.0%	Tepidicella xavieri
100.0%	Desulfovibrio psychrotolerans
100.0%	Proteocatella sphenisci
100.0%	Streptococcus anginosus
100.0%	Sulfurimonas paralvinellae
100.0%	Sulfurimonas paralvinellae
100.0%	Sulfurimonas paralvinellae
100.0%	Planktothricoides raciborskii
100.0%	Planktothricoides raciborskii
100.0%	Algicola bacteriolytica
100.0%	Desulfobulbus rhabdoformis
100.0%	Hydrogenovibrio marinus
100.0%	Corynebacterium tuberculostearicum
100.0%	Desulfofustis glycolicus
100.0%	Fusibacter paucivorans
100.0%	Tepidicella baoligensis
100.0%	Vibrio injenensis
100.0%	Halomonas nigrificans
100.0%	Arcobacter ebronensis
100.0%	Desulfocapsa sulfexigens
100.0%	Staphylococcus saprophyticus
100.0%	Pelobacter seleniigenes
100.0%	Planktothricoides raciborskii
99.3%	Erythrobacter suaedae
99.3%	Erythrobacter suaedae
99.3%	Erythrobacter suaedae
99.3%	Flavobacterium viscosus
99.3%	Winogradskyella algicola
100.0%	Arcobacter canalis
100.0%	Arcobacter canalis
99.3%	Flavobacterium ardleyense
99.3%	Flavobacterium ardleyense
99.3%	Massilia agri
99.3%	Arcobacter lekithochrous
99.3%	Arcobacter lekithochrous
99.3%	Arcobacter lekithochrous
99.3%	Arcobacter lekithochrous
99.3%	Arcobacter lekithochrous
99.3%	Arcobacter lekithochrous
99.3%	Arcobacter lekithochrous
99.3%	Arcobacter lekithochrous
99.3%	Arcobacter lekithochrous
99.3%	Arcobacter lekithochrous
99.3%	Arcobacter lekithochrous
99.3%	Arcobacter lekithochrous
99.3%	Arcobacter lekithochrous
99.3%	Arcobacter lekithochrous
99.3%	Arcobacter lekithochrous
99.3%	Arcobacter lekithochrous
99.3%	Arcobacter lekithochrous
99.3%	Arcobacter lekithochrous
99.3%	Flavobacterium luticocti
100.0%	Sulfurovum riftiae
100.0%	Sulfurovum riftiae
99.3%	Sphingomonas hengshuiensis
99.3%	Arcobacter lanthieri
100.0%	Arcobacter lanthieri
99.3%	Arcobacter lanthieri
99.3%	Arcobacter lanthieri
100.0%	Arcobacter lanthieri
99.3%	Arcobacter lanthieri
99.3%	Arcobacter lanthieri
99.3%	Arcobacter lanthieri
99.3%	Arcobacter lanthieri
99.3%	Lacinutrix undariae
99.3%	Draconibacterium sediminis
99.3%	Draconibacterium sediminis
99.3%	Arcobacter aquimarinus
99.3%	Arcobacter aquimarinus
99.3%	Arcobacter aquimarinus
99.3%	Arcobacter aquimarinus
99.3%	Arcobacter aquimarinus
100.0%	Arcobacter ebronensis
99.3%	Erythrobacter lutimaris
99.3%	Erythrobacter lutimaris
99.3%	Erythrobacter lutimaris
99.3%	Draconibacterium orientale
99.3%	Arcobacter butzleri
99.3%	Flavobacterium limnosediminis
99.3%	Thiothrix unzii
99.3%	Thiothrix unzii
99.3%	Thiothrix unzii
99.3%	Thiothrix nivea
99.3%	Thiothrix nivea
99.3%	Thiothrix nivea
99.3%	Thiothrix nivea
99.3%	Desulfobacter hydrogenophilus
99.3%	Pseudenhygromyxa salsuginis
100.0%	Fusibacter tunisiensis
99.3%	Bernardetia litoralis
99.3%	Desulfomicrobium baculatum
99.3%	Desulfomicrobium baculatum
99.3%	Desulfomicrobium baculatum
100.0%	Sulfurimonas autotrophica
99.3%	Geobacter pickeringii
99.3%	Geobacter psychrophilus
99.3%	Geobacter psychrophilus
100.0%	Desulfobulbus rhabdoformis
99.3%	Francisella salimarina
99.3%	Francisella salimarina
99.3%	Francisella salimarina
99.3%	Francisella salimarina
99.3%	Francisella salimarina
99.3%	Francisella salimarina
99.3%	Francisella salimarina
99.3%	Francisella salimarina
99.3%	Devosia marina
99.3%	Marinobacter changyiensis
99.3%	Marinobacter changyiensis
99.3%	Sulfurimonas crateris
99.3%	Sulfurimonas crateris
99.3%	Shewanella khirikhana
99.3%	Shewanella khirikhana
99.3%	Shewanella khirikhana
99.3%	Anaerococcus urinomassiliensis
99.3%	Luteimonas dalianensis
99.3%	Paenibacillus pinistramenti
99.3%	Ornithinimicrobium panacihumi
99.3%	Streptococcus periodonticum
99.3%	Streptococcus periodonticum
99.3%	Streptococcus periodonticum
99.3%	Streptococcus koreensis
99.3%	Hahyoungchilella caricis
99.3%	Hahyoungchilella caricis
99.3%	Hahyoungchilella caricis
99.3%	Hahyoungchilella caricis
99.3%	Hahyoungchilella caricis
99.3%	Hahyoungchilella caricis
99.3%	Hahyoungchilella caricis
99.3%	Hahyoungchilella caricis
99.3%	Hahyoungchilella caricis
99.3%	Mesorhizobium denitrificans
99.3%	Lysobacter spongiae
99.3%	Lysobacter spongiae
99.3%	Lysobacter spongiae
99.3%	Acinetobacter chinensis
99.3%	Acinetobacter chinensis
99.3%	Acinetobacter chinensis
99.3%	Pseudogemmobacter bohemicus
99.3%	Pseudogemmobacter bohemicus
99.3%	Pseudogemmobacter bohemicus
99.3%	Pseudogemmobacter bohemicus
99.3%	Pseudogemmobacter bohemicus
99.3%	Pseudogemmobacter bohemicus
99.3%	Pseudogemmobacter bohemicus
99.3%	Pseudogemmobacter bohemicus
99.3%	Pseudogemmobacter bohemicus
99.3%	Pseudogemmobacter bohemicus
99.3%	Pseudofrancisella aestuarii
99.3%	Pseudofrancisella aestuarii
99.3%	Pseudofrancisella aestuarii
99.3%	Rhodobacter thermarum
99.3%	Rhodobacter thermarum
99.3%	Rhodobacter thermarum
99.3%	Rhodobacter thermarum
99.3%	Rhodobacter thermarum
99.3%	Acidovorax monticola
99.3%	Ponticaulis profundi
99.3%	Ponticaulis profundi
99.3%	Thauera sinica
99.3%	Vibrio injenensis
99.3%	Vibrio injenensis
99.3%	Vibrio injenensis
99.3%	Vibrio injenensis
99.3%	Vibrio injenensis
99.3%	Vibrio injenensis
99.3%	Vibrio injenensis
99.3%	Vibrio injenensis
99.3%	Vibrio injenensis
100.0%	Vibrio injenensis
99.3%	Vibrio injenensis
99.3%	Vibrio injenensis
99.3%	Vibrio injenensis
99.3%	Vibrio injenensis
99.3%	Vibrio injenensis
99.3%	Vibrio injenensis
99.3%	Vibrio injenensis
99.3%	Vibrio injenensis
99.3%	Vibrio injenensis
99.3%	Vibrio injenensis
99.3%	Vibrio injenensis
99.3%	Vibrio injenensis
99.3%	Vibrio injenensis
99.3%	Vibrio injenensis
99.3%	Vibrio injenensis
99.3%	Vibrio injenensis
99.3%	Vibrio injenensis
99.3%	Vibrio injenensis
99.3%	Vibrio injenensis
99.3%	Vibrio injenensis
99.3%	Vibrio injenensis
99.3%	Vibrio injenensis
99.3%	Vibrio injenensis
99.3%	Vibrio injenensis
99.3%	Vibrio injenensis
99.3%	Vibrio injenensis
99.3%	Vibrio injenensis
99.3%	Vibrio injenensis
99.3%	Vibrio injenensis
99.3%	Vibrio injenensis
99.3%	Vibrio injenensis
99.3%	Vibrio injenensis
99.3%	Vibrio injenensis
99.3%	Vibrio injenensis
99.3%	Vibrio injenensis
99.3%	Vibrio injenensis
99.3%	Vibrio injenensis
99.3%	Vibrio injenensis
99.3%	Vibrio injenensis
99.3%	Vibrio injenensis
99.3%	Vibrio injenensis
99.3%	Vibrio injenensis
99.3%	Vibrio injenensis
99.3%	Vibrio injenensis
99.3%	Vibrio injenensis
99.3%	Vibrio injenensis
99.3%	Vibrio injenensis
99.3%	Vibrio injenensis
99.3%	Vibrio injenensis
99.3%	Vibrio injenensis
99.3%	Vibrio injenensis
99.3%	Vibrio injenensis
99.3%	Pseudomonas chlororaphis
99.3%	Pseudomonas chlororaphis
99.3%	Pseudomonas chlororaphis
99.3%	Pseudomonas chlororaphis
99.3%	Arcobacter canalis
99.3%	Arcobacter canalis
99.3%	Arcobacter canalis
99.3%	Arcobacter canalis
99.3%	Arcobacter canalis
99.3%	Arcobacter canalis
99.3%	Arcobacter canalis
99.3%	Arcobacter canalis
99.3%	Arcobacter canalis
99.3%	Arcobacter canalis
99.3%	Arcobacter canalis
99.3%	Arcobacter canalis
99.3%	Arcobacter canalis
99.3%	Arcobacter canalis
99.3%	Arcobacter canalis
99.3%	Arcobacter canalis
99.3%	Arcobacter canalis
99.3%	Arcobacter canalis
99.3%	Arcobacter canalis
99.3%	Arcobacter canalis
99.3%	Halomonas saliphila
99.3%	Orrella dioscoreae
99.3%	Orrella dioscoreae
99.3%	Orrella dioscoreae
99.3%	Orrella dioscoreae
99.3%	Orrella dioscoreae
99.3%	Orrella dioscoreae
99.3%	Orrella dioscoreae
99.3%	Alteromonas oceani
99.3%	Halomonas nigrificans
99.3%	Halomonas nigrificans
99.3%	Halomonas nigrificans
99.3%	Halomonas nigrificans
99.3%	Halomonas nigrificans
99.3%	Halomonas nigrificans
99.3%	Halomonas nigrificans
99.3%	Halomonas nigrificans
99.3%	Halomonas nigrificans
99.3%	Halomonas nigrificans
99.3%	Halomonas nigrificans
99.3%	Halomonas nigrificans
99.3%	Halomonas nigrificans
99.3%	Halomonas nigrificans
99.3%	Halomonas nigrificans
99.3%	Halomonas nigrificans
99.3%	Mangrovitalea sediminis
99.3%	Rhodosalinus sediminis
99.3%	Clostridium pabulibutyricum
99.3%	Nitrosopumilus ureiphilus
99.3%	Nitrosopumilus ureiphilus
99.3%	Nitrosopumilus ureiphilus
99.3%	Nitrosopumilus ureiphilus
99.3%	Nitrosopumilus ureiphilus
99.3%	Nitrosopumilus ureiphilus
99.3%	Phenylobacterium deserti
99.3%	Pectobacterium polaris
99.3%	Anaerotignum aminivorans
99.3%	Flavobacterium ardleyense
99.3%	Oceanospirillum sanctuarii
99.3%	Oceanospirillum sanctuarii
99.3%	Oceanospirillum sanctuarii
99.3%	Oceanospirillum sanctuarii
99.3%	Oceanospirillum sanctuarii
99.3%	Oceanospirillum sanctuarii
99.3%	Oceanospirillum sanctuarii
99.3%	Oceanospirillum sanctuarii
99.3%	Oceanospirillum sanctuarii
99.3%	Oceanospirillum sanctuarii
99.3%	Oceanospirillum sanctuarii
99.3%	Oceanospirillum sanctuarii
99.3%	Oceanospirillum sanctuarii
99.3%	Oceanospirillum sanctuarii
99.3%	Leuconostoc mesenteroides
99.3%	Rodentibacter trehalosifermentans
99.3%	Paracandidimonas soli
99.3%	Arcobacter lekithochrous
99.3%	Arcobacter lekithochrous
99.3%	Arcobacter lekithochrous
99.3%	Defluviitalea raffinosedens
99.3%	Defluviitalea raffinosedens
99.3%	Nocardioides cavernae
99.3%	Halodesulfovibrio spirochaetisodalis
99.3%	Halodesulfovibrio spirochaetisodalis
99.3%	Falcatimonas natans
99.3%	Falcatimonas natans
99.3%	Devosia confluentis
99.3%	Pseudodesulfovibrio indicus
99.3%	Pseudodesulfovibrio indicus
99.3%	Pseudodesulfovibrio indicus
99.3%	Harryflintia acetispora
99.3%	Harryflintia acetispora
99.3%	Thiomicrorhabdus hydrogeniphila
99.3%	Thiomicrorhabdus hydrogeniphila
99.3%	Thiomicrorhabdus hydrogeniphila
99.3%	Thiomicrorhabdus hydrogeniphila
99.3%	Thiomicrorhabdus hydrogeniphila
99.3%	Thiomicrorhabdus hydrogeniphila
99.3%	Marinobacterium zhoushanense
99.3%	Marinobacterium zhoushanense
99.3%	Marinobacterium zhoushanense
99.3%	Corynebacterium pollutisoli
99.3%	Corynebacterium pollutisoli
99.3%	Corynebacterium pollutisoli
99.3%	Corynebacterium pollutisoli
99.3%	Corynebacterium pollutisoli
99.3%	Corynebacterium pollutisoli
99.3%	Corynebacterium pollutisoli
99.3%	Marinomonas atlantica
99.3%	Marinomonas atlantica
99.3%	Marinomonas atlantica
99.3%	Marinomonas atlantica
99.3%	Marinomonas atlantica
99.3%	Marinomonas atlantica
99.3%	Lawsonella clevelandensis
99.3%	Lawsonella clevelandensis
99.3%	Rheinheimera gaetbuli
99.3%	Rheinheimera gaetbuli
100.0%	Pseudoalteromonas amylolytica
99.3%	Pseudoalteromonas amylolytica
99.3%	Pseudoalteromonas amylolytica
99.3%	Pseudoalteromonas amylolytica
99.3%	Pseudoalteromonas amylolytica
99.3%	Pseudoalteromonas amylolytica
99.3%	Pseudoalteromonas amylolytica
99.3%	Pseudoalteromonas amylolytica
99.3%	Pseudoalteromonas amylolytica
99.3%	Pseudoalteromonas amylolytica
99.3%	Pseudoalteromonas amylolytica
99.3%	Pseudoalteromonas amylolytica
99.3%	Pseudoalteromonas amylolytica
99.3%	Pseudoalteromonas amylolytica
99.3%	Pseudoalteromonas amylolytica
99.3%	Pseudoalteromonas amylolytica
99.3%	Gilliamella intestini
99.3%	Fulvivirga lutimaris
99.3%	Sulfurovum riftiae
99.3%	Sulfurovum riftiae
99.3%	Sulfurovum riftiae
99.3%	Sulfurovum riftiae
99.3%	Sulfurovum riftiae
99.3%	Sulfurovum riftiae
99.3%	Sulfurovum riftiae
99.3%	Sulfurovum riftiae
99.3%	Sulfurovum riftiae
99.3%	Sulfurovum riftiae
99.3%	Sulfurovum riftiae
99.3%	Sulfurovum riftiae
99.3%	Sulfurovum riftiae
99.3%	Sulfurovum riftiae
99.3%	Sulfurovum riftiae
99.3%	Sulfurovum riftiae
99.3%	Sulfurovum riftiae
99.3%	Sulfurovum riftiae
99.3%	Sulfurovum riftiae
99.3%	Sulfurovum riftiae
99.3%	Sulfurovum riftiae
99.3%	Sulfurovum riftiae
99.3%	Sulfurovum riftiae
99.3%	Sulfurovum riftiae
99.3%	Sulfurovum riftiae
99.3%	Sulfurovum riftiae
99.3%	Sulfurovum riftiae
99.3%	Sulfurovum riftiae
99.3%	Sulfurovum riftiae
99.3%	Sulfurovum riftiae
99.3%	Sulfurovum riftiae
99.3%	Sulfurovum riftiae
99.3%	Sulfurovum riftiae
99.3%	Sulfurovum riftiae
99.3%	Sulfurovum riftiae
99.3%	Sulfurovum riftiae
99.3%	Sulfurovum riftiae
99.3%	Sulfurovum riftiae
99.3%	Sulfurovum riftiae
99.3%	Sulfurovum riftiae
99.3%	Sulfurovum riftiae
99.3%	Sulfurovum riftiae
99.3%	Sulfurovum riftiae
99.3%	Sulfurovum riftiae
99.3%	Sulfurovum riftiae
99.3%	Sulfurovum riftiae
99.3%	Sulfurovum riftiae
99.3%	Sulfurovum riftiae
99.3%	Sulfuriferula thiophila
99.3%	Pistricoccus aurantiacus
99.3%	Ornithinicoccus halotolerans
99.3%	Alteromonas mediterranea
99.3%	Alteromonas mediterranea
99.3%	Alteromonas mediterranea
99.3%	Haloimpatiens lingqiaonensis
99.3%	Haloimpatiens lingqiaonensis
99.3%	Haloimpatiens lingqiaonensis
99.3%	Haloimpatiens lingqiaonensis
99.3%	Haloimpatiens lingqiaonensis
99.3%	Haloimpatiens lingqiaonensis
99.3%	Marinomonas profundimaris
99.3%	Sulfuricaulis limicola
99.3%	Acidithiobacillus ferriphilus
99.3%	Acidithiobacillus ferriphilus
99.3%	Intestinibacillus massiliensis
99.3%	Anaerococcus nagyae
99.3%	Anaerococcus nagyae
99.3%	Stenotrophobacter namibiensis
99.3%	Bordetella tumulicola
99.3%	Bordetella tumulicola
99.3%	Lacimonas salitolerans
99.3%	Hypnocyclicus thermotrophus
99.3%	Hypnocyclicus thermotrophus
99.3%	Hypnocyclicus thermotrophus
99.3%	Hypnocyclicus thermotrophus
99.3%	Hypnocyclicus thermotrophus
99.3%	Georgenia subflava
99.3%	Ihubacter massiliensis
99.3%	Ihubacter massiliensis
99.3%	Ihubacter massiliensis
99.3%	Negativicoccus massiliensis
99.3%	Fusibacter fontis
99.3%	Fusibacter fontis
99.3%	Fusibacter fontis
99.3%	Fusibacter fontis
99.3%	Arcobacter lanthieri
99.3%	Arcobacter lanthieri
99.3%	Arcobacter aquimarinus
99.3%	Arcobacter aquimarinus
99.3%	Arcobacter ebronensis
99.3%	Arcobacter ebronensis
99.3%	Arcobacter ebronensis
99.3%	Arcobacter ebronensis
99.3%	Arcobacter ebronensis
99.3%	Arcobacter ebronensis
99.3%	Arcobacter ebronensis
99.3%	Arcobacter ebronensis
99.3%	Arcobacter ebronensis
99.3%	Arcobacter ebronensis
99.3%	Arcobacter ebronensis
99.3%	Arcobacter ebronensis
99.3%	Arcobacter ebronensis
99.3%	Arcobacter ebronensis
99.3%	Arcobacter ebronensis
99.3%	Paraburkholderia susongensis
99.3%	Youngimonas vesicularis
99.3%	Sunxiuqinia rutila
99.3%	Methylomonas lenta
99.3%	Methanospirillum psychrodurum
99.3%	Gemella taiwanensis
99.3%	Halomonas socia
99.3%	Chryseobacterium carnis
99.3%	Providencia thailandensis
99.3%	Providencia thailandensis
99.3%	Providencia thailandensis
99.3%	Providencia thailandensis
99.3%	Providencia thailandensis
99.3%	Providencia thailandensis
99.3%	Vallitalea pronyensis
99.3%	Vallitalea pronyensis
99.3%	Vallitalea pronyensis
99.3%	Vallitalea pronyensis
99.3%	Vallitalea pronyensis
99.3%	Vallitalea pronyensis
99.3%	Methyloversatilis thermotolerans
99.3%	Polynucleobacter acidiphobus
99.3%	Sulfurisoma sediminicola
99.3%	Sulfurisoma sediminicola
99.3%	Sulfurisoma sediminicola
99.3%	Sulfurisoma sediminicola
99.3%	Sulfurisoma sediminicola
99.3%	Clostridium saccharobutylicum
99.3%	Peptoclostridium acidaminophilum
99.3%	Clostridium perfringens
99.3%	Clostridium perfringens
99.3%	Clostridium perfringens
99.3%	Clostridium perfringens
99.3%	Sulfuricella denitrificans
99.3%	Sulfurimonas gotlandica
99.3%	Congregibacter litoralis
99.3%	Congregibacter litoralis
99.3%	Congregibacter litoralis
99.3%	Desulfuromonas acetoxidans
99.3%	Desulfuromonas acetoxidans
99.3%	Desulfuromonas acetoxidans
99.3%	Desulfuromonas acetoxidans
99.3%	Chlorobium ferrooxidans
99.3%	Chlorobium ferrooxidans
99.3%	Chlorobium ferrooxidans
99.3%	Chlorobium ferrooxidans
99.3%	Chlorobium ferrooxidans
99.3%	Chlorobium ferrooxidans
99.3%	Chlorobium ferrooxidans
99.3%	Chlorobium ferrooxidans
99.3%	Cellulosilyticum lentocellum
99.3%	Desulfobacula toluolica
99.3%	Desulfobacula toluolica
99.3%	Exiguobacterium himgiriensis
99.3%	Exiguobacterium himgiriensis
99.3%	Exiguobacterium himgiriensis
99.3%	Exiguobacterium himgiriensis
99.3%	Exiguobacterium himgiriensis
99.3%	Exiguobacterium himgiriensis
99.3%	Exiguobacterium himgiriensis
99.3%	Exiguobacterium himgiriensis
99.3%	Exiguobacterium himgiriensis
99.3%	Exiguobacterium himgiriensis
99.3%	Exiguobacterium himgiriensis
99.3%	Exiguobacterium himgiriensis
99.3%	Limnoraphis robusta
99.3%	Thiothrix unzii
99.3%	Thiothrix unzii
99.3%	Thiothrix nivea
99.3%	Thiothrix nivea
99.3%	Thiothrix nivea
99.3%	Thiobacillus thioparus
99.3%	Thiobacillus thioparus
99.3%	Fusobacterium mortiferum
99.3%	Annwoodia aquaesulis
99.3%	Annwoodia aquaesulis
99.3%	Annwoodia aquaesulis
99.3%	Annwoodia aquaesulis
99.3%	Annwoodia aquaesulis
99.3%	Annwoodia aquaesulis
99.3%	Annwoodia aquaesulis
99.3%	Annwoodia aquaesulis
99.3%	Annwoodia aquaesulis
99.3%	Annwoodia aquaesulis
99.3%	Annwoodia aquaesulis
99.3%	Annwoodia aquaesulis
99.3%	Annwoodia aquaesulis
99.3%	Annwoodia aquaesulis
99.3%	Annwoodia aquaesulis
99.3%	Annwoodia aquaesulis
99.3%	Annwoodia aquaesulis
99.3%	Annwoodia aquaesulis
99.3%	Annwoodia aquaesulis
99.3%	Annwoodia aquaesulis
99.3%	Halodesulfovibrio aestuarii
99.3%	Pseudoscillatoria coralii
99.3%	Pseudoscillatoria coralii
99.3%	Pseudoscillatoria coralii
99.3%	Pseudoscillatoria coralii
99.3%	Pseudoscillatoria coralii
99.3%	Pseudoscillatoria coralii
99.3%	Pseudoscillatoria coralii
99.3%	Pseudoscillatoria coralii
99.3%	Pseudoscillatoria coralii
99.3%	Pseudoscillatoria coralii
99.3%	Chlorobaculum macestae
99.3%	Chlorobaculum macestae
99.3%	Chlorobaculum macestae
99.3%	Chlorobaculum macestae
99.3%	Chlorobaculum macestae
99.3%	Chlorobaculum macestae
99.3%	Chlorobaculum macestae
99.3%	Antarcticimonas flava
99.3%	Antarcticimonas flava
99.3%	Antarcticimonas flava
99.3%	Desulfoluna spongiiphila
99.3%	Desulfoluna spongiiphila
99.3%	Stappia conradae
99.3%	Stappia conradae
99.3%	Stappia conradae
99.3%	Desulfosalsimonas propionicica
99.3%	Thiocapsa pendens
99.3%	Thiocapsa pendens
99.3%	Psychrobacter muriicola
99.3%	Psychrobacter muriicola
99.3%	Psychrobacter muriicola
99.3%	Psychrobacter muriicola
99.3%	Psychrobacter muriicola
99.3%	Sedimentibacter hongkongensis
99.3%	Nitrospira japonica
99.3%	Nitrospira japonica
99.3%	Nitrospira japonica
99.3%	Methylobacterium brachythecii
99.3%	Marinobacterium georgiense
99.3%	Marinobacterium georgiense
99.3%	Marinobacterium georgiense
99.3%	Marinobacterium georgiense
99.3%	Marinobacterium georgiense
99.3%	Marinobacterium georgiense
99.3%	Marinobacterium georgiense
99.3%	Marinobacterium georgiense
99.3%	Marinomonas communis
99.3%	Marinomonas communis
99.3%	Marinomonas communis
99.3%	Caldimonas manganoxidans
99.3%	Oceanospirillum multiglobuliferum
99.3%	Oceanospirillum multiglobuliferum
99.3%	Oceanospirillum multiglobuliferum
99.3%	Oceanospirillum multiglobuliferum
99.3%	Oceanospirillum multiglobuliferum
99.3%	Oceanospirillum multiglobuliferum
99.3%	Oceanospirillum multiglobuliferum
99.3%	Oceanospirillum multiglobuliferum
99.3%	Oceanospirillum multiglobuliferum
99.3%	Oceanospirillum multiglobuliferum
99.3%	Anaerotignum propionicum
99.3%	Anaerotignum propionicum
99.3%	Finegoldia magna
99.3%	Clostridium butyricum
99.3%	Clostridium butyricum
99.3%	Clostridium butyricum
99.3%	Sulfuritalea hydrogenivorans
99.3%	Sulfuritalea hydrogenivorans
99.3%	Sulfuritalea hydrogenivorans
99.3%	Sulfuritalea hydrogenivorans
99.3%	Porphyromonas endodontalis
99.3%	Actinomyces massiliensis
99.3%	Streptococcus sanguinis
99.3%	Fontimonas thermophila
99.3%	Oceanicaulis stylophorae
99.3%	Fusibacter tunisiensis
99.3%	Fusibacter tunisiensis
99.3%	Fusibacter tunisiensis
99.3%	Halothiobacillus neapolitanus
99.3%	Lautropia mirabilis
99.3%	Lautropia mirabilis
99.3%	Thiothrix fructosivorans
99.3%	Thiothrix fructosivorans
99.3%	Thiothrix fructosivorans
99.3%	Thiothrix fructosivorans
99.3%	Ilyobacter delafieldii
99.3%	Marinilabilia salmonicolor
99.3%	Marinilabilia salmonicolor
99.3%	Breoghania corrubedonensis
99.3%	Arcobacter nitrofigilis
99.3%	Desulfovibrio salexigens
99.3%	Desulfovibrio salexigens
99.3%	Desulfovibrio salexigens
99.3%	Desulfovibrio salexigens
99.3%	Desulfovibrio salexigens
99.3%	Desulfovibrio salexigens
99.3%	Desulfocapsa sulfexigens
99.3%	Desulfocapsa sulfexigens
99.3%	Desulfocapsa sulfexigens
99.3%	Desulfocapsa sulfexigens
99.3%	Desulfocapsa sulfexigens
99.3%	Desulfocapsa sulfexigens
99.3%	Desulfocapsa sulfexigens
99.3%	Desulfocapsa sulfexigens
99.3%	Desulfocapsa sulfexigens
99.3%	Desulfocapsa sulfexigens
99.3%	Desulfocapsa sulfexigens
99.3%	Desulfocapsa sulfexigens
99.3%	Desulfocapsa sulfexigens
99.3%	Desulfocapsa sulfexigens
99.3%	Desulfocapsa sulfexigens
99.3%	Desulfocapsa sulfexigens
99.3%	Desulfocapsa sulfexigens
99.3%	Desulfocapsa sulfexigens
99.3%	Desulfocapsa sulfexigens
99.3%	Desulfocapsa sulfexigens
99.3%	Desulfocapsa sulfexigens
99.3%	Desulfocapsa sulfexigens
99.3%	Staphylococcus saprophyticus
99.3%	Staphylococcus saprophyticus
99.3%	Staphylococcus saprophyticus
99.3%	Staphylococcus saprophyticus
99.3%	Staphylococcus saprophyticus
99.3%	Staphylococcus saprophyticus
99.3%	Staphylococcus saprophyticus
99.3%	Staphylococcus saprophyticus
99.3%	Staphylococcus saprophyticus
99.3%	Staphylococcus saprophyticus
99.3%	Leuconostoc gelidum
99.3%	Desulfovibrio magneticus
99.3%	Oscillibacter valericigenes
99.3%	Marinobacter adhaerens
99.3%	Paludibacter propionicigenes
99.3%	Paludibacter propionicigenes
99.3%	Paludibacter propionicigenes
99.3%	Paludibacter propionicigenes
99.3%	Paludibacter propionicigenes
99.3%	Paludibacter propionicigenes
99.3%	Paludibacter propionicigenes
99.3%	Paludibacter propionicigenes
99.3%	Paludibacter propionicigenes
99.3%	Paludibacter propionicigenes
99.3%	Marivirga tractuosa
99.3%	Sulfurimonas autotrophica
99.3%	Sulfurimonas autotrophica
100.0%	Sulfurimonas autotrophica
99.3%	Sulfurimonas autotrophica
99.3%	Sulfurimonas autotrophica
99.3%	Sulfurimonas autotrophica
99.3%	Sulfurimonas autotrophica
99.3%	Sulfurimonas autotrophica
99.3%	Sulfurimonas autotrophica
99.3%	Sulfurimonas autotrophica
99.3%	Sulfurimonas autotrophica
99.3%	Sulfurimonas autotrophica
99.3%	Sulfurimonas autotrophica
99.3%	Sulfurimonas autotrophica
99.3%	Sulfurimonas autotrophica
99.3%	Corynebacterium kroppenstedtii
99.3%	Corynebacterium kroppenstedtii
99.3%	Corynebacterium kroppenstedtii
99.3%	Corynebacterium kroppenstedtii
99.3%	Sulfuricurvum kujiense
99.3%	Sulfuricurvum kujiense
99.3%	Sulfuricurvum kujiense
99.3%	Sulfuricurvum kujiense
99.3%	Sulfuricurvum kujiense
99.3%	Sulfuricurvum kujiense
99.3%	Sulfuricurvum kujiense
99.3%	Sulfuricurvum kujiense
99.3%	Sulfuricurvum kujiense
99.3%	Sulfuricurvum kujiense
99.3%	Polymorphum gilvum
99.3%	Polymorphum gilvum
99.3%	Polymorphum gilvum
99.3%	Polymorphum gilvum
99.3%	Methanospirillum hungatei
99.3%	Sulfurimonas denitrificans
99.3%	Sulfurimonas denitrificans
99.3%	Sulfurimonas denitrificans
99.3%	Desulfomonile tiedjei
99.3%	Desulfomonile tiedjei
99.3%	Fusobacterium russii
99.3%	Desulfosarcina variabilis
99.3%	Desulfosarcina variabilis
99.3%	Desulfosarcina variabilis
99.3%	Luteimonas marina
99.3%	Luteimonas marina
99.3%	Luteimonas marina
99.3%	Luteimonas marina
99.3%	Vibrio porteresiae
99.3%	Vibrio porteresiae
99.3%	Vibrio porteresiae
99.3%	Vibrio porteresiae
99.3%	Vibrio porteresiae
99.3%	Vibrio porteresiae
99.3%	Vibrio porteresiae
99.3%	Idiomarina sediminum
99.3%	Idiomarina sediminum
99.3%	Idiomarina sediminum
99.3%	Idiomarina sediminum
99.3%	Idiomarina sediminum
99.3%	Idiomarina sediminum
99.3%	Idiomarina sediminum
99.3%	Idiomarina sediminum
99.3%	Pelobacter seleniigenes
99.3%	Pelobacter seleniigenes
99.3%	Pelobacter seleniigenes
99.3%	Pelobacter seleniigenes
99.3%	Pelobacter seleniigenes
99.3%	Pelobacter seleniigenes
99.3%	Pelobacter seleniigenes
99.3%	Vibrio rhizosphaerae
99.3%	Moraxella bovoculi
99.3%	Clostridium ganghwense
99.3%	Clostridium ganghwense
99.3%	Clostridium ganghwense
99.3%	Thorsellia anophelis
99.3%	Thorsellia anophelis
99.3%	Thorsellia anophelis
99.3%	Thorsellia anophelis
99.3%	Desulfuromusa ferrireducens
99.3%	Desulfuromusa ferrireducens
99.3%	Desulfuromusa ferrireducens
99.3%	Desulfuromonas svalbardensis
99.3%	Desulfuromonas svalbardensis
99.3%	Parageobacillus thermoglucosidasius
99.3%	Vibrio hispanicus
99.3%	Desulfovibrio psychrotolerans
99.3%	Desulfovibrio psychrotolerans
99.3%	Proteocatella sphenisci
99.3%	Desulfococcus multivorans
99.3%	Vibrio parahaemolyticus
99.3%	Vibrio parahaemolyticus
99.3%	Streptococcus anginosus
99.3%	Streptococcus anginosus
99.3%	Streptococcus anginosus
99.3%	Streptococcus anginosus
99.3%	Streptococcus anginosus
99.3%	Psychrobacter fulvigenes
99.3%	Psychrobacter fulvigenes
99.3%	Psychrobacter fulvigenes
99.3%	Psychrobacter fulvigenes
99.3%	Psychrobacter fulvigenes
99.3%	Sulfurimonas paralvinellae
99.3%	Sulfurimonas paralvinellae
99.3%	Sulfurimonas paralvinellae
99.3%	Sulfurimonas paralvinellae
99.3%	Sulfurimonas paralvinellae
99.3%	Sulfurimonas paralvinellae
99.3%	Sulfurimonas paralvinellae
99.3%	Sulfurimonas paralvinellae
99.3%	Sulfurimonas paralvinellae
99.3%	Sulfurimonas paralvinellae
99.3%	Sulfurimonas paralvinellae
99.3%	Sulfurimonas paralvinellae
99.3%	Sulfurimonas paralvinellae
99.3%	Sulfurimonas paralvinellae
99.3%	Sulfurimonas paralvinellae
99.3%	Sulfurimonas paralvinellae
99.3%	Sulfurimonas paralvinellae
99.3%	Azonexus caeni
99.3%	Azonexus caeni
99.3%	Planktothricoides raciborskii
99.3%	Planktothricoides raciborskii
99.3%	Planktothricoides raciborskii
99.3%	Planktothricoides raciborskii
99.3%	Planktothricoides raciborskii
99.3%	Planktothricoides raciborskii
99.3%	Planktothricoides raciborskii
99.3%	Planktothricoides raciborskii
99.3%	Planktothricoides raciborskii
99.3%	Planktothricoides raciborskii
99.3%	Planktothricoides raciborskii
99.3%	Planktothricoides raciborskii
99.3%	Planktothricoides raciborskii
99.3%	Planktothricoides raciborskii
99.3%	Planktothricoides raciborskii
99.3%	Planktothricoides raciborskii
99.3%	Planktothricoides raciborskii
99.3%	Planktothricoides raciborskii
99.3%	Planktothricoides raciborskii
99.3%	Planktothricoides raciborskii
99.3%	Planktothricoides raciborskii
99.3%	Planktothricoides raciborskii
99.3%	Planktothricoides raciborskii
99.3%	Planktothricoides raciborskii
99.3%	Planktothricoides raciborskii
99.3%	Planktothricoides raciborskii
99.3%	Planktothricoides raciborskii
99.3%	Planktothricoides raciborskii
99.3%	Planktothricoides raciborskii
99.3%	Algicola bacteriolytica
99.3%	Algicola bacteriolytica
99.3%	Algicola bacteriolytica
99.3%	Algicola bacteriolytica
99.3%	Algicola bacteriolytica
99.3%	Algicola bacteriolytica
99.3%	Algicola bacteriolytica
99.3%	Algicola bacteriolytica
99.3%	Algicola bacteriolytica
99.3%	Algicola bacteriolytica
99.3%	Desulfocapsa thiozymogenes
99.3%	Desulfobulbus rhabdoformis
99.3%	Desulfobulbus rhabdoformis
99.3%	Desulfobulbus rhabdoformis
99.3%	Desulfobulbus rhabdoformis
99.3%	Desulfobulbus rhabdoformis
99.3%	Desulfobulbus rhabdoformis
99.3%	Hydrogenovibrio marinus
99.3%	Hydrogenovibrio marinus
99.3%	Hydrogenovibrio marinus
99.3%	Hydrogenovibrio marinus
99.3%	Hydrogenovibrio marinus
99.3%	Hydrogenovibrio marinus
99.3%	Corynebacterium tuberculostearicum
99.3%	Corynebacterium tuberculostearicum
99.3%	Corynebacterium tuberculostearicum
99.3%	Corynebacterium tuberculostearicum
99.3%	Corynebacterium tuberculostearicum
99.3%	Corynebacterium tuberculostearicum
99.3%	Corynebacterium tuberculostearicum
99.3%	Corynebacterium tuberculostearicum
99.3%	Corynebacterium tuberculostearicum
99.3%	Corynebacterium tuberculostearicum
99.3%	Corynebacterium tuberculostearicum
99.3%	Corynebacterium tuberculostearicum
99.3%	Corynebacterium tuberculostearicum
99.3%	Corynebacterium tuberculostearicum
99.3%	Corynebacterium tuberculostearicum
99.3%	Anaerovorax odorimutans
99.3%	Anaerovorax odorimutans
99.3%	Hydrogenovibrio kuenenii
99.3%	Hydrogenovibrio kuenenii
99.3%	Hydrogenovibrio kuenenii
99.3%	Hydrogenovibrio kuenenii
99.3%	Hydrogenovibrio thermophilus
99.3%	Hydrogenovibrio thermophilus
99.3%	Hydrogenovibrio thermophilus
99.3%	Hydrogenovibrio thermophilus
99.3%	Desulfofustis glycolicus
99.3%	Desulfofustis glycolicus
99.3%	Desulfofustis glycolicus
99.3%	Desulfofustis glycolicus
99.3%	Desulfofustis glycolicus
99.3%	Desulfofustis glycolicus
99.3%	Desulfofustis glycolicus
99.3%	Acetobacterium fimetarium
99.3%	Hungateiclostridium aldrichii
99.3%	Hungateiclostridium aldrichii
99.3%	Desulfatibacillum alkenivorans
99.3%	Desulfatibacillum alkenivorans
99.3%	Desulfatibacillum alkenivorans
99.3%	Desulfatibacillum alkenivorans
99.3%	Desulfatibacillum alkenivorans
99.3%	Desulfatibacillum alkenivorans
99.3%	Desulfatibacillum alkenivorans
99.3%	Cetobacterium somerae
99.3%	Hyphomonas jannaschiana
99.3%	Desulfovibrio dechloracetivorans
99.3%	Slackia exigua
99.3%	Fusibacter paucivorans
99.3%	Fusibacter paucivorans
99.3%	Fusibacter paucivorans
99.3%	Fusibacter paucivorans
99.3%	Fusibacter paucivorans
99.3%	Fusibacter paucivorans
99.3%	Fusibacter paucivorans
99.3%	Streptococcus periodonticum
99.3%	Rhizobium deserti
99.3%	Rhizobium deserti
99.3%	Hahyoungchilella caricis
99.3%	Pseudogemmobacter bohemicus
99.3%	Pseudogemmobacter bohemicus
99.3%	Pseudogemmobacter bohemicus
99.3%	Vibrio injenensis
99.3%	Vibrio injenensis
99.3%	Vibrio injenensis
99.3%	Vibrio injenensis
99.3%	Vibrio injenensis
99.3%	Vibrio injenensis
99.3%	Vibrio injenensis
99.3%	Vibrio injenensis
99.3%	Vibrio injenensis
99.3%	Vibrio injenensis
99.3%	Vibrio injenensis
99.3%	Vibrio injenensis
99.3%	Vibrio injenensis
99.3%	Vibrio injenensis
99.3%	Vibrio injenensis
99.3%	Vibrio injenensis
99.3%	Vibrio injenensis
99.3%	Vibrio injenensis
99.3%	Vibrio injenensis
99.3%	Vibrio injenensis
99.3%	Vibrio injenensis
99.3%	Vibrio injenensis
99.3%	Arcobacter canalis
99.3%	Arcobacter canalis
99.3%	Arcobacter canalis
99.3%	Arcobacter canalis
99.3%	Halomonas nigrificans
99.3%	Halomonas nigrificans
99.3%	Halomonas nigrificans
99.3%	Halomonas nigrificans
99.3%	Halomonas nigrificans
99.3%	Nitrosopumilus ureiphilus
99.3%	Oceanospirillum sanctuarii
99.3%	Oceanospirillum sanctuarii
99.3%	Pararhizobium haloflavum
99.3%	Halodesulfovibrio spirochaetisodalis
99.3%	Devosia confluentis
99.3%	Pseudoalteromonas amylolytica
99.3%	Pseudoalteromonas amylolytica
99.3%	Pseudoalteromonas amylolytica
99.3%	Sulfurovum riftiae
99.3%	Sulfurovum riftiae
99.3%	Sulfurovum riftiae
99.3%	Sulfurovum riftiae
99.3%	Sulfurovum riftiae
99.3%	Sulfurovum riftiae
99.3%	Sulfurovum riftiae
99.3%	Sulfurovum riftiae
99.3%	Sulfurovum riftiae
99.3%	Sulfurovum riftiae
99.3%	Sulfurovum riftiae
99.3%	Sulfurovum riftiae
99.3%	Sulfurovum riftiae
99.3%	Sulfurovum riftiae
99.3%	Alteromonas mediterranea
99.3%	Alteromonas mediterranea
99.3%	Alteromonas mediterranea
99.3%	Helicobacter canicola
99.3%	Arcobacter lanthieri
99.3%	Arcobacter aquimarinus
99.3%	Arcobacter ebronensis
99.3%	Arcobacter ebronensis
99.3%	Vallitalea pronyensis
99.3%	Chlorobium ferrooxidans
99.3%	Annwoodia aquaesulis
99.3%	Annwoodia aquaesulis
99.3%	Annwoodia aquaesulis
99.3%	Annwoodia aquaesulis
99.3%	Annwoodia aquaesulis
99.3%	Annwoodia aquaesulis
99.3%	Annwoodia aquaesulis
100.0%	Halodesulfovibrio aestuarii
99.3%	Pseudoscillatoria coralii
99.3%	Pseudoscillatoria coralii
99.3%	Marinobacterium georgiense
99.3%	Oceanospirillum multiglobuliferum
99.3%	Oceanospirillum multiglobuliferum
99.3%	Desulfocapsa sulfexigens
99.3%	Desulfocapsa sulfexigens
99.3%	Desulfocapsa sulfexigens
99.3%	Paludibacter propionicigenes
99.3%	Paludibacter propionicigenes
99.3%	Sulfurimonas autotrophica
99.3%	Sulfurimonas autotrophica
99.3%	Sulfuricurvum kujiense
99.0%	Fusobacterium perfoetens
99.3%	Vibrio porteresiae
99.3%	Idiomarina sediminum
99.3%	Dechloromonas hortensis
99.3%	Psychrobacter fulvigenes
99.3%	Sulfurimonas paralvinellae
99.3%	Sulfurimonas paralvinellae
99.3%	Sulfurimonas paralvinellae
99.3%	Azonexus caeni
99.3%	Planktothricoides raciborskii
99.3%	Planktothricoides raciborskii
99.3%	Planktothricoides raciborskii
99.3%	Planktothricoides raciborskii
99.3%	Planktothricoides raciborskii
99.3%	Planktothricoides raciborskii
99.3%	Planktothricoides raciborskii
99.3%	Planktothricoides raciborskii
99.3%	Algicola bacteriolytica
99.3%	Algicola bacteriolytica
99.3%	Corynebacterium tuberculostearicum
99.3%	Hydrogenovibrio kuenenii
99.3%	Desulfovibrio dechloracetivorans
99.3%	Fusibacter paucivorans
99.3%	Francisella salimarina
99.3%	Sulfurimonas crateris
98.7%	Erythrobacter suaedae
98.7%	Erythrobacter suaedae
98.7%	Erythrobacter suaedae
98.7%	Erythrobacter suaedae
98.7%	Erythrobacter suaedae
99.3%	Shewanella khirikhana
98.7%	Flavobacterium viscosus
98.7%	Flavobacterium viscosus
98.7%	Flavobacterium viscosus
98.7%	Paracoccus jeotgali
98.7%	Acinetobacter chinensis
98.7%	Maribellus luteus
99.3%	Vibrio injenensis
99.3%	Vibrio injenensis
99.3%	Vibrio injenensis
99.3%	Vibrio injenensis
98.7%	Vibrio injenensis
99.3%	Vibrio injenensis
99.3%	Vibrio injenensis
99.3%	Vibrio injenensis
99.3%	Vibrio injenensis
98.7%	Arcobacter canalis
99.3%	Arcobacter canalis
99.3%	Arcobacter canalis
99.3%	Arcobacter canalis
99.3%	Arcobacter canalis
99.3%	Arcobacter canalis
99.3%	Arcobacter canalis
99.3%	Arcobacter canalis
99.3%	Arcobacter canalis
99.3%	Arcobacter canalis
99.3%	Halomonas nigrificans
100.0%	Halomonas nigrificans
98.7%	Vicingus serpentipes
98.7%	Flavobacterium ardleyense
98.7%	Flavobacterium ardleyense
98.7%	Flavobacterium ardleyense
98.7%	Flavobacterium ardleyense
98.7%	Flavobacterium ardleyense
98.7%	Flavobacterium ardleyense
98.7%	Flavobacterium ardleyense
99.3%	Oceanospirillum sanctuarii
98.7%	Massilia agri
98.7%	Massilia agri
98.7%	Arcobacter lekithochrous
98.7%	Arcobacter lekithochrous
98.7%	Arcobacter lekithochrous
98.7%	Arcobacter lekithochrous
98.7%	Arcobacter lekithochrous
98.7%	Arcobacter lekithochrous
98.7%	Arcobacter lekithochrous
98.7%	Arcobacter lekithochrous
98.7%	Arcobacter lekithochrous
98.7%	Arcobacter lekithochrous
98.7%	Arcobacter lekithochrous
98.7%	Arcobacter lekithochrous
98.7%	Arcobacter lekithochrous
98.7%	Arcobacter lekithochrous
98.7%	Arcobacter lekithochrous
98.7%	Arcobacter lekithochrous
98.7%	Arcobacter lekithochrous
98.7%	Arcobacter lekithochrous
98.7%	Arcobacter lekithochrous
98.7%	Arcobacter lekithochrous
98.7%	Arcobacter lekithochrous
98.7%	Arcobacter lekithochrous
98.7%	Arcobacter lekithochrous
98.7%	Arcobacter lekithochrous
98.7%	Arcobacter lekithochrous
98.7%	Arcobacter lekithochrous
98.7%	Arcobacter lekithochrous
98.7%	Arcobacter lekithochrous
98.7%	Arcobacter lekithochrous
98.7%	Arcobacter lekithochrous
98.7%	Arcobacter lekithochrous
98.7%	Arcobacter lekithochrous
98.7%	Arcobacter lekithochrous
98.7%	Arcobacter lekithochrous
98.7%	Arcobacter lekithochrous
98.7%	Arcobacter lekithochrous
98.7%	Arcobacter lekithochrous
98.7%	Arcobacter lekithochrous
98.7%	Arcobacter lekithochrous
98.7%	Arcobacter lekithochrous
98.7%	Arcobacter lekithochrous
98.7%	Arcobacter lekithochrous
98.7%	Arcobacter lekithochrous
98.7%	Arcobacter lekithochrous
98.7%	Arcobacter lekithochrous
98.7%	Arcobacter lekithochrous
98.7%	Arcobacter lekithochrous
98.7%	Arcobacter lekithochrous
98.7%	Arcobacter lekithochrous
98.7%	Arcobacter lekithochrous
98.7%	Arcobacter lekithochrous
98.7%	Arcobacter lekithochrous
98.7%	Arcobacter lekithochrous
98.7%	Arcobacter lekithochrous
98.7%	Arcobacter lekithochrous
98.7%	Arcobacter lekithochrous
98.7%	Arcobacter lekithochrous
98.7%	Arcobacter lekithochrous
98.7%	Arcobacter lekithochrous
98.7%	Arcobacter lekithochrous
98.7%	Arcobacter lekithochrous
98.7%	Arcobacter lekithochrous
98.7%	Arcobacter lekithochrous
98.7%	Arcobacter lekithochrous
98.7%	Arcobacter lekithochrous
98.7%	Arcobacter lekithochrous
98.7%	Arcobacter lekithochrous
98.7%	Arcobacter lekithochrous
98.7%	Arcobacter lekithochrous
98.7%	Arcobacter lekithochrous
98.7%	Arcobacter lekithochrous
98.7%	Arcobacter lekithochrous
98.7%	Arcobacter lekithochrous
98.7%	Arcobacter lekithochrous
98.7%	Arcobacter lekithochrous
98.7%	Arcobacter lekithochrous
98.7%	Arcobacter lekithochrous
98.7%	Arcobacter lekithochrous
98.7%	Arcobacter lekithochrous
98.7%	Arcobacter lekithochrous
98.7%	Arcobacter lekithochrous
98.7%	Arcobacter lekithochrous
98.7%	Arcobacter lekithochrous
98.7%	Arcobacter lekithochrous
98.7%	Arcobacter lekithochrous
98.7%	Arcobacter lekithochrous
98.7%	Arcobacter lekithochrous
98.7%	Arcobacter lekithochrous
98.7%	Arcobacter lekithochrous
98.7%	Arcobacter lekithochrous
98.7%	Arcobacter lekithochrous
98.7%	Arcobacter lekithochrous
98.7%	Arcobacter lekithochrous
98.7%	Arcobacter lekithochrous
98.7%	Arcobacter lekithochrous
98.7%	Arcobacter lekithochrous
98.7%	Arcobacter lekithochrous
98.7%	Arcobacter lekithochrous
98.7%	Arcobacter lekithochrous
98.7%	Arcobacter lekithochrous
98.7%	Arcobacter lekithochrous
98.7%	Arcobacter lekithochrous
98.7%	Arcobacter lekithochrous
98.7%	Flavobacterium luticocti
98.7%	Flavobacterium luticocti
98.7%	Flavobacterium luticocti
98.7%	Flavobacterium luticocti
98.7%	Flavobacterium luticocti
98.7%	Flavobacterium luticocti
98.7%	Flavobacterium luticocti
98.7%	Flavobacterium luticocti
98.7%	Nonlabens halophilus
98.7%	Ancylomarina subtilis
98.7%	Pseudoalteromonas amylolytica
98.7%	Sulfurovum riftiae
99.3%	Sulfurovum riftiae
99.3%	Sulfurovum riftiae
98.7%	Sulfurovum riftiae
99.3%	Sulfurovum riftiae
99.3%	Sulfurovum riftiae
99.3%	Sulfurovum riftiae
99.3%	Sulfurovum riftiae
99.3%	Sulfurovum riftiae
98.7%	Alteromonas mediterranea
98.7%	Sphingomonas hengshuiensis
98.7%	Sphingomonas hengshuiensis
98.7%	Sphingomonas hengshuiensis
98.7%	Novosphingobium endophyticum
98.7%	Novosphingobium endophyticum
98.7%	Arcobacter lanthieri
98.7%	Arcobacter lanthieri
98.7%	Arcobacter lanthieri
99.3%	Arcobacter lanthieri
99.3%	Arcobacter lanthieri
98.7%	Arcobacter lanthieri
99.3%	Arcobacter lanthieri
98.7%	Arcobacter lanthieri
98.7%	Arcobacter lanthieri
98.7%	Arcobacter lanthieri
98.7%	Arcobacter lanthieri
98.7%	Arcobacter lanthieri
99.3%	Arcobacter lanthieri
98.7%	Arcobacter lanthieri
98.7%	Arcobacter lanthieri
98.7%	Arcobacter lanthieri
98.7%	Arcobacter lanthieri
98.7%	Arcobacter lanthieri
98.7%	Arcobacter lanthieri
98.7%	Arcobacter lanthieri
98.7%	Arcobacter lanthieri
98.7%	Arcobacter lanthieri
98.7%	Arcobacter lanthieri
99.3%	Arcobacter lanthieri
98.7%	Arcobacter lanthieri
98.7%	Arcobacter lanthieri
98.7%	Arcobacter lanthieri
98.7%	Arcobacter lanthieri
98.7%	Arcobacter lanthieri
98.7%	Arcobacter lanthieri
99.3%	Arcobacter lanthieri
99.3%	Arcobacter lanthieri
98.7%	Arcobacter lanthieri
99.3%	Arcobacter lanthieri
98.7%	Arcobacter lanthieri
98.7%	Arcobacter lanthieri
98.7%	Arcobacter lanthieri
98.7%	Arcobacter lanthieri
98.7%	Arcobacter lanthieri
98.7%	Arcobacter lanthieri
98.7%	Arcobacter lanthieri
98.7%	Arcobacter lanthieri
98.7%	Arcobacter lanthieri
98.7%	Arcobacter lanthieri
98.7%	Arcobacter lanthieri
98.7%	Arcobacter lanthieri
98.7%	Arcobacter lanthieri
98.7%	Arcobacter lanthieri
98.7%	Arcobacter lanthieri
98.7%	Arcobacter lanthieri
99.3%	Arcobacter lanthieri
98.7%	Arcobacter lanthieri
98.7%	Arcobacter lanthieri
98.7%	Arcobacter lanthieri
98.7%	Arcobacter lanthieri
98.7%	Arcobacter lanthieri
98.7%	Arcobacter lanthieri
98.7%	Arcobacter lanthieri
99.3%	Arcobacter lanthieri
98.7%	Arcobacter lanthieri
98.7%	Arcobacter lanthieri
99.3%	Arcobacter lanthieri
98.7%	Arcobacter lanthieri
98.7%	Arcobacter lanthieri
98.7%	Arcobacter lanthieri
99.3%	Arcobacter lanthieri
99.3%	Arcobacter lanthieri
98.7%	Arcobacter lanthieri
98.7%	Arcobacter lanthieri
98.7%	Arcobacter lanthieri
98.7%	Arcobacter lanthieri
98.7%	Arcobacter lanthieri
98.7%	Arcobacter lanthieri
99.3%	Arcobacter lanthieri
98.7%	Arcobacter lanthieri
98.7%	Arcobacter lanthieri
98.7%	Arcobacter lanthieri
98.7%	Arcobacter lanthieri
98.7%	Arcobacter lanthieri
99.3%	Arcobacter lanthieri
98.7%	Arcobacter lanthieri
98.7%	Arcobacter lanthieri
99.3%	Arcobacter lanthieri
98.7%	Arcobacter lanthieri
98.7%	Arcobacter lanthieri
99.3%	Arcobacter lanthieri
99.3%	Arcobacter lanthieri
98.7%	Arcobacter lanthieri
98.7%	Arcobacter lanthieri
98.7%	Arcobacter lanthieri
98.7%	Arcobacter lanthieri
98.7%	Arcobacter lanthieri
99.3%	Arcobacter lanthieri
98.7%	Arcobacter lanthieri
99.3%	Arcobacter lanthieri
98.7%	Arcobacter lanthieri
98.7%	Arcobacter lanthieri
98.7%	Arcobacter lanthieri
98.7%	Arcobacter lanthieri
98.7%	Arcobacter lanthieri
98.7%	Arcobacter lanthieri
98.7%	Arcobacter lanthieri
98.7%	Lacinutrix undariae
99.3%	Methyloversatilis discipulorum
98.7%	Draconibacterium sediminis
98.7%	Draconibacterium sediminis
98.7%	Draconibacterium sediminis
98.7%	Methanoculleus sediminis
98.7%	Arcobacter aquimarinus
98.7%	Arcobacter aquimarinus
98.7%	Arcobacter aquimarinus
98.7%	Arcobacter aquimarinus
98.7%	Arcobacter aquimarinus
98.7%	Arcobacter aquimarinus
98.7%	Arcobacter aquimarinus
98.7%	Arcobacter aquimarinus
98.7%	Arcobacter aquimarinus
98.7%	Arcobacter aquimarinus
98.7%	Arcobacter aquimarinus
98.7%	Arcobacter aquimarinus
98.7%	Arcobacter aquimarinus
98.7%	Arcobacter aquimarinus
98.7%	Arcobacter aquimarinus
98.7%	Arcobacter aquimarinus
99.3%	Arcobacter ebronensis
99.3%	Arcobacter ebronensis
99.3%	Vibrio renipiscarius
99.3%	Corynebacterium trachiae
98.7%	Erythrobacter lutimaris
98.7%	Erythrobacter lutimaris
98.7%	Erythrobacter lutimaris
98.7%	Erythrobacter lutimaris
99.3%	Vallitalea pronyensis
99.3%	Clostridium saccharobutylicum
99.3%	Sulfurimonas gotlandica
99.3%	Desulfuromonas acetoxidans
99.3%	Chlorobium ferrooxidans
99.3%	Chlorobium ferrooxidans
98.7%	Arcobacter butzleri
98.7%	Arcobacter butzleri
98.7%	Arcobacter butzleri
98.7%	Arcobacter butzleri
98.7%	Arcobacter butzleri
99.3%	Halomonas nanhaiensis
98.7%	Thiothrix unzii
98.7%	Thiothrix unzii
98.7%	Thiothrix unzii
98.7%	Thiothrix unzii
98.7%	Thiothrix unzii
98.7%	Thiothrix unzii
98.7%	Thiothrix unzii
98.7%	Thiothrix unzii
98.7%	Thiothrix unzii
98.7%	Thiothrix unzii
98.7%	Thiothrix unzii
98.7%	Thiothrix nivea
98.7%	Thiothrix nivea
98.7%	Thiothrix nivea
98.7%	Thiothrix nivea
98.7%	Thiothrix nivea
98.7%	Thiothrix nivea
98.7%	Methanocorpusculum aggregans
98.7%	Methanocorpusculum aggregans
99.3%	Annwoodia aquaesulis
98.7%	Annwoodia aquaesulis
98.7%	Desulfobacter hydrogenophilus
98.7%	Arcobacter trophiarum
98.7%	Arcobacter trophiarum
98.7%	Arcobacter trophiarum
99.3%	Georgfuchsia toluolica
98.7%	Sulfurospirillum carboxydovorans
98.7%	Psychrobacter muriicola
98.7%	Thiothrix defluvii
98.7%	Alkalibacterium gilvum
98.7%	Pseudenhygromyxa salsuginis
99.3%	Bacteroides uniformis
99.3%	Fusibacter tunisiensis
99.3%	Fusibacter tunisiensis
99.3%	Fusibacter tunisiensis
99.3%	Fusibacter tunisiensis
99.3%	Fusibacter tunisiensis
98.7%	Saprospira grandis
98.7%	Saprospira grandis
99.3%	Olleya marilimosa
98.7%	Flavobacterium ponti
98.7%	Bernardetia litoralis
98.7%	Arcobacter nitrofigilis
98.7%	Arcobacter nitrofigilis
98.7%	Arcobacter nitrofigilis
98.7%	Arcobacter nitrofigilis
98.7%	Methylotenera mobilis
98.7%	Methylotenera mobilis
98.7%	Methylotenera mobilis
99.3%	Desulfocapsa sulfexigens
98.7%	Desulfocapsa sulfexigens
98.7%	Desulfomicrobium baculatum
98.7%	Desulfomicrobium baculatum
98.7%	Desulfomicrobium baculatum
98.7%	Treponema denticola
99.3%	Sulfurimonas autotrophica
98.7%	Sulfurimonas autotrophica
99.3%	Sulfurimonas autotrophica
99.3%	Sulfurimonas autotrophica
99.3%	Sulfurimonas autotrophica
99.3%	Sulfurimonas autotrophica
99.3%	Sulfurimonas autotrophica
99.3%	Sulfurimonas autotrophica
99.3%	Corynebacterium kroppenstedtii
99.3%	Sulfurimonas denitrificans
99.3%	Sulfurimonas denitrificans
98.7%	Marinifilum fragile
98.7%	Marinifilum fragile
98.7%	Marinifilum fragile
98.7%	Marinifilum fragile
98.7%	Vibrio porteresiae
99.3%	Vibrio porteresiae
98.7%	Vibrio rhizosphaerae
98.7%	Geobacter pickeringii
98.7%	Geobacter psychrophilus
98.7%	Planktothricoides raciborskii
99.3%	Planktothricoides raciborskii
98.7%	Planktothricoides raciborskii
98.7%	Planktothricoides raciborskii
99.3%	Hydrogenovibrio marinus
99.3%	Hydrogenovibrio kuenenii
99.3%	Azovibrio restrictus
98.7%	Psychrobacter maritimus
98.7%	Geobacter chapellei
99.3%	Desulfatibacillum alkenivorans
99.3%	Pseudonocardia chloroethenivorans
99.3%	Desulfovibrio dechloracetivorans
98.7%	Peredibacter starrii
98.7%	Paracoccus liaowanqingii
98.7%	Francisella salimarina
98.7%	Francisella salimarina
98.7%	Francisella salimarina
98.7%	Francisella salimarina
98.7%	Francisella salimarina
98.7%	Francisella salimarina
98.7%	Francisella salimarina
98.7%	Francisella salimarina
98.7%	Francisella salimarina
98.7%	Francisella salimarina
98.7%	Francisella salimarina
98.7%	Francisella salimarina
98.7%	Francisella salimarina
98.7%	Francisella salimarina
98.7%	Devosia marina
98.7%	Devosia marina
98.7%	Marinobacter changyiensis
98.7%	Marinobacter changyiensis
98.7%	Marinobacter changyiensis
98.7%	Sulfurimonas crateris
98.7%	Sulfurimonas crateris
98.7%	Sulfurimonas crateris
98.7%	Sulfurimonas crateris
98.7%	Sulfurimonas crateris
98.7%	Sulfurimonas crateris
98.7%	Sulfurimonas crateris
98.7%	Sulfurimonas crateris
98.7%	Sulfurimonas crateris
98.7%	Sulfurimonas crateris
98.7%	Sulfurimonas crateris
98.7%	Sulfurimonas crateris
98.7%	Sulfurimonas crateris
98.7%	Sulfurimonas crateris
98.7%	Sulfurimonas crateris
98.7%	Sulfurimonas crateris
98.7%	Sulfurimonas crateris
98.7%	Sulfurimonas crateris
98.7%	Sulfurimonas crateris
98.7%	Sulfurimonas crateris
98.7%	Sulfurimonas crateris
98.7%	Sulfurimonas crateris
98.7%	Sulfurimonas crateris
98.7%	Sulfurimonas crateris
98.7%	Sulfurimonas crateris
98.7%	Sulfurimonas crateris
98.7%	Shewanella khirikhana
98.7%	Shewanella khirikhana
98.7%	Shewanella khirikhana
98.7%	Shewanella khirikhana
98.7%	Shewanella khirikhana
98.7%	Shewanella khirikhana
98.7%	Shewanella khirikhana
98.7%	Ochrobactrum soli
98.7%	Ochrobactrum soli
98.7%	Luteimonas dalianensis
98.7%	Paenibacillus pinistramenti
98.7%	Cellulosimicrobium arenosum
98.7%	Ornithinimicrobium panacihumi
98.7%	Amnimonas aquatica
98.7%	Amnimonas aquatica
98.7%	Tepidicella baoligensis
98.7%	Streptococcus periodonticum
98.7%	Streptococcus periodonticum
98.7%	Streptococcus periodonticum
98.7%	Streptococcus periodonticum
98.7%	Streptococcus periodonticum
98.7%	Streptococcus periodonticum
98.7%	Streptococcus periodonticum
98.7%	Flavobacterium viscosus
98.7%	Rhizobium deserti
98.7%	Hahyoungchilella caricis
98.7%	Hahyoungchilella caricis
98.7%	Hahyoungchilella caricis
98.7%	Hahyoungchilella caricis
98.7%	Hahyoungchilella caricis
98.7%	Hahyoungchilella caricis
98.7%	Hahyoungchilella caricis
98.7%	Hahyoungchilella caricis
98.7%	Hahyoungchilella caricis
98.7%	Hahyoungchilella caricis
98.7%	Hahyoungchilella caricis
98.7%	Hahyoungchilella caricis
98.7%	Hahyoungchilella caricis
98.7%	Hahyoungchilella caricis
98.7%	Hahyoungchilella caricis
98.7%	Hahyoungchilella caricis
98.7%	Hahyoungchilella caricis
98.7%	Mesorhizobium denitrificans
98.7%	Mesorhizobium denitrificans
98.7%	Mesorhizobium denitrificans
98.7%	Mesorhizobium denitrificans
98.7%	Mesorhizobium denitrificans
98.7%	Mesorhizobium denitrificans
98.7%	Lysobacter spongiae
98.7%	Lysobacter spongiae
98.7%	Lysobacter spongiae
98.7%	Lysobacter spongiae
98.7%	Nocardioides suum
98.7%	Nocardioides suum
98.7%	Paracoccus jeotgali
98.7%	Paracoccus jeotgali
98.7%	Paracoccus jeotgali
98.7%	Paracoccus jeotgali
98.7%	Paracoccus jeotgali
98.7%	Acinetobacter chinensis
98.7%	Acinetobacter chinensis
98.7%	Acinetobacter chinensis
98.7%	Pseudogemmobacter bohemicus
98.7%	Pseudogemmobacter bohemicus
98.7%	Pseudogemmobacter bohemicus
98.7%	Pseudogemmobacter bohemicus
98.7%	Pseudogemmobacter bohemicus
98.7%	Pseudogemmobacter bohemicus
98.7%	Pseudogemmobacter bohemicus
98.7%	Pseudogemmobacter bohemicus
98.7%	Pseudogemmobacter bohemicus
98.7%	Pseudogemmobacter bohemicus
98.7%	Pseudogemmobacter bohemicus
98.7%	Pseudogemmobacter bohemicus
98.7%	Pseudogemmobacter bohemicus
98.7%	Pseudogemmobacter bohemicus
98.7%	Pseudogemmobacter bohemicus
98.7%	Pseudogemmobacter bohemicus
98.7%	Pseudogemmobacter bohemicus
98.7%	Pseudogemmobacter bohemicus
98.7%	Pseudogemmobacter bohemicus
98.7%	Pseudogemmobacter bohemicus
98.7%	Pseudogemmobacter bohemicus
98.7%	Pseudogemmobacter bohemicus
98.7%	Pseudogemmobacter bohemicus
98.7%	Pseudogemmobacter bohemicus
98.7%	Pseudogemmobacter bohemicus
98.7%	Pseudogemmobacter bohemicus
98.7%	Pseudogemmobacter bohemicus
98.7%	Pseudogemmobacter bohemicus
98.7%	Pseudogemmobacter bohemicus
98.7%	Pseudogemmobacter bohemicus
98.7%	Pseudogemmobacter bohemicus
98.7%	Pseudogemmobacter bohemicus
98.7%	Pseudogemmobacter bohemicus
98.7%	Pseudogemmobacter bohemicus
98.7%	Pseudogemmobacter bohemicus
98.7%	Pseudogemmobacter bohemicus
98.7%	Pseudogemmobacter bohemicus
98.7%	Pseudogemmobacter bohemicus
98.7%	Pseudogemmobacter bohemicus
98.7%	Pseudogemmobacter bohemicus
98.7%	Pseudogemmobacter bohemicus
98.7%	Pseudogemmobacter bohemicus
98.7%	Pseudogemmobacter bohemicus
98.7%	Pseudogemmobacter bohemicus
98.7%	Ferruginivarius sediminum
98.7%	Cellulomonas aurantiaca
98.7%	Vibrio profundi
98.7%	Vibrio profundi
98.7%	Vibrio profundi
98.7%	Vibrio profundi
98.7%	Mesorhizobium carbonis
98.7%	Pseudofrancisella aestuarii
98.7%	Rhodobacter thermarum
98.7%	Rhodobacter thermarum
98.7%	Rhodobacter thermarum
98.7%	Rhodobacter thermarum
98.7%	Rhodobacter thermarum
98.7%	Rhodobacter thermarum
98.7%	Rhodobacter thermarum
98.7%	Rhodobacter thermarum
98.7%	Rhodobacter thermarum
98.7%	Rhodobacter thermarum
98.7%	Rhodobacter thermarum
98.7%	Rhodobacter thermarum
98.7%	Acidovorax monticola
98.7%	Ponticaulis profundi
98.7%	Ponticaulis profundi
98.7%	Ponticaulis profundi
98.7%	Ponticaulis profundi
98.7%	Ponticaulis profundi
98.7%	Skermanella mucosa
98.7%	Vibrio injenensis
98.7%	Vibrio injenensis
98.7%	Vibrio injenensis
98.7%	Vibrio injenensis
98.7%	Vibrio injenensis
98.7%	Vibrio injenensis
98.7%	Vibrio injenensis
98.7%	Vibrio injenensis
98.7%	Vibrio injenensis
98.7%	Vibrio injenensis
98.7%	Vibrio injenensis
98.7%	Vibrio injenensis
98.7%	Vibrio injenensis
98.7%	Vibrio injenensis
98.7%	Vibrio injenensis
98.7%	Vibrio injenensis
98.7%	Vibrio injenensis
98.7%	Vibrio injenensis
98.7%	Vibrio injenensis
98.7%	Vibrio injenensis
98.7%	Vibrio injenensis
98.7%	Vibrio injenensis
98.7%	Vibrio injenensis
98.7%	Vibrio injenensis
98.7%	Vibrio injenensis
98.7%	Vibrio injenensis
98.7%	Vibrio injenensis
98.7%	Vibrio injenensis
98.7%	Vibrio injenensis
98.7%	Vibrio injenensis
98.7%	Vibrio injenensis
98.7%	Vibrio injenensis
98.7%	Vibrio injenensis
98.7%	Vibrio injenensis
98.7%	Vibrio injenensis
98.7%	Vibrio injenensis
98.7%	Vibrio injenensis
98.7%	Vibrio injenensis
98.7%	Vibrio injenensis
98.7%	Vibrio injenensis
98.7%	Vibrio injenensis
98.7%	Vibrio injenensis
98.7%	Vibrio injenensis
98.7%	Vibrio injenensis
98.7%	Vibrio injenensis
98.7%	Vibrio injenensis
98.7%	Vibrio injenensis
98.7%	Vibrio injenensis
98.7%	Vibrio injenensis
98.7%	Vibrio injenensis
98.7%	Vibrio injenensis
98.7%	Vibrio injenensis
98.7%	Vibrio injenensis
98.7%	Vibrio injenensis
98.7%	Vibrio injenensis
98.7%	Vibrio injenensis
98.7%	Vibrio injenensis
98.7%	Vibrio injenensis
98.7%	Vibrio injenensis
98.7%	Vibrio injenensis
98.7%	Vibrio injenensis
98.7%	Vibrio injenensis
98.7%	Vibrio injenensis
98.7%	Vibrio injenensis
98.7%	Vibrio injenensis
98.7%	Vibrio injenensis
98.7%	Vibrio injenensis
98.7%	Vibrio injenensis
98.7%	Vibrio injenensis
98.7%	Vibrio injenensis
98.7%	Vibrio injenensis
98.7%	Vibrio injenensis
98.7%	Vibrio injenensis
98.7%	Vibrio injenensis
98.7%	Vibrio injenensis
98.7%	Vibrio injenensis
98.7%	Vibrio injenensis
98.7%	Vibrio injenensis
98.7%	Vibrio injenensis
98.7%	Vibrio injenensis
98.7%	Vibrio injenensis
98.7%	Vibrio injenensis
98.7%	Vibrio injenensis
98.7%	Vibrio injenensis
98.7%	Vibrio injenensis
98.7%	Vibrio injenensis
98.7%	Vibrio injenensis
98.7%	Vibrio injenensis
98.7%	Vibrio injenensis
98.7%	Vibrio injenensis
98.7%	Vibrio injenensis
98.7%	Vibrio injenensis
98.7%	Vibrio injenensis
98.7%	Vibrio injenensis
98.7%	Vibrio injenensis
98.7%	Vibrio injenensis
98.7%	Vibrio injenensis
98.7%	Vibrio injenensis
98.7%	Vibrio injenensis
98.7%	Vibrio injenensis
98.7%	Vibrio injenensis
98.7%	Vibrio injenensis
98.7%	Vibrio injenensis
98.7%	Vibrio injenensis
98.7%	Vibrio injenensis
98.7%	Vibrio injenensis
98.7%	Vibrio injenensis
98.7%	Vibrio injenensis
98.7%	Vibrio injenensis
98.7%	Vibrio injenensis
98.7%	Vibrio injenensis
98.7%	Vibrio injenensis
98.7%	Vibrio injenensis
98.7%	Vibrio injenensis
98.7%	Vibrio injenensis
98.7%	Vibrio injenensis
98.7%	Vibrio injenensis
98.7%	Vibrio injenensis
98.7%	Vibrio injenensis
98.7%	Vibrio injenensis
98.7%	Vibrio injenensis
98.7%	Vibrio injenensis
98.7%	Vibrio injenensis
98.7%	Vibrio injenensis
98.7%	Vibrio injenensis
98.7%	Vibrio injenensis
98.7%	Vibrio injenensis
98.7%	Vibrio injenensis
98.7%	Vibrio injenensis
98.7%	Vibrio injenensis
98.7%	Vibrio injenensis
98.7%	Vibrio injenensis
98.7%	Vibrio injenensis
98.7%	Vibrio injenensis
98.7%	Vibrio injenensis
98.7%	Vibrio injenensis
98.7%	Vibrio injenensis
98.7%	Vibrio injenensis
98.7%	Vibrio injenensis
98.7%	Vibrio injenensis
98.7%	Vibrio injenensis
98.7%	Vibrio injenensis
98.7%	Vibrio injenensis
98.7%	Vibrio injenensis
98.7%	Vibrio injenensis
98.7%	Vibrio injenensis
98.7%	Vibrio injenensis
98.7%	Vibrio injenensis
98.7%	Vibrio injenensis
98.7%	Vibrio injenensis
98.7%	Vibrio injenensis
98.7%	Vibrio injenensis
98.7%	Vibrio injenensis
98.7%	Vibrio injenensis
98.7%	Vibrio injenensis
98.7%	Vibrio injenensis
99.3%	Vibrio injenensis
98.7%	Vibrio injenensis
98.7%	Vibrio injenensis
98.7%	Vibrio injenensis
98.7%	Vibrio injenensis
98.7%	Vibrio injenensis
98.7%	Vibrio injenensis
98.7%	Vibrio injenensis
98.7%	Vibrio injenensis
98.7%	Vibrio injenensis
98.7%	Vibrio injenensis
98.7%	Vibrio injenensis
98.7%	Vibrio injenensis
98.7%	Vibrio injenensis
98.7%	Vibrio injenensis
98.7%	Vibrio injenensis
98.7%	Vibrio injenensis
98.7%	Vibrio injenensis
98.7%	Vibrio injenensis
98.7%	Vibrio injenensis
98.7%	Vibrio injenensis
98.7%	Vibrio injenensis
98.7%	Vibrio injenensis
98.7%	Vibrio injenensis
98.7%	Vibrio injenensis
98.7%	Vibrio injenensis
98.7%	Vibrio injenensis
98.7%	Vibrio injenensis
98.7%	Vibrio injenensis
98.7%	Vibrio injenensis
98.7%	Vibrio injenensis
98.7%	Vibrio injenensis
98.7%	Vibrio injenensis
98.7%	Vibrio injenensis
98.7%	Vibrio injenensis
98.7%	Vibrio injenensis
98.7%	Vibrio injenensis
98.7%	Vibrio injenensis
98.7%	Vibrio injenensis
98.7%	Vibrio injenensis
98.7%	Vibrio injenensis
98.7%	Vibrio injenensis
98.7%	Vibrio injenensis
98.7%	Vibrio injenensis
98.7%	Vibrio injenensis
98.7%	Vibrio injenensis
98.7%	Vibrio injenensis
98.7%	Vibrio injenensis
98.7%	Vibrio injenensis
98.7%	Vibrio injenensis
98.7%	Vibrio injenensis
98.7%	Vibrio injenensis
98.7%	Vibrio injenensis
98.7%	Vibrio injenensis
98.7%	Vibrio injenensis
98.7%	Vibrio injenensis
98.7%	Vibrio injenensis
98.7%	Vibrio injenensis
98.7%	Vibrio injenensis
98.7%	Vibrio injenensis
98.7%	Vibrio injenensis
98.7%	Vibrio injenensis
98.7%	Vibrio injenensis
98.7%	Vibrio injenensis
98.7%	Vibrio injenensis
98.7%	Vibrio injenensis
98.7%	Vibrio injenensis
98.7%	Vibrio injenensis
98.7%	Vibrio injenensis
98.7%	Vibrio injenensis
98.7%	Vibrio injenensis
98.7%	Vibrio injenensis
98.7%	Vibrio injenensis
98.7%	Vibrio injenensis
98.7%	Vibrio injenensis
98.7%	Vibrio injenensis
98.7%	Vibrio injenensis
98.7%	Vibrio injenensis
98.7%	Vibrio injenensis
98.7%	Vibrio injenensis
98.7%	Vibrio injenensis
98.7%	Vibrio injenensis
98.7%	Vibrio injenensis
98.7%	Vibrio injenensis
98.7%	Vibrio injenensis
98.7%	Vibrio injenensis
98.7%	Vibrio injenensis
98.7%	Vibrio injenensis
98.7%	Vibrio injenensis
98.7%	Vibrio injenensis
98.7%	Vibrio injenensis
98.7%	Vibrio injenensis
98.7%	Vibrio injenensis
98.7%	Vibrio injenensis
98.7%	Pseudomonas chlororaphis
98.7%	Pseudomonas chlororaphis
98.7%	Proteus alimentorum
98.7%	Arcobacter canalis
98.7%	Arcobacter canalis
98.7%	Arcobacter canalis
98.7%	Arcobacter canalis
98.7%	Arcobacter canalis
98.7%	Arcobacter canalis
98.7%	Arcobacter canalis
98.7%	Arcobacter canalis
98.7%	Arcobacter canalis
98.7%	Arcobacter canalis
98.7%	Arcobacter canalis
98.7%	Arcobacter canalis
98.7%	Arcobacter canalis
98.7%	Arcobacter canalis
98.7%	Arcobacter canalis
99.3%	Arcobacter canalis
98.7%	Arcobacter canalis
98.7%	Arcobacter canalis
98.7%	Arcobacter canalis
98.7%	Arcobacter canalis
98.7%	Arcobacter canalis
98.7%	Arcobacter canalis
98.7%	Arcobacter canalis
98.7%	Arcobacter canalis
98.7%	Arcobacter canalis
98.7%	Arcobacter canalis
98.7%	Arcobacter canalis
98.7%	Arcobacter canalis
98.7%	Arcobacter canalis
99.3%	Arcobacter canalis
98.7%	Arcobacter canalis
98.7%	Arcobacter canalis
98.7%	Arcobacter canalis
98.7%	Arcobacter canalis
98.7%	Arcobacter canalis
98.7%	Arcobacter canalis
98.7%	Arcobacter canalis
98.7%	Arcobacter canalis
[truncated: 175,426 more rows]
