# Supplementary material for: Revealing the Microbiome of Four Different Thermal Springs in Turkey with Environmental DNA Metabarcoding
Source: Biology (Basel). 2022 Jun 30;11(7):998. doi: 10.3390/biology11070998 (PMC9311576; doi:10.3390/biology11070998)
Supplement: Supplementary file 1 [file biology-11-00998-s001.zip › Supplementary Table S3/515k.c2.l100.csv]

% Pairwise Identity	Organism
100.0%	Vulcaniibacterium gelatinicum
100.0%	Devosia marina
100.0%	Pseudomonas jilinensis
100.0%	Rhizobium glycinendophyticum
100.0%	Rhizobium deserti
100.0%	Bacillus iocasae
100.0%	Caulobacter hibisci
100.0%	Sphingomonas aquatica
100.0%	Clostridium puniceum
100.0%	Rehaibacterium terrae
100.0%	Exiguobacterium himgiriensis
100.0%	Blastococcus saxobsidens
100.0%	Alishewanella jeotgali
100.0%	Geobacillus stearothermophilus
100.0%	Rhizobium daejeonense
100.0%	Hydrogenophilus thermoluteolus
100.0%	Bacillus abyssalis
100.0%	Lactobacillus leichmannii
100.0%
100.0%	Thermothrix azorensis
100.0%	Bradyrhizobium oligotrophicum
100.0%	Agrobacterium fabrum
100.0%	Parvibaculum lavamentivorans
100.0%	Anoxybacillus amylolyticus
100.0%	Lactobacillus iners
100.0%	Silanimonas lenta
100.0%	Silanimonas lenta
100.0%	Aquabacterium parvum
100.0%	Streptococcus periodonticum
100.0%	Streptococcus thermophilus
100.0%	Alishewanella jeotgali
100.0%	Paenibacillus validus
100.0%	Paenibacillus frigoriresistens
100.0%	Agrobacterium fabrum
100.0%	Agrobacterium fabrum
100.0%	Silanimonas lenta
100.0%	Silanimonas lenta
100.0%	Agrobacterium fabrum
99.6%	Vulcaniibacterium gelatinicum
99.6%	Vulcaniibacterium gelatinicum
99.6%	Vulcaniibacterium gelatinicum
99.6%	Vulcaniibacterium gelatinicum
99.6%	Vulcaniibacterium gelatinicum
99.6%	Devosia marina
99.6%	Devosia marina
99.6%	Devosia marina
99.6%	Devosia marina
99.6%	Devosia marina
99.6%	Devosia marina
99.6%	Pseudomonas jilinensis
99.6%	Pseudomonas jilinensis
99.6%	Pseudomonas jilinensis
99.6%	Pseudomonas jilinensis
99.6%	Pseudomonas jilinensis
99.6%	Pseudomonas jilinensis
99.6%	Pseudomonas jilinensis
99.6%	Rhizobium glycinendophyticum
99.6%	Rhizobium glycinendophyticum
99.6%	Rhizobium glycinendophyticum
99.6%	Rhizobium glycinendophyticum
99.6%	Rhizobium glycinendophyticum
99.6%	Rhizobium glycinendophyticum
99.6%	Rhizobium glycinendophyticum
99.6%	Rhizobium glycinendophyticum
99.6%	Rhizobium deserti
99.6%	Rhizobium deserti
99.6%	Bacillus piscis
99.6%	Bacillus iocasae
99.6%	Bacillus iocasae
99.6%	Bacillus iocasae
99.6%	Bacillus iocasae
99.6%	Bacillus iocasae
99.6%	Caulobacter hibisci
99.6%	Caulobacter hibisci
99.6%	Caulobacter hibisci
99.6%	Caulobacter hibisci
99.6%	Caulobacter hibisci
99.6%	Caulobacter hibisci
99.6%	Caulobacter hibisci
99.6%	Caulobacter hibisci
99.6%	Agrobacterium salinitolerans
99.6%	Sphingomonas aquatica
99.6%	Sphingomonas aquatica
99.6%	Sphingomonas aquatica
99.6%	Cutibacterium acnes
99.6%	Nocardioides massiliensis
99.6%	Nocardioides massiliensis
99.6%	Sphingopyxis fribergensis
99.6%	Sphingopyxis fribergensis
99.6%	Sphingopyxis fribergensis
99.6%	Sphingopyxis fribergensis
99.6%	Zhizhongheella caldifontis
99.6%	Nitrososphaera viennensis
99.6%	Rhizobium azibense
99.6%	Clostridium puniceum
99.6%	Clostridium puniceum
99.6%	Clostridium puniceum
99.6%	Clostridium puniceum
99.6%	Clostridium puniceum
99.6%	Clostridium puniceum
99.6%	Clostridium puniceum
99.6%	Clostridium puniceum
99.6%	Clostridium puniceum
99.6%	Rehaibacterium terrae
99.6%	Rehaibacterium terrae
99.6%	Rehaibacterium terrae
99.6%	Rehaibacterium terrae
99.6%	Rehaibacterium terrae
99.6%	Rehaibacterium terrae
99.6%	Rehaibacterium terrae
99.6%	Rehaibacterium terrae
99.6%	Rehaibacterium terrae
99.6%	Rehaibacterium terrae
99.6%	Rehaibacterium terrae
99.6%	Exiguobacterium himgiriensis
99.6%	Exiguobacterium himgiriensis
99.6%	Exiguobacterium himgiriensis
99.6%	Exiguobacterium himgiriensis
99.6%	Exiguobacterium himgiriensis
99.6%	Alishewanella jeotgali
99.6%	Alishewanella jeotgali
99.6%	Alishewanella jeotgali
99.6%	Alishewanella jeotgali
99.6%	Alishewanella jeotgali
99.6%	Alishewanella jeotgali
99.6%	Alishewanella jeotgali
99.6%	Alishewanella jeotgali
99.6%	Algoriphagus aquaeductus
99.6%	Geobacillus stearothermophilus
99.6%	Geobacillus stearothermophilus
99.6%	Geobacillus stearothermophilus
99.6%	Geobacillus stearothermophilus
99.6%	Geobacillus stearothermophilus
99.6%	Geobacillus stearothermophilus
99.6%	Geobacillus stearothermophilus
99.6%	Rhizobium daejeonense
99.6%	Rhizobium daejeonense
99.6%	Rhizobium daejeonense
99.6%	Rhizobium daejeonense
99.6%	Rhizobium daejeonense
99.6%	Rhizobium daejeonense
99.6%	Rhizobium daejeonense
99.6%	Rhizobium daejeonense
99.6%	Rhizobium daejeonense
99.6%	Rhizobium daejeonense
99.6%	Rhizobium daejeonense
99.6%	Rhizobium daejeonense
99.6%	Rhizobium daejeonense
99.6%	Hydrogenophilus thermoluteolus
99.6%	Hydrogenophilus thermoluteolus
99.6%	Hydrogenophilus thermoluteolus
99.6%	Hydrogenophilus thermoluteolus
99.6%	Hydrogenophilus thermoluteolus
99.6%	Hydrogenophilus thermoluteolus
99.6%	Hydrogenophilus thermoluteolus
99.6%	Bacillus abyssalis
99.6%	Bacillus abyssalis
99.6%	Bacillus abyssalis
99.6%	Bacillus abyssalis
99.6%	Bacillus abyssalis
99.6%	Bacillus abyssalis
99.6%	Lactobacillus leichmannii
99.6%	Lactobacillus leichmannii
99.6%	Lactobacillus leichmannii
99.6%	Lactobacillus leichmannii
99.6%
99.6%
99.6%
99.6%
99.6%
99.6%
99.6%	Thermothrix azorensis
99.6%	Thermothrix azorensis
99.6%	Thermothrix azorensis
99.6%	Thermothrix azorensis
99.6%	Thermothrix azorensis
99.6%	Bradyrhizobium oligotrophicum
99.6%	Bradyrhizobium oligotrophicum
99.6%	Bradyrhizobium oligotrophicum
99.6%	Bradyrhizobium oligotrophicum
99.6%	Bradyrhizobium oligotrophicum
99.6%	Bradyrhizobium oligotrophicum
99.6%	Bradyrhizobium oligotrophicum
99.6%	Agrobacterium fabrum
99.6%	Agrobacterium fabrum
99.6%	Agrobacterium fabrum
99.6%	Agrobacterium fabrum
99.6%	Agrobacterium fabrum
99.6%	Agrobacterium fabrum
99.6%	Agrobacterium fabrum
99.6%	Agrobacterium fabrum
99.6%	Agrobacterium fabrum
99.6%	Agrobacterium fabrum
99.6%	Agrobacterium fabrum
99.6%	Agrobacterium fabrum
99.6%	Agrobacterium fabrum
99.6%	Agrobacterium fabrum
99.6%	Agrobacterium fabrum
99.6%	Agrobacterium fabrum
99.6%	Agrobacterium fabrum
99.6%	Agrobacterium fabrum
99.6%	Agrobacterium fabrum
99.6%	Agrobacterium fabrum
99.6%	Agrobacterium fabrum
99.6%	Agrobacterium fabrum
99.6%	Agrobacterium fabrum
99.6%	Agrobacterium fabrum
99.6%	Agrobacterium fabrum
99.6%	Agrobacterium fabrum
99.6%	Agrobacterium fabrum
99.6%	Agrobacterium fabrum
99.6%	Agrobacterium fabrum
99.6%	Agrobacterium fabrum
99.6%	Agrobacterium fabrum
99.6%	Agrobacterium fabrum
99.6%	Agrobacterium fabrum
99.6%	Agrobacterium fabrum
99.6%	Agrobacterium fabrum
99.6%	Agrobacterium fabrum
99.6%	Agrobacterium fabrum
99.6%	Agrobacterium fabrum
99.6%	Agrobacterium fabrum
99.6%	Agrobacterium fabrum
99.6%	Agrobacterium fabrum
99.6%	Agrobacterium fabrum
99.6%	Agrobacterium fabrum
99.6%	Agrobacterium fabrum
99.6%	Agrobacterium fabrum
99.6%	Agrobacterium fabrum
99.6%	Agrobacterium fabrum
99.6%	Agrobacterium fabrum
99.6%	Agrobacterium fabrum
99.6%	Agrobacterium fabrum
99.6%	Agrobacterium fabrum
99.6%	Agrobacterium fabrum
99.6%	Agrobacterium fabrum
99.6%	Agrobacterium fabrum
99.6%	Agrobacterium fabrum
99.6%	Agrobacterium fabrum
99.6%	Agrobacterium fabrum
99.6%	Agrobacterium fabrum
99.6%	Agrobacterium fabrum
99.6%	Agrobacterium fabrum
99.6%	Agrobacterium fabrum
99.6%	Agrobacterium fabrum
99.6%	Agrobacterium fabrum
99.6%	Parvibaculum lavamentivorans
99.6%	Parvibaculum lavamentivorans
99.6%	Parvibaculum lavamentivorans
99.6%	Parvibaculum lavamentivorans
99.6%	Parvibaculum lavamentivorans
99.6%	Anoxybacillus amylolyticus
99.6%	Anoxybacillus amylolyticus
99.6%	Anoxybacillus amylolyticus
99.6%	Anoxybacillus amylolyticus
99.6%	Anoxybacillus amylolyticus
99.6%	Anoxybacillus amylolyticus
99.6%	Anoxybacillus amylolyticus
99.6%	Silanimonas lenta
99.6%	Silanimonas lenta
99.6%	Silanimonas lenta
99.6%	Silanimonas lenta
99.6%	Silanimonas lenta
99.6%	Silanimonas lenta
99.6%	Silanimonas lenta
99.6%	Silanimonas lenta
99.6%	Silanimonas lenta
99.6%	Silanimonas lenta
99.6%	Silanimonas lenta
99.6%	Silanimonas lenta
99.6%	Aquabacterium parvum
99.6%	Aquabacterium parvum
99.6%	Aquabacterium parvum
99.6%	Aquabacterium parvum
99.6%	Aquabacterium parvum
99.6%	Aquabacterium parvum
99.6%	Aquabacterium parvum
99.6%	Rhizobium glycinendophyticum
99.6%	Rhizobium glycinendophyticum
99.6%	Rhizobium glycinendophyticum
99.6%	Rhizobium glycinendophyticum
99.6%	Streptococcus periodonticum
99.6%	Streptococcus periodonticum
99.6%	Streptococcus periodonticum
99.6%	Streptococcus periodonticum
99.6%	Streptococcus periodonticum
99.6%	Streptococcus periodonticum
99.6%	Caulobacter hibisci
99.6%	Caulobacter hibisci
99.6%	Caulobacter hibisci
99.6%	Caulobacter hibisci
99.6%	Clostridium puniceum
99.6%	Streptococcus thermophilus
99.6%	Streptococcus thermophilus
99.6%	Streptococcus thermophilus
99.6%	Streptococcus thermophilus
99.6%	Streptococcus thermophilus
99.6%	Streptococcus thermophilus
99.6%	Rehaibacterium terrae
99.6%	Rehaibacterium terrae
99.6%	Rehaibacterium terrae
99.6%	Rehaibacterium terrae
99.6%	Rehaibacterium terrae
99.6%	Rehaibacterium terrae
99.6%	Rehaibacterium terrae
99.6%	Alishewanella jeotgali
99.6%	Rhizobium daejeonense
99.6%	Rhizobium daejeonense
99.6%	Rhizobium daejeonense
99.6%	Rhizobium daejeonense
99.6%	Paenibacillus validus
99.6%	Paenibacillus validus
99.6%	Paenibacillus validus
99.6%	Paenibacillus validus
99.6%	Hydrogenophilus thermoluteolus
99.6%	Paenibacillus frigoriresistens
99.6%	Paenibacillus frigoriresistens
99.6%	Paenibacillus frigoriresistens
99.6%	Paenibacillus frigoriresistens
99.6%	Paenibacillus frigoriresistens
99.6%	Agrobacterium fabrum
99.6%	Agrobacterium fabrum
99.6%	Agrobacterium fabrum
99.6%	Agrobacterium fabrum
99.6%	Agrobacterium fabrum
99.6%	Agrobacterium fabrum
99.6%	Agrobacterium fabrum
99.6%	Agrobacterium fabrum
99.6%	Agrobacterium fabrum
99.6%	Agrobacterium fabrum
99.6%	Agrobacterium fabrum
99.6%	Agrobacterium fabrum
99.6%	Agrobacterium fabrum
99.6%	Agrobacterium fabrum
99.6%	Anoxybacillus amylolyticus
99.6%	Silanimonas lenta
99.6%	Silanimonas lenta
99.6%	Silanimonas lenta
99.6%	Silanimonas lenta
99.6%	Silanimonas lenta
99.6%	Silanimonas lenta
99.6%	Silanimonas lenta
99.6%	Silanimonas lenta
99.6%	Silanimonas lenta
99.6%	Silanimonas lenta
99.6%	Silanimonas lenta
99.6%	Silanimonas lenta
99.6%	Silanimonas lenta
99.6%	Aquabacterium parvum
99.6%	Aquabacterium parvum
99.6%	Aquabacterium parvum
99.6%	Paenibacillus frigoriresistens
99.6%	Agrobacterium fabrum
99.6%	Agrobacterium fabrum
99.6%	Silanimonas lenta
99.6%	Silanimonas lenta
99.3%	Vulcaniibacterium gelatinicum
99.3%	Vulcaniibacterium gelatinicum
99.3%	Vulcaniibacterium gelatinicum
99.3%	Vulcaniibacterium gelatinicum
99.3%	Vulcaniibacterium gelatinicum
99.3%	Vulcaniibacterium gelatinicum
99.3%	Vulcaniibacterium gelatinicum
99.3%	Vulcaniibacterium gelatinicum
99.3%	Vulcaniibacterium gelatinicum
99.3%	Vulcaniibacterium gelatinicum
99.3%	Vulcaniibacterium gelatinicum
99.3%	Vulcaniibacterium gelatinicum
99.3%	Devosia marina
99.3%	Devosia marina
99.3%	Devosia marina
99.3%	Devosia marina
99.3%	Devosia marina
99.3%	Devosia marina
99.3%	Devosia marina
99.3%	Devosia marina
99.3%	Devosia marina
99.3%	Devosia marina
99.3%	Devosia marina
99.3%	Devosia marina
99.3%	Devosia marina
99.3%	Pseudomonas jilinensis
99.3%	Pseudomonas jilinensis
99.3%	Pseudomonas jilinensis
99.3%	Pseudomonas jilinensis
99.3%	Pseudomonas jilinensis
99.3%	Pseudomonas jilinensis
99.3%	Pseudomonas jilinensis
99.3%	Pseudomonas jilinensis
99.3%	Pseudomonas jilinensis
99.3%	Pseudomonas jilinensis
99.3%	Pseudomonas jilinensis
99.3%	Pseudomonas jilinensis
99.3%	Pseudomonas jilinensis
99.3%	Pseudomonas jilinensis
99.3%	Pseudomonas jilinensis
99.3%	Rhizobium glycinendophyticum
99.3%	Rhizobium glycinendophyticum
99.3%	Rhizobium glycinendophyticum
99.3%	Rhizobium glycinendophyticum
99.3%	Rhizobium glycinendophyticum
99.3%	Rhizobium glycinendophyticum
99.3%	Rhizobium glycinendophyticum
99.3%	Rhizobium glycinendophyticum
99.3%	Rhizobium glycinendophyticum
99.3%	Rhizobium glycinendophyticum
99.3%	Rhizobium glycinendophyticum
99.3%	Rhizobium glycinendophyticum
99.3%	Rhizobium glycinendophyticum
99.3%	Rhizobium glycinendophyticum
99.3%	Rhizobium glycinendophyticum
99.3%	Rhizobium glycinendophyticum
99.3%	Rhizobium glycinendophyticum
99.3%	Rhizobium glycinendophyticum
99.3%	Rhizobium glycinendophyticum
99.3%	Rhizobium glycinendophyticum
99.3%	Rhizobium glycinendophyticum
99.3%	Rhizobium glycinendophyticum
99.3%	Rhizobium glycinendophyticum
99.3%	Rhizobium glycinendophyticum
99.3%	Rhizobium glycinendophyticum
99.3%	Rhizobium glycinendophyticum
99.3%	Rhizobium glycinendophyticum
99.3%	Rhizobium glycinendophyticum
99.3%	Rhizobium glycinendophyticum
99.3%	Rhizobium glycinendophyticum
99.3%	Rhizobium glycinendophyticum
99.3%	Rhizobium glycinendophyticum
99.3%	Rhizobium glycinendophyticum
99.3%	Rhizobium glycinendophyticum
99.3%	Rhizobium glycinendophyticum
99.3%	Rhizobium glycinendophyticum
99.3%	Rhizobium glycinendophyticum
99.3%	Rhizobium glycinendophyticum
99.3%	Rhizobium glycinendophyticum
99.3%	Rhizobium glycinendophyticum
99.3%	Rhizobium glycinendophyticum
99.3%	Rhizobium glycinendophyticum
99.3%	Rhizobium glycinendophyticum
99.3%	Rhizobium glycinendophyticum
99.3%	Rhizobium glycinendophyticum
99.6%	Streptococcus periodonticum
99.3%	Bacillus piscis
99.3%	Bacillus piscis
99.3%	Bacillus piscis
99.3%	Bacillus piscis
99.3%	Bacillus piscis
99.3%	Bacillus iocasae
99.3%	Bacillus iocasae
99.3%	Bacillus iocasae
99.3%	Bacillus iocasae
99.3%	Bacillus iocasae
99.3%	Silanimonas algicola
99.3%	Caulobacter hibisci
99.3%	Caulobacter hibisci
99.3%	Caulobacter hibisci
99.3%	Caulobacter hibisci
99.3%	Caulobacter hibisci
99.3%	Caulobacter hibisci
99.3%	Caulobacter hibisci
99.3%	Caulobacter hibisci
99.3%	Caulobacter hibisci
99.3%	Caulobacter hibisci
99.3%	Caulobacter hibisci
99.3%	Caulobacter hibisci
99.3%	Caulobacter hibisci
99.3%	Caulobacter hibisci
99.3%	Caulobacter hibisci
99.3%	Caulobacter hibisci
99.3%	Caulobacter hibisci
99.3%	Caulobacter hibisci
99.3%	Caulobacter hibisci
99.3%	Caulobacter hibisci
99.3%	Caulobacter hibisci
99.3%	Caulobacter hibisci
99.3%	Caulobacter hibisci
99.3%	Caulobacter hibisci
99.3%	Caulobacter hibisci
99.3%	Caulobacter hibisci
99.3%	Caulobacter hibisci
99.3%	Caulobacter hibisci
99.3%	Caulobacter hibisci
99.3%	Caulobacter hibisci
99.3%	Caulobacter hibisci
99.3%	Caulobacter hibisci
99.3%	Caulobacter hibisci
99.3%	Caulobacter hibisci
99.3%	Caulobacter hibisci
99.3%	Caulobacter hibisci
99.3%	Caulobacter hibisci
99.3%	Caulobacter hibisci
99.3%	Caulobacter hibisci
99.3%	Caulobacter hibisci
99.3%	Caulobacter hibisci
99.3%	Caulobacter hibisci
99.3%	Caulobacter hibisci
99.3%	Caulobacter hibisci
99.3%	Caulobacter hibisci
99.3%	Agrobacterium salinitolerans
99.3%	Sphingomonas aquatica
99.3%	Sphingomonas aquatica
99.3%	Sphingomonas aquatica
99.3%	Sphingomonas aquatica
99.3%	Sphingomonas aquatica
99.3%	Sphingomonas aquatica
99.3%	Sphingomonas aquatica
99.3%	Sphingomonas aquatica
99.3%	Sphingomonas aquatica
99.3%	Sphingomonas aquatica
99.3%	Sphingomonas aquatica
99.3%	Sphingomonas aquatica
99.3%	Sphingomonas aquatica
99.3%	Nitrospira lenta
99.3%	Nocardioides massiliensis
99.3%	Nocardioides massiliensis
99.3%	Rhizobium azooxidifex
99.3%	Sphingopyxis fribergensis
99.3%	Sphingopyxis fribergensis
99.3%	Sphingopyxis fribergensis
99.3%	Sphingopyxis fribergensis
99.3%	Sphingopyxis fribergensis
99.3%	Sphingopyxis fribergensis
99.3%	Sphingopyxis fribergensis
99.3%	Escherichia marmotae
99.3%	Escherichia marmotae
99.3%	Zhizhongheella caldifontis
99.3%	Zhizhongheella caldifontis
99.3%	Zhizhongheella caldifontis
99.3%	Nitrososphaera viennensis
99.3%	Nitrososphaera viennensis
99.3%	Rhizobium azibense
99.3%	Rhizobium azibense
99.3%	Rhizobium azibense
99.3%	Rhizobium azibense
99.3%	Rhizobium azibense
99.3%	Rhizobium azibense
99.3%	Clostridium puniceum
99.3%	Clostridium puniceum
99.3%	Clostridium puniceum
99.3%	Clostridium puniceum
99.3%	Clostridium puniceum
99.3%	Clostridium puniceum
99.3%	Clostridium puniceum
99.3%	Clostridium puniceum
99.3%	Clostridium puniceum
99.3%	Clostridium puniceum
99.3%	Clostridium puniceum
99.3%	Clostridium puniceum
99.3%	Clostridium puniceum
99.3%	Clostridium puniceum
99.3%	Clostridium puniceum
99.3%	Clostridium puniceum
99.3%	Clostridium puniceum
99.3%	Clostridium puniceum
99.3%	Clostridium puniceum
99.3%	Clostridium puniceum
99.3%	Clostridium puniceum
99.3%	Clostridium puniceum
99.3%	Clostridium puniceum
99.3%	Clostridium puniceum
99.3%	Clostridium puniceum
99.3%	Clostridium puniceum
99.3%	Clostridium puniceum
99.3%	Clostridium puniceum
99.3%	Clostridium puniceum
99.3%	Rehaibacterium terrae
99.3%	Rehaibacterium terrae
99.3%	Rehaibacterium terrae
99.3%	Rehaibacterium terrae
99.3%	Rehaibacterium terrae
99.3%	Rehaibacterium terrae
99.3%	Rehaibacterium terrae
99.3%	Rehaibacterium terrae
99.3%	Rehaibacterium terrae
99.3%	Rehaibacterium terrae
99.3%	Rehaibacterium terrae
99.3%	Rehaibacterium terrae
99.3%	Rehaibacterium terrae
99.3%	Rehaibacterium terrae
99.3%	Rehaibacterium terrae
99.6%	Rehaibacterium terrae
99.3%	Rehaibacterium terrae
99.3%	Rehaibacterium terrae
99.3%	Rehaibacterium terrae
99.3%	Rehaibacterium terrae
99.3%	Rehaibacterium terrae
99.3%	Rehaibacterium terrae
99.3%	Rehaibacterium terrae
99.3%	Rehaibacterium terrae
99.3%	Rehaibacterium terrae
99.3%	Rehaibacterium terrae
99.3%	Rehaibacterium terrae
99.3%	Rehaibacterium terrae
99.3%	Rehaibacterium terrae
99.3%	Rehaibacterium terrae
99.3%	Rehaibacterium terrae
99.3%	Rehaibacterium terrae
99.3%	Rehaibacterium terrae
99.3%	Rehaibacterium terrae
99.3%	Rehaibacterium terrae
99.3%	Rehaibacterium terrae
99.3%	Rehaibacterium terrae
99.3%	Rehaibacterium terrae
99.3%	Rehaibacterium terrae
99.3%	Rehaibacterium terrae
99.3%	Rehaibacterium terrae
99.3%	Rehaibacterium terrae
99.3%	Rehaibacterium terrae
99.3%	Rehaibacterium terrae
99.3%	Rehaibacterium terrae
99.3%	Rehaibacterium terrae
99.3%	Rehaibacterium terrae
99.3%	Rehaibacterium terrae
99.3%	Rehaibacterium terrae
99.3%	Rehaibacterium terrae
99.3%	Rehaibacterium terrae
99.3%	Rehaibacterium terrae
99.3%	Rehaibacterium terrae
99.3%	Rehaibacterium terrae
99.3%	Rehaibacterium terrae
99.3%	Rehaibacterium terrae
99.3%	Rehaibacterium terrae
99.3%	Rehaibacterium terrae
99.3%	Rehaibacterium terrae
99.3%	Rehaibacterium terrae
99.3%	Rehaibacterium terrae
99.3%	Rehaibacterium terrae
99.3%	Rehaibacterium terrae
99.3%	Rehaibacterium terrae
99.3%	Rehaibacterium terrae
99.3%	Rehaibacterium terrae
99.3%	Rehaibacterium terrae
99.3%	Rehaibacterium terrae
99.3%	Rehaibacterium terrae
99.3%	Rehaibacterium terrae
99.3%	Rehaibacterium terrae
99.3%	Rehaibacterium terrae
99.3%	Exiguobacterium himgiriensis
99.3%	Exiguobacterium himgiriensis
99.3%	Exiguobacterium himgiriensis
99.3%	Exiguobacterium himgiriensis
99.3%	Exiguobacterium himgiriensis
99.3%	Exiguobacterium himgiriensis
99.3%	Exiguobacterium himgiriensis
99.3%	Exiguobacterium himgiriensis
99.3%	Exiguobacterium himgiriensis
99.3%	Exiguobacterium himgiriensis
99.3%	Exiguobacterium himgiriensis
99.3%	Exiguobacterium himgiriensis
99.3%	Exiguobacterium himgiriensis
99.3%	Hydrogenobacter hydrogenophilus
99.3%	Hydrogenobacter hydrogenophilus
99.3%	Hydrogenobacter hydrogenophilus
99.3%	Blastococcus saxobsidens
99.3%	Blastococcus saxobsidens
99.3%	Alishewanella jeotgali
99.3%	Alishewanella jeotgali
99.3%	Alishewanella jeotgali
99.3%	Alishewanella jeotgali
99.3%	Alishewanella jeotgali
99.3%	Alishewanella jeotgali
99.3%	Alishewanella jeotgali
99.3%	Alishewanella jeotgali
99.3%	Alishewanella jeotgali
99.3%	Alishewanella jeotgali
99.3%	Alishewanella jeotgali
99.3%	Alishewanella jeotgali
99.3%	Alishewanella jeotgali
99.3%	Alishewanella jeotgali
99.3%	Alishewanella jeotgali
99.3%	Alishewanella jeotgali
99.3%	Algoriphagus aquaeductus
99.3%	Algoriphagus aquaeductus
99.3%	Algoriphagus aquaeductus
99.3%	Algoriphagus aquaeductus
99.3%	Algoriphagus aquaeductus
99.3%	Algoriphagus aquaeductus
99.3%	Algoriphagus aquaeductus
99.3%	Geobacillus stearothermophilus
99.3%	Geobacillus stearothermophilus
99.3%	Geobacillus stearothermophilus
99.3%	Geobacillus stearothermophilus
99.3%	Geobacillus stearothermophilus
99.3%	Geobacillus stearothermophilus
99.3%	Geobacillus stearothermophilus
99.3%	Geobacillus stearothermophilus
99.3%	Geobacillus stearothermophilus
99.3%	Geobacillus stearothermophilus
99.3%	Geobacillus stearothermophilus
99.3%	Geobacillus stearothermophilus
99.3%	Geobacillus stearothermophilus
99.3%	Geobacillus stearothermophilus
99.3%	Geobacillus stearothermophilus
99.3%	Caldimonas hydrothermale
99.3%	Caldimonas hydrothermale
99.3%	Caldimonas hydrothermale
99.3%	Rhizobium daejeonense
99.3%	Rhizobium daejeonense
99.6%	Rhizobium daejeonense
99.3%	Rhizobium daejeonense
99.3%	Rhizobium daejeonense
99.3%	Rhizobium daejeonense
99.3%	Rhizobium daejeonense
99.3%	Rhizobium daejeonense
99.3%	Rhizobium daejeonense
99.3%	Rhizobium daejeonense
99.3%	Rhizobium daejeonense
99.3%	Rhizobium daejeonense
99.3%	Rhizobium daejeonense
99.3%	Rhizobium daejeonense
99.3%	Rhizobium daejeonense
99.3%	Rhizobium daejeonense
99.3%	Rhizobium daejeonense
99.3%	Rhizobium daejeonense
99.3%	Rhizobium daejeonense
99.3%	Rhizobium daejeonense
99.3%	Rhizobium daejeonense
99.3%	Rhizobium daejeonense
99.3%	Rhizobium daejeonense
99.3%	Rhizobium daejeonense
99.3%	Rhizobium daejeonense
99.3%	Rhizobium daejeonense
99.3%	Rhizobium daejeonense
99.3%	Rhizobium daejeonense
99.3%	Rhizobium daejeonense
99.3%	Rhizobium daejeonense
99.3%	Rhizobium daejeonense
99.3%	Rhizobium daejeonense
99.3%	Rhizobium daejeonense
99.3%	Rhizobium daejeonense
99.3%	Rhizobium daejeonense
99.3%	Rhizobium daejeonense
99.3%	Hydrogenophilus thermoluteolus
99.3%	Hydrogenophilus thermoluteolus
99.3%	Hydrogenophilus thermoluteolus
99.3%	Hydrogenophilus thermoluteolus
99.3%	Hydrogenophilus thermoluteolus
99.3%	Hydrogenophilus thermoluteolus
99.3%	Hydrogenophilus thermoluteolus
99.3%	Hydrogenophilus thermoluteolus
99.3%	Hydrogenophilus thermoluteolus
99.3%	Hydrogenophilus thermoluteolus
99.3%	Hydrogenophilus thermoluteolus
99.3%	Hydrogenophilus thermoluteolus
99.3%	Hydrogenophilus thermoluteolus
99.3%	Hydrogenophilus thermoluteolus
99.3%	Hydrogenophilus thermoluteolus
99.3%	Hydrogenophilus thermoluteolus
99.3%	Hydrogenophilus thermoluteolus
99.3%	Thermoanaerobaculum aquaticum
99.3%	Thermoanaerobaculum aquaticum
99.3%	Bacillus abyssalis
99.3%	Bacillus abyssalis
99.3%	Bacillus abyssalis
99.3%	Bacillus abyssalis
99.3%	Bacillus abyssalis
99.3%	Bacillus abyssalis
99.3%	Bacillus abyssalis
99.3%	Bacillus abyssalis
99.3%	Bacillus abyssalis
99.3%	Bacillus abyssalis
99.3%	Bacillus abyssalis
99.3%	Bacillus abyssalis
99.3%	Bacillus abyssalis
99.3%	Bosea robiniae
99.3%	Lactobacillus leichmannii
99.3%	Lactobacillus leichmannii
99.3%	Lactobacillus leichmannii
99.3%	Lactobacillus leichmannii
99.3%	Lactobacillus leichmannii
99.3%	Lactobacillus leichmannii
99.3%	Lactobacillus leichmannii
99.3%	Lactobacillus leichmannii
99.3%
99.3%
99.3%
99.3%
99.3%
99.3%
99.3%
99.3%
99.3%
99.3%	Thermothrix azorensis
99.3%	Thermothrix azorensis
99.3%	Thermothrix azorensis
99.3%	Thermothrix azorensis
99.3%	Thermothrix azorensis
99.3%	Thermothrix azorensis
99.3%	Thermothrix azorensis
99.3%	Thermothrix azorensis
99.3%	Thermothrix azorensis
99.3%	Thermothrix azorensis
99.3%	Thermothrix azorensis
99.3%	Thermothrix azorensis
99.3%	Thermothrix azorensis
99.3%	Thermothrix azorensis
99.3%	Thermothrix azorensis
99.3%	Klebsiella aerogenes
99.3%	Bradyrhizobium oligotrophicum
99.3%	Bradyrhizobium oligotrophicum
99.3%	Bradyrhizobium oligotrophicum
99.3%	Bradyrhizobium oligotrophicum
99.3%	Bradyrhizobium oligotrophicum
99.3%	Bradyrhizobium oligotrophicum
99.3%	Bradyrhizobium oligotrophicum
99.3%	Bradyrhizobium oligotrophicum
99.3%	Bradyrhizobium oligotrophicum
99.3%	Bradyrhizobium oligotrophicum
99.3%	Bradyrhizobium oligotrophicum
99.3%	Bradyrhizobium oligotrophicum
99.3%	Bradyrhizobium oligotrophicum
99.3%	Bradyrhizobium oligotrophicum
99.3%	Bradyrhizobium oligotrophicum
99.3%	Bradyrhizobium oligotrophicum
99.3%	Bradyrhizobium oligotrophicum
99.3%	Bradyrhizobium oligotrophicum
99.3%	Bradyrhizobium oligotrophicum
99.3%	Bradyrhizobium oligotrophicum
99.3%	Hydrogenobacter thermophilus
99.3%	Agrobacterium fabrum
99.3%	Agrobacterium fabrum
99.3%	Agrobacterium fabrum
99.3%	Agrobacterium fabrum
99.3%	Agrobacterium fabrum
99.3%	Agrobacterium fabrum
99.3%	Agrobacterium fabrum
99.3%	Agrobacterium fabrum
99.3%	Agrobacterium fabrum
99.3%	Agrobacterium fabrum
99.3%	Agrobacterium fabrum
99.3%	Agrobacterium fabrum
99.3%	Agrobacterium fabrum
99.3%	Agrobacterium fabrum
99.3%	Agrobacterium fabrum
99.3%	Agrobacterium fabrum
99.3%	Agrobacterium fabrum
99.3%	Agrobacterium fabrum
99.3%	Agrobacterium fabrum
99.3%	Agrobacterium fabrum
99.3%	Agrobacterium fabrum
99.3%	Agrobacterium fabrum
99.3%	Agrobacterium fabrum
99.3%	Agrobacterium fabrum
99.3%	Agrobacterium fabrum
99.3%	Agrobacterium fabrum
99.3%	Agrobacterium fabrum
99.3%	Agrobacterium fabrum
99.3%	Agrobacterium fabrum
99.3%	Agrobacterium fabrum
99.3%	Agrobacterium fabrum
99.3%	Agrobacterium fabrum
99.3%	Agrobacterium fabrum
99.3%	Agrobacterium fabrum
99.3%	Agrobacterium fabrum
99.3%	Agrobacterium fabrum
99.3%	Agrobacterium fabrum
99.3%	Agrobacterium fabrum
99.3%	Agrobacterium fabrum
99.3%	Agrobacterium fabrum
99.3%	Agrobacterium fabrum
99.3%	Agrobacterium fabrum
99.3%	Agrobacterium fabrum
99.3%	Agrobacterium fabrum
99.3%	Agrobacterium fabrum
99.3%	Agrobacterium fabrum
99.3%	Agrobacterium fabrum
99.3%	Agrobacterium fabrum
99.3%	Agrobacterium fabrum
99.3%	Agrobacterium fabrum
99.3%	Agrobacterium fabrum
99.3%	Agrobacterium fabrum
99.3%	Agrobacterium fabrum
99.3%	Agrobacterium fabrum
99.3%	Agrobacterium fabrum
99.3%	Agrobacterium fabrum
99.3%	Agrobacterium fabrum
99.3%	Agrobacterium fabrum
99.3%	Agrobacterium fabrum
99.3%	Agrobacterium fabrum
99.3%	Agrobacterium fabrum
99.3%	Agrobacterium fabrum
99.3%	Agrobacterium fabrum
99.3%	Agrobacterium fabrum
99.3%	Agrobacterium fabrum
99.3%	Agrobacterium fabrum
99.3%	Agrobacterium fabrum
99.3%	Agrobacterium fabrum
99.3%	Agrobacterium fabrum
99.3%	Agrobacterium fabrum
99.3%	Agrobacterium fabrum
99.3%	Agrobacterium fabrum
99.3%	Agrobacterium fabrum
99.3%	Agrobacterium fabrum
99.3%	Agrobacterium fabrum
99.3%	Agrobacterium fabrum
99.3%	Agrobacterium fabrum
99.3%	Agrobacterium fabrum
99.3%	Agrobacterium fabrum
99.3%	Agrobacterium fabrum
99.3%	Agrobacterium fabrum
99.3%	Agrobacterium fabrum
99.3%	Agrobacterium fabrum
99.3%	Agrobacterium fabrum
99.3%	Agrobacterium fabrum
99.3%	Agrobacterium fabrum
99.3%	Agrobacterium fabrum
99.3%	Agrobacterium fabrum
99.3%	Agrobacterium fabrum
99.3%	Agrobacterium fabrum
99.3%	Agrobacterium fabrum
99.3%	Agrobacterium fabrum
99.3%	Agrobacterium fabrum
99.3%	Agrobacterium fabrum
99.3%	Agrobacterium fabrum
99.3%	Agrobacterium fabrum
99.3%	Agrobacterium fabrum
99.3%	Agrobacterium fabrum
99.3%	Agrobacterium fabrum
99.3%	Agrobacterium fabrum
99.3%	Agrobacterium fabrum
99.3%	Agrobacterium fabrum
99.3%	Agrobacterium fabrum
99.3%	Agrobacterium fabrum
99.3%	Agrobacterium fabrum
99.3%	Agrobacterium fabrum
99.3%	Agrobacterium fabrum
99.3%	Agrobacterium fabrum
99.3%	Agrobacterium fabrum
99.3%	Agrobacterium fabrum
99.3%	Agrobacterium fabrum
99.6%	Agrobacterium fabrum
99.3%	Agrobacterium fabrum
99.3%	Agrobacterium fabrum
99.3%	Agrobacterium fabrum
99.3%	Agrobacterium fabrum
99.3%	Agrobacterium fabrum
99.3%	Agrobacterium fabrum
99.3%	Agrobacterium fabrum
99.3%	Agrobacterium fabrum
99.3%	Agrobacterium fabrum
99.3%	Agrobacterium fabrum
99.3%	Agrobacterium fabrum
99.3%	Agrobacterium fabrum
99.3%	Agrobacterium fabrum
99.3%	Agrobacterium fabrum
99.3%	Agrobacterium fabrum
99.3%	Agrobacterium fabrum
99.3%	Agrobacterium fabrum
99.3%	Agrobacterium fabrum
99.3%	Agrobacterium fabrum
99.3%	Agrobacterium fabrum
99.3%	Agrobacterium fabrum
99.3%	Agrobacterium fabrum
99.3%	Agrobacterium fabrum
99.3%	Agrobacterium fabrum
99.3%	Agrobacterium fabrum
99.3%	Agrobacterium fabrum
99.3%	Agrobacterium fabrum
99.3%	Agrobacterium fabrum
99.3%	Agrobacterium fabrum
99.3%	Agrobacterium fabrum
99.3%	Agrobacterium fabrum
99.3%	Agrobacterium fabrum
99.3%	Agrobacterium fabrum
99.3%	Agrobacterium fabrum
99.3%	Agrobacterium fabrum
99.3%	Agrobacterium fabrum
99.3%	Agrobacterium fabrum
99.3%	Agrobacterium fabrum
99.3%	Agrobacterium fabrum
99.3%	Agrobacterium fabrum
99.3%	Agrobacterium fabrum
99.3%	Agrobacterium fabrum
99.3%	Agrobacterium fabrum
99.3%	Agrobacterium fabrum
99.3%	Agrobacterium fabrum
99.3%	Agrobacterium fabrum
99.3%	Agrobacterium fabrum
99.3%	Agrobacterium fabrum
99.3%	Agrobacterium fabrum
99.3%	Agrobacterium fabrum
99.3%	Agrobacterium fabrum
99.3%	Agrobacterium fabrum
99.3%	Agrobacterium fabrum
99.3%	Agrobacterium fabrum
99.3%	Agrobacterium fabrum
99.3%	Agrobacterium fabrum
99.3%	Agrobacterium fabrum
99.3%	Agrobacterium fabrum
99.3%	Agrobacterium fabrum
99.3%	Agrobacterium fabrum
99.3%	Agrobacterium fabrum
99.3%	Agrobacterium fabrum
99.3%	Agrobacterium fabrum
99.3%	Agrobacterium fabrum
99.3%	Agrobacterium fabrum
99.3%	Agrobacterium fabrum
99.3%	Agrobacterium fabrum
99.3%	Agrobacterium fabrum
99.3%	Agrobacterium fabrum
99.3%	Agrobacterium fabrum
99.3%	Agrobacterium fabrum
99.3%	Agrobacterium fabrum
99.3%	Agrobacterium fabrum
99.3%	Agrobacterium fabrum
99.3%	Agrobacterium fabrum
99.3%	Agrobacterium fabrum
99.3%	Agrobacterium fabrum
99.3%	Agrobacterium fabrum
99.3%	Agrobacterium fabrum
99.3%	Agrobacterium fabrum
99.3%	Agrobacterium fabrum
99.3%	Agrobacterium fabrum
99.3%	Agrobacterium fabrum
99.3%	Agrobacterium fabrum
99.3%	Agrobacterium fabrum
99.3%	Agrobacterium fabrum
99.3%	Agrobacterium fabrum
99.3%	Agrobacterium fabrum
99.3%	Agrobacterium fabrum
99.3%	Agrobacterium fabrum
99.3%	Agrobacterium fabrum
99.3%	Agrobacterium fabrum
99.3%	Agrobacterium fabrum
99.3%	Agrobacterium fabrum
99.3%	Agrobacterium fabrum
99.3%	Agrobacterium fabrum
99.3%	Agrobacterium fabrum
99.3%	Agrobacterium fabrum
99.3%	Agrobacterium fabrum
99.3%	Agrobacterium fabrum
99.3%	Agrobacterium fabrum
99.3%	Agrobacterium fabrum
99.3%	Agrobacterium fabrum
99.3%	Agrobacterium fabrum
99.3%	Agrobacterium fabrum
99.3%	Agrobacterium fabrum
99.3%	Agrobacterium fabrum
99.3%	Agrobacterium fabrum
99.3%	Agrobacterium fabrum
99.3%	Agrobacterium fabrum
99.3%	Agrobacterium fabrum
99.3%	Agrobacterium fabrum
99.3%	Agrobacterium fabrum
99.3%	Agrobacterium fabrum
99.3%	Agrobacterium fabrum
99.3%	Agrobacterium fabrum
99.3%	Agrobacterium fabrum
99.3%	Agrobacterium fabrum
99.3%	Agrobacterium fabrum
99.3%	Agrobacterium fabrum
99.3%	Agrobacterium fabrum
99.3%	Agrobacterium fabrum
99.3%	Agrobacterium fabrum
99.3%	Agrobacterium fabrum
99.3%	Agrobacterium fabrum
99.3%	Agrobacterium fabrum
99.3%	Agrobacterium fabrum
99.3%	Agrobacterium fabrum
99.3%	Agrobacterium fabrum
99.3%	Agrobacterium fabrum
99.3%	Agrobacterium fabrum
99.3%	Agrobacterium fabrum
99.3%	Agrobacterium fabrum
99.3%	Agrobacterium fabrum
99.3%	Agrobacterium fabrum
99.3%	Agrobacterium fabrum
99.3%	Agrobacterium fabrum
99.3%	Agrobacterium fabrum
99.3%	Agrobacterium fabrum
99.3%	Agrobacterium fabrum
99.3%	Agrobacterium fabrum
99.3%	Agrobacterium fabrum
99.3%	Agrobacterium fabrum
99.3%	Agrobacterium fabrum
99.3%	Agrobacterium fabrum
99.3%	Agrobacterium fabrum
99.3%	Agrobacterium fabrum
99.3%	Agrobacterium fabrum
99.3%	Agrobacterium fabrum
99.3%	Agrobacterium fabrum
99.3%	Agrobacterium fabrum
99.3%	Agrobacterium fabrum
99.3%	Agrobacterium fabrum
99.3%	Agrobacterium fabrum
99.3%	Agrobacterium fabrum
99.3%	Agrobacterium fabrum
99.3%	Agrobacterium fabrum
99.3%	Agrobacterium fabrum
99.3%	Agrobacterium fabrum
99.3%	Agrobacterium fabrum
99.3%	Agrobacterium fabrum
99.3%	Agrobacterium fabrum
99.3%	Agrobacterium fabrum
99.3%	Agrobacterium fabrum
99.3%	Agrobacterium fabrum
99.3%	Agrobacterium fabrum
99.3%	Agrobacterium fabrum
99.3%	Agrobacterium fabrum
99.3%	Agrobacterium fabrum
99.3%	Agrobacterium fabrum
99.3%	Agrobacterium fabrum
99.3%	Agrobacterium fabrum
99.3%	Agrobacterium fabrum
99.3%	Agrobacterium fabrum
99.3%	Agrobacterium fabrum
99.3%	Agrobacterium fabrum
99.3%	Agrobacterium fabrum
99.3%	Agrobacterium fabrum
99.3%	Agrobacterium fabrum
99.3%	Agrobacterium fabrum
99.3%	Agrobacterium fabrum
99.3%	Agrobacterium fabrum
99.3%	Agrobacterium fabrum
99.3%	Agrobacterium fabrum
99.3%	Agrobacterium fabrum
99.3%	Agrobacterium fabrum
99.3%	Agrobacterium fabrum
99.3%	Agrobacterium fabrum
99.3%	Agrobacterium fabrum
99.3%	Agrobacterium fabrum
99.3%	Agrobacterium fabrum
99.3%	Agrobacterium fabrum
99.3%	Agrobacterium fabrum
99.3%	Agrobacterium fabrum
99.3%	Agrobacterium fabrum
99.3%	Agrobacterium fabrum
99.3%	Agrobacterium fabrum
99.3%	Agrobacterium fabrum
99.3%	Agrobacterium fabrum
99.3%	Agrobacterium fabrum
99.3%	Agrobacterium fabrum
99.3%	Agrobacterium fabrum
99.3%	Agrobacterium fabrum
99.3%	Agrobacterium fabrum
99.3%	Parvibaculum lavamentivorans
99.3%	Parvibaculum lavamentivorans
99.3%	Parvibaculum lavamentivorans
99.3%	Parvibaculum lavamentivorans
99.3%	Parvibaculum lavamentivorans
99.3%	Parvibaculum lavamentivorans
99.3%	Parvibaculum lavamentivorans
99.3%	Parvibaculum lavamentivorans
99.3%	Parvibaculum lavamentivorans
99.3%	Parvibaculum lavamentivorans
99.3%	Parvibaculum lavamentivorans
99.3%	Parvibaculum lavamentivorans
99.3%	Rhizobium selenitireducens
99.3%	Rhizobium selenitireducens
99.3%	Rhizobium selenitireducens
99.3%	Rhizobium selenitireducens
99.3%	Rhizobium selenitireducens
99.3%	Rhizobium selenitireducens
99.3%	Anoxybacillus amylolyticus
99.3%	Anoxybacillus amylolyticus
99.3%	Anoxybacillus amylolyticus
99.3%	Anoxybacillus amylolyticus
99.3%	Anoxybacillus amylolyticus
99.3%	Anoxybacillus amylolyticus
99.3%	Anoxybacillus amylolyticus
99.3%	Anoxybacillus amylolyticus
99.3%	Anoxybacillus amylolyticus
99.3%	Anoxybacillus amylolyticus
99.3%	Anoxybacillus amylolyticus
99.3%	Anoxybacillus amylolyticus
99.3%	Anoxybacillus amylolyticus
99.3%	Anoxybacillus amylolyticus
99.3%	Anoxybacillus amylolyticus
99.3%	Anoxybacillus amylolyticus
99.3%	Anoxybacillus amylolyticus
99.3%	Silanimonas lenta
99.3%	Silanimonas lenta
99.3%	Silanimonas lenta
99.3%	Silanimonas lenta
99.3%	Silanimonas lenta
99.3%	Silanimonas lenta
99.3%	Silanimonas lenta
99.3%	Silanimonas lenta
99.3%	Silanimonas lenta
99.3%	Silanimonas lenta
99.3%	Silanimonas lenta
99.3%	Silanimonas lenta
99.3%	Silanimonas lenta
99.3%	Silanimonas lenta
99.3%	Silanimonas lenta
99.3%	Silanimonas lenta
99.3%	Silanimonas lenta
99.3%	Silanimonas lenta
99.3%	Silanimonas lenta
99.3%	Silanimonas lenta
99.3%	Silanimonas lenta
99.3%	Silanimonas lenta
99.3%	Silanimonas lenta
99.3%	Silanimonas lenta
99.3%	Silanimonas lenta
99.3%	Silanimonas lenta
99.3%	Silanimonas lenta
99.3%	Silanimonas lenta
99.3%	Silanimonas lenta
99.3%	Silanimonas lenta
99.3%	Silanimonas lenta
99.3%	Silanimonas lenta
99.3%	Silanimonas lenta
99.3%	Silanimonas lenta
99.3%	Silanimonas lenta
99.3%	Silanimonas lenta
99.3%	Silanimonas lenta
99.3%	Silanimonas lenta
99.3%	Silanimonas lenta
99.3%	Silanimonas lenta
99.3%	Silanimonas lenta
99.3%	Silanimonas lenta
99.3%	Silanimonas lenta
99.3%	Silanimonas lenta
99.3%	Silanimonas lenta
99.3%	Silanimonas lenta
99.3%	Silanimonas lenta
99.3%	Silanimonas lenta
99.3%	Silanimonas lenta
99.3%	Silanimonas lenta
99.3%	Silanimonas lenta
99.3%	Silanimonas lenta
99.3%	Silanimonas lenta
99.3%	Silanimonas lenta
99.3%	Silanimonas lenta
99.3%	Silanimonas lenta
99.3%	Silanimonas lenta
99.3%	Silanimonas lenta
99.3%	Silanimonas lenta
99.3%	Silanimonas lenta
99.3%	Silanimonas lenta
99.3%	Silanimonas lenta
99.3%	Silanimonas lenta
99.3%	Silanimonas lenta
99.3%	Silanimonas lenta
99.3%	Silanimonas lenta
99.3%	Silanimonas lenta
99.6%	Silanimonas lenta
99.3%	Silanimonas lenta
99.3%	Silanimonas lenta
99.3%	Silanimonas lenta
99.3%	Silanimonas lenta
99.3%	Silanimonas lenta
99.3%	Silanimonas lenta
99.3%	Silanimonas lenta
99.3%	Silanimonas lenta
99.3%	Silanimonas lenta
99.3%	Silanimonas lenta
99.3%	Silanimonas lenta
99.3%	Aquabacterium parvum
99.3%	Aquabacterium parvum
99.3%	Aquabacterium parvum
99.3%	Aquabacterium parvum
99.3%	Aquabacterium parvum
99.3%	Aquabacterium parvum
99.3%	Aquabacterium parvum
99.3%	Aquabacterium parvum
99.3%	Aquabacterium parvum
99.3%	Aquabacterium parvum
99.3%	Aquabacterium parvum
99.3%	Aquabacterium parvum
99.3%	Aquabacterium parvum
99.3%	Aquabacterium parvum
99.3%	Aquabacterium parvum
99.3%	Aquabacterium parvum
99.3%	Aquabacterium parvum
99.3%	Aquabacterium parvum
99.3%	Aquabacterium parvum
99.3%	Aquabacterium parvum
99.3%	Aquabacterium parvum
99.3%	Aquabacterium parvum
99.3%	Aquabacterium parvum
99.3%	Aquabacterium parvum
99.3%	Aquabacterium parvum
99.3%	Aquabacterium parvum
99.3%	Thermus scotoductus
99.3%	Devosia marina
99.3%	Pseudomonas jilinensis
99.3%	Pseudomonas jilinensis
99.3%	Pseudomonas jilinensis
99.3%	Rhizobium glycinendophyticum
99.3%	Rhizobium glycinendophyticum
99.3%	Rhizobium glycinendophyticum
99.3%	Rhizobium glycinendophyticum
99.3%	Rhizobium glycinendophyticum
99.3%	Rhizobium glycinendophyticum
99.3%	Streptococcus periodonticum
99.3%	Streptococcus periodonticum
99.3%	Streptococcus periodonticum
99.3%	Streptococcus periodonticum
99.3%	Streptococcus periodonticum
99.3%	Streptococcus periodonticum
99.3%	Streptococcus periodonticum
99.3%	Streptococcus periodonticum
99.3%	Streptococcus periodonticum
99.3%	Streptococcus periodonticum
99.3%	Streptococcus periodonticum
99.3%	Caulobacter hibisci
99.3%	Caulobacter hibisci
99.3%	Caulobacter hibisci
99.3%	Caulobacter hibisci
99.3%	Caulobacter hibisci
99.3%	Caulobacter hibisci
99.3%	Caulobacter hibisci
99.3%	Caulobacter hibisci
99.3%	Caulobacter hibisci
99.3%	Caulobacter hibisci
99.3%	Caulobacter hibisci
99.3%	Rhizobium azibense
99.3%	Clostridium puniceum
99.3%	Clostridium puniceum
99.3%	Streptococcus thermophilus
99.3%	Streptococcus thermophilus
99.3%	Streptococcus thermophilus
99.3%	Streptococcus thermophilus
99.3%	Streptococcus thermophilus
99.3%	Streptococcus thermophilus
99.3%	Streptococcus thermophilus
99.3%	Streptococcus thermophilus
99.3%	Streptococcus thermophilus
99.3%	Streptococcus thermophilus
99.3%	Streptococcus thermophilus
99.3%	Streptococcus thermophilus
99.3%	Streptococcus thermophilus
99.3%	Rehaibacterium terrae
99.3%	Rehaibacterium terrae
99.3%	Rehaibacterium terrae
99.3%	Rehaibacterium terrae
99.3%	Rehaibacterium terrae
99.3%	Rehaibacterium terrae
99.3%	Rehaibacterium terrae
99.3%	Rehaibacterium terrae
99.3%	Rehaibacterium terrae
99.3%	Rehaibacterium terrae
99.3%	Rehaibacterium terrae
99.3%	Rehaibacterium terrae
99.3%	Rehaibacterium terrae
99.3%	Rehaibacterium terrae
99.3%	Rehaibacterium terrae
99.3%	Rehaibacterium terrae
99.3%	Rehaibacterium terrae
99.3%	Rehaibacterium terrae
99.3%	Rehaibacterium terrae
99.3%	Rehaibacterium terrae
99.3%	Rehaibacterium terrae
99.3%	Rehaibacterium terrae
99.3%	Hydrogenobacter hydrogenophilus
99.3%	Alishewanella jeotgali
99.3%	Alishewanella jeotgali
99.3%	Alishewanella jeotgali
99.3%	Rhizobium daejeonense
99.3%	Rhizobium daejeonense
99.3%	Rhizobium daejeonense
99.3%	Rhizobium daejeonense
99.3%	Rhizobium daejeonense
99.3%	Rhizobium daejeonense
99.3%	Rhizobium daejeonense
99.3%	Rhizobium daejeonense
99.3%	Rhizobium daejeonense
99.3%	Rhizobium daejeonense
99.3%	Rhizobium daejeonense
99.3%	Rhizobium daejeonense
99.3%	Rhizobium daejeonense
99.3%	Rhizobium daejeonense
99.3%	Rhizobium daejeonense
99.3%	Rhizobium daejeonense
99.3%	Rhizobium daejeonense
99.3%	Rhizobium daejeonense
99.3%	Rhizobium daejeonense
99.3%	Paenibacillus validus
99.3%	Paenibacillus validus
99.3%	Paenibacillus validus
99.3%	Paenibacillus validus
99.3%	Hydrogenophilus thermoluteolus
99.3%	Hydrogenophilus thermoluteolus
99.3%	Hydrogenophilus thermoluteolus
99.3%	Hydrogenophilus thermoluteolus
99.3%	Bacillus abyssalis
99.3%	Paenibacillus frigoriresistens
99.3%	Paenibacillus frigoriresistens
99.3%	Paenibacillus frigoriresistens
99.3%	Paenibacillus frigoriresistens
99.3%	Paenibacillus frigoriresistens
99.3%	Paenibacillus frigoriresistens
99.3%	Paenibacillus frigoriresistens
99.3%	Paenibacillus frigoriresistens
99.3%	Thermothrix azorensis
99.3%	Thermothrix azorensis
99.3%	Bradyrhizobium oligotrophicum
99.3%	Agrobacterium fabrum
99.3%	Agrobacterium fabrum
99.3%	Agrobacterium fabrum
99.3%	Agrobacterium fabrum
99.3%	Agrobacterium fabrum
99.3%	Agrobacterium fabrum
99.3%	Agrobacterium fabrum
99.3%	Agrobacterium fabrum
99.3%	Agrobacterium fabrum
99.3%	Agrobacterium fabrum
99.3%	Agrobacterium fabrum
99.3%	Agrobacterium fabrum
99.3%	Agrobacterium fabrum
99.3%	Agrobacterium fabrum
99.3%	Agrobacterium fabrum
99.3%	Agrobacterium fabrum
99.3%	Agrobacterium fabrum
99.3%	Agrobacterium fabrum
99.3%	Agrobacterium fabrum
99.3%	Agrobacterium fabrum
99.3%	Agrobacterium fabrum
99.3%	Agrobacterium fabrum
99.3%	Agrobacterium fabrum
99.3%	Agrobacterium fabrum
99.3%	Agrobacterium fabrum
99.3%	Agrobacterium fabrum
99.3%	Agrobacterium fabrum
99.3%	Agrobacterium fabrum
99.3%	Agrobacterium fabrum
99.3%	Agrobacterium fabrum
99.3%	Agrobacterium fabrum
99.3%	Agrobacterium fabrum
99.3%	Agrobacterium fabrum
99.3%	Agrobacterium fabrum
99.3%	Agrobacterium fabrum
99.3%	Agrobacterium fabrum
99.3%	Agrobacterium fabrum
99.3%	Agrobacterium fabrum
99.3%	Agrobacterium fabrum
99.3%	Agrobacterium fabrum
99.3%	Agrobacterium fabrum
99.3%	Agrobacterium fabrum
99.3%	Agrobacterium fabrum
99.3%	Agrobacterium fabrum
99.3%	Agrobacterium fabrum
99.3%	Agrobacterium fabrum
99.3%	Agrobacterium fabrum
99.3%	Agrobacterium fabrum
99.3%	Agrobacterium fabrum
99.3%	Agrobacterium fabrum
99.3%	Agrobacterium fabrum
99.3%	Agrobacterium fabrum
99.3%	Agrobacterium fabrum
99.3%	Agrobacterium fabrum
99.3%	Agrobacterium fabrum
99.3%	Agrobacterium fabrum
99.3%	Agrobacterium fabrum
99.3%	Agrobacterium fabrum
99.3%	Agrobacterium fabrum
99.3%	Agrobacterium fabrum
99.3%	Agrobacterium fabrum
99.3%	Agrobacterium fabrum
99.3%	Parvibaculum lavamentivorans
99.3%	Anoxybacillus amylolyticus
99.3%	Anoxybacillus amylolyticus
99.3%	Anoxybacillus amylolyticus
99.3%	Silanimonas lenta
99.3%	Silanimonas lenta
99.3%	Silanimonas lenta
99.3%	Silanimonas lenta
99.3%	Silanimonas lenta
99.3%	Silanimonas lenta
99.3%	Silanimonas lenta
99.3%	Silanimonas lenta
99.3%	Silanimonas lenta
99.3%	Silanimonas lenta
99.3%	Silanimonas lenta
99.3%	Silanimonas lenta
99.3%	Silanimonas lenta
99.3%	Silanimonas lenta
99.3%	Silanimonas lenta
99.3%	Silanimonas lenta
99.3%	Silanimonas lenta
99.3%	Silanimonas lenta
99.3%	Silanimonas lenta
99.3%	Silanimonas lenta
99.3%	Silanimonas lenta
99.3%	Silanimonas lenta
99.3%	Silanimonas lenta
99.3%	Silanimonas lenta
99.3%	Silanimonas lenta
99.3%	Silanimonas lenta
99.3%	Silanimonas lenta
99.3%	Silanimonas lenta
99.3%	Silanimonas lenta
99.3%	Silanimonas lenta
99.3%	Silanimonas lenta
99.3%	Silanimonas lenta
99.3%	Silanimonas lenta
99.3%	Silanimonas lenta
99.3%	Silanimonas lenta
99.3%	Silanimonas lenta
99.3%	Silanimonas lenta
99.3%	Silanimonas lenta
99.3%	Silanimonas lenta
99.3%	Aquabacterium parvum
99.3%	Aquabacterium parvum
99.3%	Aquabacterium parvum
99.3%	Aquabacterium parvum
99.3%	Aquabacterium parvum
99.3%	Aquabacterium parvum
99.3%	Thermus scotoductus
99.3%	Thermus scotoductus
99.3%	Thermus scotoductus
99.3%	Caulobacter hibisci
99.3%	Streptococcus thermophilus
99.3%	Streptococcus thermophilus
98.9%	Hydrogenobacter hydrogenophilus
99.3%	Agrobacterium fabrum
99.3%	Agrobacterium fabrum
99.3%	Agrobacterium fabrum
99.3%	Agrobacterium fabrum
99.3%	Agrobacterium fabrum
99.3%	Agrobacterium fabrum
99.3%	Agrobacterium fabrum
99.3%	Silanimonas lenta
99.3%	Silanimonas lenta
99.3%	Silanimonas lenta
98.9%	Vulcaniibacterium gelatinicum
98.9%	Vulcaniibacterium gelatinicum
98.9%	Vulcaniibacterium gelatinicum
98.9%	Vulcaniibacterium gelatinicum
98.9%	Vulcaniibacterium gelatinicum
98.9%	Vulcaniibacterium gelatinicum
98.9%	Vulcaniibacterium gelatinicum
98.9%	Vulcaniibacterium gelatinicum
98.9%	Vulcaniibacterium gelatinicum
98.9%	Devosia marina
98.9%	Devosia marina
98.9%	Devosia marina
98.9%	Devosia marina
98.9%	Devosia marina
98.9%	Devosia marina
98.9%	Devosia marina
98.9%	Devosia marina
98.9%	Devosia marina
98.9%	Devosia marina
98.9%	Devosia marina
98.9%	Devosia marina
98.9%	Devosia marina
98.9%	Pseudomonas jilinensis
98.9%	Pseudomonas jilinensis
98.9%	Pseudomonas jilinensis
98.9%	Pseudomonas jilinensis
98.9%	Pseudomonas jilinensis
98.9%	Pseudomonas jilinensis
98.9%	Pseudomonas jilinensis
98.9%	Rhizobium glycinendophyticum
98.9%	Rhizobium glycinendophyticum
98.9%	Rhizobium glycinendophyticum
98.9%	Rhizobium glycinendophyticum
98.9%	Rhizobium glycinendophyticum
98.9%	Rhizobium glycinendophyticum
98.9%	Rhizobium glycinendophyticum
98.9%	Rhizobium glycinendophyticum
98.9%	Rhizobium glycinendophyticum
98.9%	Rhizobium glycinendophyticum
98.9%	Rhizobium glycinendophyticum
98.9%	Rhizobium glycinendophyticum
98.9%	Rhizobium glycinendophyticum
98.9%	Rhizobium glycinendophyticum
98.9%	Rhizobium glycinendophyticum
98.9%	Rhizobium glycinendophyticum
98.9%	Rhizobium glycinendophyticum
98.9%	Rhizobium glycinendophyticum
98.9%	Rhizobium glycinendophyticum
98.9%	Rhizobium glycinendophyticum
98.9%	Rhizobium glycinendophyticum
98.9%	Rhizobium glycinendophyticum
98.9%	Rhizobium glycinendophyticum
98.9%	Rhizobium glycinendophyticum
98.9%	Rhizobium glycinendophyticum
98.9%	Rhizobium glycinendophyticum
98.9%	Rhizobium glycinendophyticum
98.9%	Rhizobium glycinendophyticum
98.9%	Rhizobium glycinendophyticum
98.9%	Rhizobium glycinendophyticum
98.9%	Rhizobium glycinendophyticum
98.9%	Rhizobium glycinendophyticum
98.9%	Rhizobium glycinendophyticum
98.9%	Rhizobium glycinendophyticum
98.9%	Rhizobium glycinendophyticum
98.9%	Rhizobium glycinendophyticum
98.9%	Rhizobium glycinendophyticum
98.9%	Rhizobium glycinendophyticum
98.9%	Rhizobium glycinendophyticum
98.9%	Rhizobium glycinendophyticum
98.9%	Rhizobium glycinendophyticum
98.9%	Rhizobium glycinendophyticum
98.9%	Rhizobium glycinendophyticum
98.9%	Rhizobium glycinendophyticum
98.9%	Rhizobium glycinendophyticum
98.9%	Rhizobium glycinendophyticum
98.9%	Rhizobium glycinendophyticum
98.9%	Rhizobium glycinendophyticum
98.9%	Rhizobium glycinendophyticum
98.9%	Rhizobium glycinendophyticum
98.9%	Rhizobium glycinendophyticum
98.9%	Rhizobium glycinendophyticum
98.9%	Rhizobium glycinendophyticum
98.9%	Rhizobium glycinendophyticum
98.9%	Rhizobium glycinendophyticum
98.9%	Rhizobium glycinendophyticum
98.9%	Rhizobium glycinendophyticum
98.9%	Rhizobium glycinendophyticum
98.9%	Rhizobium glycinendophyticum
98.9%	Rhizobium glycinendophyticum
98.9%	Rhizobium glycinendophyticum
98.9%	Rhizobium glycinendophyticum
98.9%	Rhizobium glycinendophyticum
98.9%	Rhizobium glycinendophyticum
98.9%	Rhizobium glycinendophyticum
98.9%	Rhizobium glycinendophyticum
98.9%	Rhizobium glycinendophyticum
98.9%	Rhizobium glycinendophyticum
98.9%	Rhizobium glycinendophyticum
98.9%	Rhizobium glycinendophyticum
98.9%	Rhizobium glycinendophyticum
98.9%	Rhizobium glycinendophyticum
98.9%	Rhizobium glycinendophyticum
98.9%	Rhizobium glycinendophyticum
98.9%	Rhizobium glycinendophyticum
98.9%	Rhizobium glycinendophyticum
98.9%	Rhizobium glycinendophyticum
98.9%	Rhizobium glycinendophyticum
98.9%	Rhizobium glycinendophyticum
99.3%	Streptococcus periodonticum
99.3%	Streptococcus periodonticum
98.9%	Rhizobium deserti
98.9%	Rhizobium deserti
98.9%	Rhizobium deserti
98.9%	Bacillus piscis
98.9%	Bacillus piscis
98.9%	Bacillus piscis
98.9%	Bacillus piscis
98.9%	Bacillus piscis
98.9%	Nevskia lacus
98.9%	Aeribacillus composti
98.9%	Bacillus iocasae
98.9%	Bacillus iocasae
98.9%	Silanimonas algicola
98.9%	Silanimonas algicola
98.9%	Silanimonas algicola
98.9%	Caulobacter hibisci
98.9%	Caulobacter hibisci
98.9%	Caulobacter hibisci
98.9%	Caulobacter hibisci
98.9%	Caulobacter hibisci
98.9%	Caulobacter hibisci
98.9%	Caulobacter hibisci
98.9%	Caulobacter hibisci
98.9%	Caulobacter hibisci
98.9%	Caulobacter hibisci
98.9%	Caulobacter hibisci
98.9%	Caulobacter hibisci
98.9%	Caulobacter hibisci
98.9%	Caulobacter hibisci
98.9%	Caulobacter hibisci
98.9%	Caulobacter hibisci
98.9%	Caulobacter hibisci
98.9%	Caulobacter hibisci
98.9%	Caulobacter hibisci
98.9%	Caulobacter hibisci
98.9%	Caulobacter hibisci
98.9%	Caulobacter hibisci
98.9%	Caulobacter hibisci
98.9%	Caulobacter hibisci
98.9%	Caulobacter hibisci
98.9%	Caulobacter hibisci
98.9%	Caulobacter hibisci
98.9%	Caulobacter hibisci
98.9%	Caulobacter hibisci
98.9%	Caulobacter hibisci
98.9%	Caulobacter hibisci
98.9%	Caulobacter hibisci
98.9%	Caulobacter hibisci
98.9%	Caulobacter hibisci
98.9%	Caulobacter hibisci
98.9%	Caulobacter hibisci
98.9%	Caulobacter hibisci
98.9%	Caulobacter hibisci
98.9%	Caulobacter hibisci
98.9%	Caulobacter hibisci
98.9%	Caulobacter hibisci
98.9%	Caulobacter hibisci
98.9%	Caulobacter hibisci
98.9%	Caulobacter hibisci
100.0%	Caulobacter hibisci
98.9%	Caulobacter hibisci
98.9%	Caulobacter hibisci
98.9%	Caulobacter hibisci
98.9%	Caulobacter hibisci
98.9%	Caulobacter hibisci
98.9%	Caulobacter hibisci
98.9%	Caulobacter hibisci
98.9%	Caulobacter hibisci
98.9%	Caulobacter hibisci
98.9%	Caulobacter hibisci
98.9%	Caulobacter hibisci
98.9%	Caulobacter hibisci
98.9%	Caulobacter hibisci
98.9%	Caulobacter hibisci
98.9%	Caulobacter hibisci
98.9%	Agrobacterium salinitolerans
98.9%	Agrobacterium salinitolerans
98.9%	Agrobacterium salinitolerans
98.9%	Agrobacterium salinitolerans
98.9%	Agrobacterium salinitolerans
98.9%	Sphingomonas aquatica
98.9%	Sphingomonas aquatica
98.9%	Sphingomonas aquatica
98.9%	Sphingomonas aquatica
98.9%	Sphingomonas aquatica
98.9%	Sphingomonas aquatica
98.9%	Sphingomonas aquatica
98.9%	Sphingomonas aquatica
98.9%	Sphingomonas aquatica
98.9%	Sphingomonas aquatica
98.9%	Sphingomonas aquatica
98.9%	Sphingomonas aquatica
98.9%	Sphingomonas aquatica
98.9%	Sphingomonas aquatica
98.9%	Sphingomonas aquatica
98.9%	Sphingomonas aquatica
98.9%	Sphingomonas aquatica
98.9%	Sphingomonas aquatica
98.9%	Sphingomonas aquatica
98.9%	Nitrospira lenta
98.9%	Nitrospira lenta
98.9%	Nitrospira lenta
98.9%	Nitrospira lenta
98.9%	Cutibacterium acnes
98.9%	Cutibacterium acnes
98.9%	Cutibacterium acnes
98.9%	Nocardioides massiliensis
98.9%	Nocardioides massiliensis
98.9%	Rhizobium azooxidifex
98.9%	Rhizobium azooxidifex
98.9%	Rhizobium azooxidifex
98.9%	Sphingopyxis fribergensis
98.9%	Sphingopyxis fribergensis
98.9%	Sphingopyxis fribergensis
98.9%	Sphingopyxis fribergensis
98.9%	Sphingopyxis fribergensis
98.9%	Escherichia marmotae
98.9%	Escherichia marmotae
98.9%	Escherichia marmotae
98.9%	Escherichia marmotae
98.9%	Zhizhongheella caldifontis
98.9%	Nitrososphaera viennensis
98.9%	Nitrososphaera viennensis
98.9%	Nitrososphaera viennensis
98.9%	Rhizobium azibense
98.9%	Rhizobium azibense
98.9%	Rhizobium azibense
98.9%	Rhizobium azibense
98.9%	Rhizobium azibense
98.9%	Rhizobium azibense
98.9%	Rhizobium azibense
98.9%	Rhizobium azibense
98.9%	Thermoflexus hugenholtzii
98.9%	Clostridium puniceum
98.9%	Clostridium puniceum
98.9%	Clostridium puniceum
98.9%	Clostridium puniceum
98.9%	Clostridium puniceum
98.9%	Clostridium puniceum
98.9%	Clostridium puniceum
98.9%	Clostridium puniceum
98.9%	Clostridium puniceum
98.9%	Clostridium puniceum
98.9%	Clostridium puniceum
98.9%	Clostridium puniceum
98.9%	Clostridium puniceum
98.9%	Clostridium puniceum
98.9%	Clostridium puniceum
98.9%	Clostridium puniceum
98.9%	Clostridium puniceum
98.9%	Clostridium puniceum
98.9%	Clostridium puniceum
98.9%	Clostridium puniceum
98.9%	Clostridium puniceum
98.9%	Clostridium puniceum
98.9%	Clostridium puniceum
98.9%	Clostridium puniceum
98.9%	Clostridium puniceum
98.9%	Clostridium puniceum
98.9%	Clostridium puniceum
98.9%	Clostridium puniceum
98.9%	Clostridium puniceum
98.9%	Clostridium puniceum
98.9%	Clostridium puniceum
98.9%	Clostridium puniceum
98.9%	Clostridium puniceum
98.9%	Clostridium puniceum
98.9%	Clostridium puniceum
98.9%	Clostridium puniceum
98.9%	Clostridium puniceum
98.9%	Clostridium puniceum
98.9%	Clostridium puniceum
98.9%	Clostridium puniceum
98.9%	Clostridium puniceum
98.9%	Clostridium puniceum
98.9%	Clostridium puniceum
98.9%	Clostridium puniceum
98.9%	Clostridium puniceum
98.9%	Rehaibacterium terrae
98.9%	Rehaibacterium terrae
98.9%	Rehaibacterium terrae
98.9%	Rehaibacterium terrae
98.9%	Rehaibacterium terrae
98.9%	Rehaibacterium terrae
98.9%	Rehaibacterium terrae
98.9%	Rehaibacterium terrae
98.9%	Rehaibacterium terrae
98.9%	Rehaibacterium terrae
98.9%	Rehaibacterium terrae
98.9%	Rehaibacterium terrae
98.9%	Rehaibacterium terrae
98.9%	Rehaibacterium terrae
98.9%	Rehaibacterium terrae
98.9%	Rehaibacterium terrae
98.9%	Rehaibacterium terrae
98.9%	Rehaibacterium terrae
98.9%	Rehaibacterium terrae
98.9%	Rehaibacterium terrae
98.9%	Rehaibacterium terrae
98.9%	Rehaibacterium terrae
98.9%	Rehaibacterium terrae
98.9%	Rehaibacterium terrae
98.9%	Rehaibacterium terrae
98.9%	Rehaibacterium terrae
98.9%	Rehaibacterium terrae
98.9%	Rehaibacterium terrae
98.9%	Rehaibacterium terrae
98.9%	Rehaibacterium terrae
98.9%	Rehaibacterium terrae
98.9%	Rehaibacterium terrae
98.9%	Rehaibacterium terrae
98.9%	Rehaibacterium terrae
98.9%	Rehaibacterium terrae
98.9%	Rehaibacterium terrae
98.9%	Rehaibacterium terrae
98.9%	Rehaibacterium terrae
98.9%	Rehaibacterium terrae
98.9%	Rehaibacterium terrae
98.9%	Rehaibacterium terrae
98.9%	Rehaibacterium terrae
98.9%	Rehaibacterium terrae
99.3%	Rehaibacterium terrae
98.9%	Rehaibacterium terrae
98.9%	Rehaibacterium terrae
98.9%	Rehaibacterium terrae
98.9%	Rehaibacterium terrae
100.0%	Rehaibacterium terrae
98.9%	Rehaibacterium terrae
98.9%	Rehaibacterium terrae
98.9%	Rehaibacterium terrae
98.9%	Rehaibacterium terrae
98.9%	Rehaibacterium terrae
98.9%	Rehaibacterium terrae
98.9%	Rehaibacterium terrae
98.9%	Rehaibacterium terrae
98.9%	Rehaibacterium terrae
98.9%	Rehaibacterium terrae
98.9%	Rehaibacterium terrae
98.9%	Rehaibacterium terrae
98.9%	Rehaibacterium terrae
98.9%	Rehaibacterium terrae
98.9%	Rehaibacterium terrae
98.9%	Rehaibacterium terrae
98.9%	Rehaibacterium terrae
98.9%	Rehaibacterium terrae
98.9%	Rehaibacterium terrae
98.9%	Rehaibacterium terrae
98.9%	Rehaibacterium terrae
98.9%	Rehaibacterium terrae
98.9%	Rehaibacterium terrae
98.9%	Rehaibacterium terrae
98.9%	Rehaibacterium terrae
98.9%	Rehaibacterium terrae
98.9%	Rehaibacterium terrae
98.9%	Rehaibacterium terrae
98.9%	Rehaibacterium terrae
98.9%	Rehaibacterium terrae
98.9%	Rehaibacterium terrae
98.9%	Rehaibacterium terrae
98.9%	Rehaibacterium terrae
98.9%	Rehaibacterium terrae
98.9%	Rehaibacterium terrae
98.9%	Rehaibacterium terrae
98.9%	Rehaibacterium terrae
98.9%	Rehaibacterium terrae
98.9%	Rehaibacterium terrae
98.9%	Rehaibacterium terrae
98.9%	Rehaibacterium terrae
98.9%	Rehaibacterium terrae
98.9%	Rehaibacterium terrae
98.9%	Rehaibacterium terrae
98.9%	Rehaibacterium terrae
98.9%	Rehaibacterium terrae
98.9%	Rehaibacterium terrae
98.9%	Rehaibacterium terrae
98.9%	Rehaibacterium terrae
98.9%	Rehaibacterium terrae
98.9%	Rehaibacterium terrae
98.9%	Rehaibacterium terrae
98.9%	Rehaibacterium terrae
98.9%	Rehaibacterium terrae
98.9%	Rehaibacterium terrae
98.9%	Rehaibacterium terrae
98.9%	Rehaibacterium terrae
98.9%	Rehaibacterium terrae
98.9%	Rehaibacterium terrae
98.9%	Rehaibacterium terrae
98.9%	Rehaibacterium terrae
98.9%	Rehaibacterium terrae
98.9%	Rehaibacterium terrae
98.9%	Rehaibacterium terrae
98.9%	Rehaibacterium terrae
98.9%	Rehaibacterium terrae
98.9%	Rehaibacterium terrae
98.9%	Rehaibacterium terrae
98.9%	Rehaibacterium terrae
98.9%	Rehaibacterium terrae
98.9%	Rehaibacterium terrae
98.9%	Rehaibacterium terrae
98.9%	Rehaibacterium terrae
98.9%	Rehaibacterium terrae
98.9%	Rehaibacterium terrae
98.9%	Rehaibacterium terrae
98.9%	Rehaibacterium terrae
98.9%	Rehaibacterium terrae
98.9%	Rehaibacterium terrae
98.9%	Rehaibacterium terrae
98.9%	Rehaibacterium terrae
98.9%	Rehaibacterium terrae
98.9%	Rehaibacterium terrae
98.9%	Rehaibacterium terrae
98.9%	Rehaibacterium terrae
98.9%	Rehaibacterium terrae
98.9%	Rehaibacterium terrae
98.9%	Rehaibacterium terrae
98.9%	Rehaibacterium terrae
98.9%	Rehaibacterium terrae
98.9%	Rehaibacterium terrae
98.9%	Rehaibacterium terrae
98.9%	Rehaibacterium terrae
98.9%	Rehaibacterium terrae
98.9%	Rehaibacterium terrae
98.9%	Exiguobacterium himgiriensis
98.9%	Exiguobacterium himgiriensis
98.9%	Exiguobacterium himgiriensis
98.9%	Exiguobacterium himgiriensis
98.9%	Exiguobacterium himgiriensis
98.9%	Exiguobacterium himgiriensis
98.9%	Exiguobacterium himgiriensis
98.9%	Exiguobacterium himgiriensis
98.9%	Hydrogenobacter hydrogenophilus
98.9%	Hydrogenobacter hydrogenophilus
98.9%	Hydrogenobacter hydrogenophilus
98.9%	Hydrogenobacter hydrogenophilus
98.9%	Hydrogenobacter hydrogenophilus
98.9%	Hydrogenobacter hydrogenophilus
98.9%	Hydrogenobacter hydrogenophilus
98.9%	Hydrogenobacter hydrogenophilus
99.3%	Hydrogenobacter hydrogenophilus
98.9%	Hydrogenobacter hydrogenophilus
98.9%	Hydrogenobacter hydrogenophilus
98.9%	Hydrogenobacter hydrogenophilus
98.9%	Hydrogenobacter hydrogenophilus
98.9%	Hydrogenobacter hydrogenophilus
98.9%	Hydrogenobacter hydrogenophilus
98.9%	Hydrogenobacter hydrogenophilus
98.9%	Hydrogenobacter hydrogenophilus
98.9%	Hydrogenobacter hydrogenophilus
98.9%	Hydrogenobacter hydrogenophilus
98.9%	Hydrogenobacter hydrogenophilus
98.9%	Hydrogenobacter hydrogenophilus
98.9%	Hydrogenobacter hydrogenophilus
98.9%	Hydrogenobacter hydrogenophilus
98.9%	Hydrogenobacter hydrogenophilus
98.9%	Hydrogenobacter hydrogenophilus
98.9%	Hydrogenobacter hydrogenophilus
98.9%	Hydrogenobacter hydrogenophilus
98.9%	Hydrogenobacter hydrogenophilus
98.9%	Hydrogenobacter hydrogenophilus
98.9%	Hydrogenobacter hydrogenophilus
98.9%	Hydrogenobacter hydrogenophilus
98.9%	Hydrogenobacter hydrogenophilus
98.9%	Hydrogenobacter hydrogenophilus
98.9%	Hydrogenobacter hydrogenophilus
98.9%	Hydrogenobacter hydrogenophilus
98.9%	Hydrogenobacter hydrogenophilus
98.9%	Hydrogenobacter hydrogenophilus
98.9%	Hydrogenobacter hydrogenophilus
98.9%	Hydrogenobacter hydrogenophilus
98.9%	Hydrogenobacter hydrogenophilus
98.9%	Hydrogenobacter hydrogenophilus
98.9%	Hydrogenobacter hydrogenophilus
[truncated: 6,647 more rows]
