# Supplementary material for: Revealing the Microbiome of Four Different Thermal Springs in Turkey with Environmental DNA Metabarcoding
Source: Biology (Basel). 2022 Jun 30;11(7):998. doi: 10.3390/biology11070998 (PMC9311576; doi:10.3390/biology11070998)
Supplement: Supplementary file 1 [file biology-11-00998-s001.zip › Supplementary Table S3/515k.uniq.csv]

% Pairwise Identity	Organism
99.7%	Caldimonas hydrothermale
99.3%	Thermus scotoductus
99.3%	Bosea robiniae
99.3%	Thermothrix azorensis
99.3%	Thermus scotoductus
99.3%	Rhizobium glycinendophyticum
99.6%	Rehaibacterium terrae
99.3%	Rhizobium daejeonense
99.3%	Thermothrix azorensis
99.0%	Agrobacterium fabrum
99.6%	Caulobacter hibisci
99.3%	Thermothrix azorensis
99.3%	Agrobacterium fabrum
99.3%	Agrobacterium fabrum
99.0%	Caulobacter hibisci
99.6%	Clostridium puniceum
99.0%	Rehaibacterium terrae
98.6%	Caldimonas hydrothermale
99.3%	Thermothrix azorensis
99.0%	Thermothrix azorensis
99.0%	Agrobacterium fabrum
99.3%	Agrobacterium fabrum
99.0%	Agrobacterium fabrum
99.0%	Agrobacterium fabrum
99.0%	Aquabacterium parvum
99.0%	Caulobacter hibisci
99.6%	Rehaibacterium terrae
98.9%	Rhizobium daejeonense
98.9%	Bacillus abyssalis
99.0%	Thermothrix azorensis
98.6%	Thermothrix azorensis
98.9%	Bradyrhizobium oligotrophicum
98.9%	Agrobacterium fabrum
98.9%	Anoxybacillus amylolyticus
98.9%	Tepidiphilus succinatimandens
99.3%	Aquabacterium parvum
99.3%	Vulcaniibacterium gelatinicum
98.3%	Rehaibacterium terrae
99.3%	Hydrogenobacter hydrogenophilus
98.6%	Caldimonas hydrothermale
99.3%	Thermothrix azorensis
98.9%	Agrobacterium fabrum
99.3%	Agrobacterium fabrum
98.9%	Silanimonas lenta
98.6%	Sphingomonas aquatica
98.6%	Clostridium puniceum
98.9%	Rehaibacterium terrae
98.6%	Caldimonas hydrothermale
99.3%	Caldimonas hydrothermale
98.6%	Hydrogenophilus thermoluteolus
98.9%	Thermothrix azorensis
98.6%	Thermothrix azorensis
98.6%	Thermothrix azorensis
98.6%	Rhizobium selenitireducens
98.3%	Anoxybacillus amylolyticus
98.6%	Aquabacterium parvum
100.0%	Vulcaniibacterium gelatinicum
100.0%	Devosia marina
100.0%	Pseudomonas jilinensis
100.0%	Rhizobium glycinendophyticum
100.0%	Rhizobium deserti
100.0%	Bacillus iocasae
100.0%	Caulobacter hibisci
100.0%	Sphingomonas aquatica
100.0%	Sphingopyxis fribergensis
100.0%	Clostridium puniceum
98.9%	Rehaibacterium terrae
100.0%	Rehaibacterium terrae
100.0%	Exiguobacterium himgiriensis
98.6%	Hydrogenobacter hydrogenophilus
98.6%	Hydrogenobacter hydrogenophilus
100.0%	Blastococcus saxobsidens
100.0%	Alishewanella jeotgali
100.0%	Geobacillus stearothermophilus
100.0%	Rhizobium daejeonense
100.0%	Hydrogenophilus thermoluteolus
99.3%	Thermoanaerobaculum aquaticum
100.0%	Bacillus abyssalis
100.0%	Lactobacillus leichmannii
98.6%
100.0%
98.3%	Thermothrix azorensis
98.6%	Thermothrix azorensis
99.3%	Thermothrix azorensis
98.6%	Thermothrix azorensis
98.3%	Thermothrix azorensis
98.3%	Thermothrix azorensis
100.0%	Thermothrix azorensis
100.0%	Bradyrhizobium oligotrophicum
98.6%	Agrobacterium fabrum
100.0%	Agrobacterium fabrum
100.0%	Agrobacterium fabrum
100.0%	Parvibaculum lavamentivorans
100.0%	Anoxybacillus amylolyticus
100.0%	Lactobacillus iners
98.6%	Silanimonas lenta
100.0%	Silanimonas lenta
100.0%	Silanimonas lenta
99.3%	Silanimonas lenta
100.0%	Silanimonas lenta
98.6%	Aquabacterium parvum
98.6%	Aquabacterium parvum
100.0%	Aquabacterium parvum
100.0%	Thermus scotoductus
100.0%	Devosia marina
100.0%	Pseudomonas jilinensis
100.0%	Streptococcus periodonticum
100.0%	Paenibacillus nebraskensis
98.6%	Caulobacter hibisci
98.9%	Caulobacter hibisci
100.0%	Streptococcus thermophilus
98.6%	Rehaibacterium terrae
98.3%	Hydrogenobacter hydrogenophilus
98.6%	Hydrogenobacter hydrogenophilus
100.0%	Alishewanella jeotgali
98.9%	Alishewanella jeotgali
98.6%	Caldimonas hydrothermale
100.0%	Rhizobium daejeonense
100.0%	Paenibacillus validus
100.0%	Hydrogenophilus thermoluteolus
100.0%	Bacillus abyssalis
100.0%	Paenibacillus frigoriresistens
100.0%	Lactobacillus leichmannii
100.0%	Bradyrhizobium oligotrophicum
98.6%	Agrobacterium fabrum
98.9%	Agrobacterium fabrum
100.0%	Agrobacterium fabrum
100.0%	Agrobacterium fabrum
98.9%	Agrobacterium fabrum
100.0%	Agrobacterium fabrum
98.9%	Silanimonas lenta
100.0%	Silanimonas lenta
100.0%	Silanimonas lenta
97.9%	Thermus scotoductus
97.9%	Thermus scotoductus
98.3%	Caulobacter hibisci
98.3%	Zhizhongheella caldifontis
98.9%	Rehaibacterium terrae
98.6%	Rehaibacterium terrae
98.3%	Hydrogenobacter hydrogenophilus
98.6%	Thermothrix azorensis
97.9%	Thermothrix azorensis
100.0%	Bradyrhizobium oligotrophicum
100.0%	Agrobacterium fabrum
98.3%	Agrobacterium fabrum
98.9%	Agrobacterium fabrum
98.3%	Silanimonas lenta
97.9%	Silanimonas lenta
98.3%	Silanimonas lenta
98.9%	Aquabacterium parvum
100.0%	Aquabacterium parvum
98.9%	Vulcaniibacterium gelatinicum
99.6%	Vulcaniibacterium gelatinicum
99.6%	Vulcaniibacterium gelatinicum
99.6%	Vulcaniibacterium gelatinicum
99.6%	Vulcaniibacterium gelatinicum
99.6%	Vulcaniibacterium gelatinicum
99.6%	Vulcaniibacterium gelatinicum
99.6%	Vulcaniibacterium gelatinicum
99.6%	Vulcaniibacterium gelatinicum
99.6%	Devosia marina
99.6%	Devosia marina
99.6%	Devosia marina
99.6%	Devosia marina
99.6%	Devosia marina
99.6%	Devosia marina
99.6%	Devosia marina
99.6%	Devosia marina
99.6%	Devosia marina
99.6%	Devosia marina
99.6%	Devosia marina
99.6%	Devosia marina
99.6%	Devosia marina
99.6%	Pseudomonas jilinensis
99.6%	Pseudomonas jilinensis
99.6%	Pseudomonas jilinensis
99.6%	Pseudomonas jilinensis
99.6%	Pseudomonas jilinensis
99.6%	Pseudomonas jilinensis
99.6%	Pseudomonas jilinensis
99.6%	Pseudomonas jilinensis
99.6%	Pseudomonas jilinensis
99.6%	Pseudomonas jilinensis
99.6%	Pseudomonas jilinensis
99.6%	Pseudomonas jilinensis
99.6%	Pseudomonas jilinensis
99.6%	Pseudomonas jilinensis
99.6%	Pseudomonas jilinensis
99.6%	Pseudomonas jilinensis
99.6%	Pseudomonas jilinensis
99.6%	Pseudomonas jilinensis
99.6%	Rhizobium glycinendophyticum
99.6%	Rhizobium glycinendophyticum
99.6%	Rhizobium glycinendophyticum
99.6%	Rhizobium glycinendophyticum
99.6%	Rhizobium glycinendophyticum
99.6%	Rhizobium glycinendophyticum
99.6%	Rhizobium glycinendophyticum
99.6%	Rhizobium glycinendophyticum
99.6%	Rhizobium glycinendophyticum
99.6%	Rhizobium glycinendophyticum
99.6%	Rhizobium glycinendophyticum
99.6%	Rhizobium glycinendophyticum
99.6%	Rhizobium glycinendophyticum
98.3%	Rhizobium glycinendophyticum
99.6%	Rhizobium glycinendophyticum
99.6%	Rhizobium glycinendophyticum
99.6%	Rhizobium glycinendophyticum
99.6%	Rhizobium glycinendophyticum
99.6%	Rhizobium glycinendophyticum
99.6%	Rhizobium glycinendophyticum
99.6%	Rhizobium glycinendophyticum
99.6%	Rhizobium glycinendophyticum
99.6%	Rhizobium glycinendophyticum
99.6%	Rhizobium glycinendophyticum
99.6%	Rhizobium glycinendophyticum
99.6%	Rhizobium glycinendophyticum
99.6%	Rhizobium glycinendophyticum
99.6%	Rhizobium glycinendophyticum
99.6%	Rhizobium glycinendophyticum
99.6%	Rhizobium glycinendophyticum
99.6%	Rhizobium deserti
99.6%	Rhizobium deserti
99.6%	Rhizobium deserti
99.6%	Bacillus piscis
99.6%	Bacillus piscis
99.6%	Bacillus piscis
99.6%	Bacillus iocasae
99.6%	Bacillus iocasae
99.6%	Bacillus iocasae
99.6%	Bacillus iocasae
99.6%	Bacillus iocasae
99.6%	Bacillus iocasae
99.6%	Bacillus iocasae
99.6%	Bacillus iocasae
99.6%	Silanimonas algicola
99.6%	Silanimonas algicola
99.6%	Caulobacter hibisci
99.6%	Caulobacter hibisci
99.6%	Caulobacter hibisci
99.6%	Caulobacter hibisci
99.6%	Caulobacter hibisci
99.6%	Caulobacter hibisci
99.6%	Caulobacter hibisci
99.6%	Caulobacter hibisci
99.6%	Caulobacter hibisci
99.6%	Caulobacter hibisci
99.6%	Caulobacter hibisci
99.6%	Caulobacter hibisci
99.6%	Caulobacter hibisci
99.6%	Caulobacter hibisci
99.6%	Caulobacter hibisci
99.6%	Caulobacter hibisci
99.6%	Caulobacter hibisci
99.6%	Caulobacter hibisci
99.6%	Caulobacter hibisci
99.6%	Caulobacter hibisci
99.6%	Caulobacter hibisci
99.6%	Caulobacter hibisci
99.6%	Caulobacter hibisci
99.6%	Caulobacter hibisci
99.6%	Caulobacter hibisci
99.6%	Caulobacter hibisci
99.6%	Caulobacter hibisci
99.6%	Caulobacter hibisci
99.6%	Caulobacter hibisci
99.6%	Caulobacter hibisci
99.6%	Caulobacter hibisci
99.6%	Caulobacter hibisci
99.6%	Planococcus ruber
99.6%	Agrobacterium salinitolerans
99.6%	Sphingomonas aquatica
99.6%	Sphingomonas aquatica
99.6%	Sphingomonas aquatica
99.6%	Sphingomonas aquatica
99.6%	Sphingomonas aquatica
99.6%	Sphingomonas aquatica
99.6%	Sphingomonas aquatica
99.6%	Sphingomonas aquatica
98.6%	Sphingomonas aquatica
99.6%	Sphingomonas aquatica
99.6%	Sphingomonas aquatica
99.6%	Sphingomonas aquatica
99.6%	Sphingomonas aquatica
99.6%	Sphingomonas aquatica
99.6%	Cutibacterium acnes
99.6%	Nocardioides massiliensis
99.6%	Nocardioides massiliensis
99.6%	Nocardioides massiliensis
99.6%	Nocardioides massiliensis
99.6%	Sphingopyxis fribergensis
99.6%	Sphingopyxis fribergensis
99.6%	Sphingopyxis fribergensis
99.6%	Sphingopyxis fribergensis
99.6%	Sphingopyxis fribergensis
99.6%	Sphingopyxis fribergensis
99.6%	Sphingopyxis fribergensis
99.6%	Escherichia marmotae
99.6%	Escherichia marmotae
99.6%	Zhizhongheella caldifontis
99.6%	Zhizhongheella caldifontis
99.6%	Zhizhongheella caldifontis
99.6%	Zhizhongheella caldifontis
99.6%	Zhizhongheella caldifontis
99.6%	Zhizhongheella caldifontis
99.6%	Zhizhongheella caldifontis
99.6%	Nitrososphaera viennensis
99.6%	Nitrososphaera viennensis
99.6%	Nitrososphaera viennensis
99.6%	Nitrososphaera viennensis
99.6%	Rhizobium azibense
99.6%	Clostridium chromiireducens
99.6%	Clostridium puniceum
99.6%	Clostridium puniceum
99.6%	Clostridium puniceum
99.6%	Clostridium puniceum
99.6%	Clostridium puniceum
99.6%	Clostridium puniceum
99.6%	Clostridium puniceum
99.6%	Clostridium puniceum
99.6%	Clostridium puniceum
99.6%	Clostridium puniceum
99.6%	Clostridium puniceum
99.6%	Clostridium puniceum
99.6%	Clostridium puniceum
99.6%	Clostridium puniceum
99.6%	Rehaibacterium terrae
99.6%	Rehaibacterium terrae
99.6%	Rehaibacterium terrae
99.6%	Rehaibacterium terrae
99.6%	Rehaibacterium terrae
99.6%	Rehaibacterium terrae
99.6%	Rehaibacterium terrae
99.6%	Rehaibacterium terrae
99.6%	Rehaibacterium terrae
99.6%	Rehaibacterium terrae
99.6%	Rehaibacterium terrae
99.6%	Rehaibacterium terrae
99.6%	Rehaibacterium terrae
99.6%	Rehaibacterium terrae
99.6%	Rehaibacterium terrae
99.6%	Rehaibacterium terrae
99.6%	Rehaibacterium terrae
99.6%	Rehaibacterium terrae
99.6%	Rehaibacterium terrae
99.6%	Rehaibacterium terrae
99.6%	Rehaibacterium terrae
99.6%	Rehaibacterium terrae
99.6%	Rehaibacterium terrae
98.3%	Rehaibacterium terrae
99.6%	Rehaibacterium terrae
99.6%	Rehaibacterium terrae
99.6%	Rehaibacterium terrae
99.6%	Rehaibacterium terrae
99.6%	Rehaibacterium terrae
99.6%	Rehaibacterium terrae
99.6%	Rehaibacterium terrae
99.6%	Rehaibacterium terrae
99.6%	Rehaibacterium terrae
99.6%	Rehaibacterium terrae
99.6%	Rehaibacterium terrae
99.6%	Rehaibacterium terrae
99.6%	Rehaibacterium terrae
99.6%	Rehaibacterium terrae
99.6%	Rehaibacterium terrae
99.6%	Rehaibacterium terrae
99.6%	Rehaibacterium terrae
99.6%	Rehaibacterium terrae
99.6%	Rehaibacterium terrae
99.6%	Rehaibacterium terrae
99.6%	Rehaibacterium terrae
99.6%	Rehaibacterium terrae
99.6%	Rehaibacterium terrae
99.6%	Rehaibacterium terrae
99.6%	Rehaibacterium terrae
99.6%	Rehaibacterium terrae
99.6%	Rehaibacterium terrae
99.6%	Rehaibacterium terrae
99.6%	Rehaibacterium terrae
99.6%	Exiguobacterium himgiriensis
99.6%	Exiguobacterium himgiriensis
99.6%	Exiguobacterium himgiriensis
99.6%	Exiguobacterium himgiriensis
99.6%	Exiguobacterium himgiriensis
99.6%	Exiguobacterium himgiriensis
99.6%	Exiguobacterium himgiriensis
99.6%	Exiguobacterium himgiriensis
99.6%	Exiguobacterium himgiriensis
99.6%	Exiguobacterium himgiriensis
99.6%	Hydrogenobacter hydrogenophilus
98.2%	Hydrogenobacter hydrogenophilus
98.2%	Hydrogenobacter hydrogenophilus
99.6%	Blastococcus saxobsidens
99.6%	Blastococcus saxobsidens
99.6%	Blastococcus saxobsidens
99.6%	Alishewanella jeotgali
99.6%	Alishewanella jeotgali
99.6%	Alishewanella jeotgali
99.6%	Alishewanella jeotgali
99.6%	Alishewanella jeotgali
99.6%	Alishewanella jeotgali
99.6%	Alishewanella jeotgali
99.6%	Alishewanella jeotgali
99.6%	Alishewanella jeotgali
99.6%	Alishewanella jeotgali
99.6%	Alishewanella jeotgali
99.6%	Alishewanella jeotgali
99.6%	Alishewanella jeotgali
99.6%	Algoriphagus aquaeductus
99.6%	Geobacillus stearothermophilus
99.6%	Geobacillus stearothermophilus
99.6%	Geobacillus stearothermophilus
99.6%	Geobacillus stearothermophilus
99.6%	Geobacillus stearothermophilus
99.6%	Geobacillus stearothermophilus
99.6%	Geobacillus stearothermophilus
99.6%	Geobacillus stearothermophilus
99.6%	Geobacillus stearothermophilus
99.6%	Geobacillus stearothermophilus
99.6%	Geobacillus stearothermophilus
99.6%	Geobacillus stearothermophilus
99.6%	Geobacillus stearothermophilus
99.6%	Caldimonas hydrothermale
98.2%	Caldimonas hydrothermale
99.6%	Caldimonas hydrothermale
99.6%	Caldimonas hydrothermale
99.6%	Rhizobium daejeonense
99.6%	Rhizobium daejeonense
99.6%	Rhizobium daejeonense
98.3%	Rhizobium daejeonense
99.6%	Rhizobium daejeonense
99.6%	Rhizobium daejeonense
99.6%	Rhizobium daejeonense
99.6%	Rhizobium daejeonense
99.6%	Rhizobium daejeonense
98.6%	Rhizobium daejeonense
99.6%	Rhizobium daejeonense
99.6%	Rhizobium daejeonense
99.6%	Rhizobium daejeonense
99.6%	Rhizobium daejeonense
99.6%	Rhizobium daejeonense
99.6%	Rhizobium daejeonense
99.6%	Rhizobium daejeonense
99.6%	Rhizobium daejeonense
99.6%	Rhizobium daejeonense
99.6%	Rhizobium daejeonense
99.6%	Rhizobium daejeonense
99.6%	Rhizobium daejeonense
99.6%	Rhizobium daejeonense
99.6%	Rhizobium daejeonense
99.6%	Rhizobium daejeonense
99.6%	Rhizobium daejeonense
99.6%	Rhizobium daejeonense
99.6%	Rhizobium daejeonense
99.6%	Rhizobium daejeonense
99.6%	Rhizobium daejeonense
99.6%	Rhizobium daejeonense
99.6%	Rhizobium daejeonense
99.6%	Rhizobium daejeonense
99.6%	Rhizobium daejeonense
99.6%	Rhizobium daejeonense
99.6%	Rhizobium daejeonense
99.6%	Rhizobium daejeonense
99.6%	Rhizobium daejeonense
99.6%	Rhizobium daejeonense
98.2%	Perlucidibaca piscinae
99.6%	Shinella yambaruensis
99.6%	Hydrogenophilus thermoluteolus
99.6%	Hydrogenophilus thermoluteolus
99.6%	Hydrogenophilus thermoluteolus
99.6%	Hydrogenophilus thermoluteolus
99.6%	Hydrogenophilus thermoluteolus
99.6%	Hydrogenophilus thermoluteolus
99.6%	Hydrogenophilus thermoluteolus
99.6%	Hydrogenophilus thermoluteolus
99.6%	Hydrogenophilus thermoluteolus
99.6%	Hydrogenophilus thermoluteolus
99.6%	Hydrogenophilus thermoluteolus
99.6%	Hydrogenophilus thermoluteolus
99.6%	Hydrogenophilus thermoluteolus
99.6%	Hydrogenophilus thermoluteolus
99.6%	Hydrogenophilus thermoluteolus
99.6%	Hydrogenophilus thermoluteolus
99.6%	Hydrogenophilus thermoluteolus
99.6%	Hydrogenophilus thermoluteolus
99.6%	Hydrogenophilus thermoluteolus
99.6%	Thermoanaerobaculum aquaticum
99.6%	Thermoanaerobaculum aquaticum
99.6%	Thermoanaerobaculum aquaticum
99.6%	Thermoanaerobaculum aquaticum
99.6%	Bacillus abyssalis
99.6%	Bacillus abyssalis
99.6%	Bacillus abyssalis
99.6%	Bacillus abyssalis
99.6%	Bacillus abyssalis
99.6%	Bacillus abyssalis
99.6%	Bacillus abyssalis
99.6%	Bacillus abyssalis
99.6%	Bacillus abyssalis
99.6%	Bacillus abyssalis
99.6%	Bacillus abyssalis
99.6%	Bacillus abyssalis
99.6%	Bacillus abyssalis
99.6%	Bacillus abyssalis
99.6%	Bacillus abyssalis
99.6%	Lactobacillus leichmannii
99.6%	Lactobacillus leichmannii
99.6%	Lactobacillus leichmannii
99.6%	Lactobacillus leichmannii
99.6%	Lactobacillus leichmannii
99.6%	Lactobacillus leichmannii
99.6%	Lactobacillus leichmannii
99.6%	Lactobacillus leichmannii
99.6%	Actinomyces johnsonii
99.6%	Actinomyces johnsonii
99.6%
99.6%
99.6%
99.6%
99.6%
99.6%
99.6%
99.6%
99.6%
99.6%
99.6%
99.6%
99.6%
99.6%	Thermothrix azorensis
99.6%	Thermothrix azorensis
99.6%	Thermothrix azorensis
99.6%	Thermothrix azorensis
99.6%	Thermothrix azorensis
99.6%	Thermothrix azorensis
99.6%	Thermothrix azorensis
99.6%	Thermothrix azorensis
99.6%	Thermothrix azorensis
99.6%	Thermothrix azorensis
99.6%	Thermothrix azorensis
99.6%	Thermothrix azorensis
99.6%	Thermothrix azorensis
99.6%	Thermothrix azorensis
99.6%	Thermothrix azorensis
99.6%	Thermothrix azorensis
99.6%	Thermothrix azorensis
99.6%	Thermothrix azorensis
99.6%	Thermothrix azorensis
99.6%	Thermothrix azorensis
98.3%	Thermothrix azorensis
99.6%	Thermothrix azorensis
99.6%	Thermothrix azorensis
99.6%	Thermothrix azorensis
99.6%	Thermothrix azorensis
99.6%	Thermothrix azorensis
99.6%	Thermothrix azorensis
99.6%	Thermothrix azorensis
99.6%	Thermothrix azorensis
99.6%	Thermothrix azorensis
99.6%	Thermothrix azorensis
99.6%	Thermothrix azorensis
99.6%	Thermothrix azorensis
99.6%	Thermothrix azorensis
99.6%	Thermothrix azorensis
99.6%	Thermothrix azorensis
99.6%	Thermothrix azorensis
99.6%	Thermothrix azorensis
99.6%	Thermothrix azorensis
99.6%	Thermothrix azorensis
99.6%	Thermothrix azorensis
99.6%	Thermothrix azorensis
99.6%	Thermothrix azorensis
99.6%	Thermothrix azorensis
99.6%	Thermothrix azorensis
99.6%	Thermothrix azorensis
99.6%	Klebsiella aerogenes
99.6%	Klebsiella aerogenes
99.6%	Bradyrhizobium oligotrophicum
99.6%	Bradyrhizobium oligotrophicum
99.6%	Bradyrhizobium oligotrophicum
100.0%	Bradyrhizobium oligotrophicum
99.6%	Bradyrhizobium oligotrophicum
99.6%	Bradyrhizobium oligotrophicum
99.6%	Bradyrhizobium oligotrophicum
99.6%	Bradyrhizobium oligotrophicum
99.6%	Bradyrhizobium oligotrophicum
99.6%	Bradyrhizobium oligotrophicum
99.6%	Bradyrhizobium oligotrophicum
99.6%	Agrobacterium fabrum
99.6%	Agrobacterium fabrum
99.6%	Agrobacterium fabrum
99.6%	Agrobacterium fabrum
99.6%	Agrobacterium fabrum
99.6%	Agrobacterium fabrum
99.6%	Agrobacterium fabrum
99.6%	Agrobacterium fabrum
99.6%	Agrobacterium fabrum
99.6%	Agrobacterium fabrum
99.6%	Agrobacterium fabrum
99.6%	Agrobacterium fabrum
99.6%	Agrobacterium fabrum
99.6%	Agrobacterium fabrum
99.6%	Agrobacterium fabrum
99.6%	Agrobacterium fabrum
99.6%	Agrobacterium fabrum
99.6%	Agrobacterium fabrum
99.6%	Agrobacterium fabrum
99.6%	Agrobacterium fabrum
99.6%	Agrobacterium fabrum
99.6%	Agrobacterium fabrum
99.6%	Agrobacterium fabrum
99.6%	Agrobacterium fabrum
99.6%	Agrobacterium fabrum
99.6%	Agrobacterium fabrum
99.6%	Agrobacterium fabrum
99.6%	Agrobacterium fabrum
99.6%	Agrobacterium fabrum
99.6%	Agrobacterium fabrum
99.6%	Agrobacterium fabrum
99.6%	Agrobacterium fabrum
99.6%	Agrobacterium fabrum
99.6%	Agrobacterium fabrum
99.6%	Agrobacterium fabrum
99.6%	Agrobacterium fabrum
99.6%	Agrobacterium fabrum
99.6%	Agrobacterium fabrum
99.6%	Agrobacterium fabrum
99.6%	Agrobacterium fabrum
99.6%	Agrobacterium fabrum
99.6%	Agrobacterium fabrum
99.6%	Agrobacterium fabrum
99.6%	Agrobacterium fabrum
99.6%	Agrobacterium fabrum
99.6%	Agrobacterium fabrum
99.6%	Agrobacterium fabrum
99.6%	Agrobacterium fabrum
99.6%	Agrobacterium fabrum
99.6%	Agrobacterium fabrum
99.6%	Agrobacterium fabrum
99.6%	Agrobacterium fabrum
99.6%	Agrobacterium fabrum
99.6%	Agrobacterium fabrum
99.6%	Agrobacterium fabrum
99.6%	Agrobacterium fabrum
99.6%	Agrobacterium fabrum
99.6%	Agrobacterium fabrum
99.6%	Agrobacterium fabrum
99.6%	Agrobacterium fabrum
99.6%	Agrobacterium fabrum
99.6%	Agrobacterium fabrum
99.6%	Agrobacterium fabrum
99.6%	Agrobacterium fabrum
99.6%	Agrobacterium fabrum
99.6%	Agrobacterium fabrum
99.6%	Agrobacterium fabrum
99.6%	Agrobacterium fabrum
99.6%	Agrobacterium fabrum
99.6%	Agrobacterium fabrum
99.6%	Agrobacterium fabrum
99.6%	Agrobacterium fabrum
99.6%	Agrobacterium fabrum
99.6%	Agrobacterium fabrum
99.6%	Agrobacterium fabrum
99.6%	Agrobacterium fabrum
99.6%	Agrobacterium fabrum
99.6%	Agrobacterium fabrum
99.6%	Agrobacterium fabrum
99.6%	Agrobacterium fabrum
99.6%	Agrobacterium fabrum
99.6%	Agrobacterium fabrum
99.6%	Agrobacterium fabrum
99.6%	Agrobacterium fabrum
99.6%	Agrobacterium fabrum
99.6%	Agrobacterium fabrum
99.6%	Agrobacterium fabrum
99.6%	Agrobacterium fabrum
99.6%	Agrobacterium fabrum
99.6%	Agrobacterium fabrum
99.6%	Agrobacterium fabrum
99.6%	Agrobacterium fabrum
99.6%	Agrobacterium fabrum
99.6%	Agrobacterium fabrum
99.6%	Agrobacterium fabrum
99.6%	Agrobacterium fabrum
99.6%	Agrobacterium fabrum
99.6%	Agrobacterium fabrum
99.6%	Agrobacterium fabrum
99.6%	Agrobacterium fabrum
99.6%	Agrobacterium fabrum
99.6%	Agrobacterium fabrum
99.6%	Agrobacterium fabrum
99.6%	Agrobacterium fabrum
99.6%	Agrobacterium fabrum
99.6%	Agrobacterium fabrum
99.6%	Agrobacterium fabrum
99.6%	Agrobacterium fabrum
99.6%	Agrobacterium fabrum
99.6%	Agrobacterium fabrum
99.6%	Agrobacterium fabrum
99.6%	Agrobacterium fabrum
99.6%	Agrobacterium fabrum
99.6%	Agrobacterium fabrum
99.6%	Agrobacterium fabrum
99.6%	Agrobacterium fabrum
99.6%	Agrobacterium fabrum
99.6%	Agrobacterium fabrum
99.6%	Agrobacterium fabrum
99.6%	Agrobacterium fabrum
99.6%	Agrobacterium fabrum
99.6%	Agrobacterium fabrum
99.6%	Agrobacterium fabrum
99.6%	Agrobacterium fabrum
99.6%	Agrobacterium fabrum
99.6%	Agrobacterium fabrum
99.6%	Agrobacterium fabrum
99.6%	Agrobacterium fabrum
99.6%	Agrobacterium fabrum
99.6%	Agrobacterium fabrum
99.6%	Agrobacterium fabrum
99.6%	Agrobacterium fabrum
99.6%	Agrobacterium fabrum
99.6%	Agrobacterium fabrum
99.6%	Agrobacterium fabrum
99.6%	Agrobacterium fabrum
99.6%	Agrobacterium fabrum
99.6%	Agrobacterium fabrum
99.6%	Agrobacterium fabrum
99.6%	Agrobacterium fabrum
99.6%	Agrobacterium fabrum
99.6%	Agrobacterium fabrum
99.6%	Agrobacterium fabrum
99.6%	Agrobacterium fabrum
99.6%	Agrobacterium fabrum
99.6%	Agrobacterium fabrum
99.6%	Agrobacterium fabrum
99.6%	Agrobacterium fabrum
99.6%	Agrobacterium fabrum
99.6%	Agrobacterium fabrum
99.6%	Agrobacterium fabrum
99.6%	Agrobacterium fabrum
99.6%	Agrobacterium fabrum
99.6%	Agrobacterium fabrum
99.6%	Agrobacterium fabrum
99.6%	Agrobacterium fabrum
99.6%	Agrobacterium fabrum
99.6%	Agrobacterium fabrum
99.6%	Agrobacterium fabrum
99.6%	Agrobacterium fabrum
99.6%	Agrobacterium fabrum
99.6%	Agrobacterium fabrum
99.6%	Agrobacterium fabrum
99.6%	Agrobacterium fabrum
99.6%	Agrobacterium fabrum
99.6%	Agrobacterium fabrum
99.6%	Agrobacterium fabrum
99.6%	Agrobacterium fabrum
99.6%	Agrobacterium fabrum
99.6%	Agrobacterium fabrum
99.6%	Agrobacterium fabrum
99.6%	Agrobacterium fabrum
99.6%	Agrobacterium fabrum
99.6%	Agrobacterium fabrum
99.6%	Agrobacterium fabrum
99.6%	Agrobacterium fabrum
99.6%	Agrobacterium fabrum
99.6%	Agrobacterium fabrum
99.6%	Agrobacterium fabrum
99.6%	Agrobacterium fabrum
99.6%	Agrobacterium fabrum
99.6%	Agrobacterium fabrum
99.6%	Agrobacterium fabrum
99.6%	Agrobacterium fabrum
99.6%	Parvibaculum lavamentivorans
99.6%	Parvibaculum lavamentivorans
99.6%	Parvibaculum lavamentivorans
99.6%	Parvibaculum lavamentivorans
99.6%	Parvibaculum lavamentivorans
99.6%	Parvibaculum lavamentivorans
99.6%	Parvibaculum lavamentivorans
99.6%	Parvibaculum lavamentivorans
99.6%	Parvibaculum lavamentivorans
99.6%	Parvibaculum lavamentivorans
99.6%	Parvibaculum lavamentivorans
99.6%	Anoxybacillus amylolyticus
99.6%	Anoxybacillus amylolyticus
99.6%	Anoxybacillus amylolyticus
99.6%	Anoxybacillus amylolyticus
99.6%	Anoxybacillus amylolyticus
99.6%	Anoxybacillus amylolyticus
99.6%	Anoxybacillus amylolyticus
99.6%	Anoxybacillus amylolyticus
99.6%	Anoxybacillus amylolyticus
99.6%	Anoxybacillus amylolyticus
99.6%	Anoxybacillus amylolyticus
99.6%	Anoxybacillus amylolyticus
99.6%	Anoxybacillus amylolyticus
99.6%	Anoxybacillus amylolyticus
99.6%	Anoxybacillus amylolyticus
99.6%	Anoxybacillus amylolyticus
99.6%	Anoxybacillus amylolyticus
99.6%	Anoxybacillus amylolyticus
99.6%	Anoxybacillus amylolyticus
99.6%	Anoxybacillus amylolyticus
99.6%	Anoxybacillus amylolyticus
99.6%	Anoxybacillus amylolyticus
99.6%	Anoxybacillus amylolyticus
99.6%	Lactobacillus iners
99.6%	Lactobacillus iners
99.6%	Lactobacillus iners
99.6%	Lactobacillus iners
99.6%	Lactobacillus iners
99.6%	Silanimonas lenta
99.6%	Silanimonas lenta
99.6%	Silanimonas lenta
99.6%	Silanimonas lenta
99.6%	Silanimonas lenta
99.6%	Silanimonas lenta
99.6%	Silanimonas lenta
99.6%	Silanimonas lenta
99.6%	Silanimonas lenta
99.6%	Silanimonas lenta
99.6%	Silanimonas lenta
99.6%	Silanimonas lenta
99.6%	Silanimonas lenta
99.6%	Silanimonas lenta
99.6%	Silanimonas lenta
99.6%	Silanimonas lenta
99.6%	Silanimonas lenta
99.6%	Silanimonas lenta
99.6%	Silanimonas lenta
99.6%	Silanimonas lenta
99.6%	Silanimonas lenta
99.6%	Silanimonas lenta
99.6%	Silanimonas lenta
99.6%	Silanimonas lenta
99.6%	Silanimonas lenta
99.6%	Silanimonas lenta
99.6%	Silanimonas lenta
99.6%	Silanimonas lenta
99.6%	Silanimonas lenta
100.0%	Silanimonas lenta
99.6%	Silanimonas lenta
99.6%	Silanimonas lenta
99.6%	Silanimonas lenta
99.6%	Silanimonas lenta
99.6%	Silanimonas lenta
99.6%	Silanimonas lenta
99.6%	Silanimonas lenta
99.6%	Silanimonas lenta
99.6%	Silanimonas lenta
98.2%	Silanimonas lenta
99.6%	Silanimonas lenta
99.6%	Silanimonas lenta
99.6%	Silanimonas lenta
99.6%	Silanimonas lenta
99.6%	Silanimonas lenta
99.6%	Silanimonas lenta
99.6%	Silanimonas lenta
99.6%	Silanimonas lenta
99.6%	Silanimonas lenta
99.6%	Silanimonas lenta
99.6%	Silanimonas lenta
99.6%	Silanimonas lenta
99.6%	Silanimonas lenta
99.6%	Silanimonas lenta
99.6%	Silanimonas lenta
99.6%	Silanimonas lenta
99.6%	Silanimonas lenta
99.6%	Silanimonas lenta
99.6%	Silanimonas lenta
99.6%	Silanimonas lenta
99.6%	Silanimonas lenta
99.6%	Silanimonas lenta
99.6%	Silanimonas lenta
99.6%	Silanimonas lenta
99.6%	Silanimonas lenta
99.6%	Silanimonas lenta
99.6%	Silanimonas lenta
99.6%	Silanimonas lenta
99.6%	Silanimonas lenta
99.6%	Silanimonas lenta
99.6%	Silanimonas lenta
99.6%	Silanimonas lenta
99.6%	Silanimonas lenta
99.6%	Silanimonas lenta
99.6%	Silanimonas lenta
99.6%	Silanimonas lenta
99.6%	Silanimonas lenta
99.6%	Silanimonas lenta
99.6%	Silanimonas lenta
99.6%	Silanimonas lenta
99.6%	Silanimonas lenta
99.6%	Silanimonas lenta
99.6%	Silanimonas lenta
99.6%	Silanimonas lenta
99.6%	Silanimonas lenta
99.6%	Silanimonas lenta
99.6%	Silanimonas lenta
99.6%	Tepidiphilus succinatimandens
99.6%	Tepidiphilus succinatimandens
99.6%	Aquabacterium parvum
99.6%	Aquabacterium parvum
99.6%	Aquabacterium parvum
99.6%	Aquabacterium parvum
99.6%	Aquabacterium parvum
99.6%	Aquabacterium parvum
99.6%	Aquabacterium parvum
99.6%	Aquabacterium parvum
99.6%	Aquabacterium parvum
99.6%	Aquabacterium parvum
99.6%	Aquabacterium parvum
99.6%	Aquabacterium parvum
99.6%	Aquabacterium parvum
99.6%	Aquabacterium parvum
99.6%	Aquabacterium parvum
99.6%	Aquabacterium parvum
99.6%	Aquabacterium parvum
99.6%	Aquabacterium parvum
99.6%	Aquabacterium parvum
99.6%	Aquabacterium parvum
99.6%	Aquabacterium parvum
99.6%	Aquabacterium parvum
99.6%	Aquabacterium parvum
99.6%	Aquabacterium parvum
99.6%	Aquabacterium parvum
99.6%	Aquabacterium parvum
99.6%	Aquabacterium parvum
99.6%	Aquabacterium parvum
99.6%	Aquabacterium parvum
99.6%	Aquabacterium parvum
99.6%	Thermus scotoductus
99.6%	Thermus scotoductus
98.2%	Vulcaniibacterium gelatinicum
99.6%	Devosia marina
99.6%	Pseudomonas jilinensis
99.6%	Rhizobium glycinendophyticum
99.6%	Rhizobium glycinendophyticum
99.6%	Rhizobium glycinendophyticum
99.6%	Rhizobium glycinendophyticum
99.6%	Rhizobium glycinendophyticum
99.6%	Rhizobium glycinendophyticum
99.6%	Rhizobium glycinendophyticum
99.6%	Rhizobium glycinendophyticum
99.6%	Streptococcus periodonticum
99.6%	Streptococcus periodonticum
99.6%	Streptococcus periodonticum
99.6%	Streptococcus periodonticum
99.6%	Streptococcus periodonticum
99.6%	Streptococcus periodonticum
99.6%	Streptococcus periodonticum
99.6%	Streptococcus periodonticum
97.9%	Nevskia lacus
99.6%	Paenibacillus nebraskensis
99.6%	Paenibacillus nebraskensis
99.6%	Paenibacillus nebraskensis
99.6%	Paenibacillus nebraskensis
99.6%	Caulobacter hibisci
99.6%	Caulobacter hibisci
99.6%	Caulobacter hibisci
99.6%	Caulobacter hibisci
99.6%	Caulobacter hibisci
99.6%	Caulobacter hibisci
99.6%	Caulobacter hibisci
99.6%	Caulobacter hibisci
99.6%	Caulobacter hibisci
98.2%	Rhizobium azooxidifex
99.6%	Sphingopyxis fribergensis
99.6%	Sphingopyxis fribergensis
99.6%	Sphingopyxis fribergensis
99.6%	Nitrososphaera viennensis
99.6%	Clostridium puniceum
99.6%	Clostridium puniceum
99.6%	Streptococcus thermophilus
99.6%	Streptococcus thermophilus
99.6%	Streptococcus thermophilus
99.6%	Streptococcus thermophilus
99.6%	Streptococcus thermophilus
99.6%	Streptococcus thermophilus
99.6%	Streptococcus thermophilus
99.6%	Streptococcus thermophilus
99.6%	Streptococcus thermophilus
99.6%	Streptococcus thermophilus
99.6%	Streptococcus thermophilus
99.6%	Streptococcus thermophilus
99.6%	Streptococcus thermophilus
99.6%	Streptococcus thermophilus
99.6%	Streptococcus thermophilus
99.6%	Streptococcus thermophilus
99.6%	Streptococcus thermophilus
99.6%	Streptococcus thermophilus
99.6%	Streptococcus thermophilus
99.6%	Streptococcus thermophilus
99.6%	Streptococcus thermophilus
99.6%	Streptococcus thermophilus
99.6%	Rehaibacterium terrae
98.6%	Rehaibacterium terrae
99.6%	Rehaibacterium terrae
99.6%	Rehaibacterium terrae
99.6%	Rehaibacterium terrae
99.6%	Rehaibacterium terrae
99.6%	Rehaibacterium terrae
99.6%	Rehaibacterium terrae
99.6%	Rehaibacterium terrae
99.6%	Rehaibacterium terrae
99.6%	Rehaibacterium terrae
99.6%	Rehaibacterium terrae
99.6%	Rehaibacterium terrae
99.6%	Rehaibacterium terrae
99.6%	Exiguobacterium himgiriensis
98.2%	Hydrogenobacter hydrogenophilus
99.6%	Alishewanella jeotgali
99.6%	Alishewanella jeotgali
99.6%	Alishewanella jeotgali
99.6%	Alishewanella jeotgali
99.6%	Alishewanella jeotgali
99.6%	Geobacillus stearothermophilus
99.6%	Rhizobium daejeonense
99.6%	Rhizobium daejeonense
99.6%	Rhizobium daejeonense
99.6%	Rhizobium daejeonense
99.6%	Rhizobium daejeonense
99.6%	Rhizobium daejeonense
99.6%	Rhizobium daejeonense
99.6%	Rhizobium daejeonense
99.6%	Rhizobium daejeonense
99.6%	Rhizobium daejeonense
98.2%	Perlucidibaca piscinae
99.6%	Paenibacillus validus
99.6%	Paenibacillus validus
99.6%	Paenibacillus validus
99.6%	Paenibacillus validus
99.6%	Paenibacillus validus
99.6%	Paenibacillus validus
99.6%	Paenibacillus validus
99.6%	Paenibacillus validus
99.6%	Paenibacillus validus
99.6%	Hydrogenophilus thermoluteolus
99.6%	Hydrogenophilus thermoluteolus
99.6%	Hydrogenophilus thermoluteolus
99.6%	Bacillus abyssalis
99.6%	Bacillus abyssalis
99.6%	Bacillus abyssalis
99.6%	Bacillus abyssalis
99.6%	Paenibacillus frigoriresistens
99.6%	Paenibacillus frigoriresistens
99.6%	Paenibacillus frigoriresistens
99.6%	Paenibacillus frigoriresistens
99.6%	Paenibacillus frigoriresistens
99.6%	Paenibacillus frigoriresistens
99.6%	Paenibacillus frigoriresistens
99.6%	Thermothrix azorensis
99.6%	Thermothrix azorensis
99.6%	Thermothrix azorensis
99.6%	Thermothrix azorensis
99.6%	Thermothrix azorensis
99.6%	Thermothrix azorensis
99.6%	Bradyrhizobium oligotrophicum
99.6%	Bradyrhizobium oligotrophicum
99.6%	Bradyrhizobium oligotrophicum
99.6%	Agrobacterium fabrum
99.6%	Agrobacterium fabrum
99.6%	Agrobacterium fabrum
99.6%	Agrobacterium fabrum
99.6%	Agrobacterium fabrum
99.6%	Agrobacterium fabrum
97.9%	Agrobacterium fabrum
99.6%	Agrobacterium fabrum
99.6%	Agrobacterium fabrum
99.6%	Agrobacterium fabrum
99.6%	Agrobacterium fabrum
99.6%	Agrobacterium fabrum
99.6%	Agrobacterium fabrum
99.6%	Agrobacterium fabrum
99.6%	Agrobacterium fabrum
99.6%	Agrobacterium fabrum
99.6%	Agrobacterium fabrum
99.6%	Agrobacterium fabrum
99.6%	Agrobacterium fabrum
99.6%	Agrobacterium fabrum
99.6%	Agrobacterium fabrum
99.6%	Agrobacterium fabrum
99.6%	Agrobacterium fabrum
99.6%	Agrobacterium fabrum
99.6%	Agrobacterium fabrum
99.6%	Agrobacterium fabrum
99.6%	Agrobacterium fabrum
99.6%	Agrobacterium fabrum
99.6%	Agrobacterium fabrum
99.6%	Agrobacterium fabrum
99.6%	Parvibaculum lavamentivorans
99.6%	Parvibaculum lavamentivorans
99.6%	Parvibaculum lavamentivorans
99.6%	Parvibaculum lavamentivorans
99.6%	Rhizobium selenitireducens
99.6%	Anoxybacillus amylolyticus
99.6%	Anoxybacillus amylolyticus
99.6%	Anoxybacillus amylolyticus
99.6%	Anoxybacillus amylolyticus
99.6%	Anoxybacillus amylolyticus
99.6%	Silanimonas lenta
99.6%	Silanimonas lenta
99.6%	Silanimonas lenta
99.6%	Silanimonas lenta
99.6%	Silanimonas lenta
99.6%	Silanimonas lenta
99.6%	Silanimonas lenta
99.6%	Silanimonas lenta
99.6%	Silanimonas lenta
99.6%	Silanimonas lenta
99.6%	Silanimonas lenta
99.6%	Silanimonas lenta
99.6%	Silanimonas lenta
99.6%	Silanimonas lenta
99.6%	Silanimonas lenta
99.6%	Silanimonas lenta
99.6%	Silanimonas lenta
99.6%	Silanimonas lenta
99.6%	Silanimonas lenta
99.6%	Silanimonas lenta
99.6%	Silanimonas lenta
99.6%	Silanimonas lenta
99.6%	Silanimonas lenta
99.6%	Silanimonas lenta
99.6%	Silanimonas lenta
99.6%	Silanimonas lenta
99.6%	Silanimonas lenta
99.6%	Silanimonas lenta
99.6%	Silanimonas lenta
99.6%	Aquabacterium parvum
98.6%	Aquabacterium parvum
99.6%	Aquabacterium parvum
99.6%	Aquabacterium parvum
99.6%	Aquabacterium parvum
99.6%	Aquabacterium parvum
99.6%	Aquabacterium parvum
99.6%	Thermus scotoductus
99.6%	Thermus scotoductus
99.6%	Thermus scotoductus
99.3%	Pseudomonas jilinensis
99.6%	Rhizobium glycinendophyticum
99.6%	Rhizobium glycinendophyticum
99.6%	Paenibacillus nebraskensis
99.3%	Agrobacterium salinitolerans
97.9%	Clostridium puniceum
99.6%	Streptococcus thermophilus
99.6%	Streptococcus thermophilus
99.6%	Rehaibacterium terrae
99.6%	Rehaibacterium terrae
97.6%	Rehaibacterium terrae
99.6%	Rehaibacterium terrae
99.6%	Rehaibacterium terrae
99.6%	Rehaibacterium terrae
98.6%	Hydrogenobacter hydrogenophilus
99.3%	Alishewanella jeotgali
99.6%	Rhizobium daejeonense
100.0%	Rhizobium daejeonense
97.9%	Rhizobium daejeonense
99.6%	Rhizobium daejeonense
99.6%	Rhizobium daejeonense
99.6%	Rhizobium daejeonense
97.6%	Hydrogenophilus thermoluteolus
99.6%	Bacillus abyssalis
99.6%	Paenibacillus frigoriresistens
99.6%	Paenibacillus frigoriresistens
99.6%
99.3%	Thermothrix azorensis
97.9%	Thermothrix azorensis
99.6%	Thermothrix azorensis
98.6%	Thermothrix azorensis
98.2%	Bradyrhizobium oligotrophicum
99.6%	Bradyrhizobium oligotrophicum
99.3%	Agrobacterium fabrum
99.6%	Agrobacterium fabrum
99.6%	Agrobacterium fabrum
99.3%	Agrobacterium fabrum
99.6%	Agrobacterium fabrum
99.6%	Agrobacterium fabrum
99.6%	Agrobacterium fabrum
99.6%	Agrobacterium fabrum
99.6%	Agrobacterium fabrum
99.6%	Agrobacterium fabrum
99.6%	Agrobacterium fabrum
99.6%	Agrobacterium fabrum
97.9%	Agrobacterium fabrum
99.6%	Agrobacterium fabrum
99.6%	Agrobacterium fabrum
99.6%	Agrobacterium fabrum
99.6%	Agrobacterium fabrum
99.6%	Agrobacterium fabrum
99.6%	Agrobacterium fabrum
99.3%	Agrobacterium fabrum
99.6%	Agrobacterium fabrum
99.6%	Agrobacterium fabrum
99.6%	Agrobacterium fabrum
99.6%	Silanimonas lenta
97.9%	Silanimonas lenta
99.6%	Silanimonas lenta
97.6%	Silanimonas lenta
99.6%	Silanimonas lenta
97.6%	Silanimonas lenta
99.6%	Silanimonas lenta
99.6%	Silanimonas lenta
99.6%	Silanimonas lenta
99.6%	Aquabacterium parvum
97.9%	Aquabacterium parvum
99.3%	Vulcaniibacterium gelatinicum
99.3%	Vulcaniibacterium gelatinicum
99.3%	Vulcaniibacterium gelatinicum
99.3%	Vulcaniibacterium gelatinicum
99.3%	Vulcaniibacterium gelatinicum
99.3%	Vulcaniibacterium gelatinicum
99.3%	Vulcaniibacterium gelatinicum
99.3%	Vulcaniibacterium gelatinicum
99.3%	Vulcaniibacterium gelatinicum
99.3%	Vulcaniibacterium gelatinicum
99.3%	Vulcaniibacterium gelatinicum
99.3%	Vulcaniibacterium gelatinicum
99.3%	Vulcaniibacterium gelatinicum
99.3%	Vulcaniibacterium gelatinicum
99.3%	Vulcaniibacterium gelatinicum
99.3%	Vulcaniibacterium gelatinicum
99.3%	Vulcaniibacterium gelatinicum
99.3%	Vulcaniibacterium gelatinicum
99.3%	Vulcaniibacterium gelatinicum
99.3%	Vulcaniibacterium gelatinicum
99.3%	Vulcaniibacterium gelatinicum
99.3%	Vulcaniibacterium gelatinicum
99.3%	Vulcaniibacterium gelatinicum
99.3%	Vulcaniibacterium gelatinicum
99.3%	Vulcaniibacterium gelatinicum
99.3%	Vulcaniibacterium gelatinicum
99.3%	Vulcaniibacterium gelatinicum
99.3%	Vulcaniibacterium gelatinicum
99.3%	Vulcaniibacterium gelatinicum
99.3%	Vulcaniibacterium gelatinicum
99.3%	Vulcaniibacterium gelatinicum
99.3%	Vulcaniibacterium gelatinicum
99.3%	Vulcaniibacterium gelatinicum
99.3%	Vulcaniibacterium gelatinicum
99.3%	Devosia marina
99.3%	Devosia marina
99.3%	Devosia marina
99.6%	Devosia marina
99.3%	Devosia marina
99.3%	Devosia marina
99.3%	Devosia marina
99.3%	Devosia marina
99.3%	Devosia marina
99.3%	Devosia marina
99.3%	Devosia marina
99.3%	Devosia marina
99.3%	Devosia marina
99.3%	Devosia marina
99.3%	Devosia marina
99.3%	Devosia marina
99.3%	Devosia marina
99.3%	Devosia marina
99.3%	Devosia marina
99.3%	Devosia marina
99.3%	Devosia marina
99.3%	Devosia marina
99.3%	Devosia marina
99.3%	Devosia marina
99.3%	Devosia marina
99.3%	Devosia marina
99.3%	Devosia marina
99.3%	Devosia marina
99.3%	Devosia marina
99.3%	Devosia marina
99.3%	Devosia marina
99.3%	Devosia marina
99.3%	Devosia marina
99.3%	Devosia marina
99.3%	Devosia marina
99.3%	Devosia marina
99.3%	Devosia marina
99.3%	Devosia marina
99.3%	Devosia marina
99.3%	Devosia marina
99.3%	Devosia marina
99.3%	Pseudomonas jilinensis
99.3%	Pseudomonas jilinensis
99.3%	Pseudomonas jilinensis
99.3%	Pseudomonas jilinensis
99.3%	Pseudomonas jilinensis
99.3%	Pseudomonas jilinensis
99.3%	Pseudomonas jilinensis
99.3%	Pseudomonas jilinensis
99.3%	Pseudomonas jilinensis
99.3%	Pseudomonas jilinensis
99.3%	Pseudomonas jilinensis
99.3%	Pseudomonas jilinensis
99.3%	Pseudomonas jilinensis
99.3%	Pseudomonas jilinensis
99.3%	Pseudomonas jilinensis
99.3%	Pseudomonas jilinensis
99.3%	Pseudomonas jilinensis
99.3%	Pseudomonas jilinensis
99.3%	Pseudomonas jilinensis
99.3%	Pseudomonas jilinensis
99.3%	Pseudomonas jilinensis
99.3%	Pseudomonas jilinensis
99.3%	Pseudomonas jilinensis
99.3%	Pseudomonas jilinensis
99.3%	Pseudomonas jilinensis
99.3%	Pseudomonas jilinensis
99.3%	Pseudomonas jilinensis
99.3%	Pseudomonas jilinensis
99.3%	Pseudomonas jilinensis
99.3%	Pseudomonas jilinensis
99.3%	Pseudomonas jilinensis
99.3%	Pseudomonas jilinensis
99.3%	Pseudomonas jilinensis
99.3%	Pseudomonas jilinensis
99.3%	Pseudomonas jilinensis
99.3%	Pseudomonas jilinensis
99.3%	Pseudomonas jilinensis
99.3%	Pseudomonas jilinensis
99.3%	Pseudomonas jilinensis
99.3%	Pseudomonas jilinensis
99.3%	Pseudomonas jilinensis
99.3%	Pseudomonas jilinensis
99.3%	Pseudomonas jilinensis
99.3%	Pseudomonas jilinensis
99.3%	Pseudomonas jilinensis
99.3%	Pseudomonas jilinensis
99.3%	Pseudomonas jilinensis
99.3%	Pseudomonas jilinensis
99.3%	Pseudomonas jilinensis
99.3%	Pseudomonas jilinensis
99.3%	Pseudomonas jilinensis
99.3%	Pseudomonas jilinensis
99.3%	Pseudomonas jilinensis
99.3%	Pseudomonas jilinensis
99.3%	Pseudomonas jilinensis
99.3%	Pseudomonas jilinensis
99.3%	Pseudomonas jilinensis
99.3%	Pseudomonas jilinensis
99.3%	Pseudomonas jilinensis
99.3%	Pseudomonas jilinensis
99.3%	Pseudomonas jilinensis
99.3%	Pseudomonas jilinensis
99.3%	Pseudomonas jilinensis
99.3%	Rhizobium glycinendophyticum
99.3%	Rhizobium glycinendophyticum
99.3%	Rhizobium glycinendophyticum
99.3%	Rhizobium glycinendophyticum
99.3%	Rhizobium glycinendophyticum
99.3%	Rhizobium glycinendophyticum
99.3%	Rhizobium glycinendophyticum
99.3%	Rhizobium glycinendophyticum
99.3%	Rhizobium glycinendophyticum
99.3%	Rhizobium glycinendophyticum
99.3%	Rhizobium glycinendophyticum
99.3%	Rhizobium glycinendophyticum
99.3%	Rhizobium glycinendophyticum
99.3%	Rhizobium glycinendophyticum
99.3%	Rhizobium glycinendophyticum
99.3%	Rhizobium glycinendophyticum
99.3%	Rhizobium glycinendophyticum
99.3%	Rhizobium glycinendophyticum
99.3%	Rhizobium glycinendophyticum
99.3%	Rhizobium glycinendophyticum
99.3%	Rhizobium glycinendophyticum
99.3%	Rhizobium glycinendophyticum
99.3%	Rhizobium glycinendophyticum
99.3%	Rhizobium glycinendophyticum
99.3%	Rhizobium glycinendophyticum
99.3%	Rhizobium glycinendophyticum
99.3%	Rhizobium glycinendophyticum
99.3%	Rhizobium glycinendophyticum
99.3%	Rhizobium glycinendophyticum
99.3%	Rhizobium glycinendophyticum
99.3%	Rhizobium glycinendophyticum
99.3%	Rhizobium glycinendophyticum
99.3%	Rhizobium glycinendophyticum
99.3%	Rhizobium glycinendophyticum
99.3%	Rhizobium glycinendophyticum
99.3%	Rhizobium glycinendophyticum
99.3%	Rhizobium glycinendophyticum
99.3%	Rhizobium glycinendophyticum
99.3%	Rhizobium glycinendophyticum
99.3%	Rhizobium glycinendophyticum
99.3%	Rhizobium glycinendophyticum
99.3%	Rhizobium glycinendophyticum
99.3%	Rhizobium glycinendophyticum
99.3%	Rhizobium glycinendophyticum
99.3%	Rhizobium glycinendophyticum
99.3%	Rhizobium glycinendophyticum
99.3%	Rhizobium glycinendophyticum
99.3%	Rhizobium glycinendophyticum
99.3%	Rhizobium glycinendophyticum
99.3%	Rhizobium glycinendophyticum
99.3%	Rhizobium glycinendophyticum
99.3%	Rhizobium glycinendophyticum
99.3%	Rhizobium glycinendophyticum
99.3%	Rhizobium glycinendophyticum
99.3%	Rhizobium glycinendophyticum
99.3%	Rhizobium glycinendophyticum
99.3%	Rhizobium glycinendophyticum
99.3%	Rhizobium glycinendophyticum
99.3%	Rhizobium glycinendophyticum
99.3%	Rhizobium glycinendophyticum
99.3%	Rhizobium glycinendophyticum
99.3%	Rhizobium glycinendophyticum
99.3%	Rhizobium glycinendophyticum
99.3%	Rhizobium glycinendophyticum
99.3%	Rhizobium glycinendophyticum
99.3%	Rhizobium glycinendophyticum
99.3%	Rhizobium glycinendophyticum
99.3%	Rhizobium glycinendophyticum
99.3%	Rhizobium glycinendophyticum
99.3%	Rhizobium glycinendophyticum
99.3%	Rhizobium glycinendophyticum
99.3%	Rhizobium glycinendophyticum
99.3%	Rhizobium glycinendophyticum
99.3%	Rhizobium glycinendophyticum
99.3%	Rhizobium glycinendophyticum
99.3%	Rhizobium glycinendophyticum
99.3%	Rhizobium glycinendophyticum
99.3%	Rhizobium glycinendophyticum
99.3%	Rhizobium glycinendophyticum
99.3%	Rhizobium glycinendophyticum
99.3%	Rhizobium glycinendophyticum
99.3%	Rhizobium glycinendophyticum
99.3%	Rhizobium glycinendophyticum
99.3%	Rhizobium glycinendophyticum
99.3%	Rhizobium glycinendophyticum
99.3%	Rhizobium glycinendophyticum
99.3%	Rhizobium glycinendophyticum
99.3%	Rhizobium glycinendophyticum
99.3%	Rhizobium glycinendophyticum
99.3%	Rhizobium glycinendophyticum
99.3%	Rhizobium glycinendophyticum
99.3%	Rhizobium glycinendophyticum
99.3%	Rhizobium glycinendophyticum
99.3%	Rhizobium glycinendophyticum
99.3%	Rhizobium glycinendophyticum
99.3%	Rhizobium glycinendophyticum
99.3%	Rhizobium glycinendophyticum
99.3%	Rhizobium glycinendophyticum
99.3%	Rhizobium glycinendophyticum
99.3%	Rhizobium glycinendophyticum
99.3%	Rhizobium glycinendophyticum
99.3%	Rhizobium glycinendophyticum
99.3%	Rhizobium glycinendophyticum
99.3%	Rhizobium glycinendophyticum
99.3%	Rhizobium glycinendophyticum
99.3%	Rhizobium glycinendophyticum
99.3%	Rhizobium glycinendophyticum
99.3%	Rhizobium glycinendophyticum
99.3%	Rhizobium glycinendophyticum
99.3%	Rhizobium glycinendophyticum
99.3%	Rhizobium glycinendophyticum
99.3%	Rhizobium glycinendophyticum
99.3%	Rhizobium glycinendophyticum
99.3%	Rhizobium glycinendophyticum
99.3%	Rhizobium glycinendophyticum
99.3%	Rhizobium glycinendophyticum
99.3%	Rhizobium glycinendophyticum
99.3%	Rhizobium glycinendophyticum
99.3%	Rhizobium glycinendophyticum
99.3%	Rhizobium glycinendophyticum
99.3%	Rhizobium glycinendophyticum
99.3%	Rhizobium glycinendophyticum
99.3%	Rhizobium glycinendophyticum
99.3%	Rhizobium glycinendophyticum
99.3%	Rhizobium glycinendophyticum
99.3%	Rhizobium glycinendophyticum
99.3%	Rhizobium glycinendophyticum
99.3%	Rhizobium glycinendophyticum
99.3%	Rhizobium glycinendophyticum
99.3%	Rhizobium glycinendophyticum
99.3%	Rhizobium glycinendophyticum
99.3%	Rhizobium glycinendophyticum
99.3%	Rhizobium glycinendophyticum
99.3%	Rhizobium glycinendophyticum
99.3%	Rhizobium glycinendophyticum
99.3%	Rhizobium glycinendophyticum
99.3%	Rhizobium glycinendophyticum
99.3%	Rhizobium glycinendophyticum
99.3%	Rhizobium glycinendophyticum
99.3%	Rhizobium glycinendophyticum
99.3%	Rhizobium glycinendophyticum
99.3%	Rhizobium glycinendophyticum
99.3%	Rhizobium glycinendophyticum
99.3%	Rhizobium glycinendophyticum
99.3%	Rhizobium glycinendophyticum
99.3%	Rhizobium glycinendophyticum
99.3%	Rhizobium glycinendophyticum
99.3%	Rhizobium glycinendophyticum
99.3%	Rhizobium glycinendophyticum
99.3%	Rhizobium glycinendophyticum
99.3%	Rhizobium glycinendophyticum
99.3%	Rhizobium glycinendophyticum
99.3%	Rhizobium glycinendophyticum
99.3%	Rhizobium glycinendophyticum
99.3%	Rhizobium glycinendophyticum
99.3%	Rhizobium glycinendophyticum
99.3%	Rhizobium glycinendophyticum
99.3%	Rhizobium glycinendophyticum
99.3%	Rhizobium glycinendophyticum
99.3%	Rhizobium glycinendophyticum
99.3%	Rhizobium glycinendophyticum
99.3%	Rhizobium glycinendophyticum
99.3%	Rhizobium glycinendophyticum
99.3%	Rhizobium glycinendophyticum
99.3%	Rhizobium glycinendophyticum
99.3%	Rhizobium glycinendophyticum
99.3%	Rhizobium glycinendophyticum
99.3%	Rhizobium glycinendophyticum
99.3%	Rhizobium glycinendophyticum
99.3%	Rhizobium glycinendophyticum
99.3%	Rhizobium glycinendophyticum
99.3%	Rhizobium glycinendophyticum
99.3%	Rhizobium glycinendophyticum
99.3%	Rhizobium glycinendophyticum
99.3%	Rhizobium glycinendophyticum
99.3%	Rhizobium glycinendophyticum
99.3%	Rhizobium glycinendophyticum
99.3%	Rhizobium glycinendophyticum
99.3%	Rhizobium glycinendophyticum
99.3%	Rhizobium glycinendophyticum
99.3%	Rhizobium glycinendophyticum
99.3%	Rhizobium glycinendophyticum
99.3%	Rhizobium glycinendophyticum
99.3%	Rhizobium glycinendophyticum
99.3%	Rhizobium glycinendophyticum
99.3%	Rhizobium glycinendophyticum
99.3%	Rhizobium glycinendophyticum
99.3%	Rhizobium glycinendophyticum
99.3%	Rhizobium glycinendophyticum
99.3%	Rhizobium glycinendophyticum
99.3%	Rhizobium glycinendophyticum
99.3%	Rhizobium glycinendophyticum
99.3%	Rhizobium glycinendophyticum
99.3%	Rhizobium glycinendophyticum
99.3%	Rhizobium glycinendophyticum
99.3%	Rhizobium glycinendophyticum
99.3%	Rhizobium glycinendophyticum
99.3%	Rhizobium glycinendophyticum
99.3%	Rhizobium glycinendophyticum
99.3%	Rhizobium glycinendophyticum
99.3%	Rhizobium glycinendophyticum
99.3%	Rhizobium glycinendophyticum
99.3%	Rhizobium glycinendophyticum
99.3%	Rhizobium glycinendophyticum
99.3%	Rhizobium glycinendophyticum
99.3%	Rhizobium glycinendophyticum
99.3%	Rhizobium glycinendophyticum
99.3%	Rhizobium glycinendophyticum
99.3%	Rhizobium glycinendophyticum
99.3%	Rhizobium glycinendophyticum
99.3%	Rhizobium glycinendophyticum
99.3%	Rhizobium glycinendophyticum
99.3%	Rhizobium glycinendophyticum
99.3%	Rhizobium glycinendophyticum
99.3%	Rhizobium glycinendophyticum
99.3%	Rhizobium glycinendophyticum
99.3%	Rhizobium glycinendophyticum
99.3%	Rhizobium glycinendophyticum
99.3%	Rhizobium glycinendophyticum
99.3%	Rhizobium glycinendophyticum
99.3%	Rhizobium glycinendophyticum
99.3%	Rhizobium glycinendophyticum
99.3%	Rhizobium glycinendophyticum
99.3%	Rhizobium glycinendophyticum
99.3%	Rhizobium glycinendophyticum
99.3%	Rhizobium glycinendophyticum
99.3%	Rhizobium glycinendophyticum
99.3%	Rhizobium glycinendophyticum
99.3%	Rhizobium glycinendophyticum
99.3%	Rhizobium glycinendophyticum
99.3%	Rhizobium glycinendophyticum
99.3%	Rhizobium glycinendophyticum
99.3%	Rhizobium glycinendophyticum
99.6%	Streptococcus periodonticum
99.3%	Rhizobium deserti
99.3%	Rhizobium deserti
99.3%	Rhizobium deserti
99.3%	Rhizobium deserti
99.3%	Rhizobium deserti
99.3%	Rhizobium deserti
99.3%	Rhizobium deserti
99.3%	Rhizobium deserti
99.3%	Rhizobium deserti
99.3%	Bacillus piscis
99.3%	Bacillus piscis
99.3%	Bacillus piscis
99.3%	Bacillus piscis
99.3%	Bacillus piscis
99.3%	Bacillus piscis
99.3%	Bacillus piscis
99.3%	Bacillus piscis
99.3%	Bacillus piscis
99.3%	Bacillus piscis
99.3%	Bacillus piscis
99.3%	Bacillus piscis
99.3%	Bacillus piscis
99.3%	Bacillus piscis
99.3%	Bacillus piscis
99.3%	Bacillus piscis
99.3%	Bacillus piscis
99.3%	Bacillus piscis
99.3%	Bacillus piscis
99.3%	Bacillus piscis
99.3%	Bacillus piscis
99.3%	Bacillus piscis
99.3%	Bacillus piscis
99.3%	Bacillus piscis
99.3%	Bacillus marinisedimentorum
99.3%	Aeribacillus composti
99.3%	Aeribacillus composti
99.3%	Sphingomonas jeddahensis
99.3%	Bacillus iocasae
99.3%	Bacillus iocasae
99.3%	Bacillus iocasae
99.3%	Bacillus iocasae
99.3%	Bacillus iocasae
99.3%	Bacillus iocasae
99.3%	Bacillus iocasae
99.3%	Bacillus iocasae
99.3%	Bacillus iocasae
99.3%	Bacillus iocasae
99.3%	Bacillus iocasae
99.3%	Bacillus iocasae
99.3%	Bacillus iocasae
99.3%	Bacillus iocasae
99.3%	Bacillus iocasae
99.3%	Bacillus iocasae
99.3%	Bacillus iocasae
99.3%	Bacillus iocasae
99.3%	Bacillus iocasae
99.3%	Bacillus iocasae
99.3%	Bacillus iocasae
99.3%	Bacillus iocasae
99.3%	Bacillus iocasae
99.6%	Bacillus iocasae
99.3%	Bacillus iocasae
99.3%	Bacillus iocasae
99.3%	Silanimonas algicola
99.3%	Silanimonas algicola
99.3%	Silanimonas algicola
99.3%	Silanimonas algicola
99.3%	Silanimonas algicola
99.3%	Silanimonas algicola
99.3%	Caulobacter hibisci
99.3%	Caulobacter hibisci
99.3%	Caulobacter hibisci
99.3%	Caulobacter hibisci
99.3%	Caulobacter hibisci
99.3%	Caulobacter hibisci
99.3%	Caulobacter hibisci
99.3%	Caulobacter hibisci
99.3%	Caulobacter hibisci
99.3%	Caulobacter hibisci
99.3%	Caulobacter hibisci
99.3%	Caulobacter hibisci
99.3%	Caulobacter hibisci
99.3%	Caulobacter hibisci
99.3%	Caulobacter hibisci
99.3%	Caulobacter hibisci
99.3%	Caulobacter hibisci
99.3%	Caulobacter hibisci
99.3%	Caulobacter hibisci
99.3%	Caulobacter hibisci
99.3%	Caulobacter hibisci
99.3%	Caulobacter hibisci
99.3%	Caulobacter hibisci
99.3%	Caulobacter hibisci
99.3%	Caulobacter hibisci
99.3%	Caulobacter hibisci
99.3%	Caulobacter hibisci
99.3%	Caulobacter hibisci
99.3%	Caulobacter hibisci
99.3%	Caulobacter hibisci
99.3%	Caulobacter hibisci
99.3%	Caulobacter hibisci
99.3%	Caulobacter hibisci
99.3%	Caulobacter hibisci
99.3%	Caulobacter hibisci
99.3%	Caulobacter hibisci
99.3%	Caulobacter hibisci
99.3%	Caulobacter hibisci
99.3%	Caulobacter hibisci
99.3%	Caulobacter hibisci
99.3%	Caulobacter hibisci
99.3%	Caulobacter hibisci
99.3%	Caulobacter hibisci
99.3%	Caulobacter hibisci
99.3%	Caulobacter hibisci
99.3%	Caulobacter hibisci
99.3%	Caulobacter hibisci
99.3%	Caulobacter hibisci
99.3%	Caulobacter hibisci
99.3%	Caulobacter hibisci
99.3%	Caulobacter hibisci
99.3%	Caulobacter hibisci
99.3%	Caulobacter hibisci
99.3%	Caulobacter hibisci
99.3%	Caulobacter hibisci
99.3%	Caulobacter hibisci
99.3%	Caulobacter hibisci
99.3%	Caulobacter hibisci
99.3%	Caulobacter hibisci
99.3%	Caulobacter hibisci
99.3%	Caulobacter hibisci
99.3%	Caulobacter hibisci
99.3%	Caulobacter hibisci
99.3%	Caulobacter hibisci
99.3%	Caulobacter hibisci
99.3%	Caulobacter hibisci
99.3%	Caulobacter hibisci
99.3%	Caulobacter hibisci
99.3%	Caulobacter hibisci
99.3%	Caulobacter hibisci
99.3%	Caulobacter hibisci
99.3%	Caulobacter hibisci
99.3%	Caulobacter hibisci
99.3%	Caulobacter hibisci
99.3%	Caulobacter hibisci
99.3%	Caulobacter hibisci
99.6%	Caulobacter hibisci
99.3%	Caulobacter hibisci
99.3%	Caulobacter hibisci
99.3%	Caulobacter hibisci
99.3%	Caulobacter hibisci
99.3%	Caulobacter hibisci
99.3%	Caulobacter hibisci
99.3%	Caulobacter hibisci
99.3%	Caulobacter hibisci
99.3%	Caulobacter hibisci
99.3%	Caulobacter hibisci
99.3%	Caulobacter hibisci
99.3%	Caulobacter hibisci
99.3%	Caulobacter hibisci
99.3%	Caulobacter hibisci
99.3%	Caulobacter hibisci
99.3%	Caulobacter hibisci
99.3%	Caulobacter hibisci
99.3%	Caulobacter hibisci
99.3%	Caulobacter hibisci
99.3%	Caulobacter hibisci
99.3%	Caulobacter hibisci
99.3%	Caulobacter hibisci
99.3%	Caulobacter hibisci
99.3%	Caulobacter hibisci
99.3%	Caulobacter hibisci
99.3%	Caulobacter hibisci
99.3%	Caulobacter hibisci
99.3%	Caulobacter hibisci
99.3%	Caulobacter hibisci
99.3%	Caulobacter hibisci
99.3%	Caulobacter hibisci
99.3%	Caulobacter hibisci
99.3%	Caulobacter hibisci
99.3%	Caulobacter hibisci
99.3%	Caulobacter hibisci
99.3%	Caulobacter hibisci
99.3%	Caulobacter hibisci
99.3%	Caulobacter hibisci
99.3%	Caulobacter hibisci
99.3%	Caulobacter hibisci
99.3%	Caulobacter hibisci
99.3%	Caulobacter hibisci
99.3%	Caulobacter hibisci
99.3%	Caulobacter hibisci
99.3%	Caulobacter hibisci
99.3%	Caulobacter hibisci
99.3%	Caulobacter hibisci
99.3%	Caulobacter hibisci
99.3%	Caulobacter hibisci
99.3%	Caulobacter hibisci
99.3%	Caulobacter hibisci
99.3%	Caulobacter hibisci
99.3%	Caulobacter hibisci
99.3%	Caulobacter hibisci
99.3%	Caulobacter hibisci
99.3%	Caulobacter hibisci
99.3%	Caulobacter hibisci
99.3%	Caulobacter hibisci
99.3%	Caulobacter hibisci
99.3%	Caulobacter hibisci
99.3%	Caulobacter hibisci
99.3%	Caulobacter hibisci
99.3%	Caulobacter hibisci
99.3%	Caulobacter hibisci
99.3%	Caulobacter hibisci
99.3%	Caulobacter hibisci
99.3%	Caulobacter hibisci
99.3%	Caulobacter hibisci
99.3%	Caulobacter hibisci
99.3%	Caulobacter hibisci
99.3%	Caulobacter hibisci
99.3%	Caulobacter hibisci
99.3%	Caulobacter hibisci
99.3%	Caulobacter hibisci
99.3%	Caulobacter hibisci
99.3%	Caulobacter hibisci
99.3%	Caulobacter hibisci
99.3%	Caulobacter hibisci
99.3%	Caulobacter hibisci
99.3%	Caulobacter hibisci
99.3%	Caulobacter hibisci
99.3%	Caulobacter hibisci
99.3%	Caulobacter hibisci
99.3%	Caulobacter hibisci
99.3%	Caulobacter hibisci
99.3%	Caulobacter hibisci
99.3%	Caulobacter hibisci
99.3%	Caulobacter hibisci
99.3%	Caulobacter hibisci
99.3%	Caulobacter hibisci
99.3%	Caulobacter hibisci
99.3%	Caulobacter hibisci
99.3%	Caulobacter hibisci
99.3%	Caulobacter hibisci
99.3%	Caulobacter hibisci
99.3%	Caulobacter hibisci
99.3%	Caulobacter hibisci
99.3%	Caulobacter hibisci
99.3%	Caulobacter hibisci
99.3%	Caulobacter hibisci
99.3%	Caulobacter hibisci
99.3%	Caulobacter hibisci
99.6%	Caulobacter hibisci
99.3%	Caulobacter hibisci
99.3%	Caulobacter hibisci
99.3%	Caulobacter hibisci
99.3%	Caulobacter hibisci
99.3%	Caulobacter hibisci
99.3%	Caulobacter hibisci
99.3%	Caulobacter hibisci
99.3%	Caulobacter hibisci
99.3%	Caulobacter hibisci
99.3%	Caulobacter hibisci
99.3%	Caulobacter hibisci
99.3%	Caulobacter hibisci
99.3%	Caulobacter hibisci
99.3%	Caulobacter hibisci
99.3%	Caulobacter hibisci
99.3%	Caulobacter hibisci
99.3%	Caulobacter hibisci
99.3%	Caulobacter hibisci
99.3%	Caulobacter hibisci
99.3%	Caulobacter hibisci
99.3%	Caulobacter hibisci
99.3%	Caulobacter hibisci
99.3%	Caulobacter hibisci
99.3%	Caulobacter hibisci
99.3%	Caulobacter hibisci
99.3%	Caulobacter hibisci
99.3%	Caulobacter hibisci
99.3%	Caulobacter hibisci
99.3%	Caulobacter hibisci
99.3%	Caulobacter hibisci
99.3%	Caulobacter hibisci
99.3%	Caulobacter hibisci
99.3%	Caulobacter hibisci
99.3%	Caulobacter hibisci
99.3%	Caulobacter hibisci
99.3%	Caulobacter hibisci
99.3%	Caulobacter hibisci
99.3%	Caulobacter hibisci
99.3%	Caulobacter hibisci
99.3%	Caulobacter hibisci
99.3%	Caulobacter hibisci
99.3%	Caulobacter hibisci
99.3%	Caulobacter hibisci
99.3%	Caulobacter hibisci
99.3%	Caulobacter hibisci
99.3%	Caulobacter hibisci
99.3%	Caulobacter hibisci
99.3%	Caulobacter hibisci
99.3%	Caulobacter hibisci
99.3%	Caulobacter hibisci
99.3%	Caulobacter hibisci
99.3%	Caulobacter hibisci
99.3%	Caulobacter hibisci
99.3%	Caulobacter hibisci
99.3%	Caulobacter hibisci
99.3%	Caulobacter hibisci
99.3%	Caulobacter hibisci
99.3%	Caulobacter hibisci
99.3%	Caulobacter hibisci
99.3%	Caulobacter hibisci
99.3%	Caulobacter hibisci
99.3%	Caulobacter hibisci
99.3%	Caulobacter hibisci
99.3%	Caulobacter hibisci
99.3%	Caulobacter hibisci
99.3%	Caulobacter hibisci
99.3%	Caulobacter hibisci
99.3%	Caulobacter hibisci
99.3%	Caulobacter hibisci
99.3%	Caulobacter hibisci
99.3%	Caulobacter hibisci
99.3%	Caulobacter hibisci
99.3%	Caulobacter hibisci
99.3%	Caulobacter hibisci
99.3%	Caulobacter hibisci
99.3%	Caulobacter hibisci
99.3%	Caulobacter hibisci
99.3%	Caulobacter hibisci
99.3%	Caulobacter hibisci
99.3%	Caulobacter hibisci
99.3%	Caulobacter hibisci
99.3%	Caulobacter hibisci
99.3%	Caulobacter hibisci
99.3%	Blastomonas fulva
99.3%	Planococcus ruber
99.3%	Agrobacterium salinitolerans
99.3%	Agrobacterium salinitolerans
99.3%	Agrobacterium salinitolerans
99.3%	Agrobacterium salinitolerans
99.3%	Sphingomonas aquatica
99.3%	Sphingomonas aquatica
99.3%	Sphingomonas aquatica
99.3%	Sphingomonas aquatica
99.3%	Sphingomonas aquatica
99.3%	Sphingomonas aquatica
99.3%	Sphingomonas aquatica
99.3%	Sphingomonas aquatica
99.3%	Sphingomonas aquatica
99.3%	Sphingomonas aquatica
99.3%	Sphingomonas aquatica
99.3%	Sphingomonas aquatica
99.3%	Sphingomonas aquatica
99.3%	Sphingomonas aquatica
99.3%	Sphingomonas aquatica
99.3%	Sphingomonas aquatica
99.3%	Sphingomonas aquatica
99.3%	Sphingomonas aquatica
99.3%	Sphingomonas aquatica
99.3%	Sphingomonas aquatica
99.3%	Sphingomonas aquatica
99.3%	Sphingomonas aquatica
99.3%	Sphingomonas aquatica
99.3%	Sphingomonas aquatica
98.2%	Sphingomonas aquatica
99.3%	Sphingomonas aquatica
99.3%	Sphingomonas aquatica
99.3%	Sphingomonas aquatica
99.3%	Sphingomonas aquatica
99.3%	Sphingomonas aquatica
99.3%	Sphingomonas aquatica
99.3%	Sphingomonas aquatica
99.3%	Sphingomonas aquatica
99.3%	Sphingomonas aquatica
99.3%	Sphingomonas aquatica
99.3%	Sphingomonas aquatica
99.3%	Sphingomonas aquatica
99.3%	Sphingomonas aquatica
99.3%	Sphingomonas aquatica
99.3%	Sphingomonas aquatica
99.3%	Sphingomonas aquatica
99.3%	Sphingomonas aquatica
99.3%	Sphingomonas aquatica
99.3%	Sphingomonas aquatica
99.3%	Rhizobium ipomoeae
97.9%	Nitrospira lenta
99.3%	Nitrospira lenta
99.3%	Cutibacterium acnes
99.3%	Cutibacterium acnes
99.3%	Cutibacterium acnes
99.3%	Nocardioides massiliensis
99.3%	Nocardioides massiliensis
99.3%	Nocardioides massiliensis
99.3%	Nocardioides massiliensis
99.3%	Nocardioides massiliensis
99.3%	Nocardioides massiliensis
99.3%	Nocardioides massiliensis
99.3%	Nocardioides massiliensis
99.3%	Nocardioides massiliensis
99.3%	Nocardioides massiliensis
99.3%	Rhizobium azooxidifex
99.3%	Rhizobium azooxidifex
99.3%	Sphingopyxis fribergensis
99.3%	Sphingopyxis fribergensis
99.3%	Sphingopyxis fribergensis
99.3%	Sphingopyxis fribergensis
99.3%	Sphingopyxis fribergensis
99.3%	Sphingopyxis fribergensis
99.3%	Sphingopyxis fribergensis
99.3%	Sphingopyxis fribergensis
99.3%	Sphingopyxis fribergensis
99.3%	Sphingopyxis fribergensis
99.3%	Sphingopyxis fribergensis
99.3%	Sphingopyxis fribergensis
99.3%	Sphingopyxis fribergensis
99.3%	Sphingopyxis fribergensis
99.3%	Sphingopyxis fribergensis
99.3%	Sphingopyxis fribergensis
99.3%	Sphingopyxis fribergensis
99.3%	Sphingopyxis fribergensis
99.3%	Sphingopyxis fribergensis
99.3%	Sphingopyxis fribergensis
99.3%	Sphingopyxis fribergensis
99.3%	Sphingopyxis fribergensis
99.3%	Sphingopyxis fribergensis
[truncated: 254,682 more rows]
