# Supplementary material for: Revealing the Microbiome of Four Different Thermal Springs in Turkey with Environmental DNA Metabarcoding
Source: Biology (Basel). 2022 Jun 30;11(7):998. doi: 10.3390/biology11070998 (PMC9311576; doi:10.3390/biology11070998)
Supplement: Supplementary file 1 [file biology-11-00998-s001.zip › Supplementary Table S3/515kf.c2.l100.clean.csv]

% Pairwise Identity	Organism
99.3%	Thermothrix azorensis
99.3%	Aquabacterium parvum
99.3%	Rhizobium deserti
99.3%	Thermothrix azorensis
100.0%	Vulcaniibacterium gelatinicum
100.0%	Pseudomonas jilinensis
100.0%	Rhizobium deserti
100.0%	Bacillus piscis
100.0%	Bacillus lacus
100.0%	Bacillus marinisedimentorum
100.0%	Caulobacter hibisci
100.0%	Sphingomonas aquatica
100.0%	Escherichia marmotae
100.0%	Zhizhongheella caldifontis
100.0%	Streptococcus thermophilus
100.0%	Rehaibacterium terrae
100.0%	Rhizobium skierniewicense
100.0%	Lactobacillus delbrueckii
100.0%	Alishewanella jeotgali
100.0%	Caldimonas hydrothermale
100.0%	Hydrogenophilus thermoluteolus
100.0%
100.0%	Bradyrhizobium oligotrophicum
100.0%	Parvibaculum lavamentivorans
100.0%	Lactobacillus iners
100.0%	Silanimonas lenta
100.0%	Aquabacterium parvum
100.0%	Thermus scotoductus
100.0%	Vulcaniibacterium gelatinicum
100.0%	Devosia marina
100.0%	Pseudomonas jilinensis
100.0%	Streptococcus periodonticum
100.0%	Rhizobium deserti
100.0%	Bacillus piscis
100.0%	Bacillus lacus
100.0%	Bacillus marinisedimentorum
100.0%	Caulobacter hibisci
100.0%	Blastomonas fulva
100.0%	Sphingomonas aquatica
100.0%	Anoxybacillus geothermalis
100.0%	Nocardioides massiliensis
100.0%	Sphingopyxis fribergensis
100.0%	Escherichia marmotae
100.0%	Zhizhongheella caldifontis
100.0%	Nitrososphaera viennensis
100.0%	Thermoflexus hugenholtzii
100.0%	Clostridium puniceum
100.0%	Streptococcus thermophilus
100.0%	Rehaibacterium terrae
100.0%	Rhizobium skierniewicense
100.0%	Lactobacillus delbrueckii
100.0%	Exiguobacterium himgiriensis
100.0%	Alishewanella jeotgali
100.0%	Geobacillus stearothermophilus
100.0%	Caldimonas hydrothermale
100.0%	Hydrogenophilus thermoluteolus
100.0%	Thermoanaerobaculum aquaticum
100.0%	Paenibacillus frigoriresistens
100.0%	Thermothrix azorensis
100.0%	Bradyrhizobium oligotrophicum
100.0%	Parvibaculum lavamentivorans
100.0%	Silanimonas lenta
100.0%	Aquabacterium parvum
100.0%	Thermus scotoductus
100.0%	Vulcaniibacterium gelatinicum
100.0%	Devosia marina
100.0%	Pseudomonas jilinensis
100.0%	Streptococcus periodonticum
100.0%	Rhizobium deserti
100.0%	Rhizobium deserti
100.0%	Bacillus piscis
100.0%	Bacillus lacus
100.0%	Bacillus marinisedimentorum
100.0%	Paenibacillus nebraskensis
100.0%	Caulobacter hibisci
100.0%	Blastomonas fulva
100.0%	Sphingomonas aquatica
100.0%	Bacillus oryzisoli
100.0%	Cutibacterium acnes
100.0%	Nocardioides massiliensis
100.0%	Sphingopyxis fribergensis
100.0%	Escherichia marmotae
100.0%	Zhizhongheella caldifontis
100.0%	Nitrososphaera viennensis
100.0%	Thermoflexus hugenholtzii
100.0%	Tepidiphilus thermophilus
100.0%	Clostridium puniceum
100.0%	Streptococcus thermophilus
100.0%	Rehaibacterium terrae
100.0%	Rhizobium skierniewicense
100.0%	Lactobacillus delbrueckii
100.0%	Exiguobacterium himgiriensis
100.0%	Alishewanella jeotgali
100.0%	Alishewanella jeotgali
100.0%	Geobacillus stearothermophilus
100.0%	Caldimonas hydrothermale
100.0%	Paenibacillus validus
100.0%	Hydrogenophilus thermoluteolus
100.0%	Thermoanaerobaculum aquaticum
100.0%	Paenibacillus frigoriresistens
100.0%	Bosea robiniae
100.0%	Actinomyces oris
100.0%	Thermothrix azorensis
100.0%	Klebsiella aerogenes
100.0%	Bradyrhizobium oligotrophicum
100.0%	Parvibaculum lavamentivorans
100.0%	Lactobacillus iners
100.0%	Silanimonas lenta
100.0%	Silanimonas lenta
100.0%	Aquabacterium parvum
100.0%	Thermus scotoductus
100.0%	Vulcaniibacterium gelatinicum
100.0%	Devosia marina
100.0%	Pseudomonas jilinensis
100.0%	Streptococcus periodonticum
100.0%	Rhizobium deserti
100.0%	Bacillus piscis
100.0%	Bacillus lacus
100.0%	Bacillus marinisedimentorum
100.0%	Paenibacillus nebraskensis
100.0%	Caulobacter hibisci
100.0%	Blastomonas fulva
100.0%	Sphingomonas aquatica
99.3%	Sphingomonas aquatica
100.0%	Bacillus oryzisoli
100.0%	Cutibacterium acnes
100.0%	Nocardioides massiliensis
100.0%	Sphingopyxis fribergensis
100.0%	Escherichia marmotae
100.0%	Zhizhongheella caldifontis
100.0%	Nitrososphaera viennensis
100.0%	Thermoflexus hugenholtzii
100.0%	Tepidiphilus thermophilus
100.0%	Clostridium puniceum
99.3%	Clostridium puniceum
100.0%	Streptococcus thermophilus
100.0%	Rehaibacterium terrae
99.3%	Rhizobium skierniewicense
100.0%	Rhizobium skierniewicense
100.0%	Lactobacillus delbrueckii
100.0%	Exiguobacterium himgiriensis
100.0%	Blastococcus saxobsidens
100.0%	Alishewanella jeotgali
100.0%	Alishewanella jeotgali
99.3%	Algoriphagus aquaeductus
100.0%	Geobacillus stearothermophilus
100.0%	Caldimonas hydrothermale
100.0%	Paenibacillus validus
100.0%	Hydrogenophilus thermoluteolus
100.0%	Cellulomonas soli
100.0%	Thermoanaerobaculum aquaticum
100.0%	Paenibacillus frigoriresistens
100.0%	Bosea robiniae
100.0%	Actinomyces oris
100.0%	Thermothrix azorensis
100.0%	Klebsiella aerogenes
99.3%	Bradyrhizobium oligotrophicum
100.0%	Bradyrhizobium oligotrophicum
100.0%	Parvibaculum lavamentivorans
100.0%	Lactobacillus iners
100.0%	Silanimonas lenta
100.0%	Aquabacterium parvum
100.0%	Thermus scotoductus
100.0%	Vulcaniibacterium gelatinicum
100.0%	Vulcaniibacterium gelatinicum
100.0%	Vulcaniibacterium gelatinicum
100.0%	Devosia marina
100.0%	Devosia marina
100.0%	Streptococcus periodonticum
99.4%	Rhizobium deserti
99.3%	Bacillus lacus
99.3%	Bacillus lacus
100.0%	Bacillus marinisedimentorum
100.0%	Bacillus marinisedimentorum
99.3%	Caulobacter hibisci
100.0%	Blastomonas fulva
100.0%	Blastomonas fulva
99.3%	Sphingomonas aquatica
99.3%	Sphingomonas aquatica
100.0%	Sphingomonas aquatica
100.0%	Bacillus oryzisoli
100.0%	Bacillus oryzisoli
99.3%	Nocardioides massiliensis
100.0%	Sphingopyxis fribergensis
100.0%	Sphingopyxis fribergensis
100.0%	Escherichia marmotae
100.0%	Zhizhongheella caldifontis
100.0%	Nitrososphaera viennensis
100.0%	Nitrososphaera viennensis
100.0%	Nitrososphaera viennensis
100.0%	Thermoflexus hugenholtzii
100.0%	Thermoflexus hugenholtzii
99.3%	Thermoflexus hugenholtzii
100.0%	Tepidiphilus thermophilus
100.0%	Tepidiphilus thermophilus
99.3%	Clostridium puniceum
99.3%	Clostridium puniceum
99.3%	Clostridium puniceum
99.3%	Streptococcus thermophilus
100.0%	Rehaibacterium terrae
99.3%	Rhizobium skierniewicense
99.3%	Rhizobium skierniewicense
99.3%	Rhizobium skierniewicense
99.3%	Rhizobium skierniewicense
99.3%	Rhizobium skierniewicense
100.0%	Exiguobacterium himgiriensis
100.0%	Exiguobacterium himgiriensis
100.0%	Alishewanella jeotgali
100.0%	Alishewanella jeotgali
100.0%	Alishewanella jeotgali
99.3%	Alishewanella jeotgali
99.3%	Algoriphagus aquaeductus
100.0%	Geobacillus stearothermophilus
100.0%	Geobacillus stearothermophilus
100.0%	Caldimonas hydrothermale
100.0%	Caldimonas hydrothermale
100.0%	Hydrogenophilus thermoluteolus
99.3%	Hydrogenophilus thermoluteolus
100.0%	Hydrogenophilus thermoluteolus
99.3%	Martelella endophytica
100.0%	Bosea robiniae
100.0%	Bosea robiniae
100.0%	Thermothrix azorensis
100.0%	Thermothrix azorensis
100.0%	Klebsiella aerogenes
100.0%	Klebsiella aerogenes
100.0%	Klebsiella aerogenes
100.0%	Bradyrhizobium oligotrophicum
100.0%	Bradyrhizobium oligotrophicum
100.0%	Bradyrhizobium oligotrophicum
99.3%	Bradyrhizobium oligotrophicum
100.0%	Parvibaculum lavamentivorans
100.0%	Parvibaculum lavamentivorans
99.3%	Rhizobium selenitireducens
100.0%	Silanimonas lenta
99.3%	Silanimonas lenta
99.3%	Aquabacterium parvum
99.3%	Aquabacterium parvum
100.0%	Aquabacterium parvum
100.0%	Aquabacterium parvum
100.0%	Thermus scotoductus
100.0%	Thermus scotoductus
99.2%	Devosia marina
99.2%	Pseudomonas jilinensis
100.0%	Streptococcus periodonticum
99.3%	Rhizobium deserti
99.3%	Rhizobium deserti
99.3%	Rhizobium deserti
99.2%	Bacillus marinisedimentorum
99.3%	Caulobacter hibisci
99.3%	Caulobacter hibisci
99.3%	Caulobacter hibisci
99.2%	Sphingomonas aquatica
99.2%	Sphingomonas aquatica
99.2%	Nocardioides massiliensis
99.2%	Flavobacterium qiangtangense
99.2%	Thermoflexus hugenholtzii
99.3%	Clostridium puniceum
99.2%	Clostridium puniceum
99.2%	Clostridium puniceum
99.2%	Clostridium puniceum
99.2%	Rhizobium skierniewicense
99.2%	Rhizobium skierniewicense
99.2%	Rhizobium skierniewicense
99.2%	Alishewanella jeotgali
99.2%	Alishewanella jeotgali
100.0%	Alishewanella jeotgali
100.0%	Alishewanella jeotgali
99.2%	Algoriphagus aquaeductus
99.2%	Geobacillus stearothermophilus
99.2%	Hydrogenophilus thermoluteolus
99.2%	Angustibacter aerolatus
99.2%	Martelella endophytica
99.2%	Actinomyces oris
99.2%	Actinomyces oris
100.0%	Thermothrix azorensis
99.2%	Klebsiella aerogenes
99.2%	Klebsiella aerogenes
99.3%	Bradyrhizobium oligotrophicum
99.2%	Bradyrhizobium oligotrophicum
99.2%	Rhizobium selenitireducens
99.2%	Lactobacillus iners
100.0%	Silanimonas lenta
99.2%	Aquabacterium parvum
99.2%	Vulcaniibacterium gelatinicum
99.2%	Devosia marina
99.2%	Rhizobium deserti
99.2%	Bacillus marinisedimentorum
99.2%	Aeribacillus composti
99.2%	Sphingomonas jeddahensis
99.2%	Caulobacter hibisci
99.2%	Sphingomonas aquatica
99.2%	Sphingomonas aquatica
99.2%	Sphingomonas faucium
98.5%	Nitrospira lenta
99.2%	Corynebacterium uropygiale
99.2%	Cutibacterium acnes
99.2%	Cutibacterium acnes
99.2%	Nocardioides massiliensis
99.2%	Nocardioides massiliensis
99.2%	Flavobacterium qiangtangense
99.2%	Nitrososphaera viennensis
99.2%	Thermoflexus hugenholtzii
99.2%	Tepidiphilus thermophilus
99.2%	Clostridium puniceum
99.2%	Clostridium puniceum
99.2%	Clostridium puniceum
98.5%	Rhizobium skierniewicense
100.0%	Rhizobium skierniewicense
99.2%	Rhizobium skierniewicense
99.2%	Rhizobium skierniewicense
99.2%	Rhizobium skierniewicense
99.2%	Exiguobacterium himgiriensis
98.5%	Hydrogenobacter hydrogenophilus
99.2%	Alishewanella jeotgali
99.2%	Alishewanella jeotgali
98.5%	Algoriphagus aquaeductus
99.2%	Algoriphagus aquaeductus
99.2%	Geobacillus stearothermophilus
98.5%	Perlucidibaca piscinae
99.2%	Hydrogenophilus thermoluteolus
99.2%	Angustibacter aerolatus
99.2%	Martelella endophytica
99.2%	Bosea robiniae
99.2%	Actinomyces oris
99.2%	Actinomyces oris
99.2%	Actinomyces oris
99.2%	Actinomyces oris
99.2%	Actinomyces oris
99.2%	Actinomyces oris
99.2%	Actinomyces oris
100.0%	Thermothrix azorensis
99.4%	Thermothrix azorensis
98.5%	Pseudochrobactrum lubricantis
99.2%	Klebsiella aerogenes
99.2%	Klebsiella aerogenes
99.2%	Klebsiella aerogenes
99.2%	Bradyrhizobium oligotrophicum
99.2%	Bradyrhizobium oligotrophicum
99.2%	Bradyrhizobium oligotrophicum
99.2%	Rhizobium selenitireducens
99.2%	Aquabacterium parvum
99.2%	Vulcaniibacterium gelatinicum
99.2%	Vulcaniibacterium gelatinicum
99.2%	Devosia marina
99.2%	Devosia marina
98.5%	Devosia marina
99.2%	Devosia marina
99.2%	Pseudomonas jilinensis
99.2%	Pseudomonas jilinensis
98.5%	Rhizobium deserti
100.0%	Bacillus kexueae
99.2%	Bacillus lacus
99.2%	Bacillus lacus
99.2%	Bacillus lacus
99.2%	Bacillus lacus
99.2%	Bacillus lacus
99.2%	Bacillus lacus
99.2%	Bacillus lacus
99.2%	Bacillus lacus
99.2%	Bacillus lacus
99.2%	Bacillus lacus
99.2%	Bacillus lacus
99.2%	Bacillus marinisedimentorum
99.2%	Bacillus marinisedimentorum
99.2%	Bacillus marinisedimentorum
99.2%	Bacillus marinisedimentorum
99.2%	Caulobacter hibisci
99.2%	Caulobacter hibisci
98.5%	Caulobacter hibisci
99.2%	Blastomonas fulva
95.3%	Sphingomonas aquatica
99.2%	Sphingomonas aquatica
99.2%	Sphingomonas aquatica
99.2%	Sphingomonas aquatica
98.5%	Sphingomonas aquatica
99.2%	Sphingomonas aquatica
99.2%	Sphingomonas aquatica
99.2%	Bacillus oryzisoli
99.2%	Bacillus oryzisoli
98.5%	Nitrospira lenta
98.5%	Rhizobium azooxidifex
99.2%	Escherichia marmotae
99.2%	Flavobacterium qiangtangense
99.2%	Zhizhongheella caldifontis
99.2%	Zhizhongheella caldifontis
99.2%	Zhizhongheella caldifontis
99.2%	Nitrososphaera viennensis
99.2%	Thermoflexus hugenholtzii
99.2%	Thermoflexus hugenholtzii
99.2%	Thermoflexus hugenholtzii
99.2%	Thermoflexus hugenholtzii
99.2%	Thermoflexus hugenholtzii
99.2%	Thermoflexus hugenholtzii
99.2%	Clostridium puniceum
99.2%	Clostridium puniceum
99.2%	Clostridium puniceum
98.5%	Clostridium puniceum
99.2%	Clostridium puniceum
98.5%	Rhizobium skierniewicense
99.2%	Rhizobium skierniewicense
99.2%	Rhizobium skierniewicense
98.5%	Rhizobium skierniewicense
98.5%	Rhizobium skierniewicense
99.2%	Exiguobacterium himgiriensis
99.2%	Exiguobacterium himgiriensis
98.5%	Hydrogenobacter hydrogenophilus
99.2%	Alishewanella jeotgali
99.2%	Alishewanella jeotgali
99.2%	Alishewanella jeotgali
99.2%	Alishewanella jeotgali
99.2%	Alishewanella jeotgali
99.2%	Alishewanella jeotgali
98.5%	Alishewanella jeotgali
98.5%	Alishewanella jeotgali
99.2%	Alishewanella jeotgali
99.2%	Alishewanella jeotgali
99.2%	Alishewanella jeotgali
98.5%	Algoriphagus aquaeductus
99.2%	Geobacillus stearothermophilus
99.2%	Geobacillus stearothermophilus
99.2%	Geobacillus stearothermophilus
99.2%	Caldimonas hydrothermale
98.5%	Caldimonas hydrothermale
98.5%	Perlucidibaca piscinae
99.2%	Hydrogenophilus thermoluteolus
99.2%	Hydrogenophilus thermoluteolus
99.2%	Hydrogenophilus thermoluteolus
99.2%	Hydrogenophilus thermoluteolus
99.2%	Hydrogenophilus thermoluteolus
99.2%	Hydrogenophilus thermoluteolus
99.2%	Martelella endophytica
99.2%	Martelella endophytica
99.2%	Thermothrix azorensis
98.5%	Thermothrix azorensis
99.2%	Thermothrix azorensis
98.5%	Thermothrix azorensis
98.5%	Thermothrix azorensis
98.5%	Thermothrix azorensis
98.5%	Thermothrix azorensis
99.2%	Thermothrix azorensis
98.5%	Pseudochrobactrum lubricantis
99.2%	Klebsiella aerogenes
99.2%	Klebsiella aerogenes
99.2%	Klebsiella aerogenes
100.0%	Klebsiella aerogenes
99.2%	Klebsiella aerogenes
99.2%	Klebsiella aerogenes
99.2%	Klebsiella aerogenes
100.0%	Klebsiella aerogenes
99.2%	Bradyrhizobium oligotrophicum
99.2%	Bradyrhizobium oligotrophicum
99.2%	Parvibaculum lavamentivorans
99.2%	Parvibaculum lavamentivorans
99.2%	Silanimonas lenta
99.2%	Aquabacterium parvum
98.5%	Aquabacterium parvum
99.2%	Aquabacterium parvum
99.2%	Thermus scotoductus
99.2%	Thermus scotoductus
98.5%	Devosia marina
98.5%	Devosia marina
98.5%	Pseudomonas jilinensis
98.5%	Rhizobium deserti
98.5%	Rhizobium deserti
98.5%	Rhizobium deserti
98.5%	Rhizobium deserti
98.5%	Rhizobium deserti
98.5%	Rhizobium deserti
98.5%	Rhizobium deserti
98.5%	Rhizobium deserti
98.5%	Rhizobium deserti
98.5%	Rhizobium deserti
98.5%	Rhizobium deserti
98.5%	Rhizobium deserti
98.5%	Bacillus lacus
99.2%	Caulobacter hibisci
99.2%	Caulobacter hibisci
98.5%	Noviherbaspirillum agri
98.5%	Sphingomonas aquatica
98.5%	Sphingomonas aquatica
98.5%	Sphingomonas aquatica
98.5%	Nitrospira lenta
98.5%	Rhizobium azooxidifex
98.5%	Clostridium puniceum
98.5%	Rehaibacterium terrae
98.5%	Rehaibacterium terrae
98.5%	Rehaibacterium terrae
98.5%	Rehaibacterium terrae
98.5%	Rehaibacterium terrae
98.5%	Rehaibacterium terrae
98.5%	Rehaibacterium terrae
98.5%	Rhizobium skierniewicense
98.5%	Rhizobium skierniewicense
98.5%	Rhizobium skierniewicense
98.5%	Rhizobium skierniewicense
98.5%	Rhizobium skierniewicense
98.5%	Rhizobium skierniewicense
99.2%	Exiguobacterium himgiriensis
98.5%	Hydrogenobacter hydrogenophilus
98.5%	Alishewanella jeotgali
98.5%	Algoriphagus aquaeductus
98.5%	Algoriphagus aquaeductus
98.5%	Algoriphagus aquaeductus
98.5%	Perlucidibaca piscinae
98.5%	Hydrogenophilus thermoluteolus
98.5%	Hydrogenophilus thermoluteolus
98.5%	Martelella endophytica
99.2%	Thermothrix azorensis
98.5%	Thermothrix azorensis
98.5%	Thermothrix azorensis
98.5%	Thermothrix azorensis
98.5%	Thermothrix azorensis
98.5%	Thermothrix azorensis
98.5%	Thermothrix azorensis
98.5%	Thermothrix azorensis
98.5%	Thermothrix azorensis
98.5%	Thermothrix azorensis
98.5%	Thermothrix azorensis
98.5%	Thermothrix azorensis
98.5%	Thermothrix azorensis
98.5%	Thermothrix azorensis
98.5%	Thermothrix azorensis
99.2%	Thermothrix azorensis
98.5%	Thermothrix azorensis
98.5%	Thermothrix azorensis
99.2%	Thermothrix azorensis
98.5%	Pseudochrobactrum lubricantis
98.5%	Klebsiella aerogenes
98.5%	Bradyrhizobium oligotrophicum
98.5%	Bradyrhizobium oligotrophicum
98.5%	Bradyrhizobium oligotrophicum
99.2%	Silanimonas lenta
99.2%	Silanimonas lenta
98.5%	Silanimonas lenta
98.5%	Silanimonas lenta
98.5%	Silanimonas lenta
98.5%	Silanimonas lenta
98.5%	Aquabacterium parvum
98.5%	Aquabacterium parvum
98.5%	Aquabacterium parvum
98.5%	Devosia marina
98.5%	Devosia marina
98.5%	Devosia marina
98.5%	Pseudomonas jilinensis
98.5%	Rhizobium deserti
98.5%	Rhizobium deserti
98.5%	Rhizobium deserti
98.5%	Rhizobium deserti
98.5%	Rhizobium deserti
98.5%	Rhizobium deserti
99.2%	Rhizobium deserti
98.5%	Rhizobium deserti
98.5%	Rhizobium deserti
98.5%	Rhizobium deserti
98.5%	Rhizobium deserti
98.5%	Rhizobium deserti
98.5%	Rhizobium deserti
98.5%	Rhizobium deserti
98.5%	Rhizobium deserti
98.5%	Rhizobium deserti
98.5%	Rhizobium deserti
98.5%	Rhizobium deserti
98.5%	Rhizobium deserti
98.5%	Rhizobium deserti
98.5%	Rhizobium deserti
99.2%	Rhizobium deserti
98.5%	Rhizobium deserti
98.5%	Rhizobium deserti
98.5%	Rhizobium deserti
98.5%	Rhizobium deserti
98.5%	Rhizobium deserti
98.5%	Rhizobium deserti
98.5%	Rhizobium deserti
98.5%	Rhizobium deserti
98.5%	Rhizobium deserti
98.5%	Rhizobium deserti
98.5%	Rhizobium deserti
98.5%	Rhizobium deserti
98.5%	Rhizobium deserti
98.5%	Rhizobium deserti
99.2%	Rhizobium deserti
98.5%	Rhizobium deserti
97.8%	Pseudomethylobacillus aquaticus
97.8%	Nevskia lacus
98.5%	Bacillus lacus
98.5%	Bacillus lacus
98.5%	Bacillus lacus
98.5%	Bacillus lacus
98.5%	Bacillus marinisedimentorum
98.5%	Bacillus marinisedimentorum
98.5%	Bacillus marinisedimentorum
98.5%	Bacillus marinisedimentorum
98.5%	Bacillus marinisedimentorum
98.5%	Bacillus marinisedimentorum
98.5%	Bacillus marinisedimentorum
98.5%	Caulobacter hibisci
98.5%	Caulobacter hibisci
98.5%	Caulobacter hibisci
98.5%	Caulobacter hibisci
98.5%	Caulobacter hibisci
98.5%	Caulobacter hibisci
99.2%	Caulobacter hibisci
98.5%	Noviherbaspirillum agri
98.5%	Sphingomonas aquatica
98.5%	Sphingomonas aquatica
98.5%	Sphingomonas aquatica
98.5%	Sphingomonas aquatica
98.5%	Sphingomonas aquatica
98.5%	Sphingomonas aquatica
98.5%	Bacillus oryzisoli
97.8%	Phenylobacterium panacis
98.5%	Brevibacillus gelatini
98.5%	Nitrospira lenta
98.5%	Cutibacterium acnes
98.5%	Nocardioides massiliensis
98.5%	Rhizobium azooxidifex
98.5%	Thermoflexus hugenholtzii
98.5%	Clostridium puniceum
98.5%	Clostridium puniceum
98.5%	Clostridium puniceum
98.5%	Streptococcus thermophilus
98.5%	Streptococcus thermophilus
98.5%	Streptococcus thermophilus
98.5%	Streptococcus thermophilus
98.5%	Rehaibacterium terrae
98.5%	Rehaibacterium terrae
98.5%	Rehaibacterium terrae
98.5%	Rehaibacterium terrae
98.5%	Rehaibacterium terrae
98.5%	Rehaibacterium terrae
98.5%	Rehaibacterium terrae
98.5%	Rehaibacterium terrae
98.5%	Rehaibacterium terrae
98.5%	Rehaibacterium terrae
98.5%	Rehaibacterium terrae
98.5%	Rehaibacterium terrae
98.5%	Rehaibacterium terrae
98.5%	Rehaibacterium terrae
98.5%	Rehaibacterium terrae
98.5%	Rehaibacterium terrae
98.5%	Rehaibacterium terrae
99.2%	Rhizobium skierniewicense
98.5%	Rhizobium skierniewicense
98.5%	Rhizobium skierniewicense
98.5%	Rhizobium skierniewicense
98.5%	Rhizobium skierniewicense
99.2%	Rhizobium skierniewicense
98.5%	Rhizobium skierniewicense
98.5%	Rhizobium skierniewicense
98.5%	Rhizobium skierniewicense
98.5%	Rhizobium skierniewicense
98.5%	Rhizobium skierniewicense
98.5%	Hydrogenobacter hydrogenophilus
98.5%	Alishewanella jeotgali
98.5%	Alishewanella jeotgali
98.5%	Algoriphagus aquaeductus
98.5%	Caldimonas hydrothermale
98.5%	Caldimonas hydrothermale
98.5%	Caldimonas hydrothermale
98.5%	Caldimonas hydrothermale
98.5%	Caldimonas hydrothermale
98.5%	Caldimonas hydrothermale
98.5%	Caldimonas hydrothermale
98.5%	Caldimonas hydrothermale
98.5%	Caldimonas hydrothermale
98.5%	Caldimonas hydrothermale
98.5%	Perlucidibaca piscinae
97.8%	Sphingomonas koreensis
98.5%	Hydrogenophilus thermoluteolus
98.5%	Hydrogenophilus thermoluteolus
99.2%	Martelella endophytica
98.5%	Thermothrix azorensis
98.5%	Thermothrix azorensis
98.5%	Thermothrix azorensis
98.5%	Thermothrix azorensis
98.5%	Thermothrix azorensis
98.5%	Thermothrix azorensis
98.5%	Thermothrix azorensis
99.2%	Thermothrix azorensis
98.5%	Thermothrix azorensis
99.2%	Thermothrix azorensis
98.5%	Thermothrix azorensis
98.5%	Thermothrix azorensis
99.2%	Thermothrix azorensis
98.5%	Thermothrix azorensis
98.5%	Thermothrix azorensis
99.2%	Thermothrix azorensis
98.5%	Thermothrix azorensis
98.5%	Thermothrix azorensis
98.5%	Thermothrix azorensis
98.5%	Thermothrix azorensis
99.2%	Thermothrix azorensis
98.5%	Thermothrix azorensis
98.5%	Thermothrix azorensis
98.5%	Thermothrix azorensis
98.5%	Thermothrix azorensis
98.5%	Thermothrix azorensis
98.5%	Thermothrix azorensis
98.5%	Thermothrix azorensis
98.5%	Thermothrix azorensis
98.5%	Thermothrix azorensis
98.5%	Thermothrix azorensis
99.2%	Thermothrix azorensis
98.5%	Thermothrix azorensis
98.5%	Thermothrix azorensis
98.5%	Thermothrix azorensis
98.5%	Thermothrix azorensis
98.5%	Thermothrix azorensis
98.5%	Thermothrix azorensis
98.5%	Thermothrix azorensis
98.5%	Thermothrix azorensis
98.5%	Thermothrix azorensis
98.5%	Thermothrix azorensis
98.5%	Thermothrix azorensis
99.2%	Thermothrix azorensis
98.5%	Thermothrix azorensis
98.5%	Pseudochrobactrum lubricantis
99.2%	Klebsiella aerogenes
98.5%	Klebsiella aerogenes
98.5%	Klebsiella aerogenes
98.5%	Klebsiella aerogenes
98.5%	Bradyrhizobium oligotrophicum
98.5%	Bradyrhizobium oligotrophicum
98.5%	Parvibaculum lavamentivorans
98.5%	Silanimonas lenta
98.5%	Silanimonas lenta
98.5%	Silanimonas lenta
98.5%	Silanimonas lenta
98.5%	Silanimonas lenta
98.5%	Silanimonas lenta
98.5%	Silanimonas lenta
98.5%	Silanimonas lenta
98.5%	Silanimonas lenta
98.5%	Silanimonas lenta
98.5%	Silanimonas lenta
98.5%	Silanimonas lenta
98.5%	Silanimonas lenta
98.5%	Silanimonas lenta
98.5%	Silanimonas lenta
98.5%	Silanimonas lenta
98.5%	Silanimonas lenta
98.5%	Silanimonas lenta
98.5%	Silanimonas lenta
98.5%	Aquabacterium parvum
98.5%	Aquabacterium parvum
99.2%	Aquabacterium parvum
98.5%	Aquabacterium parvum
98.5%	Devosia marina
98.5%	Rhizobium deserti
98.5%	Rhizobium deserti
98.5%	Rhizobium deserti
98.5%	Rhizobium deserti
98.5%	Rhizobium deserti
97.8%	Pseudomethylobacillus aquaticus
97.8%	Nevskia lacus
98.5%	Bacillus marinisedimentorum
97.8%	Aeribacillus composti
98.5%	Sphingomonas aquatica
98.5%	Sphingomonas aquatica
98.5%	Sphingomonas aquatica
98.5%	Sphingomonas aquatica
98.5%	Sphingomonas aquatica
98.5%	Sphingomonas aquatica
98.5%	Nitrospira lenta
98.5%	Nitrospira lenta
98.5%	Zhizhongheella caldifontis
98.5%	Thermoflexus hugenholtzii
98.5%	Clostridium puniceum
98.5%	Clostridium puniceum
98.5%	Rehaibacterium terrae
98.5%	Rhizobium skierniewicense
98.5%	Rhizobium skierniewicense
98.5%	Rhizobium skierniewicense
98.5%	Rhizobium skierniewicense
98.5%	Hydrogenobacter hydrogenophilus
97.8%	Effusibacillus consociatus
98.5%	Alishewanella jeotgali
98.5%	Alishewanella jeotgali
98.5%	Caldimonas hydrothermale
98.5%	Perlucidibaca piscinae
98.5%	Perlucidibaca piscinae
97.8%	Perlucidibaca piscinae
97.8%	Sphingomonas koreensis
97.8%	Nevskia persephonica
98.5%	Thermothrix azorensis
98.5%	Thermothrix azorensis
98.5%	Thermothrix azorensis
98.5%	Thermothrix azorensis
98.5%	Thermothrix azorensis
98.5%	Thermothrix azorensis
98.5%	Thermothrix azorensis
98.5%	Thermothrix azorensis
98.5%	Thermothrix azorensis
98.5%	Thermothrix azorensis
98.5%	Thermothrix azorensis
98.5%	Thermothrix azorensis
98.5%	Thermothrix azorensis
98.5%	Thermothrix azorensis
98.5%	Thermothrix azorensis
98.5%	Thermothrix azorensis
98.5%	Thermothrix azorensis
98.5%	Thermothrix azorensis
98.5%	Thermothrix azorensis
98.5%	Thermothrix azorensis
98.5%	Thermothrix azorensis
98.5%	Thermothrix azorensis
98.5%	Thermothrix azorensis
98.5%	Thermothrix azorensis
98.5%	Thermothrix azorensis
98.5%	Thermothrix azorensis
98.5%	Thermothrix azorensis
98.5%	Thermothrix azorensis
98.5%	Thermothrix azorensis
98.5%	Thermothrix azorensis
98.5%	Thermothrix azorensis
98.5%	Thermothrix azorensis
98.5%	Thermothrix azorensis
98.5%	Thermothrix azorensis
98.5%	Thermothrix azorensis
98.5%	Thermothrix azorensis
98.5%	Thermothrix azorensis
98.5%	Thermothrix azorensis
98.5%	Thermothrix azorensis
98.5%	Thermothrix azorensis
98.5%	Pseudochrobactrum lubricantis
98.5%	Pseudochrobactrum lubricantis
98.5%	Klebsiella aerogenes
98.5%	Bradyrhizobium oligotrophicum
98.5%	Silanimonas lenta
98.5%	Aquabacterium parvum
98.5%	Aquabacterium parvum
98.5%	Aquabacterium parvum
98.5%	Aquabacterium parvum
98.5%	Aquabacterium parvum
98.5%	Aquabacterium parvum
97.7%	Rhizobium deserti
97.7%	Rhizobium deserti
97.7%	Pseudomethylobacillus aquaticus
97.7%	Nevskia lacus
97.7%	Aeribacillus composti
97.7%	Sphingomonas aquatica
97.7%	Phenylobacterium panacis
97.7%	Rhizobium skierniewicense
98.5%	Hydrogenobacter hydrogenophilus
97.8%	Hydrogenobacter hydrogenophilus
97.7%	Hydrogenobacter hydrogenophilus
97.7%	Effusibacillus consociatus
99.2%	Geobacillus stearothermophilus
97.8%	Perlucidibaca piscinae
97.8%	Perlucidibaca piscinae
97.7%	Sphingomonas koreensis
97.7%	Nevskia persephonica
97.7%	Thermothrix azorensis
99.2%	Thermothrix azorensis
99.2%	Thermothrix azorensis
97.7%	Thermothrix azorensis
97.8%	Thermothrix azorensis
97.7%	Rhizobium deserti
97.7%	Rhizobium deserti
97.7%	Rhizobium deserti
97.7%	Rhizobium deserti
97.7%	Rhizobium deserti
97.7%	Pseudomethylobacillus aquaticus
97.7%	Nevskia lacus
97.7%	Aeribacillus composti
97.7%	Noviherbaspirillum denitrificans
97.7%	Phenylobacterium panacis
97.7%	Rhizobium azooxidifex
97.7%	Clostridium puniceum
97.7%	Rehaibacterium terrae
97.7%	Rehaibacterium terrae
97.7%	Rhizobium skierniewicense
97.7%	Rhizobium skierniewicense
97.7%	Hydrogenobacter hydrogenophilus
99.2%	Hydrogenobacter hydrogenophilus
97.7%	Hydrogenobacter hydrogenophilus
97.7%	Effusibacillus consociatus
97.7%	Alishewanella jeotgali
97.7%	Alishewanella jeotgali
97.7%	Algoriphagus aquaeductus
97.7%	Algoriphagus aquaeductus
97.7%	Algoriphagus aquaeductus
97.7%	Algoriphagus aquaeductus
97.7%	Sphingomonas koreensis
97.0%	Oxalicibacterium faecigallinarum
97.7%	Nevskia persephonica
97.7%	Martelella endophytica
98.4%	Thermothrix azorensis
97.7%	Thermothrix azorensis
98.4%	Thermothrix azorensis
98.4%	Thermothrix azorensis
97.7%	Thermothrix azorensis
97.7%	Thermothrix azorensis
97.7%	Thermothrix azorensis
98.4%	Thermothrix azorensis
98.4%	Thermothrix azorensis
98.4%	Thermothrix azorensis
98.4%	Thermothrix azorensis
98.4%	Thermothrix azorensis
98.4%	Thermothrix azorensis
98.4%	Thermothrix azorensis
97.7%	Thermothrix azorensis
98.4%	Thermothrix azorensis
98.4%	Thermothrix azorensis
98.4%	Thermothrix azorensis
98.5%	Bradyrhizobium oligotrophicum
97.7%	Thermopolyspora flexuosa
97.0%	Collimonas fungivorans
97.7%	Silanimonas lenta
97.7%	Aquabacterium parvum
97.7%	Rhizobium deserti
99.2%	Pseudomethylobacillus aquaticus
99.2%	Pseudomethylobacillus aquaticus
97.7%	Nevskia lacus
97.0%	Nevskia lacus
97.7%	Aeribacillus composti
97.7%	Aeribacillus composti
97.0%	Phenylobacterium panacis
97.7%	Phenylobacterium panacis
97.7%	Phenylobacterium panacis
97.7%	Phenylobacterium panacis
97.0%	Phenylobacterium panacis
97.7%	Nitrospira lenta
99.2%	Hydrogenobacter hydrogenophilus
97.7%	Hydrogenobacter hydrogenophilus
97.7%	Hydrogenobacter hydrogenophilus
97.7%	Hydrogenobacter hydrogenophilus
97.7%	Hydrogenobacter hydrogenophilus
97.7%	Hydrogenobacter hydrogenophilus
97.7%	Hydrogenobacter hydrogenophilus
97.7%	Hydrogenobacter hydrogenophilus
97.0%	Hydrogenobacter hydrogenophilus
97.0%	Effusibacillus consociatus
97.7%	Effusibacillus consociatus
97.7%	Effusibacillus consociatus
97.7%	Thermocrinis minervae
97.7%	Sphingomonas koreensis
97.7%	Sphingomonas koreensis
97.7%	Sphingomonas koreensis
97.0%	Oxalicibacterium faecigallinarum
97.7%	Nevskia persephonica
97.7%	Thermothrix azorensis
97.7%	Thermothrix azorensis
97.7%	Thermothrix azorensis
97.7%	Thermothrix azorensis
97.7%	Thermothrix azorensis
97.7%	Thermothrix azorensis
97.7%	Thermothrix azorensis
97.7%	Thermothrix azorensis
97.7%	Thermothrix azorensis
97.7%	Thermothrix azorensis
97.7%	Thermothrix azorensis
97.7%	Thermothrix azorensis
97.7%	Thermothrix azorensis
97.7%	Thermothrix azorensis
97.7%	Thermothrix azorensis
97.7%	Thermothrix azorensis
97.7%	Thermothrix azorensis
97.7%	Thermothrix azorensis
97.7%	Thermothrix azorensis
97.7%	Thermothrix azorensis
97.7%	Thermothrix azorensis
97.7%	Aquabacterium parvum
97.7%	Aquabacterium parvum
97.7%	Aquabacterium parvum
97.0%	Phenylobacterium panacis
97.0%	Phenylobacterium panacis
97.0%	Nitrospira lenta
97.0%	Hydrogenobacter hydrogenophilus
97.0%	Hydrogenobacter hydrogenophilus
97.7%	Hydrogenobacter hydrogenophilus
97.0%	Hydrogenobacter hydrogenophilus
97.0%	Hydrogenobacter hydrogenophilus
97.0%	Hydrogenobacter hydrogenophilus
97.0%	Hydrogenobacter hydrogenophilus
97.0%	Hydrogenobacter hydrogenophilus
97.0%	Hydrogenobacter hydrogenophilus
97.0%	Hydrogenobacter hydrogenophilus
97.0%	Hydrogenobacter hydrogenophilus
97.0%	Hydrogenobacter hydrogenophilus
97.0%	Hydrogenobacter hydrogenophilus
97.0%	Hydrogenobacter hydrogenophilus
97.0%	Effusibacillus consociatus
97.0%	Perlucidibaca piscinae
97.0%	Sphingomonas koreensis
97.0%	Oxalicibacterium faecigallinarum
97.0%	Nevskia persephonica
97.0%	Collimonas fungivorans
97.0%	Aquabacterium parvum
97.0%	Rhizobium deserti
97.0%	Phenylobacterium panacis
97.0%	Phenylobacterium panacis
97.0%	Phenylobacterium panacis
97.0%	Nitrospira lenta
97.0%	Nitrospira lenta
97.0%	Nitrospira lenta
97.0%	Rhizobium azooxidifex
97.0%	Rhizobium skierniewicense
97.0%	Hydrogenobacter hydrogenophilus
97.0%	Hydrogenobacter hydrogenophilus
97.0%	Hydrogenobacter hydrogenophilus
97.0%	Hydrogenobacter hydrogenophilus
98.4%	Hydrogenobacter hydrogenophilus
97.0%	Hydrogenobacter hydrogenophilus
97.0%	Hydrogenobacter hydrogenophilus
97.0%	Hydrogenobacter hydrogenophilus
97.0%	Hydrogenobacter hydrogenophilus
97.0%	Hydrogenobacter hydrogenophilus
97.0%	Hydrogenobacter hydrogenophilus
97.0%	Hydrogenobacter hydrogenophilus
97.0%	Hydrogenobacter hydrogenophilus
97.0%	Hydrogenobacter hydrogenophilus
97.0%	Hydrogenobacter hydrogenophilus
97.0%	Hydrogenobacter hydrogenophilus
97.0%	Hydrogenobacter hydrogenophilus
97.0%	Hydrogenobacter hydrogenophilus
97.0%	Hydrogenobacter hydrogenophilus
97.0%	Hydrogenobacter hydrogenophilus
97.0%	Hydrogenobacter hydrogenophilus
97.0%	Hydrogenobacter hydrogenophilus
97.0%	Hydrogenobacter hydrogenophilus
97.0%	Hydrogenobacter hydrogenophilus
97.0%	Hydrogenobacter hydrogenophilus
97.0%	Hydrogenobacter hydrogenophilus
97.0%	Hydrogenobacter hydrogenophilus
97.0%	Hydrogenobacter hydrogenophilus
97.0%	Hydrogenobacter hydrogenophilus
97.0%	Hydrogenobacter hydrogenophilus
97.0%	Hydrogenobacter hydrogenophilus
97.0%	Hydrogenobacter hydrogenophilus
98.4%	Hydrogenobacter hydrogenophilus
97.0%	Hydrogenobacter hydrogenophilus
98.4%	Hydrogenobacter hydrogenophilus
97.0%	Hydrogenobacter hydrogenophilus
97.0%	Hydrogenobacter hydrogenophilus
97.0%	Hydrogenobacter hydrogenophilus
97.0%	Hydrogenobacter hydrogenophilus
97.0%	Hydrogenobacter hydrogenophilus
97.0%	Hydrogenobacter hydrogenophilus
97.0%	Effusibacillus consociatus
97.0%	Perlucidibaca piscinae
97.0%	Perlucidibaca piscinae
97.0%	Perlucidibaca piscinae
97.0%	Perlucidibaca piscinae
97.0%	Perlucidibaca piscinae
97.0%	Sphingomonas koreensis
97.0%	Oxalicibacterium faecigallinarum
96.3%	Oxalicibacterium faecigallinarum
97.0%	Nevskia persephonica
97.0%	Nevskia persephonica
97.0%	Thermothrix azorensis
97.7%	Thermothrix azorensis
97.0%	Collimonas fungivorans
97.0%	Silanimonas lenta
97.0%	Aquabacterium parvum
98.4%	Pseudomethylobacillus aquaticus
96.9%	Nevskia lacus
96.9%	Phenylobacterium panacis
96.9%	Phenylobacterium panacis
96.9%	Phenylobacterium panacis
96.9%	Phenylobacterium panacis
96.9%	Phenylobacterium panacis
96.9%	Nitrospira lenta
96.9%	Hydrogenobacter hydrogenophilus
98.4%	Hydrogenobacter hydrogenophilus
96.9%	Hydrogenobacter hydrogenophilus
96.9%	Hydrogenobacter hydrogenophilus
96.9%	Hydrogenobacter hydrogenophilus
96.9%	Hydrogenobacter hydrogenophilus
96.9%	Hydrogenobacter hydrogenophilus
96.9%	Hydrogenobacter hydrogenophilus
96.9%	Hydrogenobacter hydrogenophilus
96.9%	Hydrogenobacter hydrogenophilus
96.9%	Hydrogenobacter hydrogenophilus
96.9%	Hydrogenobacter hydrogenophilus
96.9%	Hydrogenobacter hydrogenophilus
96.9%	Effusibacillus consociatus
96.9%	Perlucidibaca piscinae
96.9%	Sphingomonas koreensis
96.9%	Sphingomonas koreensis
96.9%	Oxalicibacterium faecigallinarum
96.9%	Oxalicibacterium faecigallinarum
96.9%	Nevskia persephonica
96.2%	Hydrogenobacter hydrogenophilus
96.2%	Hydrogenobacter hydrogenophilus
96.2%	Hydrogenobacter hydrogenophilus
96.2%	Effusibacillus consociatus
96.3%	Effusibacillus consociatus
96.3%	Effusibacillus consociatus
96.3%	Effusibacillus consociatus
97.6%	Perlucidibaca piscinae
96.2%	Rhizobium deserti
96.2%	Pseudomethylobacillus aquaticus
96.2%	Nevskia lacus
96.2%	Immundisolibacter cernigliae
96.2%	Clostridium puniceum
96.2%	Hydrogenobacter hydrogenophilus
96.2%	Hydrogenobacter hydrogenophilus
96.2%	Hydrogenobacter hydrogenophilus
96.2%	Hydrogenobacter hydrogenophilus
96.2%	Effusibacillus consociatus
96.2%	Effusibacillus consociatus
96.2%	Effusibacillus consociatus
96.2%	Effusibacillus consociatus
96.2%	Effusibacillus consociatus
96.2%	Effusibacillus consociatus
96.2%	Effusibacillus consociatus
96.2%	Effusibacillus consociatus
96.2%	Effusibacillus consociatus
96.2%	Effusibacillus consociatus
96.2%	Sphingomonas koreensis
96.2%	Phenylobacterium panacis
96.2%	Phenylobacterium panacis
96.2%	Phenylobacterium panacis
96.2%	Hydrogenobacter hydrogenophilus
96.2%	Hydrogenobacter hydrogenophilus
96.2%	Effusibacillus consociatus
96.2%	Effusibacillus consociatus
96.2%	Effusibacillus consociatus
96.2%	Effusibacillus consociatus
96.2%	Effusibacillus consociatus
96.2%	Effusibacillus consociatus
96.2%	Effusibacillus consociatus
96.2%	Effusibacillus consociatus
95.5%	Oxalicibacterium faecigallinarum
96.2%	Oxalicibacterium faecigallinarum
96.2%	Oxalicibacterium faecigallinarum
96.2%	Oxalicibacterium faecigallinarum
95.5%	Oxalicibacterium faecigallinarum
95.5%	Oxalicibacterium faecigallinarum
95.5%	Oxalicibacterium faecigallinarum
95.5%	Oxalicibacterium faecigallinarum
95.4%	Oxalicibacterium faecigallinarum
94.8%	Oxalicibacterium faecigallinarum
94.7%	Oxalicibacterium faecigallinarum
94.7%	Oxalicibacterium faecigallinarum
94.1%	Sulfuritalea hydrogenivorans
94.7%	Oxalicibacterium faecigallinarum
94.7%	Robbsia andropogonis
94.0%	Wenzhouxiangella marina
94.0%	Sulfuritalea hydrogenivorans
94.7%	Oxalicibacterium faecigallinarum
94.0%	Wenzhouxiangella marina
94.0%	Sulfuritalea hydrogenivorans
93.9%	Wenzhouxiangella marina
93.9%	Hydrogenophaga temperata
93.9%	Hydrogenophaga temperata
93.9%	Hydrogenophaga temperata
94.6%	Hydrogenophaga temperata
93.9%	Hydrogenophaga intermedia
93.9%	Sulfuritalea hydrogenivorans
93.9%	Oxalicibacterium faecigallinarum
93.9%	Oxalicibacterium faecigallinarum
96.7%	Rhizobium deserti
93.9%	Wenzhouxiangella marina
93.9%	Wenzhouxiangella marina
93.9%	Sulfuritalea hydrogenivorans
93.9%	Sulfuritalea hydrogenivorans
93.9%	Sulfuritalea hydrogenivorans
93.3%	Aciditerrimonas ferrireducens
93.2%	Wenzhouxiangella marina
93.2%	Wenzhouxiangella marina
93.2%	Wenzhouxiangella marina
93.2%	Aciditerrimonas ferrireducens
93.2%	Aciditerrimonas ferrireducens
93.2%	Thauera sinica
93.2%	Ramlibacter alkalitolerans
93.2%	Wenzhouxiangella marina
93.2%	Hydrogenophaga temperata
93.2%	Effusibacillus consociatus
93.2%	Effusibacillus consociatus
93.2%	Sulfuritalea hydrogenivorans
93.2%	Sulfuritalea hydrogenivorans
93.8%	Sulfuritalea hydrogenivorans
93.2%	Aciditerrimonas ferrireducens
93.2%	Aciditerrimonas ferrireducens
93.3%	Thiobacter subterraneus
92.5%	Thermogladius calderae
93.1%	Wenzhouxiangella marina
93.1%	Wenzhouxiangella marina
94.4%	Sulfuritalea hydrogenivorans
92.5%	Thermogladius calderae
93.1%	Thermogladius calderae
92.5%	Sulfuritalea hydrogenivorans
96.5%	Sulfuritalea hydrogenivorans
92.5%	Aciditerrimonas ferrireducens
92.4%	Thauera sinica
92.4%	Thermogladius calderae
89.9%	Nitrospira lenta
92.4%	Labilithrix luteola
92.4%	Sulfuritalea hydrogenivorans
92.4%	Sulfuritalea hydrogenivorans
92.4%	Sulfuritalea hydrogenivorans
93.0%	Sulfuritalea hydrogenivorans
92.4%	Sulfuritalea hydrogenivorans
92.4%	Sulfuritalea hydrogenivorans
93.0%	Sulfuritalea hydrogenivorans
92.4%	Sulfuritalea hydrogenivorans
92.4%	Sulfuritalea hydrogenivorans
92.4%	Sulfuritalea hydrogenivorans
92.4%	Sulfuritalea hydrogenivorans
92.4%	Sulfuritalea hydrogenivorans
93.0%	Sulfuritalea hydrogenivorans
92.4%	Sulfuritalea hydrogenivorans
92.4%	Aciditerrimonas ferrireducens
92.4%	Fodinicurvata sediminis
92.5%	Chondromyces robustus
92.4%	Thermogladius calderae
92.4%	Thermogladius calderae
92.4%	Labilithrix luteola
92.4%	Sulfuritalea hydrogenivorans
92.4%	Chondromyces robustus
91.9%	Tepidimonas ignava
91.7%	Hydrogenophaga borbori
91.7%	Thermogladius calderae
91.7%	Sulfuritalea hydrogenivorans
92.2%	Aciditerrimonas ferrireducens
91.8%	Tepidimonas ignava
91.6%	Labilithrix luteola
91.6%	Labilithrix luteola
91.7%	Tepidimonas ignava
91.7%	Tepidimonas ignava
91.0%	Thermogladius calderae
90.9%	Thermogladius calderae
90.9%	Thermogladius calderae
90.9%	Thermogladius calderae
90.4%	Nitrospira lenta
90.9%	Thioalbus denitrificans
90.8%	Thermogladius calderae
90.8%	Thermogladius calderae
90.8%	Thermogladius calderae
90.8%	Thermogladius calderae
90.8%	Thermogladius calderae
90.8%	Thermogladius calderae
90.8%	Thermogladius calderae
90.8%	Thermogladius calderae
90.8%	Thermogladius calderae
90.8%	Thermogladius calderae
90.8%	Thermogladius calderae
90.8%	Thermogladius calderae
90.8%	Thermogladius calderae
90.3%	Thermogladius calderae
90.8%	Thermogladius calderae
90.3%	Nitrospira lenta
90.3%	Nitrospira japonica
90.3%	Craurococcus roseus
90.3%	Craurococcus roseus
90.3%	Chondromyces robustus
90.2%	Nitrospira lenta
90.2%	Nitrospira japonica
90.2%	Craurococcus roseus
90.2%	Chondromyces robustus
90.2%	Thermogladius calderae
90.2%	Nitrospira lenta
90.2%	Nitrospira japonica
90.2%	Craurococcus roseus
91.3%	Chondromyces robustus
91.3%	Chondromyces robustus
91.3%	Chondromyces robustus
90.1%	Thermogladius calderae
89.6%	Nitrospira lenta
90.1%	Nitrospira lenta
90.1%	Nitrospira lenta
89.6%	Nitrososphaera viennensis
90.1%	Nitrospira japonica
90.1%	Nitrospira japonica
90.1%	Craurococcus roseus
90.1%	Craurococcus roseus
90.1%	Craurococcus roseus
90.1%	Craurococcus roseus
90.1%	Craurococcus roseus
89.5%	Nitrososphaera viennensis
89.5%	Kofleria flava
89.5%	Craurococcus roseus
89.5%	Craurococcus roseus
91.1%	Rugosibacter aromaticivorans
89.4%	Nitrososphaera viennensis
89.4%	Nitrospira japonica
89.4%	Kofleria flava
88.8%	Arboricoccus pini
89.3%	Nitrososphaera viennensis
89.3%	Nitrososphaera viennensis
89.3%	Nitrospira japonica
89.3%	Kofleria flava
89.3%	Kofleria flava
89.4%	Craurococcus roseus
89.3%	Craurococcus roseus
89.3%	Craurococcus roseus
88.7%	Nitrosopumilus oxyclinae
88.7%	Arboricoccus pini
88.7%	Kofleria flava
88.6%	Nitrosopumilus oxyclinae
88.6%	Arboricoccus pini
88.6%	Nitrospira lenta
88.5%	Nitrosopumilus oxyclinae
88.5%	Nitrosopumilus oxyclinae
89.1%	Arboricoccus pini
89.1%	Arboricoccus pini
88.5%	Skermanella rubra
88.0%	Arboricoccus pini
88.0%	Arboricoccus pini
89.5%	Desulfarculus baarsii
89.5%	Desulfarculus baarsii
89.5%	Desulfarculus baarsii
89.5%	Desulfarculus baarsii
89.5%	Desulfarculus baarsii
87.9%	Arboricoccus pini
87.9%	Arboricoccus pini
88.3%	Arboricoccus pini
87.4%	Tumebacillus permanentifrigoris
87.3%	Tumebacillus permanentifrigoris
87.2%	Tumebacillus permanentifrigoris
87.2%	Tumebacillus permanentifrigoris
87.0%	Limisphaera ngatamarikiensis
87.0%	Limisphaera ngatamarikiensis
87.0%	Limisphaera ngatamarikiensis
87.0%	Limisphaera ngatamarikiensis
88.4%	Melioribacter roseus
88.4%	Melioribacter roseus
88.4%	Melioribacter roseus
88.4%	Melioribacter roseus
88.4%	Melioribacter roseus
86.7%	Tumebacillus permanentifrigoris
88.4%	Melioribacter roseus
86.5%	Tumebacillus permanentifrigoris
86.5%	Tumebacillus permanentifrigoris
86.3%	Limisphaera ngatamarikiensis
86.3%	Limisphaera ngatamarikiensis
86.3%	Limisphaera ngatamarikiensis
85.7%	Rhizobium etli
87.9%	Thermostilla marina
87.9%	Thermostilla marina
87.9%	Thermostilla marina
87.9%	Thermostilla marina
87.9%	Thermostilla marina
87.8%	Thermostilla marina
87.8%	Thermostilla marina
87.8%	Thermostilla marina
91.7%	Thermostilla marina
87.8%	Thermostilla marina
87.9%	Thermostilla marina
87.8%	Thermostilla marina
88.3%	Phaeovibrio sulfidiphilus
88.3%	Phaeovibrio sulfidiphilus
88.3%	Phaeovibrio sulfidiphilus
88.3%	Phaeovibrio sulfidiphilus
88.3%	Phaeovibrio sulfidiphilus
88.5%	Treponema azotonutricium
88.5%	Treponema azotonutricium
88.5%	Treponema azotonutricium
88.5%	Treponema azotonutricium
91.7%	Acidimicrobium ferrooxidans
87.1%	Thermostilla marina
87.1%	Thermostilla marina
91.5%	Thermostilla marina
84.6%	Limisphaera ngatamarikiensis
86.2%	Thermostilla marina
83.1%	Geobacter luticola
82.8%	Stappia carboxidovorans
83.8%	Limisphaera ngatamarikiensis
83.8%	Limisphaera ngatamarikiensis
83.2%	Geobacter sulfurreducens
83.2%	Geobacter sulfurreducens
83.2%	Geobacter sulfurreducens
82.7%	Stappia carboxidovorans
82.6%	Stappia carboxidovorans
83.2%	Martelella lutilitoris
83.2%	Martelella lutilitoris
83.1%	Limisphaera ngatamarikiensis
82.4%	Thermodesulfobacterium thermophilum
85.0%	Thermodesulfobacterium thermophilum
85.0%	Thermodesulfobacterium thermophilum
85.0%	Thermodesulfobacterium thermophilum
85.0%	Thermodesulfobacterium thermophilum
85.0%	Thermodesulfobacterium thermophilum
82.5%	Stappia carboxidovorans
82.3%	Limisphaera ngatamarikiensis
83.9%	Singulisphaera rosea
82.3%	Hespellia stercorisuis
82.3%	Hespellia stercorisuis
82.3%	Hespellia stercorisuis
82.3%	Hespellia stercorisuis
82.3%	Hespellia stercorisuis
82.1%	Rarobacter incanus
82.1%	Rarobacter incanus
82.1%	Rarobacter incanus
82.1%	Rarobacter incanus
82.1%	Rarobacter incanus
83.6%	Rarobacter incanus
81.8%	Lewinella maritima
83.1%	Singulisphaera rosea
83.1%	Singulisphaera rosea
83.1%	Singulisphaera rosea
83.1%	Singulisphaera rosea
83.1%	Singulisphaera rosea
81.5%	Hespellia stercorisuis
83.2%	Desulfocurvus thunnarius
87.2%	Thermotoga caldifontis
84.5%	Bifidobacterium actinocoloniiforme
84.5%	Bifidobacterium actinocoloniiforme
84.5%	Bifidobacterium actinocoloniiforme
84.5%	Bifidobacterium actinocoloniiforme
84.5%	Bifidobacterium actinocoloniiforme
84.5%	Bifidobacterium actinocoloniiforme
84.5%	Bifidobacterium actinocoloniiforme
84.4%	Bifidobacterium commune
84.4%	Bifidobacterium commune
87.1%	Bifidobacterium thermacidophilum
86.0%	Thermotoga caldifontis
86.0%	Thermotoga caldifontis
86.0%	Thermotoga caldifontis
86.0%	Thermotoga caldifontis
86.0%	Thermotoga caldifontis
86.0%	Thermotoga caldifontis
86.0%	Thermotoga caldifontis
86.0%	Thermotoga caldifontis
86.0%	Thermotoga caldifontis
86.0%	Thermotoga caldifontis
96.3%	Nakamurella intestinalis
96.3%	Nakamurella intestinalis
96.3%	Nakamurella intestinalis
96.3%	Nakamurella intestinalis
96.3%	Nakamurella intestinalis
84.6%	Persephonella hydrogeniphila
84.6%	Persephonella hydrogeniphila
84.6%	Persephonella hydrogeniphila
84.6%	Persephonella hydrogeniphila
83.7%	Nitrospira moscoviensis
83.7%	Nitrospira moscoviensis
86.8%	Pseudoflavonifractor phocaeensis
86.8%	Pseudoflavonifractor phocaeensis
86.8%	Pseudoflavonifractor phocaeensis
86.8%	Pseudoflavonifractor phocaeensis
83.9%	Rubinisphaera brasiliensis
83.9%	Rubinisphaera brasiliensis
83.9%	Rubinisphaera brasiliensis
85.9%	Altererythrobacter estronivorus
85.9%	Altererythrobacter estronivorus
78.2%	Glutamicibacter soli
89.2%	Edaphorhabdus rosea
80.6%	Pyrococcus kukulkanii
80.0%	Limisphaera ngatamarikiensis
97.9%	Rehaibacterium terrae
96.1%	Rehaibacterium terrae
96.1%	Rehaibacterium terrae
97.9%	Rehaibacterium terrae
97.9%	Rehaibacterium terrae
96.1%	Rehaibacterium terrae
96.1%	Rehaibacterium terrae
97.9%	Rehaibacterium terrae
78.0%	Glutamicibacter soli
78.0%	Glutamicibacter soli
78.0%	Glutamicibacter soli
78.2%	Glutamicibacter soli
80.2%	Persephonella marina
83.3%	Leuconostoc fallax
83.3%	Leuconostoc fallax
83.3%	Leuconostoc fallax
83.3%	Leuconostoc fallax
83.3%	Leuconostoc fallax
83.3%	Leuconostoc fallax
83.3%	Leuconostoc fallax
83.3%	Leuconostoc fallax
95.7%	Rehaibacterium terrae
83.1%	Leuconostoc fallax
93.8%	Defluviitoga tunisiensis
93.8%	Defluviitoga tunisiensis
93.8%	Defluviitoga tunisiensis
93.8%	Defluviitoga tunisiensis
93.8%	Defluviitoga tunisiensis
93.8%	Defluviitoga tunisiensis
93.8%	Defluviitoga tunisiensis
93.8%	Defluviitoga tunisiensis
93.8%	Defluviitoga tunisiensis
93.8%	Defluviitoga tunisiensis
93.8%	Defluviitoga tunisiensis
93.8%	Defluviitoga tunisiensis
93.8%	Defluviitoga tunisiensis
93.8%	Defluviitoga tunisiensis
93.8%	Defluviitoga tunisiensis
95.6%	Fusobacterium mortiferum
95.6%	Fusobacterium mortiferum
79.1%	Persephonella marina
79.1%	Persephonella marina
90.4%	Meiothermus terrae
90.4%	Meiothermus terrae
87.3%	Thermobaculum terrenum
87.0%	Thermobaculum terrenum
87.0%	Thermobaculum terrenum
87.0%	Thermobaculum terrenum
87.0%	Thermobaculum terrenum
87.0%	Thermobaculum terrenum
87.0%	Thermobaculum terrenum
87.0%	Thermobaculum terrenum
87.0%	Thermobaculum terrenum
87.0%	Thermobaculum terrenum
87.0%	Thermobaculum terrenum
87.0%	Thermobaculum terrenum
84.2%	Campylobacter hominis
84.2%	Campylobacter hominis
