# Supplementary material for: Revealing the Microbiome of Four Different Thermal Springs in Turkey with Environmental DNA Metabarcoding
Source: Biology (Basel). 2022 Jun 30;11(7):998. doi: 10.3390/biology11070998 (PMC9311576; doi:10.3390/biology11070998)
Supplement: Supplementary file 1 [file biology-11-00998-s001.zip › Supplementary Table S3/515kf.c2.l100.csv]

% Pairwise Identity	Organism
99.3%	Thermothrix azorensis
99.3%	Aquabacterium parvum
99.3%	Rhizobium deserti
99.3%	Thermothrix azorensis
100.0%	Vulcaniibacterium gelatinicum
100.0%	Pseudomonas jilinensis
100.0%	Rhizobium deserti
100.0%	Bacillus piscis
100.0%	Bacillus lacus
100.0%	Bacillus marinisedimentorum
100.0%	Caulobacter hibisci
100.0%	Sphingomonas aquatica
100.0%	Escherichia marmotae
100.0%	Zhizhongheella caldifontis
100.0%	Streptococcus thermophilus
100.0%	Rehaibacterium terrae
100.0%	Rhizobium skierniewicense
100.0%	Lactobacillus delbrueckii
100.0%	Alishewanella jeotgali
100.0%	Caldimonas hydrothermale
100.0%	Hydrogenophilus thermoluteolus
100.0%
100.0%	Bradyrhizobium oligotrophicum
100.0%	Parvibaculum lavamentivorans
100.0%	Lactobacillus iners
100.0%	Silanimonas lenta
100.0%	Aquabacterium parvum
100.0%	Thermus scotoductus
100.0%	Vulcaniibacterium gelatinicum
100.0%	Devosia marina
100.0%	Pseudomonas jilinensis
100.0%	Streptococcus periodonticum
100.0%	Rhizobium deserti
100.0%	Rhizobium deserti
100.0%	Rhizobium deserti
100.0%	Bacillus piscis
100.0%	Bacillus lacus
100.0%	Bacillus marinisedimentorum
100.0%	Caulobacter hibisci
100.0%	Blastomonas fulva
100.0%	Rhizobium oryziradicis
100.0%	Sphingomonas aquatica
100.0%	Anoxybacillus geothermalis
100.0%	Nocardioides massiliensis
100.0%	Sphingopyxis fribergensis
100.0%	Escherichia marmotae
100.0%	Zhizhongheella caldifontis
100.0%	Nitrososphaera viennensis
100.0%	Thermoflexus hugenholtzii
100.0%	Clostridium puniceum
100.0%	Streptococcus thermophilus
100.0%	Rehaibacterium terrae
100.0%	Rhizobium skierniewicense
100.0%	Lactobacillus delbrueckii
100.0%	Exiguobacterium himgiriensis
100.0%	Alishewanella jeotgali
100.0%	Geobacillus stearothermophilus
100.0%	Caldimonas hydrothermale
100.0%	Hydrogenophilus thermoluteolus
100.0%	Thermoanaerobaculum aquaticum
100.0%	Paenibacillus frigoriresistens
100.0%	Thermothrix azorensis
100.0%	Thermothrix azorensis
100.0%	Klebsiella aerogenes
100.0%	Bradyrhizobium oligotrophicum
100.0%	Parvibaculum lavamentivorans
100.0%	Silanimonas lenta
100.0%	Silanimonas lenta
100.0%	Aquabacterium parvum
100.0%	Thermus scotoductus
100.0%	Vulcaniibacterium gelatinicum
100.0%	Devosia marina
100.0%	Pseudomonas jilinensis
100.0%	Streptococcus periodonticum
100.0%	Rhizobium deserti
100.0%	Rhizobium deserti
100.0%	Rhizobium deserti
100.0%	Rhizobium deserti
100.0%	Rhizobium deserti
100.0%	Rhizobium deserti
100.0%	Bacillus piscis
100.0%	Bacillus lacus
100.0%	Bacillus marinisedimentorum
100.0%	Bacillus marinisedimentorum
100.0%	Paenibacillus nebraskensis
100.0%	Chryseomicrobium deserti
100.0%	Caulobacter hibisci
100.0%	Caulobacter hibisci
100.0%	Blastomonas fulva
100.0%	Sphingomonas aquatica
100.0%	Bacillus oryzisoli
100.0%	Cutibacterium acnes
100.0%	Nocardioides massiliensis
100.0%	Sphingopyxis fribergensis
100.0%	Escherichia marmotae
100.0%	Zhizhongheella caldifontis
100.0%	Nitrososphaera viennensis
100.0%	Thermoflexus hugenholtzii
100.0%	Tepidiphilus thermophilus
100.0%	Clostridium puniceum
100.0%	Streptococcus thermophilus
100.0%	Streptococcus thermophilus
100.0%	Rehaibacterium terrae
100.0%	Rehaibacterium terrae
100.0%	Rhizobium skierniewicense
100.0%	Lactobacillus delbrueckii
100.0%	Exiguobacterium himgiriensis
100.0%	Alishewanella jeotgali
100.0%	Alishewanella jeotgali
100.0%	Geobacillus stearothermophilus
100.0%	Caldimonas hydrothermale
100.0%	Caldimonas manganoxidans
100.0%	Planococcus kocurii
100.0%	Paenibacillus validus
100.0%	Hydrogenophilus thermoluteolus
100.0%	Thermoanaerobaculum aquaticum
100.0%	Paenibacillus frigoriresistens
100.0%	Bosea robiniae
100.0%	Actinomyces oris
100.0%	Thermothrix azorensis
100.0%	Thermothrix azorensis
100.0%	Thermothrix azorensis
100.0%	Thermothrix azorensis
100.0%	Klebsiella aerogenes
100.0%	Bradyrhizobium oligotrophicum
100.0%	Parvibaculum lavamentivorans
100.0%	Lactobacillus iners
100.0%	Pararhizobium capsulatum
100.0%	Silanimonas lenta
100.0%	Silanimonas lenta
100.0%	Aquabacterium parvum
100.0%	Thermus scotoductus
100.0%	Vulcaniibacterium gelatinicum
100.0%	Devosia marina
100.0%	Pseudomonas jilinensis
100.0%	Streptococcus periodonticum
100.0%	Rhizobium deserti
100.0%	Rhizobium deserti
99.3%	Rhizobium deserti
99.3%	Rhizobium deserti
99.3%	Rhizobium deserti
100.0%	Rhizobium deserti
100.0%	Rhizobium deserti
100.0%	Rhizobium deserti
100.0%	Rhizobium deserti
100.0%	Rhizobium deserti
99.3%	Rhizobium deserti
100.0%	Rhizobium deserti
100.0%	Rhizobium deserti
100.0%	Rhizobium deserti
100.0%	Bacillus piscis
100.0%	Bacillus kexueae
100.0%	Bacillus lacus
100.0%	Bacillus lacus
100.0%	Bacillus lacus
100.0%	Bacillus marinisedimentorum
100.0%	Bacillus marinisedimentorum
100.0%	Paenibacillus nebraskensis
100.0%	Psychrobacillus lasiicapitis
100.0%	Sphingomonas jeddahensis
100.0%	Chryseomicrobium deserti
100.0%	Caulobacter hibisci
100.0%	Caulobacter hibisci
100.0%	Caulobacter hibisci
100.0%	Caulobacter hibisci
100.0%	Blastomonas fulva
100.0%	Lysinibacillus telephonicus
100.0%	Noviherbaspirillum agri
100.0%	Rhizobium oryziradicis
100.0%	Sphingomonas aquatica
100.0%	Sphingomonas aquatica
100.0%	Sphingomonas aquatica
99.3%	Sphingomonas aquatica
100.0%	Sphingomonas aquatica
100.0%	Bacillus oryzisoli
100.0%	Sphingomonas faucium
100.0%	Bacillus sinesaloumensis
100.0%	Cutibacterium acnes
100.0%	Rhizobium marinum
100.0%	Bacillus testis
100.0%	Nocardioides massiliensis
100.0%	Rhizobium azooxidifex
100.0%	Sphingopyxis fribergensis
100.0%	Escherichia marmotae
100.0%	Zhizhongheella caldifontis
100.0%	Nitrososphaera viennensis
100.0%	Thermoflexus hugenholtzii
100.0%	Tepidiphilus thermophilus
100.0%	Clostridium saccharobutylicum
100.0%	Clostridium puniceum
99.3%	Clostridium puniceum
100.0%	Streptococcus thermophilus
100.0%	Rehaibacterium terrae
100.0%	Rehaibacterium terrae
100.0%	Rehaibacterium terrae
100.0%	Rehaibacterium terrae
100.0%	Rehaibacterium terrae
100.0%	Rehaibacterium terrae
100.0%	Rehaibacterium terrae
100.0%	Rhizobium skierniewicense
100.0%	Rhizobium skierniewicense
100.0%	Rhizobium skierniewicense
100.0%	Rhizobium skierniewicense
99.3%	Rhizobium skierniewicense
100.0%	Lactobacillus delbrueckii
100.0%	Exiguobacterium himgiriensis
100.0%	Blastococcus saxobsidens
100.0%	Rhizobium sphaerophysae
100.0%	Alishewanella jeotgali
100.0%	Alishewanella jeotgali
100.0%	Alishewanella jeotgali
100.0%	Alishewanella jeotgali
100.0%	Algoriphagus aquaeductus
99.3%	Algoriphagus aquaeductus
100.0%	Geobacillus stearothermophilus
100.0%	Caldimonas hydrothermale
100.0%	Caldimonas hydrothermale
100.0%	Caldimonas hydrothermale
100.0%	Caldimonas hydrothermale
100.0%	Caldimonas hydrothermale
100.0%	Caldimonas hydrothermale
100.0%	Caldimonas manganoxidans
100.0%	Paenibacillus validus
100.0%	Hydrogenophilus thermoluteolus
100.0%	Hydrogenophilus thermoluteolus
100.0%	Cellulomonas soli
100.0%	Thermoanaerobaculum aquaticum
100.0%	Paenibacillus frigoriresistens
100.0%	Martelella endophytica
100.0%	Bosea robiniae
100.0%	Actinomyces oris
100.0%	Thermothrix azorensis
100.0%	Thermothrix azorensis
100.0%	Thermothrix azorensis
100.0%	Thermothrix azorensis
100.0%	Thermothrix azorensis
100.0%	Thermothrix azorensis
100.0%	Thermothrix azorensis
100.0%	Thermothrix azorensis
100.0%	Thermothrix azorensis
100.0%	Thermothrix azorensis
100.0%	Thermothrix azorensis
100.0%	Thalassobacillus hwangdonensis
100.0%	Klebsiella aerogenes
100.0%	Bradyrhizobium oligotrophicum
99.3%	Bradyrhizobium oligotrophicum
100.0%	Parvibaculum lavamentivorans
100.0%	Rhizobium selenitireducens
100.0%	Lactobacillus iners
100.0%	Silanimonas lenta
100.0%	Silanimonas lenta
100.0%	Silanimonas lenta
100.0%	Silanimonas lenta
100.0%	Aquabacterium parvum
100.0%	Aquabacterium parvum
100.0%	Thermus scotoductus
100.0%	Thermus scotoductus
100.0%	Vulcaniibacterium gelatinicum
100.0%	Vulcaniibacterium gelatinicum
100.0%	Vulcaniibacterium gelatinicum
100.0%	Devosia marina
100.0%	Devosia marina
100.0%	Devosia marina
100.0%	Pseudomonas jilinensis
100.0%	Pseudomonas jilinensis
100.0%	Pseudomonas jilinensis
100.0%	Streptococcus periodonticum
100.0%	Rhizobium deserti
99.3%	Rhizobium deserti
100.0%	Rhizobium deserti
100.0%	Rhizobium deserti
100.0%	Rhizobium deserti
99.3%	Rhizobium deserti
100.0%	Rhizobium deserti
100.0%	Rhizobium deserti
99.3%	Rhizobium deserti
99.3%	Rhizobium deserti
99.3%	Rhizobium deserti
99.3%	Rhizobium deserti
99.3%	Rhizobium deserti
100.0%	Rhizobium deserti
99.3%	Rhizobium deserti
100.0%	Rhizobium deserti
99.3%	Rhizobium deserti
99.3%	Rhizobium deserti
99.3%	Rhizobium deserti
99.3%	Rhizobium deserti
99.4%	Rhizobium deserti
99.3%	Rhizobium deserti
99.3%	Rhizobium deserti
100.0%	Rhizobium deserti
99.3%	Rhizobium deserti
99.3%	Rhizobium deserti
99.3%	Rhizobium deserti
99.3%	Rhizobium deserti
99.3%	Rhizobium deserti
99.3%	Rhizobium deserti
99.3%	Rhizobium deserti
99.3%	Rhizobium deserti
99.3%	Rhizobium deserti
99.3%	Rhizobium deserti
99.3%	Rhizobium deserti
99.3%	Rhizobium deserti
99.3%	Rhizobium deserti
99.3%	Rhizobium deserti
99.3%	Rhizobium deserti
99.3%	Rhizobium deserti
99.3%	Rhizobium deserti
100.0%	Rhizobium deserti
99.3%	Rhizobium deserti
99.3%	Rhizobium deserti
99.3%	Rhizobium deserti
99.3%	Rhizobium deserti
99.3%	Rhizobium deserti
99.3%	Rhizobium deserti
99.3%	Rhizobium deserti
99.3%	Rhizobium deserti
100.0%	Rhizobium deserti
99.3%	Rhizobium deserti
99.3%	Rhizobium deserti
99.3%	Rhizobium deserti
99.3%	Rhizobium deserti
99.3%	Rhizobium deserti
99.3%	Rhizobium deserti
99.3%	Rhizobium deserti
99.3%	Rhizobium deserti
99.3%	Rhizobium deserti
99.3%	Rhizobium deserti
99.3%	Rhizobium deserti
99.3%	Rhizobium deserti
100.0%	Rhizobium deserti
99.3%	Rhizobium deserti
99.3%	Rhizobium deserti
99.3%	Rhizobium deserti
99.3%	Rhizobium deserti
99.3%	Rhizobium deserti
100.0%	Bacillus piscis
100.0%	Bacillus piscis
100.0%	Bacillus piscis
100.0%	Bacillus lacus
99.3%	Bacillus lacus
100.0%	Bacillus lacus
100.0%	Bacillus lacus
99.3%	Bacillus lacus
100.0%	Bacillus lacus
100.0%	Bacillus lacus
100.0%	Bacillus marinisedimentorum
100.0%	Bacillus marinisedimentorum
100.0%	Bacillus marinisedimentorum
99.3%	Bacillus marinisedimentorum
99.3%	Bacillus marinisedimentorum
100.0%	Bacillus marinisedimentorum
99.3%	Silanimonas algicola
100.0%	Caulobacter hibisci
99.3%	Caulobacter hibisci
100.0%	Caulobacter hibisci
100.0%	Caulobacter hibisci
99.3%	Caulobacter hibisci
99.3%	Caulobacter hibisci
99.3%	Caulobacter hibisci
99.3%	Caulobacter hibisci
100.0%	Caulobacter hibisci
100.0%	Caulobacter hibisci
100.0%	Blastomonas fulva
100.0%	Blastomonas fulva
100.0%	Lysinibacillus telephonicus
99.3%	Sphingomonas aquatica
100.0%	Sphingomonas aquatica
100.0%	Sphingomonas aquatica
100.0%	Sphingomonas aquatica
99.3%	Sphingomonas aquatica
99.3%	Sphingomonas aquatica
100.0%	Sphingomonas aquatica
99.3%	Sphingomonas aquatica
100.0%	Sphingomonas aquatica
100.0%	Sphingomonas aquatica
100.0%	Bacillus oryzisoli
100.0%	Bacillus oryzisoli
100.0%	Bacillus oryzisoli
99.3%	Nocardioides massiliensis
100.0%	Sphingopyxis fribergensis
100.0%	Sphingopyxis fribergensis
100.0%	Escherichia marmotae
100.0%	Escherichia marmotae
100.0%	Escherichia marmotae
100.0%	Escherichia marmotae
100.0%	Zhizhongheella caldifontis
100.0%	Zhizhongheella caldifontis
100.0%	Zhizhongheella caldifontis
100.0%	Zhizhongheella caldifontis
100.0%	Nitrososphaera viennensis
100.0%	Nitrososphaera viennensis
100.0%	Nitrososphaera viennensis
99.3%	Thermoflexus hugenholtzii
100.0%	Thermoflexus hugenholtzii
100.0%	Thermoflexus hugenholtzii
100.0%	Thermoflexus hugenholtzii
100.0%	Thermoflexus hugenholtzii
100.0%	Tepidiphilus thermophilus
100.0%	Tepidiphilus thermophilus
100.0%	Tepidiphilus thermophilus
99.3%	Clostridium puniceum
99.3%	Clostridium puniceum
100.0%	Clostridium puniceum
100.0%	Clostridium puniceum
99.3%	Clostridium puniceum
100.0%	Clostridium puniceum
99.3%	Streptococcus thermophilus
100.0%	Rehaibacterium terrae
100.0%	Rehaibacterium terrae
99.3%	Rehaibacterium terrae
100.0%	Rehaibacterium terrae
99.3%	Rehaibacterium terrae
99.3%	Rehaibacterium terrae
99.3%	Rehaibacterium terrae
99.3%	Rehaibacterium terrae
99.3%	Rehaibacterium terrae
99.3%	Rehaibacterium terrae
100.0%	Rehaibacterium terrae
100.0%	Rehaibacterium terrae
99.3%	Rehaibacterium terrae
100.0%	Rehaibacterium terrae
99.3%	Rehaibacterium terrae
100.0%	Rehaibacterium terrae
99.3%	Rehaibacterium terrae
99.3%	Rehaibacterium terrae
100.0%	Rehaibacterium terrae
99.3%	Rehaibacterium terrae
99.3%	Rehaibacterium terrae
99.3%	Rehaibacterium terrae
99.3%	Rehaibacterium terrae
99.3%	Rehaibacterium terrae
99.3%	Rehaibacterium terrae
100.0%	Rhizobium skierniewicense
99.3%	Rhizobium skierniewicense
99.3%	Rhizobium skierniewicense
99.3%	Rhizobium skierniewicense
100.0%	Rhizobium skierniewicense
99.3%	Rhizobium skierniewicense
99.3%	Rhizobium skierniewicense
100.0%	Rhizobium skierniewicense
99.3%	Rhizobium skierniewicense
99.3%	Rhizobium skierniewicense
100.0%	Rhizobium skierniewicense
99.3%	Rhizobium skierniewicense
99.3%	Rhizobium skierniewicense
100.0%	Rhizobium skierniewicense
100.0%	Rhizobium skierniewicense
100.0%	Lactobacillus delbrueckii
100.0%	Lactobacillus delbrueckii
100.0%	Exiguobacterium himgiriensis
100.0%	Exiguobacterium himgiriensis
100.0%	Exiguobacterium himgiriensis
100.0%	Alishewanella jeotgali
100.0%	Alishewanella jeotgali
100.0%	Alishewanella jeotgali
99.3%	Alishewanella jeotgali
100.0%	Alishewanella jeotgali
100.0%	Alishewanella jeotgali
100.0%	Alishewanella jeotgali
99.3%	Algoriphagus aquaeductus
100.0%	Geobacillus stearothermophilus
100.0%	Geobacillus stearothermophilus
100.0%	Geobacillus stearothermophilus
100.0%	Geobacillus stearothermophilus
100.0%	Caldimonas hydrothermale
100.0%	Caldimonas hydrothermale
99.3%	Caldimonas hydrothermale
100.0%	Caldimonas hydrothermale
99.3%	Caldimonas hydrothermale
100.0%	Caldimonas hydrothermale
99.3%	Caldimonas hydrothermale
100.0%	Caldimonas hydrothermale
99.3%	Caldimonas hydrothermale
99.3%	Caldimonas hydrothermale
100.0%	Caldimonas hydrothermale
100.0%	Caldimonas hydrothermale
99.3%	Caldimonas hydrothermale
99.3%	Caldimonas hydrothermale
100.0%	Hydrogenophilus thermoluteolus
100.0%	Hydrogenophilus thermoluteolus
99.3%	Hydrogenophilus thermoluteolus
100.0%	Hydrogenophilus thermoluteolus
99.3%	Martelella endophytica
100.0%	Bosea robiniae
100.0%	Bosea robiniae
99.3%	Thermothrix azorensis
100.0%	Thermothrix azorensis
100.0%	Thermothrix azorensis
99.3%	Thermothrix azorensis
100.0%	Thermothrix azorensis
99.3%	Thermothrix azorensis
99.3%	Thermothrix azorensis
99.3%	Thermothrix azorensis
99.3%	Thermothrix azorensis
99.3%	Thermothrix azorensis
99.3%	Thermothrix azorensis
99.3%	Thermothrix azorensis
99.3%	Thermothrix azorensis
99.3%	Thermothrix azorensis
99.3%	Thermothrix azorensis
99.3%	Thermothrix azorensis
99.3%	Thermothrix azorensis
99.3%	Thermothrix azorensis
99.3%	Thermothrix azorensis
99.3%	Thermothrix azorensis
99.3%	Thermothrix azorensis
99.3%	Thermothrix azorensis
99.3%	Thermothrix azorensis
99.3%	Thermothrix azorensis
99.3%	Thermothrix azorensis
99.3%	Thermothrix azorensis
99.3%	Thermothrix azorensis
99.3%	Thermothrix azorensis
99.3%	Thermothrix azorensis
100.0%	Thermothrix azorensis
99.3%	Thermothrix azorensis
99.3%	Thermothrix azorensis
99.3%	Thermothrix azorensis
99.3%	Thermothrix azorensis
99.3%	Thermothrix azorensis
99.3%	Thermothrix azorensis
99.3%	Thermothrix azorensis
99.3%	Thermothrix azorensis
99.3%	Thermothrix azorensis
99.3%	Thermothrix azorensis
99.3%	Thermothrix azorensis
99.3%	Thermothrix azorensis
99.3%	Thermothrix azorensis
99.3%	Thermothrix azorensis
99.3%	Thermothrix azorensis
99.3%	Thermothrix azorensis
99.3%	Thermothrix azorensis
99.3%	Thermothrix azorensis
99.3%	Thermothrix azorensis
99.3%	Thermothrix azorensis
99.3%	Thermothrix azorensis
99.3%	Thermothrix azorensis
100.0%	Thermothrix azorensis
99.3%	Thermothrix azorensis
99.3%	Thermothrix azorensis
99.3%	Thermothrix azorensis
99.3%	Thermothrix azorensis
99.3%	Thermothrix azorensis
99.3%	Thermothrix azorensis
99.3%	Thermothrix azorensis
99.3%	Thermothrix azorensis
99.3%	Thermothrix azorensis
100.0%	Thermothrix azorensis
99.3%	Thermothrix azorensis
99.3%	Thermothrix azorensis
99.3%	Thermothrix azorensis
100.0%	Thermothrix azorensis
99.3%	Thermothrix azorensis
99.3%	Thermothrix azorensis
99.3%	Thermothrix azorensis
99.3%	Thermothrix azorensis
100.0%	Thermothrix azorensis
99.3%	Thermothrix azorensis
99.3%	Thermothrix azorensis
99.3%	Thermothrix azorensis
99.3%	Thermothrix azorensis
99.3%	Thermothrix azorensis
99.3%	Thermothrix azorensis
99.3%	Thermothrix azorensis
99.3%	Thermothrix azorensis
99.3%	Thermothrix azorensis
99.3%	Thermothrix azorensis
99.3%	Thermothrix azorensis
99.3%	Thermothrix azorensis
99.3%	Thermothrix azorensis
99.3%	Thermothrix azorensis
99.3%	Thermothrix azorensis
99.3%	Thermothrix azorensis
100.0%	Thermothrix azorensis
99.3%	Thermothrix azorensis
99.3%	Thermothrix azorensis
99.3%	Thermothrix azorensis
99.3%	Thermothrix azorensis
99.3%	Thermothrix azorensis
99.3%	Thermothrix azorensis
99.3%	Thermothrix azorensis
99.3%	Thermothrix azorensis
99.3%	Thermothrix azorensis
100.0%	Thermothrix azorensis
99.3%	Thermothrix azorensis
99.3%	Thermothrix azorensis
99.3%	Thermothrix azorensis
99.3%	Thermothrix azorensis
99.3%	Thermothrix azorensis
99.3%	Thermothrix azorensis
100.0%	Thermothrix azorensis
99.3%	Thermothrix azorensis
99.3%	Thermothrix azorensis
99.3%	Thermothrix azorensis
99.3%	Thermothrix azorensis
99.3%	Thermothrix azorensis
100.0%	Thermothrix azorensis
99.3%	Thermothrix azorensis
99.3%	Thermothrix azorensis
100.0%	Thermothrix azorensis
100.0%	Thermothrix azorensis
99.3%	Thermothrix azorensis
99.3%	Thermothrix azorensis
99.3%	Thermothrix azorensis
99.3%	Thermothrix azorensis
99.3%	Thermothrix azorensis
100.0%	Thermothrix azorensis
99.3%	Thermothrix azorensis
100.0%	Thermothrix azorensis
99.3%	Thermothrix azorensis
99.3%	Thermothrix azorensis
99.3%	Thermothrix azorensis
100.0%	Klebsiella aerogenes
100.0%	Klebsiella aerogenes
100.0%	Klebsiella aerogenes
100.0%	Bradyrhizobium oligotrophicum
99.3%	Bradyrhizobium oligotrophicum
100.0%	Bradyrhizobium oligotrophicum
100.0%	Bradyrhizobium oligotrophicum
100.0%	Bradyrhizobium oligotrophicum
100.0%	Parvibaculum lavamentivorans
100.0%	Parvibaculum lavamentivorans
100.0%	Parvibaculum lavamentivorans
100.0%	Parvibaculum lavamentivorans
99.3%	Rhizobium selenitireducens
100.0%	Lactobacillus iners
100.0%	Lactobacillus iners
100.0%	Lactobacillus iners
100.0%	Silanimonas lenta
100.0%	Silanimonas lenta
99.3%	Silanimonas lenta
99.3%	Silanimonas lenta
99.3%	Silanimonas lenta
99.3%	Silanimonas lenta
99.3%	Silanimonas lenta
99.3%	Silanimonas lenta
100.0%	Silanimonas lenta
99.3%	Silanimonas lenta
100.0%	Silanimonas lenta
100.0%	Silanimonas lenta
99.3%	Silanimonas lenta
99.3%	Silanimonas lenta
99.3%	Silanimonas lenta
99.3%	Silanimonas lenta
99.3%	Silanimonas lenta
99.3%	Silanimonas lenta
100.0%	Silanimonas lenta
100.0%	Silanimonas lenta
100.0%	Aquabacterium parvum
100.0%	Aquabacterium parvum
100.0%	Aquabacterium parvum
99.3%	Aquabacterium parvum
100.0%	Aquabacterium parvum
99.3%	Aquabacterium parvum
100.0%	Aquabacterium parvum
99.3%	Aquabacterium parvum
100.0%	Thermus scotoductus
100.0%	Thermus scotoductus
100.0%	Thermus scotoductus
99.2%	Devosia marina
99.2%	Devosia marina
99.2%	Pseudomonas jilinensis
99.2%	Pseudomonas jilinensis
99.2%	Pseudomonas jilinensis
99.2%	Pseudomonas jilinensis
99.2%	Pseudomonas jilinensis
99.2%	Pseudomonas jilinensis
99.2%	Pseudomonas jilinensis
99.2%	Pseudomonas jilinensis
99.2%	Pseudomonas jilinensis
99.2%	Pseudomonas jilinensis
100.0%	Streptococcus periodonticum
99.3%	Rhizobium deserti
99.2%	Rhizobium deserti
99.2%	Rhizobium deserti
99.2%	Rhizobium deserti
99.2%	Rhizobium deserti
99.2%	Rhizobium deserti
99.2%	Rhizobium deserti
99.2%	Rhizobium deserti
100.0%	Rhizobium deserti
99.2%	Rhizobium deserti
99.2%	Rhizobium deserti
99.2%	Rhizobium deserti
99.2%	Rhizobium deserti
99.2%	Rhizobium deserti
99.2%	Rhizobium deserti
99.2%	Rhizobium deserti
99.2%	Rhizobium deserti
99.2%	Rhizobium deserti
99.2%	Rhizobium deserti
99.2%	Rhizobium deserti
99.2%	Rhizobium deserti
99.2%	Rhizobium deserti
100.0%	Rhizobium deserti
99.2%	Rhizobium deserti
99.2%	Rhizobium deserti
99.2%	Rhizobium deserti
99.2%	Rhizobium deserti
99.2%	Rhizobium deserti
99.2%	Rhizobium deserti
99.3%	Rhizobium deserti
99.2%	Rhizobium deserti
99.2%	Rhizobium deserti
99.2%	Rhizobium deserti
99.2%	Rhizobium deserti
99.2%	Rhizobium deserti
99.2%	Rhizobium deserti
99.2%	Rhizobium deserti
99.2%	Rhizobium deserti
99.2%	Rhizobium deserti
99.2%	Rhizobium deserti
99.2%	Rhizobium deserti
99.2%	Rhizobium deserti
99.2%	Rhizobium deserti
99.2%	Rhizobium deserti
99.2%	Rhizobium deserti
99.2%	Rhizobium deserti
99.2%	Rhizobium deserti
99.2%	Rhizobium deserti
99.2%	Rhizobium deserti
99.2%	Rhizobium deserti
99.2%	Rhizobium deserti
99.2%	Rhizobium deserti
99.3%	Rhizobium deserti
99.2%	Rhizobium deserti
99.2%	Rhizobium deserti
99.2%	Rhizobium deserti
99.2%	Rhizobium deserti
99.2%	Rhizobium deserti
99.2%	Rhizobium deserti
100.0%	Rhizobium deserti
99.2%	Rhizobium deserti
99.2%	Rhizobium deserti
99.2%	Rhizobium deserti
99.2%	Rhizobium deserti
99.2%	Rhizobium deserti
99.2%	Rhizobium deserti
99.2%	Rhizobium deserti
99.2%	Rhizobium deserti
99.2%	Rhizobium deserti
99.2%	Rhizobium deserti
99.2%	Rhizobium deserti
99.2%	Rhizobium deserti
99.2%	Rhizobium deserti
99.2%	Rhizobium deserti
99.2%	Rhizobium deserti
99.2%	Rhizobium deserti
99.2%	Rhizobium deserti
99.2%	Rhizobium deserti
99.2%	Rhizobium deserti
99.2%	Rhizobium deserti
99.2%	Rhizobium deserti
99.2%	Rhizobium deserti
99.2%	Rhizobium deserti
99.2%	Rhizobium deserti
99.2%	Rhizobium deserti
99.2%	Rhizobium deserti
99.2%	Rhizobium deserti
99.2%	Rhizobium deserti
99.2%	Rhizobium deserti
99.2%	Rhizobium deserti
99.2%	Rhizobium deserti
99.3%	Rhizobium deserti
99.2%	Rhizobium deserti
99.2%	Rhizobium deserti
99.2%	Rhizobium deserti
100.0%	Rhizobium deserti
99.2%	Rhizobium deserti
99.2%	Rhizobium deserti
99.2%	Rhizobium deserti
99.2%	Rhizobium deserti
99.2%	Rhizobium deserti
99.2%	Rhizobium deserti
99.2%	Rhizobium deserti
99.2%	Rhizobium deserti
99.2%	Rhizobium deserti
99.2%	Rhizobium deserti
99.2%	Rhizobium deserti
99.2%	Rhizobium deserti
99.2%	Rhizobium deserti
99.2%	Rhizobium deserti
99.3%	Rhizobium deserti
99.2%	Rhizobium deserti
99.2%	Rhizobium deserti
99.2%	Rhizobium deserti
99.2%	Rhizobium deserti
99.2%	Rhizobium deserti
99.2%	Rhizobium deserti
99.2%	Rhizobium deserti
99.2%	Rhizobium deserti
99.2%	Rhizobium deserti
99.2%	Rhizobium deserti
99.3%	Rhizobium deserti
99.2%	Rhizobium deserti
99.2%	Rhizobium deserti
99.2%	Rhizobium deserti
99.2%	Rhizobium deserti
99.2%	Rhizobium deserti
99.2%	Rhizobium deserti
99.2%	Rhizobium deserti
99.2%	Rhizobium deserti
100.0%	Rhizobium deserti
100.0%	Rhizobium deserti
99.2%	Rhizobium deserti
99.2%	Rhizobium deserti
99.2%	Rhizobium deserti
99.2%	Rhizobium deserti
99.2%	Rhizobium deserti
99.2%	Rhizobium deserti
99.3%	Rhizobium deserti
99.2%	Rhizobium deserti
99.2%	Rhizobium deserti
99.2%	Rhizobium deserti
99.2%	Rhizobium deserti
99.2%	Rhizobium deserti
99.2%	Rhizobium deserti
99.2%	Rhizobium deserti
99.2%	Rhizobium deserti
99.2%	Rhizobium deserti
99.2%	Rhizobium deserti
99.2%	Rhizobium deserti
99.3%	Rhizobium deserti
99.2%	Rhizobium deserti
99.2%	Rhizobium deserti
99.2%	Rhizobium deserti
99.2%	Rhizobium deserti
99.3%	Rhizobium deserti
99.2%	Rhizobium deserti
99.2%	Rhizobium deserti
99.2%	Rhizobium deserti
99.2%	Rhizobium deserti
99.2%	Rhizobium deserti
99.2%	Rhizobium deserti
99.2%	Rhizobium deserti
99.2%	Rhizobium deserti
99.2%	Rhizobium deserti
99.2%	Rhizobium deserti
99.2%	Rhizobium deserti
99.2%	Rhizobium deserti
99.2%	Rhizobium deserti
99.2%	Rhizobium deserti
99.2%	Rhizobium deserti
99.2%	Rhizobium deserti
99.2%	Rhizobium deserti
99.2%	Rhizobium deserti
100.0%	Rhizobium deserti
99.2%	Rhizobium deserti
100.0%	Rhizobium deserti
99.2%	Rhizobium deserti
99.2%	Rhizobium deserti
99.2%	Rhizobium deserti
99.2%	Rhizobium deserti
99.2%	Rhizobium deserti
99.2%	Rhizobium deserti
99.2%	Rhizobium deserti
99.2%	Rhizobium deserti
99.2%	Rhizobium deserti
99.2%	Rhizobium deserti
99.2%	Rhizobium deserti
99.2%	Rhizobium deserti
99.2%	Rhizobium deserti
99.2%	Rhizobium deserti
99.2%	Rhizobium deserti
99.2%	Rhizobium deserti
100.0%	Rhizobium deserti
99.2%	Rhizobium deserti
99.2%	Rhizobium deserti
99.2%	Rhizobium deserti
99.2%	Rhizobium deserti
99.2%	Rhizobium deserti
99.2%	Rhizobium deserti
99.2%	Rhizobium deserti
99.2%	Rhizobium deserti
99.2%	Rhizobium deserti
99.2%	Rhizobium deserti
99.2%	Rhizobium deserti
99.2%	Rhizobium deserti
99.2%	Rhizobium deserti
99.2%	Rhizobium deserti
99.3%	Rhizobium deserti
99.2%	Rhizobium deserti
99.2%	Rhizobium deserti
99.2%	Rhizobium deserti
99.2%	Rhizobium deserti
99.2%	Rhizobium deserti
99.2%	Rhizobium deserti
99.2%	Rhizobium deserti
99.2%	Rhizobium deserti
99.2%	Rhizobium deserti
99.2%	Rhizobium deserti
99.2%	Rhizobium deserti
99.2%	Rhizobium deserti
99.2%	Rhizobium deserti
99.2%	Rhizobium deserti
99.2%	Rhizobium deserti
99.2%	Rhizobium deserti
99.2%	Rhizobium deserti
99.2%	Rhizobium deserti
99.2%	Rhizobium deserti
99.2%	Rhizobium deserti
99.2%	Rhizobium deserti
99.2%	Rhizobium deserti
99.2%	Rhizobium deserti
99.2%	Rhizobium deserti
99.2%	Rhizobium deserti
99.2%	Rhizobium deserti
99.2%	Rhizobium deserti
99.2%	Rhizobium deserti
99.2%	Rhizobium deserti
99.2%	Rhizobium deserti
99.3%	Rhizobium deserti
99.2%	Rhizobium deserti
99.2%	Rhizobium deserti
99.2%	Rhizobium deserti
99.2%	Rhizobium deserti
99.2%	Sphingosinithalassobacter portus
99.2%	Bacillus lacus
99.2%	Bacillus lacus
99.2%	Bacillus lacus
99.2%	Bacillus lacus
99.2%	Bacillus lacus
99.2%	Bacillus lacus
99.2%	Bacillus lacus
99.2%	Bacillus lacus
99.2%	Bacillus lacus
99.2%	Bacillus lacus
99.2%	Bacillus lacus
99.2%	Bacillus lacus
99.2%	Bacillus lacus
100.0%	Bacillus lacus
100.0%	Bacillus lacus
99.2%	Bacillus marinisedimentorum
99.2%	Bacillus marinisedimentorum
99.2%	Bacillus marinisedimentorum
99.2%	Bacillus marinisedimentorum
100.0%	Bacillus marinisedimentorum
99.2%	Bacillus marinisedimentorum
99.2%	Bacillus marinisedimentorum
99.2%	Bacillus marinisedimentorum
100.0%	Bacillus marinisedimentorum
99.2%	Bacillus marinisedimentorum
99.2%	Bacillus marinisedimentorum
99.2%	Bacillus marinisedimentorum
99.2%	Bacillus marinisedimentorum
99.2%	Bacillus marinisedimentorum
99.2%	Bacillus marinisedimentorum
99.2%	Bacillus marinisedimentorum
99.2%	Bacillus marinisedimentorum
99.2%	Bacillus marinisedimentorum
99.2%	Bacillus marinisedimentorum
99.2%	Sphingomonas jeddahensis
99.2%	Silanimonas algicola
99.2%	Silanimonas algicola
99.2%	Caulobacter hibisci
99.2%	Caulobacter hibisci
99.2%	Caulobacter hibisci
99.2%	Caulobacter hibisci
100.0%	Caulobacter hibisci
99.2%	Caulobacter hibisci
99.2%	Caulobacter hibisci
99.2%	Caulobacter hibisci
99.2%	Caulobacter hibisci
99.2%	Caulobacter hibisci
99.2%	Caulobacter hibisci
99.2%	Caulobacter hibisci
99.2%	Caulobacter hibisci
99.2%	Caulobacter hibisci
99.2%	Caulobacter hibisci
99.2%	Caulobacter hibisci
99.2%	Caulobacter hibisci
99.2%	Caulobacter hibisci
99.2%	Caulobacter hibisci
99.2%	Caulobacter hibisci
99.2%	Caulobacter hibisci
99.3%	Caulobacter hibisci
99.2%	Caulobacter hibisci
99.2%	Caulobacter hibisci
99.2%	Caulobacter hibisci
99.2%	Caulobacter hibisci
99.3%	Caulobacter hibisci
99.2%	Caulobacter hibisci
99.3%	Caulobacter hibisci
99.2%	Caulobacter hibisci
99.2%	Caulobacter hibisci
99.2%	Caulobacter hibisci
99.2%	Caulobacter hibisci
99.2%	Caulobacter hibisci
99.2%	Caulobacter hibisci
99.2%	Caulobacter hibisci
99.2%	Caulobacter hibisci
99.2%	Caulobacter hibisci
99.2%	Caulobacter hibisci
99.3%	Caulobacter hibisci
99.2%	Caulobacter hibisci
99.2%	Caulobacter hibisci
99.2%	Caulobacter hibisci
99.2%	Noviherbaspirillum agri
99.2%	Sphingomonas aquatica
99.2%	Sphingomonas aquatica
99.2%	Sphingomonas aquatica
99.2%	Sphingomonas aquatica
99.3%	Sphingomonas aquatica
99.2%	Sphingomonas aquatica
99.2%	Sphingomonas aquatica
100.0%	Sphingomonas aquatica
99.2%	Sphingomonas aquatica
99.2%	Sphingomonas aquatica
99.2%	Sphingomonas aquatica
99.2%	Sphingomonas aquatica
99.2%	Sphingomonas aquatica
100.0%	Sphingomonas aquatica
100.0%	Sphingomonas aquatica
99.2%	Sphingomonas aquatica
99.2%	Sphingomonas aquatica
99.3%	Sphingomonas aquatica
99.2%	Sphingomonas aquatica
99.2%	Sphingomonas aquatica
99.2%	Sphingomonas aquatica
99.2%	Sphingomonas aquatica
99.2%	Sphingomonas aquatica
99.2%	Sphingomonas aquatica
99.2%	Sphingomonas aquatica
99.2%	Sphingomonas aquatica
99.2%	Sphingomonas aquatica
99.2%	Sphingomonas aquatica
99.2%	Sphingomonas aquatica
99.2%	Sphingomonas aquatica
99.2%	Sphingomonas aquatica
99.2%	Sphingomonas aquatica
99.2%	Sphingomonas aquatica
99.2%	Sphingomonas aquatica
99.2%	Sphingomonas aquatica
99.2%	Sphingomonas aquatica
99.2%	Sphingomonas aquatica
99.2%	Sphingomonas aquatica
99.2%	Sphingomonas aquatica
99.2%	Bacillus oryzisoli
99.2%	Bacillus oryzisoli
99.2%	Bacillus oryzisoli
100.0%	Bacillus oryzisoli
99.2%	Bacillus oryzisoli
99.2%	Bacillus oryzisoli
99.2%	Bacillus oryzisoli
99.2%	Bacillus oryzisoli
99.2%	Bacillus oryzisoli
99.2%	Nitrospira lenta
99.2%	Nocardioides massiliensis
99.2%	Escherichia marmotae
99.2%	Flavobacterium qiangtangense
99.2%	Zhizhongheella caldifontis
99.2%	Streptococcus saliviloxodontae
99.2%	Thermoflexus hugenholtzii
99.2%	Clostridium puniceum
99.2%	Clostridium puniceum
99.2%	Clostridium puniceum
99.2%	Clostridium puniceum
99.2%	Clostridium puniceum
99.3%	Clostridium puniceum
99.2%	Clostridium puniceum
99.2%	Clostridium puniceum
99.2%	Streptococcus thermophilus
99.2%	Streptococcus thermophilus
99.2%	Streptococcus thermophilus
99.2%	Streptococcus thermophilus
99.2%	Streptococcus thermophilus
99.2%	Streptococcus thermophilus
100.0%	Streptococcus thermophilus
99.2%	Streptococcus thermophilus
99.2%	Streptococcus thermophilus
99.2%	Rehaibacterium terrae
99.2%	Rehaibacterium terrae
99.2%	Rehaibacterium terrae
99.2%	Rehaibacterium terrae
99.2%	Rehaibacterium terrae
99.2%	Rehaibacterium terrae
99.2%	Rehaibacterium terrae
99.2%	Rehaibacterium terrae
99.2%	Rehaibacterium terrae
99.2%	Rehaibacterium terrae
99.2%	Rehaibacterium terrae
99.2%	Rehaibacterium terrae
99.2%	Rehaibacterium terrae
99.2%	Rehaibacterium terrae
99.2%	Rehaibacterium terrae
99.2%	Rehaibacterium terrae
99.2%	Rehaibacterium terrae
99.2%	Rehaibacterium terrae
99.2%	Rehaibacterium terrae
99.2%	Rehaibacterium terrae
99.2%	Rehaibacterium terrae
99.2%	Rehaibacterium terrae
99.2%	Rehaibacterium terrae
99.2%	Rehaibacterium terrae
99.2%	Rehaibacterium terrae
99.2%	Rehaibacterium terrae
100.0%	Rehaibacterium terrae
99.2%	Rehaibacterium terrae
99.2%	Rehaibacterium terrae
99.2%	Rehaibacterium terrae
99.2%	Rehaibacterium terrae
99.2%	Rehaibacterium terrae
99.2%	Rehaibacterium terrae
99.2%	Rehaibacterium terrae
99.2%	Rehaibacterium terrae
99.2%	Rehaibacterium terrae
99.2%	Rehaibacterium terrae
99.2%	Rehaibacterium terrae
99.2%	Rehaibacterium terrae
99.2%	Rehaibacterium terrae
99.2%	Rehaibacterium terrae
99.2%	Rehaibacterium terrae
99.2%	Rehaibacterium terrae
99.2%	Rehaibacterium terrae
99.2%	Rehaibacterium terrae
99.3%	Rehaibacterium terrae
99.2%	Rehaibacterium terrae
99.2%	Rehaibacterium terrae
99.2%	Rehaibacterium terrae
99.2%	Rehaibacterium terrae
99.2%	Rehaibacterium terrae
99.2%	Rehaibacterium terrae
100.0%	Rehaibacterium terrae
99.2%	Rehaibacterium terrae
99.2%	Rehaibacterium terrae
99.2%	Rehaibacterium terrae
99.2%	Rehaibacterium terrae
99.2%	Rehaibacterium terrae
99.2%	Rehaibacterium terrae
99.2%	Rehaibacterium terrae
99.2%	Rehaibacterium terrae
99.2%	Rehaibacterium terrae
99.2%	Rehaibacterium terrae
99.2%	Rehaibacterium terrae
99.2%	Rehaibacterium terrae
99.2%	Rehaibacterium terrae
99.2%	Rehaibacterium terrae
99.2%	Rehaibacterium terrae
99.2%	Rehaibacterium terrae
99.2%	Rehaibacterium terrae
99.2%	Rehaibacterium terrae
99.2%	Rehaibacterium terrae
99.2%	Rehaibacterium terrae
99.2%	Rehaibacterium terrae
99.3%	Rehaibacterium terrae
99.2%	Rehaibacterium terrae
99.2%	Rehaibacterium terrae
99.2%	Rehaibacterium terrae
99.2%	Rehaibacterium terrae
99.2%	Rehaibacterium terrae
99.2%	Rehaibacterium terrae
99.2%	Rehaibacterium terrae
99.2%	Rehaibacterium terrae
99.2%	Rehaibacterium terrae
99.2%	Rehaibacterium terrae
99.2%	Rehaibacterium terrae
99.2%	Rehaibacterium terrae
99.2%	Rehaibacterium terrae
99.2%	Rehaibacterium terrae
100.0%	Rehaibacterium terrae
99.2%	Rehaibacterium terrae
99.2%	Rehaibacterium terrae
99.2%	Rehaibacterium terrae
99.2%	Rehaibacterium terrae
99.2%	Rehaibacterium terrae
99.2%	Rehaibacterium terrae
99.2%	Rehaibacterium terrae
99.2%	Rehaibacterium terrae
99.2%	Rehaibacterium terrae
99.2%	Rehaibacterium terrae
99.2%	Rehaibacterium terrae
99.2%	Rehaibacterium terrae
99.2%	Rehaibacterium terrae
99.2%	Rehaibacterium terrae
99.2%	Rehaibacterium terrae
99.2%	Rehaibacterium terrae
99.2%	Rehaibacterium terrae
99.2%	Rehaibacterium terrae
99.2%	Rehaibacterium terrae
99.2%	Rehaibacterium terrae
99.2%	Rehaibacterium terrae
99.2%	Rehaibacterium terrae
99.2%	Rehaibacterium terrae
99.2%	Rehaibacterium terrae
99.2%	Rehaibacterium terrae
99.2%	Rehaibacterium terrae
99.2%	Rehaibacterium terrae
99.2%	Rehaibacterium terrae
99.2%	Rehaibacterium terrae
99.2%	Rehaibacterium terrae
99.2%	Rehaibacterium terrae
99.2%	Rehaibacterium terrae
99.2%	Rehaibacterium terrae
99.2%	Rehaibacterium terrae
99.2%	Rehaibacterium terrae
99.2%	Rehaibacterium terrae
99.2%	Rehaibacterium terrae
99.2%	Rhizobium skierniewicense
99.2%	Rhizobium skierniewicense
99.2%	Rhizobium skierniewicense
99.2%	Rhizobium skierniewicense
99.2%	Rhizobium skierniewicense
99.2%	Rhizobium skierniewicense
99.2%	Rhizobium skierniewicense
99.2%	Rhizobium skierniewicense
99.2%	Rhizobium skierniewicense
99.2%	Rhizobium skierniewicense
99.2%	Rhizobium skierniewicense
99.3%	Rhizobium skierniewicense
99.2%	Rhizobium skierniewicense
99.3%	Rhizobium skierniewicense
99.2%	Rhizobium skierniewicense
99.2%	Rhizobium skierniewicense
99.2%	Rhizobium skierniewicense
99.2%	Rhizobium skierniewicense
100.0%	Rhizobium skierniewicense
99.2%	Rhizobium skierniewicense
99.2%	Rhizobium skierniewicense
99.2%	Rhizobium skierniewicense
99.2%	Rhizobium skierniewicense
99.2%	Rhizobium skierniewicense
99.2%	Rhizobium skierniewicense
99.2%	Rhizobium skierniewicense
100.0%	Rhizobium skierniewicense
99.2%	Rhizobium skierniewicense
99.2%	Rhizobium skierniewicense
99.2%	Rhizobium skierniewicense
99.2%	Rhizobium skierniewicense
99.2%	Rhizobium skierniewicense
99.2%	Rhizobium skierniewicense
99.2%	Rhizobium skierniewicense
99.2%	Rhizobium skierniewicense
99.2%	Rhizobium skierniewicense
99.2%	Rhizobium skierniewicense
99.2%	Rhizobium skierniewicense
99.2%	Rhizobium skierniewicense
100.0%	Rhizobium skierniewicense
99.2%	Rhizobium skierniewicense
99.2%	Rhizobium skierniewicense
99.2%	Exiguobacterium himgiriensis
99.2%	Exiguobacterium himgiriensis
100.0%	Exiguobacterium himgiriensis
99.2%	Exiguobacterium himgiriensis
99.2%	Exiguobacterium himgiriensis
99.2%	Hydrogenobacter hydrogenophilus
99.2%	Hydrogenobacter hydrogenophilus
99.2%	Alishewanella jeotgali
99.2%	Alishewanella jeotgali
99.2%	Alishewanella jeotgali
99.2%	Alishewanella jeotgali
100.0%	Alishewanella jeotgali
100.0%	Alishewanella jeotgali
99.2%	Alishewanella jeotgali
100.0%	Alishewanella jeotgali
99.2%	Alishewanella jeotgali
99.2%	Alishewanella jeotgali
100.0%	Alishewanella jeotgali
99.2%	Alishewanella jeotgali
99.2%	Alishewanella jeotgali
99.2%	Alishewanella jeotgali
99.2%	Alishewanella jeotgali
100.0%	Alishewanella jeotgali
99.2%	Alishewanella jeotgali
99.2%	Alishewanella jeotgali
99.2%	Algoriphagus aquaeductus
99.2%	Geobacillus stearothermophilus
99.2%	Geobacillus stearothermophilus
99.2%	Geobacillus stearothermophilus
100.0%	Geobacillus stearothermophilus
99.2%	Geobacillus stearothermophilus
99.2%	Geobacillus stearothermophilus
99.2%	Geobacillus stearothermophilus
99.2%	Geobacillus stearothermophilus
99.2%	Geobacillus stearothermophilus
99.2%	Geobacillus stearothermophilus
99.2%	Geobacillus stearothermophilus
99.2%	Caldimonas hydrothermale
99.2%	Caldimonas hydrothermale
99.2%	Caldimonas hydrothermale
99.2%	Caldimonas hydrothermale
99.2%	Caldimonas hydrothermale
99.2%	Caldimonas hydrothermale
99.2%	Caldimonas hydrothermale
99.2%	Caldimonas hydrothermale
99.2%	Caldimonas hydrothermale
99.2%	Caldimonas hydrothermale
99.2%	Caldimonas hydrothermale
99.2%	Caldimonas hydrothermale
99.2%	Caldimonas hydrothermale
99.2%	Caldimonas hydrothermale
100.0%	Caldimonas hydrothermale
99.2%	Caldimonas hydrothermale
99.2%	Caldimonas hydrothermale
99.2%	Caldimonas hydrothermale
99.2%	Caldimonas hydrothermale
99.2%	Caldimonas hydrothermale
99.2%	Caldimonas hydrothermale
99.2%	Caldimonas hydrothermale
99.2%	Caldimonas hydrothermale
99.2%	Caldimonas hydrothermale
100.0%	Caldimonas hydrothermale
99.2%	Caldimonas hydrothermale
99.2%	Caldimonas hydrothermale
99.2%	Caldimonas hydrothermale
99.2%	Caldimonas hydrothermale
99.2%	Caldimonas hydrothermale
99.2%	Caldimonas hydrothermale
99.2%	Caldimonas hydrothermale
99.2%	Caldimonas hydrothermale
100.0%	Caldimonas hydrothermale
99.2%	Caldimonas hydrothermale
99.2%	Caldimonas hydrothermale
99.2%	Caldimonas hydrothermale
99.2%	Caldimonas hydrothermale
99.2%	Caldimonas hydrothermale
99.2%	Caldimonas hydrothermale
99.2%	Caldimonas hydrothermale
99.2%	Caldimonas hydrothermale
99.2%	Caldimonas hydrothermale
99.2%	Caldimonas hydrothermale
99.2%	Caldimonas hydrothermale
99.2%	Caldimonas hydrothermale
99.2%	Caldimonas hydrothermale
99.2%	Caldimonas hydrothermale
99.2%	Caldimonas hydrothermale
99.2%	Caldimonas hydrothermale
99.2%	Caldimonas hydrothermale
99.2%	Caldimonas hydrothermale
99.2%	Caldimonas hydrothermale
99.2%	Caldimonas hydrothermale
99.2%	Caldimonas hydrothermale
99.2%	Caldimonas hydrothermale
99.2%	Caldimonas hydrothermale
99.2%	Caldimonas hydrothermale
99.2%	Caldimonas hydrothermale
99.2%	Caldimonas hydrothermale
99.2%	Caldimonas hydrothermale
99.2%	Caldimonas hydrothermale
99.2%	Caldimonas hydrothermale
99.2%	Caldimonas hydrothermale
99.2%	Caldimonas hydrothermale
99.2%	Caldimonas hydrothermale
99.2%	Caldimonas hydrothermale
99.2%	Caldimonas hydrothermale
99.2%	Caldimonas hydrothermale
99.2%	Caldimonas hydrothermale
99.2%	Caldimonas hydrothermale
99.2%	Caldimonas hydrothermale
99.2%	Caldimonas hydrothermale
99.2%	Caldimonas hydrothermale
99.2%	Caldimonas hydrothermale
99.2%	Caldimonas hydrothermale
99.2%	Caldimonas hydrothermale
99.2%	Caldimonas hydrothermale
99.2%	Caldimonas hydrothermale
99.2%	Caldimonas hydrothermale
99.2%	Caldimonas hydrothermale
99.2%	Caldimonas hydrothermale
99.2%	Caldimonas hydrothermale
99.2%	Caldimonas hydrothermale
100.0%	Caldimonas hydrothermale
99.2%	Caldimonas hydrothermale
99.2%	Caldimonas hydrothermale
99.2%	Caldimonas hydrothermale
99.2%	Caldimonas hydrothermale
99.2%	Hydrogenophilus thermoluteolus
99.2%	Hydrogenophilus thermoluteolus
99.2%	Hydrogenophilus thermoluteolus
99.2%	Hydrogenophilus thermoluteolus
99.2%	Hydrogenophilus thermoluteolus
99.2%	Hydrogenophilus thermoluteolus
99.2%	Hydrogenophilus thermoluteolus
99.2%	Hydrogenophilus thermoluteolus
99.2%	Hydrogenophilus thermoluteolus
99.2%	Hydrogenophilus thermoluteolus
100.0%	Hydrogenophilus thermoluteolus
99.2%	Hydrogenophilus thermoluteolus
99.2%	Hydrogenophilus thermoluteolus
99.2%	Hydrogenophilus thermoluteolus
100.0%	Hydrogenophilus thermoluteolus
99.2%	Hydrogenophilus thermoluteolus
99.2%	Hydrogenophilus thermoluteolus
99.2%	Hydrogenophilus thermoluteolus
99.2%	Hydrogenophilus thermoluteolus
99.2%	Hydrogenophilus thermoluteolus
99.2%	Hydrogenophilus thermoluteolus
100.0%	Thermoanaerobaculum aquaticum
99.2%	Angustibacter aerolatus
100.0%	Paenibacillus frigoriresistens
99.2%	Martelella endophytica
99.2%	Delftia litopenaei
99.2%	Actinomyces oris
99.2%	Actinomyces oris
99.2%	Thermothrix azorensis
99.2%	Thermothrix azorensis
99.2%	Thermothrix azorensis
99.2%	Thermothrix azorensis
99.2%	Thermothrix azorensis
99.2%	Thermothrix azorensis
99.2%	Thermothrix azorensis
99.2%	Thermothrix azorensis
99.2%	Thermothrix azorensis
100.0%	Thermothrix azorensis
99.2%	Thermothrix azorensis
99.2%	Thermothrix azorensis
99.2%	Thermothrix azorensis
99.2%	Thermothrix azorensis
99.2%	Thermothrix azorensis
99.3%	Thermothrix azorensis
99.2%	Thermothrix azorensis
99.2%	Thermothrix azorensis
99.2%	Thermothrix azorensis
99.2%	Thermothrix azorensis
99.2%	Thermothrix azorensis
99.2%	Thermothrix azorensis
99.2%	Thermothrix azorensis
99.2%	Thermothrix azorensis
99.2%	Thermothrix azorensis
100.0%	Thermothrix azorensis
99.2%	Thermothrix azorensis
99.3%	Thermothrix azorensis
99.2%	Thermothrix azorensis
99.2%	Thermothrix azorensis
99.3%	Thermothrix azorensis
99.2%	Thermothrix azorensis
99.2%	Thermothrix azorensis
99.2%	Thermothrix azorensis
99.2%	Thermothrix azorensis
99.2%	Thermothrix azorensis
99.2%	Thermothrix azorensis
99.2%	Thermothrix azorensis
99.2%	Thermothrix azorensis
99.2%	Thermothrix azorensis
99.2%	Thermothrix azorensis
99.3%	Thermothrix azorensis
99.2%	Thermothrix azorensis
99.2%	Thermothrix azorensis
99.2%	Thermothrix azorensis
99.2%	Thermothrix azorensis
99.2%	Thermothrix azorensis
99.2%	Thermothrix azorensis
99.2%	Thermothrix azorensis
99.2%	Thermothrix azorensis
99.2%	Thermothrix azorensis
99.2%	Thermothrix azorensis
99.2%	Thermothrix azorensis
99.2%	Thermothrix azorensis
99.2%	Thermothrix azorensis
99.2%	Thermothrix azorensis
99.2%	Thermothrix azorensis
99.2%	Thermothrix azorensis
99.2%	Thermothrix azorensis
99.2%	Thermothrix azorensis
99.2%	Thermothrix azorensis
99.2%	Thermothrix azorensis
99.2%	Thermothrix azorensis
99.2%	Thermothrix azorensis
99.2%	Thermothrix azorensis
99.3%	Thermothrix azorensis
99.2%	Thermothrix azorensis
99.2%	Thermothrix azorensis
99.2%	Thermothrix azorensis
99.2%	Thermothrix azorensis
99.2%	Thermothrix azorensis
99.2%	Thermothrix azorensis
99.2%	Thermothrix azorensis
99.2%	Thermothrix azorensis
100.0%	Thermothrix azorensis
99.2%	Thermothrix azorensis
99.2%	Thermothrix azorensis
99.2%	Thermothrix azorensis
99.2%	Thermothrix azorensis
99.2%	Thermothrix azorensis
99.2%	Thermothrix azorensis
100.0%	Thermothrix azorensis
99.2%	Thermothrix azorensis
99.2%	Thermothrix azorensis
99.2%	Thermothrix azorensis
99.2%	Thermothrix azorensis
100.0%	Thermothrix azorensis
99.2%	Thermothrix azorensis
99.2%	Thermothrix azorensis
99.2%	Thermothrix azorensis
99.2%	Thermothrix azorensis
99.2%	Thermothrix azorensis
99.2%	Thermothrix azorensis
99.2%	Thermothrix azorensis
99.2%	Thermothrix azorensis
99.2%	Thermothrix azorensis
99.2%	Thermothrix azorensis
99.2%	Thermothrix azorensis
99.3%	Thermothrix azorensis
99.2%	Thermothrix azorensis
99.2%	Thermothrix azorensis
99.2%	Thermothrix azorensis
99.2%	Thermothrix azorensis
99.2%	Thermothrix azorensis
99.2%	Thermothrix azorensis
99.3%	Thermothrix azorensis
99.2%	Thermothrix azorensis
99.2%	Thermothrix azorensis
99.2%	Thermothrix azorensis
99.2%	Thermothrix azorensis
99.2%	Thermothrix azorensis
99.2%	Thermothrix azorensis
99.2%	Thermothrix azorensis
99.2%	Thermothrix azorensis
99.2%	Thermothrix azorensis
99.2%	Thermothrix azorensis
99.2%	Thermothrix azorensis
99.2%	Thermothrix azorensis
99.2%	Thermothrix azorensis
99.2%	Thermothrix azorensis
99.2%	Thermothrix azorensis
99.2%	Thermothrix azorensis
99.2%	Thermothrix azorensis
99.2%	Thermothrix azorensis
99.2%	Thermothrix azorensis
99.2%	Thermothrix azorensis
99.2%	Thermothrix azorensis
99.2%	Thermothrix azorensis
100.0%	Thermothrix azorensis
99.2%	Thermothrix azorensis
99.2%	Thermothrix azorensis
99.2%	Thermothrix azorensis
99.2%	Thermothrix azorensis
99.2%	Thermothrix azorensis
99.2%	Thermothrix azorensis
99.2%	Thermothrix azorensis
99.2%	Thermothrix azorensis
99.2%	Thermothrix azorensis
99.2%	Thermothrix azorensis
99.2%	Thermothrix azorensis
99.2%	Thermothrix azorensis
99.2%	Thermothrix azorensis
99.2%	Thermothrix azorensis
99.2%	Thermothrix azorensis
99.2%	Thermothrix azorensis
99.2%	Thermothrix azorensis
99.2%	Thermothrix azorensis
99.2%	Thermothrix azorensis
99.2%	Thermothrix azorensis
99.2%	Thermothrix azorensis
99.2%	Thermothrix azorensis
99.2%	Thermothrix azorensis
99.2%	Thermothrix azorensis
99.2%	Thermothrix azorensis
99.3%	Thermothrix azorensis
99.2%	Thermothrix azorensis
99.2%	Thermothrix azorensis
99.2%	Thermothrix azorensis
99.2%	Thermothrix azorensis
99.2%	Thermothrix azorensis
99.2%	Thermothrix azorensis
99.2%	Thermothrix azorensis
99.2%	Thermothrix azorensis
99.2%	Thermothrix azorensis
99.2%	Thermothrix azorensis
99.2%	Thermothrix azorensis
99.2%	Thermothrix azorensis
99.2%	Thermothrix azorensis
99.2%	Thermothrix azorensis
99.2%	Thermothrix azorensis
99.2%	Thermothrix azorensis
100.0%	Thermothrix azorensis
99.2%	Thermothrix azorensis
99.2%	Thermothrix azorensis
99.2%	Thermothrix azorensis
99.2%	Thermothrix azorensis
99.2%	Thermothrix azorensis
99.2%	Thermothrix azorensis
99.2%	Thermothrix azorensis
99.2%	Thermothrix azorensis
99.2%	Thermothrix azorensis
100.0%	Thermothrix azorensis
99.2%	Thermothrix azorensis
99.3%	Thermothrix azorensis
99.2%	Thermothrix azorensis
99.2%	Thermothrix azorensis
99.2%	Thermothrix azorensis
99.2%	Thermothrix azorensis
100.0%	Thermothrix azorensis
99.2%	Thermothrix azorensis
99.2%	Thermothrix azorensis
99.2%	Thermothrix azorensis
99.2%	Thermothrix azorensis
99.2%	Thermothrix azorensis
99.2%	Thermothrix azorensis
99.2%	Thermothrix azorensis
99.2%	Thermothrix azorensis
99.2%	Thermothrix azorensis
99.2%	Thermothrix azorensis
99.2%	Thermothrix azorensis
99.2%	Thermothrix azorensis
99.2%	Thermothrix azorensis
99.2%	Thermothrix azorensis
99.2%	Thermothrix azorensis
99.2%	Thermothrix azorensis
99.2%	Thermothrix azorensis
100.0%	Thermothrix azorensis
99.2%	Thermothrix azorensis
99.2%	Thermothrix azorensis
99.2%	Thermothrix azorensis
99.2%	Thermothrix azorensis
99.2%	Thermothrix azorensis
99.2%	Thermothrix azorensis
99.2%	Thermothrix azorensis
99.2%	Thermothrix azorensis
99.2%	Thermothrix azorensis
99.2%	Thermothrix azorensis
99.2%	Thermothrix azorensis
99.2%	Thermothrix azorensis
99.2%	Thermothrix azorensis
99.2%	Thermothrix azorensis
99.2%	Thermothrix azorensis
99.2%	Thermothrix azorensis
99.2%	Thermothrix azorensis
99.2%	Thermothrix azorensis
99.2%	Thermothrix azorensis
99.2%	Thermothrix azorensis
99.2%	Thermothrix azorensis
99.2%	Thermothrix azorensis
99.2%	Thermothrix azorensis
99.2%	Thermothrix azorensis
99.2%	Thermothrix azorensis
99.2%	Thermothrix azorensis
99.2%	Thermothrix azorensis
99.2%	Thermothrix azorensis
99.2%	Thermothrix azorensis
99.2%	Thermothrix azorensis
99.2%	Thermothrix azorensis
99.2%	Thermothrix azorensis
99.2%	Thermothrix azorensis
99.2%	Thermothrix azorensis
99.3%	Thermothrix azorensis
99.2%	Thermothrix azorensis
99.2%	Thermothrix azorensis
99.3%	Thermothrix azorensis
99.2%	Thermothrix azorensis
99.3%	Thermothrix azorensis
99.2%	Thermothrix azorensis
99.2%	Thermothrix azorensis
99.2%	Thermothrix azorensis
99.2%	Thermothrix azorensis
99.2%	Thermothrix azorensis
99.3%	Thermothrix azorensis
99.2%	Thermothrix azorensis
99.2%	Thermothrix azorensis
99.2%	Thermothrix azorensis
99.2%	Thermothrix azorensis
99.2%	Thermothrix azorensis
99.2%	Thermothrix azorensis
99.2%	Thermothrix azorensis
99.2%	Thermothrix azorensis
100.0%	Thermothrix azorensis
99.2%	Thermothrix azorensis
100.0%	Thermothrix azorensis
99.2%	Thermothrix azorensis
99.2%	Thermothrix azorensis
99.2%	Thermothrix azorensis
99.2%	Thermothrix azorensis
99.2%	Thermothrix azorensis
99.2%	Thermothrix azorensis
99.2%	Thermothrix azorensis
99.2%	Thermothrix azorensis
99.2%	Thermothrix azorensis
99.2%	Thermothrix azorensis
99.2%	Thermothrix azorensis
99.2%	Thermothrix azorensis
99.2%	Thermothrix azorensis
100.0%	Thermothrix azorensis
99.2%	Thermothrix azorensis
99.2%	Thermothrix azorensis
99.2%	Thermothrix azorensis
99.2%	Thermothrix azorensis
99.2%	Thermothrix azorensis
99.2%	Thermothrix azorensis
99.2%	Thermothrix azorensis
99.2%	Thermothrix azorensis
100.0%	Thermothrix azorensis
99.2%	Thermothrix azorensis
99.2%	Thermothrix azorensis
99.2%	Thermothrix azorensis
99.2%	Thermothrix azorensis
99.2%	Thermothrix azorensis
99.2%	Klebsiella aerogenes
99.2%	Klebsiella aerogenes
99.2%	Klebsiella aerogenes
99.2%	Bradyrhizobium oligotrophicum
99.2%	Bradyrhizobium oligotrophicum
99.2%	Bradyrhizobium oligotrophicum
99.2%	Bradyrhizobium oligotrophicum
99.2%	Bradyrhizobium oligotrophicum
99.2%	Bradyrhizobium oligotrophicum
99.2%	Bradyrhizobium oligotrophicum
99.2%	Bradyrhizobium oligotrophicum
100.0%	Bradyrhizobium oligotrophicum
99.3%	Bradyrhizobium oligotrophicum
99.2%	Bradyrhizobium oligotrophicum
99.2%	Parvibaculum lavamentivorans
99.2%	Rhizobium selenitireducens
99.2%	Lactobacillus iners
99.4%	Anoxybacillus flavithermus
99.2%	Silanimonas lenta
99.2%	Silanimonas lenta
99.2%	Silanimonas lenta
99.2%	Silanimonas lenta
99.2%	Silanimonas lenta
99.2%	Silanimonas lenta
99.2%	Silanimonas lenta
99.2%	Silanimonas lenta
100.0%	Silanimonas lenta
99.2%	Silanimonas lenta
99.2%	Silanimonas lenta
99.2%	Silanimonas lenta
99.2%	Silanimonas lenta
99.2%	Silanimonas lenta
99.2%	Silanimonas lenta
99.2%	Silanimonas lenta
99.2%	Silanimonas lenta
99.3%	Silanimonas lenta
99.2%	Silanimonas lenta
99.2%	Silanimonas lenta
99.2%	Silanimonas lenta
99.2%	Silanimonas lenta
99.2%	Silanimonas lenta
99.2%	Silanimonas lenta
99.2%	Silanimonas lenta
99.2%	Silanimonas lenta
99.2%	Silanimonas lenta
99.2%	Silanimonas lenta
99.2%	Silanimonas lenta
99.2%	Silanimonas lenta
99.2%	Silanimonas lenta
99.2%	Silanimonas lenta
99.2%	Silanimonas lenta
99.2%	Silanimonas lenta
99.2%	Silanimonas lenta
99.2%	Silanimonas lenta
99.2%	Silanimonas lenta
99.2%	Silanimonas lenta
99.2%	Silanimonas lenta
99.2%	Silanimonas lenta
99.2%	Silanimonas lenta
99.2%	Silanimonas lenta
99.2%	Silanimonas lenta
99.2%	Silanimonas lenta
99.2%	Silanimonas lenta
99.2%	Silanimonas lenta
99.2%	Silanimonas lenta
99.2%	Silanimonas lenta
99.2%	Silanimonas lenta
99.2%	Silanimonas lenta
99.2%	Silanimonas lenta
99.2%	Silanimonas lenta
99.2%	Silanimonas lenta
99.2%	Silanimonas lenta
99.2%	Silanimonas lenta
99.2%	Silanimonas lenta
99.2%	Silanimonas lenta
99.2%	Silanimonas lenta
99.2%	Silanimonas lenta
99.2%	Silanimonas lenta
99.2%	Silanimonas lenta
99.2%	Silanimonas lenta
99.2%	Silanimonas lenta
99.2%	Silanimonas lenta
99.2%	Silanimonas lenta
99.2%	Silanimonas lenta
99.2%	Silanimonas lenta
99.2%	Silanimonas lenta
99.2%	Silanimonas lenta
99.2%	Silanimonas lenta
99.2%	Silanimonas lenta
99.2%	Silanimonas lenta
99.2%	Silanimonas lenta
99.2%	Silanimonas lenta
99.2%	Silanimonas lenta
99.2%	Silanimonas lenta
99.2%	Silanimonas lenta
99.2%	Silanimonas lenta
100.0%	Silanimonas lenta
99.2%	Silanimonas lenta
99.2%	Silanimonas lenta
99.2%	Silanimonas lenta
99.2%	Silanimonas lenta
99.2%	Silanimonas lenta
99.2%	Silanimonas lenta
100.0%	Silanimonas lenta
99.2%	Silanimonas lenta
99.2%	Silanimonas lenta
99.2%	Silanimonas lenta
99.2%	Silanimonas lenta
99.2%	Silanimonas lenta
99.2%	Silanimonas lenta
99.2%	Silanimonas lenta
99.2%	Silanimonas lenta
99.2%	Silanimonas lenta
99.2%	Silanimonas lenta
99.2%	Silanimonas lenta
99.2%	Silanimonas lenta
99.2%	Silanimonas lenta
99.2%	Silanimonas lenta
99.2%	Silanimonas lenta
99.2%	Silanimonas lenta
99.2%	Silanimonas lenta
99.2%	Silanimonas lenta
99.2%	Silanimonas lenta
99.2%	Silanimonas lenta
99.2%	Silanimonas lenta
99.2%	Silanimonas lenta
99.2%	Silanimonas lenta
100.0%	Silanimonas lenta
99.2%	Silanimonas lenta
99.2%	Silanimonas lenta
99.2%	Silanimonas lenta
99.2%	Silanimonas lenta
99.2%	Silanimonas lenta
99.2%	Silanimonas lenta
99.2%	Silanimonas lenta
99.2%	Silanimonas lenta
99.2%	Silanimonas lenta
100.0%	Silanimonas lenta
99.2%	Silanimonas lenta
99.2%	Silanimonas lenta
99.2%	Silanimonas lenta
99.2%	Silanimonas lenta
99.2%	Silanimonas lenta
99.2%	Silanimonas lenta
99.2%	Silanimonas lenta
99.2%	Silanimonas lenta
99.2%	Silanimonas lenta
99.2%	Silanimonas lenta
99.2%	Silanimonas lenta
100.0%	Silanimonas lenta
99.2%	Silanimonas lenta
99.2%	Silanimonas lenta
99.2%	Silanimonas lenta
99.2%	Silanimonas lenta
99.2%	Aquabacterium parvum
99.2%	Aquabacterium parvum
99.2%	Aquabacterium parvum
99.2%	Aquabacterium parvum
99.2%	Aquabacterium parvum
99.2%	Aquabacterium parvum
99.2%	Aquabacterium parvum
99.2%	Aquabacterium parvum
99.2%	Aquabacterium parvum
99.2%	Aquabacterium parvum
99.2%	Aquabacterium parvum
99.2%	Aquabacterium parvum
99.2%	Aquabacterium parvum
100.0%	Aquabacterium parvum
99.2%	Aquabacterium parvum
99.2%	Aquabacterium parvum
99.2%	Aquabacterium parvum
99.2%	Aquabacterium parvum
99.2%	Aquabacterium parvum
99.2%	Aquabacterium parvum
100.0%	Aquabacterium parvum
99.2%	Aquabacterium parvum
99.2%	Aquabacterium parvum
99.2%	Aquabacterium parvum
99.2%	Aquabacterium parvum
99.2%	Aquabacterium parvum
99.2%	Aquabacterium parvum
99.2%	Aquabacterium parvum
99.2%	Aquabacterium parvum
99.2%	Aquabacterium parvum
99.2%	Thermus scotoductus
99.2%	Thermus scotoductus
99.2%	Thermus scotoductus
99.2%	Thermus scotoductus
99.2%	Thermus scotoductus
99.2%	Thermus scotoductus
99.2%	Thermus scotoductus
99.2%	Thermus scotoductus
99.2%	Thermus scotoductus
99.2%	Thermus scotoductus
100.0%	Thermus scotoductus
99.2%	Thermus scotoductus
99.2%	Vulcaniibacterium gelatinicum
99.2%	Vulcaniibacterium gelatinicum
99.2%	Vulcaniibacterium gelatinicum
99.2%	Vulcaniibacterium gelatinicum
99.2%	Vulcaniibacterium gelatinicum
99.2%	Vulcaniibacterium gelatinicum
99.2%	Vulcaniibacterium gelatinicum
99.2%	Vulcaniibacterium gelatinicum
99.2%	Vulcaniibacterium gelatinicum
99.2%	Vulcaniibacterium gelatinicum
99.2%	Vulcaniibacterium gelatinicum
99.2%	Vulcaniibacterium gelatinicum
99.2%	Vulcaniibacterium gelatinicum
99.2%	Vulcaniibacterium gelatinicum
99.2%	Vulcaniibacterium gelatinicum
99.2%	Vulcaniibacterium gelatinicum
99.2%	Vulcaniibacterium gelatinicum
99.2%	Vulcaniibacterium gelatinicum
99.2%	Vulcaniibacterium gelatinicum
99.2%	Vulcaniibacterium gelatinicum
100.0%	Vulcaniibacterium gelatinicum
99.2%	Devosia marina
99.2%	Devosia marina
99.2%	Devosia marina
99.2%	Devosia marina
99.2%	Devosia marina
99.2%	Devosia marina
99.2%	Devosia marina
99.2%	Devosia marina
99.2%	Devosia marina
99.2%	Devosia marina
99.2%	Devosia marina
99.2%	Devosia marina
99.2%	Devosia marina
99.2%	Devosia marina
100.0%	Devosia marina
99.2%	Devosia marina
99.2%	Devosia marina
99.2%	Devosia marina
99.2%	Devosia marina
99.2%	Devosia marina
99.2%	Devosia marina
99.2%	Devosia marina
99.2%	Devosia marina
99.2%	Devosia marina
99.2%	Pseudomonas jilinensis
99.2%	Pseudomonas jilinensis
99.2%	Pseudomonas jilinensis
99.2%	Pseudomonas jilinensis
99.2%	Pseudomonas jilinensis
99.2%	Pseudomonas jilinensis
99.2%	Pseudomonas jilinensis
99.2%	Pseudomonas jilinensis
99.2%	Pseudomonas jilinensis
99.2%	Pseudomonas jilinensis
99.2%	Pseudomonas jilinensis
99.2%	Pseudomonas jilinensis
99.2%	Pseudomonas jilinensis
99.2%	Pseudomonas jilinensis
99.2%	Pseudomonas jilinensis
99.2%	Pseudomonas jilinensis
99.2%	Pseudomonas jilinensis
99.2%	Pseudomonas jilinensis
99.2%	Pseudomonas jilinensis
99.2%	Pseudomonas jilinensis
99.2%	Pseudomonas jilinensis
99.2%	Pseudomonas jilinensis
99.2%	Pseudomonas jilinensis
99.2%	Pseudomonas jilinensis
99.2%	Pseudomonas jilinensis
99.2%	Pseudomonas jilinensis
99.2%	Pseudomonas jilinensis
99.2%	Pseudomonas jilinensis
99.2%	Pseudomonas jilinensis
99.2%	Pseudomonas jilinensis
99.2%	Pseudomonas jilinensis
99.2%	Pseudomonas jilinensis
99.2%	Pseudomonas jilinensis
99.2%	Pseudomonas jilinensis
99.2%	Pseudomonas jilinensis
99.2%	Pseudomonas jilinensis
99.2%	Pseudomonas jilinensis
99.2%	Pseudomonas jilinensis
99.2%	Pseudomonas jilinensis
99.2%	Pseudomonas jilinensis
99.2%	Pseudomonas jilinensis
99.2%	Pseudomonas jilinensis
99.2%	Pseudomonas jilinensis
99.2%	Pseudomonas jilinensis
99.2%	Pseudomonas jilinensis
99.2%	Pseudomonas jilinensis
99.2%	Pseudomonas jilinensis
99.2%	Pseudomonas jilinensis
99.2%	Pseudomonas jilinensis
99.2%	Pseudomonas jilinensis
99.2%	Pseudomonas jilinensis
99.2%	Pseudomonas jilinensis
99.2%	Pseudomonas jilinensis
99.2%	Streptococcus periodonticum
99.2%	Streptococcus periodonticum
99.2%	Streptococcus periodonticum
99.2%	Streptococcus periodonticum
99.2%	Streptococcus periodonticum
99.2%	Streptococcus periodonticum
99.2%	Streptococcus periodonticum
99.2%	Streptococcus periodonticum
99.2%	Streptococcus periodonticum
99.2%	Streptococcus periodonticum
99.2%	Streptococcus periodonticum
99.2%	Streptococcus periodonticum
99.2%	Streptococcus periodonticum
99.2%	Streptococcus periodonticum
99.2%	Streptococcus periodonticum
99.2%	Streptococcus periodonticum
99.2%	Streptococcus periodonticum
99.2%	Streptococcus periodonticum
99.2%	Rhizobium deserti
[truncated: 10,798 more rows]
