# Supplementary material for: Revealing the Microbiome of Four Different Thermal Springs in Turkey with Environmental DNA Metabarcoding
Source: Biology (Basel). 2022 Jun 30;11(7):998. doi: 10.3390/biology11070998 (PMC9311576; doi:10.3390/biology11070998)
Supplement: Supplementary file 1 [file biology-11-00998-s001.zip › Supplementary Table S3/515kf.uniq.csv]

% Pairwise Identity	Organism
100.0%	Rhizobium deserti
100.0%	Caldimonas hydrothermale
100.0%	Methylobacterium radiotolerans
100.0%	Rhizobium deserti
100.0%	Caulobacter hibisci
100.0%	Caldimonas hydrothermale
100.0%	Thermus scotoductus
100.0%	Caulobacter hibisci
100.0%	Rhizobium skierniewicense
99.3%	Bosea robiniae
100.0%	Thermothrix azorensis
100.0%	Thermothrix azorensis
100.0%	Aquabacterium parvum
99.3%	Bacillus marinisedimentorum
99.3%	Silanimonas algicola
99.3%
100.0%	Thermothrix azorensis
99.3%	Thermothrix azorensis
99.3%	Rhizobium zeae
99.3%	Sphingomonas aquatica
99.3%	Clostridium puniceum
99.3%	Rehaibacterium terrae
99.3%	Rhizobium skierniewicense
98.7%	Caldimonas hydrothermale
99.3%	Thermothrix azorensis
99.3%	Thermothrix azorensis
99.3%	Thermothrix azorensis
99.3%	Silanimonas lenta
99.3%	Aquabacterium parvum
99.3%	Aquabacterium parvum
99.3%	Rhizobium glycinendophyticum
100.0%	Rhizobium deserti
99.3%	Rhizobium deserti
100.0%	Rhizobium deserti
99.3%	Rhizobium deserti
99.3%	Escherichia marmotae
99.3%	Tepidiphilus thermophilus
100.0%	Rehaibacterium terrae
100.0%	Rehaibacterium terrae
99.3%	Rhizobium skierniewicense
98.7%	Thermoanaerobaculum aquaticum
99.3%	Thermothrix azorensis
100.0%	Thermothrix azorensis
99.3%	Thermothrix azorensis
99.3%	Thermothrix azorensis
98.7%	Thermothrix azorensis
98.7%	Rhizobium selenitireducens
100.0%	Aquabacterium parvum
99.3%	Aquabacterium parvum
98.7%	Thermus scotoductus
100.0%	Vulcaniibacterium gelatinicum
98.7%	Rhizobium deserti
98.7%	Rhizobium deserti
99.3%	Rhizobium deserti
99.3%	Rhizobium deserti
99.3%	Rhizobium deserti
100.0%	Caulobacter hibisci
100.0%	Rehaibacterium terrae
99.3%	Rehaibacterium terrae
100.0%	Rehaibacterium terrae
100.0%	Rehaibacterium terrae
100.0%	Alishewanella jeotgali
99.3%	Caldimonas hydrothermale
99.3%	Thermothrix azorensis
100.0%	Thermothrix azorensis
98.7%	Thermothrix azorensis
99.3%	Thermothrix azorensis
99.3%	Thermothrix azorensis
98.7%	Thermothrix azorensis
99.3%	Thermothrix azorensis
100.0%	Thermothrix azorensis
98.7%	Thermothrix azorensis
99.3%	Thermothrix azorensis
99.3%	Thermothrix azorensis
99.3%	Silanimonas lenta
99.3%	Silanimonas lenta
99.3%	Silanimonas lenta
100.0%	Silanimonas lenta
98.7%	Rhizobium glycinendophyticum
99.3%	Rhizobium deserti
98.7%	Rhizobium deserti
98.7%	Rhizobium deserti
98.7%	Rhizobium deserti
98.1%	Bacillus marinisedimentorum
98.7%	Caulobacter hibisci
99.3%	Sphingomonas aquatica
98.7%	Zhizhongheella caldifontis
98.7%	Clostridium puniceum
100.0%	Clostridium puniceum
99.3%	Rehaibacterium terrae
98.0%	Rehaibacterium terrae
98.7%	Rehaibacterium terrae
99.3%	Rehaibacterium terrae
98.7%	Rhizobium skierniewicense
99.3%	Exiguobacterium himgiriensis
98.7%	Hydrogenobacter hydrogenophilus
100.0%	Caldimonas hydrothermale
98.7%	Perlucidibaca piscinae
98.7%	Hydrogenophilus thermoluteolus
98.7%
99.3%	Thermothrix azorensis
98.7%	Thermothrix azorensis
98.7%	Thermothrix azorensis
98.7%	Thermothrix azorensis
98.7%	Thermothrix azorensis
98.7%	Thermothrix azorensis
99.3%	Thermothrix azorensis
99.3%	Thermothrix azorensis
98.7%	Thermothrix azorensis
99.3%	Bradyrhizobium oligotrophicum
98.7%	Silanimonas lenta
98.7%	Silanimonas lenta
98.1%	Silanimonas lenta
100.0%	Silanimonas lenta
98.1%	Silanimonas lenta
100.0%	Aquabacterium parvum
99.3%	Rhizobium deserti
98.0%	Rhizobium deserti
98.6%	Planococcus ruber
98.6%	Rhizobium zeae
98.6%	Sphingomonas aquatica
99.3%	Sphingomonas aquatica
98.6%	Nitrospira lenta
99.3%	Clostridium puniceum
99.3%	Rehaibacterium terrae
98.6%	Hydrogenobacter hydrogenophilus
98.0%	Effusibacillus consociatus
98.0%	Caldimonas hydrothermale
98.6%	Caldimonas hydrothermale
98.6%	Thermothrix azorensis
98.7%	Thermothrix azorensis
98.6%	Thermothrix azorensis
100.0%	Thermothrix azorensis
100.0%	Thermothrix azorensis
98.7%	Thermothrix azorensis
100.0%	Thermothrix azorensis
98.6%	Thermothrix azorensis
100.0%	Thermothrix azorensis
98.6%	Thermothrix azorensis
98.0%	Thermothrix azorensis
99.3%	Thermothrix azorensis
98.0%	Silanimonas lenta
100.0%	Thermus scotoductus
98.6%	Vulcaniibacterium gelatinicum
97.4%	Rhizobium deserti
98.6%	Caulobacter hibisci
98.6%	Caulobacter hibisci
99.3%	Rhizobium skierniewicense
98.6%	Hydrogenophilus thermoluteolus
99.3%	Thermothrix azorensis
98.6%	Thermothrix azorensis
99.3%	Thermothrix azorensis
98.0%	Thermothrix azorensis
98.0%	Thermothrix azorensis
99.3%	Thermothrix azorensis
98.0%	Thermothrix azorensis
99.3%	Aquabacterium parvum
97.4%	Rhizobium deserti
99.3%	Rhizobium deserti
99.3%	Sphingomonas aquatica
99.3%	Sphingomonas aquatica
98.0%	Nitrospira lenta
98.0%	Nitrospira lenta
98.0%	Hydrogenobacter hydrogenophilus
98.0%	Hydrogenobacter hydrogenophilus
98.0%	Hydrogenobacter hydrogenophilus
98.0%	Hydrogenobacter hydrogenophilus
98.0%	Caldimonas hydrothermale
98.0%	Hydrogenophilus thermoluteolus
99.3%	Thermothrix azorensis
98.6%	Thermothrix azorensis
98.0%	Thermothrix azorensis
98.6%	Thermothrix azorensis
98.0%	Thermothrix azorensis
98.0%	Pseudochrobactrum lubricantis
97.4%	Klebsiella aerogenes
98.0%	Bradyrhizobium oligotrophicum
97.4%	Thermus scotoductus
97.4%	Thermus scotoductus
99.3%	Vulcaniibacterium gelatinicum
97.4%	Rhizobium deserti
98.6%	Caulobacter hibisci
99.3%	Clostridium puniceum
98.0%	Hydrogenobacter hydrogenophilus
97.4%	Hydrogenobacter hydrogenophilus
98.0%	Hydrogenobacter hydrogenophilus
98.0%	Hydrogenobacter hydrogenophilus
99.3%	Algoriphagus aquaeductus
98.0%	Thermothrix azorensis
98.0%	Thermothrix azorensis
98.6%	Thermothrix azorensis
97.4%	Thermothrix azorensis
98.0%	Thermothrix azorensis
99.3%	Silanimonas lenta
98.0%	Nitrospira lenta
98.0%	Rhizobium azooxidifex
96.8%	Rehaibacterium terrae
97.4%	Hydrogenobacter hydrogenophilus
98.0%	Hydrogenobacter hydrogenophilus
98.0%	Hydrogenobacter hydrogenophilus
98.0%	Hydrogenobacter hydrogenophilus
98.6%	Geobacillus stearothermophilus
96.8%	Caldimonas hydrothermale
98.0%	Perlucidibaca piscinae
98.6%	Thermothrix azorensis
98.6%	Rhizobium deserti
97.3%	Nevskia lacus
97.3%	Sphingomonas aquatica
96.7%	Rehaibacterium terrae
97.3%	Hydrogenobacter hydrogenophilus
97.3%	Hydrogenobacter hydrogenophilus
97.3%	Hydrogenobacter hydrogenophilus
98.6%	Hydrogenobacter hydrogenophilus
98.0%	Thermothrix azorensis
97.3%	Thermothrix azorensis
98.0%	Thermothrix azorensis
98.6%	Thermothrix azorensis
97.3%	Caulobacter hibisci
97.9%	Rhizobium zeae
97.3%	Nitrospira lenta
96.7%	Hydrogenobacter hydrogenophilus
97.3%	Hydrogenobacter hydrogenophilus
97.3%	Hydrogenobacter hydrogenophilus
97.9%	Hydrogenobacter hydrogenophilus
97.3%	Effusibacillus consociatus
96.7%	Hydrogenophilus thermoluteolus
97.3%	Thermothrix azorensis
97.9%	Thermothrix azorensis
97.3%	Silanimonas lenta
100.0%	Vulcaniibacterium gelatinicum
100.0%	Devosia marina
100.0%	Pseudomonas jilinensis
100.0%	Pseudomonas jilinensis
100.0%	Streptococcus periodonticum
97.9%	Rhizobium deserti
100.0%	Rhizobium deserti
100.0%	Bacillus piscis
100.0%	Bacillus lacus
100.0%	Bacillus marinisedimentorum
100.0%	Caulobacter hibisci
100.0%	Sphingomonas aquatica
100.0%	Escherichia marmotae
100.0%	Zhizhongheella caldifontis
100.0%	Clostridium puniceum
100.0%	Streptococcus thermophilus
100.0%	Rehaibacterium terrae
100.0%	Rhizobium skierniewicense
100.0%	Lactobacillus delbrueckii
100.0%	Exiguobacterium himgiriensis
97.9%	Hydrogenobacter hydrogenophilus
98.6%	Hydrogenobacter hydrogenophilus
97.9%	Hydrogenobacter hydrogenophilus
97.3%	Hydrogenobacter hydrogenophilus
100.0%	Anoxybacillus tepidamans
100.0%	Alishewanella jeotgali
100.0%	Geobacillus stearothermophilus
100.0%	Caldimonas hydrothermale
96.7%	Sphingomonas koreensis
100.0%	Hydrogenophilus thermoluteolus
100.0%
100.0%	Bradyrhizobium oligotrophicum
100.0%	Parvibaculum lavamentivorans
100.0%	Lactobacillus iners
100.0%	Silanimonas lenta
100.0%	Aquabacterium parvum
100.0%	Thermus scotoductus
100.0%	Vulcaniibacterium gelatinicum
100.0%	Devosia marina
100.0%	Pseudomonas jilinensis
100.0%	Pseudomonas jilinensis
100.0%	Streptococcus periodonticum
100.0%	Rhizobium deserti
100.0%	Rhizobium deserti
100.0%	Rhizobium deserti
100.0%	Rhizobium deserti
100.0%	Rhizobium deserti
100.0%	Bacillus piscis
100.0%	Bacillus lacus
100.0%	Bacillus marinisedimentorum
100.0%	Bacillus marinisedimentorum
100.0%	Psychrobacillus lasiicapitis
100.0%	Caulobacter hibisci
100.0%	Blastomonas fulva
100.0%	Rhizobium oryziradicis
100.0%	Sphingomonas aquatica
100.0%	Sphingomonas aquatica
100.0%	Anoxybacillus geothermalis
100.0%	Cutibacterium acnes
100.0%	Nocardioides massiliensis
100.0%	Sphingopyxis fribergensis
100.0%	Escherichia marmotae
100.0%	Zhizhongheella caldifontis
100.0%	Nitrososphaera viennensis
100.0%	Thermoflexus hugenholtzii
100.0%	Thermoflexus hugenholtzii
100.0%	Tepidiphilus thermophilus
100.0%	Clostridium puniceum
100.0%	Clostridium puniceum
100.0%	Streptococcus thermophilus
96.1%	Rehaibacterium terrae
100.0%	Rehaibacterium terrae
100.0%	Rhizobium skierniewicense
100.0%	Lactobacillus delbrueckii
100.0%	Exiguobacterium himgiriensis
96.7%	Hydrogenobacter hydrogenophilus
97.3%	Hydrogenobacter hydrogenophilus
96.6%	Hydrogenobacter hydrogenophilus
97.3%	Effusibacillus consociatus
96.1%	Effusibacillus consociatus
96.6%	Effusibacillus consociatus
96.7%	Effusibacillus consociatus
96.7%	Effusibacillus consociatus
96.1%	Effusibacillus consociatus
100.0%	Rhizobium sphaerophysae
100.0%	Alishewanella jeotgali
100.0%	Geobacillus stearothermophilus
100.0%	Geobacillus stearothermophilus
100.0%	Geobacillus stearothermophilus
100.0%	Caldimonas hydrothermale
100.0%	Caldimonas hydrothermale
100.0%	Paenibacillus validus
100.0%	Hydrogenophilus thermoluteolus
100.0%	Thermoanaerobaculum aquaticum
100.0%	Paenibacillus frigoriresistens
100.0%	Actinomyces oris
100.0%	Thermothrix azorensis
96.7%	Thermothrix azorensis
100.0%	Thermothrix azorensis
100.0%	Thermothrix azorensis
100.0%	Klebsiella aerogenes
100.0%	Bradyrhizobium oligotrophicum
100.0%	Parvibaculum lavamentivorans
100.0%	Lactobacillus iners
100.0%	Silanimonas lenta
100.0%	Silanimonas lenta
100.0%	Silanimonas lenta
96.6%	Aquabacterium parvum
100.0%	Aquabacterium parvum
100.0%	Thermus scotoductus
100.0%	Vulcaniibacterium gelatinicum
100.0%	Devosia marina
100.0%	Pseudomonas aylmerense
100.0%	Pseudomonas jilinensis
100.0%	Pseudomonas jilinensis
100.0%	Streptococcus periodonticum
100.0%	Streptococcus periodonticum
100.0%	Streptococcus periodonticum
97.2%	Rhizobium deserti
100.0%	Rhizobium deserti
100.0%	Rhizobium deserti
100.0%	Rhizobium deserti
100.0%	Rhizobium deserti
100.0%	Rhizobium deserti
100.0%	Rhizobium deserti
100.0%	Rhizobium deserti
100.0%	Rhizobium deserti
100.0%	Bacillus piscis
100.0%	Sphingosinithalassobacter portus
100.0%	Bacillus lacus
100.0%	Bacillus marinisedimentorum
100.0%	Bacillus marinisedimentorum
100.0%	Paenibacillus nebraskensis
100.0%	Chryseomicrobium deserti
100.0%	Caulobacter hibisci
100.0%	Caulobacter hibisci
100.0%	Caulobacter hibisci
100.0%	Blastomonas fulva
100.0%	Blastomonas fulva
100.0%	Rhizobium oryziradicis
100.0%	Sphingomonas aquatica
100.0%	Sphingomonas aquatica
100.0%	Citrobacter europaeus
100.0%	Bacillus oryzisoli
100.0%	Cutibacterium acnes
100.0%	Rhizobium marinum
100.0%	Bacillus endolithicus
100.0%	Bacillus testis
100.0%	Nocardioides massiliensis
100.0%	Sphingopyxis fribergensis
100.0%	Thermus amyloliquefaciens
100.0%	Escherichia marmotae
100.0%	Escherichia marmotae
100.0%	Escherichia marmotae
100.0%	Bacillus taiwanensis
100.0%	Zhizhongheella caldifontis
100.0%	Zhizhongheella caldifontis
100.0%	Nitrososphaera viennensis
100.0%	Thermoflexus hugenholtzii
100.0%	Tepidiphilus thermophilus
100.0%	Clostridium puniceum
100.0%	Streptococcus thermophilus
100.0%	Streptococcus thermophilus
100.0%	Streptococcus thermophilus
100.0%	Rehaibacterium terrae
100.0%	Rehaibacterium terrae
100.0%	Rehaibacterium terrae
100.0%	Rehaibacterium terrae
97.2%	Rhizobium skierniewicense
100.0%	Rhizobium skierniewicense
100.0%	Rhizobium skierniewicense
100.0%	Rhizobium skierniewicense
100.0%	Lactobacillus delbrueckii
100.0%	Exiguobacterium himgiriensis
100.0%	Exiguobacterium himgiriensis
100.0%	Exiguobacterium himgiriensis
96.6%	Hydrogenobacter hydrogenophilus
97.3%	Effusibacillus consociatus
97.3%	Effusibacillus consociatus
96.6%	Effusibacillus consociatus
100.0%	Blastococcus saxobsidens
100.0%	Pantoea septica
97.2%	Alishewanella jeotgali
100.0%	Alishewanella jeotgali
100.0%	Alishewanella jeotgali
100.0%	Alishewanella jeotgali
100.0%	Algoriphagus aquaeductus
100.0%	Geobacillus stearothermophilus
100.0%	Caldimonas hydrothermale
100.0%	Caldimonas hydrothermale
100.0%	Caldimonas hydrothermale
100.0%	Caldimonas hydrothermale
100.0%	Caldimonas manganoxidans
100.0%	Planococcus kocurii
100.0%	Sphingomonas echinoides
100.0%	Paenibacillus validus
100.0%	Paenibacillus validus
100.0%	Hydrogenophilus thermoluteolus
100.0%	Hydrogenophilus thermoluteolus
100.0%	Hydrogenophilus thermoluteolus
100.0%	Thermoanaerobaculum aquaticum
100.0%	Paenibacillus frigoriresistens
100.0%	Martelella endophytica
100.0%	Bosea robiniae
100.0%	Actinomyces oris
100.0%	Thermothrix azorensis
100.0%	Thermothrix azorensis
100.0%	Thermothrix azorensis
100.0%	Thermothrix azorensis
96.6%	Thermothrix azorensis
96.6%	Thermothrix azorensis
96.6%	Thermothrix azorensis
100.0%	Thermothrix azorensis
100.0%	Thermothrix azorensis
100.0%	Thermothrix azorensis
100.0%	Klebsiella aerogenes
100.0%	Klebsiella aerogenes
100.0%	Bradyrhizobium oligotrophicum
100.0%	Bradyrhizobium oligotrophicum
100.0%	Parvibaculum lavamentivorans
100.0%	Rhizobium selenitireducens
100.0%	Lactobacillus iners
100.0%	Pararhizobium capsulatum
100.0%	Silanimonas lenta
100.0%	Silanimonas lenta
100.0%	Silanimonas lenta
100.0%	Silanimonas lenta
96.6%	Aquabacterium parvum
100.0%	Aquabacterium parvum
100.0%	Thermus scotoductus
100.0%	Thermus scotoductus
100.0%	Vulcaniibacterium gelatinicum
99.3%	Vulcaniibacterium gelatinicum
100.0%	Vulcaniibacterium gelatinicum
100.0%	Vulcaniibacterium gelatinicum
100.0%	Devosia marina
100.0%	Pseudomonas aylmerense
100.0%	Rhizobium arsenicireducens
100.0%	Pseudomonas jilinensis
100.0%	Pseudomonas jilinensis
100.0%	Pseudomonas jilinensis
100.0%	Streptococcus periodonticum
100.0%	Streptococcus periodonticum
100.0%	Streptococcus periodonticum
100.0%	Rhizobium deserti
100.0%	Rhizobium deserti
99.3%	Rhizobium deserti
99.3%	Rhizobium deserti
100.0%	Rhizobium deserti
99.3%	Rhizobium deserti
99.3%	Rhizobium deserti
99.3%	Rhizobium deserti
99.3%	Rhizobium deserti
99.3%	Rhizobium deserti
99.3%	Rhizobium deserti
99.3%	Rhizobium deserti
99.3%	Rhizobium deserti
99.3%	Rhizobium deserti
99.3%	Rhizobium deserti
99.3%	Rhizobium deserti
99.3%	Rhizobium deserti
99.3%	Rhizobium deserti
99.3%	Rhizobium deserti
99.3%	Rhizobium deserti
99.3%	Rhizobium deserti
99.3%	Rhizobium deserti
100.0%	Rhizobium deserti
99.3%	Rhizobium deserti
99.3%	Rhizobium deserti
100.0%	Rhizobium deserti
100.0%	Rhizobium deserti
100.0%	Rhizobium deserti
100.0%	Rhizobium deserti
100.0%	Rhizobium deserti
99.3%	Rhizobium deserti
99.3%	Rhizobium deserti
100.0%	Rhizobium deserti
100.0%	Rhizobium deserti
100.0%	Rhizobium deserti
99.3%	Rhizobium deserti
100.0%	Rhizobium deserti
100.0%	Bacillus piscis
100.0%	Sphingosinithalassobacter portus
100.0%	Bacillus kexueae
99.3%	Bacillus lacus
100.0%	Bacillus lacus
100.0%	Bacillus lacus
100.0%	Bacillus lacus
100.0%	Bacillus lacus
100.0%	Bacillus lacus
99.3%	Bacillus lacus
100.0%	Bacillus lacus
99.3%	Bacillus marinisedimentorum
100.0%	Bacillus marinisedimentorum
99.3%	Bacillus marinisedimentorum
99.3%	Bacillus marinisedimentorum
100.0%	Bacillus marinisedimentorum
99.3%	Bacillus marinisedimentorum
100.0%	Bacillus marinisedimentorum
100.0%	Paenibacillus nebraskensis
100.0%	Paenibacillus nebraskensis
96.6%	Aeribacillus composti
100.0%	Psychrobacillus lasiicapitis
100.0%	Sphingomonas jeddahensis
100.0%	Chryseomicrobium deserti
99.3%	Silanimonas algicola
100.0%	Silanimonas algicola
100.0%	Caulobacter hibisci
100.0%	Caulobacter hibisci
99.3%	Caulobacter hibisci
99.3%	Caulobacter hibisci
100.0%	Caulobacter hibisci
99.3%	Caulobacter hibisci
99.3%	Caulobacter hibisci
99.3%	Caulobacter hibisci
100.0%	Caulobacter hibisci
99.3%	Caulobacter hibisci
99.3%	Caulobacter hibisci
100.0%	Caulobacter hibisci
100.0%	Caulobacter hibisci
100.0%	Caulobacter hibisci
100.0%	Blastomonas fulva
100.0%	Lysinibacillus telephonicus
100.0%	Noviherbaspirillum agri
100.0%	Rhizobium oryziradicis
100.0%	Sphingomonas aquatica
100.0%	Sphingomonas aquatica
99.3%	Sphingomonas aquatica
99.3%	Sphingomonas aquatica
99.3%	Sphingomonas aquatica
100.0%	Sphingomonas aquatica
100.0%	Sphingomonas aquatica
100.0%	Lysinibacillus alkalisoli
100.0%	Bacillus oryzisoli
100.0%	Bacillus oryzisoli
100.0%	Sphingomonas faucium
100.0%	Bacillus mesophilus
100.0%	Bacillus sinesaloumensis
100.0%	Corynebacterium uropygiale
100.0%	Cutibacterium acnes
100.0%	Rhizobium marinum
100.0%	Bacillus gossypii
100.0%	Bacillus testis
99.3%	Nocardioides massiliensis
100.0%	Nocardioides massiliensis
100.0%	Rhizobium azooxidifex
99.3%	Sphingopyxis fribergensis
100.0%	Sphingopyxis fribergensis
100.0%	Thermus amyloliquefaciens
100.0%	Escherichia marmotae
99.3%	Escherichia marmotae
99.3%	Escherichia marmotae
100.0%	Escherichia marmotae
100.0%	Escherichia marmotae
100.0%	Bradyrhizobium lupini
100.0%	Zhizhongheella caldifontis
100.0%	Nitrososphaera viennensis
100.0%	Nitrososphaera viennensis
100.0%	Rhizobium azibense
100.0%	Thermoflexus hugenholtzii
100.0%	Tepidiphilus thermophilus
100.0%	Pullulanibacillus uraniitolerans
100.0%	Clostridium chromiireducens
100.0%	Clostridium saccharobutylicum
99.3%	Clostridium puniceum
99.3%	Clostridium puniceum
100.0%	Clostridium puniceum
100.0%	Clostridium puniceum
100.0%	Streptococcus thermophilus
96.0%	Streptococcus thermophilus
100.0%	Streptococcus thermophilus
99.3%	Rehaibacterium terrae
99.3%	Rehaibacterium terrae
99.3%	Rehaibacterium terrae
99.3%	Rehaibacterium terrae
100.0%	Rehaibacterium terrae
100.0%	Rehaibacterium terrae
99.3%	Rehaibacterium terrae
99.3%	Rehaibacterium terrae
99.3%	Rehaibacterium terrae
99.3%	Rehaibacterium terrae
99.3%	Rehaibacterium terrae
100.0%	Rehaibacterium terrae
100.0%	Rehaibacterium terrae
96.0%	Rehaibacterium terrae
100.0%	Rehaibacterium terrae
99.3%	Rehaibacterium terrae
100.0%	Rehaibacterium terrae
99.3%	Rehaibacterium terrae
99.3%	Rehaibacterium terrae
100.0%	Rehaibacterium terrae
99.3%	Rehaibacterium terrae
99.3%	Rehaibacterium terrae
100.0%	Rehaibacterium terrae
100.0%	Rehaibacterium terrae
100.0%	Rehaibacterium terrae
100.0%	Rhizobium skierniewicense
99.3%	Rhizobium skierniewicense
99.3%	Rhizobium skierniewicense
99.3%	Rhizobium skierniewicense
99.3%	Rhizobium skierniewicense
100.0%	Rhizobium skierniewicense
99.3%	Rhizobium skierniewicense
99.3%	Rhizobium skierniewicense
100.0%	Rhizobium skierniewicense
100.0%	Rhizobium skierniewicense
99.3%	Rhizobium skierniewicense
100.0%	Rhizobium skierniewicense
99.3%	Rhizobium skierniewicense
100.0%	Rhizobium skierniewicense
100.0%	Lactobacillus delbrueckii
100.0%	Lactobacillus delbrueckii
100.0%	Lactobacillus delbrueckii
100.0%	Lactobacillus delbrueckii
100.0%	Lactobacillus delbrueckii
100.0%	Lactobacillus delbrueckii
100.0%	Exiguobacterium himgiriensis
99.3%	Exiguobacterium himgiriensis
100.0%	Exiguobacterium himgiriensis
99.3%	Exiguobacterium himgiriensis
100.0%	Exiguobacterium himgiriensis
100.0%	Bacillus oceanisediminis
100.0%	Streptococcus hongkongensis
97.2%	Hydrogenobacter hydrogenophilus
97.2%	Hydrogenobacter hydrogenophilus
96.6%	Hydrogenobacter hydrogenophilus
97.2%	Effusibacillus consociatus
100.0%	Streptococcus lactarius
99.3%	Alishewanella tabrizica
100.0%	Blastococcus saxobsidens
99.3%	Anoxybacillus tepidamans
99.3%	Anoxybacillus tepidamans
100.0%	Rhizobium sphaerophysae
100.0%	Alishewanella jeotgali
99.3%	Alishewanella jeotgali
99.3%	Alishewanella jeotgali
99.3%	Alishewanella jeotgali
100.0%	Alishewanella jeotgali
100.0%	Alishewanella jeotgali
100.0%	Alishewanella jeotgali
100.0%	Alishewanella jeotgali
100.0%	Alishewanella jeotgali
100.0%	Algoriphagus aquaeductus
99.3%	Algoriphagus aquaeductus
96.6%	Geobacillus stearothermophilus
99.3%	Geobacillus stearothermophilus
100.0%	Geobacillus stearothermophilus
100.0%	Geobacillus stearothermophilus
99.3%	Caldimonas hydrothermale
100.0%	Caldimonas hydrothermale
99.3%	Caldimonas hydrothermale
100.0%	Caldimonas hydrothermale
99.3%	Caldimonas hydrothermale
100.0%	Caldimonas hydrothermale
99.3%	Caldimonas hydrothermale
100.0%	Caldimonas hydrothermale
100.0%	Caldimonas hydrothermale
99.3%	Caldimonas hydrothermale
99.3%	Caldimonas hydrothermale
100.0%	Caldimonas hydrothermale
100.0%	Caldimonas hydrothermale
100.0%	Caldimonas hydrothermale
100.0%	Shinella yambaruensis
100.0%	Caldimonas manganoxidans
100.0%	Planococcus kocurii
100.0%	Sphingomonas echinoides
100.0%	Paenibacillus validus
100.0%	Hydrogenophilus thermoluteolus
100.0%	Hydrogenophilus thermoluteolus
100.0%	Hydrogenophilus thermoluteolus
100.0%	Hydrogenophilus thermoluteolus
100.0%	Cellulomonas soli
100.0%	Clostridium butyricum
100.0%	Thermoanaerobaculum aquaticum
100.0%	Thermoanaerobaculum aquaticum
96.0%	Nevskia persephonica
96.6%	Nevskia persephonica
99.3%	Paenibacillus frigoriresistens
100.0%	Paenibacillus frigoriresistens
100.0%	Martelella endophytica
99.3%	Martelella endophytica
99.3%	Delftia litopenaei
100.0%	Bosea robiniae
100.0%	Actinomyces oris
99.3%
100.0%	Thermothrix azorensis
100.0%	Thermothrix azorensis
100.0%	Thermothrix azorensis
100.0%	Thermothrix azorensis
96.0%	Thermothrix azorensis
100.0%	Thermothrix azorensis
100.0%	Thermothrix azorensis
100.0%	Thermothrix azorensis
100.0%	Thermothrix azorensis
100.0%	Thermothrix azorensis
100.0%	Thermothrix azorensis
100.0%	Thermothrix azorensis
100.0%	Thermothrix azorensis
100.0%	Thermothrix azorensis
100.0%	Thermothrix azorensis
100.0%	Thermothrix azorensis
100.0%	Thalassobacillus hwangdonensis
99.3%	Klebsiella aerogenes
100.0%	Klebsiella aerogenes
100.0%	Klebsiella aerogenes
100.0%	Klebsiella aerogenes
100.0%	Klebsiella aerogenes
100.0%	Bradyrhizobium oligotrophicum
100.0%	Bradyrhizobium oligotrophicum
99.3%	Bradyrhizobium oligotrophicum
100.0%	Bradyrhizobium oligotrophicum
100.0%	Parvibaculum lavamentivorans
99.3%	Parvibaculum lavamentivorans
100.0%	Parvibaculum lavamentivorans
100.0%	Rhizobium selenitireducens
100.0%	Erwinia rhapontici
100.0%	Streptococcus uberis
100.0%	Lactobacillus iners
100.0%	Lactobacillus iners
100.0%	Lactobacillus iners
99.3%	Silanimonas lenta
99.3%	Silanimonas lenta
100.0%	Silanimonas lenta
99.3%	Silanimonas lenta
99.3%	Silanimonas lenta
99.3%	Silanimonas lenta
99.3%	Silanimonas lenta
99.3%	Silanimonas lenta
99.3%	Silanimonas lenta
99.3%	Silanimonas lenta
100.0%	Silanimonas lenta
100.0%	Silanimonas lenta
99.3%	Silanimonas lenta
100.0%	Silanimonas lenta
100.0%	Silanimonas lenta
99.3%	Silanimonas lenta
100.0%	Silanimonas lenta
99.3%	Silanimonas lenta
99.3%	Silanimonas lenta
100.0%	Silanimonas lenta
100.0%	Silanimonas lenta
100.0%	Silanimonas lenta
100.0%	Silanimonas lenta
99.3%	Aquabacterium parvum
99.3%	Aquabacterium parvum
99.3%	Aquabacterium parvum
99.3%	Aquabacterium parvum
100.0%	Aquabacterium parvum
100.0%	Aquabacterium parvum
100.0%	Aquabacterium parvum
100.0%	Aquabacterium parvum
99.3%	Thermus scotoductus
100.0%	Thermus scotoductus
100.0%	Thermus scotoductus
99.3%	Thermus scotoductus
100.0%	Thermus scotoductus
99.3%	Vulcaniibacterium gelatinicum
99.3%	Vulcaniibacterium gelatinicum
99.3%	Vulcaniibacterium gelatinicum
100.0%	Vulcaniibacterium gelatinicum
99.3%	Vulcaniibacterium gelatinicum
99.3%	Vulcaniibacterium gelatinicum
100.0%	Vulcaniibacterium gelatinicum
100.0%	Vulcaniibacterium gelatinicum
100.0%	Vulcaniibacterium gelatinicum
100.0%	Vulcaniibacterium gelatinicum
99.3%	Devosia marina
99.3%	Devosia marina
99.3%	Devosia marina
99.3%	Devosia marina
99.3%	Devosia marina
99.3%	Devosia marina
100.0%	Devosia marina
99.3%	Devosia marina
100.0%	Devosia marina
100.0%	Devosia marina
99.3%	Devosia marina
100.0%	Devosia marina
99.3%	Devosia marina
100.0%	Pseudomonas aylmerense
99.3%	Pseudomonas jilinensis
99.3%	Pseudomonas jilinensis
99.3%	Pseudomonas jilinensis
99.3%	Pseudomonas jilinensis
99.3%	Pseudomonas jilinensis
99.3%	Pseudomonas jilinensis
99.3%	Pseudomonas jilinensis
99.3%	Pseudomonas jilinensis
100.0%	Pseudomonas jilinensis
100.0%	Pseudomonas jilinensis
100.0%	Pseudomonas jilinensis
99.3%	Streptococcus periodonticum
100.0%	Streptococcus periodonticum
100.0%	Streptococcus periodonticum
99.3%	Rhizobium deserti
99.3%	Rhizobium deserti
99.3%	Rhizobium deserti
99.3%	Rhizobium deserti
99.3%	Rhizobium deserti
99.3%	Rhizobium deserti
99.3%	Rhizobium deserti
99.3%	Rhizobium deserti
99.3%	Rhizobium deserti
99.3%	Rhizobium deserti
99.3%	Rhizobium deserti
99.3%	Rhizobium deserti
99.3%	Rhizobium deserti
99.3%	Rhizobium deserti
99.3%	Rhizobium deserti
99.3%	Rhizobium deserti
99.3%	Rhizobium deserti
99.3%	Rhizobium deserti
99.3%	Rhizobium deserti
99.3%	Rhizobium deserti
99.3%	Rhizobium deserti
99.3%	Rhizobium deserti
99.3%	Rhizobium deserti
99.3%	Rhizobium deserti
99.3%	Rhizobium deserti
99.3%	Rhizobium deserti
99.3%	Rhizobium deserti
99.3%	Rhizobium deserti
99.3%	Rhizobium deserti
100.0%	Rhizobium deserti
99.3%	Rhizobium deserti
99.3%	Rhizobium deserti
99.3%	Rhizobium deserti
99.3%	Rhizobium deserti
99.3%	Rhizobium deserti
100.0%	Rhizobium deserti
99.3%	Rhizobium deserti
99.3%	Rhizobium deserti
99.3%	Rhizobium deserti
99.3%	Rhizobium deserti
99.3%	Rhizobium deserti
99.3%	Rhizobium deserti
99.3%	Rhizobium deserti
99.3%	Rhizobium deserti
99.3%	Rhizobium deserti
99.3%	Rhizobium deserti
99.3%	Rhizobium deserti
99.3%	Rhizobium deserti
99.3%	Rhizobium deserti
99.3%	Rhizobium deserti
99.3%	Rhizobium deserti
99.3%	Rhizobium deserti
99.3%	Rhizobium deserti
99.3%	Rhizobium deserti
99.3%	Rhizobium deserti
99.4%	Rhizobium deserti
99.3%	Rhizobium deserti
99.3%	Rhizobium deserti
99.3%	Rhizobium deserti
99.3%	Rhizobium deserti
99.3%	Rhizobium deserti
99.3%	Rhizobium deserti
99.3%	Rhizobium deserti
99.3%	Rhizobium deserti
99.3%	Rhizobium deserti
99.3%	Rhizobium deserti
99.3%	Rhizobium deserti
100.0%	Rhizobium deserti
99.3%	Rhizobium deserti
99.3%	Rhizobium deserti
100.0%	Rhizobium deserti
99.3%	Rhizobium deserti
99.3%	Rhizobium deserti
99.3%	Rhizobium deserti
99.3%	Rhizobium deserti
99.3%	Rhizobium deserti
99.3%	Rhizobium deserti
99.3%	Rhizobium deserti
99.3%	Rhizobium deserti
99.3%	Rhizobium deserti
99.3%	Rhizobium deserti
99.3%	Rhizobium deserti
99.3%	Rhizobium deserti
99.3%	Rhizobium deserti
99.3%	Rhizobium deserti
99.3%	Rhizobium deserti
99.3%	Rhizobium deserti
99.3%	Rhizobium deserti
99.3%	Rhizobium deserti
99.3%	Rhizobium deserti
99.3%	Rhizobium deserti
99.3%	Rhizobium deserti
99.3%	Rhizobium deserti
99.3%	Rhizobium deserti
99.3%	Rhizobium deserti
99.3%	Rhizobium deserti
99.3%	Rhizobium deserti
99.3%	Rhizobium deserti
99.3%	Rhizobium deserti
100.0%	Rhizobium deserti
99.3%	Rhizobium deserti
99.3%	Rhizobium deserti
99.3%	Rhizobium deserti
99.3%	Rhizobium deserti
99.3%	Rhizobium deserti
99.3%	Rhizobium deserti
99.3%	Rhizobium deserti
99.3%	Rhizobium deserti
100.0%	Rhizobium deserti
99.3%	Rhizobium deserti
99.3%	Rhizobium deserti
99.3%	Rhizobium deserti
99.3%	Rhizobium deserti
99.3%	Rhizobium deserti
99.3%	Rhizobium deserti
99.3%	Rhizobium deserti
99.3%	Rhizobium deserti
99.3%	Rhizobium deserti
99.3%	Rhizobium deserti
99.3%	Rhizobium deserti
100.0%	Rhizobium deserti
99.3%	Rhizobium deserti
99.3%	Rhizobium deserti
99.3%	Rhizobium deserti
99.3%	Rhizobium deserti
99.3%	Rhizobium deserti
99.3%	Rhizobium deserti
99.3%	Rhizobium deserti
99.3%	Rhizobium deserti
99.3%	Rhizobium deserti
99.3%	Rhizobium deserti
99.3%	Rhizobium deserti
100.0%	Rhizobium deserti
99.3%	Rhizobium deserti
99.3%	Rhizobium deserti
99.3%	Rhizobium deserti
99.3%	Rhizobium deserti
99.3%	Rhizobium deserti
99.3%	Rhizobium deserti
99.3%	Rhizobium deserti
99.3%	Rhizobium deserti
100.0%	Rhizobium deserti
99.3%	Rhizobium deserti
99.3%	Rhizobium deserti
99.3%	Rhizobium deserti
99.3%	Rhizobium deserti
99.3%	Rhizobium deserti
99.3%	Rhizobium deserti
99.3%	Rhizobium deserti
99.3%	Rhizobium deserti
99.3%	Rhizobium deserti
99.3%	Rhizobium deserti
99.3%	Rhizobium deserti
99.3%	Rhizobium deserti
99.3%	Rhizobium deserti
100.0%	Rhizobium deserti
99.3%	Rhizobium deserti
100.0%	Rhizobium deserti
100.0%	Rhizobium deserti
100.0%	Rhizobium deserti
99.3%	Rhizobium deserti
100.0%	Rhizobium deserti
100.0%	Rhizobium deserti
99.3%	Rhizobium deserti
99.3%	Bacillus piscis
100.0%	Bacillus piscis
99.3%	Bacillus piscis
99.3%	Bacillus piscis
100.0%	Bacillus piscis
100.0%	Bacillus piscis
99.3%	Bacillus piscis
99.3%	Sphingosinithalassobacter portus
99.3%	Bacillus lacus
99.3%	Bacillus lacus
99.3%	Bacillus lacus
100.0%	Bacillus lacus
99.3%	Bacillus lacus
99.3%	Bacillus lacus
99.3%	Bacillus lacus
99.3%	Bacillus lacus
99.3%	Bacillus lacus
100.0%	Bacillus lacus
99.3%	Bacillus lacus
99.3%	Bacillus lacus
100.0%	Bacillus lacus
99.3%	Bacillus lacus
99.3%	Bacillus lacus
99.3%	Bacillus lacus
99.3%	Bacillus lacus
100.0%	Bacillus lacus
99.3%	Bacillus lacus
100.0%	Bacillus lacus
100.0%	Bacillus lacus
99.3%	Bacillus lacus
99.3%	Bacillus marinisedimentorum
99.3%	Bacillus marinisedimentorum
99.3%	Bacillus marinisedimentorum
99.3%	Bacillus marinisedimentorum
100.0%	Bacillus marinisedimentorum
100.0%	Bacillus marinisedimentorum
99.3%	Bacillus marinisedimentorum
99.3%	Bacillus marinisedimentorum
99.3%	Bacillus marinisedimentorum
99.3%	Bacillus marinisedimentorum
99.3%	Bacillus marinisedimentorum
99.3%	Bacillus marinisedimentorum
99.3%	Bacillus marinisedimentorum
99.3%	Bacillus marinisedimentorum
99.3%	Bacillus marinisedimentorum
100.0%	Bacillus marinisedimentorum
99.3%	Bacillus marinisedimentorum
99.3%	Bacillus marinisedimentorum
99.3%	Bacillus marinisedimentorum
99.3%	Bacillus marinisedimentorum
100.0%	Bacillus marinisedimentorum
99.3%	Bacillus marinisedimentorum
100.0%	Bacillus marinisedimentorum
100.0%	Bacillus marinisedimentorum
100.0%	Bacillus marinisedimentorum
100.0%	Paenibacillus nebraskensis
100.0%	Psychrobacillus lasiicapitis
100.0%	Sphingomonas jeddahensis
99.3%	Silanimonas algicola
99.3%	Caulobacter hibisci
99.3%	Caulobacter hibisci
99.3%	Caulobacter hibisci
99.3%	Caulobacter hibisci
99.3%	Caulobacter hibisci
99.3%	Caulobacter hibisci
100.0%	Caulobacter hibisci
99.3%	Caulobacter hibisci
99.3%	Caulobacter hibisci
99.3%	Caulobacter hibisci
99.3%	Caulobacter hibisci
99.3%	Caulobacter hibisci
100.0%	Caulobacter hibisci
100.0%	Caulobacter hibisci
99.3%	Caulobacter hibisci
99.3%	Caulobacter hibisci
99.3%	Caulobacter hibisci
99.3%	Caulobacter hibisci
99.3%	Caulobacter hibisci
99.3%	Caulobacter hibisci
99.3%	Caulobacter hibisci
99.3%	Caulobacter hibisci
99.3%	Caulobacter hibisci
99.3%	Caulobacter hibisci
99.3%	Caulobacter hibisci
99.3%	Caulobacter hibisci
99.3%	Caulobacter hibisci
99.3%	Caulobacter hibisci
99.3%	Caulobacter hibisci
100.0%	Caulobacter hibisci
100.0%	Caulobacter hibisci
99.3%	Caulobacter hibisci
100.0%	Caulobacter hibisci
100.0%	Caulobacter hibisci
99.3%	Caulobacter hibisci
100.0%	Caulobacter hibisci
100.0%	Blastomonas fulva
100.0%	Blastomonas fulva
100.0%	Blastomonas fulva
100.0%	Blastomonas fulva
100.0%	Lysinibacillus telephonicus
100.0%	Lysinibacillus telephonicus
100.0%	Noviherbaspirillum agri
99.3%	Rhizobium oryziradicis
99.3%	Sphingomonas aquatica
99.3%	Sphingomonas aquatica
99.3%	Sphingomonas aquatica
99.3%	Sphingomonas aquatica
99.3%	Sphingomonas aquatica
99.3%	Sphingomonas aquatica
99.3%	Sphingomonas aquatica
99.3%	Sphingomonas aquatica
99.3%	Sphingomonas aquatica
100.0%	Sphingomonas aquatica
99.3%	Sphingomonas aquatica
99.3%	Sphingomonas aquatica
99.3%	Sphingomonas aquatica
99.3%	Sphingomonas aquatica
99.3%	Sphingomonas aquatica
99.3%	Sphingomonas aquatica
99.3%	Sphingomonas aquatica
99.3%	Sphingomonas aquatica
100.0%	Sphingomonas aquatica
96.0%	Sphingomonas aquatica
99.3%	Sphingomonas aquatica
99.3%	Sphingomonas aquatica
100.0%	Sphingomonas aquatica
100.0%	Sphingomonas aquatica
100.0%	Sphingomonas aquatica
100.0%	Sphingomonas aquatica
99.3%	Sphingomonas aquatica
100.0%	Sphingomonas aquatica
100.0%	Sphingomonas aquatica
100.0%	Sphingomonas aquatica
100.0%	Bacillus oryzisoli
100.0%	Bacillus oryzisoli
100.0%	Bacillus oryzisoli
100.0%	Sphingomonas faucium
100.0%	Sphingomonas faucium
100.0%	Sphingomonas faucium
99.3%	Anoxybacillus geothermalis
99.3%	Anoxybacillus geothermalis
100.0%	Bacillus rubiinfantis
99.3%	Nocardioides massiliensis
99.3%	Nocardioides massiliensis
100.0%	Sphingopyxis fribergensis
100.0%	Sphingopyxis fribergensis
100.0%	Sphingopyxis fribergensis
100.0%	Sphingopyxis fribergensis
100.0%	Sphingopyxis fribergensis
99.3%	Escherichia marmotae
100.0%	Escherichia marmotae
99.3%	Escherichia marmotae
99.3%	Escherichia marmotae
99.3%	Escherichia marmotae
99.3%	Escherichia marmotae
99.3%	Escherichia marmotae
99.3%	Escherichia marmotae
99.3%	Escherichia marmotae
100.0%	Escherichia marmotae
100.0%	Escherichia marmotae
100.0%	Escherichia marmotae
100.0%	Escherichia marmotae
100.0%	Bradyrhizobium lupini
100.0%	Bradyrhizobium lupini
99.3%	Zhizhongheella caldifontis
100.0%	Zhizhongheella caldifontis
99.3%	Zhizhongheella caldifontis
99.3%	Zhizhongheella caldifontis
99.3%	Zhizhongheella caldifontis
99.3%	Zhizhongheella caldifontis
100.0%	Zhizhongheella caldifontis
100.0%	Zhizhongheella caldifontis
100.0%	Zhizhongheella caldifontis
99.3%	Nitrososphaera viennensis
100.0%	Nitrososphaera viennensis
100.0%	Nitrososphaera viennensis
100.0%	Nitrososphaera viennensis
100.0%	Thermus tengchongensis
100.0%	Thermus tengchongensis
99.3%	Thermoflexus hugenholtzii
99.3%	Thermoflexus hugenholtzii
100.0%	Thermoflexus hugenholtzii
100.0%	Thermoflexus hugenholtzii
100.0%	Thermoflexus hugenholtzii
100.0%	Thermoflexus hugenholtzii
100.0%	Thermoflexus hugenholtzii
100.0%	Tepidiphilus thermophilus
100.0%	Tepidiphilus thermophilus
100.0%	Tepidiphilus thermophilus
100.0%	Tepidiphilus thermophilus
99.3%	Clostridium puniceum
99.3%	Clostridium puniceum
100.0%	Clostridium puniceum
99.3%	Clostridium puniceum
99.3%	Clostridium puniceum
99.3%	Clostridium puniceum
100.0%	Clostridium puniceum
100.0%	Clostridium puniceum
100.0%	Clostridium puniceum
99.3%	Clostridium puniceum
100.0%	Clostridium puniceum
99.3%	Clostridium puniceum
100.0%	Clostridium puniceum
99.3%	Clostridium puniceum
99.3%	Streptococcus thermophilus
100.0%	Streptococcus thermophilus
99.3%	Streptococcus thermophilus
100.0%	Streptococcus thermophilus
99.3%	Streptococcus thermophilus
99.3%	Streptococcus thermophilus
100.0%	Streptococcus thermophilus
99.3%	Streptococcus thermophilus
100.0%	Streptococcus thermophilus
99.3%	Streptococcus thermophilus
100.0%	Streptococcus thermophilus
99.3%	Streptococcus thermophilus
99.3%	Rehaibacterium terrae
99.3%	Rehaibacterium terrae
99.3%	Rehaibacterium terrae
99.3%	Rehaibacterium terrae
99.3%	Rehaibacterium terrae
99.3%	Rehaibacterium terrae
99.3%	Rehaibacterium terrae
99.3%	Rehaibacterium terrae
99.3%	Rehaibacterium terrae
99.3%	Rehaibacterium terrae
100.0%	Rehaibacterium terrae
99.3%	Rehaibacterium terrae
99.3%	Rehaibacterium terrae
99.3%	Rehaibacterium terrae
99.3%	Rehaibacterium terrae
99.3%	Rehaibacterium terrae
99.3%	Rehaibacterium terrae
99.3%	Rehaibacterium terrae
99.3%	Rehaibacterium terrae
99.3%	Rehaibacterium terrae
99.3%	Rehaibacterium terrae
99.3%	Rehaibacterium terrae
100.0%	Rehaibacterium terrae
99.3%	Rehaibacterium terrae
99.3%	Rehaibacterium terrae
99.3%	Rehaibacterium terrae
99.3%	Rehaibacterium terrae
99.3%	Rehaibacterium terrae
99.3%	Rehaibacterium terrae
99.3%	Rehaibacterium terrae
99.3%	Rehaibacterium terrae
99.3%	Rehaibacterium terrae
99.3%	Rehaibacterium terrae
99.3%	Rehaibacterium terrae
99.3%	Rehaibacterium terrae
99.3%	Rehaibacterium terrae
99.3%	Rehaibacterium terrae
99.3%	Rehaibacterium terrae
99.3%	Rehaibacterium terrae
100.0%	Rehaibacterium terrae
99.3%	Rehaibacterium terrae
99.3%	Rehaibacterium terrae
99.3%	Rehaibacterium terrae
99.3%	Rehaibacterium terrae
99.3%	Rehaibacterium terrae
99.3%	Rehaibacterium terrae
99.3%	Rehaibacterium terrae
99.3%	Rehaibacterium terrae
99.3%	Rehaibacterium terrae
99.3%	Rehaibacterium terrae
99.3%	Rehaibacterium terrae
99.3%	Rehaibacterium terrae
99.3%	Rehaibacterium terrae
99.3%	Rehaibacterium terrae
100.0%	Rehaibacterium terrae
99.3%	Rehaibacterium terrae
99.3%	Rehaibacterium terrae
99.3%	Rehaibacterium terrae
99.3%	Rehaibacterium terrae
100.0%	Rehaibacterium terrae
99.3%	Rehaibacterium terrae
99.3%	Rehaibacterium terrae
99.3%	Rehaibacterium terrae
99.3%	Rehaibacterium terrae
100.0%	Rehaibacterium terrae
99.3%	Rehaibacterium terrae
99.3%	Rehaibacterium terrae
100.0%	Rehaibacterium terrae
99.3%	Rehaibacterium terrae
99.3%	Rehaibacterium terrae
99.3%	Rehaibacterium terrae
99.3%	Rehaibacterium terrae
99.3%	Rehaibacterium terrae
100.0%	Rehaibacterium terrae
99.3%	Rehaibacterium terrae
99.3%	Rehaibacterium terrae
99.3%	Rehaibacterium terrae
99.3%	Rehaibacterium terrae
99.3%	Rehaibacterium terrae
100.0%	Rehaibacterium terrae
99.3%	Rehaibacterium terrae
99.3%	Rehaibacterium terrae
99.3%	Rehaibacterium terrae
99.3%	Rehaibacterium terrae
99.3%	Rehaibacterium terrae
99.3%	Rehaibacterium terrae
99.3%	Rehaibacterium terrae
99.3%	Rehaibacterium terrae
99.3%	Rehaibacterium terrae
99.3%	Rehaibacterium terrae
99.3%	Rehaibacterium terrae
99.3%	Rehaibacterium terrae
99.3%	Rehaibacterium terrae
100.0%	Rehaibacterium terrae
99.3%	Rehaibacterium terrae
100.0%	Rehaibacterium terrae
99.3%	Rehaibacterium terrae
100.0%	Rehaibacterium terrae
99.3%	Rhizobium skierniewicense
99.3%	Rhizobium skierniewicense
100.0%	Rhizobium skierniewicense
99.3%	Rhizobium skierniewicense
99.3%	Rhizobium skierniewicense
99.3%	Rhizobium skierniewicense
99.3%	Rhizobium skierniewicense
99.3%	Rhizobium skierniewicense
99.3%	Rhizobium skierniewicense
99.3%	Rhizobium skierniewicense
100.0%	Rhizobium skierniewicense
99.3%	Rhizobium skierniewicense
99.3%	Rhizobium skierniewicense
99.3%	Rhizobium skierniewicense
99.3%	Rhizobium skierniewicense
99.3%	Rhizobium skierniewicense
99.3%	Rhizobium skierniewicense
99.3%	Rhizobium skierniewicense
100.0%	Rhizobium skierniewicense
99.3%	Rhizobium skierniewicense
99.3%	Rhizobium skierniewicense
100.0%	Rhizobium skierniewicense
99.3%	Rhizobium skierniewicense
99.3%	Rhizobium skierniewicense
99.3%	Rhizobium skierniewicense
99.3%	Rhizobium skierniewicense
99.3%	Rhizobium skierniewicense
99.3%	Rhizobium skierniewicense
100.0%	Rhizobium skierniewicense
99.3%	Rhizobium skierniewicense
99.3%	Rhizobium skierniewicense
99.3%	Rhizobium skierniewicense
99.3%	Rhizobium skierniewicense
100.0%	Rhizobium skierniewicense
99.3%	Rhizobium skierniewicense
99.3%	Rhizobium skierniewicense
99.3%	Rhizobium skierniewicense
99.3%	Rhizobium skierniewicense
100.0%	Rhizobium skierniewicense
100.0%	Rhizobium skierniewicense
100.0%	Rhizobium skierniewicense
99.3%	Rhizobium skierniewicense
99.3%	Lactobacillus delbrueckii
100.0%	Lactobacillus delbrueckii
100.0%	Lactobacillus delbrueckii
100.0%	Lactobacillus delbrueckii
100.0%	Lactobacillus delbrueckii
100.0%	Lactobacillus delbrueckii
99.3%	Lactobacillus delbrueckii
99.3%	Exiguobacterium himgiriensis
100.0%	Exiguobacterium himgiriensis
99.3%	Exiguobacterium himgiriensis
100.0%	Exiguobacterium himgiriensis
100.0%	Exiguobacterium himgiriensis
100.0%	Exiguobacterium himgiriensis
100.0%	Exiguobacterium himgiriensis
99.3%	Streptococcus hongkongensis
96.0%	Hydrogenobacter hydrogenophilus
100.0%	Rhizobium sphaerophysae
100.0%	Rhizobium sphaerophysae
99.3%	Rhizobium sphaerophysae
99.3%	Alishewanella jeotgali
99.3%	Alishewanella jeotgali
99.3%	Alishewanella jeotgali
99.3%	Alishewanella jeotgali
99.3%	Alishewanella jeotgali
99.3%	Alishewanella jeotgali
99.3%	Alishewanella jeotgali
99.3%	Alishewanella jeotgali
99.3%	Alishewanella jeotgali
99.3%	Alishewanella jeotgali
99.3%	Alishewanella jeotgali
99.3%	Alishewanella jeotgali
100.0%	Alishewanella jeotgali
99.3%	Alishewanella jeotgali
99.3%	Alishewanella jeotgali
100.0%	Alishewanella jeotgali
99.3%	Alishewanella jeotgali
100.0%	Alishewanella jeotgali
100.0%	Alishewanella jeotgali
100.0%	Alishewanella jeotgali
100.0%	Alishewanella jeotgali
96.0%	Algoriphagus aquaeductus
99.3%	Algoriphagus aquaeductus
100.0%	Geobacillus stearothermophilus
99.3%	Geobacillus stearothermophilus
100.0%	Geobacillus stearothermophilus
99.3%	Geobacillus stearothermophilus
100.0%	Geobacillus stearothermophilus
100.0%	Geobacillus stearothermophilus
99.3%	Geobacillus stearothermophilus
99.3%	Geobacillus stearothermophilus
99.3%	Geobacillus stearothermophilus
100.0%	Geobacillus stearothermophilus
100.0%	Geobacillus stearothermophilus
100.0%	Geobacillus stearothermophilus
100.0%	Geobacillus stearothermophilus
100.0%	Caldimonas hydrothermale
99.3%	Caldimonas hydrothermale
99.3%	Caldimonas hydrothermale
99.3%	Caldimonas hydrothermale
99.3%	Caldimonas hydrothermale
99.3%	Caldimonas hydrothermale
99.3%	Caldimonas hydrothermale
99.3%	Caldimonas hydrothermale
99.3%	Caldimonas hydrothermale
99.3%	Caldimonas hydrothermale
99.3%	Caldimonas hydrothermale
99.3%	Caldimonas hydrothermale
99.3%	Caldimonas hydrothermale
99.3%	Caldimonas hydrothermale
99.3%	Caldimonas hydrothermale
99.3%	Caldimonas hydrothermale
100.0%	Caldimonas hydrothermale
99.3%	Caldimonas hydrothermale
99.3%	Caldimonas hydrothermale
99.3%	Caldimonas hydrothermale
100.0%	Caldimonas hydrothermale
99.3%	Caldimonas hydrothermale
99.3%	Caldimonas hydrothermale
99.3%	Caldimonas hydrothermale
99.3%	Caldimonas hydrothermale
100.0%	Caldimonas hydrothermale
99.3%	Caldimonas hydrothermale
99.3%	Caldimonas hydrothermale
99.3%	Caldimonas hydrothermale
99.3%	Caldimonas hydrothermale
99.3%	Caldimonas hydrothermale
99.3%	Caldimonas hydrothermale
99.3%	Caldimonas hydrothermale
99.3%	Caldimonas hydrothermale
99.3%	Caldimonas hydrothermale
99.3%	Caldimonas hydrothermale
100.0%	Caldimonas hydrothermale
99.3%	Caldimonas hydrothermale
99.3%	Caldimonas hydrothermale
99.3%	Caldimonas hydrothermale
100.0%	Caldimonas hydrothermale
99.3%	Caldimonas hydrothermale
99.3%	Caldimonas hydrothermale
99.3%	Caldimonas hydrothermale
100.0%	Caldimonas hydrothermale
100.0%	Caldimonas hydrothermale
99.3%	Caldimonas hydrothermale
99.3%	Caldimonas hydrothermale
99.3%	Caldimonas hydrothermale
99.3%	Caldimonas hydrothermale
99.3%	Caldimonas hydrothermale
99.3%	Caldimonas hydrothermale
99.3%	Caldimonas hydrothermale
99.3%	Caldimonas hydrothermale
100.0%	Caldimonas hydrothermale
99.3%	Caldimonas hydrothermale
99.3%	Caldimonas hydrothermale
99.3%	Caldimonas hydrothermale
99.3%	Caldimonas hydrothermale
100.0%	Caldimonas hydrothermale
99.3%	Caldimonas hydrothermale
99.3%	Caldimonas hydrothermale
99.3%	Caldimonas hydrothermale
99.3%	Caldimonas hydrothermale
100.0%	Caldimonas hydrothermale
100.0%	Caldimonas hydrothermale
100.0%	Shinella yambaruensis
100.0%	Shinella yambaruensis
99.3%	Caldimonas manganoxidans
100.0%	Caldimonas manganoxidans
100.0%	Caldimonas manganoxidans
100.0%	Paenibacillus validus
99.3%	Paenibacillus validus
99.3%	Hydrogenophilus thermoluteolus
99.3%	Hydrogenophilus thermoluteolus
99.3%	Hydrogenophilus thermoluteolus
99.3%	Hydrogenophilus thermoluteolus
100.0%	Hydrogenophilus thermoluteolus
99.3%	Hydrogenophilus thermoluteolus
100.0%	Hydrogenophilus thermoluteolus
99.3%	Hydrogenophilus thermoluteolus
99.3%	Hydrogenophilus thermoluteolus
99.3%	Hydrogenophilus thermoluteolus
99.3%	Hydrogenophilus thermoluteolus
99.3%	Hydrogenophilus thermoluteolus
99.3%	Hydrogenophilus thermoluteolus
100.0%	Hydrogenophilus thermoluteolus
99.3%	Hydrogenophilus thermoluteolus
99.3%	Hydrogenophilus thermoluteolus
99.3%	Hydrogenophilus thermoluteolus
99.3%	Hydrogenophilus thermoluteolus
99.3%	Hydrogenophilus thermoluteolus
100.0%	Hydrogenophilus thermoluteolus
99.3%	Hydrogenophilus thermoluteolus
99.3%	Hydrogenophilus thermoluteolus
99.3%	Hydrogenophilus thermoluteolus
99.3%	Hydrogenophilus thermoluteolus
99.3%	Hydrogenophilus thermoluteolus
100.0%	Hydrogenophilus thermoluteolus
100.0%	Hydrogenophilus thermoluteolus
99.3%	Hydrogenophilus thermoluteolus
100.0%	Hydrogenophilus thermoluteolus
100.0%	Devosia riboflavina
99.3%	Cellulomonas soli
100.0%	Thermoanaerobaculum aquaticum
99.3%	Thermoanaerobaculum aquaticum
100.0%	Thermoanaerobaculum aquaticum
100.0%	Thermoanaerobaculum aquaticum
99.3%	Thermoanaerobaculum aquaticum
99.3%	Thermoanaerobaculum aquaticum
99.3%	Thermoanaerobaculum aquaticum
99.3%	Martelella endophytica
100.0%	Bosea robiniae
100.0%	Bosea robiniae
100.0%	Bosea robiniae
99.3%	Actinomyces oris
99.3%	Thermothrix azorensis
99.3%	Thermothrix azorensis
99.3%	Thermothrix azorensis
99.3%	Thermothrix azorensis
99.3%	Thermothrix azorensis
99.3%	Thermothrix azorensis
99.3%	Thermothrix azorensis
99.3%	Thermothrix azorensis
99.3%	Thermothrix azorensis
99.3%	Thermothrix azorensis
99.3%	Thermothrix azorensis
99.3%	Thermothrix azorensis
99.3%	Thermothrix azorensis
99.3%	Thermothrix azorensis
99.3%	Thermothrix azorensis
99.3%	Thermothrix azorensis
99.3%	Thermothrix azorensis
99.3%	Thermothrix azorensis
99.3%	Thermothrix azorensis
99.3%	Thermothrix azorensis
99.3%	Thermothrix azorensis
99.3%	Thermothrix azorensis
99.3%	Thermothrix azorensis
99.3%	Thermothrix azorensis
99.3%	Thermothrix azorensis
99.3%	Thermothrix azorensis
99.3%	Thermothrix azorensis
99.3%	Thermothrix azorensis
99.3%	Thermothrix azorensis
99.3%	Thermothrix azorensis
99.3%	Thermothrix azorensis
99.3%	Thermothrix azorensis
99.3%	Thermothrix azorensis
99.3%	Thermothrix azorensis
99.3%	Thermothrix azorensis
99.3%	Thermothrix azorensis
99.3%	Thermothrix azorensis
99.3%	Thermothrix azorensis
99.3%	Thermothrix azorensis
99.3%	Thermothrix azorensis
99.3%	Thermothrix azorensis
99.3%	Thermothrix azorensis
99.3%	Thermothrix azorensis
99.3%	Thermothrix azorensis
99.3%	Thermothrix azorensis
99.3%	Thermothrix azorensis
99.3%	Thermothrix azorensis
99.3%	Thermothrix azorensis
99.3%	Thermothrix azorensis
99.3%	Thermothrix azorensis
99.3%	Thermothrix azorensis
99.3%	Thermothrix azorensis
99.3%	Thermothrix azorensis
99.3%	Thermothrix azorensis
99.3%	Thermothrix azorensis
99.3%	Thermothrix azorensis
99.3%	Thermothrix azorensis
99.3%	Thermothrix azorensis
99.3%	Thermothrix azorensis
99.3%	Thermothrix azorensis
99.3%	Thermothrix azorensis
99.3%	Thermothrix azorensis
99.3%	Thermothrix azorensis
99.3%	Thermothrix azorensis
99.3%	Thermothrix azorensis
99.3%	Thermothrix azorensis
99.3%	Thermothrix azorensis
99.3%	Thermothrix azorensis
99.3%	Thermothrix azorensis
99.3%	Thermothrix azorensis
99.3%	Thermothrix azorensis
99.3%	Thermothrix azorensis
99.3%	Thermothrix azorensis
99.3%	Thermothrix azorensis
99.3%	Thermothrix azorensis
99.3%	Thermothrix azorensis
99.3%	Thermothrix azorensis
99.3%	Thermothrix azorensis
99.3%	Thermothrix azorensis
99.3%	Thermothrix azorensis
99.3%	Thermothrix azorensis
100.0%	Thermothrix azorensis
99.3%	Thermothrix azorensis
99.3%	Thermothrix azorensis
99.3%	Thermothrix azorensis
99.3%	Thermothrix azorensis
99.3%	Thermothrix azorensis
99.3%	Thermothrix azorensis
99.3%	Thermothrix azorensis
99.3%	Thermothrix azorensis
99.3%	Thermothrix azorensis
99.3%	Thermothrix azorensis
100.0%	Thermothrix azorensis
99.3%	Thermothrix azorensis
99.3%	Thermothrix azorensis
99.3%	Thermothrix azorensis
99.3%	Thermothrix azorensis
99.3%	Thermothrix azorensis
99.3%	Thermothrix azorensis
99.3%	Thermothrix azorensis
99.3%	Thermothrix azorensis
99.3%	Thermothrix azorensis
99.3%	Thermothrix azorensis
99.3%	Thermothrix azorensis
99.3%	Thermothrix azorensis
99.3%	Thermothrix azorensis
99.3%	Thermothrix azorensis
99.3%	Thermothrix azorensis
99.3%	Thermothrix azorensis
99.3%	Thermothrix azorensis
99.3%	Thermothrix azorensis
99.3%	Thermothrix azorensis
99.3%	Thermothrix azorensis
99.3%	Thermothrix azorensis
99.3%	Thermothrix azorensis
99.3%	Thermothrix azorensis
99.3%	Thermothrix azorensis
99.3%	Thermothrix azorensis
100.0%	Thermothrix azorensis
99.3%	Thermothrix azorensis
99.3%	Thermothrix azorensis
99.3%	Thermothrix azorensis
99.3%	Thermothrix azorensis
99.3%	Thermothrix azorensis
99.3%	Thermothrix azorensis
99.3%	Thermothrix azorensis
99.3%	Thermothrix azorensis
100.0%	Thermothrix azorensis
99.3%	Thermothrix azorensis
99.3%	Thermothrix azorensis
99.3%	Thermothrix azorensis
99.3%	Thermothrix azorensis
99.3%	Thermothrix azorensis
99.3%	Thermothrix azorensis
100.0%	Thermothrix azorensis
99.3%	Thermothrix azorensis
99.3%	Thermothrix azorensis
99.3%	Thermothrix azorensis
100.0%	Thermothrix azorensis
99.3%	Thermothrix azorensis
99.3%	Thermothrix azorensis
99.3%	Thermothrix azorensis
99.3%	Thermothrix azorensis
100.0%	Thermothrix azorensis
99.3%	Thermothrix azorensis
99.3%	Thermothrix azorensis
99.3%	Thermothrix azorensis
99.3%	Thermothrix azorensis
99.3%	Thermothrix azorensis
99.3%	Thermothrix azorensis
99.3%	Thermothrix azorensis
99.3%	Thermothrix azorensis
99.3%	Thermothrix azorensis
99.3%	Thermothrix azorensis
99.3%	Thermothrix azorensis
99.3%	Thermothrix azorensis
99.3%	Thermothrix azorensis
99.3%	Thermothrix azorensis
99.3%	Thermothrix azorensis
99.3%	Thermothrix azorensis
99.3%	Thermothrix azorensis
99.3%	Thermothrix azorensis
99.3%	Thermothrix azorensis
99.3%	Thermothrix azorensis
99.3%	Thermothrix azorensis
99.3%	Thermothrix azorensis
99.3%	Thermothrix azorensis
99.3%	Thermothrix azorensis
99.3%	Thermothrix azorensis
99.3%	Thermothrix azorensis
99.3%	Thermothrix azorensis
99.3%	Thermothrix azorensis
99.3%	Thermothrix azorensis
99.3%	Thermothrix azorensis
100.0%	Thermothrix azorensis
99.3%	Thermothrix azorensis
99.3%	Thermothrix azorensis
99.3%	Thermothrix azorensis
99.3%	Thermothrix azorensis
99.3%	Thermothrix azorensis
99.3%	Thermothrix azorensis
99.3%	Thermothrix azorensis
99.3%	Thermothrix azorensis
99.3%	Thermothrix azorensis
100.0%	Thermothrix azorensis
99.3%	Thermothrix azorensis
99.3%	Thermothrix azorensis
99.3%	Thermothrix azorensis
99.3%	Thermothrix azorensis
99.3%	Thermothrix azorensis
99.3%	Thermothrix azorensis
99.3%	Thermothrix azorensis
100.0%	Thermothrix azorensis
99.3%	Thermothrix azorensis
99.3%	Thermothrix azorensis
99.3%	Thermothrix azorensis
99.3%	Thermothrix azorensis
99.3%	Thermothrix azorensis
99.3%	Thermothrix azorensis
100.0%	Thermothrix azorensis
99.3%	Thermothrix azorensis
99.3%	Thermothrix azorensis
100.0%	Thermothrix azorensis
100.0%	Thermothrix azorensis
99.3%	Thermothrix azorensis
99.3%	Thermothrix azorensis
99.3%	Thermothrix azorensis
99.3%	Thermothrix azorensis
99.3%	Thermothrix azorensis
99.3%	Thermothrix azorensis
99.3%	Thermothrix azorensis
99.3%	Thermothrix azorensis
100.0%	Thermothrix azorensis
99.3%	Thermothrix azorensis
100.0%	Thermothrix azorensis
99.3%	Thermothrix azorensis
99.3%	Thermothrix azorensis
99.3%	Thermothrix azorensis
99.3%	Thermothrix azorensis
100.0%	Thermothrix azorensis
99.3%	Thermothrix azorensis
100.0%	Thermothrix azorensis
99.3%	Thermothrix azorensis
100.0%	Thermothrix azorensis
99.3%	Klebsiella aerogenes
100.0%	Klebsiella aerogenes
100.0%	Klebsiella aerogenes
100.0%	Klebsiella aerogenes
99.3%	Klebsiella aerogenes
100.0%	Klebsiella aerogenes
99.3%	Klebsiella aerogenes
99.3%	Klebsiella aerogenes
99.3%	Klebsiella aerogenes
100.0%	Klebsiella aerogenes
100.0%	Klebsiella aerogenes
99.3%	Bradyrhizobium oligotrophicum
100.0%	Bradyrhizobium oligotrophicum
99.3%	Bradyrhizobium oligotrophicum
99.3%	Bradyrhizobium oligotrophicum
100.0%	Bradyrhizobium oligotrophicum
100.0%	Bradyrhizobium oligotrophicum
99.3%	Bradyrhizobium oligotrophicum
100.0%	Bradyrhizobium oligotrophicum
100.0%	Bradyrhizobium oligotrophicum
99.3%	Bradyrhizobium oligotrophicum
100.0%	Bradyrhizobium oligotrophicum
99.3%	Parvibaculum lavamentivorans
99.3%	Parvibaculum lavamentivorans
99.3%	Parvibaculum lavamentivorans
99.3%	Parvibaculum lavamentivorans
99.3%	Parvibaculum lavamentivorans
100.0%	Parvibaculum lavamentivorans
100.0%	Parvibaculum lavamentivorans
100.0%	Parvibaculum lavamentivorans
99.3%	Parvibaculum lavamentivorans
100.0%	Parvibaculum lavamentivorans
100.0%	Rhizobium selenitireducens
99.3%	Rhizobium selenitireducens
99.3%	Rhizobium selenitireducens
100.0%	Lactobacillus iners
100.0%	Lactobacillus iners
100.0%	Lactobacillus iners
99.3%	Lactobacillus iners
100.0%	Lactobacillus iners
99.3%	Lactobacillus iners
99.3%	Silanimonas lenta
100.0%	Silanimonas lenta
99.3%	Silanimonas lenta
99.3%	Silanimonas lenta
99.3%	Silanimonas lenta
99.3%	Silanimonas lenta
99.3%	Silanimonas lenta
99.3%	Silanimonas lenta
99.3%	Silanimonas lenta
99.3%	Silanimonas lenta
99.3%	Silanimonas lenta
99.3%	Silanimonas lenta
99.3%	Silanimonas lenta
99.3%	Silanimonas lenta
100.0%	Silanimonas lenta
99.3%	Silanimonas lenta
99.3%	Silanimonas lenta
99.3%	Silanimonas lenta
99.3%	Silanimonas lenta
99.3%	Silanimonas lenta
99.3%	Silanimonas lenta
99.3%	Silanimonas lenta
99.3%	Silanimonas lenta
99.3%	Silanimonas lenta
99.3%	Silanimonas lenta
99.3%	Silanimonas lenta
99.3%	Silanimonas lenta
99.3%	Silanimonas lenta
99.3%	Silanimonas lenta
99.3%	Silanimonas lenta
99.3%	Silanimonas lenta
99.3%	Silanimonas lenta
99.3%	Silanimonas lenta
99.3%	Silanimonas lenta
99.3%	Silanimonas lenta
99.3%	Silanimonas lenta
99.3%	Silanimonas lenta
99.3%	Silanimonas lenta
100.0%	Silanimonas lenta
99.3%	Silanimonas lenta
99.3%	Silanimonas lenta
99.3%	Silanimonas lenta
99.3%	Silanimonas lenta
99.3%	Silanimonas lenta
99.3%	Silanimonas lenta
99.3%	Silanimonas lenta
99.3%	Silanimonas lenta
99.3%	Silanimonas lenta
99.3%	Silanimonas lenta
99.3%	Silanimonas lenta
99.3%	Silanimonas lenta
99.3%	Silanimonas lenta
100.0%	Silanimonas lenta
99.3%	Silanimonas lenta
99.3%	Silanimonas lenta
100.0%	Silanimonas lenta
99.3%	Silanimonas lenta
99.3%	Silanimonas lenta
100.0%	Silanimonas lenta
99.3%	Silanimonas lenta
99.3%	Silanimonas lenta
99.3%	Silanimonas lenta
99.3%	Silanimonas lenta
99.3%	Silanimonas lenta
99.3%	Silanimonas lenta
99.3%	Silanimonas lenta
99.3%	Silanimonas lenta
99.3%	Silanimonas lenta
99.3%	Silanimonas lenta
99.3%	Silanimonas lenta
99.3%	Silanimonas lenta
99.3%	Silanimonas lenta
99.3%	Silanimonas lenta
99.3%	Silanimonas lenta
99.3%	Silanimonas lenta
100.0%	Silanimonas lenta
99.3%	Silanimonas lenta
99.3%	Silanimonas lenta
99.3%	Silanimonas lenta
100.0%	Silanimonas lenta
100.0%	Silanimonas lenta
99.3%	Silanimonas lenta
99.3%	Silanimonas lenta
100.0%	Silanimonas lenta
99.3%	Aquabacterium parvum
99.3%	Aquabacterium parvum
99.3%	Aquabacterium parvum
99.3%	Aquabacterium parvum
99.3%	Aquabacterium parvum
100.0%	Aquabacterium parvum
99.3%	Aquabacterium parvum
99.3%	Aquabacterium parvum
99.3%	Aquabacterium parvum
99.3%	Aquabacterium parvum
99.3%	Aquabacterium parvum
99.3%	Aquabacterium parvum
100.0%	Aquabacterium parvum
99.3%	Aquabacterium parvum
99.3%	Aquabacterium parvum
99.3%	Aquabacterium parvum
100.0%	Aquabacterium parvum
99.3%	Aquabacterium parvum
99.3%	Aquabacterium parvum
100.0%	Aquabacterium parvum
99.3%	Aquabacterium parvum
100.0%	Aquabacterium parvum
99.3%	Aquabacterium parvum
99.3%	Aquabacterium parvum
99.3%	Aquabacterium parvum
99.3%	Aquabacterium parvum
99.3%	Aquabacterium parvum
100.0%	Aquabacterium parvum
99.3%	Aquabacterium parvum
100.0%	Aquabacterium parvum
99.3%	Aquabacterium parvum
100.0%	Aquabacterium parvum
100.0%	Aquabacterium parvum
99.3%	Thermus scotoductus
99.3%	Thermus scotoductus
100.0%	Thermus scotoductus
99.3%	Thermus scotoductus
99.3%	Thermus scotoductus
99.3%	Thermus scotoductus
99.3%	Thermus scotoductus
100.0%	Thermus scotoductus
99.3%	Thermus scotoductus
99.3%	Thermus scotoductus
99.3%	Thermus scotoductus
99.3%	Thermus scotoductus
99.3%	Thermus scotoductus
99.3%	Thermus scotoductus
100.0%	Thermus scotoductus
100.0%	Thermus scotoductus
99.3%	Thermus scotoductus
99.3%	Thermus scotoductus
99.3%	Thermus scotoductus
100.0%	Thermus scotoductus
100.0%	Thermus scotoductus
99.2%	Vulcaniibacterium gelatinicum
99.2%	Vulcaniibacterium gelatinicum
99.2%	Vulcaniibacterium gelatinicum
99.2%	Vulcaniibacterium gelatinicum
99.2%	Vulcaniibacterium gelatinicum
99.2%	Vulcaniibacterium gelatinicum
99.3%	Vulcaniibacterium gelatinicum
99.2%	Vulcaniibacterium gelatinicum
99.2%	Vulcaniibacterium gelatinicum
99.2%	Vulcaniibacterium gelatinicum
99.2%	Vulcaniibacterium gelatinicum
99.2%	Vulcaniibacterium gelatinicum
99.2%	Vulcaniibacterium gelatinicum
99.2%	Vulcaniibacterium gelatinicum
99.2%	Vulcaniibacterium gelatinicum
99.2%	Vulcaniibacterium gelatinicum
99.2%	Vulcaniibacterium gelatinicum
99.2%	Vulcaniibacterium gelatinicum
99.2%	Vulcaniibacterium gelatinicum
99.2%	Vulcaniibacterium gelatinicum
99.2%	Vulcaniibacterium gelatinicum
99.2%	Vulcaniibacterium gelatinicum
99.2%	Devosia marina
99.2%	Devosia marina
99.2%	Devosia marina
99.2%	Devosia marina
99.2%	Devosia marina
99.2%	Devosia marina
99.3%	Devosia marina
99.2%	Devosia marina
99.2%	Devosia marina
99.2%	Devosia marina
99.2%	Devosia marina
99.2%	Devosia marina
99.3%	Devosia marina
99.2%	Devosia marina
99.2%	Devosia marina
99.2%	Devosia marina
99.2%	Devosia marina
99.2%	Devosia marina
99.2%	Devosia marina
99.2%	Devosia marina
99.2%	Devosia marina
99.2%	Devosia marina
99.2%	Devosia marina
99.2%	Devosia marina
99.2%	Devosia marina
99.2%	Devosia marina
99.2%	Devosia marina
99.2%	Devosia marina
99.2%	Devosia marina
99.2%	Devosia marina
99.2%	Devosia marina
99.2%	Devosia marina
99.2%	Devosia marina
99.2%	Pseudomonas jilinensis
99.2%	Pseudomonas jilinensis
99.2%	Pseudomonas jilinensis
99.2%	Pseudomonas jilinensis
99.3%	Pseudomonas jilinensis
99.2%	Pseudomonas jilinensis
99.2%	Pseudomonas jilinensis
99.2%	Pseudomonas jilinensis
99.2%	Pseudomonas jilinensis
99.2%	Pseudomonas jilinensis
99.2%	Pseudomonas jilinensis
99.2%	Pseudomonas jilinensis
99.2%	Pseudomonas jilinensis
99.2%	Pseudomonas jilinensis
99.2%	Pseudomonas jilinensis
99.2%	Pseudomonas jilinensis
99.2%	Pseudomonas jilinensis
99.2%	Pseudomonas jilinensis
99.2%	Pseudomonas jilinensis
99.2%	Pseudomonas jilinensis
99.2%	Pseudomonas jilinensis
99.2%	Pseudomonas jilinensis
99.2%	Pseudomonas jilinensis
99.2%	Pseudomonas jilinensis
99.2%	Pseudomonas jilinensis
100.0%	Pseudomonas jilinensis
100.0%	Pseudomonas jilinensis
[truncated: 93,105 more rows]
