# Supplementary material for: Revealing the Microbiome of Four Different Thermal Springs in Turkey with Environmental DNA Metabarcoding
Source: Biology (Basel). 2022 Jun 30;11(7):998. doi: 10.3390/biology11070998 (PMC9311576; doi:10.3390/biology11070998)
Supplement: Supplementary file 1 [file biology-11-00998-s001.zip › Supplementary Table S3/515kr.c2.l100.clean.csv]

% Pairwise Identity	Organism
100.0%	Nevskia lacus
100.0%	Sphingomonas hengshuiensis
100.0%	Sphingomonas hengshuiensis
100.0%	Vulcaniibacterium gelatinicum
100.0%	Devosia marina
100.0%	Ochrobactrum soli
100.0%	Ochrobactrum soli
100.0%	Tepidicella baoligensis
100.0%	Streptococcus periodonticum
100.0%	Rheinheimera pleomorphica
100.0%	Rhizobium deserti
100.0%	Martelella lutilitoris
100.0%	Paenibacillus psychroresistens
100.0%	Nevskia lacus
100.0%	Phenylobacterium terrae
100.0%	Blastococcus xanthinilyticus
100.0%	Paenibacillus solanacearum
100.0%	Aeribacillus composti
100.0%	Pectobacterium polaris
100.0%	Chryseomicrobium deserti
100.0%	Brenneria populi
100.0%	Angustibacter speluncae
100.0%	Silanimonas algicola
100.0%	Caulobacter rhizosphaerae
100.0%	Pseudomonas oceani
100.0%	Shinella curvata
100.0%	Shinella curvata
100.0%	Shinella curvata
100.0%	Fluviicoccus keumensis
100.0%	Sulfurirhabdus autotrophica
100.0%	Sulfurirhabdus autotrophica
100.0%	Thermus amyloliquefaciens
100.0%	Nitrososphaera viennensis
100.0%	Clostridium saccharobutylicum
100.0%	Rehaibacterium terrae
100.0%	Exiguobacterium himgiriensis
100.0%	Exiguobacterium himgiriensis
100.0%	Effusibacillus consociatus
100.0%	Geobacillus stearothermophilus
100.0%	Nitrospira japonica
100.0%	Algoriphagus aquatilis
100.0%	Hydrogenophaga intermedia
100.0%	Hydrogenophaga intermedia
100.0%	Hydrogenophilus thermoluteolus
100.0%	Actinomyces johnsonii
100.0%	Thermothrix azorensis
100.0%	Thermothrix azorensis
100.0%	Thermothrix azorensis
100.0%	Bradyrhizobium oligotrophicum
100.0%	Lactobacillus gasseri
100.0%	Parvibaculum lavamentivorans
100.0%	Parageobacillus thermoglucosidasius
100.0%	Streptococcus anginosus
100.0%	Lactobacillus iners
100.0%	Aquabacterium parvum
100.0%	Nevskia lacus
100.0%	Chryseomicrobium deserti
99.3%	Erythrobacter suaedae
100.0%	Rheinheimera pleomorphica
99.3%	Nevskia lacus
99.3%	Nevskia lacus
99.3%	Nevskia lacus
99.3%	Nevskia lacus
99.3%	Nevskia lacus
99.3%	Nevskia lacus
99.3%	Nevskia lacus
99.3%	Nevskia lacus
99.3%	Sphingomonas hengshuiensis
99.3%	Sphingomonas hengshuiensis
99.3%	Sphingomonas hengshuiensis
99.3%	Sphingomonas hengshuiensis
99.3%	Sphingomonas hengshuiensis
99.3%	Sphingomonas hengshuiensis
99.3%	Sphingomonas hengshuiensis
99.3%	Sphingomonas hengshuiensis
99.3%	Sphingomonas hengshuiensis
99.3%	Sphingomonas hengshuiensis
99.3%	Sphingomonas hengshuiensis
99.3%	Sphingomonas hengshuiensis
99.3%	Sphingomonas hengshuiensis
99.3%	Novosphingobium endophyticum
99.3%	Novosphingobium endophyticum
99.3%	Novosphingobium endophyticum
99.3%	Novosphingobium endophyticum
99.3%	Novosphingobium endophyticum
99.3%	Vulcaniibacterium gelatinicum
99.3%	Vulcaniibacterium gelatinicum
99.3%	Vulcaniibacterium gelatinicum
99.3%	Vulcaniibacterium gelatinicum
99.3%	Vulcaniibacterium gelatinicum
99.3%	Vulcaniibacterium gelatinicum
99.3%	Vulcaniibacterium gelatinicum
99.3%	Devosia marina
99.3%	Devosia marina
99.3%	Devosia marina
99.3%	Devosia marina
99.3%	Devosia marina
99.3%	Devosia marina
99.3%	Ochrobactrum soli
99.3%	Ochrobactrum soli
99.3%	Ochrobactrum soli
99.3%	Ochrobactrum soli
99.3%	Ochrobactrum soli
99.3%	Ochrobactrum soli
99.3%	Ochrobactrum soli
99.3%	Ochrobactrum soli
99.3%	Ochrobactrum soli
99.3%	Ochrobactrum soli
99.3%	Ochrobactrum soli
99.3%	Ochrobactrum soli
99.3%	Ochrobactrum soli
99.3%	Ochrobactrum soli
99.3%	Ochrobactrum soli
99.3%	Ochrobactrum soli
99.3%	Ochrobactrum soli
99.3%	Ochrobactrum soli
99.3%	Ochrobactrum soli
99.3%	Tepidicella baoligensis
99.3%	Tepidicella baoligensis
99.3%	Tepidicella baoligensis
99.3%	Tepidicella baoligensis
99.3%	Tepidicella baoligensis
99.3%	Tepidicella baoligensis
99.3%	Streptococcus periodonticum
99.3%	Streptococcus periodonticum
99.3%	Streptococcus periodonticum
99.3%	Streptococcus periodonticum
99.3%	Streptococcus periodonticum
99.3%	Streptococcus periodonticum
99.3%	Streptococcus periodonticum
99.3%	Rheinheimera pleomorphica
99.3%	Rheinheimera pleomorphica
99.3%	Rheinheimera pleomorphica
99.3%	Rheinheimera pleomorphica
99.3%	Rheinheimera pleomorphica
99.3%	Rheinheimera pleomorphica
99.3%	Rhizobium deserti
99.3%	Rhizobium deserti
99.3%	Martelella lutilitoris
99.3%	Martelella lutilitoris
99.3%	Martelella lutilitoris
99.3%	Martelella lutilitoris
99.3%	Martelella lutilitoris
99.3%	Martelella lutilitoris
99.3%	Martelella lutilitoris
99.3%	Nocardioides suum
99.3%	Nocardioides suum
99.3%	Bacillus piscis
99.3%	Bacillus piscis
99.3%	Bacillus piscis
99.3%	Bacillus piscis
99.3%	Bacillus piscis
99.3%	Paenibacillus psychroresistens
99.3%	Paenibacillus psychroresistens
99.3%	Paenibacillus psychroresistens
99.3%	Paenibacillus psychroresistens
99.3%	Paenibacillus psychroresistens
99.3%	Paenibacillus psychroresistens
99.3%	Nevskia lacus
99.3%	Nevskia lacus
99.3%	Nevskia lacus
99.3%	Nevskia lacus
99.3%	Nevskia lacus
99.3%	Nevskia lacus
99.3%	Nevskia lacus
99.3%	Phenylobacterium terrae
99.3%	Phenylobacterium terrae
99.3%	Phenylobacterium terrae
99.3%	Phenylobacterium terrae
99.3%	Phenylobacterium terrae
99.3%	Phenylobacterium terrae
99.3%	Phenylobacterium terrae
99.3%	Blastococcus xanthinilyticus
99.3%	Paenibacillus solanacearum
99.3%	Paenibacillus solanacearum
99.3%	Paenibacillus solanacearum
99.3%	Paenibacillus solanacearum
99.3%	Paenibacillus solanacearum
99.3%	Paenibacillus solanacearum
99.3%	Paenibacillus solanacearum
99.3%	Aeribacillus composti
99.3%	Aeribacillus composti
99.3%	Aeribacillus composti
99.3%	Aeribacillus composti
99.3%	Aeribacillus composti
99.3%	Aeribacillus composti
99.3%	Pectobacterium polaris
99.3%	Pectobacterium polaris
99.3%	Pectobacterium polaris
99.3%	Pectobacterium polaris
99.3%	Pectobacterium polaris
99.3%	Pectobacterium polaris
99.3%	Chryseomicrobium deserti
99.3%	Chryseomicrobium deserti
99.3%	Chryseomicrobium deserti
99.3%	Chryseomicrobium deserti
99.3%	Chryseomicrobium deserti
99.3%	Chryseomicrobium deserti
99.3%	Chryseomicrobium deserti
99.3%	Brenneria populi
99.3%	Brenneria populi
99.3%	Brenneria populi
99.3%	Brenneria populi
99.3%	Brenneria populi
99.3%	Brenneria populi
99.3%	Brenneria populi
99.3%	Angustibacter speluncae
99.3%	Angustibacter speluncae
99.3%	Angustibacter speluncae
99.3%	Angustibacter speluncae
99.3%	Silanimonas algicola
99.3%	Silanimonas algicola
99.3%	Silanimonas algicola
99.3%	Silanimonas algicola
99.3%	Silanimonas algicola
99.3%	Silanimonas algicola
99.3%	Silanimonas algicola
99.3%	Silanimonas algicola
99.3%	Silanimonas algicola
99.3%	Silanimonas algicola
99.3%	Silanimonas algicola
99.3%	Silanimonas algicola
99.3%	Caulobacter rhizosphaerae
99.3%	Caulobacter rhizosphaerae
99.3%	Caulobacter rhizosphaerae
99.3%	Caulobacter rhizosphaerae
99.3%	Caulobacter rhizosphaerae
99.3%	Caulobacter rhizosphaerae
99.3%	Caulobacter rhizosphaerae
99.3%	Caulobacter rhizosphaerae
99.3%	Caulobacter rhizosphaerae
99.3%	Caulobacter rhizosphaerae
99.3%	Pseudomonas oceani
99.3%	Pseudomonas oceani
99.3%	Pseudomonas oceani
99.3%	Pseudomonas oceani
99.3%	Pseudomonas oceani
99.3%	Pseudomonas oceani
99.3%	Pseudomonas oceani
99.3%	Pseudomonas oceani
99.3%	Pseudomonas oceani
99.3%	Pseudomonas oceani
99.3%	Shinella curvata
99.3%	Shinella curvata
99.3%	Shinella curvata
99.3%	Shinella curvata
99.3%	Shinella curvata
99.3%	Shinella curvata
99.3%	Shinella curvata
99.3%	Shinella curvata
99.3%	Shinella curvata
99.3%	Shinella curvata
99.3%	Shinella curvata
99.3%	Shinella curvata
99.3%	Shinella curvata
99.3%	Shinella curvata
99.3%	Shinella curvata
99.3%	Shinella curvata
99.3%	Shinella curvata
99.3%	Shinella curvata
99.3%	Shinella curvata
99.3%	Shinella curvata
99.3%	Shinella curvata
99.3%	Shinella curvata
99.3%	Shinella curvata
99.3%	Fluviicoccus keumensis
99.3%	Fluviicoccus keumensis
99.3%	Fluviicoccus keumensis
99.3%	Fluviicoccus keumensis
99.3%	Fluviicoccus keumensis
99.3%	Fluviicoccus keumensis
99.3%	Fluviicoccus keumensis
99.3%	Fluviicoccus keumensis
99.3%	Sulfurirhabdus autotrophica
99.3%	Sulfurirhabdus autotrophica
99.3%	Sulfurirhabdus autotrophica
99.3%	Sulfurirhabdus autotrophica
99.3%	Sulfurirhabdus autotrophica
99.3%	Sulfurirhabdus autotrophica
99.3%	Sulfurirhabdus autotrophica
99.3%	Novosphingobium endophyticum
99.3%	Cutibacterium acnes
99.3%	Thermus amyloliquefaciens
99.3%	Thermus amyloliquefaciens
99.3%	Thermus amyloliquefaciens
99.3%	Thermus amyloliquefaciens
99.3%	Thermus amyloliquefaciens
99.3%	Thermus amyloliquefaciens
99.3%	Thermus amyloliquefaciens
99.3%	Thermus amyloliquefaciens
99.3%	Nitrososphaera viennensis
99.3%	Nitrososphaera viennensis
99.3%	Nitrososphaera viennensis
99.3%	Nitrososphaera viennensis
99.3%	Clostridium saccharobutylicum
99.3%	Clostridium saccharobutylicum
99.3%	Clostridium saccharobutylicum
99.3%	Clostridium saccharobutylicum
99.3%	Clostridium saccharobutylicum
99.3%	Clostridium saccharobutylicum
99.3%	Clostridium saccharobutylicum
99.3%	Clostridium saccharobutylicum
99.3%	Clostridium saccharobutylicum
99.3%	Clostridium saccharobutylicum
99.3%	Clostridium saccharobutylicum
99.3%	Rehaibacterium terrae
99.3%	Rehaibacterium terrae
99.3%	Rehaibacterium terrae
99.3%	Rehaibacterium terrae
99.3%	Rehaibacterium terrae
99.3%	Rehaibacterium terrae
99.3%	Rehaibacterium terrae
99.3%	Rehaibacterium terrae
99.3%	Exiguobacterium himgiriensis
99.3%	Exiguobacterium himgiriensis
99.3%	Exiguobacterium himgiriensis
99.3%	Exiguobacterium himgiriensis
99.3%	Exiguobacterium himgiriensis
99.3%	Exiguobacterium himgiriensis
99.3%	Exiguobacterium himgiriensis
99.3%	Exiguobacterium himgiriensis
99.3%	Exiguobacterium himgiriensis
99.3%	Exiguobacterium himgiriensis
99.3%	Exiguobacterium himgiriensis
99.3%	Effusibacillus consociatus
99.3%	Effusibacillus consociatus
99.3%	Effusibacillus consociatus
99.3%	Effusibacillus consociatus
99.3%	Effusibacillus consociatus
99.3%	Effusibacillus consociatus
99.3%	Effusibacillus consociatus
99.3%	Geobacillus stearothermophilus
99.3%	Geobacillus stearothermophilus
99.3%	Geobacillus stearothermophilus
99.3%	Geobacillus stearothermophilus
99.3%	Geobacillus stearothermophilus
99.3%	Geobacillus stearothermophilus
99.3%	Geobacillus stearothermophilus
99.3%	Nitrospira japonica
99.3%	Nitrospira japonica
99.3%	Nitrospira japonica
99.3%	Nitrospira japonica
99.3%	Nitrospira japonica
99.3%	Nitrospira japonica
99.3%	Nitrospira japonica
99.3%	Nitrospira japonica
99.3%	Nitrospira japonica
99.3%	Nitrospira japonica
99.3%	Algoriphagus aquatilis
99.3%	Algoriphagus aquatilis
99.3%	Algoriphagus aquatilis
99.3%	Algoriphagus aquatilis
99.3%	Algoriphagus aquatilis
99.3%	Algoriphagus aquatilis
99.3%	Algoriphagus aquatilis
99.3%	Algoriphagus aquatilis
99.3%	Algoriphagus aquatilis
99.3%	Algoriphagus aquatilis
99.3%	Hydrogenophaga intermedia
99.3%	Hydrogenophaga intermedia
99.3%	Hydrogenophaga intermedia
99.3%	Hydrogenophaga intermedia
99.3%	Hydrogenophaga intermedia
99.3%	Hydrogenophaga intermedia
99.3%	Hydrogenophaga intermedia
99.3%	Hydrogenophaga intermedia
99.3%	Hydrogenophaga intermedia
99.3%	Hydrogenophaga intermedia
99.3%	Hydrogenophaga intermedia
99.3%	Caldimonas manganoxidans
99.3%	Hydrogenophilus thermoluteolus
99.3%	Hydrogenophilus thermoluteolus
99.3%	Hydrogenophilus thermoluteolus
99.3%	Hydrogenophilus thermoluteolus
99.3%	Hydrogenophilus thermoluteolus
99.3%	Hydrogenophilus thermoluteolus
99.3%	Hydrogenophilus thermoluteolus
99.3%	Hydrogenophilus thermoluteolus
99.3%	Hydrogenophilus thermoluteolus
99.3%	Hydrogenophilus thermoluteolus
99.3%	Thermoanaerobaculum aquaticum
99.3%	Thermoanaerobaculum aquaticum
99.3%	Thermoanaerobaculum aquaticum
99.3%	Thermoanaerobaculum aquaticum
99.3%	Thermoanaerobaculum aquaticum
99.3%	Thermoanaerobaculum aquaticum
99.3%	Bosea robiniae
99.3%	Actinomyces johnsonii
99.3%	Actinomyces johnsonii
99.3%	Actinomyces johnsonii
99.3%	Actinomyces johnsonii
99.3%	Actinomyces johnsonii
99.3%	Actinomyces johnsonii
99.3%	Thermothrix azorensis
99.3%	Thermothrix azorensis
99.3%	Thermothrix azorensis
99.3%	Thermothrix azorensis
99.3%	Thermothrix azorensis
99.3%	Thermothrix azorensis
99.3%	Thermothrix azorensis
99.3%	Thermothrix azorensis
99.3%	Thermothrix azorensis
99.3%	Thermothrix azorensis
99.3%	Thermothrix azorensis
99.3%	Thermothrix azorensis
99.3%	Thermothrix azorensis
99.3%	Thermothrix azorensis
99.3%	Thermothrix azorensis
99.3%	Thermothrix azorensis
99.3%	Thermothrix azorensis
99.3%	Thermothrix azorensis
99.3%	Thermothrix azorensis
99.3%	Thermothrix azorensis
99.3%	Thermothrix azorensis
99.3%	Thermothrix azorensis
99.3%	Thermothrix azorensis
99.3%	Thermothrix azorensis
99.3%	Thermothrix azorensis
99.3%	Thermothrix azorensis
99.3%	Thermothrix azorensis
99.3%	Thermothrix azorensis
99.3%	Thermothrix azorensis
99.3%	Bradyrhizobium oligotrophicum
99.3%	Bradyrhizobium oligotrophicum
99.3%	Bradyrhizobium oligotrophicum
99.3%	Bradyrhizobium oligotrophicum
99.3%	Bradyrhizobium oligotrophicum
99.3%	Bradyrhizobium oligotrophicum
99.3%	Lactobacillus gasseri
99.3%	Lactobacillus gasseri
99.3%	Lactobacillus gasseri
99.3%	Lactobacillus gasseri
99.3%	Lactobacillus gasseri
99.3%	Lactobacillus gasseri
99.3%	Hydrogenobacter thermophilus
99.3%	Hydrogenobacter thermophilus
99.3%	Parvibaculum lavamentivorans
99.3%	Parvibaculum lavamentivorans
99.3%	Parvibaculum lavamentivorans
99.3%	Parvibaculum lavamentivorans
99.3%	Parvibaculum lavamentivorans
99.3%	Parvibaculum lavamentivorans
99.3%	Parageobacillus thermoglucosidasius
99.3%	Parageobacillus thermoglucosidasius
99.3%	Parageobacillus thermoglucosidasius
99.3%	Parageobacillus thermoglucosidasius
99.3%	Parageobacillus thermoglucosidasius
99.3%	Parageobacillus thermoglucosidasius
99.3%	Parageobacillus thermoglucosidasius
99.3%	Parageobacillus thermoglucosidasius
99.3%	Streptococcus anginosus
99.3%	Streptococcus anginosus
99.3%	Streptococcus anginosus
99.3%	Streptococcus anginosus
99.3%	Streptococcus anginosus
99.3%	Streptococcus anginosus
99.3%	Lactobacillus iners
99.3%	Lactobacillus iners
99.3%	Lactobacillus iners
99.3%	Lactobacillus iners
99.3%	Aquabacterium parvum
99.3%	Aquabacterium parvum
99.3%	Aquabacterium parvum
99.3%	Aquabacterium parvum
99.3%	Aquabacterium parvum
99.3%	Aquabacterium parvum
99.3%	Aquabacterium parvum
99.3%	Aquabacterium parvum
99.3%	Devosia marina
99.3%	Rheinheimera pleomorphica
99.3%	Nevskia lacus
99.3%	Phenylobacterium terrae
99.3%	Chryseomicrobium deserti
99.3%	Chryseomicrobium deserti
99.3%	Chryseomicrobium deserti
99.3%	Silanimonas algicola
99.3%	Caulobacter rhizosphaerae
99.3%	Fluviicoccus keumensis
99.3%	Fluviicoccus keumensis
99.3%	Fluviicoccus keumensis
99.3%	Sphingomonas hengshuiensis
99.3%	Nitrososphaera viennensis
99.3%	Clostridium saccharobutylicum
99.3%	Clostridium saccharobutylicum
99.3%	Effusibacillus consociatus
99.3%	Hydrogenophilus thermoluteolus
99.3%	Hydrogenophilus thermoluteolus
99.3%	Thermoanaerobaculum aquaticum
99.3%	Thermothrix azorensis
99.3%	Thermothrix azorensis
99.3%	Brenneria rubrifaciens
99.3%	Aquabacterium parvum
98.7%	Erythrobacter suaedae
98.7%	Erythrobacter suaedae
99.3%	Ochrobactrum soli
98.7%	Nevskia lacus
98.7%	Nevskia lacus
98.7%	Nevskia lacus
98.7%	Nevskia lacus
98.7%	Nevskia lacus
98.7%	Nevskia lacus
98.7%	Nevskia lacus
98.7%	Nevskia lacus
98.7%	Nevskia lacus
98.7%	Nevskia lacus
98.7%	Nevskia lacus
98.7%	Nevskia lacus
98.7%	Nevskia lacus
98.7%	Nevskia lacus
98.7%	Nevskia lacus
98.7%	Nevskia lacus
98.7%	Nevskia lacus
98.7%	Nevskia lacus
98.7%	Nevskia lacus
98.7%	Nevskia lacus
98.7%	Nevskia lacus
98.7%	Nevskia lacus
99.3%	Phenylobacterium terrae
99.3%	Ciceribacter thiooxidans
98.7%	Shinella curvata
98.7%	Shinella curvata
98.7%	Shinella curvata
98.7%	Shinella curvata
98.7%	Sphingomonas hengshuiensis
98.7%	Sphingomonas hengshuiensis
98.7%	Sphingomonas hengshuiensis
98.7%	Sphingomonas hengshuiensis
98.7%	Sphingomonas hengshuiensis
98.7%	Sphingomonas hengshuiensis
98.7%	Sphingomonas hengshuiensis
98.7%	Sphingomonas hengshuiensis
98.7%	Sphingomonas hengshuiensis
98.7%	Sphingomonas hengshuiensis
98.7%	Sphingomonas hengshuiensis
98.7%	Sphingomonas hengshuiensis
98.7%	Sphingomonas hengshuiensis
98.7%	Sphingomonas hengshuiensis
98.7%	Sphingomonas hengshuiensis
98.7%	Sphingomonas hengshuiensis
98.7%	Sphingomonas hengshuiensis
98.7%	Sphingomonas hengshuiensis
98.7%	Sphingomonas hengshuiensis
98.7%	Sphingomonas hengshuiensis
98.7%	Sphingomonas hengshuiensis
98.7%	Sphingomonas hengshuiensis
98.7%	Sphingomonas hengshuiensis
98.7%	Sphingomonas hengshuiensis
98.7%	Sphingomonas hengshuiensis
98.7%	Sphingomonas hengshuiensis
98.7%	Sphingomonas hengshuiensis
98.7%	Sphingomonas hengshuiensis
98.7%	Sphingomonas hengshuiensis
98.7%	Sphingomonas hengshuiensis
98.7%	Sphingomonas hengshuiensis
98.7%	Sphingomonas hengshuiensis
98.7%	Sphingomonas hengshuiensis
98.7%	Sphingomonas hengshuiensis
98.7%	Sphingomonas hengshuiensis
98.7%	Sphingomonas hengshuiensis
98.7%	Sphingomonas hengshuiensis
98.7%	Sphingomonas hengshuiensis
98.7%	Sphingomonas hengshuiensis
98.7%	Sphingomonas hengshuiensis
98.7%	Novosphingobium endophyticum
98.7%	Novosphingobium endophyticum
98.7%	Novosphingobium endophyticum
98.7%	Novosphingobium endophyticum
98.7%	Novosphingobium endophyticum
98.7%	Novosphingobium endophyticum
98.7%	Novosphingobium endophyticum
98.7%	Novosphingobium endophyticum
98.7%	Novosphingobium endophyticum
98.7%	Novosphingobium endophyticum
98.7%	Novosphingobium endophyticum
98.7%	Sphingomonas yantingensis
98.7%	Flavobacterium urocaniciphilum
98.7%	Flavobacterium urocaniciphilum
98.7%	Flavobacterium urocaniciphilum
99.3%	Georgfuchsia toluolica
99.3%	Nitrospira japonica
99.3%	Nitrospira japonica
99.3%	Thermothrix azorensis
99.3%	Thermothrix azorensis
98.7%	Thermothrix azorensis
98.7%	Thermothrix azorensis
98.7%	Thermothrix azorensis
98.7%	Thermothrix azorensis
98.7%	Vulcaniibacterium gelatinicum
98.7%	Vulcaniibacterium gelatinicum
98.7%	Vulcaniibacterium gelatinicum
98.7%	Vulcaniibacterium gelatinicum
98.7%	Vulcaniibacterium gelatinicum
98.7%	Vulcaniibacterium gelatinicum
98.7%	Vulcaniibacterium gelatinicum
98.7%	Vulcaniibacterium gelatinicum
98.7%	Vulcaniibacterium gelatinicum
98.7%	Vulcaniibacterium gelatinicum
98.7%	Vulcaniibacterium gelatinicum
98.7%	Vulcaniibacterium gelatinicum
98.7%	Vulcaniibacterium gelatinicum
98.7%	Vulcaniibacterium gelatinicum
98.7%	Devosia marina
98.7%	Devosia marina
98.7%	Devosia marina
98.7%	Devosia marina
98.7%	Devosia marina
98.7%	Devosia marina
98.7%	Devosia marina
98.7%	Devosia marina
98.7%	Devosia marina
98.7%	Devosia marina
98.7%	Devosia marina
98.7%	Erythrobacter suaedae
98.7%	Ochrobactrum soli
98.7%	Ochrobactrum soli
98.7%	Ochrobactrum soli
98.7%	Ochrobactrum soli
98.7%	Ochrobactrum soli
98.7%	Ochrobactrum soli
98.7%	Ochrobactrum soli
98.7%	Ochrobactrum soli
98.7%	Ochrobactrum soli
98.7%	Ochrobactrum soli
98.7%	Ochrobactrum soli
98.7%	Ochrobactrum soli
98.7%	Ochrobactrum soli
98.7%	Ochrobactrum soli
98.7%	Ochrobactrum soli
98.7%	Ochrobactrum soli
98.7%	Ochrobactrum soli
98.7%	Ochrobactrum soli
98.7%	Ochrobactrum soli
98.7%	Ochrobactrum soli
98.7%	Ochrobactrum soli
98.7%	Ochrobactrum soli
98.7%	Ochrobactrum soli
98.7%	Ochrobactrum soli
98.7%	Ochrobactrum soli
98.7%	Ochrobactrum soli
98.7%	Ochrobactrum soli
98.7%	Ochrobactrum soli
98.7%	Ochrobactrum soli
98.7%	Ochrobactrum soli
98.7%	Ochrobactrum soli
98.7%	Ochrobactrum soli
98.7%	Ochrobactrum soli
98.7%	Ochrobactrum soli
98.7%	Ochrobactrum soli
98.7%	Ochrobactrum soli
98.7%	Ochrobactrum soli
98.7%	Ochrobactrum soli
98.7%	Ochrobactrum soli
98.7%	Ochrobactrum soli
98.7%	Ochrobactrum soli
98.7%	Ochrobactrum soli
98.7%	Ochrobactrum soli
98.7%	Ochrobactrum soli
98.7%	Ochrobactrum soli
98.7%	Ochrobactrum soli
98.7%	Ochrobactrum soli
98.7%	Ochrobactrum soli
98.7%	Tepidicella baoligensis
98.7%	Tepidicella baoligensis
98.7%	Tepidicella baoligensis
98.7%	Tepidicella baoligensis
98.7%	Tepidicella baoligensis
98.7%	Tepidicella baoligensis
98.7%	Tepidicella baoligensis
98.7%	Tepidicella baoligensis
98.7%	Tepidicella baoligensis
98.7%	Tepidicella baoligensis
98.7%	Tepidicella baoligensis
98.7%	Tepidicella baoligensis
98.7%	Streptococcus periodonticum
98.7%	Streptococcus periodonticum
98.7%	Streptococcus periodonticum
98.7%	Streptococcus periodonticum
98.7%	Streptococcus periodonticum
98.7%	Streptococcus periodonticum
98.7%	Streptococcus periodonticum
98.7%	Streptococcus periodonticum
98.7%	Streptococcus periodonticum
98.7%	Streptococcus periodonticum
98.7%	Streptococcus periodonticum
98.7%	Rheinheimera pleomorphica
98.7%	Rheinheimera pleomorphica
98.7%	Rheinheimera pleomorphica
98.7%	Rheinheimera pleomorphica
98.7%	Rheinheimera pleomorphica
98.7%	Rheinheimera pleomorphica
98.7%	Rheinheimera pleomorphica
98.7%	Rheinheimera pleomorphica
98.7%	Rheinheimera pleomorphica
98.7%	Rheinheimera pleomorphica
98.7%	Rheinheimera pleomorphica
98.7%	Rheinheimera pleomorphica
98.7%	Rheinheimera pleomorphica
98.7%	Rheinheimera pleomorphica
98.7%	Rheinheimera pleomorphica
98.7%	Rheinheimera pleomorphica
98.7%	Rheinheimera pleomorphica
98.7%	Rheinheimera pleomorphica
98.7%	Rheinheimera pleomorphica
98.7%	Rheinheimera pleomorphica
98.7%	Rheinheimera pleomorphica
98.7%	Rheinheimera pleomorphica
98.7%	Rheinheimera pleomorphica
98.7%	Rheinheimera pleomorphica
98.7%	Rheinheimera pleomorphica
98.7%	Rheinheimera pleomorphica
98.7%	Rhizobium deserti
98.7%	Rhizobium deserti
98.7%	Rhizobium deserti
98.7%	Martelella lutilitoris
98.7%	Martelella lutilitoris
98.7%	Martelella lutilitoris
98.7%	Martelella lutilitoris
98.7%	Martelella lutilitoris
98.7%	Martelella lutilitoris
98.7%	Martelella lutilitoris
98.7%	Martelella lutilitoris
98.7%	Martelella lutilitoris
98.7%	Martelella lutilitoris
98.7%	Martelella lutilitoris
98.7%	Martelella lutilitoris
98.7%	Martelella lutilitoris
98.7%	Martelella lutilitoris
98.7%	Martelella lutilitoris
98.7%	Martelella lutilitoris
98.7%	Martelella lutilitoris
98.7%	Martelella lutilitoris
98.7%	Martelella lutilitoris
98.7%	Nocardioides suum
98.7%	Nocardioides suum
98.7%	Nocardioides suum
98.7%	Nocardioides suum
98.7%	Nocardioides suum
98.7%	Nocardioides suum
98.7%	Nocardioides suum
98.7%	Nocardioides suum
98.7%	Bacillus piscis
98.7%	Bacillus piscis
98.7%	Bacillus piscis
98.7%	Bacillus piscis
98.7%	Bacillus piscis
98.7%	Bacillus piscis
98.7%	Bacillus piscis
98.7%	Bacillus piscis
98.7%	Bacillus piscis
98.7%	Paenibacillus psychroresistens
98.7%	Paenibacillus psychroresistens
98.7%	Paenibacillus psychroresistens
98.7%	Paenibacillus psychroresistens
98.7%	Paenibacillus psychroresistens
98.7%	Paenibacillus psychroresistens
98.7%	Paenibacillus psychroresistens
98.7%	Paenibacillus psychroresistens
98.7%	Paenibacillus psychroresistens
98.7%	Paenibacillus psychroresistens
98.7%	Nevskia lacus
98.7%	Nevskia lacus
98.7%	Nevskia lacus
98.7%	Nevskia lacus
98.7%	Nevskia lacus
98.7%	Nevskia lacus
98.7%	Nevskia lacus
98.7%	Nevskia lacus
98.7%	Nevskia lacus
98.7%	Nevskia lacus
98.7%	Nevskia lacus
98.7%	Nevskia lacus
98.7%	Nevskia lacus
98.7%	Nevskia lacus
98.7%	Phenylobacterium terrae
98.7%	Phenylobacterium terrae
98.7%	Phenylobacterium terrae
98.7%	Phenylobacterium terrae
98.7%	Phenylobacterium terrae
98.7%	Phenylobacterium terrae
98.7%	Phenylobacterium terrae
98.7%	Phenylobacterium terrae
98.7%	Phenylobacterium terrae
98.7%	Phenylobacterium terrae
98.7%	Phenylobacterium terrae
98.7%	Phenylobacterium terrae
98.7%	Phenylobacterium terrae
98.7%	Phenylobacterium terrae
98.7%	Blastococcus xanthinilyticus
98.7%	Blastococcus xanthinilyticus
98.7%	Paenibacillus solanacearum
98.7%	Paenibacillus solanacearum
98.7%	Paenibacillus solanacearum
98.7%	Paenibacillus solanacearum
98.7%	Paenibacillus solanacearum
98.7%	Paenibacillus solanacearum
98.7%	Paenibacillus solanacearum
98.7%	Paenibacillus solanacearum
98.7%	Ciceribacter thiooxidans
98.7%	Aeribacillus composti
98.7%	Aeribacillus composti
98.7%	Aeribacillus composti
98.7%	Aeribacillus composti
98.7%	Aeribacillus composti
98.7%	Aeribacillus composti
98.7%	Aeribacillus composti
98.7%	Aeribacillus composti
98.7%	Aeribacillus composti
98.7%	Aeribacillus composti
98.7%	Aeribacillus composti
98.7%	Aeribacillus composti
98.7%	Aeribacillus composti
98.7%	Pectobacterium polaris
98.7%	Pectobacterium polaris
98.7%	Pectobacterium polaris
98.7%	Pectobacterium polaris
98.7%	Pectobacterium polaris
98.7%	Pectobacterium polaris
98.7%	Pectobacterium polaris
98.7%	Pectobacterium polaris
98.7%	Pectobacterium polaris
98.7%	Pectobacterium polaris
98.7%	Pectobacterium polaris
98.7%	Chryseomicrobium deserti
98.7%	Chryseomicrobium deserti
98.7%	Chryseomicrobium deserti
98.7%	Chryseomicrobium deserti
98.7%	Chryseomicrobium deserti
98.7%	Chryseomicrobium deserti
98.7%	Chryseomicrobium deserti
98.7%	Chryseomicrobium deserti
98.7%	Chryseomicrobium deserti
98.7%	Chryseomicrobium deserti
98.7%	Chryseomicrobium deserti
98.7%	Chryseomicrobium deserti
98.7%	Chryseomicrobium deserti
98.7%	Brenneria populi
98.7%	Brenneria populi
98.7%	Brenneria populi
98.7%	Brenneria populi
98.7%	Brenneria populi
98.7%	Brenneria populi
98.7%	Brenneria populi
98.7%	Brenneria populi
98.7%	Brenneria populi
98.7%	Brenneria populi
98.7%	Brenneria populi
98.7%	Brenneria populi
98.7%	Brenneria populi
98.7%	Angustibacter speluncae
98.7%	Angustibacter speluncae
98.7%	Angustibacter speluncae
98.7%	Angustibacter speluncae
98.7%	Angustibacter speluncae
98.7%	Angustibacter speluncae
98.7%	Angustibacter speluncae
98.7%	Angustibacter speluncae
98.7%	Angustibacter speluncae
98.7%	Silanimonas algicola
98.7%	Silanimonas algicola
98.7%	Silanimonas algicola
98.7%	Silanimonas algicola
98.7%	Silanimonas algicola
98.7%	Silanimonas algicola
98.7%	Silanimonas algicola
98.7%	Silanimonas algicola
98.7%	Silanimonas algicola
98.7%	Silanimonas algicola
98.7%	Silanimonas algicola
98.7%	Silanimonas algicola
98.7%	Silanimonas algicola
98.7%	Silanimonas algicola
98.7%	Silanimonas algicola
98.7%	Silanimonas algicola
98.7%	Silanimonas algicola
98.7%	Silanimonas algicola
98.7%	Silanimonas algicola
98.7%	Silanimonas algicola
98.7%	Silanimonas algicola
98.7%	Silanimonas algicola
98.7%	Silanimonas algicola
98.7%	Silanimonas algicola
98.7%	Silanimonas algicola
98.7%	Silanimonas algicola
98.7%	Silanimonas algicola
98.7%	Silanimonas algicola
98.7%	Silanimonas algicola
98.7%	Caulobacter rhizosphaerae
98.7%	Caulobacter rhizosphaerae
98.7%	Caulobacter rhizosphaerae
98.7%	Caulobacter rhizosphaerae
98.7%	Caulobacter rhizosphaerae
98.7%	Caulobacter rhizosphaerae
98.7%	Caulobacter rhizosphaerae
98.7%	Caulobacter rhizosphaerae
98.7%	Caulobacter rhizosphaerae
98.7%	Caulobacter rhizosphaerae
98.7%	Caulobacter rhizosphaerae
98.7%	Caulobacter rhizosphaerae
98.7%	Caulobacter rhizosphaerae
98.7%	Caulobacter rhizosphaerae
98.7%	Caulobacter rhizosphaerae
98.7%	Caulobacter rhizosphaerae
98.7%	Caulobacter rhizosphaerae
98.7%	Pseudomonas oceani
98.7%	Pseudomonas oceani
98.7%	Pseudomonas oceani
98.7%	Pseudomonas oceani
98.7%	Pseudomonas oceani
98.7%	Pseudomonas oceani
98.7%	Pseudomonas oceani
98.7%	Pseudomonas oceani
98.7%	Pseudomonas oceani
98.7%	Pseudomonas oceani
98.7%	Pseudomonas oceani
98.7%	Pseudomonas oceani
98.7%	Pseudomonas oceani
98.7%	Pseudomonas oceani
98.7%	Pseudomonas oceani
98.7%	Shinella curvata
98.7%	Shinella curvata
98.7%	Shinella curvata
98.7%	Shinella curvata
98.7%	Shinella curvata
98.7%	Shinella curvata
98.7%	Shinella curvata
98.7%	Shinella curvata
98.7%	Shinella curvata
98.7%	Shinella curvata
98.7%	Shinella curvata
98.7%	Shinella curvata
98.7%	Shinella curvata
98.7%	Shinella curvata
98.7%	Shinella curvata
98.7%	Shinella curvata
98.7%	Shinella curvata
98.7%	Shinella curvata
98.7%	Shinella curvata
98.7%	Shinella curvata
98.7%	Shinella curvata
98.7%	Shinella curvata
98.7%	Shinella curvata
98.7%	Shinella curvata
98.7%	Shinella curvata
98.7%	Shinella curvata
98.7%	Shinella curvata
98.7%	Shinella curvata
98.7%	Shinella curvata
98.7%	Shinella curvata
98.7%	Shinella curvata
98.7%	Shinella curvata
98.7%	Shinella curvata
98.7%	Shinella curvata
98.7%	Shinella curvata
98.7%	Shinella curvata
98.7%	Shinella curvata
98.7%	Shinella curvata
98.7%	Shinella curvata
98.7%	Shinella curvata
98.7%	Shinella curvata
98.7%	Shinella curvata
98.7%	Shinella curvata
98.7%	Shinella curvata
98.7%	Shinella curvata
98.7%	Shinella curvata
98.7%	Shinella curvata
98.7%	Shinella curvata
98.7%	Shinella curvata
98.7%	Shinella curvata
98.7%	Shinella curvata
98.7%	Shinella curvata
98.7%	Shinella curvata
98.7%	Shinella curvata
98.7%	Shinella curvata
98.7%	Shinella curvata
98.7%	Shinella curvata
98.7%	Shinella curvata
98.7%	Shinella curvata
98.7%	Shinella curvata
98.7%	Shinella curvata
98.7%	Shinella curvata
98.7%	Shinella curvata
98.7%	Shinella curvata
98.7%	Shinella curvata
98.7%	Shinella curvata
98.7%	Shinella curvata
98.7%	Shinella curvata
98.7%	Shinella curvata
98.7%	Shinella curvata
98.7%	Shinella curvata
98.7%	Shinella curvata
98.7%	Shinella curvata
98.7%	Shinella curvata
98.7%	Shinella curvata
98.7%	Shinella curvata
98.7%	Shinella curvata
98.7%	Shinella curvata
98.7%	Shinella curvata
98.7%	Shinella curvata
98.7%	Shinella curvata
98.7%	Shinella curvata
98.7%	Shinella curvata
98.7%	Shinella curvata
98.7%	Shinella curvata
98.7%	Shinella curvata
98.7%	Shinella curvata
98.7%	Shinella curvata
98.7%	Shinella curvata
98.7%	Shinella curvata
98.7%	Shinella curvata
98.7%	Shinella curvata
98.7%	Shinella curvata
98.7%	Shinella curvata
98.7%	Shinella curvata
98.7%	Shinella curvata
98.7%	Shinella curvata
98.7%	Shinella curvata
98.7%	Fluviicoccus keumensis
98.7%	Fluviicoccus keumensis
98.7%	Fluviicoccus keumensis
98.7%	Fluviicoccus keumensis
98.7%	Fluviicoccus keumensis
98.7%	Fluviicoccus keumensis
98.7%	Fluviicoccus keumensis
98.7%	Fluviicoccus keumensis
98.7%	Fluviicoccus keumensis
98.7%	Fluviicoccus keumensis
98.7%	Fluviicoccus keumensis
98.7%	Fluviicoccus keumensis
98.7%	Fluviicoccus keumensis
98.7%	Fluviicoccus keumensis
98.7%	Fluviicoccus keumensis
98.7%	Fluviicoccus keumensis
98.7%	Fluviicoccus keumensis
98.7%	Fluviicoccus keumensis
98.7%	Fluviicoccus keumensis
98.7%	Fluviicoccus keumensis
98.7%	Fluviicoccus keumensis
98.7%	Fluviicoccus keumensis
98.7%	Fluviicoccus keumensis
98.7%	Fluviicoccus keumensis
98.7%	Fluviicoccus keumensis
98.7%	Fluviicoccus keumensis
98.7%	Fluviicoccus keumensis
98.7%	Fluviicoccus keumensis
98.7%	Fluviicoccus keumensis
98.7%	Fluviicoccus keumensis
98.7%	Fluviicoccus keumensis
98.7%	Fluviicoccus keumensis
98.7%	Sulfurirhabdus autotrophica
98.7%	Sulfurirhabdus autotrophica
98.7%	Sulfurirhabdus autotrophica
98.7%	Sulfurirhabdus autotrophica
98.7%	Sulfurirhabdus autotrophica
98.7%	Sulfurirhabdus autotrophica
98.7%	Sulfurirhabdus autotrophica
98.7%	Sulfurirhabdus autotrophica
98.7%	Sulfurirhabdus autotrophica
98.7%	Sulfurirhabdus autotrophica
98.7%	Sulfurirhabdus autotrophica
98.7%	Sulfurirhabdus autotrophica
98.7%	Sulfurirhabdus autotrophica
98.7%	Sulfurirhabdus autotrophica
98.7%	Sulfurirhabdus autotrophica
98.7%	Sulfurirhabdus autotrophica
98.7%	Sphingomonas hengshuiensis
98.7%	Novosphingobium endophyticum
98.7%	Cutibacterium acnes
98.7%	Cutibacterium acnes
98.7%	Cutibacterium acnes
98.7%	Thermus amyloliquefaciens
98.7%	Thermus amyloliquefaciens
98.7%	Thermus amyloliquefaciens
98.7%	Thermus amyloliquefaciens
98.7%	Thermus amyloliquefaciens
98.7%	Thermus amyloliquefaciens
98.7%	Thermus amyloliquefaciens
98.7%	Thermus amyloliquefaciens
98.7%	Thermus amyloliquefaciens
98.7%	Thermus amyloliquefaciens
98.7%	Thermus amyloliquefaciens
98.7%	Thermus amyloliquefaciens
98.7%	Thermus amyloliquefaciens
98.7%	Thermus amyloliquefaciens
98.7%	Thermus amyloliquefaciens
98.7%	Thermus amyloliquefaciens
98.7%	Thermus amyloliquefaciens
98.7%	Thermus amyloliquefaciens
98.7%	Thermus amyloliquefaciens
98.7%	Thermus amyloliquefaciens
98.7%	Thermus amyloliquefaciens
98.7%	Thermus amyloliquefaciens
98.7%	Thermus amyloliquefaciens
98.7%	Thermus amyloliquefaciens
98.7%	Thermus amyloliquefaciens
98.7%	Thermus amyloliquefaciens
98.7%	Thermus amyloliquefaciens
98.7%	Thermus amyloliquefaciens
98.7%	Thermus amyloliquefaciens
98.7%	Thermus amyloliquefaciens
98.7%	Thermus amyloliquefaciens
98.7%	Thermus amyloliquefaciens
98.7%	Nitrososphaera viennensis
98.7%	Nitrososphaera viennensis
98.7%	Nitrososphaera viennensis
98.7%	Nitrososphaera viennensis
98.7%	Nitrososphaera viennensis
98.7%	Nitrososphaera viennensis
98.7%	Nitrososphaera viennensis
98.7%	Nitrososphaera viennensis
98.7%	Nitrososphaera viennensis
98.7%	Nitrososphaera viennensis
98.7%	Thermoflexus hugenholtzii
98.7%	Clostridium saccharobutylicum
98.7%	Clostridium saccharobutylicum
98.7%	Clostridium saccharobutylicum
98.7%	Clostridium saccharobutylicum
98.7%	Clostridium saccharobutylicum
98.7%	Clostridium saccharobutylicum
98.7%	Clostridium saccharobutylicum
98.7%	Clostridium saccharobutylicum
98.7%	Clostridium saccharobutylicum
98.7%	Clostridium saccharobutylicum
98.7%	Clostridium saccharobutylicum
98.7%	Clostridium saccharobutylicum
98.7%	Clostridium saccharobutylicum
98.7%	Clostridium saccharobutylicum
98.7%	Clostridium saccharobutylicum
98.7%	Clostridium saccharobutylicum
98.7%	Clostridium saccharobutylicum
98.7%	Clostridium saccharobutylicum
98.7%	Clostridium saccharobutylicum
98.7%	Clostridium saccharobutylicum
98.7%	Clostridium saccharobutylicum
98.7%	Clostridium saccharobutylicum
98.7%	Clostridium saccharobutylicum
98.7%	Clostridium saccharobutylicum
98.7%	Clostridium saccharobutylicum
98.7%	Clostridium saccharobutylicum
98.7%	Clostridium saccharobutylicum
98.7%	Clostridium saccharobutylicum
98.7%	Clostridium saccharobutylicum
98.7%	Clostridium saccharobutylicum
98.7%	Clostridium saccharobutylicum
98.7%	Clostridium saccharobutylicum
98.7%	Rehaibacterium terrae
98.7%	Rehaibacterium terrae
98.7%	Rehaibacterium terrae
98.7%	Rehaibacterium terrae
98.7%	Rehaibacterium terrae
98.7%	Rehaibacterium terrae
98.7%	Rehaibacterium terrae
98.7%	Rehaibacterium terrae
98.7%	Rehaibacterium terrae
98.7%	Rehaibacterium terrae
98.7%	Rehaibacterium terrae
98.7%	Rehaibacterium terrae
98.7%	Rehaibacterium terrae
98.7%	Rehaibacterium terrae
98.7%	Rehaibacterium terrae
98.7%	Rehaibacterium terrae
98.7%	Rehaibacterium terrae
98.7%	Rehaibacterium terrae
98.7%	Rehaibacterium terrae
98.7%	Rehaibacterium terrae
98.7%	Rehaibacterium terrae
98.7%	Rehaibacterium terrae
98.7%	Rehaibacterium terrae
98.7%	Rehaibacterium terrae
98.7%	Rehaibacterium terrae
98.7%	Rehaibacterium terrae
98.7%	Rehaibacterium terrae
98.7%	Exiguobacterium himgiriensis
98.7%	Exiguobacterium himgiriensis
98.7%	Exiguobacterium himgiriensis
98.7%	Exiguobacterium himgiriensis
98.7%	Exiguobacterium himgiriensis
98.7%	Exiguobacterium himgiriensis
98.7%	Exiguobacterium himgiriensis
98.7%	Exiguobacterium himgiriensis
98.7%	Exiguobacterium himgiriensis
98.7%	Exiguobacterium himgiriensis
98.7%	Exiguobacterium himgiriensis
98.7%	Exiguobacterium himgiriensis
98.7%	Exiguobacterium himgiriensis
98.7%	Exiguobacterium himgiriensis
98.7%	Exiguobacterium himgiriensis
98.7%	Exiguobacterium himgiriensis
98.7%	Exiguobacterium himgiriensis
98.7%	Exiguobacterium himgiriensis
98.7%	Exiguobacterium himgiriensis
98.7%	Exiguobacterium himgiriensis
98.7%	Exiguobacterium himgiriensis
98.7%	Exiguobacterium himgiriensis
98.7%	Effusibacillus consociatus
98.7%	Effusibacillus consociatus
98.7%	Effusibacillus consociatus
98.7%	Effusibacillus consociatus
98.7%	Effusibacillus consociatus
98.7%	Effusibacillus consociatus
98.7%	Effusibacillus consociatus
98.7%	Effusibacillus consociatus
98.7%	Effusibacillus consociatus
98.7%	Effusibacillus consociatus
98.7%	Effusibacillus consociatus
98.7%	Effusibacillus consociatus
98.7%	Effusibacillus consociatus
98.7%	Effusibacillus consociatus
98.7%	Effusibacillus consociatus
98.7%	Effusibacillus consociatus
98.7%	Effusibacillus consociatus
98.7%	Effusibacillus consociatus
98.7%	Effusibacillus consociatus
98.7%	Effusibacillus consociatus
98.7%	Geobacillus stearothermophilus
98.7%	Geobacillus stearothermophilus
98.7%	Geobacillus stearothermophilus
98.7%	Geobacillus stearothermophilus
98.7%	Geobacillus stearothermophilus
98.7%	Geobacillus stearothermophilus
98.7%	Geobacillus stearothermophilus
98.7%	Geobacillus stearothermophilus
98.7%	Geobacillus stearothermophilus
98.7%	Geobacillus stearothermophilus
98.7%	Geobacillus stearothermophilus
98.7%	Geobacillus stearothermophilus
98.7%	Geobacillus stearothermophilus
98.7%	Geobacillus stearothermophilus
98.7%	Geobacillus stearothermophilus
98.7%	Geobacillus stearothermophilus
98.7%	Geobacillus stearothermophilus
98.7%	Geobacillus stearothermophilus
98.7%	Geobacillus stearothermophilus
98.7%	Geobacillus stearothermophilus
98.7%	Nitrospira japonica
98.7%	Nitrospira japonica
98.7%	Nitrospira japonica
98.7%	Nitrospira japonica
98.7%	Nitrospira japonica
98.7%	Nitrospira japonica
98.7%	Nitrospira japonica
98.7%	Nitrospira japonica
98.7%	Nitrospira japonica
98.7%	Nitrospira japonica
98.7%	Nitrospira japonica
98.7%	Nitrospira japonica
98.7%	Nitrospira japonica
98.7%	Nitrospira japonica
98.7%	Nitrospira japonica
98.7%	Nitrospira japonica
98.7%	Nitrospira japonica
98.7%	Nitrospira japonica
98.7%	Nitrospira japonica
98.7%	Nitrospira japonica
98.7%	Nitrospira japonica
98.7%	Nitrospira japonica
98.7%	Nitrospira japonica
98.7%	Nitrospira japonica
98.7%	Nitrospira japonica
98.7%	Nitrospira japonica
98.7%	Algoriphagus aquatilis
98.7%	Algoriphagus aquatilis
98.7%	Algoriphagus aquatilis
98.7%	Algoriphagus aquatilis
98.7%	Algoriphagus aquatilis
98.7%	Algoriphagus aquatilis
98.7%	Algoriphagus aquatilis
98.7%	Algoriphagus aquatilis
98.7%	Algoriphagus aquatilis
98.7%	Algoriphagus aquatilis
98.7%	Algoriphagus aquatilis
98.7%	Algoriphagus aquatilis
98.7%	Algoriphagus aquatilis
98.7%	Algoriphagus aquatilis
98.7%	Algoriphagus aquatilis
98.7%	Algoriphagus aquatilis
98.7%	Algoriphagus aquatilis
98.7%	Algoriphagus aquatilis
98.7%	Algoriphagus aquatilis
98.7%	Algoriphagus aquatilis
98.7%	Algoriphagus aquatilis
98.7%	Algoriphagus aquatilis
98.7%	Algoriphagus aquatilis
98.7%	Algoriphagus aquatilis
98.7%	Algoriphagus aquatilis
98.7%	Hydrogenophaga intermedia
98.7%	Hydrogenophaga intermedia
98.7%	Hydrogenophaga intermedia
98.7%	Hydrogenophaga intermedia
98.7%	Hydrogenophaga intermedia
98.7%	Hydrogenophaga intermedia
98.7%	Hydrogenophaga intermedia
98.7%	Hydrogenophaga intermedia
98.7%	Hydrogenophaga intermedia
98.7%	Hydrogenophaga intermedia
98.7%	Hydrogenophaga intermedia
98.7%	Hydrogenophaga intermedia
98.7%	Hydrogenophaga intermedia
98.7%	Hydrogenophaga intermedia
98.7%	Hydrogenophaga intermedia
98.7%	Hydrogenophaga intermedia
98.7%	Hydrogenophaga intermedia
98.7%	Hydrogenophaga intermedia
98.7%	Hydrogenophaga intermedia
98.7%	Hydrogenophaga intermedia
98.7%	Hydrogenophaga intermedia
98.7%	Hydrogenophaga intermedia
98.7%	Hydrogenophaga intermedia
98.7%	Hydrogenophaga intermedia
98.7%	Hydrogenophaga intermedia
98.7%	Hydrogenophaga intermedia
98.7%	Hydrogenophaga intermedia
98.7%	Hydrogenophaga intermedia
98.7%	Hydrogenophaga intermedia
98.7%	Hydrogenophaga intermedia
98.7%	Hydrogenophilus thermoluteolus
98.7%	Hydrogenophilus thermoluteolus
98.7%	Hydrogenophilus thermoluteolus
98.7%	Hydrogenophilus thermoluteolus
98.7%	Hydrogenophilus thermoluteolus
98.7%	Hydrogenophilus thermoluteolus
98.7%	Hydrogenophilus thermoluteolus
98.7%	Hydrogenophilus thermoluteolus
98.7%	Hydrogenophilus thermoluteolus
98.7%	Hydrogenophilus thermoluteolus
98.7%	Hydrogenophilus thermoluteolus
98.7%	Hydrogenophilus thermoluteolus
98.7%	Hydrogenophilus thermoluteolus
98.7%	Hydrogenophilus thermoluteolus
98.7%	Hydrogenophilus thermoluteolus
98.7%	Hydrogenophilus thermoluteolus
98.7%	Hydrogenophilus thermoluteolus
98.7%	Hydrogenophilus thermoluteolus
98.7%	Hydrogenophilus thermoluteolus
98.7%	Hydrogenophilus thermoluteolus
98.7%	Hydrogenophilus thermoluteolus
98.7%	Hydrogenophilus thermoluteolus
98.7%	Hydrogenophilus thermoluteolus
98.7%	Hydrogenophilus thermoluteolus
98.7%	Hydrogenophilus thermoluteolus
98.7%	Thermoanaerobaculum aquaticum
98.7%	Thermoanaerobaculum aquaticum
98.7%	Thermoanaerobaculum aquaticum
98.7%	Thermoanaerobaculum aquaticum
98.7%	Thermoanaerobaculum aquaticum
98.7%	Thermoanaerobaculum aquaticum
98.7%	Thermoanaerobaculum aquaticum
98.7%	Thermoanaerobaculum aquaticum
98.7%	Thermoanaerobaculum aquaticum
98.7%	Thermoanaerobaculum aquaticum
98.7%	Thermoanaerobaculum aquaticum
98.7%	Bosea robiniae
98.7%	Bosea robiniae
98.7%	Bosea robiniae
98.7%	Bosea robiniae
98.7%	Actinomyces johnsonii
98.7%	Actinomyces johnsonii
98.7%	Actinomyces johnsonii
98.7%	Actinomyces johnsonii
98.7%	Actinomyces johnsonii
98.7%	Actinomyces johnsonii
98.7%	Actinomyces johnsonii
98.7%	Actinomyces johnsonii
98.7%	Actinomyces johnsonii
98.7%	Actinomyces johnsonii
98.7%	Actinomyces johnsonii
98.7%	Actinomyces johnsonii
98.7%	Actinomyces johnsonii
98.7%	Actinomyces johnsonii
98.7%	Thermothrix azorensis
98.7%	Thermothrix azorensis
98.7%	Thermothrix azorensis
98.7%	Thermothrix azorensis
98.7%	Thermothrix azorensis
98.7%	Thermothrix azorensis
98.7%	Thermothrix azorensis
98.7%	Thermothrix azorensis
98.7%	Thermothrix azorensis
98.7%	Thermothrix azorensis
98.7%	Thermothrix azorensis
98.7%	Thermothrix azorensis
98.7%	Thermothrix azorensis
98.7%	Thermothrix azorensis
98.7%	Thermothrix azorensis
98.7%	Thermothrix azorensis
98.7%	Thermothrix azorensis
98.7%	Thermothrix azorensis
98.7%	Thermothrix azorensis
98.7%	Thermothrix azorensis
98.7%	Thermothrix azorensis
98.7%	Thermothrix azorensis
98.7%	Thermothrix azorensis
98.7%	Thermothrix azorensis
98.7%	Thermothrix azorensis
98.7%	Thermothrix azorensis
98.7%	Thermothrix azorensis
98.7%	Thermothrix azorensis
98.7%	Thermothrix azorensis
98.7%	Thermothrix azorensis
98.7%	Thermothrix azorensis
98.7%	Thermothrix azorensis
98.7%	Thermothrix azorensis
98.7%	Thermothrix azorensis
98.7%	Thermothrix azorensis
98.7%	Thermothrix azorensis
98.7%	Thermothrix azorensis
98.7%	Thermothrix azorensis
98.7%	Thermothrix azorensis
98.7%	Thermothrix azorensis
98.7%	Thermothrix azorensis
98.7%	Thermothrix azorensis
98.7%	Thermothrix azorensis
98.7%	Thermothrix azorensis
98.7%	Thermothrix azorensis
98.7%	Thermothrix azorensis
98.7%	Thermothrix azorensis
98.7%	Thermothrix azorensis
98.7%	Thermothrix azorensis
98.7%	Thermothrix azorensis
98.7%	Thermothrix azorensis
98.7%	Thermothrix azorensis
98.7%	Thermothrix azorensis
98.7%	Thermothrix azorensis
98.7%	Thermothrix azorensis
98.7%	Thermothrix azorensis
98.7%	Thermothrix azorensis
98.7%	Thermothrix azorensis
98.7%	Thermothrix azorensis
98.7%	Thermothrix azorensis
98.7%	Thermothrix azorensis
98.7%	Thermothrix azorensis
98.7%	Thermothrix azorensis
98.7%	Thermothrix azorensis
98.7%	Thermothrix azorensis
98.7%	Thermothrix azorensis
98.7%	Thermothrix azorensis
98.7%	Thermothrix azorensis
98.7%	Thermothrix azorensis
98.7%	Thermothrix azorensis
98.7%	Thermothrix azorensis
98.7%	Thermothrix azorensis
98.7%	Thermothrix azorensis
98.7%	Thermothrix azorensis
98.7%	Thermothrix azorensis
98.7%	Thermothrix azorensis
98.7%	Thermothrix azorensis
98.7%	Thermothrix azorensis
98.7%	Thermothrix azorensis
98.7%	Thermothrix azorensis
98.7%	Thermothrix azorensis
98.7%	Thermothrix azorensis
98.7%	Thermothrix azorensis
98.7%	Thermothrix azorensis
98.7%	Thermothrix azorensis
98.7%	Thermothrix azorensis
98.7%	Erwinia psidii
98.7%	Bradyrhizobium oligotrophicum
98.7%	Bradyrhizobium oligotrophicum
98.7%	Bradyrhizobium oligotrophicum
98.7%	Bradyrhizobium oligotrophicum
98.7%	Bradyrhizobium oligotrophicum
98.7%	Bradyrhizobium oligotrophicum
98.7%	Bradyrhizobium oligotrophicum
98.7%	Bradyrhizobium oligotrophicum
98.7%	Bradyrhizobium oligotrophicum
98.7%	Bradyrhizobium oligotrophicum
98.7%	Bradyrhizobium oligotrophicum
98.7%	Bradyrhizobium oligotrophicum
98.7%	Bradyrhizobium oligotrophicum
98.7%	Bradyrhizobium oligotrophicum
98.7%	Bradyrhizobium oligotrophicum
98.7%	Bradyrhizobium oligotrophicum
98.7%	Bradyrhizobium oligotrophicum
98.7%	Bradyrhizobium oligotrophicum
98.7%	Bradyrhizobium oligotrophicum
98.7%	Bradyrhizobium oligotrophicum
98.7%	Bradyrhizobium oligotrophicum
98.7%	Bradyrhizobium oligotrophicum
98.7%	Bradyrhizobium oligotrophicum
98.7%	Bradyrhizobium oligotrophicum
98.7%	Lactobacillus gasseri
98.7%	Lactobacillus gasseri
98.7%	Lactobacillus gasseri
98.7%	Lactobacillus gasseri
98.7%	Lactobacillus gasseri
98.7%	Lactobacillus gasseri
98.7%	Lactobacillus gasseri
98.7%	Lactobacillus gasseri
98.7%	Lactobacillus gasseri
98.7%	Lactobacillus gasseri
98.7%	Lactobacillus gasseri
98.7%	Lactobacillus gasseri
98.7%	Hydrogenobacter thermophilus
98.7%	Hydrogenobacter thermophilus
98.7%	Hydrogenobacter thermophilus
98.7%	Hydrogenobacter thermophilus
98.7%	Hydrogenobacter thermophilus
98.7%	Hydrogenobacter thermophilus
98.7%	Hydrogenobacter thermophilus
98.7%	Hydrogenobacter thermophilus
98.7%	Hydrogenobacter thermophilus
98.7%	Hydrogenobacter thermophilus
98.7%	Hydrogenobacter thermophilus
98.7%	Hydrogenobacter thermophilus
98.7%	Hydrogenobacter thermophilus
98.7%	Hydrogenobacter thermophilus
98.7%	Hydrogenobacter thermophilus
98.7%	Hydrogenobacter thermophilus
98.7%	Hydrogenobacter thermophilus
98.7%	Hydrogenobacter thermophilus
98.7%	Hydrogenobacter thermophilus
98.7%	Hydrogenobacter thermophilus
98.7%	Hydrogenobacter thermophilus
98.7%	Hydrogenobacter thermophilus
98.7%	Hydrogenobacter thermophilus
98.7%	Hydrogenobacter thermophilus
98.7%	Hydrogenobacter thermophilus
98.7%	Hydrogenobacter thermophilus
98.7%	Parvibaculum lavamentivorans
98.7%	Parvibaculum lavamentivorans
98.7%	Parvibaculum lavamentivorans
98.7%	Parvibaculum lavamentivorans
98.7%	Parvibaculum lavamentivorans
98.7%	Parvibaculum lavamentivorans
98.7%	Parvibaculum lavamentivorans
98.7%	Parvibaculum lavamentivorans
98.7%	Parvibaculum lavamentivorans
98.7%	Parvibaculum lavamentivorans
98.7%	Parvibaculum lavamentivorans
98.7%	Parvibaculum lavamentivorans
98.7%	Parvibaculum lavamentivorans
98.7%	Parageobacillus thermoglucosidasius
98.7%	Parageobacillus thermoglucosidasius
98.7%	Parageobacillus thermoglucosidasius
98.7%	Parageobacillus thermoglucosidasius
98.7%	Parageobacillus thermoglucosidasius
98.7%	Parageobacillus thermoglucosidasius
98.7%	Parageobacillus thermoglucosidasius
98.7%	Parageobacillus thermoglucosidasius
98.7%	Parageobacillus thermoglucosidasius
98.7%	Parageobacillus thermoglucosidasius
98.7%	Parageobacillus thermoglucosidasius
98.7%	Parageobacillus thermoglucosidasius
98.7%	Parageobacillus thermoglucosidasius
98.7%	Parageobacillus thermoglucosidasius
98.7%	Parageobacillus thermoglucosidasius
98.7%	Parageobacillus thermoglucosidasius
98.7%	Parageobacillus thermoglucosidasius
98.7%	Parageobacillus thermoglucosidasius
98.7%	Streptococcus anginosus
98.7%	Streptococcus anginosus
98.7%	Streptococcus anginosus
98.7%	Streptococcus anginosus
98.7%	Streptococcus anginosus
98.7%	Streptococcus anginosus
98.7%	Streptococcus anginosus
98.7%	Streptococcus anginosus
98.7%	Streptococcus anginosus
98.7%	Streptococcus anginosus
98.7%	Streptococcus anginosus
98.7%	Streptococcus anginosus
98.7%	Streptococcus anginosus
98.7%	Lactobacillus iners
98.7%	Lactobacillus iners
98.7%	Lactobacillus iners
98.7%	Lactobacillus iners
98.7%	Lactobacillus iners
98.7%	Lactobacillus iners
98.7%	Aquabacterium parvum
98.7%	Aquabacterium parvum
98.7%	Aquabacterium parvum
98.7%	Aquabacterium parvum
98.7%	Aquabacterium parvum
98.7%	Aquabacterium parvum
98.7%	Aquabacterium parvum
98.7%	Aquabacterium parvum
98.7%	Aquabacterium parvum
98.7%	Aquabacterium parvum
98.7%	Aquabacterium parvum
98.7%	Aquabacterium parvum
98.7%	Aquabacterium parvum
98.7%	Aquabacterium parvum
98.7%	Aquabacterium parvum
98.7%	Aquabacterium parvum
98.7%	Aquabacterium parvum
98.7%	Aquabacterium parvum
98.7%	Aquabacterium parvum
98.7%	Aquabacterium parvum
98.7%	Aquabacterium parvum
98.7%	Aquabacterium parvum
98.7%	Aquabacterium parvum
98.7%	Aquabacterium parvum
98.7%	Aquabacterium parvum
98.7%	Devosia marina
98.7%	Devosia marina
98.7%	Devosia marina
98.7%	Tepidicella baoligensis
98.7%	Rheinheimera pleomorphica
98.7%	Rheinheimera pleomorphica
98.7%	Rheinheimera pleomorphica
98.7%	Rheinheimera pleomorphica
98.7%	Nevskia lacus
98.7%	Nevskia lacus
100.0%	Nevskia lacus
100.0%	Nevskia lacus
98.7%	Chryseomicrobium deserti
98.7%	Chryseomicrobium deserti
98.7%	Chryseomicrobium deserti
98.7%	Chryseomicrobium deserti
98.7%	Chryseomicrobium deserti
98.7%	Brenneria populi
98.7%	Silanimonas algicola
98.7%	Pseudomonas oceani
98.7%	Pseudomonas oceani
98.7%	Pseudomonas oceani
100.0%	Shinella curvata
98.7%	Shinella curvata
98.7%	Shinella curvata
98.7%	Shinella curvata
98.7%	Shinella curvata
98.7%	Shinella curvata
100.0%	Shinella curvata
98.7%	Shinella curvata
98.7%	Shinella curvata
98.7%	Shinella curvata
98.7%	Sulfurirhabdus autotrophica
98.7%	Sulfurirhabdus autotrophica
100.0%	Sphingomonas hengshuiensis
100.0%	Sphingomonas hengshuiensis
98.7%	Nitrososphaera viennensis
98.7%	Nitrososphaera viennensis
98.7%	Clostridium saccharobutylicum
98.7%	Clostridium saccharobutylicum
98.7%	Clostridium saccharobutylicum
98.7%	Clostridium saccharobutylicum
98.7%	Rehaibacterium terrae
98.7%	Rehaibacterium terrae
98.7%	Effusibacillus consociatus
98.7%	Effusibacillus consociatus
98.7%	Geobacillus stearothermophilus
98.7%	Nitrospira japonica
98.7%	Algoriphagus aquatilis
98.7%	Hydrogenophilus thermoluteolus
98.7%	Hydrogenophilus thermoluteolus
98.7%	Hydrogenophilus thermoluteolus
98.7%	Hydrogenophilus thermoluteolus
98.7%	Hydrogenophilus thermoluteolus
98.7%	Actinomyces johnsonii
98.7%	Actinomyces johnsonii
98.7%	Thermothrix azorensis
98.7%	Thermothrix azorensis
100.0%	Thermothrix azorensis
98.7%	Thermothrix azorensis
98.7%	Thermothrix azorensis
98.7%	Thermothrix azorensis
98.7%	Thermothrix azorensis
98.7%	Thermothrix azorensis
98.7%	Thermothrix azorensis
98.7%	Thermothrix azorensis
98.7%	Parageobacillus thermoglucosidasius
98.7%	Streptococcus anginosus
98.7%	Streptococcus anginosus
98.7%	Aquabacterium parvum
98.7%	Aquabacterium parvum
98.7%	Aquabacterium parvum
98.7%	Aquabacterium parvum
98.0%	Erythrobacter suaedae
98.0%	Erythrobacter suaedae
98.0%	Ochrobactrum soli
100.0%	Ochrobactrum soli
98.6%	Rheinheimera pleomorphica
98.0%	Nevskia lacus
98.0%	Nevskia lacus
98.0%	Nevskia lacus
98.0%	Nevskia lacus
98.0%	Nevskia lacus
98.0%	Nevskia lacus
98.0%	Nevskia lacus
98.6%	Nevskia lacus
98.0%	Nevskia lacus
98.0%	Nevskia lacus
98.0%	Nevskia lacus
98.0%	Nevskia lacus
98.0%	Nevskia lacus
98.0%	Nevskia lacus
98.0%	Nevskia lacus
98.6%	Phenylobacterium terrae
98.6%	Ciceribacter thiooxidans
98.6%	Ciceribacter thiooxidans
98.6%	Brenneria populi
98.0%	Silanimonas algicola
98.0%	Silanimonas algicola
98.6%	Silanimonas algicola
98.0%	Silanimonas algicola
98.0%	Silanimonas algicola
98.0%	Silanimonas algicola
98.0%	Caulobacter rhizosphaerae
100.0%	Shinella curvata
98.6%	Shinella curvata
98.0%	Shinella curvata
98.0%	Shinella curvata
98.0%	Shinella curvata
100.0%	Shinella curvata
98.0%	Shinella curvata
98.0%	Shinella curvata
100.0%	Shinella curvata
100.0%	Shinella curvata
98.0%	Shinella curvata
98.6%	Shinella curvata
98.0%	Shinella curvata
98.0%	Shinella curvata
98.0%	Shinella curvata
98.0%	Sulfurirhabdus autotrophica
99.3%	Sphingomonas hengshuiensis
98.0%	Sphingomonas hengshuiensis
98.0%	Sphingomonas hengshuiensis
98.0%	Sphingomonas hengshuiensis
98.0%	Sphingomonas hengshuiensis
98.0%	Sphingomonas hengshuiensis
98.0%	Sphingomonas hengshuiensis
98.0%	Sphingomonas hengshuiensis
98.0%	Sphingomonas hengshuiensis
98.0%	Sphingomonas hengshuiensis
98.0%	Sphingomonas hengshuiensis
98.0%	Sphingomonas hengshuiensis
98.0%	Sphingomonas hengshuiensis
98.0%	Sphingomonas hengshuiensis
98.0%	Sphingomonas hengshuiensis
98.0%	Sphingomonas hengshuiensis
98.0%	Sphingomonas hengshuiensis
98.0%	Sphingomonas hengshuiensis
98.0%	Sphingomonas hengshuiensis
98.0%	Sphingomonas hengshuiensis
98.0%	Sphingomonas hengshuiensis
98.0%	Sphingomonas hengshuiensis
98.0%	Sphingomonas hengshuiensis
98.0%	Sphingomonas hengshuiensis
98.0%	Sphingomonas hengshuiensis
98.0%	Sphingomonas hengshuiensis
98.0%	Sphingomonas hengshuiensis
98.0%	Sphingomonas hengshuiensis
98.0%	Sphingomonas hengshuiensis
98.0%	Sphingomonas hengshuiensis
98.0%	Sphingomonas hengshuiensis
98.0%	Sphingomonas hengshuiensis
98.0%	Sphingomonas hengshuiensis
98.0%	Sphingomonas hengshuiensis
98.0%	Sphingomonas hengshuiensis
98.0%	Sphingomonas hengshuiensis
98.0%	Sphingomonas hengshuiensis
98.0%	Sphingomonas hengshuiensis
98.0%	Sphingomonas hengshuiensis
98.0%	Sphingomonas hengshuiensis
98.0%	Sphingomonas hengshuiensis
98.0%	Sphingomonas hengshuiensis
98.0%	Sphingomonas hengshuiensis
98.0%	Sphingomonas hengshuiensis
98.0%	Sphingomonas hengshuiensis
98.0%	Sphingomonas hengshuiensis
98.0%	Sphingomonas hengshuiensis
98.0%	Sphingomonas hengshuiensis
98.0%	Sphingomonas hengshuiensis
98.0%	Sphingomonas hengshuiensis
98.0%	Sphingomonas hengshuiensis
98.0%	Sphingomonas hengshuiensis
98.0%	Sphingomonas hengshuiensis
98.0%	Sphingomonas hengshuiensis
98.0%	Sphingomonas hengshuiensis
98.0%	Sphingomonas hengshuiensis
98.0%	Sphingomonas hengshuiensis
98.0%	Sphingomonas hengshuiensis
98.0%	Sphingomonas hengshuiensis
98.0%	Sphingomonas hengshuiensis
98.0%	Sphingomonas hengshuiensis
98.0%	Sphingomonas hengshuiensis
98.0%	Sphingomonas hengshuiensis
98.0%	Sphingomonas hengshuiensis
98.0%	Novosphingobium endophyticum
98.0%	Novosphingobium endophyticum
98.0%	Novosphingobium endophyticum
98.0%	Novosphingobium endophyticum
98.0%	Novosphingobium endophyticum
98.0%	Novosphingobium endophyticum
98.0%	Novosphingobium endophyticum
98.0%	Sphingomonas yantingensis
98.0%	Flavobacterium urocaniciphilum
98.0%	Flavobacterium urocaniciphilum
100.0%	Rehaibacterium terrae
98.0%	Rehaibacterium terrae
98.7%	Rehaibacterium terrae
98.0%	Rehaibacterium terrae
98.6%	Exiguobacterium himgiriensis
98.0%	Effusibacillus consociatus
98.0%	Effusibacillus consociatus
98.0%	Effusibacillus consociatus
98.7%	Georgfuchsia toluolica
98.6%	Georgfuchsia toluolica
98.6%	Georgfuchsia toluolica
98.6%	Georgfuchsia toluolica
98.6%	Georgfuchsia toluolica
98.6%	Georgfuchsia toluolica
98.6%	Georgfuchsia toluolica
98.6%	Nitrospira japonica
98.0%	Hydrogenophaga intermedia
98.6%	Hydrogenophaga intermedia
98.0%	Hydrogenophaga intermedia
98.0%	Thermothrix azorensis
98.6%	Thermothrix azorensis
100.0%	Thermothrix azorensis
98.0%	Thermothrix azorensis
98.0%	Thermothrix azorensis
100.0%	Thermothrix azorensis
98.6%	Thermothrix azorensis
100.0%	Thermothrix azorensis
98.6%	Thermothrix azorensis
98.0%	Thermothrix azorensis
98.0%	Thermothrix azorensis
100.0%	Thermothrix azorensis
100.0%	Thermothrix azorensis
98.0%	Thermothrix azorensis
98.0%	Thermothrix azorensis
98.0%	Thermothrix azorensis
98.0%	Thermothrix azorensis
98.0%	Thermothrix azorensis
98.0%	Thermothrix azorensis
100.0%	Thermothrix azorensis
98.0%	Thermothrix azorensis
98.0%	Thermothrix azorensis
98.0%	Thermothrix azorensis
100.0%	Thermothrix azorensis
100.0%	Thermothrix azorensis
98.6%	Bradyrhizobium oligotrophicum
98.0%	Hydrogenobacter thermophilus
98.0%	Hydrogenobacter thermophilus
98.0%	Hydrogenobacter thermophilus
98.0%	Parageobacillus thermoglucosidasius
98.0%	Vulcaniibacterium gelatinicum
98.0%	Vulcaniibacterium gelatinicum
98.0%	Vulcaniibacterium gelatinicum
98.0%	Vulcaniibacterium gelatinicum
98.0%	Vulcaniibacterium gelatinicum
98.0%	Vulcaniibacterium gelatinicum
98.0%	Vulcaniibacterium gelatinicum
98.0%	Vulcaniibacterium gelatinicum
98.0%	Vulcaniibacterium gelatinicum
98.0%	Vulcaniibacterium gelatinicum
98.0%	Vulcaniibacterium gelatinicum
98.0%	Vulcaniibacterium gelatinicum
98.0%	Vulcaniibacterium gelatinicum
98.0%	Vulcaniibacterium gelatinicum
98.0%	Vulcaniibacterium gelatinicum
98.0%	Vulcaniibacterium gelatinicum
98.0%	Devosia marina
98.0%	Devosia marina
98.0%	Devosia marina
98.0%	Devosia marina
98.0%	Devosia marina
98.0%	Devosia marina
98.0%	Devosia marina
98.0%	Devosia marina
98.0%	Devosia marina
98.0%	Devosia marina
98.0%	Devosia marina
98.0%	Devosia marina
98.0%	Devosia marina
98.0%	Ochrobactrum soli
98.0%	Ochrobactrum soli
98.0%	Ochrobactrum soli
98.0%	Ochrobactrum soli
98.0%	Ochrobactrum soli
98.0%	Ochrobactrum soli
98.0%	Ochrobactrum soli
98.0%	Ochrobactrum soli
98.0%	Ochrobactrum soli
98.0%	Ochrobactrum soli
98.0%	Ochrobactrum soli
98.0%	Ochrobactrum soli
98.0%	Ochrobactrum soli
98.0%	Ochrobactrum soli
98.0%	Ochrobactrum soli
98.0%	Ochrobactrum soli
98.0%	Ochrobactrum soli
98.0%	Ochrobactrum soli
98.0%	Ochrobactrum soli
98.0%	Ochrobactrum soli
98.0%	Ochrobactrum soli
98.0%	Ochrobactrum soli
98.0%	Ochrobactrum soli
98.0%	Ochrobactrum soli
98.0%	Ochrobactrum soli
98.0%	Ochrobactrum soli
98.0%	Ochrobactrum soli
98.0%	Ochrobactrum soli
98.0%	Ochrobactrum soli
98.0%	Ochrobactrum soli
98.0%	Ochrobactrum soli
98.0%	Ochrobactrum soli
98.0%	Ochrobactrum soli
98.0%	Ochrobactrum soli
98.0%	Ochrobactrum soli
98.0%	Ochrobactrum soli
98.0%	Ochrobactrum soli
98.0%	Ochrobactrum soli
98.0%	Ochrobactrum soli
98.0%	Ochrobactrum soli
98.0%	Ochrobactrum soli
98.0%	Ochrobactrum soli
98.0%	Ochrobactrum soli
98.0%	Ochrobactrum soli
98.0%	Ochrobactrum soli
98.0%	Ochrobactrum soli
98.0%	Ochrobactrum soli
98.0%	Ochrobactrum soli
98.0%	Ochrobactrum soli
98.0%	Ochrobactrum soli
98.0%	Ochrobactrum soli
98.0%	Ochrobactrum soli
98.0%	Ochrobactrum soli
98.0%	Ochrobactrum soli
98.0%	Ochrobactrum soli
98.0%	Ochrobactrum soli
98.0%	Ochrobactrum soli
98.0%	Ochrobactrum soli
98.0%	Ochrobactrum soli
98.0%	Ochrobactrum soli
98.0%	Ochrobactrum soli
98.0%	Ochrobactrum soli
98.0%	Ochrobactrum soli
98.0%	Ochrobactrum soli
98.0%	Ochrobactrum soli
98.0%	Ochrobactrum soli
98.0%	Ochrobactrum soli
98.0%	Ochrobactrum soli
98.0%	Ochrobactrum soli
98.0%	Tepidicella baoligensis
98.0%	Tepidicella baoligensis
98.0%	Tepidicella baoligensis
98.0%	Tepidicella baoligensis
98.0%	Tepidicella baoligensis
98.0%	Tepidicella baoligensis
98.0%	Tepidicella baoligensis
98.0%	Streptococcus periodonticum
98.0%	Streptococcus periodonticum
98.0%	Streptococcus periodonticum
98.0%	Streptococcus periodonticum
98.0%	Streptococcus periodonticum
98.0%	Streptococcus periodonticum
98.0%	Streptococcus periodonticum
98.0%	Streptococcus periodonticum
98.0%	Streptococcus periodonticum
98.0%	Streptococcus periodonticum
98.0%	Rheinheimera pleomorphica
98.6%	Rheinheimera pleomorphica
98.0%	Rheinheimera pleomorphica
98.0%	Rheinheimera pleomorphica
98.0%	Rheinheimera pleomorphica
98.0%	Rheinheimera pleomorphica
98.0%	Rheinheimera pleomorphica
98.0%	Rheinheimera pleomorphica
98.0%	Rheinheimera pleomorphica
98.0%	Rheinheimera pleomorphica
98.0%	Rheinheimera pleomorphica
98.0%	Rheinheimera pleomorphica
98.0%	Rheinheimera pleomorphica
98.0%	Rheinheimera pleomorphica
98.0%	Rheinheimera pleomorphica
98.0%	Rheinheimera pleomorphica
98.0%	Rheinheimera pleomorphica
98.0%	Rhizobium deserti
98.0%	Rhizobium deserti
98.0%	Martelella lutilitoris
98.0%	Martelella lutilitoris
98.0%	Martelella lutilitoris
98.0%	Martelella lutilitoris
98.0%	Martelella lutilitoris
98.0%	Martelella lutilitoris
98.0%	Martelella lutilitoris
98.0%	Martelella lutilitoris
98.0%	Martelella lutilitoris
98.0%	Martelella lutilitoris
98.0%	Martelella lutilitoris
98.0%	Martelella lutilitoris
98.0%	Martelella lutilitoris
98.0%	Martelella lutilitoris
98.0%	Martelella lutilitoris
98.0%	Martelella lutilitoris
98.0%	Martelella lutilitoris
98.0%	Martelella lutilitoris
98.0%	Martelella lutilitoris
98.0%	Martelella lutilitoris
98.0%	Martelella lutilitoris
98.0%	Martelella lutilitoris
98.0%	Martelella lutilitoris
98.0%	Martelella lutilitoris
98.0%	Martelella lutilitoris
98.0%	Martelella lutilitoris
98.0%	Martelella lutilitoris
98.0%	Martelella lutilitoris
98.0%	Martelella lutilitoris
98.0%	Martelella lutilitoris
[truncated: 3,656 more rows]
