# Supplementary material for: Revealing the Microbiome of Four Different Thermal Springs in Turkey with Environmental DNA Metabarcoding
Source: Biology (Basel). 2022 Jun 30;11(7):998. doi: 10.3390/biology11070998 (PMC9311576; doi:10.3390/biology11070998)
Supplement: Supplementary file 1 [file biology-11-00998-s001.zip › Supplementary Table S3/515n.c2.l100.clean.csv]

% Pairwise Identity	Organism
100.0%	Mycolicibacterium arcueilense
100.0%	Acinetobacter vivianii
100.0%	Bacillus cucumis
100.0%	Sphingopyxis fribergensis
100.0%	Thermus amyloliquefaciens
100.0%	Clostridium puniceum
100.0%	Neobacillus circulans
100.0%	Thermodesulfobacterium commune
100.0%	Thermothrix azorensis
100.0%	Sulfurihydrogenibium azorense
100.0%	Sulfurihydrogenibium azorense
99.6%	Janibacter massiliensis
99.6%	Mycolicibacterium arcueilense
99.6%	Mycolicibacterium arcueilense
99.6%	Mycolicibacterium arcueilense
99.6%	Acinetobacter vivianii
99.6%	Acinetobacter vivianii
99.6%	Acinetobacter vivianii
99.6%	Acinetobacter vivianii
99.6%	Acinetobacter vivianii
99.6%	Acinetobacter vivianii
99.6%	Sphingopyxis fribergensis
99.6%	Sphingopyxis fribergensis
99.6%	Sphingopyxis fribergensis
99.6%	Sphingopyxis fribergensis
99.6%	Sphingopyxis fribergensis
99.6%	Sphingopyxis fribergensis
99.6%	Thermus amyloliquefaciens
99.6%	Thermus amyloliquefaciens
99.6%	Thermus amyloliquefaciens
99.6%	Thermus amyloliquefaciens
99.6%	Thermus amyloliquefaciens
99.6%	Thermus amyloliquefaciens
99.6%	Clostridium puniceum
99.6%	Clostridium puniceum
99.6%	Neobacillus circulans
99.6%	Neobacillus circulans
99.6%	Neobacillus circulans
99.6%	Neobacillus circulans
99.6%	Neobacillus circulans
99.6%	Neobacillus circulans
99.6%	Thermodesulfobacterium commune
99.6%	Thermodesulfobacterium commune
99.6%	Thermodesulfobacterium commune
99.6%	Thermodesulfobacterium commune
99.6%	Thermodesulfobacterium commune
99.6%	Thermodesulfobacterium commune
99.6%	Thermodesulfobacterium commune
99.6%	Dietzia natronolimnaea
99.6%	Dietzia natronolimnaea
99.6%	Hydrogenophilus thermoluteolus
99.6%	Hydrogenophilus thermoluteolus
99.6%	Hydrogenophilus thermoluteolus
99.6%
99.6%	Thermothrix azorensis
99.6%	Thermothrix azorensis
99.6%	Thermothrix azorensis
99.6%	Sulfurihydrogenibium azorense
99.6%	Sulfurihydrogenibium azorense
99.6%	Sulfurihydrogenibium azorense
99.6%	Sulfurihydrogenibium azorense
99.6%	Sulfurihydrogenibium azorense
99.6%	Sulfurihydrogenibium azorense
99.6%	Sulfurihydrogenibium azorense
99.6%	Anoxybacillus amylolyticus
99.6%	Anoxybacillus amylolyticus
99.6%	Anoxybacillus amylolyticus
99.6%	Thermus antranikianii
99.6%	Thermus antranikianii
99.6%	Thermus antranikianii
99.6%	Thiobacter subterraneus
99.6%	Thiobacter subterraneus
99.6%	Thiobacter subterraneus
99.6%	Thiobacter subterraneus
99.6%	Thiobacter subterraneus
99.6%	Acinetobacter vivianii
99.6%	Acinetobacter vivianii
99.6%	Sphingopyxis fribergensis
99.6%	Thermus amyloliquefaciens
99.6%	Thermus amyloliquefaciens
99.6%	Thermus amyloliquefaciens
99.6%	Thermus amyloliquefaciens
99.6%	Thermus amyloliquefaciens
99.6%	Thermodesulfobacterium commune
99.6%	Sulfurihydrogenibium azorense
99.6%	Sulfurihydrogenibium azorense
99.6%	Sulfurihydrogenibium azorense
99.6%	Acinetobacter vivianii
99.6%	Sulfurihydrogenibium azorense
99.6%	Sulfurihydrogenibium azorense
99.6%	Sulfurihydrogenibium azorense
99.3%	Janibacter massiliensis
99.3%	Janibacter massiliensis
99.3%	Acinetobacter johnsonii
99.3%	Acinetobacter johnsonii
99.3%	Mycolicibacterium arcueilense
99.3%	Mycolicibacterium arcueilense
99.3%	Mycolicibacterium arcueilense
99.3%	Mycolicibacterium arcueilense
99.3%	Mycolicibacterium arcueilense
99.3%	Mycolicibacterium arcueilense
99.3%	Acinetobacter vivianii
99.3%	Acinetobacter vivianii
99.3%	Acinetobacter vivianii
99.3%	Acinetobacter vivianii
99.3%	Acinetobacter vivianii
99.3%	Acinetobacter vivianii
99.3%	Acinetobacter vivianii
99.3%	Acinetobacter vivianii
99.3%	Acinetobacter vivianii
99.3%	Acinetobacter vivianii
99.3%	Acinetobacter vivianii
99.3%	Bacillus cucumis
99.3%	Bacillus cucumis
99.3%	Sphingopyxis fribergensis
99.3%	Sphingopyxis fribergensis
99.3%	Sphingopyxis fribergensis
99.3%	Sphingopyxis fribergensis
99.3%	Sphingopyxis fribergensis
99.3%	Sphingopyxis fribergensis
99.3%	Sphingopyxis fribergensis
99.3%	Sphingopyxis fribergensis
99.3%	Sphingopyxis fribergensis
99.3%	Sphingopyxis fribergensis
99.3%	Sphingopyxis fribergensis
99.3%	Thermus amyloliquefaciens
99.3%	Thermus amyloliquefaciens
99.3%	Thermus amyloliquefaciens
99.3%	Thermus amyloliquefaciens
99.3%	Thermus amyloliquefaciens
99.3%	Thermus amyloliquefaciens
99.3%	Thermus amyloliquefaciens
99.3%	Thermus amyloliquefaciens
99.3%	Thermus amyloliquefaciens
99.3%	Thermus amyloliquefaciens
99.3%	Thermus amyloliquefaciens
99.3%	Thermus amyloliquefaciens
99.3%	Thermus amyloliquefaciens
99.3%	Thermus amyloliquefaciens
99.3%	Thermus amyloliquefaciens
99.3%	Thermus amyloliquefaciens
99.3%	Thermus amyloliquefaciens
99.3%	Thermus amyloliquefaciens
99.3%	Thermus amyloliquefaciens
99.3%	Thermus amyloliquefaciens
99.3%	Thermus amyloliquefaciens
99.3%	Thermus amyloliquefaciens
99.3%	Mycolicibacterium anyangense
99.3%	Sphingomonas kyeonggiensis
99.3%	Sphingomonas kyeonggiensis
99.3%	Clostridium puniceum
99.3%	Clostridium puniceum
99.3%	Neobacillus circulans
99.3%	Neobacillus circulans
99.3%	Neobacillus circulans
99.3%	Neobacillus circulans
99.3%	Neobacillus circulans
99.3%	Neobacillus circulans
99.3%	Neobacillus circulans
99.3%	Neobacillus circulans
99.3%	Neobacillus circulans
99.3%	Neobacillus circulans
99.3%	Neobacillus circulans
99.3%	Neobacillus circulans
99.3%	Thermodesulfobacterium commune
99.3%	Thermodesulfobacterium commune
99.3%	Thermodesulfobacterium commune
99.3%	Thermodesulfobacterium commune
99.3%	Thermodesulfobacterium commune
99.3%	Thermodesulfobacterium commune
99.3%	Thermodesulfobacterium commune
99.3%	Thermodesulfobacterium commune
99.3%	Thermodesulfobacterium commune
99.3%	Thermodesulfobacterium commune
99.3%	Thermodesulfobacterium commune
99.3%	Thermodesulfobacterium commune
99.3%	Thermodesulfobacterium commune
99.3%	Thermodesulfobacterium commune
99.3%
99.3%	Dietzia natronolimnaea
99.3%	Dietzia natronolimnaea
99.3%	Dietzia natronolimnaea
99.3%	Dietzia natronolimnaea
99.3%	Thiobacillus sajanensis
99.3%	Hydrogenophilus thermoluteolus
99.3%	Hydrogenophilus thermoluteolus
99.3%	Hydrogenophilus thermoluteolus
99.3%	Hydrogenophilus thermoluteolus
99.3%	Hydrogenophilus thermoluteolus
99.3%	Hydrogenophilus thermoluteolus
99.3%	Hydrogenophilus thermoluteolus
99.3%	Hydrogenophilus thermoluteolus
99.3%	Bosea robiniae
99.3%	Bosea robiniae
99.3%	Bosea robiniae
99.3%	Bosea robiniae
99.3%	Bosea robiniae
99.3%
99.3%
99.3%	Sulfurihydrogenibium azorense
99.3%	Sulfurihydrogenibium azorense
99.3%	Sulfurihydrogenibium azorense
99.3%	Sulfurihydrogenibium azorense
99.3%	Sulfurihydrogenibium azorense
99.3%	Sulfurihydrogenibium azorense
99.3%	Sulfurihydrogenibium azorense
99.3%	Sulfurihydrogenibium azorense
99.3%	Sulfurihydrogenibium azorense
99.3%	Sulfurihydrogenibium azorense
99.3%	Sulfurihydrogenibium azorense
99.3%	Sulfurihydrogenibium azorense
99.3%	Sulfurihydrogenibium azorense
99.3%	Sulfurihydrogenibium azorense
99.3%	Sulfurihydrogenibium azorense
99.3%	Sulfurihydrogenibium azorense
99.3%	Sulfurihydrogenibium azorense
99.3%	Sulfurihydrogenibium azorense
99.3%	Sulfurihydrogenibium azorense
99.3%	Sulfurihydrogenibium azorense
99.3%	Sulfurihydrogenibium azorense
99.3%	Deinococcus caeni
99.3%	Anoxybacillus amylolyticus
99.3%	Anoxybacillus amylolyticus
99.3%	Anoxybacillus amylolyticus
99.3%	Anoxybacillus amylolyticus
99.3%	Anoxybacillus amylolyticus
99.3%	Anoxybacillus amylolyticus
99.3%	Anoxybacillus amylolyticus
99.3%	Anoxybacillus amylolyticus
99.3%	Thermus antranikianii
99.3%	Thermus antranikianii
99.3%	Thermus antranikianii
99.3%	Thiobacter subterraneus
99.3%	Thiobacter subterraneus
99.3%	Thiobacter subterraneus
99.3%	Thiobacter subterraneus
99.3%	Thiobacter subterraneus
99.3%	Thiobacter subterraneus
99.3%	Thiobacter subterraneus
99.3%	Acinetobacter vivianii
99.3%	Acinetobacter vivianii
99.3%	Acinetobacter vivianii
99.3%	Acinetobacter vivianii
99.3%	Acinetobacter vivianii
99.3%	Acinetobacter vivianii
99.3%	Acinetobacter vivianii
99.3%	Thermus amyloliquefaciens
99.3%	Thermus amyloliquefaciens
99.3%	Thermus amyloliquefaciens
99.3%	Thermus amyloliquefaciens
99.3%	Thermus amyloliquefaciens
99.3%	Thermus amyloliquefaciens
99.3%	Thermus amyloliquefaciens
99.3%	Thermus amyloliquefaciens
99.3%	Thermus amyloliquefaciens
99.3%	Thermus amyloliquefaciens
99.3%	Thermus amyloliquefaciens
99.3%	Thermus amyloliquefaciens
99.3%	Thermus amyloliquefaciens
99.3%	Sphingomonas kyeonggiensis
99.3%	Sphingomonas kyeonggiensis
99.3%	Sphingomonas kyeonggiensis
99.3%	Thermodesulfobacterium commune
99.3%	Thermodesulfobacterium commune
99.3%	Sulfurihydrogenibium azorense
99.3%	Sulfurihydrogenibium azorense
99.3%	Sulfurihydrogenibium azorense
99.3%	Sulfurihydrogenibium azorense
99.3%	Sulfurihydrogenibium azorense
99.3%	Sulfurihydrogenibium azorense
99.3%	Sulfurihydrogenibium azorense
99.3%	Sulfurihydrogenibium azorense
99.3%	Sulfurihydrogenibium azorense
99.3%	Sulfurihydrogenibium azorense
99.3%	Sulfurihydrogenibium azorense
99.3%	Sulfurihydrogenibium azorense
99.3%	Sulfurihydrogenibium azorense
99.3%	Sulfurihydrogenibium azorense
99.3%	Sulfurihydrogenibium azorense
99.3%	Sulfurihydrogenibium azorense
99.3%	Sulfurihydrogenibium azorense
99.3%	Sulfurihydrogenibium azorense
99.3%	Sulfurihydrogenibium azorense
99.3%	Sulfurihydrogenibium azorense
99.3%	Sulfurihydrogenibium azorense
99.3%	Sulfurihydrogenibium azorense
99.3%	Sulfurihydrogenibium azorense
99.3%	Sulfurihydrogenibium azorense
99.3%	Sulfurihydrogenibium azorense
99.6%	Sulfurihydrogenibium azorense
99.6%	Sulfurihydrogenibium azorense
99.3%	Sulfurihydrogenibium azorense
99.3%	Sulfurihydrogenibium azorense
99.3%	Acinetobacter vivianii
99.6%	Acinetobacter vivianii
99.3%	Thermus amyloliquefaciens
99.3%	Thermus amyloliquefaciens
99.3%	Sulfurihydrogenibium azorense
99.3%	Sulfurihydrogenibium azorense
99.3%	Sulfurihydrogenibium azorense
99.3%	Sulfurihydrogenibium azorense
99.3%	Sulfurihydrogenibium azorense
99.3%	Sulfurihydrogenibium azorense
99.3%	Sulfurihydrogenibium azorense
99.3%	Sulfurihydrogenibium azorense
99.3%	Sulfurihydrogenibium azorense
99.3%	Sulfurihydrogenibium azorense
99.3%	Sulfurihydrogenibium azorense
99.3%	Sulfurihydrogenibium azorense
99.3%	Sulfurihydrogenibium azorense
99.3%	Sulfurihydrogenibium azorense
99.3%	Sulfurihydrogenibium azorense
99.3%	Sulfurihydrogenibium azorense
98.9%	Janibacter massiliensis
98.9%	Janibacter massiliensis
98.9%	Janibacter massiliensis
98.9%	Janibacter massiliensis
98.9%	Acinetobacter johnsonii
98.9%	Acinetobacter johnsonii
98.9%	Mycolicibacterium arcueilense
98.9%	Acinetobacter vivianii
98.9%	Acinetobacter vivianii
98.9%	Acinetobacter vivianii
98.9%	Acinetobacter vivianii
98.9%	Acinetobacter vivianii
98.9%	Acinetobacter vivianii
98.9%	Acinetobacter vivianii
98.9%	Bacillus cucumis
98.9%	Sphingopyxis fribergensis
98.9%	Sphingopyxis fribergensis
98.9%	Sphingopyxis fribergensis
98.9%	Sphingopyxis fribergensis
98.9%	Sphingopyxis fribergensis
98.9%	Sphingopyxis fribergensis
98.9%	Sphingopyxis fribergensis
98.9%	Thermus amyloliquefaciens
98.9%	Thermus amyloliquefaciens
98.9%	Thermus amyloliquefaciens
99.3%	Thermus amyloliquefaciens
98.9%	Thermus amyloliquefaciens
98.9%	Thermus amyloliquefaciens
99.3%	Thermus amyloliquefaciens
98.9%	Thermus amyloliquefaciens
98.9%	Thermus amyloliquefaciens
98.9%	Thermus amyloliquefaciens
98.9%	Thermus amyloliquefaciens
98.9%	Thermus amyloliquefaciens
98.9%	Thermus amyloliquefaciens
100.0%	Thermus amyloliquefaciens
98.9%	Thermus amyloliquefaciens
98.9%	Thermus amyloliquefaciens
98.9%	Thermus amyloliquefaciens
100.0%	Thermus amyloliquefaciens
98.9%	Thermus amyloliquefaciens
98.9%	Thermus amyloliquefaciens
98.9%	Thermus amyloliquefaciens
98.9%	Thermus amyloliquefaciens
99.3%	Thermus amyloliquefaciens
98.9%	Thermus amyloliquefaciens
98.9%	Thermus amyloliquefaciens
98.9%	Bosea vaviloviae
98.9%	Bradyrhizobium lupini
98.9%	Sphingomonas kyeonggiensis
98.9%	Clostridium puniceum
98.9%	Clostridium puniceum
98.9%	Clostridium puniceum
98.9%	Clostridium puniceum
98.9%	Clostridium puniceum
98.9%	Clostridium puniceum
98.9%	Neobacillus circulans
98.9%	Neobacillus circulans
98.9%	Neobacillus circulans
98.9%	Neobacillus circulans
98.9%	Neobacillus circulans
98.9%	Neobacillus circulans
98.9%	Neobacillus circulans
98.9%	Neobacillus circulans
98.9%	Neobacillus circulans
98.9%	Thermodesulfobacterium commune
98.9%	Thermodesulfobacterium commune
98.9%	Thermodesulfobacterium commune
98.9%	Thermodesulfobacterium commune
98.9%	Thermodesulfobacterium commune
98.9%	Thermodesulfobacterium commune
98.9%	Thermodesulfobacterium commune
98.9%	Thermodesulfobacterium commune
98.9%	Thermodesulfobacterium commune
98.9%
98.9%
98.9%	Dietzia natronolimnaea
98.9%	Dietzia natronolimnaea
98.9%	Dietzia natronolimnaea
98.9%	Dietzia natronolimnaea
98.9%	Sphingobacterium faecium
98.9%	Hydrogenophilus thermoluteolus
98.9%	Hydrogenophilus thermoluteolus
98.9%	Bosea robiniae
98.9%	Bosea robiniae
98.9%	Bosea robiniae
98.9%	Bosea robiniae
98.9%	Bosea robiniae
98.9%	Bosea robiniae
98.9%	Bosea robiniae
98.9%	Bosea robiniae
98.9%	Bosea robiniae
98.9%	Bosea robiniae
98.9%	Bosea robiniae
98.9%	Bosea robiniae
98.9%
98.9%
100.0%	Sulfurihydrogenibium azorense
100.0%	Sulfurihydrogenibium azorense
98.9%	Sulfurihydrogenibium azorense
98.9%	Sulfurihydrogenibium azorense
98.9%	Sulfurihydrogenibium azorense
98.9%	Sulfurihydrogenibium azorense
98.9%	Sulfurihydrogenibium azorense
98.9%	Sulfurihydrogenibium azorense
98.9%	Sulfurihydrogenibium azorense
98.9%	Sulfurihydrogenibium azorense
100.0%	Sulfurihydrogenibium azorense
98.9%	Sulfurihydrogenibium azorense
98.9%	Sulfurihydrogenibium azorense
98.9%	Sulfurihydrogenibium azorense
98.9%	Sulfurihydrogenibium azorense
98.9%	Sulfurihydrogenibium azorense
98.9%	Sulfurihydrogenibium azorense
98.9%	Sulfurihydrogenibium azorense
98.9%	Sulfurihydrogenibium azorense
98.9%	Sulfurihydrogenibium azorense
98.9%	Sulfurihydrogenibium azorense
98.9%	Sulfurihydrogenibium azorense
98.9%	Sulfurihydrogenibium azorense
98.9%	Sulfurihydrogenibium azorense
98.9%	Sulfurihydrogenibium azorense
98.9%	Sulfurihydrogenibium azorense
98.9%	Sulfurihydrogenibium azorense
98.9%	Sulfurihydrogenibium azorense
98.9%	Sulfurihydrogenibium azorense
98.9%	Sulfurihydrogenibium azorense
99.3%	Sulfurihydrogenibium azorense
98.9%	Sulfurihydrogenibium azorense
98.9%	Sulfurihydrogenibium azorense
98.9%	Sulfurihydrogenibium azorense
99.3%	Sulfurihydrogenibium azorense
98.9%	Sulfurihydrogenibium azorense
98.9%	Sulfurihydrogenibium azorense
98.9%	Deinococcus caeni
98.9%	Deinococcus caeni
98.9%	Deinococcus caeni
98.9%	Deinococcus caeni
98.9%	Agromyces italicus
98.9%	Anoxybacillus amylolyticus
98.9%	Anoxybacillus amylolyticus
98.9%	Anoxybacillus amylolyticus
98.9%	Anoxybacillus amylolyticus
98.9%	Anoxybacillus amylolyticus
98.9%	Brevundimonas aurantiaca
98.9%	Brevundimonas aurantiaca
98.9%	Brevundimonas aurantiaca
98.9%	Thermus antranikianii
98.9%	Thermus antranikianii
98.9%	Thermus scotoductus
98.9%	Thiobacter subterraneus
98.9%	Thiobacter subterraneus
98.9%	Thiobacter subterraneus
98.9%	Thiobacter subterraneus
98.9%	Acinetobacter vivianii
98.9%	Acinetobacter vivianii
98.9%	Acinetobacter vivianii
98.9%	Acinetobacter vivianii
98.9%	Acinetobacter vivianii
98.9%	Acinetobacter vivianii
98.9%	Acinetobacter vivianii
98.9%	Acinetobacter vivianii
98.9%	Acinetobacter vivianii
98.9%	Sphingopyxis fribergensis
98.9%	Thermus amyloliquefaciens
98.9%	Thermus amyloliquefaciens
98.9%	Thermus amyloliquefaciens
98.9%	Thermus amyloliquefaciens
98.9%	Thermus amyloliquefaciens
98.9%	Thermus amyloliquefaciens
98.9%	Thermus amyloliquefaciens
98.9%	Thermus amyloliquefaciens
98.9%	Thermus amyloliquefaciens
98.9%	Thermus amyloliquefaciens
98.9%	Thermus amyloliquefaciens
98.9%	Thermus amyloliquefaciens
98.9%	Thermus amyloliquefaciens
98.9%	Thermus amyloliquefaciens
98.9%	Thermus amyloliquefaciens
98.9%	Thermus amyloliquefaciens
98.9%	Thermus amyloliquefaciens
98.9%	Clostridium puniceum
98.9%	Neobacillus circulans
98.9%	Neobacillus circulans
98.9%	Neobacillus circulans
98.9%	Thermodesulfobacterium commune
98.9%	Thermodesulfobacterium commune
98.9%	Thermodesulfobacterium commune
98.9%	Thermodesulfobacterium commune
98.9%	Bosea robiniae
98.9%	Sulfurihydrogenibium azorense
98.9%	Sulfurihydrogenibium azorense
98.9%	Sulfurihydrogenibium azorense
98.9%	Sulfurihydrogenibium azorense
98.9%	Sulfurihydrogenibium azorense
98.9%	Sulfurihydrogenibium azorense
98.9%	Sulfurihydrogenibium azorense
98.9%	Sulfurihydrogenibium azorense
98.9%	Sulfurihydrogenibium azorense
98.9%	Sulfurihydrogenibium azorense
98.9%	Sulfurihydrogenibium azorense
98.9%	Sulfurihydrogenibium azorense
98.9%	Sulfurihydrogenibium azorense
98.9%	Sulfurihydrogenibium azorense
98.9%	Sulfurihydrogenibium azorense
98.9%	Sulfurihydrogenibium azorense
98.9%	Sulfurihydrogenibium azorense
98.9%	Sulfurihydrogenibium azorense
99.3%	Sulfurihydrogenibium azorense
98.9%	Sulfurihydrogenibium azorense
98.9%	Sulfurihydrogenibium azorense
98.9%	Sulfurihydrogenibium azorense
98.9%	Sulfurihydrogenibium azorense
99.6%	Sulfurihydrogenibium azorense
98.9%	Sulfurihydrogenibium azorense
98.9%	Sulfurihydrogenibium azorense
98.9%	Sulfurihydrogenibium azorense
100.0%	Sulfurihydrogenibium azorense
98.9%	Sulfurihydrogenibium azorense
98.9%	Sulfurihydrogenibium azorense
98.9%	Sulfurihydrogenibium azorense
98.9%	Sulfurihydrogenibium azorense
98.9%	Sulfurihydrogenibium azorense
98.9%	Sulfurihydrogenibium azorense
98.9%	Sulfurihydrogenibium azorense
98.9%	Sulfurihydrogenibium azorense
98.9%	Sulfurihydrogenibium azorense
98.9%	Sulfurihydrogenibium azorense
98.9%	Sulfurihydrogenibium azorense
98.9%	Sulfurihydrogenibium azorense
98.9%	Sulfurihydrogenibium azorense
98.9%	Sulfurihydrogenibium azorense
98.9%	Sulfurihydrogenibium azorense
98.9%	Sulfurihydrogenibium azorense
98.9%	Sulfurihydrogenibium azorense
98.9%	Sulfurihydrogenibium azorense
98.9%	Sulfurihydrogenibium azorense
98.9%	Sulfurihydrogenibium azorense
98.9%	Sulfurihydrogenibium azorense
98.9%	Sulfurihydrogenibium azorense
99.3%	Sulfurihydrogenibium azorense
98.9%	Sulfurihydrogenibium azorense
98.9%	Sulfurihydrogenibium azorense
98.9%	Sulfurihydrogenibium azorense
98.9%	Sulfurihydrogenibium azorense
98.9%	Sulfurihydrogenibium azorense
98.9%	Sulfurihydrogenibium azorense
98.9%	Sulfurihydrogenibium azorense
98.9%	Sulfurihydrogenibium azorense
98.9%	Sulfurihydrogenibium azorense
98.9%	Thermus scotoductus
98.9%	Acinetobacter vivianii
98.9%	Thermus amyloliquefaciens
98.9%	Sulfurihydrogenibium azorense
98.9%	Sulfurihydrogenibium azorense
98.9%	Sulfurihydrogenibium azorense
98.9%	Sulfurihydrogenibium azorense
98.9%	Sulfurihydrogenibium azorense
98.9%	Sulfurihydrogenibium azorense
98.9%	Sulfurihydrogenibium azorense
98.9%	Sulfurihydrogenibium azorense
98.9%	Sulfurihydrogenibium azorense
98.9%	Sulfurihydrogenibium azorense
98.9%	Sulfurihydrogenibium azorense
98.9%	Sulfurihydrogenibium azorense
98.9%	Sulfurihydrogenibium azorense
98.9%	Sulfurihydrogenibium azorense
98.9%	Sulfurihydrogenibium azorense
98.9%	Sulfurihydrogenibium azorense
98.9%	Sulfurihydrogenibium azorense
98.9%	Sulfurihydrogenibium azorense
98.9%	Sulfurihydrogenibium azorense
98.9%	Sulfurihydrogenibium azorense
98.9%	Sulfurihydrogenibium azorense
98.9%	Sulfurihydrogenibium azorense
98.9%	Sulfurihydrogenibium azorense
98.5%	Acinetobacter vivianii
98.5%	Sphingopyxis fribergensis
98.5%	Thermus amyloliquefaciens
99.6%	Thermus amyloliquefaciens
98.5%	Thermus amyloliquefaciens
98.5%	Thermus amyloliquefaciens
98.5%	Thermus amyloliquefaciens
98.5%	Thermus amyloliquefaciens
98.5%	Thermus amyloliquefaciens
98.5%	Thermus amyloliquefaciens
98.5%	Thermus amyloliquefaciens
98.5%	Thermus amyloliquefaciens
98.5%	Sphingomonas kyeonggiensis
98.5%	Neobacillus circulans
98.5%	Neobacillus circulans
98.5%	Thermodesulfobacterium commune
98.5%	Thermodesulfobacterium commune
98.5%	Thermodesulfobacterium commune
98.5%	Thermodesulfobacterium commune
98.5%	Bosea robiniae
98.5%	Bosea robiniae
98.5%	Bosea robiniae
98.5%	Bosea robiniae
98.5%	Bosea robiniae
98.5%	Bosea robiniae
98.5%	Bosea robiniae
99.6%	Bosea robiniae
98.5%
98.5%	Sulfurihydrogenibium azorense
98.5%	Sulfurihydrogenibium azorense
98.5%	Sulfurihydrogenibium azorense
98.5%	Sulfurihydrogenibium azorense
98.5%	Sulfurihydrogenibium azorense
98.5%	Sulfurihydrogenibium azorense
98.5%	Sulfurihydrogenibium azorense
98.5%	Sulfurihydrogenibium azorense
98.5%	Sulfurihydrogenibium azorense
98.5%	Sulfurihydrogenibium azorense
98.5%	Sulfurihydrogenibium azorense
98.5%	Sulfurihydrogenibium azorense
99.6%	Sulfurihydrogenibium azorense
98.5%	Sulfurihydrogenibium azorense
98.5%	Sulfurihydrogenibium azorense
98.5%	Sulfurihydrogenibium azorense
98.5%	Sulfurihydrogenibium azorense
98.5%	Sulfurihydrogenibium azorense
98.5%	Sulfurihydrogenibium azorense
98.5%	Sulfurihydrogenibium azorense
98.5%	Sulfurihydrogenibium azorense
98.5%	Sulfurihydrogenibium azorense
98.5%	Sulfurihydrogenibium azorense
98.5%	Sulfurihydrogenibium azorense
98.5%	Sulfurihydrogenibium azorense
98.5%	Sulfurihydrogenibium azorense
98.5%	Sulfurihydrogenibium azorense
98.5%	Sulfurihydrogenibium azorense
98.5%	Sulfurihydrogenibium azorense
99.6%	Sulfurihydrogenibium azorense
98.5%	Sulfurihydrogenibium azorense
98.5%	Sulfurihydrogenibium azorense
98.5%	Sulfurihydrogenibium azorense
99.6%	Sulfurihydrogenibium azorense
98.5%	Sulfurihydrogenibium azorense
98.5%	Sulfurihydrogenibium azorense
98.5%	Sulfurihydrogenibium azorense
98.9%	Sulfurihydrogenibium azorense
98.5%	Sulfurihydrogenibium azorense
98.5%	Sulfurihydrogenibium azorense
98.5%	Sulfurihydrogenibium azorense
98.5%	Sulfurihydrogenibium azorense
98.5%	Sulfurihydrogenibium azorense
98.5%	Sulfurihydrogenibium azorense
98.5%	Sulfurihydrogenibium azorense
98.5%	Sulfurihydrogenibium azorense
98.5%	Sulfurihydrogenibium azorense
98.5%	Sulfurihydrogenibium azorense
98.5%	Sulfurihydrogenibium azorense
98.5%	Sulfurihydrogenibium azorense
98.5%	Sulfurihydrogenibium azorense
98.5%	Sulfurihydrogenibium azorense
98.5%	Sulfurihydrogenibium azorense
98.5%	Sulfurihydrogenibium azorense
98.5%	Sulfurihydrogenibium azorense
98.5%	Sulfurihydrogenibium azorense
98.5%	Sulfurihydrogenibium azorense
99.6%	Sulfurihydrogenibium azorense
98.5%	Sulfurihydrogenibium azorense
98.5%	Sulfurihydrogenibium azorense
98.5%	Sulfurihydrogenibium azorense
98.5%	Brevundimonas aurantiaca
98.5%	Brevundimonas aurantiaca
98.5%	Thiobacter subterraneus
98.5%	Acinetobacter vivianii
98.5%	Acinetobacter vivianii
98.5%	Acinetobacter vivianii
98.5%	Acinetobacter vivianii
98.5%	Acinetobacter vivianii
98.5%	Acinetobacter vivianii
99.6%	Acinetobacter vivianii
98.5%	Thermus amyloliquefaciens
98.5%	Thermus amyloliquefaciens
98.5%	Bosea robiniae
98.5%	Bosea robiniae
98.5%	Bosea robiniae
98.5%	Sulfurihydrogenibium azorense
98.5%	Sulfurihydrogenibium azorense
98.5%	Sulfurihydrogenibium azorense
98.5%	Sulfurihydrogenibium azorense
98.5%	Sulfurihydrogenibium azorense
98.5%	Sulfurihydrogenibium azorense
98.5%	Sulfurihydrogenibium azorense
98.5%	Sulfurihydrogenibium azorense
98.5%	Sulfurihydrogenibium azorense
99.6%	Sulfurihydrogenibium azorense
99.6%	Sulfurihydrogenibium azorense
98.5%	Sulfurihydrogenibium azorense
98.5%	Sulfurihydrogenibium azorense
98.5%	Sulfurihydrogenibium azorense
98.5%	Sulfurihydrogenibium azorense
98.5%	Sulfurihydrogenibium azorense
98.5%	Sulfurihydrogenibium azorense
98.9%	Sulfurihydrogenibium azorense
98.5%	Sulfurihydrogenibium azorense
98.5%	Sulfurihydrogenibium azorense
98.5%	Sulfurihydrogenibium azorense
98.5%	Sulfurihydrogenibium azorense
98.5%	Sulfurihydrogenibium azorense
98.5%	Sulfurihydrogenibium azorense
98.5%	Sulfurihydrogenibium azorense
98.5%	Sulfurihydrogenibium azorense
98.5%	Sulfurihydrogenibium azorense
98.5%	Sulfurihydrogenibium azorense
98.5%	Sulfurihydrogenibium azorense
98.5%	Sulfurihydrogenibium azorense
98.5%	Sulfurihydrogenibium azorense
98.5%	Sulfurihydrogenibium azorense
98.5%	Sulfurihydrogenibium azorense
99.6%	Sulfurihydrogenibium azorense
99.6%	Sulfurihydrogenibium azorense
98.5%	Sulfurihydrogenibium azorense
98.5%	Sulfurihydrogenibium azorense
98.5%	Sulfurihydrogenibium azorense
98.5%	Sulfurihydrogenibium azorense
98.5%	Sulfurihydrogenibium azorense
98.5%	Sulfurihydrogenibium azorense
98.5%	Sulfurihydrogenibium azorense
98.5%	Sulfurihydrogenibium azorense
98.5%	Sulfurihydrogenibium azorense
98.5%	Sulfurihydrogenibium azorense
99.6%	Sulfurihydrogenibium azorense
98.5%	Sulfurihydrogenibium azorense
98.5%	Sulfurihydrogenibium azorense
98.5%	Sulfurihydrogenibium azorense
99.6%	Sulfurihydrogenibium azorense
98.5%	Sulfurihydrogenibium azorense
99.6%	Sulfurihydrogenibium azorense
98.5%	Sulfurihydrogenibium azorense
98.5%	Sulfurihydrogenibium azorense
98.5%	Sulfurihydrogenibium azorense
98.5%	Sulfurihydrogenibium azorense
98.5%	Sulfurihydrogenibium azorense
99.6%	Sulfurihydrogenibium azorense
98.5%	Sulfurihydrogenibium azorense
98.5%	Sulfurihydrogenibium azorense
98.5%	Sulfurihydrogenibium azorense
98.5%	Acinetobacter vivianii
100.0%	Sulfurihydrogenibium azorense
99.6%	Sulfurihydrogenibium azorense
99.6%	Sulfurihydrogenibium azorense
98.5%	Sulfurihydrogenibium azorense
98.9%	Thiobacter subterraneus
98.2%	Acinetobacter vivianii
98.2%	Acinetobacter vivianii
98.2%	Bacillus cucumis
99.2%	Thermodesulfobacterium commune
98.2%	Sphingomonas koreensis
98.2%	Sphingomonas koreensis
98.2%	Bosea robiniae
98.2%	Thermothrix azorensis
98.2%	Sulfurihydrogenibium azorense
98.2%	Sulfurihydrogenibium azorense
98.2%	Sulfurihydrogenibium azorense
98.2%	Sulfurihydrogenibium azorense
98.2%	Sulfurihydrogenibium azorense
98.2%	Sulfurihydrogenibium azorense
98.2%	Sulfurihydrogenibium azorense
98.2%	Sulfurihydrogenibium azorense
98.2%	Sulfurihydrogenibium azorense
98.2%	Sulfurihydrogenibium azorense
98.2%	Sulfurihydrogenibium azorense
98.2%	Sulfurihydrogenibium azorense
99.2%	Sulfurihydrogenibium azorense
98.2%	Sulfurihydrogenibium azorense
98.2%	Sulfurihydrogenibium azorense
98.2%	Sulfurihydrogenibium azorense
98.2%	Sulfurihydrogenibium azorense
98.2%	Sulfurihydrogenibium azorense
98.2%	Sulfurihydrogenibium azorense
98.2%	Sulfurihydrogenibium azorense
98.2%	Sulfurihydrogenibium azorense
98.2%	Sulfurihydrogenibium azorense
98.2%	Sulfurihydrogenibium azorense
99.2%	Sulfurihydrogenibium azorense
98.2%	Sulfurihydrogenibium azorense
99.2%	Sulfurihydrogenibium azorense
98.2%	Sulfurihydrogenibium azorense
98.2%	Sulfurihydrogenibium azorense
98.2%	Sulfurihydrogenibium azorense
98.2%	Sulfurihydrogenibium azorense
98.2%	Sulfurihydrogenibium azorense
98.2%	Sulfurihydrogenibium azorense
98.2%	Sulfurihydrogenibium azorense
98.2%	Sulfurihydrogenibium azorense
98.2%	Sulfurihydrogenibium azorense
98.2%	Sulfurihydrogenibium azorense
98.2%	Sulfurihydrogenibium azorense
98.2%	Mesorhizobium thiogangeticum
98.2%	Mesorhizobium thiogangeticum
98.2%	Mesorhizobium thiogangeticum
98.2%	Mesorhizobium thiogangeticum
98.2%	Mesorhizobium thiogangeticum
98.2%	Brevundimonas aurantiaca
98.2%	Brevundimonas aurantiaca
98.2%	Brevundimonas aurantiaca
98.2%	Brevundimonas aurantiaca
98.2%	Thermus amyloliquefaciens
98.2%	Sulfurihydrogenibium azorense
98.2%	Sulfurihydrogenibium azorense
98.2%	Sulfurihydrogenibium azorense
98.2%	Sulfurihydrogenibium azorense
98.2%	Sulfurihydrogenibium azorense
98.2%	Sulfurihydrogenibium azorense
98.2%	Sulfurihydrogenibium azorense
98.2%	Sulfurihydrogenibium azorense
98.2%	Sulfurihydrogenibium azorense
98.2%	Sulfurihydrogenibium azorense
98.2%	Sulfurihydrogenibium azorense
98.2%	Sulfurihydrogenibium azorense
98.2%	Sulfurihydrogenibium azorense
98.2%	Sulfurihydrogenibium azorense
98.2%	Sulfurihydrogenibium azorense
99.2%	Sulfurihydrogenibium azorense
98.2%	Sulfurihydrogenibium azorense
98.2%	Sulfurihydrogenibium azorense
98.2%	Sulfurihydrogenibium azorense
98.2%	Sulfurihydrogenibium azorense
98.2%	Deinococcus caeni
97.8%	Acinetobacter vivianii
97.8%	Acinetobacter vivianii
97.8%	Acinetobacter vivianii
97.8%	Thermus amyloliquefaciens
97.8%	Thermus amyloliquefaciens
97.8%	Thiobacillus sajanensis
97.8%	Sulfurihydrogenibium azorense
98.9%	Sulfurihydrogenibium azorense
97.8%	Sulfurihydrogenibium azorense
97.8%	Sulfurihydrogenibium azorense
97.8%	Mesorhizobium thiogangeticum
97.8%	Mesorhizobium thiogangeticum
97.8%	Mesorhizobium thiogangeticum
97.8%	Mesorhizobium thiogangeticum
97.8%	Pseudomonas balearica
97.8%	Pseudomonas balearica
97.8%	Sulfurihydrogenibium azorense
97.8%	Sulfurihydrogenibium azorense
97.2%	Sulfurihydrogenibium azorense
97.4%	Acinetobacter vivianii
97.4%	Thermus amyloliquefaciens
97.4%	Thermus amyloliquefaciens
97.4%	Thermothrix azorensis
97.4%	Thermothrix azorensis
96.8%	Acinetobacter vivianii
96.8%	Acinetobacter vivianii
96.8%	Acinetobacter vivianii
96.8%	Acinetobacter vivianii
96.8%	Sulfurihydrogenibium azorense
96.8%	Sulfurihydrogenibium azorense
96.8%	Sulfurihydrogenibium azorense
96.8%	Sulfurihydrogenibium azorense
96.8%	Sulfurihydrogenibium azorense
96.8%	Sulfurihydrogenibium azorense
96.8%	Sulfurihydrogenibium azorense
96.8%	Sulfurihydrogenibium azorense
96.8%	Sulfurihydrogenibium azorense
96.8%	Sulfurihydrogenibium azorense
96.8%	Sulfurihydrogenibium azorense
96.8%	Sulfurihydrogenibium azorense
96.5%	Acinetobacter vivianii
96.8%	Sulfurihydrogenibium azorense
96.5%	Acinetobacter vivianii
96.5%	Acinetobacter vivianii
96.5%	Acinetobacter vivianii
96.5%	Acinetobacter vivianii
96.5%	Acinetobacter vivianii
96.5%	Acinetobacter vivianii
96.5%	Acinetobacter vivianii
96.5%	Acinetobacter vivianii
96.5%	Acinetobacter vivianii
96.5%	Acinetobacter vivianii
96.5%	Acinetobacter vivianii
96.5%	Acinetobacter vivianii
96.5%	Acinetobacter vivianii
96.5%	Acinetobacter vivianii
96.5%	Acinetobacter vivianii
96.5%	Acinetobacter vivianii
96.5%	Acinetobacter vivianii
96.5%	Acinetobacter vivianii
96.5%	Acinetobacter vivianii
96.5%	Acinetobacter vivianii
96.5%	Acinetobacter vivianii
96.5%	Acinetobacter vivianii
96.5%	Thermus amyloliquefaciens
96.5%	Sulfurihydrogenibium azorense
96.4%	Sulfurihydrogenibium azorense
96.5%	Sulfurihydrogenibium azorense
96.5%	Sulfurihydrogenibium azorense
96.5%	Sulfurihydrogenibium azorense
96.5%	Sulfurihydrogenibium azorense
96.5%	Sulfurihydrogenibium azorense
96.5%	Sulfurihydrogenibium azorense
96.5%	Sulfurihydrogenibium azorense
96.4%	Sulfurihydrogenibium azorense
96.4%	Sulfurihydrogenibium azorense
96.4%	Sulfurihydrogenibium azorense
96.5%	Sulfurihydrogenibium azorense
96.5%	Sulfurihydrogenibium azorense
96.5%	Sulfurihydrogenibium azorense
96.4%	Sulfurihydrogenibium azorense
96.5%	Sulfurihydrogenibium azorense
96.5%	Sulfurihydrogenibium azorense
96.5%	Sulfurihydrogenibium azorense
96.5%	Sulfurihydrogenibium azorense
96.5%	Sulfurihydrogenibium azorense
96.5%	Sulfurihydrogenibium azorense
96.5%	Sulfurihydrogenibium azorense
96.5%	Sulfurihydrogenibium azorense
96.5%	Sulfurihydrogenibium azorense
96.5%	Sulfurihydrogenibium azorense
96.5%	Sulfurihydrogenibium azorense
96.5%	Sulfurihydrogenibium azorense
96.5%	Sulfurihydrogenibium azorense
96.5%	Sulfurihydrogenibium azorense
96.5%	Sulfurihydrogenibium azorense
96.5%	Sulfurihydrogenibium azorense
96.5%	Sulfurihydrogenibium azorense
96.5%	Sulfurihydrogenibium azorense
96.5%	Sulfurihydrogenibium azorense
96.5%	Sulfurihydrogenibium azorense
96.5%	Sulfurihydrogenibium azorense
96.4%	Sulfurihydrogenibium azorense
96.5%	Sulfurihydrogenibium azorense
96.5%	Sulfurihydrogenibium azorense
96.4%	Sulfurihydrogenibium azorense
96.5%	Sulfurihydrogenibium azorense
96.5%	Sulfurihydrogenibium azorense
96.5%	Sulfurihydrogenibium azorense
96.5%	Sulfurihydrogenibium azorense
96.5%	Sulfurihydrogenibium azorense
96.5%	Sulfurihydrogenibium azorense
96.5%	Sulfurihydrogenibium azorense
96.7%	Modestobacter caceresii
96.7%	Modestobacter caceresii
96.7%	Pseudomonas balearica
96.1%	Acinetobacter vivianii
96.1%	Acinetobacter vivianii
96.1%	Acinetobacter vivianii
96.1%	Acinetobacter vivianii
96.1%	Acinetobacter vivianii
96.1%	Acinetobacter vivianii
96.1%	Acinetobacter vivianii
96.1%	Acinetobacter vivianii
96.1%	Acinetobacter vivianii
96.1%	Acinetobacter vivianii
96.1%	Acinetobacter vivianii
96.1%	Acinetobacter vivianii
96.1%	Acinetobacter vivianii
96.1%	Acinetobacter vivianii
96.1%	Acinetobacter vivianii
96.1%	Acinetobacter vivianii
96.1%	Acinetobacter vivianii
96.1%	Acinetobacter vivianii
96.1%	Acinetobacter vivianii
96.1%	Acinetobacter vivianii
96.1%	Acinetobacter vivianii
96.1%	Acinetobacter vivianii
96.1%	Acinetobacter vivianii
96.1%	Acinetobacter vivianii
96.1%	Acinetobacter vivianii
96.1%	Acinetobacter vivianii
96.1%	Acinetobacter vivianii
96.1%	Acinetobacter vivianii
96.1%	Acinetobacter vivianii
96.1%	Acinetobacter vivianii
96.1%	Acinetobacter vivianii
96.1%	Acinetobacter vivianii
96.1%	Acinetobacter vivianii
96.1%	Acinetobacter vivianii
96.1%	Acinetobacter vivianii
96.1%	Acinetobacter vivianii
96.1%	Acinetobacter vivianii
96.1%	Acinetobacter vivianii
96.1%	Acinetobacter vivianii
96.1%	Thermus amyloliquefaciens
96.1%	Thermus amyloliquefaciens
96.1%	Thermus amyloliquefaciens
96.1%	Thermus amyloliquefaciens
96.1%	Sulfurihydrogenibium azorense
96.1%	Sulfurihydrogenibium azorense
96.1%	Sulfurihydrogenibium azorense
96.1%	Sulfurihydrogenibium azorense
96.1%	Sulfurihydrogenibium azorense
96.1%	Sulfurihydrogenibium azorense
96.1%	Sulfurihydrogenibium azorense
96.1%	Sulfurihydrogenibium azorense
96.1%	Sulfurihydrogenibium azorense
96.1%	Sulfurihydrogenibium azorense
96.1%	Sulfurihydrogenibium azorense
96.1%	Sulfurihydrogenibium azorense
96.1%	Sulfurihydrogenibium azorense
96.1%	Sulfurihydrogenibium azorense
96.1%	Sulfurihydrogenibium azorense
96.1%	Sulfurihydrogenibium azorense
96.1%	Sulfurihydrogenibium azorense
96.1%	Sulfurihydrogenibium azorense
96.1%	Sulfurihydrogenibium azorense
96.1%	Sulfurihydrogenibium azorense
96.1%	Sulfurihydrogenibium azorense
96.1%	Sulfurihydrogenibium azorense
96.1%	Sulfurihydrogenibium azorense
96.1%	Sulfurihydrogenibium azorense
96.1%	Sulfurihydrogenibium azorense
96.1%	Sulfurihydrogenibium azorense
96.1%	Sulfurihydrogenibium azorense
96.1%	Sulfurihydrogenibium azorense
96.1%	Sulfurihydrogenibium azorense
96.1%	Sulfurihydrogenibium azorense
96.1%	Sulfurihydrogenibium azorense
96.1%	Sulfurihydrogenibium azorense
96.1%	Sulfurihydrogenibium azorense
96.1%	Sulfurihydrogenibium azorense
96.1%	Sulfurihydrogenibium azorense
96.1%	Sulfurihydrogenibium azorense
96.1%	Sulfurihydrogenibium azorense
96.1%	Sulfurihydrogenibium azorense
96.1%	Sulfurihydrogenibium azorense
96.1%	Sulfurihydrogenibium azorense
96.1%	Sulfurihydrogenibium azorense
96.1%	Sulfurihydrogenibium azorense
96.1%	Sulfurihydrogenibium azorense
96.1%	Sulfurihydrogenibium azorense
96.1%	Sulfurihydrogenibium azorense
96.1%	Sulfurihydrogenibium azorense
96.1%	Sulfurihydrogenibium azorense
96.1%	Sulfurihydrogenibium azorense
96.1%	Sulfurihydrogenibium azorense
96.1%	Sulfurihydrogenibium azorense
96.1%	Sulfurihydrogenibium azorense
96.1%	Sulfurihydrogenibium azorense
96.1%	Sulfurihydrogenibium azorense
96.1%	Sulfurihydrogenibium azorense
96.1%	Sulfurihydrogenibium azorense
96.1%	Sulfurihydrogenibium azorense
96.1%	Sulfurihydrogenibium azorense
96.1%	Sulfurihydrogenibium azorense
96.1%	Sulfurihydrogenibium azorense
96.1%	Sulfurihydrogenibium azorense
96.1%	Sulfurihydrogenibium azorense
96.1%	Sulfurihydrogenibium azorense
96.1%	Sulfurihydrogenibium azorense
96.1%	Sulfurihydrogenibium azorense
96.1%	Sulfurihydrogenibium azorense
96.1%	Sulfurihydrogenibium azorense
96.1%	Sulfurihydrogenibium azorense
96.1%	Sulfurihydrogenibium azorense
96.1%	Sulfurihydrogenibium azorense
96.1%	Sulfurihydrogenibium azorense
96.1%	Sulfurihydrogenibium azorense
96.1%	Sulfurihydrogenibium azorense
96.1%	Sulfurihydrogenibium azorense
96.1%	Sulfurihydrogenibium azorense
96.1%	Sulfurihydrogenibium azorense
96.1%	Sulfurihydrogenibium azorense
96.1%	Sulfurihydrogenibium azorense
96.1%	Sulfurihydrogenibium azorense
96.1%	Sulfurihydrogenibium azorense
96.1%	Sulfurihydrogenibium azorense
96.1%	Sulfurihydrogenibium azorense
96.1%	Sulfurihydrogenibium azorense
96.1%	Sulfurihydrogenibium azorense
96.1%	Sulfurihydrogenibium azorense
96.1%	Sulfurihydrogenibium azorense
96.1%	Sulfurihydrogenibium azorense
96.1%	Sulfurihydrogenibium azorense
96.1%	Sulfurihydrogenibium azorense
96.1%	Sulfurihydrogenibium azorense
96.1%	Sulfurihydrogenibium azorense
96.1%	Sulfurihydrogenibium azorense
96.1%	Sulfurihydrogenibium azorense
96.1%	Sulfurihydrogenibium azorense
96.1%	Sulfurihydrogenibium azorense
96.1%	Sulfurihydrogenibium azorense
96.1%	Sulfurihydrogenibium azorense
96.1%	Sulfurihydrogenibium azorense
96.1%	Sulfurihydrogenibium azorense
96.1%	Sulfurihydrogenibium azorense
96.1%	Sulfurihydrogenibium azorense
96.1%	Sulfurihydrogenibium azorense
96.1%	Sulfurihydrogenibium azorense
96.1%	Sulfurihydrogenibium azorense
96.1%	Sulfurihydrogenibium azorense
96.1%	Sulfurihydrogenibium azorense
96.1%	Sulfurihydrogenibium azorense
96.1%	Sulfurihydrogenibium azorense
96.1%	Sulfurihydrogenibium azorense
96.1%	Sulfurihydrogenibium azorense
96.1%	Sulfurihydrogenibium azorense
96.3%	Acinetobacter vivianii
96.3%	Modestobacter caceresii
96.3%	Modestobacter caceresii
96.3%	Annwoodia aquaesulis
96.3%	Annwoodia aquaesulis
96.3%	Annwoodia aquaesulis
96.3%	Annwoodia aquaesulis
96.3%	Annwoodia aquaesulis
96.3%	Hydrogenobacter hydrogenophilus
95.8%	Acinetobacter vivianii
95.8%	Acinetobacter vivianii
95.8%	Acinetobacter vivianii
95.8%	Acinetobacter vivianii
95.8%	Sulfurihydrogenibium azorense
95.8%	Sulfurihydrogenibium azorense
95.8%	Sulfurihydrogenibium azorense
95.7%	Acinetobacter vivianii
95.7%	Acinetobacter vivianii
95.7%	Acinetobacter vivianii
95.7%	Acinetobacter vivianii
95.7%	Acinetobacter vivianii
95.7%	Acinetobacter vivianii
95.7%	Acinetobacter vivianii
95.7%	Acinetobacter vivianii
95.7%	Acinetobacter vivianii
95.7%	Acinetobacter vivianii
95.7%	Acinetobacter vivianii
95.7%	Acinetobacter vivianii
95.7%	Acinetobacter vivianii
95.7%	Acinetobacter vivianii
95.7%	Acinetobacter vivianii
95.7%	Acinetobacter vivianii
95.7%	Acinetobacter vivianii
95.7%	Acinetobacter vivianii
95.7%	Acinetobacter vivianii
95.7%	Acinetobacter vivianii
95.7%	Acinetobacter vivianii
95.7%	Acinetobacter vivianii
95.7%	Acinetobacter vivianii
95.7%	Acinetobacter vivianii
95.7%	Acinetobacter vivianii
95.7%	Acinetobacter vivianii
95.7%	Acinetobacter vivianii
95.7%	Acinetobacter vivianii
95.7%	Acinetobacter vivianii
95.7%	Acinetobacter vivianii
95.7%	Acinetobacter vivianii
95.7%	Acinetobacter vivianii
95.7%	Acinetobacter vivianii
95.7%	Thermus amyloliquefaciens
95.7%	Thermus amyloliquefaciens
95.7%	Clostridium puniceum
95.7%	Bosea robiniae
95.7%	Bosea robiniae
95.7%	Bosea robiniae
95.7%	Sulfurihydrogenibium azorense
95.7%	Sulfurihydrogenibium azorense
95.7%	Sulfurihydrogenibium azorense
95.7%	Sulfurihydrogenibium azorense
95.7%	Sulfurihydrogenibium azorense
95.7%	Sulfurihydrogenibium azorense
95.7%	Sulfurihydrogenibium azorense
95.7%	Sulfurihydrogenibium azorense
95.7%	Sulfurihydrogenibium azorense
95.7%	Sulfurihydrogenibium azorense
95.7%	Sulfurihydrogenibium azorense
95.7%	Sulfurihydrogenibium azorense
95.7%	Sulfurihydrogenibium azorense
95.7%	Sulfurihydrogenibium azorense
95.7%	Sulfurihydrogenibium azorense
95.7%	Sulfurihydrogenibium azorense
95.7%	Sulfurihydrogenibium azorense
95.7%	Sulfurihydrogenibium azorense
95.7%	Sulfurihydrogenibium azorense
95.7%	Sulfurihydrogenibium azorense
95.7%	Sulfurihydrogenibium azorense
95.7%	Sulfurihydrogenibium azorense
95.7%	Sulfurihydrogenibium azorense
95.7%	Sulfurihydrogenibium azorense
95.7%	Sulfurihydrogenibium azorense
95.7%	Sulfurihydrogenibium azorense
95.7%	Sulfurihydrogenibium azorense
95.7%	Sulfurihydrogenibium azorense
95.7%	Sulfurihydrogenibium azorense
95.7%	Sulfurihydrogenibium azorense
95.7%	Sulfurihydrogenibium azorense
95.7%	Sulfurihydrogenibium azorense
95.7%	Sulfurihydrogenibium azorense
95.7%	Sulfurihydrogenibium azorense
95.7%	Sulfurihydrogenibium azorense
95.7%	Sulfurihydrogenibium azorense
95.7%	Sulfurihydrogenibium azorense
95.7%	Sulfurihydrogenibium azorense
95.7%	Sulfurihydrogenibium azorense
95.7%	Sulfurihydrogenibium azorense
95.7%	Sulfurihydrogenibium azorense
95.7%	Sulfurihydrogenibium azorense
95.7%	Sulfurihydrogenibium azorense
95.7%	Sulfurihydrogenibium azorense
95.7%	Sulfurihydrogenibium azorense
95.7%	Sulfurihydrogenibium azorense
95.7%	Sulfurihydrogenibium azorense
95.7%	Sulfurihydrogenibium azorense
95.7%	Sulfurihydrogenibium azorense
95.7%	Sulfurihydrogenibium azorense
95.8%	Sulfurihydrogenibium azorense
95.7%	Sulfurihydrogenibium azorense
95.7%	Sulfurihydrogenibium azorense
95.7%	Sulfurihydrogenibium azorense
95.7%	Sulfurihydrogenibium azorense
95.7%	Sulfurihydrogenibium azorense
95.7%	Sulfurihydrogenibium azorense
95.7%	Sulfurihydrogenibium azorense
95.7%	Sulfurihydrogenibium azorense
95.7%	Sulfurihydrogenibium azorense
95.7%	Sulfurihydrogenibium azorense
95.7%	Sulfurihydrogenibium azorense
95.7%	Sulfurihydrogenibium azorense
95.7%	Sulfurihydrogenibium azorense
95.7%	Sulfurihydrogenibium azorense
95.7%	Sulfurihydrogenibium azorense
95.7%	Sulfurihydrogenibium azorense
95.7%	Sulfurihydrogenibium azorense
95.7%	Sulfurihydrogenibium azorense
95.7%	Sulfurihydrogenibium azorense
95.7%	Sulfurihydrogenibium azorense
95.7%	Sulfurihydrogenibium azorense
95.7%	Sulfurihydrogenibium azorense
95.8%	Sulfurihydrogenibium azorense
95.7%	Sulfurihydrogenibium azorense
95.7%	Sulfurihydrogenibium azorense
95.7%	Sulfurihydrogenibium azorense
95.7%	Sulfurihydrogenibium azorense
95.7%	Sulfurihydrogenibium azorense
95.7%	Sulfurihydrogenibium azorense
95.7%	Sulfurihydrogenibium azorense
95.7%	Sulfurihydrogenibium azorense
95.8%	Sulfurihydrogenibium azorense
95.7%	Sulfurihydrogenibium azorense
95.7%	Sulfurihydrogenibium azorense
95.7%	Sulfurihydrogenibium azorense
95.7%	Sulfurihydrogenibium azorense
95.7%	Sulfurihydrogenibium azorense
95.7%	Sulfurihydrogenibium azorense
95.7%	Sulfurihydrogenibium azorense
95.7%	Sulfurihydrogenibium azorense
95.7%	Sulfurihydrogenibium azorense
95.7%	Sulfurihydrogenibium azorense
95.7%	Sulfurihydrogenibium azorense
95.7%	Sulfurihydrogenibium azorense
95.7%	Sulfurihydrogenibium azorense
95.7%	Sulfurihydrogenibium azorense
95.7%	Sulfurihydrogenibium azorense
95.7%	Sulfurihydrogenibium azorense
95.7%	Sulfurihydrogenibium azorense
95.7%	Sulfurihydrogenibium azorense
95.7%	Sulfurihydrogenibium azorense
95.7%	Sulfurihydrogenibium azorense
95.7%	Sulfurihydrogenibium azorense
95.7%	Sulfurihydrogenibium azorense
95.7%	Sulfurihydrogenibium azorense
95.7%	Sulfurihydrogenibium azorense
95.7%	Sulfurihydrogenibium azorense
95.7%	Thermus antranikianii
99.2%	Acinetobacter vivianii
96.0%	Modestobacter caceresii
96.0%	Modestobacter caceresii
96.0%	Annwoodia aquaesulis
96.0%	Annwoodia aquaesulis
96.0%	Annwoodia aquaesulis
96.0%	Annwoodia aquaesulis
96.0%	Annwoodia aquaesulis
96.0%	Annwoodia aquaesulis
96.0%	Hydrogenobacter hydrogenophilus
96.0%	Hydrogenobacter hydrogenophilus
96.0%	Hydrogenobacter hydrogenophilus
96.0%	Hydrogenobacter hydrogenophilus
96.0%	Hydrogenobacter hydrogenophilus
99.2%	Sulfurihydrogenibium azorense
99.2%	Sulfurihydrogenibium azorense
96.0%	Propionivibrio dicarboxylicus
95.4%	Acinetobacter vivianii
95.4%	Acinetobacter vivianii
95.4%	Sulfurihydrogenibium azorense
95.4%	Sulfurihydrogenibium azorense
95.4%	Sulfurihydrogenibium azorense
95.4%	Sulfurihydrogenibium azorense
95.4%	Sulfurihydrogenibium azorense
95.4%	Sulfurihydrogenibium azorense
95.4%	Sulfurihydrogenibium azorense
95.4%	Sulfurihydrogenibium azorense
95.4%	Sulfurihydrogenibium azorense
95.4%	Sulfurihydrogenibium azorense
95.4%	Sulfurihydrogenibium azorense
95.4%	Sulfurihydrogenibium azorense
95.4%	Sulfurihydrogenibium azorense
95.4%	Sulfurihydrogenibium azorense
95.4%	Sulfurihydrogenibium azorense
95.4%	Sulfurihydrogenibium azorense
95.4%	Sulfurihydrogenibium azorense
95.4%	Acinetobacter vivianii
95.4%	Acinetobacter vivianii
95.4%	Acinetobacter vivianii
95.4%	Bosea robiniae
95.4%	Bosea robiniae
95.4%	Bosea robiniae
95.4%	Bosea robiniae
95.4%	Sulfurihydrogenibium azorense
95.4%	Sulfurihydrogenibium azorense
95.4%	Sulfurihydrogenibium azorense
95.4%	Sulfurihydrogenibium azorense
95.4%	Sulfurihydrogenibium azorense
95.4%	Sulfurihydrogenibium azorense
95.4%	Sulfurihydrogenibium azorense
95.4%	Sulfurihydrogenibium azorense
95.4%	Sulfurihydrogenibium azorense
95.4%	Sulfurihydrogenibium azorense
95.4%	Sulfurihydrogenibium azorense
95.4%	Sulfurihydrogenibium azorense
95.4%	Sulfurihydrogenibium azorense
95.4%	Sulfurihydrogenibium azorense
95.4%	Sulfurihydrogenibium azorense
95.4%	Sulfurihydrogenibium azorense
95.4%	Sulfurihydrogenibium azorense
95.4%	Sulfurihydrogenibium azorense
95.4%	Sulfurihydrogenibium azorense
95.4%	Sulfurihydrogenibium azorense
95.4%	Sulfurihydrogenibium azorense
95.4%	Sulfurihydrogenibium azorense
95.4%	Sulfurihydrogenibium azorense
95.4%	Sulfurihydrogenibium azorense
95.4%	Sulfurihydrogenibium azorense
95.4%	Sulfurihydrogenibium azorense
95.4%	Sulfurihydrogenibium azorense
95.4%	Sulfurihydrogenibium azorense
95.4%	Sulfurihydrogenibium azorense
95.4%	Sulfurihydrogenibium azorense
95.4%	Sulfurihydrogenibium azorense
95.4%	Sulfurihydrogenibium azorense
95.4%	Sulfurihydrogenibium azorense
95.4%	Sulfurihydrogenibium azorense
95.4%	Sulfurihydrogenibium azorense
95.4%	Sulfurihydrogenibium azorense
95.4%	Sulfurihydrogenibium azorense
95.4%	Sulfurihydrogenibium azorense
95.4%	Sulfurihydrogenibium azorense
95.4%	Sulfurihydrogenibium azorense
95.4%	Sulfurihydrogenibium azorense
95.4%	Sulfurihydrogenibium azorense
95.4%	Sulfurihydrogenibium azorense
95.6%	Modestobacter caceresii
95.6%	Annwoodia aquaesulis
95.6%	Annwoodia aquaesulis
95.6%	Annwoodia aquaesulis
95.6%	Annwoodia aquaesulis
95.6%	Annwoodia aquaesulis
95.6%	Annwoodia aquaesulis
95.6%	Annwoodia aquaesulis
95.6%	Annwoodia aquaesulis
95.6%	Annwoodia aquaesulis
95.6%	Annwoodia aquaesulis
95.6%	Annwoodia aquaesulis
95.6%	Hydrogenobacter hydrogenophilus
95.6%	Hydrogenobacter hydrogenophilus
95.6%	Hydrogenobacter hydrogenophilus
95.6%	Hydrogenobacter hydrogenophilus
95.6%	Hydrogenobacter hydrogenophilus
95.6%	Hydrogenobacter hydrogenophilus
95.6%	Hydrogenobacter hydrogenophilus
95.6%	Hungateiclostridium clariflavum
95.1%	Acinetobacter vivianii
95.1%	Thermus amyloliquefaciens
95.1%	Sulfurihydrogenibium azorense
95.1%	Sulfurihydrogenibium azorense
95.1%	Sulfurihydrogenibium azorense
95.1%	Sulfurihydrogenibium azorense
96.0%	Sulfurihydrogenibium azorense
95.1%	Sulfurihydrogenibium azorense
95.1%	Sulfurihydrogenibium azorense
95.1%	Sulfurihydrogenibium azorense
95.1%	Sulfurihydrogenibium azorense
95.1%	Sulfurihydrogenibium azorense
95.1%	Sulfurihydrogenibium azorense
95.1%	Sulfurihydrogenibium azorense
95.1%	Sulfurihydrogenibium azorense
95.1%	Sulfurihydrogenibium azorense
95.1%	Sulfurihydrogenibium azorense
95.1%	Sulfurihydrogenibium azorense
95.1%	Sulfurihydrogenibium azorense
95.1%	Sulfurihydrogenibium azorense
95.1%	Sulfurihydrogenibium azorense
95.1%	Sulfurihydrogenibium azorense
95.1%	Sulfurihydrogenibium azorense
95.1%	Sulfurihydrogenibium azorense
96.0%	Acinetobacter vivianii
95.1%	Sulfurihydrogenibium azorense
95.1%	Sulfurihydrogenibium azorense
95.1%	Sulfurihydrogenibium azorense
95.1%	Sulfurihydrogenibium azorense
95.0%	Sulfurihydrogenibium azorense
95.1%	Sulfurihydrogenibium azorense
95.1%	Sulfurihydrogenibium azorense
95.1%	Sulfurihydrogenibium azorense
95.0%	Sulfurihydrogenibium azorense
95.2%	Annwoodia aquaesulis
95.2%	Annwoodia aquaesulis
95.2%	Annwoodia aquaesulis
95.2%	Annwoodia aquaesulis
95.2%	Hydrogenobacter hydrogenophilus
95.2%	Hydrogenobacter hydrogenophilus
95.2%	Hydrogenobacter hydrogenophilus
95.2%	Hydrogenobacter hydrogenophilus
95.2%	Geothermobacterium ferrireducens
95.6%	Sulfurihydrogenibium azorense
94.7%	Sulfurihydrogenibium azorense
95.6%	Sulfurihydrogenibium azorense
94.7%	Sulfurihydrogenibium azorense
94.7%	Sulfurihydrogenibium azorense
95.6%	Acinetobacter vivianii
95.6%	Acinetobacter vivianii
95.6%	Acinetobacter vivianii
95.6%	Acinetobacter vivianii
95.6%	Acinetobacter vivianii
94.9%	Sphingomonas kyeonggiensis
94.9%	Sulfurihydrogenibium azorense
94.9%	Sulfurihydrogenibium azorense
94.9%	Sulfurihydrogenibium azorense
94.9%	Sulfurihydrogenibium azorense
94.9%	Sulfurihydrogenibium azorense
94.9%	Sulfurihydrogenibium azorense
94.9%	Sulfurihydrogenibium azorense
95.2%	Acinetobacter vivianii
95.2%	Acinetobacter vivianii
95.2%	Acinetobacter vivianii
95.2%	Acinetobacter vivianii
95.2%	Acinetobacter vivianii
95.2%	Acinetobacter vivianii
95.2%	Acinetobacter vivianii
95.2%	Acinetobacter vivianii
95.2%	Acinetobacter vivianii
94.5%	Sulfurihydrogenibium azorense
94.5%	Sulfurihydrogenibium azorense
94.5%	Sulfurihydrogenibium azorense
94.5%	Sulfurihydrogenibium azorense
94.5%	Sulfurihydrogenibium azorense
94.5%	Sulfurihydrogenibium azorense
94.5%	Sulfurihydrogenibium azorense
94.5%	Sulfurihydrogenibium azorense
94.5%	Sulfurihydrogenibium azorense
94.5%	Sulfurihydrogenibium azorense
94.5%	Sulfurihydrogenibium azorense
94.5%	Sulfurihydrogenibium azorense
94.5%	Sulfurihydrogenibium azorense
94.5%	Sulfurihydrogenibium azorense
94.9%	Acinetobacter vivianii
94.9%	Acinetobacter vivianii
94.9%	Acinetobacter vivianii
94.2%	Thermus amyloliquefaciens
94.2%	Sulfurihydrogenibium azorense
94.2%	Sulfurihydrogenibium azorense
94.2%	Sulfurihydrogenibium azorense
94.2%	Sulfurihydrogenibium azorense
94.2%	Sulfurihydrogenibium azorense
94.2%	Sulfurihydrogenibium azorense
94.2%	Sulfurihydrogenibium azorense
94.2%	Sulfurihydrogenibium azorense
94.2%	Sulfurihydrogenibium azorense
94.2%	Sulfurihydrogenibium azorense
94.2%	Sulfurihydrogenibium azorense
94.5%	Geothermobacterium ferrireducens
94.5%	Acinetobacter vivianii
93.8%	Sulfurihydrogenibium azorense
93.8%	Sulfurihydrogenibium azorense
93.8%	Sulfurihydrogenibium azorense
93.8%	Sulfurihydrogenibium azorense
93.4%	Acinetobacter vivianii
93.4%	Acinetobacter vivianii
93.4%	Acinetobacter vivianii
93.4%	Sulfurihydrogenibium azorense
93.5%	Sulfurihydrogenibium azorense
93.4%	Sulfurihydrogenibium azorense
93.5%	Sulfurihydrogenibium azorense
94.1%	Acinetobacter vivianii
93.1%	Acinetobacter vivianii
93.1%	Acinetobacter vivianii
93.1%	Sulfurihydrogenibium azorense
93.1%	Sulfurihydrogenibium azorense
93.1%	Sulfurihydrogenibium azorense
93.8%	Acinetobacter vivianii
93.8%	Acinetobacter vivianii
93.8%	Acinetobacter vivianii
93.8%	Acinetobacter vivianii
93.8%	Acinetobacter vivianii
93.8%	Acinetobacter vivianii
93.8%	Acinetobacter vivianii
93.8%	Acinetobacter vivianii
93.8%	Acinetobacter vivianii
92.7%	Acinetobacter vivianii
92.7%	Acinetobacter vivianii
92.7%	Sulfurihydrogenibium azorense
92.7%	Sulfurihydrogenibium azorense
92.7%	Sulfurihydrogenibium azorense
93.4%	Acinetobacter vivianii
93.4%	Acinetobacter vivianii
93.4%	Acinetobacter vivianii
93.4%	Acinetobacter vivianii
93.4%	Acinetobacter vivianii
93.4%	Acinetobacter vivianii
93.4%	Acinetobacter vivianii
93.4%	Acinetobacter vivianii
92.3%	Thermothrix azorensis
92.3%	Sulfurihydrogenibium azorense
91.3%	Sulfurihydrogenibium azorense
86.8%	Desulfohalobium retbaense
86.4%	Desulfohalobium retbaense
86.4%	Desulfohalobium retbaense
86.1%	Desulfohalobium retbaense
97.9%	Sulfurihydrogenibium azorense
100.0%	Geothermobacterium ferrireducens
100.0%	Acinetobacter vivianii
100.0%	Thermus amyloliquefaciens
100.0%	Sulfurihydrogenibium azorense
100.0%	Bacillus marinisedimentorum
100.0%	Acinetobacter vivianii
100.0%	Sphingopyxis fribergensis
100.0%	Thermus amyloliquefaciens
100.0%	Sphingomonas kyeonggiensis
100.0%	Thermodesulfobacterium commune
100.0%	Geothermobacterium ferrireducens
100.0%	Thermothrix azorensis
100.0%	Sulfurihydrogenibium azorense
100.0%	Bacillus marinisedimentorum
100.0%	Acinetobacter vivianii
100.0%	Sphingopyxis fribergensis
100.0%	Thermus amyloliquefaciens
100.0%	Thermodesulfobacterium commune
100.0%	Geothermobacterium ferrireducens
100.0%	Thermothrix azorensis
100.0%	Sulfurihydrogenibium azorense
100.0%	Sulfurihydrogenibium azorense
100.0%	Sulfurihydrogenibium azorense
100.0%	Thermus scotoductus
100.0%	Acinetobacter vivianii
100.0%	Acinetobacter vivianii
100.0%	Thermus amyloliquefaciens
100.0%	Thermus amyloliquefaciens
100.0%	Thermodesulfobacterium commune
100.0%	Thermodesulfobacterium commune
100.0%	Geothermobacterium ferrireducens
100.0%	Geothermobacterium ferrireducens
100.0%	Thermothrix azorensis
100.0%	Sulfurihydrogenibium azorense
100.0%	Sulfurihydrogenibium azorense
99.2%	Geothermobacterium ferrireducens
98.4%	Annwoodia aquaesulis
93.9%	Sulfurihydrogenibium azorense
90.9%	Geothermobacterium ferrireducens
100.0%	Thermothrix azorensis
96.3%	Sulfurihydrogenibium azorense
96.3%	Sulfurihydrogenibium azorense
96.3%	Sulfurihydrogenibium azorense
85.7%	Acholeplasma morum
