# Supplementary material for: Revealing the Microbiome of Four Different Thermal Springs in Turkey with Environmental DNA Metabarcoding
Source: Biology (Basel). 2022 Jun 30;11(7):998. doi: 10.3390/biology11070998 (PMC9311576; doi:10.3390/biology11070998)
Supplement: Supplementary file 1 [file biology-11-00998-s001.zip › Supplementary Table S3/515n.uniq.csv]

% Pairwise Identity	Organism
99.7%	Sulfurihydrogenibium azorense
99.7%	Sulfurihydrogenibium azorense
99.0%	Sulfurihydrogenibium azorense
99.7%	Sulfurihydrogenibium azorense
99.6%	Thermus amyloliquefaciens
99.6%	Sulfurihydrogenibium azorense
99.6%	Sulfurihydrogenibium azorense
99.3%	Acinetobacter vivianii
99.3%
99.3%	Thermothrix azorensis
99.3%	Sulfurihydrogenibium azorense
99.3%	Sulfurihydrogenibium azorense
99.3%	Sulfurihydrogenibium azorense
99.3%	Sulfurihydrogenibium azorense
99.3%	Sulfurihydrogenibium azorense
99.3%	Sulfurihydrogenibium azorense
99.3%	Sulfurihydrogenibium azorense
99.3%	Thermus amyloliquefaciens
99.3%	Thermus amyloliquefaciens
99.3%	Sulfurihydrogenibium azorense
99.3%	Sulfurihydrogenibium azorense
99.0%	Sulfurihydrogenibium azorense
99.3%	Sulfurihydrogenibium azorense
99.6%	Sulfurihydrogenibium azorense
99.3%	Sulfurihydrogenibium azorense
99.3%	Sulfurihydrogenibium azorense
99.0%	Acinetobacter vivianii
99.6%	Acinetobacter vivianii
99.3%	Sphingomonas kyeonggiensis
99.3%	Thermodesulfobacterium commune
99.3%	Sulfurihydrogenibium azorense
99.0%	Acinetobacter vivianii
99.0%	Acinetobacter vivianii
99.0%	Thermus amyloliquefaciens
99.0%	Sulfurihydrogenibium azorense
99.0%	Sulfurihydrogenibium azorense
99.0%	Sulfurihydrogenibium azorense
98.6%	Sulfurihydrogenibium azorense
98.6%	Sulfurihydrogenibium azorense
99.0%	Sulfurihydrogenibium azorense
99.0%	Sulfurihydrogenibium azorense
99.0%	Sulfurihydrogenibium azorense
99.0%	Sulfurihydrogenibium azorense
98.6%	Sulfurihydrogenibium azorense
98.9%	Acinetobacter vivianii
98.6%	Geothermobacterium ferrireducens
98.9%	Sulfurihydrogenibium azorense
98.9%	Sulfurihydrogenibium azorense
98.9%	Sulfurihydrogenibium azorense
98.9%	Sulfurihydrogenibium azorense
98.6%	Sulfurihydrogenibium azorense
98.9%	Sulfurihydrogenibium azorense
98.9%	Sulfurihydrogenibium azorense
99.3%	Sulfurihydrogenibium azorense
99.3%	Acinetobacter vivianii
98.9%	Thermus amyloliquefaciens
98.6%	Thermodesulfobacterium commune
98.9%	Bosea robiniae
98.9%	Sulfurihydrogenibium azorense
98.9%	Sulfurihydrogenibium azorense
98.9%	Sulfurihydrogenibium azorense
98.3%	Sulfurihydrogenibium azorense
98.9%	Sulfurihydrogenibium azorense
98.6%	Sulfurihydrogenibium azorense
98.6%	Sulfurihydrogenibium azorense
98.3%	Sulfurihydrogenibium azorense
98.9%	Sulfurihydrogenibium azorense
98.6%	Sulfurihydrogenibium azorense
98.6%	Acinetobacter vivianii
98.3%	Thermothrix azorensis
98.6%	Sulfurihydrogenibium azorense
98.3%	Sulfurihydrogenibium azorense
99.3%	Sulfurihydrogenibium azorense
98.6%	Sulfurihydrogenibium azorense
98.3%	Sulfurihydrogenibium azorense
98.3%	Sulfurihydrogenibium azorense
98.6%	Sulfurihydrogenibium azorense
98.6%	Sulfurihydrogenibium azorense
98.6%	Sulfurihydrogenibium azorense
98.3%	Sulfurihydrogenibium azorense
98.6%	Sulfurihydrogenibium azorense
99.3%	Sulfurihydrogenibium azorense
98.3%	Sulfurihydrogenibium azorense
100.0%	Janibacter massiliensis
100.0%	Mycolicibacterium arcueilense
100.0%	Deinococcus knuensis
98.6%	Acinetobacter vivianii
100.0%	Acinetobacter vivianii
100.0%	Bacillus cucumis
100.0%	Sphingopyxis fribergensis
100.0%	Thermus amyloliquefaciens
100.0%	Sphingomonas kyeonggiensis
100.0%	Clostridium puniceum
100.0%	Neobacillus circulans
100.0%	Neobacillus circulans
100.0%	Thermodesulfobacterium commune
100.0%	Dietzia natronolimnaea
100.0%	Sphingobacterium faecium
100.0%	Hydrogenophilus thermoluteolus
100.0%
100.0%	Thermothrix azorensis
99.3%	Sulfurihydrogenibium azorense
98.6%	Sulfurihydrogenibium azorense
98.9%	Sulfurihydrogenibium azorense
98.3%	Sulfurihydrogenibium azorense
98.6%	Sulfurihydrogenibium azorense
98.6%	Sulfurihydrogenibium azorense
98.6%	Sulfurihydrogenibium azorense
98.6%	Sulfurihydrogenibium azorense
98.6%	Sulfurihydrogenibium azorense
98.6%	Sulfurihydrogenibium azorense
98.6%	Sulfurihydrogenibium azorense
98.3%	Sulfurihydrogenibium azorense
100.0%	Sulfurihydrogenibium azorense
98.9%	Sulfurihydrogenibium azorense
98.6%	Sulfurihydrogenibium azorense
98.3%	Sulfurihydrogenibium azorense
99.3%	Sulfurihydrogenibium azorense
100.0%	Anoxybacillus amylolyticus
100.0%	Acinetobacter defluvii
98.9%	Acinetobacter vivianii
100.0%	Acinetobacter vivianii
98.6%	Acinetobacter vivianii
100.0%	Acinetobacter vivianii
100.0%	Acinetobacter vivianii
98.6%	Thermus amyloliquefaciens
98.9%	Thermothrix azorensis
98.6%	Sulfurihydrogenibium azorense
100.0%	Sulfurihydrogenibium azorense
100.0%	Sulfurihydrogenibium azorense
98.6%	Sulfurihydrogenibium azorense
98.6%	Sulfurihydrogenibium azorense
98.6%	Sulfurihydrogenibium azorense
100.0%	Sulfurihydrogenibium azorense
99.6%	Sphingopyxis alaskensis
98.3%	Acinetobacter vivianii
99.6%	Acinetobacter vivianii
97.9%	Thermus amyloliquefaciens
98.3%	Thermus amyloliquefaciens
98.9%	Thermus amyloliquefaciens
98.3%	Sulfurihydrogenibium azorense
98.3%	Sulfurihydrogenibium azorense
100.0%	Sulfurihydrogenibium azorense
97.9%	Sulfurihydrogenibium azorense
98.3%	Sulfurihydrogenibium azorense
98.3%	Sulfurihydrogenibium azorense
97.9%	Sulfurihydrogenibium azorense
99.6%	Sulfurihydrogenibium azorense
98.3%	Sulfurihydrogenibium azorense
100.0%	Sulfurihydrogenibium azorense
98.3%	Sulfurihydrogenibium azorense
100.0%	Sulfurihydrogenibium azorense
98.3%	Sulfurihydrogenibium azorense
98.3%	Sulfurihydrogenibium azorense
100.0%	Sulfurihydrogenibium azorense
98.3%	Sulfurihydrogenibium azorense
98.3%	Thermus scotoductus
99.6%	Janibacter massiliensis
99.6%	Janibacter massiliensis
99.6%	Janibacter massiliensis
99.6%	Janibacter massiliensis
99.6%	Janibacter massiliensis
99.6%	Bacillus marinisedimentorum
99.6%	Acinetobacter defluvii
99.6%	Sphingobium hydrophobicum
99.6%	Mycolicibacterium arcueilense
99.6%	Mycolicibacterium arcueilense
99.6%	Mycolicibacterium arcueilense
99.6%	Mycolicibacterium arcueilense
99.6%	Deinococcus knuensis
99.6%	Deinococcus knuensis
99.6%	Acinetobacter vivianii
99.6%	Acinetobacter vivianii
99.6%	Acinetobacter vivianii
99.6%	Acinetobacter vivianii
99.6%	Acinetobacter vivianii
99.6%	Acinetobacter vivianii
99.6%	Acinetobacter vivianii
99.6%	Acinetobacter vivianii
99.6%	Acinetobacter vivianii
99.6%	Acinetobacter vivianii
99.6%	Acinetobacter vivianii
99.6%	Acinetobacter vivianii
99.6%	Acinetobacter vivianii
99.6%	Acinetobacter vivianii
99.6%	Acinetobacter vivianii
99.6%	Acinetobacter vivianii
99.6%	Acinetobacter vivianii
99.6%	Acinetobacter vivianii
99.6%	Acinetobacter vivianii
99.6%	Acinetobacter vivianii
99.6%	Acinetobacter vivianii
99.6%	Acinetobacter vivianii
99.6%	Acinetobacter vivianii
99.6%	Acinetobacter vivianii
99.6%	Acinetobacter vivianii
99.6%	Acinetobacter vivianii
99.6%	Acinetobacter vivianii
99.6%	Acinetobacter vivianii
99.6%	Acinetobacter vivianii
99.6%	Acinetobacter vivianii
99.6%	Acinetobacter vivianii
99.6%	Acinetobacter vivianii
99.6%	Acinetobacter vivianii
99.6%	Acinetobacter vivianii
99.6%	Acinetobacter vivianii
99.6%	Acinetobacter vivianii
99.6%	Acinetobacter vivianii
99.6%	Acinetobacter vivianii
99.6%	Acinetobacter vivianii
99.6%	Acinetobacter vivianii
99.6%	Acinetobacter vivianii
99.6%	Acinetobacter vivianii
99.6%	Acinetobacter vivianii
99.6%	Acinetobacter vivianii
99.6%	Acinetobacter vivianii
99.6%	Acinetobacter vivianii
99.6%	Acinetobacter vivianii
99.6%	Acinetobacter vivianii
99.6%	Acinetobacter vivianii
99.6%	Acinetobacter vivianii
99.6%	Acinetobacter vivianii
99.6%	Acinetobacter vivianii
99.6%	Acinetobacter vivianii
99.6%	Acinetobacter vivianii
99.6%	Acinetobacter vivianii
99.6%	Acinetobacter vivianii
99.6%	Acinetobacter vivianii
99.6%	Acinetobacter vivianii
99.6%	Acinetobacter vivianii
99.6%	Acinetobacter vivianii
99.6%	Acinetobacter vivianii
99.6%	Acinetobacter vivianii
100.0%	Acinetobacter vivianii
99.6%	Acinetobacter vivianii
99.6%	Acinetobacter vivianii
99.6%	Acinetobacter vivianii
99.6%	Acinetobacter vivianii
99.6%	Acinetobacter vivianii
99.6%	Acinetobacter vivianii
99.6%	Acinetobacter vivianii
99.6%	Acinetobacter vivianii
99.6%	Acinetobacter vivianii
99.6%	Acinetobacter vivianii
99.6%	Acinetobacter vivianii
99.6%	Acinetobacter vivianii
99.6%	Acinetobacter vivianii
99.6%	Acinetobacter vivianii
99.6%	Acinetobacter vivianii
99.6%	Acinetobacter vivianii
99.6%	Acinetobacter vivianii
99.6%	Acinetobacter vivianii
99.6%	Acinetobacter vivianii
99.6%	Acinetobacter vivianii
99.6%	Acinetobacter vivianii
99.6%	Acinetobacter vivianii
99.6%	Acinetobacter vivianii
99.6%	Acinetobacter vivianii
99.6%	Acinetobacter vivianii
99.6%	Acinetobacter vivianii
99.6%	Acinetobacter vivianii
99.6%	Acinetobacter vivianii
99.6%	Acinetobacter vivianii
99.6%	Acinetobacter vivianii
99.6%	Acinetobacter vivianii
99.6%	Acinetobacter vivianii
99.6%	Acinetobacter vivianii
99.6%	Acinetobacter vivianii
99.6%	Acinetobacter vivianii
99.6%	Acinetobacter vivianii
99.6%	Acinetobacter vivianii
99.6%	Acinetobacter vivianii
99.6%	Acinetobacter vivianii
99.6%	Acinetobacter vivianii
99.6%	Acinetobacter vivianii
99.6%	Acinetobacter vivianii
99.6%	Acinetobacter vivianii
99.6%	Acinetobacter vivianii
99.6%	Acinetobacter vivianii
99.6%	Acinetobacter vivianii
99.6%	Acinetobacter vivianii
99.6%	Acinetobacter vivianii
99.6%	Acinetobacter vivianii
99.6%	Acinetobacter vivianii
99.6%	Acinetobacter vivianii
99.6%	Acinetobacter vivianii
99.6%	Acinetobacter vivianii
99.6%	Acinetobacter vivianii
99.6%	Acinetobacter vivianii
99.6%	Acinetobacter vivianii
99.6%	Acinetobacter vivianii
99.6%	Acinetobacter vivianii
99.6%	Bacillus cucumis
99.6%	Bacillus cucumis
99.6%	Sphingopyxis fribergensis
99.6%	Sphingopyxis fribergensis
99.6%	Sphingopyxis fribergensis
99.6%	Sphingopyxis fribergensis
99.6%	Sphingopyxis fribergensis
99.6%	Sphingopyxis fribergensis
99.6%	Sphingopyxis fribergensis
99.6%	Sphingopyxis fribergensis
99.6%	Sphingopyxis fribergensis
99.6%	Sphingopyxis fribergensis
99.6%	Thermus amyloliquefaciens
99.6%	Thermus amyloliquefaciens
99.6%	Thermus amyloliquefaciens
99.6%	Thermus amyloliquefaciens
99.6%	Thermus amyloliquefaciens
99.6%	Thermus amyloliquefaciens
99.6%	Thermus amyloliquefaciens
99.6%	Thermus amyloliquefaciens
99.6%	Thermus amyloliquefaciens
99.6%	Thermus amyloliquefaciens
99.6%	Thermus amyloliquefaciens
99.6%	Thermus amyloliquefaciens
99.6%	Thermus amyloliquefaciens
99.6%	Thermus amyloliquefaciens
99.6%	Thermus amyloliquefaciens
99.6%	Thermus amyloliquefaciens
99.6%	Thermus amyloliquefaciens
99.6%	Thermus amyloliquefaciens
98.3%	Thermus amyloliquefaciens
99.6%	Mycolicibacterium anyangense
99.6%	Mycolicibacterium anyangense
99.6%	Bosea vaviloviae
99.6%	Bosea vaviloviae
99.6%	Sphingomonas kyeonggiensis
99.6%	Sphingomonas kyeonggiensis
99.6%	Sphingomonas kyeonggiensis
99.6%	Ralstonia syzygii
99.6%	Clostridium puniceum
99.6%	Clostridium puniceum
99.6%	Clostridium puniceum
99.6%	Clostridium puniceum
99.6%	Clostridium puniceum
99.6%	Neobacillus circulans
99.6%	Neobacillus circulans
99.6%	Neobacillus circulans
99.6%	Neobacillus circulans
99.6%	Neobacillus circulans
99.6%	Neobacillus circulans
99.6%	Neobacillus circulans
99.6%	Neobacillus circulans
99.6%	Neobacillus circulans
99.6%	Neobacillus circulans
99.6%	Neobacillus circulans
99.6%	Neobacillus circulans
99.6%	Neobacillus circulans
99.6%	Neobacillus circulans
99.6%	Neobacillus circulans
99.6%	Neobacillus circulans
99.6%	Neobacillus circulans
99.6%	Neobacillus circulans
99.6%	Neobacillus circulans
99.6%	Neobacillus circulans
99.6%	Thermodesulfobacterium commune
99.6%	Thermodesulfobacterium commune
99.6%	Thermodesulfobacterium commune
99.6%	Thermodesulfobacterium commune
99.6%	Thermodesulfobacterium commune
99.6%	Thermodesulfobacterium commune
99.6%	Thermodesulfobacterium commune
99.6%	Thermodesulfobacterium commune
99.6%	Thermodesulfobacterium commune
99.6%	Thermodesulfobacterium commune
99.6%	Thermodesulfobacterium commune
99.6%	Thermodesulfobacterium commune
99.6%	Thermodesulfobacterium commune
99.6%	Thermodesulfobacterium commune
99.6%	Thermodesulfobacterium commune
99.6%	Thermodesulfobacterium commune
99.6%	Thermodesulfobacterium commune
99.6%	Thermodesulfobacterium commune
99.6%	Thermodesulfobacterium commune
99.6%	Thermodesulfobacterium commune
99.6%	Thermodesulfobacterium commune
99.6%
99.6%
99.6%	Dietzia natronolimnaea
99.6%	Dietzia natronolimnaea
99.6%	Dietzia natronolimnaea
99.6%	Dietzia natronolimnaea
99.6%	Dietzia natronolimnaea
99.6%	Dietzia natronolimnaea
99.6%	Sphingobacterium faecium
99.6%	Sphingobacterium faecium
99.6%	Hydrogenophilus thermoluteolus
99.6%	Hydrogenophilus thermoluteolus
99.6%	Hydrogenophilus thermoluteolus
99.6%	Hydrogenophilus thermoluteolus
99.6%	Hydrogenophilus thermoluteolus
99.6%	Hydrogenophilus thermoluteolus
99.6%	Hydrogenophilus thermoluteolus
99.6%	Curvibacter delicatus
99.6%	Curvibacter delicatus
99.6%	Curvibacter delicatus
99.6%	Bacillus abyssalis
99.6%	Bosea robiniae
99.6%
99.6%
99.6%
99.6%
99.6%
99.6%	Thermothrix azorensis
99.6%	Thermothrix azorensis
99.6%	Thermothrix azorensis
99.6%	Thermothrix azorensis
99.6%	Thermothrix azorensis
99.6%	Thermothrix azorensis
99.6%	Thermothrix azorensis
99.6%	Thermothrix azorensis
99.6%	Thermothrix azorensis
99.6%	Thermothrix azorensis
99.6%	Sulfurihydrogenibium azorense
99.6%	Sulfurihydrogenibium azorense
99.6%	Sulfurihydrogenibium azorense
99.6%	Sulfurihydrogenibium azorense
99.6%	Sulfurihydrogenibium azorense
99.6%	Sulfurihydrogenibium azorense
99.6%	Sulfurihydrogenibium azorense
99.6%	Sulfurihydrogenibium azorense
99.6%	Sulfurihydrogenibium azorense
99.6%	Sulfurihydrogenibium azorense
99.6%	Sulfurihydrogenibium azorense
99.6%	Sulfurihydrogenibium azorense
99.6%	Sulfurihydrogenibium azorense
99.6%	Sulfurihydrogenibium azorense
99.6%	Sulfurihydrogenibium azorense
99.6%	Sulfurihydrogenibium azorense
99.6%	Sulfurihydrogenibium azorense
99.6%	Sulfurihydrogenibium azorense
99.6%	Sulfurihydrogenibium azorense
99.6%	Sulfurihydrogenibium azorense
99.6%	Sulfurihydrogenibium azorense
99.6%	Sulfurihydrogenibium azorense
99.6%	Sulfurihydrogenibium azorense
99.6%	Sulfurihydrogenibium azorense
99.6%	Sulfurihydrogenibium azorense
99.6%	Sulfurihydrogenibium azorense
99.6%	Sulfurihydrogenibium azorense
99.6%	Sulfurihydrogenibium azorense
99.6%	Sulfurihydrogenibium azorense
99.6%	Sulfurihydrogenibium azorense
99.6%	Sulfurihydrogenibium azorense
99.6%	Sulfurihydrogenibium azorense
99.6%	Sulfurihydrogenibium azorense
99.6%	Sulfurihydrogenibium azorense
99.6%	Sulfurihydrogenibium azorense
99.6%	Sulfurihydrogenibium azorense
99.6%	Sulfurihydrogenibium azorense
99.6%	Sulfurihydrogenibium azorense
99.6%	Sulfurihydrogenibium azorense
99.6%	Sulfurihydrogenibium azorense
99.6%	Sulfurihydrogenibium azorense
99.6%	Sulfurihydrogenibium azorense
98.6%	Sulfurihydrogenibium azorense
99.6%	Sulfurihydrogenibium azorense
99.6%	Sulfurihydrogenibium azorense
99.6%	Sulfurihydrogenibium azorense
99.6%	Sulfurihydrogenibium azorense
99.6%	Sulfurihydrogenibium azorense
99.6%	Sulfurihydrogenibium azorense
99.6%	Sulfurihydrogenibium azorense
99.6%	Sulfurihydrogenibium azorense
99.6%	Sulfurihydrogenibium azorense
99.6%	Sulfurihydrogenibium azorense
99.6%	Sulfurihydrogenibium azorense
98.2%	Sulfurihydrogenibium azorense
99.6%	Sulfurihydrogenibium azorense
99.6%	Sulfurihydrogenibium azorense
98.2%	Sulfurihydrogenibium azorense
99.6%	Sulfurihydrogenibium azorense
99.6%	Sulfurihydrogenibium azorense
99.6%	Sulfurihydrogenibium azorense
99.6%	Sulfurihydrogenibium azorense
99.6%	Sulfurihydrogenibium azorense
99.6%	Sulfurihydrogenibium azorense
99.6%	Sulfurihydrogenibium azorense
99.6%	Sulfurihydrogenibium azorense
99.6%	Sulfurihydrogenibium azorense
99.6%	Sulfurihydrogenibium azorense
99.6%	Sulfurihydrogenibium azorense
98.3%	Sulfurihydrogenibium azorense
99.6%	Sulfurihydrogenibium azorense
99.6%	Sulfurihydrogenibium azorense
99.6%	Sulfurihydrogenibium azorense
99.6%	Sulfurihydrogenibium azorense
99.6%	Sulfurihydrogenibium azorense
98.9%	Sulfurihydrogenibium azorense
99.6%	Sulfurihydrogenibium azorense
99.6%	Sulfurihydrogenibium azorense
99.6%	Sulfurihydrogenibium azorense
99.6%	Sulfurihydrogenibium azorense
99.6%	Sulfurihydrogenibium azorense
99.6%	Sulfurihydrogenibium azorense
99.6%	Sulfurihydrogenibium azorense
99.6%	Sulfurihydrogenibium azorense
99.6%	Sulfurihydrogenibium azorense
99.6%	Sulfurihydrogenibium azorense
99.6%	Sulfurihydrogenibium azorense
99.6%	Sulfurihydrogenibium azorense
99.6%	Sulfurihydrogenibium azorense
99.6%	Sulfurihydrogenibium azorense
99.6%	Sulfurihydrogenibium azorense
99.6%	Sulfurihydrogenibium azorense
99.6%	Sulfurihydrogenibium azorense
99.6%	Sulfurihydrogenibium azorense
99.6%	Sulfurihydrogenibium azorense
99.6%	Sulfurihydrogenibium azorense
99.6%	Sulfurihydrogenibium azorense
99.6%	Sulfurihydrogenibium azorense
99.6%	Sulfurihydrogenibium azorense
99.6%	Sulfurihydrogenibium azorense
99.6%	Sulfurihydrogenibium azorense
99.6%	Sulfurihydrogenibium azorense
98.2%	Sulfurihydrogenibium azorense
99.6%	Sulfurihydrogenibium azorense
99.6%	Sulfurihydrogenibium azorense
99.6%	Sulfurihydrogenibium azorense
99.6%	Sulfurihydrogenibium azorense
99.6%	Sulfurihydrogenibium azorense
99.6%	Sulfurihydrogenibium azorense
99.6%	Sulfurihydrogenibium azorense
99.6%	Sulfurihydrogenibium azorense
99.6%	Sulfurihydrogenibium azorense
99.6%	Sulfurihydrogenibium azorense
99.6%	Sulfurihydrogenibium azorense
99.6%	Sulfurihydrogenibium azorense
99.6%	Sulfurihydrogenibium azorense
99.6%	Sulfurihydrogenibium azorense
99.6%	Sulfurihydrogenibium azorense
99.6%	Sulfurihydrogenibium azorense
99.6%	Sulfurihydrogenibium azorense
99.6%	Sulfurihydrogenibium azorense
99.6%	Sulfurihydrogenibium azorense
99.6%	Sulfurihydrogenibium azorense
99.6%	Sulfurihydrogenibium azorense
99.6%	Sulfurihydrogenibium azorense
99.6%	Sulfurihydrogenibium azorense
99.6%	Sulfurihydrogenibium azorense
99.6%	Sulfurihydrogenibium azorense
99.6%	Sulfurihydrogenibium azorense
99.6%	Sulfurihydrogenibium azorense
99.6%	Sulfurihydrogenibium azorense
99.6%	Sulfurihydrogenibium azorense
99.6%	Sulfurihydrogenibium azorense
99.6%	Sulfurihydrogenibium azorense
99.6%	Sulfurihydrogenibium azorense
99.6%	Sulfurihydrogenibium azorense
99.6%	Sulfurihydrogenibium azorense
99.6%	Sulfurihydrogenibium azorense
98.3%	Sulfurihydrogenibium azorense
98.6%	Sulfurihydrogenibium azorense
99.6%	Sulfurihydrogenibium azorense
99.6%	Sulfurihydrogenibium azorense
99.6%	Sulfurihydrogenibium azorense
99.6%	Sulfurihydrogenibium azorense
99.6%	Sulfurihydrogenibium azorense
99.6%	Sulfurihydrogenibium azorense
99.6%	Sulfurihydrogenibium azorense
99.6%	Sulfurihydrogenibium azorense
99.6%	Sulfurihydrogenibium azorense
99.6%	Sulfurihydrogenibium azorense
99.6%	Sulfurihydrogenibium azorense
99.6%	Sulfurihydrogenibium azorense
99.6%	Sulfurihydrogenibium azorense
99.6%	Sulfurihydrogenibium azorense
99.6%	Sulfurihydrogenibium azorense
99.6%	Sulfurihydrogenibium azorense
99.6%	Sulfurihydrogenibium azorense
99.6%	Sulfurihydrogenibium azorense
99.6%	Sulfurihydrogenibium azorense
99.6%	Sulfurihydrogenibium azorense
99.6%	Sulfurihydrogenibium azorense
99.6%	Sulfurihydrogenibium azorense
99.6%	Sulfurihydrogenibium azorense
99.6%	Sulfurihydrogenibium azorense
99.6%	Sulfurihydrogenibium azorense
99.6%	Sulfurihydrogenibium azorense
99.6%	Sulfurihydrogenibium azorense
99.6%	Sulfurihydrogenibium azorense
99.6%	Sulfurihydrogenibium azorense
99.6%	Sulfurihydrogenibium azorense
99.6%	Sulfurihydrogenibium azorense
99.6%	Sulfurihydrogenibium azorense
99.6%	Sulfurihydrogenibium azorense
99.6%	Sulfurihydrogenibium azorense
99.6%	Sulfurihydrogenibium azorense
99.6%	Sulfurihydrogenibium azorense
99.6%	Sulfurihydrogenibium azorense
99.6%	Sulfurihydrogenibium azorense
99.6%	Sulfurihydrogenibium azorense
98.9%	Sulfurihydrogenibium azorense
99.6%	Sulfurihydrogenibium azorense
99.6%	Sulfurihydrogenibium azorense
99.6%	Sulfurihydrogenibium azorense
99.6%	Sulfurihydrogenibium azorense
99.6%	Sulfurihydrogenibium azorense
99.6%	Sulfurihydrogenibium azorense
99.6%	Sulfurihydrogenibium azorense
99.6%	Sulfurihydrogenibium azorense
99.6%	Sulfurihydrogenibium azorense
99.6%	Sulfurihydrogenibium azorense
99.6%	Sulfurihydrogenibium azorense
99.6%	Sulfurihydrogenibium azorense
99.6%	Sulfurihydrogenibium azorense
99.6%	Sulfurihydrogenibium azorense
99.6%	Sulfurihydrogenibium azorense
99.6%	Sulfurihydrogenibium azorense
99.6%	Sulfurihydrogenibium azorense
99.6%	Sulfurihydrogenibium azorense
99.6%	Sulfurihydrogenibium azorense
99.6%	Sulfurihydrogenibium azorense
99.6%	Sulfurihydrogenibium azorense
99.6%	Sulfurihydrogenibium azorense
99.6%	Sulfurihydrogenibium azorense
99.6%	Sulfurihydrogenibium azorense
99.6%	Sulfurihydrogenibium azorense
99.6%	Sulfurihydrogenibium azorense
99.6%	Sulfurihydrogenibium azorense
99.6%	Sulfurihydrogenibium azorense
99.6%	Sulfurihydrogenibium azorense
99.6%	Sulfurihydrogenibium azorense
99.6%	Sulfurihydrogenibium azorense
99.6%	Sulfurihydrogenibium azorense
99.6%	Sulfurihydrogenibium azorense
99.6%	Sulfurihydrogenibium azorense
99.6%	Sulfurihydrogenibium azorense
99.6%	Sulfurihydrogenibium azorense
99.6%	Sulfurihydrogenibium azorense
99.6%	Sulfurihydrogenibium azorense
99.6%	Sulfurihydrogenibium azorense
99.6%	Sulfurihydrogenibium azorense
99.6%	Sulfurihydrogenibium azorense
99.6%	Sulfurihydrogenibium azorense
98.2%	Sulfurihydrogenibium azorense
99.6%	Sulfurihydrogenibium azorense
99.6%	Sulfurihydrogenibium azorense
99.6%	Sulfurihydrogenibium azorense
99.6%	Sulfurihydrogenibium azorense
99.6%	Sulfurihydrogenibium azorense
99.6%	Sulfurihydrogenibium azorense
99.6%	Sulfurihydrogenibium azorense
99.6%	Sulfurihydrogenibium azorense
99.6%	Sulfurihydrogenibium azorense
99.6%	Sulfurihydrogenibium azorense
99.6%	Sulfurihydrogenibium azorense
99.6%	Sulfurihydrogenibium azorense
99.6%	Sulfurihydrogenibium azorense
99.6%	Sulfurihydrogenibium azorense
99.6%	Sulfurihydrogenibium azorense
99.6%	Sulfurihydrogenibium azorense
99.6%	Sulfurihydrogenibium azorense
99.6%	Sulfurihydrogenibium azorense
99.6%	Sulfurihydrogenibium azorense
99.6%	Sulfurihydrogenibium azorense
99.6%	Sulfurihydrogenibium azorense
99.6%	Sulfurihydrogenibium azorense
99.6%	Sulfurihydrogenibium azorense
99.6%	Sulfurihydrogenibium azorense
99.6%	Sulfurihydrogenibium azorense
99.6%	Sulfurihydrogenibium azorense
99.6%	Sulfurihydrogenibium azorense
99.6%	Sulfurihydrogenibium azorense
99.6%	Sulfurihydrogenibium azorense
99.6%	Sulfurihydrogenibium azorense
99.6%	Sulfurihydrogenibium azorense
99.6%	Sulfurihydrogenibium azorense
99.6%	Sulfurihydrogenibium azorense
99.6%	Sulfurihydrogenibium azorense
99.6%	Sulfurihydrogenibium azorense
99.6%	Sulfurihydrogenibium azorense
99.6%	Sulfurihydrogenibium azorense
99.6%	Sulfurihydrogenibium azorense
99.6%	Sulfurihydrogenibium azorense
99.6%	Sulfurihydrogenibium azorense
99.6%	Sulfurihydrogenibium azorense
99.6%	Sulfurihydrogenibium azorense
99.6%	Sulfurihydrogenibium azorense
99.6%	Sulfurihydrogenibium azorense
99.6%	Sulfurihydrogenibium azorense
99.6%	Sulfurihydrogenibium azorense
99.6%	Sulfurihydrogenibium azorense
99.6%	Sulfurihydrogenibium azorense
99.6%	Sulfurihydrogenibium azorense
99.6%	Sulfurihydrogenibium azorense
99.6%	Sulfurihydrogenibium azorense
99.6%	Sulfurihydrogenibium azorense
99.6%	Sulfurihydrogenibium azorense
99.6%	Sulfurihydrogenibium azorense
99.6%	Sulfurihydrogenibium azorense
99.6%	Sulfurihydrogenibium azorense
99.6%	Sulfurihydrogenibium azorense
99.6%	Sulfurihydrogenibium azorense
99.6%	Sulfurihydrogenibium azorense
99.6%	Sulfurihydrogenibium azorense
99.6%	Sulfurihydrogenibium azorense
99.6%	Sulfurihydrogenibium azorense
99.6%	Sulfurihydrogenibium azorense
99.6%	Sulfurihydrogenibium azorense
99.6%	Sulfurihydrogenibium azorense
99.6%	Sulfurihydrogenibium azorense
99.6%	Sulfurihydrogenibium azorense
99.6%	Sulfurihydrogenibium azorense
99.6%	Sulfurihydrogenibium azorense
99.6%	Sulfurihydrogenibium azorense
99.6%	Sulfurihydrogenibium azorense
99.6%	Sulfurihydrogenibium azorense
99.6%	Sulfurihydrogenibium azorense
99.6%	Sulfurihydrogenibium azorense
99.6%	Sulfurihydrogenibium azorense
99.6%	Sulfurihydrogenibium azorense
99.6%	Sulfurihydrogenibium azorense
99.6%	Sulfurihydrogenibium azorense
99.6%	Sulfurihydrogenibium azorense
99.6%	Sulfurihydrogenibium azorense
99.6%	Sulfurihydrogenibium azorense
99.6%	Sulfurihydrogenibium azorense
99.6%	Sulfurihydrogenibium azorense
99.6%	Sulfurihydrogenibium azorense
99.6%	Sulfurihydrogenibium azorense
98.2%	Sulfurihydrogenibium azorense
99.6%	Sulfurihydrogenibium azorense
99.6%	Sulfurihydrogenibium azorense
99.6%	Sulfurihydrogenibium azorense
99.6%	Sulfurihydrogenibium azorense
99.6%	Sulfurihydrogenibium azorense
99.6%	Sulfurihydrogenibium azorense
99.6%	Sulfurihydrogenibium azorense
99.6%	Sulfurihydrogenibium azorense
99.6%	Sulfurihydrogenibium azorense
99.6%	Sulfurihydrogenibium azorense
99.6%	Sulfurihydrogenibium azorense
99.6%	Sulfurihydrogenibium azorense
99.6%	Sulfurihydrogenibium azorense
99.6%	Sulfurihydrogenibium azorense
100.0%	Sulfurihydrogenibium azorense
99.6%	Sulfurihydrogenibium azorense
99.6%	Sulfurihydrogenibium azorense
99.6%	Sulfurihydrogenibium azorense
99.6%	Sulfurihydrogenibium azorense
99.6%	Sulfurihydrogenibium azorense
99.6%	Sulfurihydrogenibium azorense
99.6%	Sulfurihydrogenibium azorense
99.6%	Sulfurihydrogenibium azorense
99.6%	Sulfurihydrogenibium azorense
99.6%	Sulfurihydrogenibium azorense
99.6%	Sulfurihydrogenibium azorense
99.6%	Sulfurihydrogenibium azorense
99.6%	Sulfurihydrogenibium azorense
99.6%	Sulfurihydrogenibium azorense
99.6%	Sulfurihydrogenibium azorense
99.6%	Sulfurihydrogenibium azorense
99.6%	Sulfurihydrogenibium azorense
99.6%	Sulfurihydrogenibium azorense
99.6%	Sulfurihydrogenibium azorense
99.6%	Sulfurihydrogenibium azorense
99.6%	Sulfurihydrogenibium azorense
99.6%	Sulfurihydrogenibium azorense
99.6%	Sulfurihydrogenibium azorense
99.6%	Sulfurihydrogenibium azorense
99.6%	Sulfurihydrogenibium azorense
99.6%	Sulfurihydrogenibium azorense
99.6%	Sulfurihydrogenibium azorense
99.6%	Sulfurihydrogenibium azorense
99.6%	Sulfurihydrogenibium azorense
99.6%	Sulfurihydrogenibium azorense
99.6%	Sulfurihydrogenibium azorense
99.6%	Sulfurihydrogenibium azorense
99.6%	Sulfurihydrogenibium azorense
99.6%	Sulfurihydrogenibium azorense
99.6%	Sulfurihydrogenibium azorense
99.6%	Sulfurihydrogenibium azorense
99.6%	Sulfurihydrogenibium azorense
99.6%	Sulfurihydrogenibium azorense
99.6%	Sulfurihydrogenibium azorense
99.6%	Sulfurihydrogenibium azorense
99.6%	Sulfurihydrogenibium azorense
99.6%	Sulfurihydrogenibium azorense
99.6%	Sulfurihydrogenibium azorense
99.6%	Sulfurihydrogenibium azorense
99.6%	Sulfurihydrogenibium azorense
99.6%	Deinococcus caeni
99.6%	Aeromicrobium ponti
99.6%	Anoxybacillus amylolyticus
99.6%	Anoxybacillus amylolyticus
99.6%	Anoxybacillus amylolyticus
99.6%	Anoxybacillus amylolyticus
99.6%	Anoxybacillus amylolyticus
99.6%	Thermodesulfovibrio aggregans
99.6%	Thermodesulfovibrio aggregans
99.6%	Thermodesulfovibrio aggregans
99.6%	Thermus antranikianii
99.6%	Thermus antranikianii
99.6%	Thermus antranikianii
99.6%	Corynebacterium otitidis
99.6%	Thermus scotoductus
99.6%	Thermus scotoductus
99.6%	Thiobacter subterraneus
99.6%	Thiobacter subterraneus
99.6%	Thiobacter subterraneus
99.6%	Thiobacter subterraneus
99.6%	Thiobacter subterraneus
99.6%	Thiobacter subterraneus
99.6%	Thiobacter subterraneus
99.6%	Thiobacter subterraneus
99.6%	Thiobacter subterraneus
99.6%	Deinococcus knuensis
99.6%	Acinetobacter vivianii
99.6%	Acinetobacter vivianii
99.6%	Acinetobacter vivianii
99.6%	Acinetobacter vivianii
99.6%	Acinetobacter vivianii
99.6%	Acinetobacter vivianii
99.6%	Acinetobacter vivianii
99.6%	Acinetobacter vivianii
99.6%	Acinetobacter vivianii
99.6%	Acinetobacter vivianii
99.6%	Acinetobacter vivianii
97.6%	Acinetobacter vivianii
99.6%	Acinetobacter vivianii
99.6%	Acinetobacter vivianii
99.6%	Acinetobacter vivianii
99.6%	Acinetobacter vivianii
99.6%	Acinetobacter vivianii
99.6%	Acinetobacter vivianii
99.6%	Acinetobacter vivianii
99.6%	Acinetobacter vivianii
99.6%	Acinetobacter vivianii
99.6%	Acinetobacter vivianii
99.6%	Acinetobacter vivianii
99.6%	Acinetobacter vivianii
99.6%	Acinetobacter vivianii
99.6%	Bacillus gossypii
99.6%	Sphingopyxis fribergensis
99.6%	Sphingopyxis fribergensis
99.6%	Sphingopyxis fribergensis
99.6%	Sphingopyxis fribergensis
99.6%	Sphingopyxis fribergensis
99.6%	Sphingopyxis fribergensis
99.6%	Thermus amyloliquefaciens
99.6%	Thermus amyloliquefaciens
99.6%	Thermus amyloliquefaciens
99.6%	Thermus amyloliquefaciens
99.6%	Thermus amyloliquefaciens
99.6%	Thermus amyloliquefaciens
99.6%	Thermus amyloliquefaciens
99.6%	Thermus amyloliquefaciens
99.6%	Thermus amyloliquefaciens
99.6%	Thermus amyloliquefaciens
99.6%	Sphingomonas kyeonggiensis
99.6%	Sphingomonas kyeonggiensis
99.6%	Sphingomonas kyeonggiensis
99.6%	Streptococcus thermophilus
99.6%	Neobacillus circulans
99.6%	Neobacillus circulans
99.6%	Thermodesulfobacterium commune
99.6%	Thermodesulfobacterium commune
99.6%	Thermodesulfobacterium commune
99.6%	Thermodesulfobacterium commune
99.6%	Thermodesulfobacterium commune
98.2%	Thermodesulfobacterium commune
99.6%	Dietzia natronolimnaea
99.6%	Hydrogenophilus thermoluteolus
99.6%	Thermothrix azorensis
98.2%	Thermothrix azorensis
99.6%	Thermothrix azorensis
99.6%	Sulfurihydrogenibium azorense
99.6%	Sulfurihydrogenibium azorense
99.6%	Sulfurihydrogenibium azorense
99.6%	Sulfurihydrogenibium azorense
99.6%	Sulfurihydrogenibium azorense
99.6%	Sulfurihydrogenibium azorense
99.6%	Sulfurihydrogenibium azorense
99.6%	Sulfurihydrogenibium azorense
99.6%	Sulfurihydrogenibium azorense
99.6%	Sulfurihydrogenibium azorense
97.6%	Sulfurihydrogenibium azorense
99.6%	Sulfurihydrogenibium azorense
99.6%	Sulfurihydrogenibium azorense
98.6%	Sulfurihydrogenibium azorense
99.6%	Sulfurihydrogenibium azorense
99.6%	Sulfurihydrogenibium azorense
98.2%	Sulfurihydrogenibium azorense
99.6%	Sulfurihydrogenibium azorense
99.6%	Sulfurihydrogenibium azorense
99.6%	Sulfurihydrogenibium azorense
99.6%	Sulfurihydrogenibium azorense
99.6%	Sulfurihydrogenibium azorense
99.6%	Sulfurihydrogenibium azorense
98.6%	Sulfurihydrogenibium azorense
99.6%	Sulfurihydrogenibium azorense
99.6%	Sulfurihydrogenibium azorense
99.6%	Sulfurihydrogenibium azorense
99.6%	Sulfurihydrogenibium azorense
99.6%	Sulfurihydrogenibium azorense
99.6%	Sulfurihydrogenibium azorense
99.6%	Sulfurihydrogenibium azorense
99.6%	Sulfurihydrogenibium azorense
99.3%	Sulfurihydrogenibium azorense
98.2%	Sulfurihydrogenibium azorense
99.6%	Sulfurihydrogenibium azorense
98.2%	Sulfurihydrogenibium azorense
99.6%	Sulfurihydrogenibium azorense
98.2%	Sulfurihydrogenibium azorense
99.6%	Sulfurihydrogenibium azorense
99.6%	Sulfurihydrogenibium azorense
99.6%	Sulfurihydrogenibium azorense
99.6%	Sulfurihydrogenibium azorense
99.6%	Sulfurihydrogenibium azorense
99.6%	Sulfurihydrogenibium azorense
99.6%	Sulfurihydrogenibium azorense
99.6%	Sulfurihydrogenibium azorense
99.6%	Sulfurihydrogenibium azorense
99.6%	Sulfurihydrogenibium azorense
99.6%	Sulfurihydrogenibium azorense
99.6%	Sulfurihydrogenibium azorense
99.6%	Sulfurihydrogenibium azorense
99.6%	Sulfurihydrogenibium azorense
99.6%	Sulfurihydrogenibium azorense
99.6%	Sulfurihydrogenibium azorense
99.6%	Sulfurihydrogenibium azorense
99.6%	Sulfurihydrogenibium azorense
99.6%	Sulfurihydrogenibium azorense
99.6%	Sulfurihydrogenibium azorense
99.6%	Sulfurihydrogenibium azorense
99.6%	Sulfurihydrogenibium azorense
99.6%	Sulfurihydrogenibium azorense
99.6%	Sulfurihydrogenibium azorense
99.6%	Sulfurihydrogenibium azorense
99.6%	Sulfurihydrogenibium azorense
99.6%	Sulfurihydrogenibium azorense
99.6%	Sulfurihydrogenibium azorense
99.6%	Sulfurihydrogenibium azorense
99.6%	Sulfurihydrogenibium azorense
99.6%	Sulfurihydrogenibium azorense
99.6%	Anoxybacillus amylolyticus
99.6%	Thermus antranikianii
98.2%	Thermus scotoductus
99.6%	Acinetobacter vivianii
99.6%	Acinetobacter vivianii
99.6%	Acinetobacter vivianii
99.6%	Acinetobacter vivianii
99.6%	Acinetobacter vivianii
99.6%	Acinetobacter vivianii
99.6%	Acinetobacter vivianii
99.6%	Sphingopyxis fribergensis
99.6%	Thermus amyloliquefaciens
99.6%	Neobacillus circulans
99.6%	Neobacillus circulans
99.6%	Neobacillus circulans
97.9%	Thermodesulfobacterium commune
99.6%	Thermodesulfobacterium commune
99.3%	Thermodesulfobacterium commune
99.3%	Haloquadratum walsbyi
99.6%	Sulfurihydrogenibium azorense
99.6%	Sulfurihydrogenibium azorense
99.3%	Sulfurihydrogenibium azorense
97.9%	Sulfurihydrogenibium azorense
99.6%	Sulfurihydrogenibium azorense
98.6%	Sulfurihydrogenibium azorense
99.6%	Sulfurihydrogenibium azorense
99.6%	Sulfurihydrogenibium azorense
99.6%	Sulfurihydrogenibium azorense
99.6%	Sulfurihydrogenibium azorense
99.3%	Sulfurihydrogenibium azorense
99.6%	Sulfurihydrogenibium azorense
99.6%	Sulfurihydrogenibium azorense
99.6%	Sulfurihydrogenibium azorense
99.6%	Sulfurihydrogenibium azorense
99.6%	Sulfurihydrogenibium azorense
99.6%	Sulfurihydrogenibium azorense
99.6%	Sulfurihydrogenibium azorense
99.6%	Sulfurihydrogenibium azorense
99.6%	Sulfurihydrogenibium azorense
99.3%	Sulfurihydrogenibium azorense
99.6%	Sulfurihydrogenibium azorense
99.6%	Sulfurihydrogenibium azorense
98.6%	Sulfurihydrogenibium azorense
99.6%	Sulfurihydrogenibium azorense
97.9%	Sulfurihydrogenibium azorense
97.9%	Sulfurihydrogenibium azorense
99.6%	Sulfurihydrogenibium azorense
97.6%	Sulfurihydrogenibium azorense
99.6%	Sulfurihydrogenibium azorense
99.6%	Sulfurihydrogenibium azorense
99.3%	Sulfurihydrogenibium azorense
99.6%	Sulfurihydrogenibium azorense
99.6%	Sulfurihydrogenibium azorense
99.6%	Sulfurihydrogenibium azorense
99.6%	Sulfurihydrogenibium azorense
99.6%	Sulfurihydrogenibium azorense
97.9%	Sulfurihydrogenibium azorense
99.6%	Sulfurihydrogenibium azorense
99.6%	Sulfurihydrogenibium azorense
99.6%	Sulfurihydrogenibium azorense
99.6%	Sulfurihydrogenibium azorense
99.6%	Sulfurihydrogenibium azorense
99.3%	Janibacter massiliensis
99.3%	Janibacter massiliensis
99.3%	Janibacter massiliensis
99.3%	Janibacter massiliensis
99.3%	Janibacter massiliensis
99.3%	Janibacter massiliensis
99.3%	Janibacter massiliensis
99.3%	Janibacter massiliensis
99.3%	Janibacter massiliensis
99.3%	Janibacter massiliensis
99.3%	Janibacter massiliensis
99.3%	Janibacter massiliensis
99.3%	Janibacter massiliensis
99.3%	Acinetobacter johnsonii
99.3%	Acinetobacter johnsonii
99.3%	Acinetobacter johnsonii
99.3%	Acinetobacter johnsonii
99.3%	Acinetobacter johnsonii
99.3%	Acinetobacter johnsonii
99.3%	Acinetobacter johnsonii
99.3%	Sphingomonas carotinifaciens
99.3%	Bacillus iocasae
99.3%	Bacillus iocasae
99.3%	Acinetobacter defluvii
99.3%	Acinetobacter defluvii
99.3%	Sphingobium hydrophobicum
99.3%	Mycolicibacterium arcueilense
99.3%	Mycolicibacterium arcueilense
99.3%	Mycolicibacterium arcueilense
99.3%	Mycolicibacterium arcueilense
99.3%	Mycolicibacterium arcueilense
99.3%	Mycolicibacterium arcueilense
99.3%	Mycolicibacterium arcueilense
99.3%	Mycolicibacterium arcueilense
99.3%	Mycolicibacterium arcueilense
99.3%	Mycolicibacterium arcueilense
99.3%	Mycolicibacterium arcueilense
99.3%	Mycolicibacterium arcueilense
99.3%	Mycolicibacterium arcueilense
99.3%	Mycolicibacterium arcueilense
99.3%	Mycolicibacterium arcueilense
99.3%	Mycolicibacterium arcueilense
99.3%	Mycolicibacterium arcueilense
99.3%	Deinococcus knuensis
99.3%	Deinococcus knuensis
99.3%	Acinetobacter vivianii
99.3%	Acinetobacter vivianii
99.3%	Acinetobacter vivianii
99.3%	Acinetobacter vivianii
99.3%	Acinetobacter vivianii
99.3%	Acinetobacter vivianii
99.3%	Acinetobacter vivianii
99.3%	Acinetobacter vivianii
99.3%	Acinetobacter vivianii
99.3%	Acinetobacter vivianii
99.3%	Acinetobacter vivianii
99.3%	Acinetobacter vivianii
99.3%	Acinetobacter vivianii
99.3%	Acinetobacter vivianii
99.3%	Acinetobacter vivianii
99.3%	Acinetobacter vivianii
99.3%	Acinetobacter vivianii
99.3%	Acinetobacter vivianii
99.3%	Acinetobacter vivianii
99.3%	Acinetobacter vivianii
99.3%	Acinetobacter vivianii
99.3%	Acinetobacter vivianii
99.3%	Acinetobacter vivianii
99.3%	Acinetobacter vivianii
99.3%	Acinetobacter vivianii
99.3%	Acinetobacter vivianii
99.3%	Acinetobacter vivianii
99.3%	Acinetobacter vivianii
99.3%	Acinetobacter vivianii
99.3%	Acinetobacter vivianii
99.3%	Acinetobacter vivianii
99.3%	Acinetobacter vivianii
99.3%	Acinetobacter vivianii
99.3%	Acinetobacter vivianii
99.3%	Acinetobacter vivianii
99.3%	Acinetobacter vivianii
99.3%	Acinetobacter vivianii
99.3%	Acinetobacter vivianii
99.3%	Acinetobacter vivianii
99.3%	Acinetobacter vivianii
99.3%	Acinetobacter vivianii
99.3%	Acinetobacter vivianii
99.3%	Acinetobacter vivianii
99.3%	Acinetobacter vivianii
99.3%	Acinetobacter vivianii
99.3%	Acinetobacter vivianii
99.3%	Acinetobacter vivianii
99.3%	Acinetobacter vivianii
99.3%	Acinetobacter vivianii
99.3%	Acinetobacter vivianii
99.3%	Acinetobacter vivianii
99.3%	Acinetobacter vivianii
99.3%	Acinetobacter vivianii
99.3%	Acinetobacter vivianii
99.3%	Acinetobacter vivianii
99.3%	Acinetobacter vivianii
99.3%	Acinetobacter vivianii
99.3%	Acinetobacter vivianii
99.3%	Acinetobacter vivianii
99.3%	Acinetobacter vivianii
99.3%	Acinetobacter vivianii
99.3%	Acinetobacter vivianii
99.3%	Acinetobacter vivianii
99.3%	Acinetobacter vivianii
99.3%	Acinetobacter vivianii
99.3%	Acinetobacter vivianii
99.3%	Acinetobacter vivianii
99.3%	Acinetobacter vivianii
99.3%	Acinetobacter vivianii
99.3%	Acinetobacter vivianii
99.3%	Acinetobacter vivianii
99.3%	Acinetobacter vivianii
99.3%	Acinetobacter vivianii
99.3%	Acinetobacter vivianii
99.3%	Acinetobacter vivianii
99.3%	Acinetobacter vivianii
99.3%	Acinetobacter vivianii
99.3%	Acinetobacter vivianii
99.3%	Acinetobacter vivianii
99.3%	Acinetobacter vivianii
99.3%	Acinetobacter vivianii
99.3%	Acinetobacter vivianii
99.3%	Acinetobacter vivianii
99.3%	Acinetobacter vivianii
99.3%	Acinetobacter vivianii
99.3%	Acinetobacter vivianii
99.3%	Acinetobacter vivianii
99.3%	Acinetobacter vivianii
99.3%	Acinetobacter vivianii
99.3%	Acinetobacter vivianii
99.3%	Acinetobacter vivianii
99.3%	Acinetobacter vivianii
99.3%	Acinetobacter vivianii
99.3%	Acinetobacter vivianii
99.3%	Acinetobacter vivianii
99.3%	Acinetobacter vivianii
99.3%	Acinetobacter vivianii
99.3%	Acinetobacter vivianii
99.3%	Acinetobacter vivianii
99.3%	Acinetobacter vivianii
99.3%	Acinetobacter vivianii
99.3%	Acinetobacter vivianii
99.3%	Acinetobacter vivianii
99.3%	Acinetobacter vivianii
99.3%	Acinetobacter vivianii
99.3%	Acinetobacter vivianii
99.3%	Acinetobacter vivianii
99.3%	Acinetobacter vivianii
99.3%	Acinetobacter vivianii
99.3%	Acinetobacter vivianii
99.3%	Acinetobacter vivianii
99.3%	Acinetobacter vivianii
99.3%	Acinetobacter vivianii
99.3%	Acinetobacter vivianii
99.3%	Acinetobacter vivianii
99.3%	Acinetobacter vivianii
99.3%	Acinetobacter vivianii
99.3%	Acinetobacter vivianii
99.3%	Acinetobacter vivianii
99.3%	Acinetobacter vivianii
99.3%	Acinetobacter vivianii
99.3%	Acinetobacter vivianii
99.3%	Acinetobacter vivianii
99.3%	Acinetobacter vivianii
99.3%	Acinetobacter vivianii
99.3%	Acinetobacter vivianii
99.3%	Acinetobacter vivianii
99.3%	Acinetobacter vivianii
99.3%	Acinetobacter vivianii
99.3%	Acinetobacter vivianii
99.3%	Acinetobacter vivianii
99.3%	Acinetobacter vivianii
99.3%	Acinetobacter vivianii
99.3%	Acinetobacter vivianii
99.3%	Acinetobacter vivianii
99.3%	Acinetobacter vivianii
99.3%	Acinetobacter vivianii
99.3%	Acinetobacter vivianii
99.3%	Acinetobacter vivianii
99.3%	Acinetobacter vivianii
99.3%	Acinetobacter vivianii
99.3%	Acinetobacter vivianii
99.3%	Acinetobacter vivianii
99.3%	Acinetobacter vivianii
99.3%	Acinetobacter vivianii
99.3%	Acinetobacter vivianii
99.3%	Acinetobacter vivianii
99.3%	Acinetobacter vivianii
99.3%	Acinetobacter vivianii
99.3%	Acinetobacter vivianii
99.3%	Acinetobacter vivianii
99.3%	Acinetobacter vivianii
99.3%	Acinetobacter vivianii
99.3%	Acinetobacter vivianii
99.3%	Acinetobacter vivianii
99.3%	Acinetobacter vivianii
99.3%	Acinetobacter vivianii
99.3%	Acinetobacter vivianii
99.3%	Acinetobacter vivianii
99.3%	Acinetobacter vivianii
99.3%	Acinetobacter vivianii
99.3%	Acinetobacter vivianii
99.3%	Acinetobacter vivianii
99.3%	Acinetobacter vivianii
99.3%	Acinetobacter vivianii
99.3%	Acinetobacter vivianii
99.3%	Acinetobacter vivianii
99.3%	Acinetobacter vivianii
99.3%	Acinetobacter vivianii
99.3%	Acinetobacter vivianii
99.3%	Acinetobacter vivianii
99.3%	Acinetobacter vivianii
99.3%	Acinetobacter vivianii
99.3%	Acinetobacter vivianii
99.3%	Acinetobacter vivianii
99.3%	Acinetobacter vivianii
99.3%	Acinetobacter vivianii
99.3%	Acinetobacter vivianii
99.3%	Acinetobacter vivianii
99.3%	Acinetobacter vivianii
99.3%	Acinetobacter vivianii
99.3%	Acinetobacter vivianii
99.3%	Acinetobacter vivianii
99.3%	Acinetobacter vivianii
99.3%	Acinetobacter vivianii
99.3%	Acinetobacter vivianii
99.3%	Acinetobacter vivianii
99.3%	Acinetobacter vivianii
99.3%	Acinetobacter vivianii
99.3%	Acinetobacter vivianii
99.3%	Acinetobacter vivianii
99.3%	Acinetobacter vivianii
99.3%	Acinetobacter vivianii
99.3%	Acinetobacter vivianii
99.3%	Acinetobacter vivianii
99.3%	Acinetobacter vivianii
99.3%	Acinetobacter vivianii
99.3%	Acinetobacter vivianii
99.3%	Acinetobacter vivianii
99.3%	Acinetobacter vivianii
99.3%	Acinetobacter vivianii
99.3%	Acinetobacter vivianii
99.3%	Acinetobacter vivianii
99.3%	Acinetobacter vivianii
99.3%	Acinetobacter vivianii
99.3%	Acinetobacter vivianii
99.3%	Acinetobacter vivianii
99.3%	Acinetobacter vivianii
99.3%	Acinetobacter vivianii
99.3%	Acinetobacter vivianii
99.3%	Acinetobacter vivianii
99.3%	Acinetobacter vivianii
99.3%	Acinetobacter vivianii
99.3%	Acinetobacter vivianii
99.3%	Acinetobacter vivianii
99.3%	Acinetobacter vivianii
99.3%	Acinetobacter vivianii
99.3%	Acinetobacter vivianii
99.3%	Acinetobacter vivianii
99.3%	Acinetobacter vivianii
99.3%	Acinetobacter vivianii
99.3%	Acinetobacter vivianii
99.3%	Acinetobacter vivianii
99.3%	Acinetobacter vivianii
99.3%	Acinetobacter vivianii
99.3%	Acinetobacter vivianii
99.3%	Acinetobacter vivianii
99.3%	Acinetobacter vivianii
99.3%	Acinetobacter vivianii
99.3%	Acinetobacter vivianii
99.3%	Acinetobacter vivianii
99.3%	Acinetobacter vivianii
99.3%	Acinetobacter vivianii
99.3%	Acinetobacter vivianii
99.3%	Acinetobacter vivianii
99.3%	Acinetobacter vivianii
99.3%	Acinetobacter vivianii
99.3%	Acinetobacter vivianii
99.3%	Acinetobacter vivianii
99.3%	Acinetobacter vivianii
99.3%	Acinetobacter vivianii
99.3%	Acinetobacter vivianii
99.3%	Acinetobacter vivianii
99.3%	Acinetobacter vivianii
99.3%	Acinetobacter vivianii
99.3%	Acinetobacter vivianii
99.3%	Acinetobacter vivianii
99.3%	Acinetobacter vivianii
99.3%	Acinetobacter vivianii
99.3%	Acinetobacter vivianii
99.3%	Acinetobacter vivianii
99.3%	Acinetobacter vivianii
99.3%	Acinetobacter vivianii
99.3%	Acinetobacter vivianii
99.3%	Acinetobacter vivianii
99.3%	Acinetobacter vivianii
99.3%	Acinetobacter vivianii
99.3%	Acinetobacter vivianii
99.3%	Acinetobacter vivianii
99.3%	Acinetobacter vivianii
99.3%	Acinetobacter vivianii
99.3%	Acinetobacter vivianii
99.3%	Acinetobacter vivianii
99.3%	Acinetobacter vivianii
99.3%	Acinetobacter vivianii
99.3%	Acinetobacter vivianii
99.3%	Acinetobacter vivianii
99.3%	Acinetobacter vivianii
99.3%	Acinetobacter vivianii
99.3%	Acinetobacter vivianii
99.3%	Acinetobacter vivianii
99.3%	Acinetobacter vivianii
99.3%	Acinetobacter vivianii
99.3%	Acinetobacter vivianii
99.3%	Acinetobacter vivianii
99.3%	Acinetobacter vivianii
99.3%	Acinetobacter vivianii
99.3%	Acinetobacter vivianii
99.3%	Acinetobacter vivianii
99.3%	Acinetobacter vivianii
99.3%	Acinetobacter vivianii
99.3%	Acinetobacter vivianii
99.3%	Acinetobacter vivianii
99.3%	Acinetobacter vivianii
99.3%	Acinetobacter vivianii
99.3%	Acinetobacter vivianii
99.3%	Acinetobacter vivianii
99.3%	Acinetobacter vivianii
99.3%	Acinetobacter vivianii
99.3%	Acinetobacter vivianii
99.3%	Acinetobacter vivianii
99.3%	Acinetobacter vivianii
99.3%	Acinetobacter vivianii
99.3%	Acinetobacter vivianii
99.3%	Acinetobacter vivianii
99.3%	Acinetobacter vivianii
99.3%	Acinetobacter vivianii
99.3%	Acinetobacter vivianii
99.3%	Acinetobacter vivianii
99.3%	Acinetobacter vivianii
99.3%	Acinetobacter vivianii
99.3%	Acinetobacter vivianii
99.3%	Acinetobacter vivianii
99.3%	Acinetobacter vivianii
99.3%	Acinetobacter vivianii
99.3%	Acinetobacter vivianii
99.3%	Acinetobacter vivianii
99.3%	Acinetobacter vivianii
99.3%	Acinetobacter vivianii
99.3%	Acinetobacter vivianii
99.3%	Acinetobacter vivianii
99.3%	Acinetobacter vivianii
99.3%	Acinetobacter vivianii
99.3%	Acinetobacter vivianii
99.3%	Acinetobacter vivianii
99.3%	Acinetobacter vivianii
99.3%	Acinetobacter vivianii
99.3%	Acinetobacter vivianii
99.3%	Acinetobacter vivianii
99.3%	Acinetobacter vivianii
99.3%	Acinetobacter vivianii
99.3%	Acinetobacter vivianii
99.3%	Acinetobacter vivianii
99.3%	Acinetobacter vivianii
99.3%	Acinetobacter vivianii
99.3%	Acinetobacter vivianii
99.3%	Acinetobacter vivianii
99.3%	Acinetobacter vivianii
99.3%	Acinetobacter vivianii
99.3%	Acinetobacter vivianii
99.3%	Acinetobacter vivianii
99.3%	Acinetobacter vivianii
99.3%	Acinetobacter vivianii
99.3%	Acinetobacter vivianii
99.3%	Acinetobacter vivianii
99.3%	Acinetobacter vivianii
99.3%	Acinetobacter vivianii
99.3%	Acinetobacter vivianii
99.3%	Acinetobacter vivianii
99.3%	Acinetobacter vivianii
99.3%	Acinetobacter vivianii
99.3%	Acinetobacter vivianii
99.3%	Acinetobacter vivianii
99.3%	Acinetobacter vivianii
99.3%	Acinetobacter vivianii
99.3%	Acinetobacter vivianii
99.3%	Acinetobacter vivianii
99.3%	Acinetobacter vivianii
99.3%	Acinetobacter vivianii
99.3%	Acinetobacter vivianii
99.3%	Acinetobacter vivianii
99.3%	Acinetobacter vivianii
99.3%	Acinetobacter vivianii
99.3%	Acinetobacter vivianii
99.3%	Acinetobacter vivianii
99.3%	Acinetobacter vivianii
99.3%	Acinetobacter vivianii
99.3%	Acinetobacter vivianii
99.3%	Acinetobacter vivianii
99.3%	Acinetobacter vivianii
99.3%	Acinetobacter vivianii
99.3%	Acinetobacter vivianii
99.3%	Acinetobacter vivianii
99.3%	Acinetobacter vivianii
99.3%	Acinetobacter vivianii
99.3%	Acinetobacter vivianii
99.3%	Acinetobacter vivianii
99.3%	Acinetobacter vivianii
99.3%	Acinetobacter vivianii
99.3%	Acinetobacter vivianii
99.3%	Acinetobacter vivianii
99.3%	Acinetobacter vivianii
99.3%	Acinetobacter vivianii
99.3%	Acinetobacter vivianii
99.3%	Acinetobacter vivianii
99.3%	Acinetobacter vivianii
99.3%	Acinetobacter vivianii
99.3%	Acinetobacter vivianii
99.3%	Acinetobacter vivianii
99.3%	Acinetobacter vivianii
99.3%	Acinetobacter vivianii
99.3%	Acinetobacter vivianii
99.3%	Acinetobacter vivianii
99.3%	Acinetobacter vivianii
99.3%	Acinetobacter vivianii
99.3%	Acinetobacter vivianii
99.3%	Acinetobacter vivianii
99.3%	Acinetobacter vivianii
99.3%	Acinetobacter vivianii
99.3%	Acinetobacter vivianii
99.3%	Acinetobacter vivianii
99.3%	Acinetobacter vivianii
99.3%	Acinetobacter vivianii
99.3%	Acinetobacter vivianii
99.3%	Acinetobacter vivianii
99.3%	Acinetobacter vivianii
99.3%	Acinetobacter vivianii
99.3%	Acinetobacter vivianii
99.3%	Acinetobacter vivianii
99.3%	Acinetobacter vivianii
99.3%	Acinetobacter vivianii
99.3%	Acinetobacter vivianii
99.3%	Acinetobacter vivianii
99.3%	Acinetobacter vivianii
99.3%	Acinetobacter vivianii
99.3%	Acinetobacter vivianii
99.3%	Acinetobacter vivianii
99.3%	Acinetobacter vivianii
99.3%	Acinetobacter vivianii
99.3%	Acinetobacter vivianii
99.3%	Acinetobacter vivianii
99.3%	Acinetobacter vivianii
99.3%	Acinetobacter vivianii
99.3%	Acinetobacter vivianii
99.3%	Acinetobacter vivianii
99.3%	Acinetobacter vivianii
99.3%	Acinetobacter vivianii
99.3%	Acinetobacter vivianii
99.3%	Acinetobacter vivianii
99.3%	Acinetobacter vivianii
99.3%	Acinetobacter vivianii
99.3%	Acinetobacter vivianii
99.3%	Acinetobacter vivianii
99.3%	Acinetobacter vivianii
99.3%	Acinetobacter vivianii
99.3%	Acinetobacter vivianii
99.3%	Acinetobacter vivianii
99.3%	Acinetobacter vivianii
99.3%	Acinetobacter vivianii
99.3%	Acinetobacter vivianii
99.3%	Acinetobacter vivianii
99.3%	Acinetobacter vivianii
99.3%	Acinetobacter vivianii
99.3%	Acinetobacter vivianii
99.3%	Acinetobacter vivianii
99.3%	Acinetobacter vivianii
99.3%	Acinetobacter vivianii
99.3%	Acinetobacter vivianii
99.3%	Acinetobacter vivianii
99.3%	Acinetobacter vivianii
99.3%	Acinetobacter vivianii
99.3%	Acinetobacter vivianii
99.3%	Acinetobacter vivianii
99.3%	Acinetobacter vivianii
99.3%	Acinetobacter vivianii
99.3%	Acinetobacter vivianii
99.3%	Acinetobacter vivianii
99.3%	Acinetobacter vivianii
99.3%	Acinetobacter vivianii
99.3%	Acinetobacter vivianii
99.3%	Acinetobacter vivianii
99.3%	Acinetobacter vivianii
99.3%	Acinetobacter vivianii
99.3%	Acinetobacter vivianii
99.3%	Acinetobacter vivianii
99.3%	Acinetobacter vivianii
99.3%	Acinetobacter vivianii
99.3%	Acinetobacter vivianii
99.3%	Acinetobacter vivianii
99.3%	Acinetobacter vivianii
99.3%	Acinetobacter vivianii
99.3%	Acinetobacter vivianii
99.3%	Acinetobacter vivianii
99.3%	Acinetobacter vivianii
99.3%	Acinetobacter vivianii
99.3%	Acinetobacter vivianii
99.3%	Acinetobacter vivianii
99.3%	Acinetobacter vivianii
99.3%	Acinetobacter vivianii
99.3%	Acinetobacter vivianii
99.3%	Acinetobacter vivianii
99.3%	Acinetobacter vivianii
99.3%	Acinetobacter vivianii
99.3%	Acinetobacter vivianii
99.3%	Acinetobacter vivianii
99.3%	Acinetobacter vivianii
99.3%	Acinetobacter vivianii
99.3%	Acinetobacter vivianii
99.3%	Acinetobacter vivianii
99.3%	Acinetobacter vivianii
99.3%	Acinetobacter vivianii
99.3%	Acinetobacter vivianii
99.3%	Acinetobacter vivianii
99.3%	Acinetobacter vivianii
99.3%	Acinetobacter vivianii
99.3%	Acinetobacter vivianii
99.3%	Acinetobacter vivianii
99.3%	Acinetobacter vivianii
99.3%	Acinetobacter vivianii
99.3%	Acinetobacter vivianii
99.3%	Acinetobacter vivianii
99.3%	Acinetobacter vivianii
99.3%	Acinetobacter vivianii
99.3%	Acinetobacter vivianii
99.3%	Acinetobacter vivianii
99.3%	Acinetobacter vivianii
99.3%	Acinetobacter vivianii
99.3%	Acinetobacter vivianii
99.3%	Acinetobacter vivianii
99.3%	Acinetobacter vivianii
99.3%	Acinetobacter vivianii
99.3%	Acinetobacter vivianii
99.3%	Acinetobacter vivianii
99.3%	Acinetobacter vivianii
99.3%	Acinetobacter vivianii
99.3%	Acinetobacter vivianii
99.3%	Acinetobacter vivianii
99.3%	Acinetobacter vivianii
99.3%	Acinetobacter vivianii
99.3%	Acinetobacter vivianii
99.3%	Acinetobacter vivianii
99.3%	Acinetobacter vivianii
99.3%	Acinetobacter vivianii
99.3%	Acinetobacter vivianii
99.3%	Acinetobacter vivianii
99.3%	Acinetobacter vivianii
99.3%	Acinetobacter vivianii
99.3%	Acinetobacter vivianii
99.3%	Acinetobacter vivianii
99.3%	Acinetobacter vivianii
99.3%	Acinetobacter vivianii
99.3%	Acinetobacter vivianii
99.3%	Acinetobacter vivianii
99.3%	Acinetobacter vivianii
99.3%	Acinetobacter vivianii
99.3%	Acinetobacter vivianii
99.3%	Acinetobacter vivianii
99.3%	Acinetobacter vivianii
99.3%	Acinetobacter vivianii
99.3%	Acinetobacter vivianii
99.3%	Acinetobacter vivianii
99.3%	Acinetobacter vivianii
99.3%	Acinetobacter vivianii
99.3%	Acinetobacter vivianii
99.3%	Acinetobacter vivianii
99.3%	Acinetobacter vivianii
99.3%	Acinetobacter vivianii
99.3%	Acinetobacter vivianii
99.3%	Acinetobacter vivianii
99.3%	Acinetobacter vivianii
99.3%	Acinetobacter vivianii
99.3%	Acinetobacter vivianii
99.3%	Acinetobacter vivianii
99.3%	Acinetobacter vivianii
99.3%	Acinetobacter vivianii
99.3%	Acinetobacter vivianii
99.3%	Acinetobacter vivianii
99.3%	Acinetobacter vivianii
99.3%	Acinetobacter vivianii
99.3%	Acinetobacter vivianii
99.3%	Acinetobacter vivianii
99.3%	Acinetobacter vivianii
99.3%	Acinetobacter vivianii
99.3%	Acinetobacter vivianii
99.3%	Acinetobacter vivianii
99.3%	Acinetobacter vivianii
99.3%	Acinetobacter vivianii
99.3%	Acinetobacter vivianii
99.3%	Acinetobacter vivianii
99.3%	Acinetobacter vivianii
99.3%	Acinetobacter vivianii
99.3%	Acinetobacter vivianii
99.3%	Acinetobacter vivianii
99.3%	Acinetobacter vivianii
99.3%	Acinetobacter vivianii
99.3%	Acinetobacter vivianii
99.3%	Acinetobacter vivianii
99.3%	Acinetobacter vivianii
99.3%	Acinetobacter vivianii
99.3%	Acinetobacter vivianii
99.3%	Acinetobacter vivianii
99.3%	Acinetobacter vivianii
99.3%	Acinetobacter vivianii
99.3%	Acinetobacter vivianii
99.3%	Acinetobacter vivianii
99.3%	Acinetobacter vivianii
99.3%	Acinetobacter vivianii
99.3%	Acinetobacter vivianii
99.3%	Acinetobacter vivianii
99.3%	Acinetobacter vivianii
99.3%	Acinetobacter vivianii
99.3%	Acinetobacter vivianii
99.3%	Acinetobacter vivianii
99.3%	Acinetobacter vivianii
99.3%	Acinetobacter vivianii
99.3%	Acinetobacter vivianii
99.3%	Acinetobacter vivianii
99.3%	Acinetobacter vivianii
99.3%	Acinetobacter vivianii
99.3%	Acinetobacter vivianii
99.3%	Acinetobacter vivianii
99.3%	Acinetobacter vivianii
99.3%	Acinetobacter vivianii
99.3%	Acinetobacter vivianii
99.3%	Acinetobacter vivianii
99.3%	Acinetobacter vivianii
99.3%	Acinetobacter vivianii
99.3%	Acinetobacter vivianii
99.3%	Acinetobacter vivianii
99.3%	Acinetobacter vivianii
99.3%	Acinetobacter vivianii
99.3%	Acinetobacter vivianii
99.3%	Acinetobacter vivianii
99.3%	Acinetobacter vivianii
99.3%	Acinetobacter vivianii
99.3%	Acinetobacter vivianii
99.6%	Acinetobacter vivianii
99.3%	Acinetobacter vivianii
99.3%	Acinetobacter vivianii
99.3%	Acinetobacter vivianii
99.3%	Acinetobacter vivianii
99.3%	Acinetobacter vivianii
99.3%	Acinetobacter vivianii
99.3%	Acinetobacter vivianii
99.3%	Acinetobacter vivianii
99.3%	Acinetobacter vivianii
99.3%	Acinetobacter vivianii
99.3%	Acinetobacter vivianii
99.3%	Acinetobacter vivianii
99.3%	Acinetobacter vivianii
99.3%	Acinetobacter vivianii
99.3%	Acinetobacter vivianii
99.3%	Acinetobacter vivianii
99.3%	Acinetobacter vivianii
99.3%	Acinetobacter vivianii
99.3%	Acinetobacter vivianii
99.3%	Acinetobacter vivianii
99.3%	Acinetobacter vivianii
99.3%	Acinetobacter vivianii
99.3%	Acinetobacter vivianii
99.3%	Acinetobacter vivianii
99.3%	Acinetobacter vivianii
99.3%	Acinetobacter vivianii
99.3%	Acinetobacter vivianii
99.3%	Acinetobacter vivianii
99.3%	Acinetobacter vivianii
99.3%	Acinetobacter vivianii
99.3%	Acinetobacter vivianii
99.3%	Acinetobacter vivianii
99.6%	Acinetobacter vivianii
99.3%	Acinetobacter vivianii
99.3%	Acinetobacter vivianii
99.3%	Acinetobacter vivianii
99.3%	Acinetobacter vivianii
99.3%	Acinetobacter vivianii
99.3%	Acinetobacter vivianii
99.3%	Acinetobacter vivianii
99.3%	Acinetobacter vivianii
99.3%	Acinetobacter vivianii
99.3%	Acinetobacter vivianii
99.3%	Acinetobacter vivianii
99.3%	Acinetobacter vivianii
99.3%	Acinetobacter vivianii
99.3%	Acinetobacter vivianii
99.3%	Acinetobacter vivianii
99.3%	Acinetobacter vivianii
99.3%	Acinetobacter vivianii
99.3%	Acinetobacter vivianii
99.3%	Acinetobacter vivianii
99.3%	Acinetobacter vivianii
99.3%	Acinetobacter vivianii
99.3%	Acinetobacter vivianii
99.3%	Acinetobacter vivianii
99.3%	Acinetobacter vivianii
99.3%	Acinetobacter vivianii
99.3%	Acinetobacter vivianii
99.3%	Acinetobacter vivianii
99.3%	Acinetobacter vivianii
99.3%	Acinetobacter vivianii
99.3%	Acinetobacter vivianii
99.3%	Acinetobacter vivianii
99.3%	Acinetobacter vivianii
99.3%	Acinetobacter vivianii
99.3%	Acinetobacter vivianii
99.3%	Acinetobacter vivianii
99.3%	Acinetobacter vivianii
99.3%	Acinetobacter vivianii
99.3%	Acinetobacter vivianii
99.3%	Acinetobacter vivianii
99.3%	Acinetobacter vivianii
99.3%	Acinetobacter vivianii
99.3%	Acinetobacter vivianii
99.3%	Acinetobacter vivianii
99.3%	Acinetobacter vivianii
99.3%	Acinetobacter vivianii
99.3%	Acinetobacter vivianii
99.3%	Acinetobacter vivianii
99.3%	Acinetobacter vivianii
99.3%	Acinetobacter vivianii
99.3%	Acinetobacter vivianii
99.3%	Acinetobacter vivianii
99.3%	Acinetobacter vivianii
99.3%	Acinetobacter vivianii
99.3%	Acinetobacter vivianii
99.3%	Acinetobacter vivianii
99.3%	Acinetobacter vivianii
99.3%	Acinetobacter vivianii
99.3%	Acinetobacter vivianii
99.3%	Acinetobacter vivianii
99.3%	Acinetobacter vivianii
99.3%	Acinetobacter vivianii
99.3%	Acinetobacter vivianii
99.3%	Acinetobacter vivianii
99.3%	Acinetobacter vivianii
99.3%	Acinetobacter vivianii
99.3%	Acinetobacter vivianii
99.3%	Acinetobacter vivianii
99.3%	Acinetobacter vivianii
99.3%	Acinetobacter vivianii
99.3%	Acinetobacter vivianii
99.3%	Acinetobacter vivianii
99.3%	Acinetobacter vivianii
99.3%	Acinetobacter vivianii
99.3%	Bacillus cucumis
99.3%	Bacillus cucumis
99.3%	Bacillus cucumis
99.3%	Bacillus cucumis
99.3%	Bacillus cucumis
99.3%	Bacillus cucumis
99.3%	Pseudomonas glareae
99.3%	Sphingopyxis fribergensis
99.3%	Sphingopyxis fribergensis
99.3%	Sphingopyxis fribergensis
99.3%	Sphingopyxis fribergensis
99.3%	Sphingopyxis fribergensis
99.3%	Sphingopyxis fribergensis
99.3%	Sphingopyxis fribergensis
99.3%	Sphingopyxis fribergensis
99.3%	Sphingopyxis fribergensis
99.3%	Sphingopyxis fribergensis
99.3%	Sphingopyxis fribergensis
99.3%	Sphingopyxis fribergensis
99.3%	Sphingopyxis fribergensis
99.3%	Sphingopyxis fribergensis
99.3%	Sphingopyxis fribergensis
99.3%	Sphingopyxis fribergensis
99.3%	Sphingopyxis fribergensis
99.3%	Sphingopyxis fribergensis
99.3%	Sphingopyxis fribergensis
99.3%	Sphingopyxis fribergensis
99.3%	Sphingopyxis fribergensis
99.3%	Sphingopyxis fribergensis
99.3%	Sphingopyxis fribergensis
99.3%	Sphingopyxis fribergensis
99.3%	Sphingopyxis fribergensis
99.3%	Sphingopyxis fribergensis
99.3%	Sphingopyxis fribergensis
99.3%	Sphingopyxis fribergensis
99.3%	Sphingopyxis fribergensis
99.3%	Sphingopyxis fribergensis
99.3%	Sphingopyxis fribergensis
99.3%	Sphingopyxis fribergensis
99.3%	Sphingopyxis fribergensis
99.3%	Sphingopyxis fribergensis
99.3%	Sphingopyxis fribergensis
99.3%	Sphingopyxis fribergensis
99.3%	Sphingopyxis fribergensis
99.3%	Sphingopyxis fribergensis
99.3%	Sphingopyxis fribergensis
99.3%	Sphingopyxis fribergensis
99.3%	Sphingopyxis fribergensis
99.3%	Sphingopyxis fribergensis
99.3%	Sphingopyxis fribergensis
99.3%	Sphingopyxis fribergensis
99.3%	Sphingopyxis fribergensis
99.3%	Thermus amyloliquefaciens
99.3%	Thermus amyloliquefaciens
99.3%	Thermus amyloliquefaciens
99.6%	Thermus amyloliquefaciens
99.3%	Thermus amyloliquefaciens
99.3%	Thermus amyloliquefaciens
99.3%	Thermus amyloliquefaciens
99.3%	Thermus amyloliquefaciens
99.3%	Thermus amyloliquefaciens
99.3%	Thermus amyloliquefaciens
99.3%	Thermus amyloliquefaciens
99.3%	Thermus amyloliquefaciens
99.3%	Thermus amyloliquefaciens
99.3%	Thermus amyloliquefaciens
99.3%	Thermus amyloliquefaciens
99.3%	Thermus amyloliquefaciens
99.3%	Thermus amyloliquefaciens
99.3%	Thermus amyloliquefaciens
99.3%	Thermus amyloliquefaciens
99.3%	Thermus amyloliquefaciens
99.3%	Thermus amyloliquefaciens
99.3%	Thermus amyloliquefaciens
99.3%	Thermus amyloliquefaciens
99.3%	Thermus amyloliquefaciens
99.3%	Thermus amyloliquefaciens
99.3%	Thermus amyloliquefaciens
99.3%	Thermus amyloliquefaciens
99.3%	Thermus amyloliquefaciens
99.3%	Thermus amyloliquefaciens
99.3%	Thermus amyloliquefaciens
99.3%	Thermus amyloliquefaciens
99.3%	Thermus amyloliquefaciens
99.3%	Thermus amyloliquefaciens
99.3%	Thermus amyloliquefaciens
99.3%	Thermus amyloliquefaciens
99.3%	Thermus amyloliquefaciens
99.3%	Thermus amyloliquefaciens
99.3%	Thermus amyloliquefaciens
99.3%	Thermus amyloliquefaciens
99.3%	Thermus amyloliquefaciens
99.3%	Thermus amyloliquefaciens
99.3%	Thermus amyloliquefaciens
99.3%	Thermus amyloliquefaciens
99.3%	Thermus amyloliquefaciens
99.3%	Thermus amyloliquefaciens
99.3%	Thermus amyloliquefaciens
99.3%	Thermus amyloliquefaciens
99.3%	Thermus amyloliquefaciens
99.3%	Thermus amyloliquefaciens
99.3%	Thermus amyloliquefaciens
99.3%	Thermus amyloliquefaciens
99.3%	Thermus amyloliquefaciens
99.3%	Thermus amyloliquefaciens
99.3%	Thermus amyloliquefaciens
99.3%	Thermus amyloliquefaciens
99.3%	Thermus amyloliquefaciens
99.3%	Thermus amyloliquefaciens
99.3%	Thermus amyloliquefaciens
99.3%	Thermus amyloliquefaciens
99.3%	Thermus amyloliquefaciens
99.3%	Thermus amyloliquefaciens
99.3%	Thermus amyloliquefaciens
99.3%	Thermus amyloliquefaciens
99.3%	Thermus amyloliquefaciens
99.3%	Thermus amyloliquefaciens
99.3%	Thermus amyloliquefaciens
99.3%	Thermus amyloliquefaciens
99.3%	Thermus amyloliquefaciens
99.3%	Thermus amyloliquefaciens
99.3%	Thermus amyloliquefaciens
99.3%	Thermus amyloliquefaciens
99.3%	Thermus amyloliquefaciens
99.3%	Thermus amyloliquefaciens
99.3%	Thermus amyloliquefaciens
99.3%	Thermus amyloliquefaciens
99.3%	Thermus amyloliquefaciens
99.3%	Thermus amyloliquefaciens
99.3%	Thermus amyloliquefaciens
99.3%	Thermus amyloliquefaciens
99.3%	Thermus amyloliquefaciens
99.3%	Thermus amyloliquefaciens
99.3%	Thermus amyloliquefaciens
99.3%	Thermus amyloliquefaciens
99.3%	Thermus amyloliquefaciens
99.3%	Thermus amyloliquefaciens
99.3%	Thermus amyloliquefaciens
99.3%	Thermus amyloliquefaciens
99.3%	Thermus amyloliquefaciens
99.3%	Thermus amyloliquefaciens
99.3%	Thermus amyloliquefaciens
99.3%	Thermus amyloliquefaciens
99.3%	Thermus amyloliquefaciens
99.3%	Thermus amyloliquefaciens
99.3%	Thermus amyloliquefaciens
99.3%	Thermus amyloliquefaciens
99.3%	Thermus amyloliquefaciens
99.3%	Thermus amyloliquefaciens
99.3%	Thermus amyloliquefaciens
99.3%	Thermus amyloliquefaciens
99.3%	Thermus amyloliquefaciens
99.3%	Thermus amyloliquefaciens
99.3%	Thermus amyloliquefaciens
99.3%	Thermus amyloliquefaciens
99.3%	Thermus amyloliquefaciens
99.3%	Thermus amyloliquefaciens
99.3%	Thermus amyloliquefaciens
99.3%	Thermus amyloliquefaciens
99.3%	Thermus amyloliquefaciens
99.3%	Thermus amyloliquefaciens
99.3%	Thermus amyloliquefaciens
99.6%	Thermus amyloliquefaciens
99.3%	Thermus amyloliquefaciens
99.3%	Thermus amyloliquefaciens
99.3%	Thermus amyloliquefaciens
99.3%	Thermus amyloliquefaciens
99.3%	Thermus amyloliquefaciens
99.3%	Thermus amyloliquefaciens
99.3%	Thermus amyloliquefaciens
99.3%	Thermus amyloliquefaciens
99.3%	Thermus amyloliquefaciens
99.3%	Thermus amyloliquefaciens
99.3%	Thermus amyloliquefaciens
99.3%	Thermus amyloliquefaciens
99.3%	Thermus amyloliquefaciens
99.3%	Thermus amyloliquefaciens
99.3%	Thermus amyloliquefaciens
99.3%	Thermus amyloliquefaciens
99.3%	Thermus amyloliquefaciens
99.3%	Thermus amyloliquefaciens
99.6%	Thermus amyloliquefaciens
99.3%	Thermus amyloliquefaciens
99.3%	Thermus amyloliquefaciens
99.3%	Thermus amyloliquefaciens
99.3%	Thermus amyloliquefaciens
99.3%	Thermus amyloliquefaciens
99.3%	Thermus amyloliquefaciens
99.3%	Thermus amyloliquefaciens
99.3%	Thermus amyloliquefaciens
99.3%	Thermus amyloliquefaciens
99.3%	Thermus amyloliquefaciens
99.3%	Thermus amyloliquefaciens
99.3%	Thermus amyloliquefaciens
99.3%	Thermus amyloliquefaciens
99.3%	Thermus amyloliquefaciens
99.3%	Thermus amyloliquefaciens
99.3%	Thermus amyloliquefaciens
99.3%	Thermus amyloliquefaciens
99.3%	Thermus amyloliquefaciens
99.3%	Thermus amyloliquefaciens
99.3%	Thermus amyloliquefaciens
99.3%	Thermus amyloliquefaciens
99.3%	Thermus amyloliquefaciens
99.3%	Mycolicibacterium anyangense
99.3%	Mycolicibacterium anyangense
99.3%	Mycolicibacterium anyangense
99.3%	Mycolicibacterium anyangense
99.3%	Mycolicibacterium anyangense
99.3%	Mycolicibacterium anyangense
99.3%	Mycolicibacterium anyangense
99.3%	Bosea vaviloviae
99.3%	Bradyrhizobium lupini
99.3%	Bradyrhizobium lupini
99.3%	Bradyrhizobium lupini
99.3%	Bradyrhizobium lupini
99.3%	Bradyrhizobium lupini
99.3%	Bradyrhizobium lupini
99.3%	Sphingomonas kyeonggiensis
99.3%	Sphingomonas kyeonggiensis
99.3%	Sphingomonas kyeonggiensis
99.3%	Sphingomonas kyeonggiensis
99.3%	Sphingomonas kyeonggiensis
99.3%	Sphingomonas kyeonggiensis
99.3%	Sphingomonas kyeonggiensis
99.3%	Sphingomonas kyeonggiensis
99.3%	Sphingomonas kyeonggiensis
99.3%	Sphingomonas kyeonggiensis
99.3%	Sphingomonas kyeonggiensis
99.3%	Sphingomonas kyeonggiensis
99.3%	Sphingomonas kyeonggiensis
99.3%	Sphingomonas kyeonggiensis
99.3%	Sphingomonas kyeonggiensis
99.3%	Sphingomonas kyeonggiensis
99.3%	Sphingomonas kyeonggiensis
99.3%	Sphingomonas kyeonggiensis
99.3%	Ralstonia syzygii
99.3%	Bacillus fengqiuensis
99.3%	Clostridium puniceum
99.3%	Clostridium puniceum
99.3%	Clostridium puniceum
99.3%	Clostridium puniceum
[truncated: 208,516 more rows]
