# Supplementary material for: Revealing the Microbiome of Four Different Thermal Springs in Turkey with Environmental DNA Metabarcoding
Source: Biology (Basel). 2022 Jun 30;11(7):998. doi: 10.3390/biology11070998 (PMC9311576; doi:10.3390/biology11070998)
Supplement: Supplementary file 1 [file biology-11-00998-s001.zip › Supplementary Table S3/515nf.c2.l100.clean.csv]

% Pairwise Identity	Organism
100.0%	Sulfurihydrogenibium azorense
100.0%	Acinetobacter vivianii
100.0%	Sulfurihydrogenibium azorense
100.0%	Sulfurihydrogenibium azorense
99.3%	Thermothrix azorensis
99.3%	Sulfurihydrogenibium azorense
99.3%	Sulfurihydrogenibium azorense
99.3%	Sulfurihydrogenibium azorense
99.3%	Sulfurihydrogenibium azorense
99.3%	Geothermobacterium ferrireducens
99.3%	Geothermobacterium ferrireducens
100.0%	Acinetobacter vivianii
100.0%	Thermus amyloliquefaciens
100.0%	Neobacillus circulans
100.0%	Sulfurihydrogenibium azorense
100.0%	Thermus scotoductus
100.0%	Janibacter massiliensis
100.0%	Bacillus fermenti
100.0%
100.0%	Acinetobacter vivianii
100.0%	Sphingopyxis fribergensis
100.0%	Thermus amyloliquefaciens
100.0%	Sphingomonas kyeonggiensis
100.0%	Neobacillus circulans
100.0%	Thermodesulfobacterium commune
100.0%	Brevundimonas viscosa
100.0%	Geothermobacterium ferrireducens
100.0%	Hydrogenophilus thermoluteolus
100.0%	Thermothrix azorensis
100.0%	Sulfurihydrogenibium azorense
100.0%	Thermus antranikianii
100.0%	Thermus scotoductus
100.0%	Janibacter massiliensis
100.0%	Acinetobacter johnsonii
100.0%	Bacillus fermenti
100.0%	Bacillus lacus
100.0%	Bacillus marinisedimentorum
100.0%
100.0%	Tibeticola sediminis
100.0%	Mycolicibacterium oryzae
100.0%	Bacillus oryzisoli
100.0%	Deinococcus knuensis
100.0%	Acinetobacter vivianii
100.0%	Sphingopyxis fribergensis
100.0%	Thermus amyloliquefaciens
100.0%	Bosea vaviloviae
100.0%	Bradyrhizobium lupini
100.0%	Sphingomonas kyeonggiensis
100.0%	Clostridium puniceum
100.0%	Ralstonia solanacearum
100.0%	Bacillus oceanisediminis
100.0%	Thermodesulfobacterium commune
100.0%	Brevundimonas viscosa
100.0%	Dietzia natronolimnaea
100.0%	Thiobacillus sajanensis
100.0%	Geothermobacterium ferrireducens
100.0%	Gluconacetobacter aggeris
100.0%	Sphingobacterium faecium
100.0%	Hydrogenophilus thermoluteolus
100.0%	Curvibacter delicatus
100.0%	Haloquadratum walsbyi
100.0%	Thermothrix azorensis
100.0%	Sulfurihydrogenibium azorense
100.0%	Methylorubrum populi
100.0%	Thermodesulfovibrio aggregans
100.0%	Thermofilum pendens
100.0%	Thermus antranikianii
100.0%	Thermus scotoductus
100.0%	Thiobacter subterraneus
100.0%	Janibacter massiliensis
100.0%	Acinetobacter johnsonii
100.0%	Bacillus fermenti
100.0%	Bacillus lacus
100.0%	Bacillus marinisedimentorum
100.0%
100.0%	Tibeticola sediminis
100.0%	Halomonas alkalicola
100.0%	Mycolicibacterium oryzae
100.0%	Sphingobium hydrophobicum
100.0%	Bacillus oryzisoli
100.0%	Deinococcus knuensis
100.0%	Acinetobacter vivianii
100.0%	Sphingopyxis fribergensis
99.3%	Thermus amyloliquefaciens
100.0%	Thermus amyloliquefaciens
100.0%	Bosea vaviloviae
100.0%	Bradyrhizobium lupini
100.0%	Sphingomonas kyeonggiensis
100.0%	Kocuria assamensis
100.0%	Clostridium puniceum
100.0%	Ralstonia solanacearum
100.0%	Bacillus oceanisediminis
100.0%	Thermodesulfobacterium commune
100.0%	Brevundimonas viscosa
100.0%	Dietzia papillomatosis
100.0%	Dietzia natronolimnaea
100.0%	Thiobacillus sajanensis
100.0%	Geothermobacterium ferrireducens
100.0%	Gluconacetobacter aggeris
100.0%	Sphingobacterium faecium
100.0%	Hydrogenophilus thermoluteolus
100.0%	Curvibacter delicatus
100.0%	Haloquadratum walsbyi
99.3%	Bosea robiniae
100.0%	Thermothrix azorensis
100.0%	Sulfurihydrogenibium azorense
100.0%	Methylorubrum populi
100.0%	Aeromicrobium ponti
100.0%	Thermodesulfovibrio aggregans
100.0%	Thermus brockianus
100.0%	Thermofilum pendens
100.0%	Thermus antranikianii
100.0%	Corynebacterium otitidis
100.0%	Thermus scotoductus
100.0%	Thiobacter subterraneus
100.0%	Acinetobacter johnsonii
100.0%	Acinetobacter johnsonii
100.0%	Bacillus fermenti
100.0%	Bacillus fermenti
100.0%	Bacillus lacus
100.0%	Bacillus marinisedimentorum
100.0%	Tibeticola sediminis
100.0%	Tibeticola sediminis
100.0%	Bacillus oryzisoli
100.0%	Bacillus oryzisoli
100.0%	Acinetobacter vivianii
100.0%	Acinetobacter vivianii
100.0%	Sphingopyxis fribergensis
100.0%	Thermus amyloliquefaciens
100.0%	Thermus amyloliquefaciens
100.0%	Thermus amyloliquefaciens
100.0%	Bradyrhizobium lupini
100.0%	Sphingomonas kyeonggiensis
100.0%	Sphingomonas kyeonggiensis
100.0%	Clostridium puniceum
100.0%	Clostridium puniceum
100.0%	Ralstonia solanacearum
99.3%	Thermodesulfobacterium commune
100.0%	Thermodesulfobacterium commune
100.0%	Thermodesulfobacterium commune
100.0%	Brevundimonas viscosa
100.0%	Brevundimonas viscosa
100.0%	Thiobacillus sajanensis
100.0%	Geothermobacterium ferrireducens
100.0%	Geothermobacterium ferrireducens
100.0%	Gluconacetobacter aggeris
100.0%	Gluconacetobacter aggeris
100.0%	Gluconacetobacter aggeris
100.0%	Sphingobacterium faecium
99.3%	Hydrogenophilus thermoluteolus
100.0%	Hydrogenophilus thermoluteolus
100.0%	Hydrogenophilus thermoluteolus
100.0%	Hydrogenophilus thermoluteolus
100.0%	Curvibacter delicatus
99.3%	Bosea robiniae
100.0%	Thermothrix azorensis
100.0%	Sulfurihydrogenibium azorense
100.0%	Sulfurihydrogenibium azorense
100.0%	Thermodesulfovibrio aggregans
100.0%	Thermodesulfovibrio aggregans
100.0%	Thermus antranikianii
100.0%	Thermus antranikianii
100.0%	Thermus scotoductus
100.0%	Thermus scotoductus
100.0%	Thermus scotoductus
100.0%	Thiobacter subterraneus
100.0%	Thiobacter subterraneus
99.2%	Acinetobacter johnsonii
99.2%
99.2%	Mycolicibacterium oryzae
99.2%	Bacillus oryzisoli
99.2%	Hydrogenophilus thermoluteolus
99.2%	Hydrogenophilus thermoluteolus
99.2%	Curvibacter delicatus
99.2%	Curvibacter delicatus
99.2%	Bosea robiniae
99.4%	Sulfurihydrogenibium azorense
99.2%	Deinococcus caeni
99.2%	Janibacter massiliensis
99.2%	Janibacter massiliensis
99.2%	Acinetobacter johnsonii
99.2%	Bacillus fermenti
99.2%	Bacillus fermenti
99.2%	Mycolicibacterium oryzae
100.0%	Thermus amyloliquefaciens
99.2%	Thiobacillus sajanensis
99.2%	Geothermobacterium ferrireducens
99.2%	Gluconacetobacter aggeris
98.5%	Caldimonas manganoxidans
99.2%	Sphingobacterium faecium
99.2%	Hydrogenophilus thermoluteolus
99.2%	Hydrogenophilus thermoluteolus
99.2%	Curvibacter delicatus
99.2%	Bosea robiniae
99.2%	Sulfurihydrogenibium azorense
100.0%	Sulfurihydrogenibium azorense
99.2%	Deinococcus caeni
99.2%	Agromyces italicus
99.2%	Thermodesulfovibrio aggregans
99.2%	Thermus brockianus
99.2%	Thermus antranikianii
99.2%	Thiobacter subterraneus
99.2%	Sphingopyxis fribergensis
99.2%	Thermus amyloliquefaciens
100.0%	Thermus amyloliquefaciens
99.2%	Sphingomonas kyeonggiensis
99.2%	Clostridium puniceum
99.2%	Geothermobacterium ferrireducens
98.5%	Geothermobacterium ferrireducens
99.2%	Gluconacetobacter aggeris
98.5%	Caldimonas manganoxidans
99.2%	Curvibacter delicatus
99.2%	Curvibacter delicatus
99.2%	Bosea robiniae
99.2%	Bosea robiniae
99.2%	Bosea robiniae
99.2%	Thermothrix azorensis
98.9%	Sulfurihydrogenibium azorense
100.0%	Sulfurihydrogenibium azorense
100.0%	Sulfurihydrogenibium azorense
98.5%	Sulfurihydrogenibium azorense
98.5%	Sulfurihydrogenibium azorense
98.5%	Sulfurihydrogenibium azorense
98.5%	Sulfurihydrogenibium azorense
99.2%	Sulfurihydrogenibium azorense
98.5%	Sulfurihydrogenibium azorense
99.2%	Sulfurihydrogenibium azorense
99.2%	Deinococcus caeni
99.2%	Thermus antranikianii
99.2%	Thermus scotoductus
99.2%	Thiobacter subterraneus
99.2%	Thiobacter subterraneus
98.5%	Acinetobacter vivianii
100.0%	Acinetobacter vivianii
98.5%	Thermus amyloliquefaciens
98.5%	Thermus amyloliquefaciens
98.5%	Thermus amyloliquefaciens
98.5%	Thermus amyloliquefaciens
98.5%	Thermodesulfobacterium commune
98.5%	Geothermobacterium ferrireducens
98.5%	Geothermobacterium ferrireducens
98.5%	Geothermobacterium ferrireducens
98.5%	Geothermobacterium ferrireducens
98.5%	Geothermobacterium ferrireducens
98.5%	Geothermobacterium ferrireducens
98.5%	Geothermobacterium ferrireducens
98.5%	Geothermobacterium ferrireducens
98.5%	Geothermobacterium ferrireducens
98.5%	Geothermobacterium ferrireducens
98.5%	Geothermobacterium ferrireducens
98.5%	Geothermobacterium ferrireducens
98.5%	Geothermobacterium ferrireducens
98.5%	Geothermobacterium ferrireducens
98.5%	Geothermobacterium ferrireducens
98.5%	Geothermobacterium ferrireducens
98.5%	Geothermobacterium ferrireducens
98.5%	Geothermobacterium ferrireducens
98.5%	Geothermobacterium ferrireducens
98.5%	Geothermobacterium ferrireducens
98.5%	Caldimonas manganoxidans
98.5%	Azoarcus olearius
98.5%	Pseudomonas flexibilis
98.5%	Thermothrix azorensis
98.5%	Sulfurihydrogenibium azorense
98.5%	Sulfurihydrogenibium azorense
98.5%	Sulfurihydrogenibium azorense
98.5%	Sulfurihydrogenibium azorense
98.5%	Sulfurihydrogenibium azorense
98.5%	Sulfurihydrogenibium azorense
98.5%	Sulfurihydrogenibium azorense
98.5%	Sulfurihydrogenibium azorense
98.5%	Sulfurihydrogenibium azorense
98.5%	Sulfurihydrogenibium azorense
98.5%	Sulfurihydrogenibium azorense
98.5%	Sulfurihydrogenibium azorense
98.5%	Sulfurihydrogenibium azorense
98.5%	Sulfurihydrogenibium azorense
98.5%	Sulfurihydrogenibium azorense
98.5%	Sulfurihydrogenibium azorense
98.5%	Sulfurihydrogenibium azorense
98.5%	Sulfurihydrogenibium azorense
98.5%	Sulfurihydrogenibium azorense
98.5%	Sulfurihydrogenibium azorense
98.5%	Sulfurihydrogenibium azorense
98.5%	Sulfurihydrogenibium azorense
98.5%	Sulfurihydrogenibium azorense
98.5%	Sulfurihydrogenibium azorense
98.5%	Sulfurihydrogenibium azorense
98.5%	Sulfurihydrogenibium azorense
98.5%	Sulfurihydrogenibium azorense
98.5%	Sulfurihydrogenibium azorense
98.5%	Sulfurihydrogenibium azorense
98.5%	Sulfurihydrogenibium azorense
98.5%	Sulfurihydrogenibium azorense
98.5%	Sulfurihydrogenibium azorense
98.5%	Sulfurihydrogenibium azorense
98.5%	Sulfurihydrogenibium azorense
98.5%	Sulfurihydrogenibium azorense
98.5%	Sulfurihydrogenibium azorense
98.5%	Sulfurihydrogenibium azorense
98.5%	Sulfurihydrogenibium azorense
98.5%	Sulfurihydrogenibium azorense
98.5%	Sulfurihydrogenibium azorense
100.0%	Thiobacter subterraneus
98.5%	Amnimonas aquatica
98.5%	Bacillus marinisedimentorum
98.5%	Bacillus marinisedimentorum
98.5%	Bacillus marinisedimentorum
98.5%	Bacillus marinisedimentorum
98.5%	Acinetobacter vivianii
98.5%	Acinetobacter vivianii
98.5%	Acinetobacter vivianii
98.5%	Acinetobacter vivianii
98.5%	Acinetobacter vivianii
98.5%	Acinetobacter vivianii
98.5%	Acinetobacter vivianii
98.5%	Acinetobacter vivianii
98.5%	Acinetobacter vivianii
98.5%	Acinetobacter vivianii
98.5%	Acinetobacter vivianii
98.5%	Acinetobacter vivianii
98.5%	Acinetobacter vivianii
98.5%	Acinetobacter vivianii
98.5%	Acinetobacter vivianii
98.5%	Acinetobacter vivianii
98.5%	Acinetobacter vivianii
98.5%	Thermus amyloliquefaciens
98.5%	Thermus amyloliquefaciens
98.5%	Thermus amyloliquefaciens
98.5%	Thermus amyloliquefaciens
98.5%	Thermus amyloliquefaciens
98.5%	Thermodesulfobacterium commune
98.5%	Thermodesulfobacterium commune
98.5%	Thermodesulfobacterium commune
98.5%	Geothermobacterium ferrireducens
98.5%	Geothermobacterium ferrireducens
98.5%	Geothermobacterium ferrireducens
98.5%	Geothermobacterium ferrireducens
98.5%	Geothermobacterium ferrireducens
98.5%	Geothermobacterium ferrireducens
98.5%	Geothermobacterium ferrireducens
98.5%	Geothermobacterium ferrireducens
98.5%	Geothermobacterium ferrireducens
98.5%	Geothermobacterium ferrireducens
98.5%	Geothermobacterium ferrireducens
98.5%	Geothermobacterium ferrireducens
98.5%	Geothermobacterium ferrireducens
98.5%	Geothermobacterium ferrireducens
98.5%	Geothermobacterium ferrireducens
98.5%	Geothermobacterium ferrireducens
98.5%	Geothermobacterium ferrireducens
98.5%	Geothermobacterium ferrireducens
98.5%	Geothermobacterium ferrireducens
98.5%	Geothermobacterium ferrireducens
98.5%	Geothermobacterium ferrireducens
98.5%	Geothermobacterium ferrireducens
98.5%	Geothermobacterium ferrireducens
98.5%	Geothermobacterium ferrireducens
98.5%	Geothermobacterium ferrireducens
98.5%	Geothermobacterium ferrireducens
98.5%	Geothermobacterium ferrireducens
98.5%	Geothermobacterium ferrireducens
98.5%	Geothermobacterium ferrireducens
98.5%	Geothermobacterium ferrireducens
99.2%	Geothermobacterium ferrireducens
98.5%	Geothermobacterium ferrireducens
98.5%	Geothermobacterium ferrireducens
99.2%	Geothermobacterium ferrireducens
98.5%	Geothermobacterium ferrireducens
98.5%	Geothermobacterium ferrireducens
98.5%	Geothermobacterium ferrireducens
98.5%	Geothermobacterium ferrireducens
98.5%	Geothermobacterium ferrireducens
98.5%	Geothermobacterium ferrireducens
98.5%	Geothermobacterium ferrireducens
98.5%	Geothermobacterium ferrireducens
98.5%	Geothermobacterium ferrireducens
98.5%	Caldimonas manganoxidans
98.5%	Hydrogenophilus thermoluteolus
98.5%	Curvibacter delicatus
98.5%	Curvibacter delicatus
98.5%	Curvibacter delicatus
99.2%	Bosea robiniae
98.5%	Azoarcus olearius
98.5%	Pseudomonas flexibilis
98.5%	Thermothrix azorensis
98.5%	Thermothrix azorensis
98.5%	Thermothrix azorensis
98.5%	Thermothrix azorensis
98.5%	Thermothrix azorensis
98.5%	Thermothrix azorensis
98.5%	Thermothrix azorensis
99.2%	Thermothrix azorensis
98.5%	Thermothrix azorensis
98.5%	Sulfurihydrogenibium azorense
98.5%	Sulfurihydrogenibium azorense
98.5%	Sulfurihydrogenibium azorense
98.5%	Sulfurihydrogenibium azorense
98.5%	Sulfurihydrogenibium azorense
98.5%	Sulfurihydrogenibium azorense
98.5%	Sulfurihydrogenibium azorense
99.2%	Sulfurihydrogenibium azorense
98.5%	Sulfurihydrogenibium azorense
98.5%	Sulfurihydrogenibium azorense
99.2%	Sulfurihydrogenibium azorense
99.2%	Sulfurihydrogenibium azorense
98.5%	Sulfurihydrogenibium azorense
98.5%	Sulfurihydrogenibium azorense
98.5%	Sulfurihydrogenibium azorense
98.5%	Sulfurihydrogenibium azorense
98.5%	Sulfurihydrogenibium azorense
98.5%	Sulfurihydrogenibium azorense
98.5%	Sulfurihydrogenibium azorense
98.5%	Sulfurihydrogenibium azorense
98.5%	Azospira oryzae
98.5%	Deinococcus caeni
98.5%	Deinococcus caeni
98.5%	Agromyces italicus
98.5%	Bacillus marinisedimentorum
98.5%	Acinetobacter vivianii
98.5%	Acinetobacter vivianii
98.5%	Acinetobacter vivianii
98.5%	Acinetobacter vivianii
98.5%	Thermus amyloliquefaciens
98.5%	Thermus amyloliquefaciens
98.5%	Thermodesulfobacterium commune
98.5%	Thermodesulfobacterium commune
98.5%	Thermodesulfobacterium commune
98.5%	Geothermobacterium ferrireducens
98.5%	Geothermobacterium ferrireducens
98.5%	Geothermobacterium ferrireducens
98.5%	Geothermobacterium ferrireducens
98.5%	Geothermobacterium ferrireducens
98.5%	Geothermobacterium ferrireducens
98.5%	Geothermobacterium ferrireducens
98.5%	Geothermobacterium ferrireducens
98.5%	Geothermobacterium ferrireducens
98.5%	Geothermobacterium ferrireducens
98.5%	Geothermobacterium ferrireducens
98.5%	Geothermobacterium ferrireducens
98.5%	Geothermobacterium ferrireducens
97.8%	Geothermobacterium ferrireducens
98.5%	Geothermobacterium ferrireducens
98.5%	Geothermobacterium ferrireducens
98.5%	Geothermobacterium ferrireducens
98.5%	Geothermobacterium ferrireducens
98.5%	Geothermobacterium ferrireducens
98.5%	Geothermobacterium ferrireducens
98.5%	Geothermobacterium ferrireducens
98.5%	Geothermobacterium ferrireducens
98.5%	Geothermobacterium ferrireducens
98.5%	Geothermobacterium ferrireducens
98.5%	Geothermobacterium ferrireducens
98.5%	Geothermobacterium ferrireducens
98.5%	Geothermobacterium ferrireducens
98.5%	Geothermobacterium ferrireducens
98.5%	Geothermobacterium ferrireducens
98.5%	Geothermobacterium ferrireducens
98.5%	Geothermobacterium ferrireducens
98.5%	Geothermobacterium ferrireducens
98.5%	Geothermobacterium ferrireducens
98.5%	Geothermobacterium ferrireducens
98.5%	Geothermobacterium ferrireducens
98.5%	Geothermobacterium ferrireducens
98.5%	Geothermobacterium ferrireducens
98.5%	Geothermobacterium ferrireducens
98.5%	Geothermobacterium ferrireducens
98.5%	Geothermobacterium ferrireducens
98.5%	Geothermobacterium ferrireducens
98.5%	Geothermobacterium ferrireducens
98.5%	Geothermobacterium ferrireducens
98.5%	Geothermobacterium ferrireducens
99.2%	Geothermobacterium ferrireducens
98.5%	Geothermobacterium ferrireducens
98.5%	Geothermobacterium ferrireducens
98.5%	Geothermobacterium ferrireducens
97.8%	Sphingomonas koreensis
99.2%	Caldimonas manganoxidans
99.2%	Caldimonas manganoxidans
98.5%	Bosea robiniae
98.5%	Bosea robiniae
98.5%	Bosea robiniae
98.5%	Bosea robiniae
98.5%	Azoarcus olearius
98.5%	Azoarcus olearius
98.5%	Thermothrix azorensis
98.5%	Thermothrix azorensis
98.5%	Thermothrix azorensis
98.5%	Thermothrix azorensis
98.5%	Thermothrix azorensis
98.5%	Thermothrix azorensis
98.5%	Thermothrix azorensis
98.5%	Thermothrix azorensis
98.5%	Thermothrix azorensis
98.5%	Thermothrix azorensis
98.5%	Thermothrix azorensis
98.5%	Thermothrix azorensis
98.5%	Thermothrix azorensis
98.5%	Thermothrix azorensis
98.5%	Thermothrix azorensis
98.5%	Thermothrix azorensis
98.5%	Thermothrix azorensis
98.5%	Sulfurihydrogenibium azorense
98.5%	Sulfurihydrogenibium azorense
98.5%	Sulfurihydrogenibium azorense
98.5%	Sulfurihydrogenibium azorense
98.5%	Sulfurihydrogenibium azorense
98.5%	Sulfurihydrogenibium azorense
98.5%	Sulfurihydrogenibium azorense
98.5%	Sulfurihydrogenibium azorense
98.5%	Sulfurihydrogenibium azorense
98.5%	Sulfurihydrogenibium azorense
98.5%	Sulfurihydrogenibium azorense
98.5%	Sulfurihydrogenibium azorense
98.5%	Sulfurihydrogenibium azorense
98.5%	Sulfurihydrogenibium azorense
98.5%	Sulfurihydrogenibium azorense
98.5%	Sulfurihydrogenibium azorense
98.5%	Sulfurihydrogenibium azorense
98.5%	Sulfurihydrogenibium azorense
98.5%	Sulfurihydrogenibium azorense
98.5%	Sulfurihydrogenibium azorense
98.5%	Sulfurihydrogenibium azorense
98.5%	Sulfurihydrogenibium azorense
98.5%	Sulfurihydrogenibium azorense
98.5%	Sulfurihydrogenibium azorense
98.5%	Sulfurihydrogenibium azorense
98.5%	Sulfurihydrogenibium azorense
98.5%	Sulfurihydrogenibium azorense
98.5%	Sulfurihydrogenibium azorense
98.5%	Sulfurihydrogenibium azorense
98.5%	Sulfurihydrogenibium azorense
98.5%	Sulfurihydrogenibium azorense
98.5%	Sulfurihydrogenibium azorense
98.5%	Sulfurihydrogenibium azorense
98.5%	Sulfurihydrogenibium azorense
98.5%	Sulfurihydrogenibium azorense
98.5%	Sulfurihydrogenibium azorense
98.5%	Sulfurihydrogenibium azorense
98.5%	Sulfurihydrogenibium azorense
98.5%	Sulfurihydrogenibium azorense
98.5%	Sulfurihydrogenibium azorense
98.5%	Sulfurihydrogenibium azorense
98.5%	Sulfurihydrogenibium azorense
98.5%	Sulfurihydrogenibium azorense
98.5%	Sulfurihydrogenibium azorense
98.5%	Sulfurihydrogenibium azorense
98.5%	Sulfurihydrogenibium azorense
98.5%	Sulfurihydrogenibium azorense
98.5%	Sulfurihydrogenibium azorense
98.5%	Sulfurihydrogenibium azorense
98.5%	Sulfurihydrogenibium azorense
98.5%	Sulfurihydrogenibium azorense
98.5%	Sulfurihydrogenibium azorense
98.5%	Sulfurihydrogenibium azorense
98.5%	Sulfurihydrogenibium azorense
98.5%	Sulfurihydrogenibium azorense
98.5%	Sulfurihydrogenibium azorense
98.5%	Sulfurihydrogenibium azorense
98.5%	Sulfurihydrogenibium azorense
98.5%	Sulfurihydrogenibium azorense
98.5%	Sulfurihydrogenibium azorense
98.5%	Sulfurihydrogenibium azorense
98.5%	Sulfurihydrogenibium azorense
98.5%	Sulfurihydrogenibium azorense
98.5%	Sulfurihydrogenibium azorense
98.5%	Sulfurihydrogenibium azorense
98.5%	Sulfurihydrogenibium azorense
98.5%	Sulfurihydrogenibium azorense
98.5%	Sulfurihydrogenibium azorense
98.5%	Sulfurihydrogenibium azorense
97.8%	Mesorhizobium thiogangeticum
98.5%	Thermus scotoductus
97.8%	Thermus amyloliquefaciens
97.7%	Geothermobacterium ferrireducens
100.0%	Geothermobacterium ferrireducens
97.7%	Sphingomonas koreensis
97.7%	Pseudomonas flexibilis
97.7%	Thermothrix azorensis
97.7%	Sulfurihydrogenibium azorense
97.7%	Sulfurihydrogenibium azorense
99.2%	Sulfurihydrogenibium azorense
97.7%	Sulfurihydrogenibium azorense
100.0%	Sulfurihydrogenibium azorense
97.7%	Mesorhizobium thiogangeticum
97.7%	Bacillus marinisedimentorum
97.7%	Thermus amyloliquefaciens
97.7%	Zhizhongheella caldifontis
97.7%	Geothermobacterium ferrireducens
97.7%	Geothermobacterium ferrireducens
97.7%	Geothermobacterium ferrireducens
97.7%	Geothermobacterium ferrireducens
97.7%	Geothermobacterium ferrireducens
97.7%	Geothermobacterium ferrireducens
97.7%	Geothermobacterium ferrireducens
97.7%	Geothermobacterium ferrireducens
97.7%	Geothermobacterium ferrireducens
97.7%	Geothermobacterium ferrireducens
97.7%	Geothermobacterium ferrireducens
97.7%	Geothermobacterium ferrireducens
97.7%	Geothermobacterium ferrireducens
97.7%	Sphingomonas koreensis
97.7%	Bosea robiniae
97.7%	Bosea robiniae
97.7%	Pseudomonas flexibilis
97.7%	Pseudomonas flexibilis
97.7%	Thermothrix azorensis
97.7%	Sulfurihydrogenibium azorense
97.7%	Sulfurihydrogenibium azorense
97.7%	Sulfurihydrogenibium azorense
97.7%	Sulfurihydrogenibium azorense
97.7%	Sulfurihydrogenibium azorense
97.7%	Sulfurihydrogenibium azorense
97.7%	Sulfurihydrogenibium azorense
97.7%	Sulfurihydrogenibium azorense
97.7%	Sulfurihydrogenibium azorense
97.7%	Mesorhizobium thiogangeticum
99.2%	Acinetobacter vivianii
99.2%	Geothermobacterium ferrireducens
98.4%	Caldimonas manganoxidans
97.7%	Thermothrix azorensis
97.7%	Sulfurihydrogenibium azorense
97.7%	Mesorhizobium thiogangeticum
97.7%	Mesorhizobium thiogangeticum
99.2%	Geothermobacterium ferrireducens
97.0%	Geothermobacterium ferrireducens
99.2%	Geothermobacterium ferrireducens
97.0%	Thermothrix azorensis
97.0%	Acinetobacter vivianii
96.3%	Annwoodia aquaesulis
98.4%	Annwoodia aquaesulis
97.0%	Geothermobacterium ferrireducens
97.0%	Geothermobacterium ferrireducens
97.0%	Geothermobacterium ferrireducens
97.0%	Thermothrix azorensis
97.0%	Sulfurihydrogenibium azorense
99.2%	Sulfurihydrogenibium azorense
98.4%	Annwoodia aquaesulis
98.4%	Annwoodia aquaesulis
98.4%	Annwoodia aquaesulis
98.4%	Annwoodia aquaesulis
98.4%	Annwoodia aquaesulis
96.9%	Geothermobacterium ferrireducens
96.3%	Geothermobacterium ferrireducens
96.9%	Geothermobacterium ferrireducens
96.9%	Thermothrix azorensis
96.2%	Angustibacter speluncae
98.4%	Geothermobacterium ferrireducens
100.0%	Sulfurihydrogenibium azorense
96.2%	Sulfurihydrogenibium azorense
96.2%	Angustibacter speluncae
96.2%	Sphingomonas zeae
96.2%	Geothermobacterium ferrireducens
96.2%	Thermothrix azorensis
96.2%	Sulfurihydrogenibium azorense
96.2%	Thermus amyloliquefaciens
96.2%	Thermus amyloliquefaciens
97.6%	Annwoodia aquaesulis
95.5%	Geothermobacterium ferrireducens
96.2%	Thermothrix azorensis
95.5%	Geothermobacterium ferrireducens
95.5%	Thermothrix azorensis
95.5%	Sulfurihydrogenibium azorense
95.5%	Angustibacter speluncae
95.5%	Thermodesulfobacterium commune
95.5%	Geothermobacterium ferrireducens
95.5%	Thermothrix azorensis
95.5%	Sulfurihydrogenibium azorense
95.5%	Sulfurihydrogenibium azorense
96.8%	Sulfurihydrogenibium subterraneum
94.8%	Neisseria arctica
95.4%	Thermodesulfobacterium commune
95.4%	Thermodesulfobacterium commune
96.8%	Geothermobacterium ferrireducens
95.4%	Geothermobacterium ferrireducens
95.4%	Geothermobacterium ferrireducens
94.8%	Geothermobacterium ferrireducens
95.4%	Geothermobacterium ferrireducens
95.4%	Thermothrix azorensis
95.4%	Sulfurihydrogenibium azorense
95.4%	Sulfurihydrogenibium azorense
94.7%	Neisseria arctica
94.7%	Geothermobacterium ferrireducens
94.8%	Hungateiclostridium clariflavum
94.7%	Neisseria arctica
94.7%	Thermus amyloliquefaciens
94.7%	Geothermobacterium ferrireducens
94.7%	Geothermobacterium ferrireducens
94.7%	Thermothrix azorensis
96.0%	Thermothrix azorensis
94.7%	Hungateiclostridium clariflavum
94.7%	Sulfurihydrogenibium azorense
94.7%	Sulfurihydrogenibium azorense
94.7%	Thiobacillus thioparus
94.7%	Neisseria arctica
94.7%	Geothermobacterium ferrireducens
94.7%	Geothermobacterium ferrireducens
94.0%	Thermus amyloliquefaciens
94.0%	Hungateiclostridium clariflavum
93.9%	Bacillus marinisedimentorum
97.4%	Sphingomonas zeae
93.9%	Thermus amyloliquefaciens
93.9%	Geothermobacterium ferrireducens
94.0%	Hungateiclostridium clariflavum
93.9%	Sulfurihydrogenibium azorense
97.4%	Sulfurihydrogenibium azorense
95.2%	Acinetobacter vivianii
93.9%	Thermus amyloliquefaciens
93.9%	Thermus amyloliquefaciens
95.2%	Geothermobacterium ferrireducens
93.9%	Hungateiclostridium clariflavum
97.4%	Sulfurihydrogenibium azorense
100.0%	Acinetobacter vivianii
93.2%	Geothermobacterium ferrireducens
100.0%	Sulfurihydrogenibium azorense
100.0%	Acinetobacter vivianii
93.2%	Thermus amyloliquefaciens
93.2%	Thermus amyloliquefaciens
100.0%	Sulfurihydrogenibium azorense
93.2%	Geothermobacterium ferrireducens
97.3%	Acinetobacter vivianii
98.1%	Acinetobacter defluvii
91.7%	Persephonella marina
91.6%	Thermus amyloliquefaciens
91.6%	Thermus tengchongensis
100.0%	Sulfurihydrogenibium azorense
92.1%	Sulfurihydrogenibium subterraneum
90.8%	Sulfurihydrogenibium azorense
91.9%	Cronbergia siamensis
91.9%	Cronbergia siamensis
91.4%	Sulfurihydrogenibium azorense
92.0%	Sulfurihydrogenibium azorense
91.9%	Persephonella hydrogeniphila
100.0%	Thermus amyloliquefaciens
91.3%	Thermothrix azorensis
100.0%	Sulfurihydrogenibium azorense
89.5%	Staphylothermus hellenicus
89.4%	Staphylothermus hellenicus
89.5%	Staphylothermus marinus
89.3%	Staphylothermus hellenicus
89.3%	Staphylothermus hellenicus
92.0%	Persephonella hydrogeniphila
87.0%	Okeania hirsuta
96.3%	Sulfurihydrogenibium azorense
87.7%	Dissulfuribacter thermophilus
87.7%	Dissulfuribacter thermophilus
87.7%	Dissulfuribacter thermophilus
87.7%	Dissulfuribacter thermophilus
87.7%	Dissulfuribacter thermophilus
87.7%	Dissulfuribacter thermophilus
84.3%	Symbiobacterium thermophilum
84.2%	Symbiobacterium thermophilum
84.1%	Thermomarinilinea lacunifontana
85.4%	Symbiobacterium thermophilum
85.4%	Symbiobacterium thermophilum
85.4%	Symbiobacterium thermophilum
86.8%	Dissulfuribacter thermophilus
86.8%	Dissulfuribacter thermophilus
86.8%	Dissulfuribacter thermophilus
86.0%	Dissulfuribacter thermophilus
