# Supplementary material for: Revealing the Microbiome of Four Different Thermal Springs in Turkey with Environmental DNA Metabarcoding
Source: Biology (Basel). 2022 Jun 30;11(7):998. doi: 10.3390/biology11070998 (PMC9311576; doi:10.3390/biology11070998)
Supplement: Supplementary file 1 [file biology-11-00998-s001.zip › Supplementary Table S3/515nf.uniq.csv]

% Pairwise Identity	Organism
100.0%	Acinetobacter vivianii
100.0%	Geothermobacterium ferrireducens
100.0%	Sulfurihydrogenibium azorense
100.0%	Sulfurihydrogenibium azorense
100.0%	Acinetobacter vivianii
100.0%	Sulfurihydrogenibium azorense
100.0%	Thermus amyloliquefaciens
100.0%	Geothermobacterium ferrireducens
99.3%	Bosea robiniae
100.0%	Sulfurihydrogenibium azorense
100.0%	Sulfurihydrogenibium azorense
100.0%	Sulfurihydrogenibium azorense
100.0%	Sulfurihydrogenibium azorense
100.0%	Geothermobacterium ferrireducens
100.0%	Sulfurihydrogenibium azorense
100.0%	Sulfurihydrogenibium azorense
100.0%	Sulfurihydrogenibium azorense
99.3%	Sulfurihydrogenibium azorense
99.3%	Sulfurihydrogenibium azorense
99.3%	Sulfurihydrogenibium azorense
100.0%	Sulfurihydrogenibium azorense
99.3%	Sulfurihydrogenibium azorense
99.3%	Sulfurihydrogenibium azorense
99.3%	Acinetobacter vivianii
99.3%	Acinetobacter vivianii
99.3%	Acinetobacter vivianii
100.0%	Geothermobacterium ferrireducens
100.0%	Geothermobacterium ferrireducens
99.3%
100.0%	Sulfurihydrogenibium azorense
99.3%	Sulfurihydrogenibium azorense
99.3%	Sulfurihydrogenibium azorense
100.0%	Sulfurihydrogenibium azorense
100.0%	Sphingopyxis alaskensis
99.3%	Acinetobacter vivianii
99.3%	Thermus amyloliquefaciens
99.3%	Thermus amyloliquefaciens
100.0%	Thermodesulfobacterium commune
99.3%	Geothermobacterium ferrireducens
99.3%	Geothermobacterium ferrireducens
99.3%	Geothermobacterium ferrireducens
99.3%	Geothermobacterium ferrireducens
100.0%	Thermothrix azorensis
98.7%	Thermothrix azorensis
99.3%	Thermothrix azorensis
99.3%	Sulfurihydrogenibium azorense
98.7%	Sulfurihydrogenibium azorense
99.3%	Sulfurihydrogenibium azorense
100.0%	Sulfurihydrogenibium azorense
99.3%	Sulfurihydrogenibium azorense
99.3%	Sulfurihydrogenibium azorense
99.3%	Sulfurihydrogenibium azorense
99.3%	Sulfurihydrogenibium azorense
99.3%	Sulfurihydrogenibium azorense
99.3%	Sulfurihydrogenibium azorense
99.3%	Sulfurihydrogenibium azorense
99.3%	Sulfurihydrogenibium azorense
99.3%	Sulfurihydrogenibium azorense
98.7%	Sulfurihydrogenibium azorense
100.0%	Acinetobacter vivianii
100.0%	Acinetobacter vivianii
99.3%	Acinetobacter vivianii
99.3%	Thermus amyloliquefaciens
99.3%	Thermus amyloliquefaciens
98.7%	Thermus amyloliquefaciens
99.3%	Sphingomonas kyeonggiensis
99.3%	Sphingomonas kyeonggiensis
99.3%	Geothermobacterium ferrireducens
100.0%	Geothermobacterium ferrireducens
99.3%	Geothermobacterium ferrireducens
99.3%	Geothermobacterium ferrireducens
98.7%	Thermothrix azorensis
99.3%	Sulfurihydrogenibium azorense
98.7%	Sulfurihydrogenibium azorense
99.3%	Sulfurihydrogenibium azorense
98.7%	Sulfurihydrogenibium azorense
99.3%	Sulfurihydrogenibium azorense
99.3%	Sulfurihydrogenibium azorense
100.0%	Sulfurihydrogenibium azorense
99.3%	Sulfurihydrogenibium azorense
98.7%	Sulfurihydrogenibium azorense
99.3%	Sulfurihydrogenibium azorense
98.7%	Sulfurihydrogenibium azorense
99.3%	Sulfurihydrogenibium azorense
98.7%	Sulfurihydrogenibium azorense
100.0%	Sulfurihydrogenibium azorense
100.0%	Sulfurihydrogenibium azorense
99.3%	Sulfurihydrogenibium azorense
98.7%	Sulfurihydrogenibium azorense
98.0%	Thermus amyloliquefaciens
98.7%	Thermus amyloliquefaciens
100.0%	Thermus amyloliquefaciens
99.3%	Geothermobacterium ferrireducens
100.0%	Geothermobacterium ferrireducens
99.3%	Geothermobacterium ferrireducens
99.3%	Geothermobacterium ferrireducens
99.3%	Geothermobacterium ferrireducens
100.0%	Sulfurihydrogenibium azorense
100.0%	Sulfurihydrogenibium azorense
99.3%	Sulfurihydrogenibium azorense
99.3%	Sulfurihydrogenibium azorense
99.3%	Sulfurihydrogenibium azorense
98.0%	Sulfurihydrogenibium azorense
99.3%	Sulfurihydrogenibium azorense
98.7%	Sulfurihydrogenibium azorense
98.7%	Sulfurihydrogenibium azorense
99.3%	Sulfurihydrogenibium azorense
99.3%	Sulfurihydrogenibium azorense
99.3%	Sulfurihydrogenibium azorense
98.7%	Sulfurihydrogenibium azorense
99.3%	Acinetobacter vivianii
98.0%	Thermus amyloliquefaciens
98.6%	Thermus amyloliquefaciens
98.7%	Thermodesulfobacterium commune
98.6%	Geothermobacterium ferrireducens
99.3%	Geothermobacterium ferrireducens
99.3%	Geothermobacterium ferrireducens
100.0%	Thermothrix azorensis
98.6%	Sulfurihydrogenibium azorense
98.7%	Sulfurihydrogenibium azorense
99.3%	Sulfurihydrogenibium azorense
98.6%	Sulfurihydrogenibium azorense
100.0%	Sulfurihydrogenibium azorense
98.0%	Sulfurihydrogenibium azorense
98.0%	Sulfurihydrogenibium azorense
98.7%	Sulfurihydrogenibium azorense
98.6%	Sulfurihydrogenibium azorense
98.0%	Sulfurihydrogenibium azorense
98.0%	Sulfurihydrogenibium azorense
98.6%	Sulfurihydrogenibium azorense
98.0%	Sulfurihydrogenibium azorense
98.6%	Sulfurihydrogenibium azorense
100.0%	Sulfurihydrogenibium azorense
98.7%	Sulfurihydrogenibium azorense
98.0%	Sulfurihydrogenibium azorense
98.6%	Sulfurihydrogenibium azorense
98.0%	Sulfurihydrogenibium azorense
98.6%	Sulfurihydrogenibium azorense
98.6%	Sulfurihydrogenibium azorense
98.6%	Thermus scotoductus
98.0%	Thermus amyloliquefaciens
98.6%	Thermus amyloliquefaciens
99.3%	Sphingomonas kyeonggiensis
98.6%	Thermodesulfobacterium commune
98.0%	Geothermobacterium ferrireducens
100.0%	Geothermobacterium ferrireducens
98.6%	Geothermobacterium ferrireducens
98.6%	Thermothrix azorensis
98.6%	Sulfurihydrogenibium azorense
100.0%	Sulfurihydrogenibium azorense
98.6%	Sulfurihydrogenibium azorense
98.6%	Sulfurihydrogenibium azorense
98.6%	Sulfurihydrogenibium azorense
98.6%	Sulfurihydrogenibium azorense
98.6%	Sulfurihydrogenibium azorense
98.6%	Sulfurihydrogenibium azorense
98.6%	Sulfurihydrogenibium azorense
100.0%	Sulfurihydrogenibium azorense
98.6%	Sulfurihydrogenibium azorense
98.6%	Sulfurihydrogenibium azorense
99.3%	Sulfurihydrogenibium azorense
98.6%	Sulfurihydrogenibium azorense
98.0%	Thermus amyloliquefaciens
98.0%	Geothermobacterium ferrireducens
98.0%	Geothermobacterium ferrireducens
98.6%	Geothermobacterium ferrireducens
98.6%	Geothermobacterium ferrireducens
99.3%	Geothermobacterium ferrireducens
100.0%	Geothermobacterium ferrireducens
99.3%	Geothermobacterium ferrireducens
98.6%	Thermothrix azorensis
97.4%	Thermothrix azorensis
98.0%	Sulfurihydrogenibium azorense
98.0%	Sulfurihydrogenibium azorense
97.4%	Sulfurihydrogenibium azorense
98.6%	Sulfurihydrogenibium azorense
99.3%	Sulfurihydrogenibium azorense
97.4%	Sulfurihydrogenibium azorense
98.6%	Sulfurihydrogenibium azorense
98.6%	Sulfurihydrogenibium azorense
98.6%	Sulfurihydrogenibium azorense
98.6%	Sulfurihydrogenibium azorense
98.6%	Sulfurihydrogenibium azorense
98.6%	Sulfurihydrogenibium azorense
98.0%	Acinetobacter vivianii
98.0%	Acinetobacter vivianii
98.0%	Thermodesulfobacterium commune
98.6%	Thermodesulfobacterium commune
98.6%	Geothermobacterium ferrireducens
98.6%	Geothermobacterium ferrireducens
98.0%	Thermothrix azorensis
98.0%	Sulfurihydrogenibium azorense
98.0%	Sulfurihydrogenibium azorense
98.0%	Sulfurihydrogenibium azorense
99.3%	Sulfurihydrogenibium azorense
98.0%	Sulfurihydrogenibium azorense
98.0%	Sulfurihydrogenibium azorense
97.4%	Sulfurihydrogenibium azorense
98.6%	Sulfurihydrogenibium azorense
98.6%	Sulfurihydrogenibium azorense
98.0%	Sulfurihydrogenibium azorense
97.4%	Sulfurihydrogenibium azorense
98.6%	Sulfurihydrogenibium azorense
97.4%	Sulfurihydrogenibium azorense
98.0%	Acinetobacter vivianii
98.0%	Thermodesulfobacterium commune
98.0%	Geothermobacterium ferrireducens
97.4%	Geothermobacterium ferrireducens
99.3%	Geothermobacterium ferrireducens
98.0%	Thermothrix azorensis
97.4%	Sulfurihydrogenibium azorense
98.0%	Sulfurihydrogenibium azorense
98.0%	Sulfurihydrogenibium azorense
98.0%	Sulfurihydrogenibium azorense
98.0%	Sulfurihydrogenibium azorense
98.0%	Sulfurihydrogenibium azorense
98.0%	Sulfurihydrogenibium azorense
97.4%	Sulfurihydrogenibium azorense
98.0%	Sulfurihydrogenibium azorense
98.0%	Sulfurihydrogenibium azorense
98.6%	Sulfurihydrogenibium azorense
98.0%	Thermus scotoductus
98.0%	Geothermobacterium ferrireducens
98.0%	Geothermobacterium ferrireducens
97.3%	Sulfurihydrogenibium azorense
98.0%	Sulfurihydrogenibium azorense
96.7%	Sulfurihydrogenibium azorense
96.7%	Sulfurihydrogenibium azorense
98.6%	Sulfurihydrogenibium azorense
97.3%	Sulfurihydrogenibium azorense
100.0%	Janibacter massiliensis
100.0%	Bacillus marinisedimentorum
100.0%	Anoxybacillus geothermalis
100.0%	Acinetobacter vivianii
100.0%	Thermus amyloliquefaciens
100.0%	Sphingomonas kyeonggiensis
100.0%	Clostridium puniceum
100.0%	Neobacillus circulans
100.0%	Dietzia natronolimnaea
97.3%	Geothermobacterium ferrireducens
96.7%	Geothermobacterium ferrireducens
100.0%	Sphingobacterium faecium
100.0%	Hydrogenophilus thermoluteolus
100.0%	Thermothrix azorensis
96.7%	Sulfurihydrogenibium azorense
96.7%	Sulfurihydrogenibium azorense
97.3%	Sulfurihydrogenibium azorense
97.9%	Sulfurihydrogenibium azorense
100.0%	Sulfurihydrogenibium azorense
96.7%	Sulfurihydrogenibium azorense
100.0%	Sulfurihydrogenibium azorense
97.9%	Sulfurihydrogenibium azorense
100.0%	Thermus scotoductus
100.0%	Janibacter massiliensis
100.0%	Acinetobacter johnsonii
100.0%	Bacillus fermenti
100.0%	Bacillus lacus
100.0%	Bacillus marinisedimentorum
100.0%
100.0%	Lysinibacillus alkalisoli
100.0%	Mycolicibacterium oryzae
100.0%	Mycolicibacterium oryzae
100.0%	Acinetobacter vivianii
100.0%	Acinetobacter vivianii
100.0%	Acinetobacter vivianii
96.7%	Acinetobacter vivianii
100.0%	Acinetobacter vivianii
100.0%	Sphingopyxis fribergensis
100.0%	Thermus amyloliquefaciens
100.0%	Thermus amyloliquefaciens
100.0%	Thermus amyloliquefaciens
100.0%	Sphingomonas kyeonggiensis
100.0%	Neobacillus circulans
100.0%	Thermodesulfobacterium commune
100.0%	Brevundimonas viscosa
100.0%	Thiobacillus sajanensis
100.0%	Geothermobacterium ferrireducens
100.0%	Geothermobacterium ferrireducens
100.0%	Geothermobacterium ferrireducens
100.0%	Sphingobacterium faecium
100.0%	Hydrogenophilus thermoluteolus
100.0%	Curvibacter delicatus
100.0%	Thermothrix azorensis
100.0%	Thermothrix azorensis
100.0%	Sulfurihydrogenibium azorense
100.0%	Sulfurihydrogenibium azorense
96.7%	Sulfurihydrogenibium azorense
96.7%	Sulfurihydrogenibium azorense
96.7%	Sulfurihydrogenibium azorense
100.0%	Sulfurihydrogenibium azorense
97.9%	Sulfurihydrogenibium azorense
100.0%	Sulfurihydrogenibium azorense
100.0%	Sulfurihydrogenibium azorense
100.0%	Methylorubrum populi
100.0%	Sulfurihydrogenibium subterraneum
100.0%	Sulfurihydrogenibium subterraneum
100.0%	Thermus antranikianii
100.0%	Thermus scotoductus
100.0%	Thiobacter subterraneus
100.0%	Janibacter massiliensis
100.0%	Acinetobacter johnsonii
100.0%	Bacillus fermenti
100.0%	Bacillus lacus
100.0%	Bacillus marinisedimentorum
100.0%	Bacillus marinisedimentorum
100.0%	Chryseomicrobium deserti
100.0%
100.0%	Lysinibacillus telephonicus
100.0%	Acinetobacter defluvii
100.0%	Tibeticola sediminis
100.0%	Halomonas alkalicola
100.0%	Lysinibacillus alkalisoli
100.0%	Mycolicibacterium oryzae
100.0%	Sphingobium hydrophobicum
100.0%	Bacillus oryzisoli
100.0%	Deinococcus knuensis
100.0%	Bacillus mesophilus
100.0%	Acinetobacter vivianii
100.0%	Acinetobacter vivianii
100.0%	Acinetobacter vivianii
100.0%	Bacillus sinesaloumensis
100.0%	Sphingopyxis fribergensis
100.0%	Thermus amyloliquefaciens
100.0%	Thermus amyloliquefaciens
100.0%	Thermus amyloliquefaciens
100.0%	Thermus amyloliquefaciens
100.0%	Bosea vaviloviae
100.0%	Bradyrhizobium lupini
100.0%	Sphingomonas kyeonggiensis
100.0%	Clostridium puniceum
100.0%	Streptococcus thermophilus
100.0%	Ralstonia solanacearum
100.0%	Bacillus oceanisediminis
100.0%	Thermodesulfobacterium commune
100.0%	Thermodesulfobacterium commune
100.0%	Brevundimonas viscosa
100.0%	Bacillus beringensis
100.0%	Dietzia natronolimnaea
100.0%	Thiobacillus sajanensis
100.0%	Geothermobacterium ferrireducens
100.0%	Geothermobacterium ferrireducens
100.0%	Geothermobacterium ferrireducens
96.1%	Geothermobacterium ferrireducens
98.6%	Geothermobacterium ferrireducens
96.6%	Geothermobacterium ferrireducens
100.0%	Geothermobacterium ferrireducens
100.0%	Gluconacetobacter aggeris
100.0%	Sphingobacterium faecium
100.0%	Hydrogenophilus thermoluteolus
100.0%	Curvibacter delicatus
100.0%	Haloquadratum walsbyi
100.0%	Thermothrix azorensis
100.0%	Thermothrix azorensis
100.0%	Thermothrix azorensis
100.0%	Thermothrix azorensis
100.0%	Sulfurihydrogenibium azorense
100.0%	Sulfurihydrogenibium azorense
100.0%	Sulfurihydrogenibium azorense
96.6%	Sulfurihydrogenibium azorense
100.0%	Sulfurihydrogenibium azorense
100.0%	Sulfurihydrogenibium azorense
97.9%	Sulfurihydrogenibium azorense
100.0%	Sulfurihydrogenibium azorense
96.6%	Sulfurihydrogenibium azorense
100.0%	Sulfurihydrogenibium azorense
100.0%	Sulfurihydrogenibium azorense
100.0%	Sulfurihydrogenibium azorense
100.0%	Sulfurihydrogenibium azorense
100.0%	Sulfurihydrogenibium azorense
100.0%	Sulfurihydrogenibium azorense
100.0%	Methylorubrum populi
100.0%	Thermodesulfovibrio aggregans
100.0%	Sulfurihydrogenibium subterraneum
100.0%	Thermofilum pendens
100.0%	Thermus antranikianii
100.0%	Thermus aquaticus
100.0%	Thermus scotoductus
100.0%	Thermus scotoductus
100.0%	Thiobacter subterraneus
100.0%	Janibacter massiliensis
100.0%	Acinetobacter johnsonii
100.0%	Bacillus fermenti
100.0%	Bacillus lacus
100.0%	Bacillus marinisedimentorum
100.0%	Bacillus marinisedimentorum
100.0%	Bacillus marinisedimentorum
100.0%	Bacillus marinisedimentorum
99.3%	Bacillus marinisedimentorum
100.0%	Bacillus marinisedimentorum
100.0%	Bacillus marinisedimentorum
100.0%	Chryseomicrobium deserti
99.3%
100.0%
100.0%	Lysinibacillus telephonicus
100.0%	Acinetobacter defluvii
100.0%	Tibeticola sediminis
100.0%	Halomonas alkalicola
100.0%	Lysinibacillus alkalisoli
100.0%	Mycolicibacterium oryzae
100.0%	Sphingobium hydrophobicum
100.0%	Bacillus oryzisoli
100.0%	Deinococcus knuensis
100.0%	Bacillus mesophilus
100.0%	Acinetobacter vivianii
100.0%	Acinetobacter vivianii
99.3%	Acinetobacter vivianii
99.3%	Acinetobacter vivianii
99.3%	Acinetobacter vivianii
99.3%	Acinetobacter vivianii
100.0%	Acinetobacter vivianii
99.3%	Acinetobacter vivianii
100.0%	Acinetobacter vivianii
99.3%	Acinetobacter vivianii
99.3%	Acinetobacter vivianii
99.3%	Acinetobacter vivianii
100.0%	Acinetobacter vivianii
100.0%	Acinetobacter vivianii
99.3%	Acinetobacter vivianii
99.3%	Acinetobacter vivianii
100.0%	Acinetobacter vivianii
99.3%	Acinetobacter vivianii
100.0%	Acinetobacter vivianii
99.3%	Acinetobacter vivianii
99.3%	Acinetobacter vivianii
100.0%	Acinetobacter vivianii
100.0%	Acinetobacter vivianii
99.3%	Acinetobacter vivianii
100.0%	Bacillus sinesaloumensis
100.0%	Bacillus gossypii
100.0%	Pseudomonas glareae
100.0%	Bacillus testis
100.0%	Bacillus rubiinfantis
100.0%	Sphingopyxis fribergensis
99.3%	Sphingomonas zeae
100.0%	Sphingomonas zeae
100.0%	Thermus amyloliquefaciens
99.3%	Thermus amyloliquefaciens
100.0%	Thermus amyloliquefaciens
100.0%	Thermus amyloliquefaciens
100.0%	Thermus amyloliquefaciens
99.3%	Thermus amyloliquefaciens
99.3%	Thermus amyloliquefaciens
99.3%	Thermus amyloliquefaciens
100.0%	Thermus amyloliquefaciens
99.3%	Thermus amyloliquefaciens
100.0%	Thermus amyloliquefaciens
99.3%	Thermus amyloliquefaciens
99.3%	Thermus amyloliquefaciens
99.3%	Thermus amyloliquefaciens
99.3%	Thermus amyloliquefaciens
99.3%	Thermus amyloliquefaciens
99.3%	Thermus amyloliquefaciens
100.0%	Thermus amyloliquefaciens
99.3%	Thermus amyloliquefaciens
99.3%	Thermus amyloliquefaciens
99.3%	Thermus amyloliquefaciens
99.3%	Thermus amyloliquefaciens
99.3%	Thermus amyloliquefaciens
100.0%	Thermus amyloliquefaciens
100.0%	Bosea vaviloviae
100.0%	Bradyrhizobium lupini
99.3%	Bradyrhizobium lupini
100.0%	Sphingomonas kyeonggiensis
99.3%	Sphingomonas kyeonggiensis
99.3%	Sphingomonas kyeonggiensis
99.3%	Sphingomonas kyeonggiensis
100.0%	Sphingomonas kyeonggiensis
100.0%	Sphingomonas kyeonggiensis
100.0%	Sphingomonas kyeonggiensis
100.0%	Sphingomonas naasensis
100.0%	Kocuria assamensis
100.0%	Clostridium puniceum
100.0%	Ralstonia solanacearum
99.3%	Neobacillus circulans
100.0%	Bacillus oceanisediminis
100.0%	Thermodesulfobacterium commune
100.0%	Thermodesulfobacterium commune
100.0%	Thermodesulfobacterium commune
100.0%	Thermodesulfobacterium commune
100.0%	Thermodesulfobacterium commune
100.0%	Brevundimonas viscosa
99.3%	Anoxybacillus tepidamans
100.0%	Dietzia papillomatosis
100.0%	Dietzia natronolimnaea
100.0%	Thiobacillus sajanensis
100.0%	Thiobacillus sajanensis
100.0%	Blastococcus aggregatus
100.0%	Bosea thiooxidans
100.0%	Geothermobacterium ferrireducens
100.0%	Geothermobacterium ferrireducens
100.0%	Geothermobacterium ferrireducens
100.0%	Geothermobacterium ferrireducens
100.0%	Geothermobacterium ferrireducens
100.0%	Geothermobacterium ferrireducens
97.9%	Geothermobacterium ferrireducens
100.0%	Geothermobacterium ferrireducens
100.0%	Geothermobacterium ferrireducens
100.0%	Geothermobacterium ferrireducens
100.0%	Geothermobacterium ferrireducens
100.0%	Geothermobacterium ferrireducens
100.0%	Geothermobacterium ferrireducens
100.0%	Gluconacetobacter aggeris
100.0%	Sphingobacterium faecium
100.0%	Hydrogenophilus thermoluteolus
100.0%	Curvibacter delicatus
99.3%	Curvibacter delicatus
100.0%	Haloquadratum walsbyi
100.0%	Sphingomonas leidyi
99.3%	Bosea robiniae
100.0%	Thermothrix azorensis
100.0%	Thermothrix azorensis
100.0%	Thermothrix azorensis
100.0%	Thermothrix azorensis
99.3%	Sulfurihydrogenibium azorense
99.3%	Sulfurihydrogenibium azorense
99.3%	Sulfurihydrogenibium azorense
99.3%	Sulfurihydrogenibium azorense
100.0%	Sulfurihydrogenibium azorense
99.3%	Sulfurihydrogenibium azorense
99.3%	Sulfurihydrogenibium azorense
100.0%	Sulfurihydrogenibium azorense
100.0%	Sulfurihydrogenibium azorense
100.0%	Sulfurihydrogenibium azorense
100.0%	Sulfurihydrogenibium azorense
100.0%	Sulfurihydrogenibium azorense
99.3%	Sulfurihydrogenibium azorense
99.3%	Sulfurihydrogenibium azorense
99.3%	Sulfurihydrogenibium azorense
99.3%	Sulfurihydrogenibium azorense
99.3%	Sulfurihydrogenibium azorense
99.3%	Sulfurihydrogenibium azorense
99.3%	Sulfurihydrogenibium azorense
100.0%	Sulfurihydrogenibium azorense
99.3%	Sulfurihydrogenibium azorense
99.3%	Sulfurihydrogenibium azorense
99.3%	Sulfurihydrogenibium azorense
99.3%	Sulfurihydrogenibium azorense
99.3%	Sulfurihydrogenibium azorense
99.3%	Sulfurihydrogenibium azorense
99.3%	Sulfurihydrogenibium azorense
99.3%	Sulfurihydrogenibium azorense
99.3%	Sulfurihydrogenibium azorense
100.0%	Sulfurihydrogenibium azorense
99.3%	Sulfurihydrogenibium azorense
99.3%	Sulfurihydrogenibium azorense
99.3%	Sulfurihydrogenibium azorense
99.3%	Sulfurihydrogenibium azorense
99.3%	Sulfurihydrogenibium azorense
99.3%	Sulfurihydrogenibium azorense
99.3%	Sulfurihydrogenibium azorense
99.3%	Sulfurihydrogenibium azorense
96.6%	Sulfurihydrogenibium azorense
100.0%	Sulfurihydrogenibium azorense
100.0%	Sulfurihydrogenibium azorense
99.3%	Sulfurihydrogenibium azorense
99.3%	Sulfurihydrogenibium azorense
99.3%	Sulfurihydrogenibium azorense
99.3%	Sulfurihydrogenibium azorense
99.3%	Sulfurihydrogenibium azorense
100.0%	Sulfurihydrogenibium azorense
99.3%	Sulfurihydrogenibium azorense
99.3%	Sulfurihydrogenibium azorense
100.0%	Sulfurihydrogenibium azorense
99.3%	Sulfurihydrogenibium azorense
99.3%	Sulfurihydrogenibium azorense
96.6%	Sulfurihydrogenibium azorense
99.3%	Sulfurihydrogenibium azorense
99.3%	Sulfurihydrogenibium azorense
99.3%	Sulfurihydrogenibium azorense
99.3%	Sulfurihydrogenibium azorense
99.3%	Sulfurihydrogenibium azorense
99.3%	Sulfurihydrogenibium azorense
99.3%	Sulfurihydrogenibium azorense
99.3%	Sulfurihydrogenibium azorense
99.3%	Sulfurihydrogenibium azorense
99.3%	Sulfurihydrogenibium azorense
99.3%	Sulfurihydrogenibium azorense
96.6%	Sulfurihydrogenibium azorense
99.3%	Sulfurihydrogenibium azorense
99.3%	Sulfurihydrogenibium azorense
99.3%	Sulfurihydrogenibium azorense
99.3%	Sulfurihydrogenibium azorense
99.3%	Sulfurihydrogenibium azorense
99.3%	Sulfurihydrogenibium azorense
99.3%	Sulfurihydrogenibium azorense
100.0%	Sulfurihydrogenibium azorense
99.3%	Sulfurihydrogenibium azorense
99.3%	Sulfurihydrogenibium azorense
100.0%	Sulfurihydrogenibium azorense
99.3%	Sulfurihydrogenibium azorense
99.3%	Sulfurihydrogenibium azorense
99.3%	Sulfurihydrogenibium azorense
99.3%	Sulfurihydrogenibium azorense
99.3%	Sulfurihydrogenibium azorense
99.3%	Sulfurihydrogenibium azorense
99.3%	Sulfurihydrogenibium azorense
99.3%	Sulfurihydrogenibium azorense
99.3%	Sulfurihydrogenibium azorense
99.3%	Sulfurihydrogenibium azorense
99.3%	Sulfurihydrogenibium azorense
99.3%	Sulfurihydrogenibium azorense
99.3%	Sulfurihydrogenibium azorense
99.3%	Sulfurihydrogenibium azorense
99.3%	Sulfurihydrogenibium azorense
99.3%	Sulfurihydrogenibium azorense
100.0%	Sulfurihydrogenibium azorense
99.3%	Sulfurihydrogenibium azorense
99.3%	Sulfurihydrogenibium azorense
99.3%	Sulfurihydrogenibium azorense
99.3%	Sulfurihydrogenibium azorense
99.3%	Sulfurihydrogenibium azorense
99.3%	Sulfurihydrogenibium azorense
100.0%	Sulfurihydrogenibium azorense
99.3%	Sulfurihydrogenibium azorense
100.0%	Sulfurihydrogenibium azorense
99.3%	Sulfurihydrogenibium azorense
99.3%	Sulfurihydrogenibium azorense
99.3%	Sulfurihydrogenibium azorense
99.3%	Sulfurihydrogenibium azorense
100.0%	Sulfurihydrogenibium azorense
100.0%	Sulfurihydrogenibium azorense
99.3%	Sulfurihydrogenibium azorense
99.3%	Sulfurihydrogenibium azorense
100.0%	Sulfurihydrogenibium azorense
96.0%	Sulfurihydrogenibium azorense
99.3%	Sulfurihydrogenibium azorense
99.3%	Sulfurihydrogenibium azorense
99.3%	Sulfurihydrogenibium azorense
99.3%	Sulfurihydrogenibium azorense
99.3%	Sulfurihydrogenibium azorense
99.3%	Sulfurihydrogenibium azorense
99.3%	Sulfurihydrogenibium azorense
99.3%	Sulfurihydrogenibium azorense
100.0%	Bradyrhizobium oligotrophicum
100.0%	Methylorubrum populi
100.0%	Aeromicrobium ponti
100.0%	Mycolicibacterium monacense
100.0%	Thermodesulfovibrio aggregans
100.0%	Thermus brockianus
100.0%	Sulfurihydrogenibium subterraneum
100.0%	Thermofilum pendens
100.0%	Thermus antranikianii
100.0%	Corynebacterium otitidis
100.0%	Thermus aquaticus
100.0%	Thermus scotoductus
99.3%	Thermus scotoductus
99.3%	Thermus scotoductus
100.0%	Thermus scotoductus
100.0%	Thermus scotoductus
100.0%	Thiobacter subterraneus
99.3%	Lysinibacillus yapensis
99.3%	Janibacter massiliensis
99.3%	Janibacter massiliensis
100.0%	Acinetobacter johnsonii
99.3%	Acinetobacter johnsonii
100.0%	Acinetobacter johnsonii
100.0%	Bacillus fermenti
100.0%	Bacillus fermenti
100.0%	Bacillus lacus
99.3%	Bacillus marinisedimentorum
99.3%	Bacillus marinisedimentorum
99.3%	Bacillus marinisedimentorum
100.0%	Bacillus marinisedimentorum
100.0%	Bacillus marinisedimentorum
100.0%	Bacillus marinisedimentorum
99.3%	Bacillus marinisedimentorum
99.3%	Bacillus marinisedimentorum
100.0%	Bacillus marinisedimentorum
100.0%	Bacillus marinisedimentorum
100.0%	Bacillus marinisedimentorum
99.3%	Bacillus marinisedimentorum
100.0%	Bacillus marinisedimentorum
100.0%	Bacillus marinisedimentorum
100.0%	Bacillus marinisedimentorum
99.3%
99.3%
99.3%
99.3%	Acinetobacter defluvii
99.3%	Acinetobacter defluvii
100.0%	Tibeticola sediminis
100.0%	Tibeticola sediminis
100.0%	Halomonas alkalicola
100.0%	Halomonas alkalicola
100.0%	Lysinibacillus alkalisoli
100.0%	Mycolicibacterium oryzae
100.0%	Sphingobium hydrophobicum
100.0%	Bacillus oryzisoli
100.0%	Bacillus oryzisoli
100.0%	Bacillus oryzisoli
99.3%	Anoxybacillus geothermalis
100.0%	Deinococcus knuensis
100.0%	Acinetobacter vivianii
100.0%	Acinetobacter vivianii
99.3%	Acinetobacter vivianii
99.3%	Acinetobacter vivianii
99.3%	Acinetobacter vivianii
100.0%	Acinetobacter vivianii
99.3%	Acinetobacter vivianii
99.3%	Acinetobacter vivianii
99.3%	Acinetobacter vivianii
99.3%	Acinetobacter vivianii
99.3%	Acinetobacter vivianii
99.3%	Acinetobacter vivianii
99.3%	Acinetobacter vivianii
99.3%	Acinetobacter vivianii
99.3%	Acinetobacter vivianii
99.3%	Acinetobacter vivianii
99.3%	Acinetobacter vivianii
99.3%	Acinetobacter vivianii
99.3%	Acinetobacter vivianii
99.3%	Acinetobacter vivianii
99.3%	Acinetobacter vivianii
99.3%	Acinetobacter vivianii
99.3%	Acinetobacter vivianii
99.3%	Acinetobacter vivianii
99.3%	Acinetobacter vivianii
100.0%	Acinetobacter vivianii
99.3%	Acinetobacter vivianii
99.3%	Acinetobacter vivianii
99.3%	Acinetobacter vivianii
99.3%	Acinetobacter vivianii
99.3%	Acinetobacter vivianii
99.3%	Acinetobacter vivianii
99.3%	Acinetobacter vivianii
99.3%	Acinetobacter vivianii
99.3%	Acinetobacter vivianii
99.3%	Acinetobacter vivianii
99.3%	Acinetobacter vivianii
99.3%	Acinetobacter vivianii
99.3%	Acinetobacter vivianii
99.3%	Acinetobacter vivianii
99.3%	Acinetobacter vivianii
99.3%	Acinetobacter vivianii
99.3%	Acinetobacter vivianii
99.3%	Acinetobacter vivianii
99.3%	Acinetobacter vivianii
99.3%	Acinetobacter vivianii
99.3%	Acinetobacter vivianii
99.3%	Acinetobacter vivianii
99.3%	Acinetobacter vivianii
100.0%	Acinetobacter vivianii
99.3%	Acinetobacter vivianii
99.3%	Acinetobacter vivianii
99.3%	Acinetobacter vivianii
100.0%	Acinetobacter vivianii
100.0%	Acinetobacter vivianii
99.3%	Acinetobacter vivianii
99.3%	Acinetobacter vivianii
99.3%	Acinetobacter vivianii
99.3%	Acinetobacter vivianii
99.3%	Acinetobacter vivianii
99.3%	Acinetobacter vivianii
99.3%	Acinetobacter vivianii
99.3%	Acinetobacter vivianii
99.3%	Acinetobacter vivianii
99.3%	Acinetobacter vivianii
99.3%	Acinetobacter vivianii
100.0%	Acinetobacter vivianii
100.0%	Acinetobacter vivianii
99.3%	Acinetobacter vivianii
99.3%	Acinetobacter vivianii
99.3%	Acinetobacter vivianii
99.3%	Acinetobacter vivianii
99.3%	Acinetobacter vivianii
99.3%	Acinetobacter vivianii
99.3%	Acinetobacter vivianii
99.3%	Acinetobacter vivianii
99.3%	Acinetobacter vivianii
99.3%	Acinetobacter vivianii
99.3%	Acinetobacter vivianii
99.3%	Acinetobacter vivianii
100.0%	Acinetobacter vivianii
99.3%	Acinetobacter vivianii
100.0%	Sphingopyxis fribergensis
99.3%	Sphingopyxis fribergensis
99.3%	Sphingopyxis fribergensis
99.3%	Sphingopyxis fribergensis
100.0%	Sphingopyxis fribergensis
100.0%	Sphingopyxis fribergensis
100.0%	Sphingopyxis fribergensis
100.0%	Sphingomonas zeae
100.0%	Sphingomonas zeae
100.0%	Thermus amyloliquefaciens
99.3%	Thermus amyloliquefaciens
99.3%	Thermus amyloliquefaciens
99.3%	Thermus amyloliquefaciens
99.3%	Thermus amyloliquefaciens
99.3%	Thermus amyloliquefaciens
99.3%	Thermus amyloliquefaciens
99.3%	Thermus amyloliquefaciens
100.0%	Thermus amyloliquefaciens
99.3%	Thermus amyloliquefaciens
99.3%	Thermus amyloliquefaciens
99.3%	Thermus amyloliquefaciens
99.3%	Thermus amyloliquefaciens
99.3%	Thermus amyloliquefaciens
99.3%	Thermus amyloliquefaciens
99.3%	Thermus amyloliquefaciens
99.3%	Thermus amyloliquefaciens
99.3%	Thermus amyloliquefaciens
99.3%	Thermus amyloliquefaciens
99.3%	Thermus amyloliquefaciens
99.3%	Thermus amyloliquefaciens
100.0%	Thermus amyloliquefaciens
99.3%	Thermus amyloliquefaciens
99.3%	Thermus amyloliquefaciens
99.3%	Thermus amyloliquefaciens
99.3%	Thermus amyloliquefaciens
99.3%	Thermus amyloliquefaciens
99.3%	Thermus amyloliquefaciens
99.3%	Thermus amyloliquefaciens
99.3%	Thermus amyloliquefaciens
99.3%	Thermus amyloliquefaciens
100.0%	Thermus amyloliquefaciens
99.3%	Thermus amyloliquefaciens
99.3%	Thermus amyloliquefaciens
99.3%	Thermus amyloliquefaciens
99.3%	Thermus amyloliquefaciens
99.3%	Thermus amyloliquefaciens
99.3%	Thermus amyloliquefaciens
99.3%	Thermus amyloliquefaciens
99.3%	Thermus amyloliquefaciens
99.3%	Thermus amyloliquefaciens
99.3%	Thermus amyloliquefaciens
99.3%	Thermus amyloliquefaciens
99.3%	Thermus amyloliquefaciens
99.3%	Thermus amyloliquefaciens
99.3%	Thermus amyloliquefaciens
99.3%	Thermus amyloliquefaciens
99.3%	Thermus amyloliquefaciens
100.0%	Thermus amyloliquefaciens
100.0%	Thermus amyloliquefaciens
99.3%	Thermus amyloliquefaciens
99.3%	Thermus amyloliquefaciens
100.0%	Thermus amyloliquefaciens
99.3%	Thermus amyloliquefaciens
100.0%	Thermus amyloliquefaciens
99.3%	Thermus amyloliquefaciens
99.3%	Thermus amyloliquefaciens
99.3%	Thermus amyloliquefaciens
99.3%	Thermus amyloliquefaciens
99.3%	Thermus amyloliquefaciens
100.0%	Thermus amyloliquefaciens
99.3%	Thermus amyloliquefaciens
99.3%	Thermus amyloliquefaciens
100.0%	Thermus amyloliquefaciens
99.3%	Thermus amyloliquefaciens
99.3%	Thermus amyloliquefaciens
99.3%	Thermus amyloliquefaciens
99.3%	Thermus amyloliquefaciens
99.3%	Thermus amyloliquefaciens
99.3%	Thermus amyloliquefaciens
99.3%	Thermus amyloliquefaciens
99.3%	Thermus amyloliquefaciens
99.3%	Thermus amyloliquefaciens
99.3%	Thermus amyloliquefaciens
100.0%	Thermus amyloliquefaciens
99.3%	Thermus amyloliquefaciens
99.3%	Thermus amyloliquefaciens
99.3%	Thermus amyloliquefaciens
99.3%	Thermus amyloliquefaciens
100.0%	Thermus amyloliquefaciens
100.0%	Thermus amyloliquefaciens
100.0%	Bosea vaviloviae
100.0%	Bradyrhizobium lupini
99.3%	Sphingomonas kyeonggiensis
99.3%	Sphingomonas kyeonggiensis
99.3%	Sphingomonas kyeonggiensis
99.3%	Sphingomonas kyeonggiensis
99.3%	Sphingomonas kyeonggiensis
99.3%	Sphingomonas kyeonggiensis
99.3%	Sphingomonas kyeonggiensis
100.0%	Sphingomonas kyeonggiensis
99.3%	Sphingomonas kyeonggiensis
99.3%	Sphingomonas kyeonggiensis
100.0%	Sphingomonas kyeonggiensis
99.3%	Sphingomonas kyeonggiensis
99.3%	Sphingomonas kyeonggiensis
99.3%	Sphingomonas kyeonggiensis
99.3%	Sphingomonas kyeonggiensis
99.3%	Sphingomonas kyeonggiensis
99.3%	Sphingomonas kyeonggiensis
100.0%	Sphingomonas kyeonggiensis
99.3%	Sphingomonas kyeonggiensis
99.3%	Sphingomonas kyeonggiensis
99.3%	Sphingomonas kyeonggiensis
99.3%	Sphingomonas kyeonggiensis
99.3%	Sphingomonas kyeonggiensis
100.0%	Sphingomonas kyeonggiensis
100.0%	Sphingomonas kyeonggiensis
100.0%	Sphingomonas kyeonggiensis
99.3%	Sphingomonas kyeonggiensis
100.0%	Sphingomonas naasensis
95.7%	Arthrospira platensis
100.0%	Clostridium puniceum
100.0%	Clostridium puniceum
100.0%	Clostridium puniceum
100.0%	Clostridium puniceum
100.0%	Ralstonia solanacearum
100.0%	Ralstonia solanacearum
99.3%	Neobacillus circulans
99.3%	Neobacillus circulans
99.3%	Neobacillus circulans
99.3%	Neobacillus circulans
99.3%	Neobacillus circulans
99.3%	Neobacillus circulans
99.3%	Neobacillus circulans
99.3%	Neobacillus circulans
99.3%	Neobacillus circulans
99.3%	Neobacillus circulans
99.3%	Neobacillus circulans
99.3%	Neobacillus circulans
99.3%	Thermodesulfobacterium commune
99.3%	Thermodesulfobacterium commune
100.0%	Thermodesulfobacterium commune
100.0%	Thermodesulfobacterium commune
99.3%	Thermodesulfobacterium commune
99.3%	Thermodesulfobacterium commune
99.3%	Thermodesulfobacterium commune
99.3%	Thermodesulfobacterium commune
99.3%	Thermodesulfobacterium commune
99.3%	Thermodesulfobacterium commune
100.0%	Thermodesulfobacterium commune
99.3%	Thermodesulfobacterium commune
100.0%	Thermodesulfobacterium commune
99.3%	Thermodesulfobacterium commune
99.3%	Thermodesulfobacterium commune
99.3%	Thermodesulfobacterium commune
99.3%	Thermodesulfobacterium commune
100.0%	Thermodesulfobacterium commune
100.0%	Thermodesulfobacterium commune
99.3%	Thermodesulfobacterium commune
99.3%	Thermodesulfobacterium commune
100.0%	Thermodesulfobacterium commune
99.3%	Thermodesulfobacterium commune
99.3%	Thermodesulfobacterium commune
100.0%	Thermodesulfobacterium commune
100.0%	Thermodesulfobacterium commune
100.0%	Brevundimonas viscosa
100.0%	Brevundimonas viscosa
100.0%	Brevundimonas viscosa
99.3%	Dietzia natronolimnaea
100.0%	Thiobacillus sajanensis
99.3%	Geothermobacterium ferrireducens
99.3%	Geothermobacterium ferrireducens
99.3%	Geothermobacterium ferrireducens
99.3%	Geothermobacterium ferrireducens
100.0%	Geothermobacterium ferrireducens
99.3%	Geothermobacterium ferrireducens
99.3%	Geothermobacterium ferrireducens
100.0%	Geothermobacterium ferrireducens
99.3%	Geothermobacterium ferrireducens
99.3%	Geothermobacterium ferrireducens
99.3%	Geothermobacterium ferrireducens
100.0%	Geothermobacterium ferrireducens
100.0%	Geothermobacterium ferrireducens
99.3%	Geothermobacterium ferrireducens
99.3%	Geothermobacterium ferrireducens
99.3%	Geothermobacterium ferrireducens
99.3%	Geothermobacterium ferrireducens
100.0%	Geothermobacterium ferrireducens
100.0%	Geothermobacterium ferrireducens
100.0%	Geothermobacterium ferrireducens
99.3%	Geothermobacterium ferrireducens
99.3%	Geothermobacterium ferrireducens
99.3%	Geothermobacterium ferrireducens
99.3%	Geothermobacterium ferrireducens
99.3%	Geothermobacterium ferrireducens
99.3%	Geothermobacterium ferrireducens
96.6%	Geothermobacterium ferrireducens
99.3%	Geothermobacterium ferrireducens
99.3%	Geothermobacterium ferrireducens
99.3%	Geothermobacterium ferrireducens
99.3%	Geothermobacterium ferrireducens
99.3%	Geothermobacterium ferrireducens
99.3%	Geothermobacterium ferrireducens
99.3%	Geothermobacterium ferrireducens
99.3%	Geothermobacterium ferrireducens
99.3%	Geothermobacterium ferrireducens
99.3%	Geothermobacterium ferrireducens
99.3%	Geothermobacterium ferrireducens
99.3%	Geothermobacterium ferrireducens
99.3%	Geothermobacterium ferrireducens
99.3%	Geothermobacterium ferrireducens
99.3%	Geothermobacterium ferrireducens
99.3%	Geothermobacterium ferrireducens
99.3%	Geothermobacterium ferrireducens
99.3%	Geothermobacterium ferrireducens
99.3%	Geothermobacterium ferrireducens
99.3%	Geothermobacterium ferrireducens
99.3%	Geothermobacterium ferrireducens
99.3%	Geothermobacterium ferrireducens
99.3%	Geothermobacterium ferrireducens
99.3%	Geothermobacterium ferrireducens
99.3%	Geothermobacterium ferrireducens
99.3%	Geothermobacterium ferrireducens
99.3%	Geothermobacterium ferrireducens
99.3%	Geothermobacterium ferrireducens
99.3%	Geothermobacterium ferrireducens
99.3%	Geothermobacterium ferrireducens
99.3%	Geothermobacterium ferrireducens
99.3%	Geothermobacterium ferrireducens
99.3%	Geothermobacterium ferrireducens
99.3%	Geothermobacterium ferrireducens
99.3%	Geothermobacterium ferrireducens
99.3%	Geothermobacterium ferrireducens
99.3%	Geothermobacterium ferrireducens
99.3%	Geothermobacterium ferrireducens
99.3%	Geothermobacterium ferrireducens
100.0%	Geothermobacterium ferrireducens
99.3%	Geothermobacterium ferrireducens
99.3%	Geothermobacterium ferrireducens
99.3%	Geothermobacterium ferrireducens
99.3%	Geothermobacterium ferrireducens
99.3%	Geothermobacterium ferrireducens
99.3%	Geothermobacterium ferrireducens
99.3%	Geothermobacterium ferrireducens
99.3%	Geothermobacterium ferrireducens
99.3%	Geothermobacterium ferrireducens
99.3%	Geothermobacterium ferrireducens
99.3%	Geothermobacterium ferrireducens
99.3%	Geothermobacterium ferrireducens
99.3%	Geothermobacterium ferrireducens
99.3%	Geothermobacterium ferrireducens
99.3%	Geothermobacterium ferrireducens
99.3%	Geothermobacterium ferrireducens
99.3%	Geothermobacterium ferrireducens
99.3%	Geothermobacterium ferrireducens
99.3%	Geothermobacterium ferrireducens
99.3%	Geothermobacterium ferrireducens
99.3%	Geothermobacterium ferrireducens
99.3%	Geothermobacterium ferrireducens
99.3%	Geothermobacterium ferrireducens
99.3%	Geothermobacterium ferrireducens
99.3%	Geothermobacterium ferrireducens
99.3%	Geothermobacterium ferrireducens
99.3%	Geothermobacterium ferrireducens
99.3%	Geothermobacterium ferrireducens
99.3%	Geothermobacterium ferrireducens
99.3%	Geothermobacterium ferrireducens
99.3%	Geothermobacterium ferrireducens
99.3%	Geothermobacterium ferrireducens
99.3%	Geothermobacterium ferrireducens
99.3%	Geothermobacterium ferrireducens
99.3%	Geothermobacterium ferrireducens
99.3%	Geothermobacterium ferrireducens
99.3%	Geothermobacterium ferrireducens
99.3%	Geothermobacterium ferrireducens
99.3%	Geothermobacterium ferrireducens
99.3%	Geothermobacterium ferrireducens
100.0%	Geothermobacterium ferrireducens
99.3%	Geothermobacterium ferrireducens
99.3%	Geothermobacterium ferrireducens
99.3%	Geothermobacterium ferrireducens
99.3%	Geothermobacterium ferrireducens
99.3%	Geothermobacterium ferrireducens
100.0%	Geothermobacterium ferrireducens
99.3%	Geothermobacterium ferrireducens
99.3%	Geothermobacterium ferrireducens
99.3%	Geothermobacterium ferrireducens
99.3%	Geothermobacterium ferrireducens
99.3%	Geothermobacterium ferrireducens
99.3%	Geothermobacterium ferrireducens
99.3%	Geothermobacterium ferrireducens
99.3%	Geothermobacterium ferrireducens
99.3%	Geothermobacterium ferrireducens
100.0%	Geothermobacterium ferrireducens
99.3%	Geothermobacterium ferrireducens
99.3%	Geothermobacterium ferrireducens
99.3%	Geothermobacterium ferrireducens
100.0%	Geothermobacterium ferrireducens
99.3%	Geothermobacterium ferrireducens
99.3%	Geothermobacterium ferrireducens
100.0%	Geothermobacterium ferrireducens
99.3%	Geothermobacterium ferrireducens
99.3%	Geothermobacterium ferrireducens
97.2%	Geothermobacterium ferrireducens
99.3%	Geothermobacterium ferrireducens
100.0%	Geothermobacterium ferrireducens
99.3%	Geothermobacterium ferrireducens
99.3%	Geothermobacterium ferrireducens
99.3%	Geothermobacterium ferrireducens
99.3%	Geothermobacterium ferrireducens
99.3%	Geothermobacterium ferrireducens
100.0%	Geothermobacterium ferrireducens
99.3%	Geothermobacterium ferrireducens
99.3%	Geothermobacterium ferrireducens
99.3%	Geothermobacterium ferrireducens
99.3%	Geothermobacterium ferrireducens
99.3%	Geothermobacterium ferrireducens
99.3%	Geothermobacterium ferrireducens
99.3%	Geothermobacterium ferrireducens
100.0%	Geothermobacterium ferrireducens
99.3%	Geothermobacterium ferrireducens
99.3%	Geothermobacterium ferrireducens
100.0%	Geothermobacterium ferrireducens
99.3%	Geothermobacterium ferrireducens
99.3%	Geothermobacterium ferrireducens
99.3%	Geothermobacterium ferrireducens
99.3%	Geothermobacterium ferrireducens
99.3%	Geothermobacterium ferrireducens
99.3%	Geothermobacterium ferrireducens
100.0%	Geothermobacterium ferrireducens
99.3%	Geothermobacterium ferrireducens
99.3%	Geothermobacterium ferrireducens
99.3%	Geothermobacterium ferrireducens
99.3%	Geothermobacterium ferrireducens
99.3%	Geothermobacterium ferrireducens
99.3%	Geothermobacterium ferrireducens
99.3%	Geothermobacterium ferrireducens
99.3%	Geothermobacterium ferrireducens
99.3%	Geothermobacterium ferrireducens
99.3%	Geothermobacterium ferrireducens
99.3%	Geothermobacterium ferrireducens
99.3%	Geothermobacterium ferrireducens
99.3%	Geothermobacterium ferrireducens
99.3%	Geothermobacterium ferrireducens
99.3%	Geothermobacterium ferrireducens
99.3%	Geothermobacterium ferrireducens
99.3%	Geothermobacterium ferrireducens
99.3%	Geothermobacterium ferrireducens
100.0%	Gluconacetobacter aggeris
100.0%	Gluconacetobacter aggeris
100.0%	Gluconacetobacter aggeris
100.0%	Gluconacetobacter aggeris
99.3%	Sphingobacterium faecium
100.0%	Sphingobacterium faecium
100.0%	Sphingobacterium faecium
100.0%	Hydrogenophilus thermoluteolus
99.3%	Hydrogenophilus thermoluteolus
99.3%	Hydrogenophilus thermoluteolus
100.0%	Hydrogenophilus thermoluteolus
100.0%	Hydrogenophilus thermoluteolus
99.3%	Curvibacter delicatus
100.0%	Curvibacter delicatus
100.0%	Curvibacter delicatus
100.0%	Curvibacter delicatus
100.0%	Sphingomonas leidyi
99.3%	Bosea robiniae
99.3%	Thermothrix azorensis
99.3%	Thermothrix azorensis
99.3%	Thermothrix azorensis
99.3%	Thermothrix azorensis
100.0%	Thermothrix azorensis
99.3%	Thermothrix azorensis
99.3%	Thermothrix azorensis
99.3%	Thermothrix azorensis
99.3%	Thermothrix azorensis
99.3%	Thermothrix azorensis
99.3%	Thermothrix azorensis
97.2%	Thermothrix azorensis
99.3%	Thermothrix azorensis
99.3%	Thermothrix azorensis
99.3%	Thermothrix azorensis
99.3%	Thermothrix azorensis
99.3%	Thermothrix azorensis
99.3%	Thermothrix azorensis
99.3%	Thermothrix azorensis
99.3%	Thermothrix azorensis
99.3%	Thermothrix azorensis
100.0%	Thermothrix azorensis
99.3%	Thermothrix azorensis
100.0%	Thermothrix azorensis
99.3%	Thermothrix azorensis
99.3%	Thermothrix azorensis
99.3%	Thermothrix azorensis
99.3%	Thermothrix azorensis
99.3%	Thermothrix azorensis
99.3%	Thermothrix azorensis
99.3%	Thermothrix azorensis
99.3%	Thermothrix azorensis
99.3%	Thermothrix azorensis
99.3%	Thermothrix azorensis
99.3%	Thermothrix azorensis
99.3%	Thermothrix azorensis
99.3%	Thermothrix azorensis
99.3%	Thermothrix azorensis
99.3%	Thermothrix azorensis
99.3%	Thermothrix azorensis
99.3%	Thermothrix azorensis
99.3%	Thermothrix azorensis
99.3%	Thermothrix azorensis
100.0%	Thermothrix azorensis
99.3%	Thermothrix azorensis
100.0%	Thermothrix azorensis
99.3%	Thermothrix azorensis
99.3%	Thermothrix azorensis
99.3%	Thermothrix azorensis
99.3%	Thermothrix azorensis
100.0%	Thermothrix azorensis
99.3%	Thermothrix azorensis
99.3%	Thermothrix azorensis
99.3%	Thermothrix azorensis
99.3%	Thermothrix azorensis
99.3%	Thermothrix azorensis
99.3%	Thermothrix azorensis
99.3%	Thermothrix azorensis
99.3%	Thermothrix azorensis
99.3%	Thermothrix azorensis
99.3%	Thermothrix azorensis
100.0%	Thermothrix azorensis
99.3%	Thermothrix azorensis
100.0%	Thermothrix azorensis
99.3%	Thermothrix azorensis
99.3%	Thermothrix azorensis
99.3%	Thermothrix azorensis
99.3%	Thermothrix azorensis
99.3%	Thermothrix azorensis
99.3%	Thermothrix azorensis
100.0%	Thermothrix azorensis
100.0%	Thermothrix azorensis
99.3%	Thermothrix azorensis
99.3%	Thermothrix azorensis
99.3%	Thermothrix azorensis
99.3%	Thermothrix azorensis
99.3%	Thermothrix azorensis
99.3%	Thermothrix azorensis
100.0%	Thermothrix azorensis
99.3%	Sulfurihydrogenibium azorense
99.3%	Sulfurihydrogenibium azorense
99.3%	Sulfurihydrogenibium azorense
99.3%	Sulfurihydrogenibium azorense
99.3%	Sulfurihydrogenibium azorense
99.3%	Sulfurihydrogenibium azorense
99.3%	Sulfurihydrogenibium azorense
99.3%	Sulfurihydrogenibium azorense
99.3%	Sulfurihydrogenibium azorense
99.3%	Sulfurihydrogenibium azorense
99.3%	Sulfurihydrogenibium azorense
99.3%	Sulfurihydrogenibium azorense
99.3%	Sulfurihydrogenibium azorense
99.3%	Sulfurihydrogenibium azorense
99.3%	Sulfurihydrogenibium azorense
99.3%	Sulfurihydrogenibium azorense
99.3%	Sulfurihydrogenibium azorense
99.3%	Sulfurihydrogenibium azorense
99.3%	Sulfurihydrogenibium azorense
99.3%	Sulfurihydrogenibium azorense
99.3%	Sulfurihydrogenibium azorense
99.3%	Sulfurihydrogenibium azorense
99.3%	Sulfurihydrogenibium azorense
99.3%	Sulfurihydrogenibium azorense
99.3%	Sulfurihydrogenibium azorense
99.3%	Sulfurihydrogenibium azorense
99.3%	Sulfurihydrogenibium azorense
99.3%	Sulfurihydrogenibium azorense
99.3%	Sulfurihydrogenibium azorense
99.3%	Sulfurihydrogenibium azorense
99.3%	Sulfurihydrogenibium azorense
99.3%	Sulfurihydrogenibium azorense
99.3%	Sulfurihydrogenibium azorense
100.0%	Sulfurihydrogenibium azorense
99.3%	Sulfurihydrogenibium azorense
99.3%	Sulfurihydrogenibium azorense
100.0%	Sulfurihydrogenibium azorense
99.3%	Sulfurihydrogenibium azorense
99.3%	Sulfurihydrogenibium azorense
100.0%	Sulfurihydrogenibium azorense
100.0%	Sulfurihydrogenibium azorense
99.3%	Sulfurihydrogenibium azorense
99.3%	Sulfurihydrogenibium azorense
99.3%	Sulfurihydrogenibium azorense
99.3%	Sulfurihydrogenibium azorense
99.3%	Sulfurihydrogenibium azorense
99.3%	Sulfurihydrogenibium azorense
100.0%	Sulfurihydrogenibium azorense
100.0%	Sulfurihydrogenibium azorense
99.3%	Sulfurihydrogenibium azorense
99.3%	Sulfurihydrogenibium azorense
99.3%	Sulfurihydrogenibium azorense
99.3%	Sulfurihydrogenibium azorense
99.3%	Sulfurihydrogenibium azorense
99.3%	Sulfurihydrogenibium azorense
99.3%	Sulfurihydrogenibium azorense
99.3%	Sulfurihydrogenibium azorense
100.0%	Sulfurihydrogenibium azorense
99.3%	Sulfurihydrogenibium azorense
99.3%	Sulfurihydrogenibium azorense
99.3%	Sulfurihydrogenibium azorense
99.3%	Sulfurihydrogenibium azorense
100.0%	Sulfurihydrogenibium azorense
99.4%	Sulfurihydrogenibium azorense
99.3%	Sulfurihydrogenibium azorense
99.3%	Sulfurihydrogenibium azorense
99.3%	Sulfurihydrogenibium azorense
99.3%	Sulfurihydrogenibium azorense
99.3%	Sulfurihydrogenibium azorense
99.3%	Sulfurihydrogenibium azorense
99.3%	Sulfurihydrogenibium azorense
99.3%	Sulfurihydrogenibium azorense
100.0%	Sulfurihydrogenibium azorense
99.3%	Sulfurihydrogenibium azorense
99.3%	Sulfurihydrogenibium azorense
99.3%	Sulfurihydrogenibium azorense
99.3%	Sulfurihydrogenibium azorense
100.0%	Sulfurihydrogenibium azorense
99.3%	Sulfurihydrogenibium azorense
99.3%	Sulfurihydrogenibium azorense
99.3%	Sulfurihydrogenibium azorense
99.3%	Sulfurihydrogenibium azorense
99.3%	Sulfurihydrogenibium azorense
99.3%	Sulfurihydrogenibium azorense
96.6%	Sulfurihydrogenibium azorense
99.3%	Sulfurihydrogenibium azorense
99.3%	Sulfurihydrogenibium azorense
99.3%	Sulfurihydrogenibium azorense
99.3%	Sulfurihydrogenibium azorense
99.3%	Sulfurihydrogenibium azorense
99.3%	Sulfurihydrogenibium azorense
99.3%	Sulfurihydrogenibium azorense
99.3%	Sulfurihydrogenibium azorense
99.3%	Sulfurihydrogenibium azorense
99.3%	Sulfurihydrogenibium azorense
99.3%	Sulfurihydrogenibium azorense
99.3%	Sulfurihydrogenibium azorense
99.3%	Sulfurihydrogenibium azorense
100.0%	Sulfurihydrogenibium azorense
99.3%	Sulfurihydrogenibium azorense
99.3%	Sulfurihydrogenibium azorense
99.3%	Sulfurihydrogenibium azorense
99.3%	Sulfurihydrogenibium azorense
99.3%	Sulfurihydrogenibium azorense
99.3%	Sulfurihydrogenibium azorense
99.3%	Sulfurihydrogenibium azorense
99.3%	Sulfurihydrogenibium azorense
99.3%	Sulfurihydrogenibium azorense
99.3%	Sulfurihydrogenibium azorense
99.3%	Sulfurihydrogenibium azorense
99.3%	Sulfurihydrogenibium azorense
99.3%	Sulfurihydrogenibium azorense
99.3%	Sulfurihydrogenibium azorense
99.3%	Sulfurihydrogenibium azorense
99.3%	Sulfurihydrogenibium azorense
99.3%	Sulfurihydrogenibium azorense
99.3%	Sulfurihydrogenibium azorense
99.3%	Sulfurihydrogenibium azorense
99.3%	Sulfurihydrogenibium azorense
99.3%	Sulfurihydrogenibium azorense
99.3%	Sulfurihydrogenibium azorense
99.3%	Sulfurihydrogenibium azorense
99.3%	Sulfurihydrogenibium azorense
99.3%	Sulfurihydrogenibium azorense
99.3%	Sulfurihydrogenibium azorense
99.3%	Sulfurihydrogenibium azorense
99.3%	Sulfurihydrogenibium azorense
99.3%	Sulfurihydrogenibium azorense
99.3%	Sulfurihydrogenibium azorense
99.3%	Sulfurihydrogenibium azorense
99.3%	Sulfurihydrogenibium azorense
99.3%	Sulfurihydrogenibium azorense
99.3%	Sulfurihydrogenibium azorense
99.3%	Sulfurihydrogenibium azorense
99.3%	Sulfurihydrogenibium azorense
99.3%	Sulfurihydrogenibium azorense
99.3%	Sulfurihydrogenibium azorense
99.3%	Sulfurihydrogenibium azorense
99.3%	Sulfurihydrogenibium azorense
99.3%	Sulfurihydrogenibium azorense
99.3%	Sulfurihydrogenibium azorense
99.3%	Sulfurihydrogenibium azorense
99.3%	Sulfurihydrogenibium azorense
99.3%	Sulfurihydrogenibium azorense
99.3%	Sulfurihydrogenibium azorense
99.3%	Sulfurihydrogenibium azorense
99.3%	Sulfurihydrogenibium azorense
99.3%	Sulfurihydrogenibium azorense
99.3%	Sulfurihydrogenibium azorense
99.3%	Sulfurihydrogenibium azorense
99.3%	Sulfurihydrogenibium azorense
99.3%	Sulfurihydrogenibium azorense
99.3%	Sulfurihydrogenibium azorense
99.3%	Sulfurihydrogenibium azorense
100.0%	Sulfurihydrogenibium azorense
99.3%	Sulfurihydrogenibium azorense
99.3%	Sulfurihydrogenibium azorense
99.3%	Sulfurihydrogenibium azorense
99.3%	Sulfurihydrogenibium azorense
99.3%	Sulfurihydrogenibium azorense
99.3%	Sulfurihydrogenibium azorense
99.3%	Sulfurihydrogenibium azorense
99.3%	Sulfurihydrogenibium azorense
99.3%	Sulfurihydrogenibium azorense
99.3%	Sulfurihydrogenibium azorense
99.3%	Sulfurihydrogenibium azorense
99.3%	Sulfurihydrogenibium azorense
99.3%	Sulfurihydrogenibium azorense
99.3%	Sulfurihydrogenibium azorense
99.3%	Sulfurihydrogenibium azorense
100.0%	Sulfurihydrogenibium azorense
99.3%	Sulfurihydrogenibium azorense
99.3%	Sulfurihydrogenibium azorense
99.3%	Sulfurihydrogenibium azorense
99.3%	Sulfurihydrogenibium azorense
99.3%	Sulfurihydrogenibium azorense
99.3%	Sulfurihydrogenibium azorense
99.3%	Sulfurihydrogenibium azorense
99.3%	Sulfurihydrogenibium azorense
99.3%	Sulfurihydrogenibium azorense
99.3%	Sulfurihydrogenibium azorense
99.3%	Sulfurihydrogenibium azorense
99.3%	Sulfurihydrogenibium azorense
99.3%	Sulfurihydrogenibium azorense
99.3%	Sulfurihydrogenibium azorense
99.3%	Sulfurihydrogenibium azorense
99.3%	Sulfurihydrogenibium azorense
99.3%	Sulfurihydrogenibium azorense
99.3%	Sulfurihydrogenibium azorense
99.3%	Sulfurihydrogenibium azorense
99.3%	Sulfurihydrogenibium azorense
99.3%	Sulfurihydrogenibium azorense
99.3%	Sulfurihydrogenibium azorense
99.3%	Sulfurihydrogenibium azorense
99.3%	Sulfurihydrogenibium azorense
99.3%	Sulfurihydrogenibium azorense
99.3%	Sulfurihydrogenibium azorense
99.3%	Sulfurihydrogenibium azorense
99.3%	Sulfurihydrogenibium azorense
100.0%	Sulfurihydrogenibium azorense
99.3%	Sulfurihydrogenibium azorense
100.0%	Sulfurihydrogenibium azorense
99.3%	Sulfurihydrogenibium azorense
99.3%	Sulfurihydrogenibium azorense
99.3%	Sulfurihydrogenibium azorense
99.3%	Sulfurihydrogenibium azorense
99.3%	Sulfurihydrogenibium azorense
99.3%	Sulfurihydrogenibium azorense
99.3%	Sulfurihydrogenibium azorense
99.3%	Sulfurihydrogenibium azorense
99.3%	Sulfurihydrogenibium azorense
99.3%	Sulfurihydrogenibium azorense
99.3%	Sulfurihydrogenibium azorense
99.3%	Sulfurihydrogenibium azorense
99.3%	Sulfurihydrogenibium azorense
99.3%	Sulfurihydrogenibium azorense
99.3%	Sulfurihydrogenibium azorense
99.3%	Sulfurihydrogenibium azorense
99.3%	Sulfurihydrogenibium azorense
99.3%	Sulfurihydrogenibium azorense
99.3%	Sulfurihydrogenibium azorense
99.3%	Sulfurihydrogenibium azorense
99.3%	Sulfurihydrogenibium azorense
99.3%	Sulfurihydrogenibium azorense
99.3%	Sulfurihydrogenibium azorense
99.3%	Sulfurihydrogenibium azorense
100.0%	Sulfurihydrogenibium azorense
99.3%	Sulfurihydrogenibium azorense
99.3%	Sulfurihydrogenibium azorense
99.3%	Sulfurihydrogenibium azorense
99.3%	Sulfurihydrogenibium azorense
99.3%	Sulfurihydrogenibium azorense
95.4%	Sulfurihydrogenibium azorense
99.3%	Sulfurihydrogenibium azorense
99.3%	Sulfurihydrogenibium azorense
99.3%	Sulfurihydrogenibium azorense
99.3%	Sulfurihydrogenibium azorense
99.3%	Sulfurihydrogenibium azorense
99.3%	Sulfurihydrogenibium azorense
99.3%	Sulfurihydrogenibium azorense
99.3%	Sulfurihydrogenibium azorense
99.3%	Sulfurihydrogenibium azorense
99.3%	Sulfurihydrogenibium azorense
99.3%	Sulfurihydrogenibium azorense
99.3%	Sulfurihydrogenibium azorense
100.0%	Sulfurihydrogenibium azorense
99.3%	Sulfurihydrogenibium azorense
99.3%	Sulfurihydrogenibium azorense
99.3%	Sulfurihydrogenibium azorense
99.3%	Sulfurihydrogenibium azorense
99.3%	Sulfurihydrogenibium azorense
99.3%	Sulfurihydrogenibium azorense
99.3%	Sulfurihydrogenibium azorense
99.3%	Sulfurihydrogenibium azorense
99.3%	Sulfurihydrogenibium azorense
99.3%	Sulfurihydrogenibium azorense
99.3%	Sulfurihydrogenibium azorense
99.3%	Sulfurihydrogenibium azorense
99.3%	Sulfurihydrogenibium azorense
99.3%	Sulfurihydrogenibium azorense
99.3%	Sulfurihydrogenibium azorense
99.3%	Sulfurihydrogenibium azorense
99.3%	Sulfurihydrogenibium azorense
99.3%	Sulfurihydrogenibium azorense
99.3%	Sulfurihydrogenibium azorense
99.3%	Sulfurihydrogenibium azorense
99.3%	Sulfurihydrogenibium azorense
99.3%	Sulfurihydrogenibium azorense
99.3%	Sulfurihydrogenibium azorense
99.3%	Sulfurihydrogenibium azorense
99.3%	Sulfurihydrogenibium azorense
99.3%	Sulfurihydrogenibium azorense
99.3%	Sulfurihydrogenibium azorense
99.3%	Sulfurihydrogenibium azorense
99.3%	Sulfurihydrogenibium azorense
99.3%	Sulfurihydrogenibium azorense
99.3%	Sulfurihydrogenibium azorense
99.3%	Sulfurihydrogenibium azorense
99.3%	Sulfurihydrogenibium azorense
99.3%	Sulfurihydrogenibium azorense
99.3%	Sulfurihydrogenibium azorense
99.3%	Sulfurihydrogenibium azorense
99.3%	Sulfurihydrogenibium azorense
99.3%	Sulfurihydrogenibium azorense
99.3%	Sulfurihydrogenibium azorense
99.3%	Sulfurihydrogenibium azorense
99.3%	Sulfurihydrogenibium azorense
99.3%	Sulfurihydrogenibium azorense
100.0%	Sulfurihydrogenibium azorense
99.3%	Sulfurihydrogenibium azorense
99.3%	Sulfurihydrogenibium azorense
99.3%	Sulfurihydrogenibium azorense
99.3%	Sulfurihydrogenibium azorense
99.3%	Sulfurihydrogenibium azorense
99.3%	Sulfurihydrogenibium azorense
99.3%	Sulfurihydrogenibium azorense
99.3%	Sulfurihydrogenibium azorense
99.3%	Sulfurihydrogenibium azorense
99.3%	Sulfurihydrogenibium azorense
99.3%	Sulfurihydrogenibium azorense
99.3%	Sulfurihydrogenibium azorense
99.3%	Sulfurihydrogenibium azorense
99.3%	Sulfurihydrogenibium azorense
99.3%	Sulfurihydrogenibium azorense
99.3%	Sulfurihydrogenibium azorense
99.3%	Sulfurihydrogenibium azorense
100.0%	Sulfurihydrogenibium azorense
99.3%	Sulfurihydrogenibium azorense
99.3%	Sulfurihydrogenibium azorense
99.3%	Sulfurihydrogenibium azorense
99.3%	Sulfurihydrogenibium azorense
99.3%	Sulfurihydrogenibium azorense
99.4%	Sulfurihydrogenibium azorense
99.3%	Sulfurihydrogenibium azorense
99.3%	Sulfurihydrogenibium azorense
99.3%	Sulfurihydrogenibium azorense
99.3%	Sulfurihydrogenibium azorense
99.3%	Sulfurihydrogenibium azorense
99.3%	Sulfurihydrogenibium azorense
99.3%	Sulfurihydrogenibium azorense
100.0%	Sulfurihydrogenibium azorense
99.3%	Sulfurihydrogenibium azorense
99.3%	Sulfurihydrogenibium azorense
99.3%	Sulfurihydrogenibium azorense
99.3%	Sulfurihydrogenibium azorense
99.3%	Sulfurihydrogenibium azorense
99.3%	Sulfurihydrogenibium azorense
99.3%	Sulfurihydrogenibium azorense
99.3%	Sulfurihydrogenibium azorense
99.3%	Sulfurihydrogenibium azorense
99.3%	Sulfurihydrogenibium azorense
99.3%	Sulfurihydrogenibium azorense
99.3%	Sulfurihydrogenibium azorense
99.3%	Sulfurihydrogenibium azorense
99.3%	Sulfurihydrogenibium azorense
99.3%	Sulfurihydrogenibium azorense
100.0%	Sulfurihydrogenibium azorense
99.3%	Sulfurihydrogenibium azorense
99.3%	Sulfurihydrogenibium azorense
99.3%	Sulfurihydrogenibium azorense
99.3%	Sulfurihydrogenibium azorense
99.3%	Sulfurihydrogenibium azorense
99.3%	Sulfurihydrogenibium azorense
99.3%	Sulfurihydrogenibium azorense
99.3%	Sulfurihydrogenibium azorense
100.0%	Methylorubrum populi
99.3%	Deinococcus caeni
99.3%	Agromyces italicus
100.0%	Thermodesulfovibrio aggregans
99.3%	Thermodesulfovibrio aggregans
100.0%	Thermodesulfovibrio aggregans
100.0%	Sulfurihydrogenibium subterraneum
100.0%	Sulfurihydrogenibium subterraneum
99.3%	Sulfurihydrogenibium subterraneum
100.0%	Sulfurihydrogenibium subterraneum
100.0%	Thermus antranikianii
100.0%	Thermus antranikianii
99.3%	Thermus antranikianii
100.0%	Thermus antranikianii
100.0%	Thermus antranikianii
100.0%	Thermus scotoductus
99.3%	Thermus scotoductus
99.3%	Thermus scotoductus
99.3%	Thermus scotoductus
100.0%	Thermus scotoductus
100.0%	Thermus scotoductus
100.0%	Thermus scotoductus
100.0%	Thermus scotoductus
100.0%	Thermus scotoductus
100.0%	Thiobacter subterraneus
100.0%	Thiobacter subterraneus
100.0%	Thiobacter subterraneus
100.0%	Thiobacter subterraneus
99.2%	Janibacter massiliensis
99.2%	Janibacter massiliensis
100.0%	Janibacter massiliensis
99.2%	Acinetobacter johnsonii
99.2%	Acinetobacter johnsonii
99.2%	Bacillus fermenti
99.2%	Bacillus lacus
99.2%	Bacillus lacus
99.2%	Bacillus lacus
99.2%	Bacillus lacus
99.2%	Bacillus lacus
99.2%	Bacillus lacus
99.2%	Bacillus marinisedimentorum
99.2%	Bacillus marinisedimentorum
99.2%	Bacillus marinisedimentorum
99.2%	Bacillus marinisedimentorum
99.2%	Bacillus marinisedimentorum
99.2%	Bacillus marinisedimentorum
99.2%	Bacillus marinisedimentorum
99.2%	Bacillus marinisedimentorum
99.2%	Bacillus marinisedimentorum
99.2%	Bacillus marinisedimentorum
99.2%	Bacillus marinisedimentorum
99.2%	Bacillus marinisedimentorum
99.2%	Bacillus marinisedimentorum
99.2%	Bacillus marinisedimentorum
99.2%	Bacillus marinisedimentorum
99.2%	Bacillus marinisedimentorum
99.2%	Bacillus marinisedimentorum
99.2%	Bacillus marinisedimentorum
99.2%	Bacillus marinisedimentorum
99.2%	Bacillus marinisedimentorum
99.2%	Bacillus marinisedimentorum
99.2%	Bacillus marinisedimentorum
99.2%	Bacillus marinisedimentorum
99.2%	Bacillus marinisedimentorum
99.2%	Bacillus marinisedimentorum
99.2%	Bacillus marinisedimentorum
99.2%	Bacillus marinisedimentorum
99.2%	Bacillus marinisedimentorum
99.2%	Bacillus marinisedimentorum
99.2%	Bacillus marinisedimentorum
99.2%	Bacillus marinisedimentorum
99.2%	Bacillus marinisedimentorum
99.2%	Bacillus marinisedimentorum
99.2%	Bacillus marinisedimentorum
99.2%	Bacillus marinisedimentorum
99.2%	Bacillus marinisedimentorum
99.2%	Bacillus marinisedimentorum
99.2%	Bacillus marinisedimentorum
99.2%	Bacillus marinisedimentorum
99.2%	Bacillus marinisedimentorum
99.2%	Bacillus marinisedimentorum
99.2%	Bacillus marinisedimentorum
99.2%	Bacillus marinisedimentorum
99.2%	Bacillus marinisedimentorum
99.2%	Bacillus marinisedimentorum
99.2%	Bacillus marinisedimentorum
100.0%	Bacillus marinisedimentorum
99.2%	Bacillus marinisedimentorum
100.0%	Bacillus marinisedimentorum
99.2%	Bacillus marinisedimentorum
99.2%	Bacillus marinisedimentorum
99.2%	Bacillus marinisedimentorum
99.2%	Bacillus marinisedimentorum
99.3%	Bacillus marinisedimentorum
99.2%	Bacillus marinisedimentorum
99.2%	Bacillus marinisedimentorum
99.2%	Bacillus marinisedimentorum
99.2%	Bacillus marinisedimentorum
99.2%	Bacillus marinisedimentorum
99.2%	Bacillus marinisedimentorum
99.2%	Bacillus marinisedimentorum
99.2%	Bacillus marinisedimentorum
99.2%	Bacillus marinisedimentorum
99.2%	Bacillus marinisedimentorum
99.2%	Bacillus marinisedimentorum
99.2%	Bacillus marinisedimentorum
99.2%	Bacillus marinisedimentorum
99.2%	Bacillus marinisedimentorum
99.2%	Bacillus marinisedimentorum
99.2%	Bacillus marinisedimentorum
99.2%	Bacillus marinisedimentorum
99.2%	Bacillus marinisedimentorum
99.2%	Bacillus marinisedimentorum
99.2%	Bacillus marinisedimentorum
99.2%	Bacillus marinisedimentorum
99.2%	Bacillus marinisedimentorum
99.2%	Bacillus marinisedimentorum
99.2%	Bacillus marinisedimentorum
99.2%	Bacillus marinisedimentorum
99.2%	Bacillus marinisedimentorum
99.2%	Bacillus marinisedimentorum
99.2%	Bacillus marinisedimentorum
99.2%	Bacillus marinisedimentorum
99.2%	Bacillus marinisedimentorum
100.0%	Bacillus marinisedimentorum
99.2%	Bacillus marinisedimentorum
99.2%	Bacillus marinisedimentorum
99.2%	Bacillus marinisedimentorum
99.2%	Bacillus marinisedimentorum
99.2%	Bacillus marinisedimentorum
99.2%	Bacillus marinisedimentorum
99.2%	Bacillus marinisedimentorum
99.2%	Bacillus marinisedimentorum
99.2%	Bacillus marinisedimentorum
99.2%	Bacillus marinisedimentorum
100.0%	Bacillus marinisedimentorum
99.2%	Bacillus marinisedimentorum
99.2%	Bacillus marinisedimentorum
99.2%	Chryseomicrobium deserti
99.2%
99.2%
99.2%
99.2%
99.2%
99.2%
99.2%
99.2%
99.2%
99.2%
99.2%	Lysinibacillus telephonicus
99.2%	Acinetobacter defluvii
99.2%	Tibeticola sediminis
99.2%	Mycolicibacterium oryzae
99.2%	Mycolicibacterium oryzae
99.2%	Mycolicibacterium oryzae
99.2%	Mycolicibacterium oryzae
99.2%	Mycolicibacterium oryzae
99.2%	Mycolicibacterium oryzae
99.2%	Mycolicibacterium oryzae
99.2%	Mycolicibacterium oryzae
99.2%	Bacillus oryzisoli
99.2%	Bacillus oryzisoli
99.2%	Bacillus oryzisoli
99.2%	Bacillus oryzisoli
99.2%	Bacillus oryzisoli
99.2%	Bacillus oryzisoli
99.2%	Bacillus oryzisoli
99.2%	Bacillus oryzisoli
99.2%	Bacillus oryzisoli
99.2%	Bacillus oryzisoli
99.2%	Bacillus oryzisoli
99.2%	Bacillus oryzisoli
99.2%	Bacillus oryzisoli
99.2%	Bacillus oryzisoli
100.0%	Bacillus oryzisoli
99.2%	Bacillus oryzisoli
99.2%	Bacillus oryzisoli
99.2%	Bacillus oryzisoli
99.2%	Bacillus oryzisoli
99.2%	Bacillus mesophilus
99.2%	Bacillus mesophilus
99.2%	Bacillus mesophilus
99.2%	Acinetobacter vivianii
99.2%	Acinetobacter vivianii
99.2%	Acinetobacter vivianii
99.2%	Acinetobacter vivianii
99.2%	Acinetobacter vivianii
99.2%	Acinetobacter vivianii
99.2%	Acinetobacter vivianii
99.2%	Acinetobacter vivianii
99.2%	Acinetobacter vivianii
99.2%	Acinetobacter vivianii
99.2%	Acinetobacter vivianii
99.2%	Acinetobacter vivianii
99.2%	Acinetobacter vivianii
99.2%	Acinetobacter vivianii
99.2%	Acinetobacter vivianii
100.0%	Acinetobacter vivianii
99.2%	Acinetobacter vivianii
99.2%	Acinetobacter vivianii
99.2%	Acinetobacter vivianii
99.2%	Acinetobacter vivianii
99.2%	Acinetobacter vivianii
99.2%	Acinetobacter vivianii
99.2%	Acinetobacter vivianii
99.2%	Acinetobacter vivianii
99.2%	Acinetobacter vivianii
99.3%	Acinetobacter vivianii
99.2%	Acinetobacter vivianii
99.2%	Acinetobacter vivianii
99.2%	Acinetobacter vivianii
99.2%	Acinetobacter vivianii
99.2%	Acinetobacter vivianii
99.2%	Acinetobacter vivianii
99.2%	Acinetobacter vivianii
99.2%	Acinetobacter vivianii
99.2%	Acinetobacter vivianii
100.0%	Acinetobacter vivianii
99.2%	Acinetobacter vivianii
99.2%	Acinetobacter vivianii
100.0%	Acinetobacter vivianii
99.2%	Acinetobacter vivianii
99.3%	Acinetobacter vivianii
99.2%	Acinetobacter vivianii
99.3%	Acinetobacter vivianii
99.2%	Acinetobacter vivianii
99.3%	Acinetobacter vivianii
99.2%	Acinetobacter vivianii
99.2%	Acinetobacter vivianii
99.2%	Acinetobacter vivianii
99.2%	Acinetobacter vivianii
99.2%	Acinetobacter vivianii
99.2%	Acinetobacter vivianii
99.2%	Acinetobacter vivianii
99.2%	Acinetobacter vivianii
99.2%	Acinetobacter vivianii
99.2%	Acinetobacter vivianii
99.2%	Acinetobacter vivianii
99.3%	Acinetobacter vivianii
99.2%	Acinetobacter vivianii
99.2%	Acinetobacter vivianii
100.0%	Acinetobacter vivianii
99.2%	Acinetobacter vivianii
99.4%	Acinetobacter vivianii
99.2%	Acinetobacter vivianii
99.2%	Acinetobacter vivianii
99.2%	Acinetobacter vivianii
99.2%	Acinetobacter vivianii
99.2%	Acinetobacter vivianii
99.2%	Acinetobacter vivianii
99.2%	Acinetobacter vivianii
99.2%	Acinetobacter vivianii
99.2%	Acinetobacter vivianii
99.2%	Acinetobacter vivianii
99.2%	Acinetobacter vivianii
99.2%	Acinetobacter vivianii
99.2%	Acinetobacter vivianii
99.2%	Acinetobacter vivianii
99.2%	Acinetobacter vivianii
99.2%	Acinetobacter vivianii
99.2%	Acinetobacter vivianii
99.2%	Acinetobacter vivianii
99.2%	Acinetobacter vivianii
99.3%	Acinetobacter vivianii
99.2%	Acinetobacter vivianii
99.2%	Acinetobacter vivianii
99.2%	Acinetobacter vivianii
99.2%	Acinetobacter vivianii
99.2%	Acinetobacter vivianii
99.2%	Acinetobacter vivianii
99.2%	Acinetobacter vivianii
99.2%	Acinetobacter vivianii
99.2%	Acinetobacter vivianii
99.2%	Acinetobacter vivianii
99.2%	Acinetobacter vivianii
99.2%	Acinetobacter vivianii
99.2%	Acinetobacter vivianii
99.2%	Acinetobacter vivianii
99.2%	Acinetobacter vivianii
99.2%	Acinetobacter vivianii
99.2%	Acinetobacter vivianii
99.2%	Acinetobacter vivianii
99.2%	Acinetobacter vivianii
99.2%	Acinetobacter vivianii
99.2%	Acinetobacter vivianii
99.2%	Acinetobacter vivianii
99.2%	Acinetobacter vivianii
99.2%	Acinetobacter vivianii
99.2%	Acinetobacter vivianii
99.2%	Acinetobacter vivianii
99.2%	Acinetobacter vivianii
99.2%	Acinetobacter vivianii
99.2%	Acinetobacter vivianii
99.2%	Acinetobacter vivianii
99.2%	Acinetobacter vivianii
99.2%	Acinetobacter vivianii
99.2%	Acinetobacter vivianii
99.2%	Acinetobacter vivianii
99.2%	Acinetobacter vivianii
100.0%	Acinetobacter vivianii
99.2%	Acinetobacter vivianii
99.2%	Acinetobacter vivianii
99.2%	Acinetobacter vivianii
99.2%	Acinetobacter vivianii
99.2%	Acinetobacter vivianii
99.2%	Acinetobacter vivianii
99.2%	Acinetobacter vivianii
99.2%	Acinetobacter vivianii
99.2%	Acinetobacter vivianii
99.2%	Acinetobacter vivianii
99.2%	Acinetobacter vivianii
99.2%	Acinetobacter vivianii
100.0%	Acinetobacter vivianii
99.2%	Acinetobacter vivianii
99.2%	Acinetobacter vivianii
99.2%	Acinetobacter vivianii
99.2%	Acinetobacter vivianii
99.2%	Acinetobacter vivianii
99.2%	Acinetobacter vivianii
99.2%	Acinetobacter vivianii
99.2%	Acinetobacter vivianii
99.2%	Acinetobacter vivianii
99.2%	Acinetobacter vivianii
99.2%	Acinetobacter vivianii
99.2%	Acinetobacter vivianii
99.2%	Acinetobacter vivianii
99.2%	Acinetobacter vivianii
99.2%	Acinetobacter vivianii
99.2%	Acinetobacter vivianii
99.2%	Acinetobacter vivianii
99.2%	Acinetobacter vivianii
99.2%	Acinetobacter vivianii
99.2%	Acinetobacter vivianii
99.2%	Acinetobacter vivianii
99.2%	Acinetobacter vivianii
99.2%	Acinetobacter vivianii
99.2%	Acinetobacter vivianii
99.2%	Acinetobacter vivianii
99.2%	Acinetobacter vivianii
99.2%	Acinetobacter vivianii
99.2%	Acinetobacter vivianii
99.2%	Acinetobacter vivianii
99.2%	Acinetobacter vivianii
99.2%	Acinetobacter vivianii
99.2%	Acinetobacter vivianii
99.2%	Acinetobacter vivianii
99.2%	Acinetobacter vivianii
99.2%	Acinetobacter vivianii
99.2%	Acinetobacter vivianii
99.2%	Acinetobacter vivianii
99.3%	Acinetobacter vivianii
99.2%	Acinetobacter vivianii
99.2%	Acinetobacter vivianii
99.2%	Acinetobacter vivianii
99.2%	Acinetobacter vivianii
99.2%	Acinetobacter vivianii
99.2%	Acinetobacter vivianii
99.2%	Acinetobacter vivianii
99.2%	Acinetobacter vivianii
99.2%	Acinetobacter vivianii
99.2%	Acinetobacter vivianii
99.2%	Acinetobacter vivianii
99.2%	Acinetobacter vivianii
99.2%	Acinetobacter vivianii
99.2%	Acinetobacter vivianii
99.2%	Acinetobacter vivianii
99.2%	Acinetobacter vivianii
99.2%	Acinetobacter vivianii
99.2%	Acinetobacter vivianii
99.2%	Acinetobacter vivianii
99.2%	Acinetobacter vivianii
99.2%	Acinetobacter vivianii
99.2%	Acinetobacter vivianii
99.2%	Acinetobacter vivianii
99.2%	Acinetobacter vivianii
99.2%	Acinetobacter vivianii
99.2%	Acinetobacter vivianii
99.2%	Acinetobacter vivianii
99.2%	Acinetobacter vivianii
99.2%	Acinetobacter vivianii
99.2%	Acinetobacter vivianii
99.2%	Acinetobacter vivianii
99.2%	Acinetobacter vivianii
99.2%	Acinetobacter vivianii
99.2%	Acinetobacter vivianii
99.2%	Acinetobacter vivianii
99.2%	Acinetobacter vivianii
99.2%	Acinetobacter vivianii
99.2%	Acinetobacter vivianii
99.2%	Acinetobacter vivianii
99.2%	Acinetobacter vivianii
99.2%	Acinetobacter vivianii
99.2%	Acinetobacter vivianii
99.2%	Acinetobacter vivianii
99.2%	Acinetobacter vivianii
99.2%	Acinetobacter vivianii
99.2%	Acinetobacter vivianii
100.0%	Acinetobacter vivianii
99.2%	Acinetobacter vivianii
99.2%	Acinetobacter vivianii
99.2%	Acinetobacter vivianii
99.2%	Acinetobacter vivianii
99.2%	Acinetobacter vivianii
99.2%	Acinetobacter vivianii
99.2%	Acinetobacter vivianii
99.2%	Acinetobacter vivianii
99.2%	Acinetobacter vivianii
100.0%	Acinetobacter vivianii
99.2%	Acinetobacter vivianii
99.2%	Acinetobacter vivianii
99.2%	Acinetobacter vivianii
100.0%	Acinetobacter vivianii
99.2%	Acinetobacter vivianii
99.2%	Acinetobacter vivianii
99.2%	Acinetobacter vivianii
99.2%	Acinetobacter vivianii
99.2%	Acinetobacter vivianii
99.2%	Acinetobacter vivianii
99.2%	Acinetobacter vivianii
99.2%	Acinetobacter vivianii
99.2%	Acinetobacter vivianii
99.2%	Acinetobacter vivianii
100.0%	Acinetobacter vivianii
99.2%	Acinetobacter vivianii
99.2%	Acinetobacter vivianii
99.2%	Acinetobacter vivianii
99.2%	Acinetobacter vivianii
99.2%	Sphingopyxis fribergensis
99.3%	Sphingopyxis fribergensis
99.2%	Sphingopyxis fribergensis
99.2%	Sphingopyxis fribergensis
99.2%	Sphingopyxis fribergensis
99.2%	Sphingopyxis fribergensis
99.2%	Sphingopyxis fribergensis
99.2%	Sphingopyxis fribergensis
100.0%	Sphingopyxis fribergensis
[truncated: 62,757 more rows]
