# Supplementary material for: Revealing the Microbiome of Four Different Thermal Springs in Turkey with Environmental DNA Metabarcoding
Source: Biology (Basel). 2022 Jun 30;11(7):998. doi: 10.3390/biology11070998 (PMC9311576; doi:10.3390/biology11070998)
Supplement: Supplementary file 1 [file biology-11-00998-s001.zip › Supplementary Table S3/515ng.c2.l100.clean.csv]

% Pairwise Identity	Organism
99.3%	Acinetobacter vivianii
99.3%	Sphingomonas echinoides
99.0%	Acinetobacter vivianii
99.0%	Acinetobacter vivianii
100.0%	Rhizobium glycinendophyticum
100.0%	Rhizobium deserti
100.0%	Caulobacter hibisci
100.0%	Pseudomonas caspiana
98.6%	Acinetobacter vivianii
100.0%	Acinetobacter vivianii
100.0%	Sphingopyxis fribergensis
100.0%	Bradyrhizobium lupini
100.0%	Bradyrhizobium cytisi
100.0%	Rhizobium daejeonense
100.0%	Sphingomonas echinoides
100.0%	Methylobacterium phyllostachyos
100.0%	Bradyrhizobium oligotrophicum
100.0%	Agrobacterium fabrum
100.0%	Hyphomicrobium facile
99.6%	Rhizobium glycinendophyticum
99.6%	Rhizobium glycinendophyticum
99.6%	Rhizobium glycinendophyticum
99.6%	Rhizobium glycinendophyticum
99.6%	Rhizobium deserti
99.6%	Rhizobium deserti
99.6%	Caulobacter hibisci
99.6%	Caulobacter hibisci
99.6%	Caulobacter hibisci
99.6%	Caulobacter hibisci
99.6%	Caulobacter hibisci
99.6%	Caulobacter hibisci
99.6%	Caulobacter hibisci
99.6%	Pseudomonas caspiana
99.6%	Pseudomonas caspiana
99.6%	Pseudomonas caspiana
99.6%	Pseudomonas caspiana
99.6%	Pseudomonas caspiana
99.6%	Pseudomonas caspiana
99.6%	Acinetobacter vivianii
99.6%	Acinetobacter vivianii
99.6%	Acinetobacter vivianii
99.6%	Acinetobacter vivianii
99.6%	Acinetobacter vivianii
99.6%	Acinetobacter vivianii
99.6%	Pseudomonas songnenensis
99.6%	Sphingopyxis fribergensis
99.6%	Sphingopyxis fribergensis
99.6%	Sphingopyxis fribergensis
99.6%	Sphingopyxis fribergensis
99.6%	Sphingopyxis fribergensis
99.6%	Sphingopyxis fribergensis
99.6%	Bradyrhizobium lupini
99.6%	Rhizobium azibense
99.6%	Clostridium puniceum
99.6%	Bradyrhizobium cytisi
99.6%	Bradyrhizobium cytisi
99.6%	Bradyrhizobium cytisi
99.6%	Rhizobium daejeonense
99.6%	Rhizobium daejeonense
99.6%	Rhizobium daejeonense
99.6%	Rhizobium daejeonense
99.6%	Rhizobium daejeonense
99.6%	Rhizobium daejeonense
99.6%	Rhizobium daejeonense
99.6%	Sphingomonas echinoides
99.6%	Sphingomonas echinoides
99.6%	Sphingomonas echinoides
99.6%	Sphingomonas echinoides
99.6%	Sphingomonas echinoides
99.6%	Sphingomonas echinoides
99.6%	Curvibacter delicatus
99.6%	Cellulomonas soli
99.6%	Cellulomonas soli
99.6%	Bosea robiniae
99.6%	Methylobacterium phyllostachyos
99.6%	Methylobacterium phyllostachyos
99.6%	Methylobacterium phyllostachyos
99.6%	Methylobacterium phyllostachyos
99.6%	Methylobacterium phyllostachyos
99.6%	Methylobacterium phyllostachyos
99.6%	Bradyrhizobium oligotrophicum
99.6%	Bradyrhizobium oligotrophicum
99.6%	Bradyrhizobium oligotrophicum
99.6%	Bradyrhizobium oligotrophicum
99.6%	Bradyrhizobium oligotrophicum
99.6%	Bradyrhizobium oligotrophicum
99.6%	Bradyrhizobium oligotrophicum
99.6%	Bradyrhizobium oligotrophicum
99.6%	Agrobacterium fabrum
99.6%	Agrobacterium fabrum
99.6%	Agrobacterium fabrum
99.6%	Agrobacterium fabrum
99.6%	Agrobacterium fabrum
99.6%	Agrobacterium fabrum
99.6%	Agrobacterium fabrum
99.6%	Anoxybacillus amylolyticus
99.6%	Hyphomicrobium facile
99.6%	Hyphomicrobium facile
99.6%	Aquabacterium parvum
99.6%	Aquabacterium parvum
99.6%	Aquabacterium parvum
99.6%	Aquabacterium parvum
99.6%	Pseudomonas caspiana
99.6%	Acinetobacter vivianii
99.6%	Acinetobacter vivianii
99.6%	Acinetobacter vivianii
99.6%	Sphingopyxis fribergensis
99.6%	Sphingopyxis fribergensis
99.6%	Sphingopyxis fribergensis
99.6%	Sphingopyxis fribergensis
99.6%	Streptococcus thermophilus
99.6%	Streptococcus thermophilus
99.6%	Sphingomonas echinoides
99.6%	Finegoldia magna
99.6%	Methylobacterium phyllostachyos
99.6%	Agrobacterium fabrum
99.6%	Hyphomicrobium facile
100.0%	Pseudomonas caspiana
99.6%	Pseudomonas caspiana
99.6%	Acinetobacter vivianii
99.3%	Rhizobium glycinendophyticum
99.3%	Rhizobium glycinendophyticum
99.3%	Rhizobium glycinendophyticum
99.3%	Rhizobium glycinendophyticum
99.3%	Rhizobium glycinendophyticum
99.3%	Rhizobium glycinendophyticum
99.3%	Rhizobium glycinendophyticum
99.3%	Rhizobium glycinendophyticum
99.3%	Rhizobium deserti
99.3%	Rhizobium deserti
99.3%	Rhizobium deserti
99.3%	Rhizobium deserti
99.3%	Rhizobium deserti
99.3%	Rhizobium deserti
99.3%	Rhizobium deserti
99.3%	Acinetobacter johnsonii
99.3%	Caulobacter hibisci
99.3%	Caulobacter hibisci
99.3%	Caulobacter hibisci
99.3%	Caulobacter hibisci
99.3%	Caulobacter hibisci
99.3%	Caulobacter hibisci
99.3%	Caulobacter hibisci
99.3%	Caulobacter hibisci
99.3%	Caulobacter hibisci
99.3%	Caulobacter hibisci
99.3%	Caulobacter hibisci
99.3%	Caulobacter hibisci
99.3%	Caulobacter hibisci
99.3%	Caulobacter hibisci
99.3%	Caulobacter hibisci
99.3%	Caulobacter hibisci
99.3%	Caulobacter hibisci
99.3%	Caulobacter hibisci
99.3%	Caulobacter hibisci
99.3%	Caulobacter hibisci
99.3%	Pseudomonas caspiana
99.3%	Pseudomonas caspiana
99.3%	Pseudomonas caspiana
99.3%	Pseudomonas caspiana
99.3%	Pseudomonas caspiana
99.3%	Pseudomonas caspiana
99.3%	Pseudomonas caspiana
99.3%	Pseudomonas caspiana
99.3%	Pseudomonas caspiana
99.3%	Pseudomonas caspiana
99.3%	Pseudomonas caspiana
99.3%	Acinetobacter vivianii
99.3%	Acinetobacter vivianii
99.3%	Acinetobacter vivianii
99.3%	Acinetobacter vivianii
99.3%	Acinetobacter vivianii
99.3%	Acinetobacter vivianii
99.3%	Acinetobacter vivianii
99.3%	Acinetobacter vivianii
99.3%	Acinetobacter vivianii
99.3%	Acinetobacter vivianii
99.3%	Acinetobacter vivianii
99.3%	Acinetobacter vivianii
99.3%	Acinetobacter vivianii
99.3%	Sphingopyxis fribergensis
99.3%	Sphingopyxis fribergensis
99.3%	Sphingopyxis fribergensis
99.3%	Sphingopyxis fribergensis
99.3%	Sphingopyxis fribergensis
99.3%	Sphingopyxis fribergensis
99.3%	Sphingopyxis fribergensis
99.3%	Sphingopyxis fribergensis
99.3%	Sphingopyxis fribergensis
99.3%	Sphingopyxis fribergensis
99.3%	Sphingopyxis fribergensis
99.3%	Sphingopyxis fribergensis
99.3%	Sphingopyxis fribergensis
99.3%	Sphingopyxis fribergensis
99.3%	Sphingopyxis fribergensis
99.3%	Sphingopyxis fribergensis
99.3%	Bradyrhizobium lupini
99.3%	Bradyrhizobium lupini
99.3%	Bradyrhizobium lupini
99.3%	Bradyrhizobium lupini
99.3%	Rhizobium azibense
99.3%	Rhizobium azibense
99.3%	Caulobacter profundus
99.3%	Clostridium puniceum
99.3%	Clostridium puniceum
99.3%	Clostridium puniceum
99.3%	Clostridium puniceum
99.3%	Clostridium puniceum
99.3%	Lysinibacillus mangiferihumi
99.3%	Lysinibacillus mangiferihumi
99.3%	Bradyrhizobium cytisi
99.3%	Bradyrhizobium cytisi
99.3%	Bradyrhizobium cytisi
99.3%	Bradyrhizobium cytisi
99.3%	Bradyrhizobium cytisi
99.3%	Bradyrhizobium cytisi
99.3%	Bradyrhizobium cytisi
99.3%	Bradyrhizobium cytisi
99.3%	Nordella oligomobilis
99.3%	Rhizobium daejeonense
99.3%	Rhizobium daejeonense
99.3%	Rhizobium daejeonense
99.3%	Rhizobium daejeonense
99.3%	Rhizobium daejeonense
99.3%	Rhizobium daejeonense
99.3%	Rhizobium daejeonense
99.3%	Rhizobium daejeonense
99.3%	Rhizobium daejeonense
99.3%	Rhizobium daejeonense
99.3%	Rhizobium daejeonense
99.3%	Rhizobium daejeonense
99.3%	Rhizobium daejeonense
99.3%	Rhizobium daejeonense
99.3%	Rhizobium daejeonense
99.3%	Sphingomonas echinoides
99.3%	Sphingomonas echinoides
99.3%	Sphingomonas echinoides
99.3%	Sphingomonas echinoides
99.3%	Sphingomonas echinoides
99.3%	Sphingomonas echinoides
99.3%	Sphingomonas echinoides
99.3%	Sphingomonas echinoides
99.3%	Sphingomonas echinoides
99.3%	Sphingomonas echinoides
99.3%	Sphingomonas echinoides
99.3%	Sphingomonas echinoides
99.3%	Sphingomonas echinoides
99.3%	Sphingomonas echinoides
99.3%	Sphingomonas echinoides
99.3%	Sphingomonas echinoides
99.3%	Sphingomonas echinoides
99.3%	Sphingomonas echinoides
99.3%	Cellulomonas soli
99.3%	Bosea robiniae
99.3%	Bosea robiniae
99.3%	Bosea robiniae
99.3%	Bosea robiniae
99.3%	Bosea robiniae
99.3%	Methylobacterium phyllostachyos
99.3%	Methylobacterium phyllostachyos
99.3%	Methylobacterium phyllostachyos
99.3%	Methylobacterium phyllostachyos
99.3%	Methylobacterium phyllostachyos
99.3%	Methylobacterium phyllostachyos
99.3%	Methylobacterium phyllostachyos
99.3%	Methylobacterium phyllostachyos
99.3%	Methylobacterium phyllostachyos
99.3%	Methylobacterium phyllostachyos
99.3%	Methylobacterium phyllostachyos
99.3%	Methylobacterium phyllostachyos
99.3%	Methylobacterium phyllostachyos
99.3%	Methylobacterium phyllostachyos
99.3%	Methylobacterium phyllostachyos
99.3%	Bradyrhizobium oligotrophicum
99.3%	Bradyrhizobium oligotrophicum
99.3%	Bradyrhizobium oligotrophicum
99.3%	Bradyrhizobium oligotrophicum
99.3%	Bradyrhizobium oligotrophicum
99.3%	Bradyrhizobium oligotrophicum
99.3%	Bradyrhizobium oligotrophicum
99.3%	Bradyrhizobium oligotrophicum
99.3%	Bradyrhizobium oligotrophicum
99.3%	Bradyrhizobium oligotrophicum
99.3%	Bradyrhizobium oligotrophicum
99.3%	Bradyrhizobium oligotrophicum
99.3%	Bradyrhizobium oligotrophicum
99.3%	Agrobacterium fabrum
99.3%	Agrobacterium fabrum
99.3%	Agrobacterium fabrum
99.3%	Agrobacterium fabrum
99.3%	Agrobacterium fabrum
99.3%	Agrobacterium fabrum
99.3%	Agrobacterium fabrum
99.3%	Agrobacterium fabrum
99.3%	Agrobacterium fabrum
99.3%	Agrobacterium fabrum
99.3%	Agrobacterium fabrum
99.3%	Agrobacterium fabrum
99.3%	Agrobacterium fabrum
99.3%	Agrobacterium fabrum
99.3%	Agrobacterium fabrum
99.3%	Rhodobaca barguzinensis
99.3%	Rhodobaca barguzinensis
99.3%	Pseudolabrys taiwanensis
99.3%	Deinococcus caeni
99.3%	Sphingomonas mucosissima
99.3%	Hyphomicrobium facile
99.3%	Aquabacterium parvum
99.3%	Aquabacterium parvum
99.3%	Aquabacterium parvum
99.3%	Aquabacterium parvum
99.3%	Aquabacterium parvum
99.3%	Aquabacterium parvum
99.3%	Aquabacterium parvum
99.3%	Aquabacterium parvum
99.3%	Aquabacterium parvum
99.3%	Caulobacter hibisci
99.3%	Pseudomonas caspiana
99.3%	Pseudomonas caspiana
99.3%	Pseudomonas caspiana
99.3%	Pseudomonas caspiana
99.3%	Pseudomonas caspiana
99.3%	Pseudomonas caspiana
99.3%	Pseudomonas caspiana
99.3%	Acinetobacter vivianii
99.3%	Acinetobacter vivianii
99.3%	Acinetobacter vivianii
99.3%	Acinetobacter vivianii
99.3%	Acinetobacter vivianii
99.3%	Acinetobacter vivianii
99.3%	Acinetobacter vivianii
99.3%	Acinetobacter vivianii
99.3%	Acinetobacter vivianii
99.3%	Acinetobacter vivianii
99.3%	Acinetobacter vivianii
99.3%	Acinetobacter vivianii
99.3%	Acinetobacter vivianii
99.3%	Acinetobacter vivianii
99.3%	Acinetobacter vivianii
99.3%	Acinetobacter vivianii
99.3%	Acinetobacter vivianii
99.3%	Sphingopyxis fribergensis
99.3%	Sphingopyxis fribergensis
99.3%	Sphingopyxis fribergensis
99.3%	Sphingopyxis fribergensis
99.3%	Clostridium puniceum
99.3%	Streptococcus thermophilus
99.3%	Streptococcus thermophilus
99.3%	Streptococcus thermophilus
99.3%
99.3%	Sphingomonas echinoides
99.3%	Sphingomonas echinoides
99.3%	Sphingomonas echinoides
99.3%	Sphingomonas echinoides
99.3%	Sphingomonas echinoides
99.3%	Sphingomonas echinoides
99.3%	Sphingomonas echinoides
99.3%	Sphingomonas echinoides
99.3%	Sphingomonas echinoides
99.3%	Sphingomonas echinoides
99.3%	Sphingomonas echinoides
99.3%	Finegoldia magna
99.3%	Methylobacterium phyllostachyos
99.3%	Methylobacterium phyllostachyos
99.3%	Methylobacterium phyllostachyos
99.3%	Methylobacterium phyllostachyos
99.3%	Methylobacterium phyllostachyos
99.3%	Methylobacterium phyllostachyos
99.3%	Methylobacterium phyllostachyos
99.3%	Methylobacterium phyllostachyos
99.3%	Methylobacterium phyllostachyos
99.3%	Methylobacterium phyllostachyos
99.3%	Methylobacterium phyllostachyos
99.3%	Methylobacterium phyllostachyos
99.3%	Methylobacterium phyllostachyos
99.3%	Bradyrhizobium oligotrophicum
99.3%	Bradyrhizobium oligotrophicum
99.3%	Agrobacterium fabrum
99.3%	Agrobacterium fabrum
99.3%	Pseudomonas caspiana
99.3%	Pseudomonas caspiana
99.3%	Pseudomonas caspiana
99.3%	Pseudomonas caspiana
99.6%	Pseudomonas caspiana
99.3%	Acinetobacter vivianii
99.3%	Acinetobacter vivianii
99.3%	Acinetobacter vivianii
99.3%	Acinetobacter vivianii
99.3%	Acinetobacter vivianii
99.3%	Acinetobacter vivianii
99.3%	Acinetobacter vivianii
99.3%	Methylobacterium phyllostachyos
98.9%	Rhizobium glycinendophyticum
98.9%	Rhizobium glycinendophyticum
98.9%	Rhizobium glycinendophyticum
98.9%	Rhizobium glycinendophyticum
98.9%	Rhizobium glycinendophyticum
98.9%	Rhizobium glycinendophyticum
98.9%	Rhizobium glycinendophyticum
98.9%	Rhizobium glycinendophyticum
98.9%	Rhizobium glycinendophyticum
98.9%	Rhizobium deserti
98.9%	Rhizobium deserti
98.9%	Rhizobium deserti
98.9%	Rhizobium deserti
98.9%	Rhizobium deserti
98.9%	Rhizobium deserti
98.9%	Acinetobacter johnsonii
98.9%	Sphingomonas colocasiae
98.9%	Caulobacter hibisci
98.9%	Caulobacter hibisci
98.9%	Caulobacter hibisci
98.9%	Caulobacter hibisci
98.9%	Caulobacter hibisci
98.9%	Caulobacter hibisci
98.9%	Caulobacter hibisci
98.9%	Caulobacter hibisci
98.9%	Caulobacter hibisci
98.9%	Caulobacter hibisci
98.9%	Caulobacter hibisci
98.9%	Caulobacter hibisci
98.9%	Caulobacter hibisci
98.9%	Caulobacter hibisci
98.9%	Caulobacter hibisci
98.9%	Caulobacter hibisci
98.9%	Sphingomonas aquatica
98.9%	Pseudomonas caspiana
98.9%	Pseudomonas caspiana
98.9%	Pseudomonas caspiana
98.9%	Pseudomonas caspiana
98.9%	Pseudomonas caspiana
98.9%	Pseudomonas caspiana
98.9%	Pseudomonas caspiana
98.9%	Pseudomonas caspiana
98.9%	Pseudomonas caspiana
98.9%	Pseudomonas caspiana
98.9%	Sphingomonas faucium
98.9%	Acinetobacter vivianii
98.9%	Acinetobacter vivianii
100.0%	Acinetobacter vivianii
98.9%	Acinetobacter vivianii
98.9%	Acinetobacter vivianii
98.9%	Acinetobacter vivianii
98.9%	Acinetobacter vivianii
98.9%	Acinetobacter vivianii
98.9%	Acinetobacter vivianii
98.9%	Acinetobacter vivianii
98.9%	Acinetobacter vivianii
98.9%	Acinetobacter vivianii
98.9%	Pseudomonas songnenensis
98.9%	Sphingopyxis fribergensis
98.9%	Sphingopyxis fribergensis
98.9%	Sphingopyxis fribergensis
98.9%	Sphingopyxis fribergensis
98.9%	Sphingopyxis fribergensis
98.9%	Sphingopyxis fribergensis
98.9%	Sphingopyxis fribergensis
98.9%	Sphingopyxis fribergensis
98.9%	Sphingopyxis fribergensis
98.9%	Sphingopyxis fribergensis
98.9%	Sphingopyxis fribergensis
98.9%	Bradyrhizobium lupini
98.9%	Rhizobium azibense
98.9%	Rhizobium azibense
98.9%	Rhizobium azibense
98.9%	Rhizobium azibense
98.9%	Rhizobium azibense
98.9%	Rhodoluna lacicola
98.9%	Clostridium puniceum
98.9%	Clostridium puniceum
98.9%	Clostridium puniceum
98.9%	Clostridium puniceum
98.9%	Clostridium puniceum
98.9%	Clostridium puniceum
98.9%	Williamsia marianensis
98.9%	Lysinibacillus mangiferihumi
98.9%	Bradyrhizobium cytisi
98.9%	Bradyrhizobium cytisi
98.9%	Bradyrhizobium cytisi
98.9%	Bradyrhizobium cytisi
98.9%	Reyranella massiliensis
98.9%	Bosea thiooxidans
98.9%	Rhizobium daejeonense
98.9%	Rhizobium daejeonense
98.9%	Rhizobium daejeonense
98.9%	Rhizobium daejeonense
98.9%	Rhizobium daejeonense
98.9%	Rhizobium daejeonense
98.9%	Rhizobium daejeonense
98.9%	Rhizobium daejeonense
98.9%	Rhizobium daejeonense
98.9%	Rhizobium daejeonense
98.9%	Rhizobium daejeonense
98.9%	Rhizobium daejeonense
98.9%	Rhizobium daejeonense
98.9%	Rhizobium daejeonense
98.9%	Rhizobium daejeonense
98.9%	Sphingomonas koreensis
98.9%	Sphingomonas echinoides
98.9%	Sphingomonas echinoides
98.9%	Sphingomonas echinoides
98.9%	Sphingomonas echinoides
98.9%	Sphingomonas echinoides
98.9%	Sphingomonas echinoides
98.9%	Sphingomonas echinoides
98.9%	Sphingomonas echinoides
100.0%	Sphingomonas echinoides
98.9%	Sphingomonas echinoides
98.9%	Sphingomonas echinoides
98.9%	Sphingomonas echinoides
98.9%	Sphingomonas echinoides
98.9%	Sphingomonas echinoides
98.9%	Sphingomonas echinoides
98.9%	Sphingomonas echinoides
98.9%	Sphingomonas echinoides
98.9%	Sphingomonas echinoides
98.9%	Sphingomonas echinoides
98.9%	Sphingomonas echinoides
98.9%	Sphingomonas echinoides
98.9%	Sphingomonas echinoides
98.9%	Sphingomonas echinoides
98.9%	Sphingomonas echinoides
98.9%	Sphingomonas echinoides
98.9%	Sphingomonas echinoides
98.9%	Sphingomonas echinoides
98.9%	Sphingomonas echinoides
98.9%	Sphingomonas echinoides
98.9%	Sphingomonas echinoides
98.9%	Sphingomonas echinoides
98.9%	Sphingomonas echinoides
98.9%	Sphingomonas echinoides
98.9%	Sphingomonas echinoides
98.9%	Sphingomonas echinoides
98.9%	Sphingomonas echinoides
98.9%	Sphingomonas echinoides
98.9%	Sphingomonas echinoides
98.9%	Sphingomonas echinoides
98.9%	Sphingomonas echinoides
98.9%	Sphingomonas echinoides
98.9%	Curvibacter delicatus
98.9%	Cellulomonas soli
98.9%	Bosea robiniae
98.9%	Bosea robiniae
98.9%	Bosea robiniae
98.9%	Bosea robiniae
98.9%	Bosea robiniae
98.9%	Bosea robiniae
98.9%	Bosea robiniae
98.9%	Bosea robiniae
98.9%	Bosea robiniae
98.9%	Bosea robiniae
98.9%	Bosea robiniae
98.9%	Bosea robiniae
98.9%	Methylobacterium phyllostachyos
98.9%	Methylobacterium phyllostachyos
98.9%	Methylobacterium phyllostachyos
98.9%	Methylobacterium phyllostachyos
98.9%	Methylobacterium phyllostachyos
98.9%	Methylobacterium phyllostachyos
98.9%	Methylobacterium phyllostachyos
98.9%	Methylobacterium phyllostachyos
98.9%	Methylobacterium phyllostachyos
98.9%	Methylobacterium phyllostachyos
98.9%	Methylobacterium phyllostachyos
98.9%	Methylobacterium phyllostachyos
98.9%	Methylobacterium phyllostachyos
98.9%	Methylobacterium phyllostachyos
98.9%	Methylobacterium phyllostachyos
98.9%	Methylobacterium phyllostachyos
98.9%	Bradyrhizobium oligotrophicum
98.9%	Bradyrhizobium oligotrophicum
98.9%	Bradyrhizobium oligotrophicum
98.9%	Bradyrhizobium oligotrophicum
98.9%	Bradyrhizobium oligotrophicum
98.9%	Bradyrhizobium oligotrophicum
98.9%	Bradyrhizobium oligotrophicum
98.9%	Bradyrhizobium oligotrophicum
98.9%	Bradyrhizobium oligotrophicum
98.9%	Bradyrhizobium oligotrophicum
98.9%	Bradyrhizobium oligotrophicum
98.9%	Bradyrhizobium oligotrophicum
98.9%	Agrobacterium fabrum
98.9%	Agrobacterium fabrum
98.9%	Agrobacterium fabrum
98.9%	Agrobacterium fabrum
98.9%	Agrobacterium fabrum
98.9%	Agrobacterium fabrum
98.9%	Agrobacterium fabrum
98.9%	Agrobacterium fabrum
98.9%	Agrobacterium fabrum
98.9%	Agrobacterium fabrum
98.9%	Agrobacterium fabrum
98.9%	Agrobacterium fabrum
98.9%	Agrobacterium fabrum
98.9%	Agrobacterium fabrum
98.9%	Agrobacterium fabrum
98.9%	Agrobacterium fabrum
98.9%	Agrobacterium fabrum
98.9%	Agrobacterium fabrum
98.9%	Agrobacterium fabrum
98.9%	Agrobacterium fabrum
98.9%	Agrobacterium fabrum
98.9%	Methylorubrum populi
98.9%	Methylorubrum populi
98.9%	Rhodobaca barguzinensis
98.9%	Deinococcus caeni
98.9%	Anoxybacillus amylolyticus
98.9%	Methylobacterium fujisawaense
98.9%	Aquabacterium parvum
98.9%	Aquabacterium parvum
98.9%	Aquabacterium parvum
98.9%	Aquabacterium parvum
98.9%	Aquabacterium parvum
98.9%	Aquabacterium parvum
98.9%	Pseudomonas caspiana
98.9%	Pseudomonas caspiana
98.9%	Pseudomonas caspiana
98.9%	Pseudomonas caspiana
98.9%	Pseudomonas caspiana
98.9%	Pseudomonas caspiana
98.9%	Pseudomonas caspiana
99.6%	Pseudomonas caspiana
98.9%	Pseudomonas caspiana
98.9%	Pseudomonas caspiana
98.9%	Pseudomonas caspiana
98.9%	Pseudomonas caspiana
98.9%	Pseudomonas caspiana
98.9%	Pseudomonas caspiana
98.9%	Pseudomonas caspiana
98.9%	Pseudomonas caspiana
98.9%	Pseudomonas caspiana
98.9%	Pseudomonas caspiana
98.9%	Pseudomonas caspiana
98.9%	Pseudomonas caspiana
98.9%	Pseudomonas caspiana
98.9%	Pseudomonas caspiana
98.9%	Pseudomonas caspiana
98.9%	Acinetobacter vivianii
98.9%	Acinetobacter vivianii
98.9%	Acinetobacter vivianii
98.9%	Acinetobacter vivianii
98.9%	Acinetobacter vivianii
98.9%	Acinetobacter vivianii
98.9%	Acinetobacter vivianii
98.9%	Acinetobacter vivianii
98.9%	Acinetobacter vivianii
100.0%	Acinetobacter vivianii
98.9%	Acinetobacter vivianii
98.9%	Acinetobacter vivianii
98.9%	Acinetobacter vivianii
98.9%	Acinetobacter vivianii
98.9%	Acinetobacter vivianii
98.9%	Acinetobacter vivianii
98.9%	Acinetobacter vivianii
98.9%	Acinetobacter vivianii
98.9%	Acinetobacter vivianii
99.3%	Acinetobacter vivianii
98.9%	Acinetobacter vivianii
98.9%	Acinetobacter vivianii
98.9%	Acinetobacter vivianii
98.9%	Acinetobacter vivianii
98.9%	Acinetobacter vivianii
98.9%	Acinetobacter vivianii
98.9%	Sphingopyxis fribergensis
98.9%	Sphingopyxis fribergensis
98.9%	Sphingopyxis fribergensis
98.9%	Sphingopyxis fribergensis
98.9%	Sphingopyxis fribergensis
98.9%	Sphingopyxis fribergensis
98.9%	Streptococcus thermophilus
98.9%	Streptococcus thermophilus
98.9%	Streptococcus thermophilus
98.9%	Streptococcus thermophilus
98.9%
98.9%	Rhizobium daejeonense
98.9%	Sphingomonas echinoides
98.9%	Sphingomonas echinoides
98.9%	Sphingomonas echinoides
98.9%	Sphingomonas echinoides
98.9%	Sphingomonas echinoides
98.9%	Sphingomonas echinoides
98.9%	Sphingomonas echinoides
98.9%	Sphingomonas echinoides
98.9%	Sphingomonas echinoides
98.9%	Sphingomonas echinoides
98.9%	Sphingomonas echinoides
98.9%	Finegoldia magna
98.9%	Bosea robiniae
98.9%	Bosea robiniae
98.9%	Bosea robiniae
98.9%	Bosea robiniae
98.9%	Bosea robiniae
98.9%	Bosea robiniae
98.9%	Bosea robiniae
98.9%	Methylobacterium phyllostachyos
98.9%	Methylobacterium phyllostachyos
98.9%	Methylobacterium phyllostachyos
98.9%	Methylobacterium phyllostachyos
98.9%	Methylobacterium phyllostachyos
98.9%	Methylobacterium phyllostachyos
98.9%	Methylobacterium phyllostachyos
98.9%	Methylobacterium phyllostachyos
98.9%	Methylobacterium phyllostachyos
98.9%	Methylobacterium phyllostachyos
98.9%	Methylobacterium phyllostachyos
98.9%	Methylobacterium phyllostachyos
98.9%	Methylobacterium phyllostachyos
98.9%	Methylobacterium phyllostachyos
98.9%	Agrobacterium fabrum
98.9%	Pseudomonas caspiana
98.9%	Pseudomonas caspiana
98.9%	Pseudomonas caspiana
98.9%	Pseudomonas caspiana
99.3%	Pseudomonas caspiana
99.3%	Pseudomonas caspiana
98.9%	Acinetobacter vivianii
98.9%	Acinetobacter vivianii
98.9%	Acinetobacter vivianii
98.9%	Acinetobacter vivianii
98.9%	Acinetobacter vivianii
98.9%	Acinetobacter vivianii
98.9%	Acinetobacter vivianii
98.9%	Sphingopyxis fribergensis
99.3%	Bosea robiniae
98.9%	Methylobacterium phyllostachyos
98.9%	Methylobacterium phyllostachyos
98.5%	Rhizobium glycinendophyticum
98.5%	Rhizobium glycinendophyticum
98.5%	Rhizobium deserti
98.5%	Rhizobium deserti
98.5%	Rhizobium deserti
98.5%	Rhizobium deserti
98.5%	Rhizobium deserti
98.5%	Sphingomonas colocasiae
98.5%	Puia dinghuensis
98.5%	Puia dinghuensis
98.5%	Caulobacter hibisci
98.5%	Caulobacter hibisci
98.5%	Caulobacter hibisci
98.5%	Caulobacter hibisci
98.5%	Caulobacter hibisci
98.5%	Caulobacter hibisci
98.5%	Caulobacter hibisci
99.6%	Caulobacter hibisci
98.5%	Caulobacter hibisci
98.5%	Caulobacter hibisci
98.5%	Caulobacter hibisci
98.5%	Caulobacter hibisci
98.5%	Caulobacter hibisci
98.5%	Caulobacter hibisci
98.5%	Caulobacter hibisci
99.6%	Pseudomonas caspiana
98.5%	Pseudomonas caspiana
98.5%	Pseudomonas caspiana
98.5%	Pseudomonas caspiana
98.5%	Rhizorhabdus dicambivorans
98.5%	Sphingomonas faucium
98.5%	Sphingomonas faucium
98.5%	Sphingomonas faucium
98.5%	Sphingomonas faucium
98.5%	Sphingomonas faucium
98.5%	Acinetobacter vivianii
98.5%	Acinetobacter vivianii
99.6%	Acinetobacter vivianii
98.5%	Acinetobacter vivianii
98.5%	Acinetobacter vivianii
98.5%	Acinetobacter vivianii
98.5%	Acinetobacter vivianii
98.5%	Acinetobacter vivianii
99.6%	Acinetobacter vivianii
98.5%	Acinetobacter vivianii
98.5%	Acinetobacter vivianii
98.5%	Acinetobacter vivianii
98.5%	Acinetobacter vivianii
98.5%	Acinetobacter vivianii
98.5%	Acinetobacter vivianii
99.6%	Acinetobacter vivianii
98.5%	Acinetobacter vivianii
98.5%	Acinetobacter vivianii
98.5%	Acinetobacter vivianii
98.5%	Acinetobacter vivianii
98.5%	Acinetobacter vivianii
98.9%	Acinetobacter vivianii
98.5%	Acinetobacter vivianii
98.5%	Acinetobacter vivianii
98.5%	Acinetobacter vivianii
98.5%	Acinetobacter vivianii
98.5%	Acinetobacter vivianii
98.5%	Acinetobacter vivianii
99.6%	Acinetobacter vivianii
98.5%	Acinetobacter vivianii
98.5%	Sphingopyxis fribergensis
98.5%	Sphingopyxis fribergensis
98.5%	Sphingopyxis fribergensis
98.5%	Sphingopyxis fribergensis
98.5%	Sphingopyxis fribergensis
98.5%	Sphingopyxis fribergensis
98.5%	Sphingopyxis fribergensis
98.5%	Sphingopyxis fribergensis
98.5%	Sphingopyxis fribergensis
98.5%	Rhizobium azibense
98.5%	Rhizobium azibense
98.5%	Rhizobium azibense
98.5%	Rhodoluna lacicola
98.5%	Bosea thiooxidans
98.5%	Clostridium puniceum
98.5%	Clostridium puniceum
98.5%	Clostridium puniceum
98.5%	Bradyrhizobium cytisi
98.5%	Rhizobium daejeonense
98.5%	Rhizobium daejeonense
98.5%	Rhizobium daejeonense
98.5%	Rhizobium daejeonense
98.5%	Rhizobium daejeonense
98.5%	Rhizobium daejeonense
98.5%	Rhizobium daejeonense
98.5%	Rhizobium daejeonense
98.5%	Rhizobium daejeonense
98.5%	Rhizobium daejeonense
98.5%	Rhizobium daejeonense
98.5%	Sphingomonas koreensis
98.5%	Sphingomonas koreensis
98.5%	Sphingomonas koreensis
98.5%	Sphingomonas koreensis
98.5%	Sphingomonas koreensis
98.5%	Sphingomonas echinoides
98.5%	Sphingomonas echinoides
98.5%	Sphingomonas echinoides
98.5%	Sphingomonas echinoides
98.5%	Sphingomonas echinoides
98.5%	Sphingomonas echinoides
98.5%	Sphingomonas echinoides
98.5%	Sphingomonas echinoides
98.5%	Sphingomonas echinoides
98.5%	Sphingomonas echinoides
98.5%	Sphingomonas echinoides
98.5%	Sphingomonas echinoides
98.5%	Sphingomonas echinoides
98.5%	Sphingomonas echinoides
98.5%	Sphingomonas echinoides
98.5%	Sphingomonas echinoides
98.5%	Sphingomonas echinoides
98.5%	Sphingomonas echinoides
98.5%	Sphingomonas echinoides
98.5%	Sphingomonas echinoides
98.5%	Sphingomonas echinoides
98.5%	Sphingomonas echinoides
98.5%	Sphingomonas echinoides
98.5%	Curvibacter delicatus
98.5%	Bosea robiniae
98.5%	Bosea robiniae
98.5%	Bosea robiniae
98.5%	Bosea robiniae
98.5%	Bosea robiniae
98.5%	Bosea robiniae
98.5%	Bosea robiniae
98.5%	Bosea robiniae
98.5%	Bosea robiniae
98.5%	Bosea robiniae
98.5%	Bosea robiniae
98.5%	Bosea robiniae
98.5%	Bosea robiniae
98.5%	Bosea robiniae
98.5%	Bosea robiniae
98.5%	Bosea robiniae
98.5%	Bosea robiniae
98.5%	Bosea robiniae
98.5%	Bosea robiniae
98.5%	Bosea robiniae
98.5%	Bosea robiniae
98.5%	Bosea robiniae
98.5%	Methylobacterium phyllostachyos
98.5%	Methylobacterium phyllostachyos
98.5%	Methylobacterium phyllostachyos
98.5%	Methylobacterium phyllostachyos
98.5%	Methylobacterium phyllostachyos
98.5%	Methylobacterium phyllostachyos
98.5%	Methylobacterium phyllostachyos
98.5%	Methylobacterium phyllostachyos
98.5%	Methylobacterium phyllostachyos
98.5%	Methylobacterium phyllostachyos
98.5%	Methylobacterium phyllostachyos
98.5%	Methylobacterium phyllostachyos
98.5%	Methylobacterium phyllostachyos
98.5%	Methylobacterium phyllostachyos
98.5%	Methylobacterium phyllostachyos
98.5%	Methylobacterium phyllostachyos
98.5%	Methylobacterium phyllostachyos
98.5%	Methylobacterium phyllostachyos
98.5%	Methylobacterium phyllostachyos
98.5%	Methylobacterium phyllostachyos
98.5%	Methylobacterium phyllostachyos
98.5%	Methylobacterium phyllostachyos
98.5%	Methylobacterium phyllostachyos
98.5%	Bradyrhizobium oligotrophicum
98.5%	Bradyrhizobium oligotrophicum
98.5%	Bradyrhizobium oligotrophicum
98.5%	Bradyrhizobium oligotrophicum
98.5%	Bradyrhizobium oligotrophicum
98.5%	Bradyrhizobium oligotrophicum
98.5%	Bradyrhizobium oligotrophicum
98.5%	Agrobacterium fabrum
98.5%	Agrobacterium fabrum
98.5%	Agrobacterium fabrum
98.5%	Agrobacterium fabrum
98.5%	Agrobacterium fabrum
98.5%	Agrobacterium fabrum
98.5%	Agrobacterium fabrum
98.5%	Agrobacterium fabrum
98.5%	Agrobacterium fabrum
98.5%	Agrobacterium fabrum
98.5%	Agrobacterium fabrum
98.5%	Agrobacterium fabrum
98.5%	Agrobacterium fabrum
98.5%	Agrobacterium fabrum
98.5%	Methylobacterium radiotolerans
98.5%	Methylobacterium radiotolerans
98.5%	Pseudomonas taetrolens
98.5%	Pseudomonas caspiana
98.5%	Pseudomonas caspiana
98.5%	Pseudomonas caspiana
98.5%	Pseudomonas caspiana
98.5%	Pseudomonas caspiana
98.5%	Pseudomonas caspiana
98.5%	Pseudomonas caspiana
98.5%	Rhizorhabdus dicambivorans
98.5%	Acinetobacter vivianii
98.5%	Acinetobacter vivianii
98.5%	Acinetobacter vivianii
98.5%	Acinetobacter vivianii
98.5%	Acinetobacter vivianii
98.5%	Acinetobacter vivianii
98.5%	Acinetobacter vivianii
98.5%	Acinetobacter vivianii
98.5%	Acinetobacter vivianii
98.5%	Acinetobacter vivianii
98.5%	Acinetobacter vivianii
98.5%	Acinetobacter vivianii
98.5%	Acinetobacter vivianii
98.5%	Acinetobacter vivianii
98.5%	Acinetobacter vivianii
98.5%	Acinetobacter vivianii
98.5%	Acinetobacter vivianii
98.5%	Acinetobacter vivianii
98.5%	Acinetobacter vivianii
98.5%	Acinetobacter vivianii
99.6%	Acinetobacter vivianii
99.6%	Acinetobacter vivianii
98.5%	Acinetobacter vivianii
98.5%	Acinetobacter vivianii
98.5%	Acinetobacter vivianii
98.5%	Acinetobacter vivianii
98.5%	Acinetobacter vivianii
98.5%	Acinetobacter vivianii
98.5%	Acinetobacter vivianii
98.5%	Acinetobacter vivianii
98.5%	Acinetobacter vivianii
98.5%	Sphingopyxis fribergensis
98.5%	Sphingopyxis fribergensis
98.5%	Sphingopyxis fribergensis
98.5%
98.5%	Sediminibacterium salmoneum
98.5%	Rhizobium daejeonense
98.5%	Sphingomonas echinoides
98.5%	Sphingomonas echinoides
98.5%	Sphingomonas echinoides
98.5%	Sphingomonas echinoides
98.5%	Bosea robiniae
98.5%	Bosea robiniae
98.5%	Bosea robiniae
98.5%	Bosea robiniae
98.5%	Bosea robiniae
98.5%	Bosea robiniae
98.5%	Bosea robiniae
98.5%	Bosea robiniae
98.5%	Methylobacterium phyllostachyos
98.5%	Methylobacterium phyllostachyos
98.5%	Methylobacterium phyllostachyos
98.5%	Methylobacterium phyllostachyos
98.5%	Methylobacterium phyllostachyos
99.6%	Methylobacterium phyllostachyos
98.5%	Methylobacterium phyllostachyos
98.5%	Methylobacterium phyllostachyos
99.6%	Methylobacterium phyllostachyos
98.5%	Methylobacterium phyllostachyos
98.5%	Methylobacterium phyllostachyos
98.5%	Methylobacterium phyllostachyos
98.5%	Methylobacterium phyllostachyos
98.5%	Methylobacterium phyllostachyos
98.5%	Methylobacterium phyllostachyos
98.5%	Methylobacterium phyllostachyos
98.5%	Pseudomonas caspiana
98.9%	Pseudomonas caspiana
98.5%	Pseudomonas caspiana
98.9%	Pseudomonas caspiana
98.9%	Pseudomonas caspiana
98.9%	Acinetobacter vivianii
98.5%	Acinetobacter vivianii
98.9%	Acinetobacter vivianii
98.5%	Acinetobacter vivianii
98.9%	Bosea robiniae
98.2%	Mesorhizobium norvegicum
98.2%	Nevskia lacus
98.2%	Nevskia lacus
98.2%	Sphingomonas colocasiae
98.2%	Sphingomonas colocasiae
98.2%	Sphingomonas colocasiae
98.2%	Puia dinghuensis
98.2%	Puia dinghuensis
98.2%	Puia dinghuensis
98.2%	Altererythrobacter aquaemixtae
98.2%	Altererythrobacter aquaemixtae
98.2%	Altererythrobacter aquaemixtae
98.2%	Altererythrobacter aquaemixtae
98.2%	Pseudomonas caspiana
98.2%	Pseudomonas caspiana
98.2%	Pseudomonas caspiana
98.2%	Pseudomonas caspiana
98.2%	Pseudomonas caspiana
98.2%	Pseudomonas caspiana
98.2%	Pseudomonas caspiana
98.2%	Pseudomonas caspiana
98.2%	Pseudomonas caspiana
98.2%	Pseudomonas caspiana
98.2%	Pseudomonas caspiana
98.2%	Pseudomonas caspiana
98.2%	Pseudomonas caspiana
98.2%	Pseudomonas caspiana
98.2%	Sphingomonas faucium
98.2%	Sphingomonas faucium
98.2%	Sphingomonas faucium
98.2%	Sphingomonas faucium
98.2%	Sphingomonas faucium
98.2%	Sphingomonas faucium
98.2%	Sphingomonas faucium
98.2%	Acinetobacter vivianii
98.2%	Acinetobacter vivianii
99.2%	Acinetobacter vivianii
98.2%	Acinetobacter vivianii
98.2%	Acinetobacter vivianii
98.2%	Acinetobacter vivianii
98.2%	Acinetobacter vivianii
98.2%	Acinetobacter vivianii
99.2%	Acinetobacter vivianii
98.2%	Acinetobacter vivianii
98.2%	Acinetobacter vivianii
98.2%	Acinetobacter vivianii
98.2%	Acinetobacter vivianii
98.2%	Acinetobacter vivianii
98.2%	Acinetobacter vivianii
98.2%	Acinetobacter vivianii
98.2%	Acinetobacter vivianii
98.2%	Acinetobacter vivianii
98.2%	Acinetobacter vivianii
98.2%	Acinetobacter vivianii
98.2%	Acinetobacter vivianii
98.2%	Acinetobacter vivianii
98.2%	Acinetobacter vivianii
98.2%	Acinetobacter vivianii
98.2%	Acinetobacter vivianii
98.2%	Acinetobacter vivianii
98.2%	Acinetobacter vivianii
98.2%	Acinetobacter vivianii
98.2%	Acinetobacter vivianii
98.2%	Acinetobacter vivianii
98.2%	Acinetobacter vivianii
98.2%	Acinetobacter vivianii
98.2%	Acinetobacter vivianii
98.2%	Sphingopyxis fribergensis
98.2%	Sphingopyxis fribergensis
98.2%	Sphingopyxis fribergensis
98.2%	Sphingopyxis fribergensis
98.2%	Rhizobium azibense
98.2%	Rhodoluna lacicola
98.2%	Rhodoluna lacicola
98.2%	Rhodoluna lacicola
98.2%	Rhodoluna lacicola
98.2%	Rhodoluna lacicola
98.2%	Rhodoluna lacicola
98.2%	Bosea thiooxidans
98.2%	Bosea thiooxidans
98.2%	Bosea thiooxidans
98.2%	Rhizobium daejeonense
98.2%	Rhizobium daejeonense
98.2%	Sphingomonas koreensis
98.2%	Sphingomonas koreensis
98.2%	Sphingomonas koreensis
98.2%	Sphingomonas koreensis
98.2%	Sphingomonas koreensis
98.2%	Sphingomonas koreensis
98.2%	Sphingomonas koreensis
98.2%	Sphingomonas koreensis
98.2%	Sphingomonas koreensis
98.2%	Sphingomonas koreensis
98.2%	Sphingomonas koreensis
98.2%	Sphingomonas echinoides
98.2%	Sphingomonas echinoides
98.2%	Sphingomonas echinoides
98.2%	Clostridium subterminale
98.2%	Oxalicibacterium faecigallinarum
98.2%	Oxalicibacterium faecigallinarum
98.2%	Reyranella soli
98.2%	Reyranella soli
98.2%	Bosea robiniae
98.2%	Bosea robiniae
98.2%	Bosea robiniae
98.2%	Bosea robiniae
98.2%	Methylobacterium phyllostachyos
98.2%	Methylobacterium phyllostachyos
98.2%	Methylobacterium phyllostachyos
98.2%	Methylobacterium phyllostachyos
98.2%	Methylobacterium phyllostachyos
98.2%	Methylobacterium phyllostachyos
99.2%	Methylobacterium phyllostachyos
98.2%	Methylobacterium phyllostachyos
98.2%	Methylobacterium phyllostachyos
98.2%	Methylobacterium phyllostachyos
98.2%	Methylobacterium phyllostachyos
98.2%	Methylobacterium phyllostachyos
98.2%	Methylobacterium phyllostachyos
98.2%	Methylobacterium phyllostachyos
98.2%	Methylobacterium phyllostachyos
98.2%	Methylobacterium phyllostachyos
98.2%	Methylobacterium phyllostachyos
98.2%	Methylobacterium phyllostachyos
98.2%	Methylobacterium phyllostachyos
98.2%	Methylobacterium phyllostachyos
98.2%	Methylobacterium phyllostachyos
98.2%	Bradyrhizobium oligotrophicum
98.2%	Bradyrhizobium oligotrophicum
98.2%	Bradyrhizobium oligotrophicum
98.2%	Bradyrhizobium oligotrophicum
98.2%	Agrobacterium fabrum
98.2%	Agrobacterium fabrum
98.2%	Agrobacterium fabrum
98.2%	Agrobacterium fabrum
98.2%	Agrobacterium fabrum
98.2%	Thiomicrospira microaerophila
98.2%	Pseudomonas taetrolens
98.2%	Legionella fallonii
98.2%	Pseudomonas caspiana
98.2%	Acinetobacter vivianii
98.2%	Acinetobacter vivianii
98.2%	Acinetobacter vivianii
98.2%	Sphingopyxis fribergensis
98.2%	Rhizobium daejeonense
98.2%	Sphingomonas koreensis
98.2%	Bosea robiniae
98.2%	Bosea robiniae
98.2%	Methylobacterium phyllostachyos
98.2%	Methylobacterium phyllostachyos
98.2%	Methylobacterium phyllostachyos
98.2%	Methylobacterium phyllostachyos
98.5%	Acinetobacter vivianii
98.5%	Acinetobacter vivianii
98.2%	Sphingomonas echinoides
98.5%	Bosea robiniae
99.6%	Methylobacterium phyllostachyos
97.8%	Mesorhizobium norvegicum
97.8%	Mesorhizobium norvegicum
97.8%	Mesorhizobium norvegicum
97.8%	Mesorhizobium norvegicum
97.8%	Mesorhizobium norvegicum
97.8%	Mesorhizobium norvegicum
97.8%	Rhizobium glycinendophyticum
97.8%	Nevskia lacus
97.8%	Nevskia lacus
97.8%	Nevskia lacus
97.8%	Nevskia lacus
97.8%	Sphingomonas colocasiae
97.8%	Puia dinghuensis
97.8%	Puia dinghuensis
97.8%	Altererythrobacter aquaemixtae
97.8%	Pseudomonas caspiana
97.8%	Pseudomonas caspiana
97.8%	Pseudomonas caspiana
97.8%	Pseudomonas caspiana
97.8%	Pseudomonas caspiana
97.8%	Pseudomonas caspiana
97.8%	Sphingomonas faucium
97.8%	Sphingomonas faucium
97.8%	Sphingomonas faucium
97.8%	Acinetobacter vivianii
97.8%	Acinetobacter vivianii
97.8%	Acinetobacter vivianii
97.8%	Acinetobacter vivianii
97.8%	Acinetobacter vivianii
97.8%	Acinetobacter vivianii
97.8%	Acinetobacter vivianii
97.8%	Sphingopyxis fribergensis
97.8%	Sphingopyxis fribergensis
97.8%	Sphingopyxis fribergensis
97.8%	Escherichia marmotae
97.8%	Bradyrhizobium lupini
97.8%	Bradyrhizobium lupini
97.8%	Bradyrhizobium lupini
97.8%	Bradyrhizobium lupini
97.8%	Rhodoluna lacicola
97.8%	Rhodoluna lacicola
97.8%	Rhodoluna lacicola
97.8%	Rhodoluna lacicola
97.8%	Bosea thiooxidans
97.8%	Bosea thiooxidans
97.8%	Bosea thiooxidans
97.8%	Sphingomonas koreensis
97.8%	Sphingomonas koreensis
97.8%	Sphingomonas koreensis
97.8%	Sphingomonas koreensis
97.8%	Sphingomonas koreensis
97.8%	Sphingomonas koreensis
97.8%	Sphingomonas koreensis
97.8%	Clostridium subterminale
97.8%	Oxalicibacterium faecigallinarum
97.8%	Oxalicibacterium faecigallinarum
97.8%	Reyranella soli
97.8%	Reyranella soli
97.8%	Reyranella soli
97.8%	Reyranella soli
97.8%	Methylobacterium trifolii
97.8%	Bosea robiniae
97.8%	Bosea robiniae
97.8%	Bosea robiniae
97.8%	Bosea robiniae
97.8%	Methylobacterium phyllostachyos
97.8%	Pseudomonas taetrolens
97.8%	Mesorhizobium norvegicum
97.8%	Mesorhizobium norvegicum
97.8%	Mesorhizobium norvegicum
97.8%	Mesorhizobium norvegicum
97.8%	Caulobacter hibisci
97.8%	Acinetobacter vivianii
97.8%	Acinetobacter vivianii
98.9%	Acinetobacter vivianii
97.8%	Bosea thiooxidans
98.1%	Acinetobacter vivianii
98.1%	Acinetobacter vivianii
97.4%	Mesorhizobium norvegicum
97.4%	Mesorhizobium norvegicum
97.4%	Mesorhizobium norvegicum
97.4%	Mesorhizobium norvegicum
97.4%	Mesorhizobium norvegicum
97.4%	Mesorhizobium norvegicum
97.4%	Mesorhizobium norvegicum
97.4%	Mesorhizobium norvegicum
97.4%	Mesorhizobium norvegicum
97.4%	Mesorhizobium norvegicum
97.4%	Mesorhizobium norvegicum
97.4%	Mesorhizobium norvegicum
97.4%	Mesorhizobium norvegicum
97.4%	Mesorhizobium norvegicum
97.4%	Mesorhizobium norvegicum
97.4%	Mesorhizobium norvegicum
97.4%	Mesorhizobium norvegicum
97.4%	Mesorhizobium norvegicum
97.4%	Mesorhizobium norvegicum
97.4%	Mesorhizobium norvegicum
97.4%	Nevskia lacus
97.4%	Nevskia lacus
97.4%	Pseudomonas caspiana
97.4%	Pseudomonas caspiana
97.4%	Pseudomonas caspiana
97.4%	Pseudomonas caspiana
97.4%	Pseudomonas caspiana
97.4%	Pseudomonas caspiana
97.4%	Pseudomonas caspiana
97.4%	Sphingomonas faucium
97.4%	Sphingomonas faucium
97.4%	Sphingomonas faucium
97.4%	Sphingomonas faucium
97.4%	Sphingomonas faucium
97.4%	Sphingomonas faucium
97.4%	Acinetobacter vivianii
97.4%	Acinetobacter vivianii
97.4%	Acinetobacter vivianii
97.4%	Bradyrhizobium lupini
97.4%	Bradyrhizobium lupini
97.4%	Bradyrhizobium lupini
97.4%	Chelatococcus caeni
97.4%	Phenylobacterium muchangponense
97.4%	Sphingomonas echinoides
97.4%	Reyranella soli
97.4%	Reyranella soli
97.4%	Reyranella soli
97.4%	Reyranella soli
97.4%	Methylobacterium phyllostachyos
97.4%	Methylobacterium phyllostachyos
97.4%	Pseudomonas cremoricolorata
97.4%	Bradyrhizobium oligotrophicum
97.4%	Pseudomonas taetrolens
97.4%	Mesorhizobium norvegicum
97.4%	Mesorhizobium norvegicum
97.4%	Mesorhizobium norvegicum
97.4%	Mesorhizobium norvegicum
97.4%	Mesorhizobium norvegicum
97.4%	Mesorhizobium norvegicum
97.4%	Mesorhizobium norvegicum
97.4%	Mesorhizobium norvegicum
97.4%	Mesorhizobium norvegicum
97.4%	Mesorhizobium norvegicum
98.5%	Sphingopyxis fribergensis
97.4%	Mesorhizobium norvegicum
96.8%	Pseudomonas caspiana
96.8%	Pseudomonas caspiana
96.8%	Pseudomonas caspiana
96.8%	Pseudomonas caspiana
96.8%	Acinetobacter vivianii
97.8%	Acinetobacter vivianii
96.8%	Acinetobacter vivianii
96.8%	Acinetobacter vivianii
97.8%	Acinetobacter vivianii
96.8%	Acinetobacter vivianii
96.8%	Acinetobacter vivianii
96.8%	Acinetobacter vivianii
96.8%	Acinetobacter vivianii
96.8%	Methylobacterium phyllostachyos
96.8%	Methylobacterium phyllostachyos
96.8%	Methylobacterium phyllostachyos
96.8%	Agrobacterium fabrum
97.1%	Mesorhizobium norvegicum
97.1%	Mesorhizobium norvegicum
98.1%	Mesorhizobium norvegicum
97.1%	Mesorhizobium norvegicum
97.1%	Mesorhizobium norvegicum
97.1%	Mesorhizobium norvegicum
97.1%	Mesorhizobium norvegicum
97.1%	Mesorhizobium norvegicum
97.1%	Mesorhizobium norvegicum
97.1%	Mesorhizobium norvegicum
97.1%	Mesorhizobium norvegicum
97.1%	Mesorhizobium norvegicum
97.1%	Mesorhizobium norvegicum
97.1%	Mesorhizobium norvegicum
97.1%	Mesorhizobium norvegicum
97.1%	Mesorhizobium norvegicum
97.1%	Altererythrobacter aquaemixtae
97.1%	Pseudomonas caspiana
97.1%	Sphingomonas faucium
97.1%	Sphingomonas faucium
97.1%	Sphingomonas faucium
97.1%	Acinetobacter vivianii
96.8%	Acinetobacter vivianii
97.1%	Acinetobacter vivianii
97.1%	Arcobacter pacificus
97.1%	Sphingopyxis fribergensis
97.1%	Sphingopyxis fribergensis
97.1%	Sphingopyxis fribergensis
97.1%	Sphingopyxis fribergensis
97.1%	Bradyrhizobium lupini
97.1%	Bradyrhizobium lupini
97.1%	Bradyrhizobium lupini
97.1%	Chelatococcus caeni
97.1%	Chelatococcus caeni
97.1%	Chelatococcus caeni
97.1%	Sphingomonas echinoides
97.1%	Sphingomonas echinoides
97.1%	Sphingomonas echinoides
97.1%	Sphingomonas echinoides
97.1%	Sphingomonas echinoides
97.1%	Sphingomonas echinoides
97.1%	Bosea robiniae
97.1%	Methylobacterium phyllostachyos
97.1%	Methylobacterium phyllostachyos
97.1%	Pseudomonas taetrolens
97.1%	Pseudomonas taetrolens
97.1%	Pseudomonas taetrolens
97.1%	Pseudomonas taetrolens
97.1%	Pseudomonas taetrolens
97.1%	Pseudomonas taetrolens
97.1%	Mesorhizobium norvegicum
97.1%	Mesorhizobium norvegicum
97.1%	Mesorhizobium norvegicum
97.1%	Mesorhizobium norvegicum
97.1%	Mesorhizobium norvegicum
96.5%	Acinetobacter vivianii
97.1%	Oxalicibacterium faecigallinarum
96.5%	Pseudomonas caspiana
96.5%	Pseudomonas caspiana
96.5%	Pseudomonas caspiana
96.5%	Pseudomonas caspiana
96.5%	Pseudomonas caspiana
96.4%	Pseudomonas caspiana
96.5%	Pseudomonas caspiana
96.5%	Pseudomonas caspiana
96.5%	Pseudomonas caspiana
96.5%	Pseudomonas caspiana
96.5%	Pseudomonas caspiana
96.5%	Pseudomonas caspiana
96.5%	Pseudomonas caspiana
96.5%	Pseudomonas caspiana
96.5%	Pseudomonas caspiana
96.5%	Pseudomonas caspiana
96.5%	Pseudomonas caspiana
96.5%	Pseudomonas caspiana
96.5%	Pseudomonas caspiana
96.5%	Pseudomonas caspiana
96.5%	Pseudomonas caspiana
96.5%	Pseudomonas caspiana
96.5%	Pseudomonas caspiana
96.5%	Pseudomonas caspiana
96.5%	Pseudomonas caspiana
96.5%	Pseudomonas caspiana
96.5%	Acinetobacter vivianii
96.5%	Acinetobacter vivianii
97.4%	Acinetobacter vivianii
96.5%	Acinetobacter vivianii
97.4%	Acinetobacter vivianii
96.5%	Acinetobacter vivianii
96.5%	Acinetobacter vivianii
96.5%	Acinetobacter vivianii
96.5%	Acinetobacter vivianii
96.5%	Acinetobacter vivianii
96.5%	Acinetobacter vivianii
96.5%	Acinetobacter vivianii
96.5%	Acinetobacter vivianii
96.5%	Acinetobacter vivianii
96.5%	Acinetobacter vivianii
96.4%	Acinetobacter vivianii
96.5%	Acinetobacter vivianii
96.5%	Acinetobacter vivianii
96.5%	Acinetobacter vivianii
96.5%	Acinetobacter vivianii
97.4%	Acinetobacter vivianii
96.5%	Acinetobacter vivianii
96.5%	Acinetobacter vivianii
96.5%	Acinetobacter vivianii
96.5%	Acinetobacter vivianii
96.5%	Acinetobacter vivianii
96.5%	Acinetobacter vivianii
96.5%	Acinetobacter vivianii
96.5%	Acinetobacter vivianii
96.5%	Acinetobacter vivianii
96.5%	Acinetobacter vivianii
96.5%	Acinetobacter vivianii
96.5%	Acinetobacter vivianii
96.5%	Acinetobacter vivianii
96.5%	Acinetobacter vivianii
96.5%	Acinetobacter vivianii
96.5%	Acinetobacter vivianii
96.5%	Acinetobacter vivianii
96.5%	Acinetobacter vivianii
96.5%	Rhizobium daejeonense
97.4%	Bosea robiniae
96.5%	Methylobacterium phyllostachyos
96.5%	Methylobacterium phyllostachyos
96.5%	Methylobacterium phyllostachyos
96.5%	Methylobacterium phyllostachyos
96.5%	Methylobacterium phyllostachyos
96.5%	Methylobacterium phyllostachyos
96.5%	Methylobacterium phyllostachyos
96.5%	Methylobacterium phyllostachyos
96.5%	Methylobacterium phyllostachyos
96.5%	Methylobacterium phyllostachyos
96.5%	Methylobacterium phyllostachyos
96.5%	Methylobacterium phyllostachyos
96.5%	Methylobacterium phyllostachyos
96.5%	Methylobacterium phyllostachyos
96.5%	Methylobacterium phyllostachyos
96.5%	Methylobacterium phyllostachyos
96.5%	Methylobacterium phyllostachyos
96.5%	Methylobacterium phyllostachyos
96.5%	Methylobacterium phyllostachyos
96.5%	Methylobacterium phyllostachyos
96.5%	Methylobacterium phyllostachyos
96.5%	Methylobacterium phyllostachyos
96.5%	Methylobacterium phyllostachyos
96.5%	Methylobacterium phyllostachyos
96.5%	Methylobacterium phyllostachyos
96.5%	Methylobacterium phyllostachyos
96.5%	Methylobacterium phyllostachyos
96.5%	Methylobacterium phyllostachyos
96.5%	Methylobacterium phyllostachyos
96.5%	Methylobacterium phyllostachyos
96.5%	Methylobacterium phyllostachyos
96.5%	Methylobacterium phyllostachyos
96.5%	Methylobacterium phyllostachyos
96.5%	Methylobacterium phyllostachyos
96.5%	Methylobacterium phyllostachyos
96.5%	Methylobacterium phyllostachyos
96.5%	Methylobacterium phyllostachyos
96.5%	Methylobacterium phyllostachyos
96.5%	Methylobacterium phyllostachyos
96.5%	Methylobacterium phyllostachyos
96.5%	Methylobacterium phyllostachyos
96.5%	Methylobacterium phyllostachyos
96.5%	Methylobacterium phyllostachyos
96.5%	Methylobacterium phyllostachyos
96.5%	Methylobacterium phyllostachyos
96.5%	Methylobacterium phyllostachyos
96.5%	Methylobacterium phyllostachyos
96.5%	Methylobacterium phyllostachyos
96.5%	Methylobacterium phyllostachyos
96.5%	Methylobacterium phyllostachyos
96.5%	Methylobacterium phyllostachyos
96.5%	Methylobacterium phyllostachyos
96.5%	Methylobacterium phyllostachyos
96.5%	Methylobacterium phyllostachyos
96.5%	Methylobacterium phyllostachyos
96.5%	Methylobacterium phyllostachyos
96.5%	Bradyrhizobium oligotrophicum
96.5%	Bradyrhizobium oligotrophicum
96.5%	Bradyrhizobium oligotrophicum
96.5%	Bradyrhizobium oligotrophicum
96.5%	Agrobacterium fabrum
96.7%	Mesorhizobium norvegicum
96.7%	Mesorhizobium norvegicum
96.7%	Acinetobacter defluvii
96.7%	Pseudomonas caspiana
96.7%	Pseudomonas caspiana
96.7%	Acinetobacter vivianii
96.4%	Acinetobacter vivianii
96.7%	Acinetobacter vivianii
96.7%	Arcobacter pacificus
96.7%	Arcobacter pacificus
96.7%	Sphingopyxis fribergensis
96.7%	Chelatococcus caeni
96.7%	Chelatococcus caeni
96.7%	Chelatococcus caeni
96.7%	Bosea thiooxidans
96.7%	Sphingomonas echinoides
96.7%	Sphingomonas echinoides
96.7%	Sphingomonas echinoides
96.7%	Sphingomonas echinoides
96.7%	Sphingomonas echinoides
96.7%	Sphingomonas echinoides
96.7%	Sphingomonas echinoides
96.7%	Sphingomonas echinoides
96.7%	Sphingomonas echinoides
96.7%	Sphingomonas echinoides
96.7%	Bosea robiniae
96.7%	Methylobacterium phyllostachyos
96.7%	Methylobacterium phyllostachyos
96.7%	Methylobacterium phyllostachyos
96.7%	Methylobacterium radiotolerans
96.7%	Pseudolabrys taiwanensis
96.7%	Pseudomonas taetrolens
96.7%	Pseudomonas taetrolens
96.1%	Pseudomonas caspiana
96.1%	Acinetobacter vivianii
96.1%	Acinetobacter vivianii
96.1%	Acinetobacter vivianii
96.1%	Acinetobacter vivianii
96.1%	Methylobacterium phyllostachyos
96.1%	Methylobacterium phyllostachyos
96.1%	Methylobacterium phyllostachyos
96.1%	Methylobacterium phyllostachyos
96.1%	Pseudomonas caspiana
96.1%	Pseudomonas caspiana
96.1%	Pseudomonas caspiana
96.1%	Pseudomonas caspiana
96.1%	Pseudomonas caspiana
96.1%	Pseudomonas caspiana
96.1%	Pseudomonas caspiana
96.1%	Pseudomonas caspiana
96.1%	Pseudomonas caspiana
96.1%	Pseudomonas caspiana
96.1%	Pseudomonas caspiana
96.1%	Pseudomonas caspiana
96.1%	Pseudomonas caspiana
96.1%	Pseudomonas caspiana
96.1%	Pseudomonas caspiana
96.1%	Pseudomonas caspiana
96.1%	Pseudomonas caspiana
96.1%	Pseudomonas caspiana
96.1%	Pseudomonas caspiana
96.1%	Pseudomonas caspiana
96.1%	Pseudomonas caspiana
96.1%	Pseudomonas caspiana
96.1%	Pseudomonas caspiana
96.1%	Pseudomonas caspiana
96.1%	Pseudomonas caspiana
96.1%	Pseudomonas caspiana
96.1%	Pseudomonas caspiana
96.1%	Pseudomonas caspiana
96.1%	Pseudomonas caspiana
96.1%	Pseudomonas caspiana
96.1%	Pseudomonas caspiana
96.1%	Pseudomonas caspiana
96.1%	Pseudomonas caspiana
96.1%	Pseudomonas caspiana
96.1%	Pseudomonas caspiana
96.1%	Pseudomonas caspiana
96.1%	Pseudomonas caspiana
96.1%	Pseudomonas caspiana
96.1%	Pseudomonas caspiana
96.1%	Pseudomonas caspiana
96.1%	Pseudomonas caspiana
96.1%	Pseudomonas caspiana
96.1%	Pseudomonas caspiana
96.1%	Pseudomonas caspiana
96.1%	Pseudomonas caspiana
96.1%	Pseudomonas caspiana
96.1%	Pseudomonas caspiana
96.1%	Pseudomonas caspiana
96.1%	Pseudomonas caspiana
96.1%	Pseudomonas caspiana
96.1%	Acinetobacter vivianii
96.1%	Acinetobacter vivianii
97.0%	Acinetobacter vivianii
96.1%	Acinetobacter vivianii
96.1%	Acinetobacter vivianii
96.1%	Acinetobacter vivianii
96.1%	Acinetobacter vivianii
96.1%	Acinetobacter vivianii
96.1%	Acinetobacter vivianii
97.0%	Acinetobacter vivianii
96.1%	Acinetobacter vivianii
96.1%	Acinetobacter vivianii
96.1%	Acinetobacter vivianii
96.1%	Acinetobacter vivianii
96.1%	Acinetobacter vivianii
96.1%	Acinetobacter vivianii
96.1%	Acinetobacter vivianii
96.1%	Acinetobacter vivianii
96.1%	Acinetobacter vivianii
96.1%	Acinetobacter vivianii
96.1%	Acinetobacter vivianii
96.1%	Acinetobacter vivianii
96.1%	Acinetobacter vivianii
96.1%	Acinetobacter vivianii
96.1%	Acinetobacter vivianii
96.1%	Acinetobacter vivianii
96.1%	Acinetobacter vivianii
96.1%	Acinetobacter vivianii
96.1%	Acinetobacter vivianii
96.1%	Acinetobacter vivianii
96.1%	Acinetobacter vivianii
96.1%	Acinetobacter vivianii
96.1%	Acinetobacter vivianii
96.1%	Acinetobacter vivianii
96.1%	Acinetobacter vivianii
96.1%	Acinetobacter vivianii
96.1%	Acinetobacter vivianii
96.1%	Acinetobacter vivianii
96.1%	Acinetobacter vivianii
96.1%	Acinetobacter vivianii
96.1%	Acinetobacter vivianii
96.1%	Acinetobacter vivianii
96.1%	Acinetobacter vivianii
96.1%	Acinetobacter vivianii
96.1%	Acinetobacter vivianii
96.1%	Acinetobacter vivianii
96.1%	Acinetobacter vivianii
96.1%	Acinetobacter vivianii
96.1%	Acinetobacter vivianii
96.1%	Acinetobacter vivianii
96.1%	Acinetobacter vivianii
96.1%	Acinetobacter vivianii
96.1%	Acinetobacter vivianii
96.1%	Acinetobacter vivianii
96.1%	Acinetobacter vivianii
96.1%	Acinetobacter vivianii
96.1%	Acinetobacter vivianii
96.1%	Acinetobacter vivianii
96.1%	Acinetobacter vivianii
96.1%	Acinetobacter vivianii
96.1%	Acinetobacter vivianii
96.1%	Acinetobacter vivianii
96.1%	Acinetobacter vivianii
96.1%	Acinetobacter vivianii
96.1%	Acinetobacter vivianii
96.1%	Acinetobacter vivianii
96.1%	Acinetobacter vivianii
96.1%	Acinetobacter vivianii
96.1%	Acinetobacter vivianii
96.1%	Rhizobium daejeonense
96.1%	Rhizobium daejeonense
96.1%	Bosea robiniae
96.1%	Bosea robiniae
96.1%	Bosea robiniae
96.1%	Bosea robiniae
96.1%	Bosea robiniae
96.1%	Bosea robiniae
96.1%	Bosea robiniae
96.1%	Methylobacterium phyllostachyos
96.1%	Methylobacterium phyllostachyos
96.1%	Methylobacterium phyllostachyos
96.1%	Methylobacterium phyllostachyos
96.1%	Methylobacterium phyllostachyos
96.1%	Methylobacterium phyllostachyos
96.1%	Methylobacterium phyllostachyos
96.1%	Methylobacterium phyllostachyos
96.1%	Methylobacterium phyllostachyos
96.1%	Methylobacterium phyllostachyos
96.1%	Methylobacterium phyllostachyos
96.1%	Methylobacterium phyllostachyos
96.1%	Methylobacterium phyllostachyos
96.1%	Methylobacterium phyllostachyos
96.1%	Methylobacterium phyllostachyos
96.1%	Methylobacterium phyllostachyos
96.1%	Methylobacterium phyllostachyos
96.1%	Methylobacterium phyllostachyos
96.1%	Methylobacterium phyllostachyos
96.1%	Methylobacterium phyllostachyos
96.1%	Methylobacterium phyllostachyos
96.1%	Methylobacterium phyllostachyos
96.1%	Methylobacterium phyllostachyos
96.1%	Methylobacterium phyllostachyos
96.1%	Methylobacterium phyllostachyos
96.1%	Methylobacterium phyllostachyos
96.1%	Methylobacterium phyllostachyos
96.1%	Methylobacterium phyllostachyos
96.1%	Methylobacterium phyllostachyos
96.1%	Methylobacterium phyllostachyos
96.1%	Methylobacterium phyllostachyos
96.1%	Methylobacterium phyllostachyos
96.1%	Methylobacterium phyllostachyos
96.1%	Methylobacterium phyllostachyos
96.1%	Methylobacterium phyllostachyos
96.1%	Methylobacterium phyllostachyos
96.1%	Methylobacterium phyllostachyos
96.1%	Methylobacterium phyllostachyos
96.1%	Methylobacterium phyllostachyos
96.1%	Methylobacterium phyllostachyos
96.1%	Methylobacterium phyllostachyos
96.1%	Methylobacterium phyllostachyos
96.1%	Methylobacterium phyllostachyos
96.1%	Methylobacterium phyllostachyos
96.1%	Methylobacterium phyllostachyos
96.1%	Methylobacterium phyllostachyos
96.1%	Methylobacterium phyllostachyos
96.1%	Methylobacterium phyllostachyos
96.1%	Methylobacterium phyllostachyos
96.1%	Methylobacterium phyllostachyos
96.1%	Methylobacterium phyllostachyos
96.1%	Methylobacterium phyllostachyos
96.1%	Methylobacterium phyllostachyos
96.1%	Methylobacterium phyllostachyos
96.1%	Methylobacterium phyllostachyos
96.1%	Methylobacterium phyllostachyos
96.1%	Methylobacterium phyllostachyos
96.1%	Methylobacterium phyllostachyos
96.1%	Methylobacterium phyllostachyos
96.1%	Methylobacterium phyllostachyos
96.1%	Methylobacterium phyllostachyos
96.1%	Methylobacterium phyllostachyos
96.1%	Methylobacterium phyllostachyos
96.1%	Methylobacterium phyllostachyos
96.1%	Methylobacterium phyllostachyos
96.1%	Methylobacterium phyllostachyos
96.1%	Methylobacterium phyllostachyos
96.1%	Methylobacterium phyllostachyos
96.1%	Methylobacterium phyllostachyos
96.1%	Methylobacterium phyllostachyos
96.1%	Methylobacterium phyllostachyos
96.1%	Methylobacterium phyllostachyos
96.1%	Methylobacterium phyllostachyos
96.1%	Methylobacterium phyllostachyos
96.1%	Methylobacterium phyllostachyos
96.1%	Methylobacterium phyllostachyos
96.1%	Methylobacterium phyllostachyos
96.1%	Methylobacterium phyllostachyos
96.1%	Methylobacterium phyllostachyos
96.1%	Methylobacterium phyllostachyos
96.1%	Methylobacterium phyllostachyos
96.1%	Methylobacterium phyllostachyos
96.1%	Methylobacterium phyllostachyos
96.1%	Methylobacterium phyllostachyos
96.1%	Methylobacterium phyllostachyos
96.1%	Methylobacterium phyllostachyos
96.1%	Methylobacterium phyllostachyos
96.1%	Methylobacterium phyllostachyos
96.1%	Methylobacterium phyllostachyos
96.1%	Methylobacterium phyllostachyos
96.1%	Methylobacterium phyllostachyos
96.1%	Methylobacterium phyllostachyos
96.1%	Methylobacterium phyllostachyos
96.1%	Methylobacterium phyllostachyos
96.1%	Methylobacterium phyllostachyos
96.1%	Methylobacterium phyllostachyos
96.1%	Methylobacterium phyllostachyos
96.1%	Methylobacterium phyllostachyos
96.1%	Methylobacterium phyllostachyos
96.1%	Methylobacterium phyllostachyos
96.1%	Methylobacterium phyllostachyos
96.1%	Methylobacterium phyllostachyos
96.1%	Methylobacterium phyllostachyos
96.1%	Methylobacterium phyllostachyos
96.1%	Methylobacterium phyllostachyos
96.1%	Methylobacterium phyllostachyos
96.1%	Methylobacterium phyllostachyos
96.1%	Methylobacterium phyllostachyos
96.1%	Methylobacterium phyllostachyos
96.1%	Methylobacterium phyllostachyos
96.1%	Methylobacterium phyllostachyos
96.1%	Methylobacterium phyllostachyos
96.1%	Methylobacterium phyllostachyos
96.1%	Methylobacterium phyllostachyos
97.0%	Methylobacterium phyllostachyos
96.1%	Methylobacterium phyllostachyos
96.1%	Methylobacterium phyllostachyos
96.1%	Methylobacterium phyllostachyos
96.1%	Methylobacterium phyllostachyos
96.1%	Methylobacterium phyllostachyos
96.1%	Methylobacterium phyllostachyos
96.1%	Methylobacterium phyllostachyos
96.1%	Methylobacterium phyllostachyos
96.1%	Methylobacterium phyllostachyos
96.1%	Methylobacterium phyllostachyos
96.1%	Methylobacterium phyllostachyos
96.1%	Methylobacterium phyllostachyos
96.1%	Methylobacterium phyllostachyos
96.1%	Methylobacterium phyllostachyos
96.1%	Methylobacterium phyllostachyos
96.1%	Methylobacterium phyllostachyos
96.1%	Methylobacterium phyllostachyos
96.1%	Methylobacterium phyllostachyos
96.1%	Methylobacterium phyllostachyos
96.1%	Methylobacterium phyllostachyos
96.1%	Bradyrhizobium oligotrophicum
96.1%	Bradyrhizobium oligotrophicum
96.1%	Bradyrhizobium oligotrophicum
96.1%	Bradyrhizobium oligotrophicum
96.1%	Bradyrhizobium oligotrophicum
96.3%	Mesorhizobium norvegicum
96.4%	Pseudomonas caspiana
96.3%	Sphingomonas faucium
96.1%	Acinetobacter vivianii
96.1%	Acinetobacter vivianii
96.3%	Acinetobacter vivianii
96.3%	Acinetobacter vivianii
96.3%	Acinetobacter vivianii
96.3%	Acinetobacter vivianii
96.3%	Acinetobacter vivianii
96.3%	Sphingopyxis fribergensis
96.3%	Sphingomonas echinoides
96.3%	Sphingomonas echinoides
96.4%	Sphingomonas echinoides
96.3%	Sphingomonas echinoides
96.3%	Sphingomonas echinoides
96.3%	Sphingomonas echinoides
96.3%	Sphingomonas echinoides
96.3%	Sphingomonas echinoides
96.3%	Sphingomonas echinoides
96.3%	Sphingomonas echinoides
96.3%	Sphingomonas echinoides
96.3%	Sphingomonas echinoides
96.3%	Sphingomonas echinoides
96.3%	Sphingomonas echinoides
96.3%	Sphingomonas echinoides
96.3%	Sphingomonas echinoides
96.3%	Bosea robiniae
96.3%	Bosea robiniae
96.3%	Methylobacterium phyllostachyos
96.3%	Methylobacterium phyllostachyos
96.3%	Methylobacterium phyllostachyos
96.3%	Methylobacterium fujisawaense
95.8%	Pseudomonas caspiana
95.8%	Pseudomonas caspiana
95.8%	Acinetobacter vivianii
95.8%	Acinetobacter vivianii
95.8%	Acinetobacter vivianii
95.8%	Acinetobacter vivianii
95.8%	Acinetobacter vivianii
95.8%	Acinetobacter vivianii
95.8%	Acinetobacter vivianii
95.8%	Acinetobacter vivianii
95.8%	Acinetobacter vivianii
95.8%	Acinetobacter vivianii
95.8%	Acinetobacter vivianii
95.8%	Acinetobacter vivianii
95.8%	Sphingopyxis fribergensis
96.3%	Sphingomonas echinoides
95.8%	Methylobacterium phyllostachyos
95.8%	Methylobacterium phyllostachyos
95.8%	Methylobacterium phyllostachyos
95.8%	Methylobacterium phyllostachyos
95.7%	Pseudomonas caspiana
95.7%	Pseudomonas caspiana
95.7%	Pseudomonas caspiana
95.7%	Pseudomonas caspiana
95.7%	Pseudomonas caspiana
95.7%	Pseudomonas caspiana
95.7%	Pseudomonas caspiana
95.7%	Pseudomonas caspiana
95.7%	Pseudomonas caspiana
95.7%	Pseudomonas caspiana
95.7%	Pseudomonas caspiana
95.7%	Pseudomonas caspiana
95.7%	Pseudomonas caspiana
95.7%	Pseudomonas caspiana
95.7%	Pseudomonas caspiana
95.7%	Pseudomonas caspiana
95.7%	Pseudomonas caspiana
95.7%	Pseudomonas caspiana
95.7%	Pseudomonas caspiana
95.7%	Pseudomonas caspiana
95.7%	Pseudomonas caspiana
95.7%	Pseudomonas caspiana
95.7%	Pseudomonas caspiana
95.7%	Pseudomonas caspiana
95.7%	Pseudomonas caspiana
95.7%	Pseudomonas caspiana
95.7%	Pseudomonas caspiana
95.7%	Pseudomonas caspiana
95.7%	Pseudomonas caspiana
95.7%	Pseudomonas caspiana
95.7%	Pseudomonas caspiana
95.7%	Pseudomonas caspiana
95.7%	Pseudomonas caspiana
95.7%	Pseudomonas caspiana
95.7%	Acinetobacter vivianii
95.7%	Acinetobacter vivianii
95.7%	Acinetobacter vivianii
95.7%	Acinetobacter vivianii
95.7%	Acinetobacter vivianii
95.7%	Acinetobacter vivianii
95.7%	Acinetobacter vivianii
95.7%	Acinetobacter vivianii
95.7%	Acinetobacter vivianii
95.7%	Acinetobacter vivianii
95.7%	Acinetobacter vivianii
95.7%	Acinetobacter vivianii
95.7%	Acinetobacter vivianii
95.7%	Acinetobacter vivianii
95.7%	Acinetobacter vivianii
95.7%	Acinetobacter vivianii
95.7%	Acinetobacter vivianii
95.7%	Acinetobacter vivianii
95.7%	Acinetobacter vivianii
95.7%	Acinetobacter vivianii
95.7%	Acinetobacter vivianii
95.7%	Acinetobacter vivianii
95.7%	Acinetobacter vivianii
95.7%	Acinetobacter vivianii
95.7%	Acinetobacter vivianii
95.7%	Acinetobacter vivianii
95.7%	Acinetobacter vivianii
95.7%	Acinetobacter vivianii
95.7%	Acinetobacter vivianii
95.7%	Acinetobacter vivianii
95.7%	Acinetobacter vivianii
95.7%	Acinetobacter vivianii
95.8%	Acinetobacter vivianii
95.7%	Acinetobacter vivianii
95.7%	Acinetobacter vivianii
95.7%	Acinetobacter vivianii
95.7%	Acinetobacter vivianii
95.7%	Acinetobacter vivianii
95.7%	Acinetobacter vivianii
95.7%	Acinetobacter vivianii
95.7%	Acinetobacter vivianii
95.7%	Acinetobacter vivianii
95.7%	Acinetobacter vivianii
95.7%	Acinetobacter vivianii
95.7%	Acinetobacter vivianii
95.7%	Acinetobacter vivianii
95.7%	Acinetobacter vivianii
95.7%	Acinetobacter vivianii
95.7%	Acinetobacter vivianii
95.7%	Acinetobacter vivianii
95.7%	Acinetobacter vivianii
95.7%	Acinetobacter vivianii
95.7%	Acinetobacter vivianii
95.7%	Acinetobacter vivianii
95.7%	Acinetobacter vivianii
95.7%	Acinetobacter vivianii
95.7%	Acinetobacter vivianii
95.7%	Acinetobacter vivianii
95.7%	Acinetobacter vivianii
95.7%	Acinetobacter vivianii
95.7%	Acinetobacter vivianii
95.7%	Acinetobacter vivianii
95.7%	Acinetobacter vivianii
95.7%	Acinetobacter vivianii
95.7%	Acinetobacter vivianii
95.7%	Acinetobacter vivianii
95.7%	Acinetobacter vivianii
95.7%	Acinetobacter vivianii
95.7%	Acinetobacter vivianii
95.7%	Methylobacterium trifolii
95.7%	Bosea robiniae
95.7%	Bosea robiniae
96.6%	Bosea robiniae
96.6%	Bosea robiniae
95.7%	Bosea robiniae
95.7%	Bosea robiniae
95.7%	Bosea robiniae
95.7%	Bosea robiniae
95.7%	Bosea robiniae
95.7%	Bosea robiniae
95.7%	Bosea robiniae
95.7%	Bosea robiniae
95.7%	Bosea robiniae
95.7%	Bosea robiniae
95.7%	Bosea robiniae
95.7%	Bosea robiniae
95.7%	Bosea robiniae
95.7%	Bosea robiniae
95.7%	Bosea robiniae
95.7%	Bosea robiniae
95.7%	Bosea robiniae
95.7%	Bosea robiniae
95.7%	Methylobacterium phyllostachyos
95.7%	Methylobacterium phyllostachyos
95.7%	Methylobacterium phyllostachyos
95.7%	Methylobacterium phyllostachyos
95.7%	Methylobacterium phyllostachyos
95.7%	Methylobacterium phyllostachyos
95.7%	Methylobacterium phyllostachyos
[truncated: 699 more rows]
