# Supplementary material for: Revealing the Microbiome of Four Different Thermal Springs in Turkey with Environmental DNA Metabarcoding
Source: Biology (Basel). 2022 Jun 30;11(7):998. doi: 10.3390/biology11070998 (PMC9311576; doi:10.3390/biology11070998)
Supplement: Supplementary file 1 [file biology-11-00998-s001.zip › Supplementary Table S3/515ng.c2.l100.csv]

% Pairwise Identity	Organism
99.3%	Acinetobacter vivianii
99.3%	Sphingomonas echinoides
99.0%	Acinetobacter vivianii
99.0%	Acinetobacter vivianii
100.0%	Rhizobium glycinendophyticum
100.0%	Rhizobium deserti
100.0%	Caulobacter hibisci
100.0%	Pseudomonas caspiana
98.6%	Acinetobacter vivianii
100.0%	Acinetobacter vivianii
100.0%	Sphingopyxis fribergensis
100.0%	Bradyrhizobium lupini
100.0%	Bradyrhizobium cytisi
100.0%	Rhizobium daejeonense
100.0%	Sphingomonas echinoides
100.0%	Methylobacterium phyllostachyos
100.0%	Bradyrhizobium oligotrophicum
100.0%	Agrobacterium fabrum
100.0%	Hyphomicrobium facile
100.0%	Pseudomonas caspiana
100.0%	Acinetobacter vivianii
100.0%	Acinetobacter vivianii
100.0%	Sphingopyxis fribergensis
100.0%	Methylobacterium phyllostachyos
100.0%	Acinetobacter vivianii
99.6%	Rhizobium glycinendophyticum
99.6%	Rhizobium glycinendophyticum
99.6%	Rhizobium glycinendophyticum
99.6%	Rhizobium glycinendophyticum
99.6%	Rhizobium deserti
99.6%	Rhizobium deserti
99.6%	Caulobacter hibisci
99.6%	Caulobacter hibisci
99.6%	Caulobacter hibisci
99.6%	Caulobacter hibisci
99.6%	Caulobacter hibisci
99.6%	Caulobacter hibisci
99.6%	Caulobacter hibisci
99.6%	Acinetobacter defluvii
99.6%	Pseudomonas caspiana
99.6%	Pseudomonas caspiana
99.6%	Pseudomonas caspiana
99.6%	Pseudomonas caspiana
99.6%	Pseudomonas caspiana
99.6%	Pseudomonas caspiana
99.6%	Pseudomonas caspiana
99.6%	Pseudomonas caspiana
99.6%	Pseudomonas caspiana
99.6%	Pseudomonas caspiana
99.6%	Pseudomonas caspiana
99.6%	Pseudomonas caspiana
99.6%	Pseudomonas caspiana
99.6%	Pseudomonas caspiana
99.6%	Pseudomonas caspiana
99.6%	Pseudomonas caspiana
99.6%	Pseudomonas caspiana
99.6%	Pseudomonas caspiana
99.6%	Pseudomonas caspiana
99.6%	Pseudomonas caspiana
99.6%	Pseudomonas caspiana
99.6%	Pseudomonas caspiana
99.6%	Pseudomonas caspiana
99.6%	Pseudomonas caspiana
99.6%	Pseudomonas caspiana
99.6%	Pseudomonas caspiana
99.6%	Pseudomonas caspiana
99.6%	Pseudomonas caspiana
99.6%	Pseudomonas caspiana
99.6%	Pseudomonas caspiana
99.6%	Pseudomonas caspiana
99.6%	Pseudomonas caspiana
99.6%	Pseudomonas caspiana
99.6%	Pseudomonas caspiana
99.6%	Pseudomonas caspiana
99.6%	Pseudomonas caspiana
99.6%	Pseudomonas caspiana
99.6%	Pseudomonas caspiana
99.6%	Pseudomonas caspiana
99.6%	Pseudomonas caspiana
99.6%	Pseudomonas caspiana
99.6%	Pseudomonas caspiana
99.6%	Pseudomonas caspiana
99.6%	Pseudomonas caspiana
99.6%	Pseudomonas caspiana
99.6%	Pseudomonas caspiana
99.6%	Pseudomonas caspiana
99.6%	Pseudomonas caspiana
99.6%	Pseudomonas caspiana
99.6%	Pseudomonas caspiana
99.6%	Pseudomonas caspiana
99.6%	Pseudomonas caspiana
99.6%	Pseudomonas caspiana
99.6%	Acinetobacter vivianii
99.6%	Acinetobacter vivianii
99.6%	Acinetobacter vivianii
99.6%	Acinetobacter vivianii
99.6%	Acinetobacter vivianii
99.6%	Acinetobacter vivianii
99.6%	Acinetobacter vivianii
99.6%	Acinetobacter vivianii
99.6%	Acinetobacter vivianii
99.6%	Acinetobacter vivianii
99.6%	Acinetobacter vivianii
99.6%	Acinetobacter vivianii
99.6%	Acinetobacter vivianii
99.6%	Acinetobacter vivianii
99.6%	Acinetobacter vivianii
99.6%	Acinetobacter vivianii
99.6%	Acinetobacter vivianii
99.6%	Acinetobacter vivianii
99.6%	Acinetobacter vivianii
99.6%	Acinetobacter vivianii
99.6%	Acinetobacter vivianii
99.6%	Acinetobacter vivianii
99.6%	Acinetobacter vivianii
99.6%	Acinetobacter vivianii
99.6%	Acinetobacter vivianii
99.6%	Acinetobacter vivianii
99.6%	Acinetobacter vivianii
99.6%	Acinetobacter vivianii
99.6%	Acinetobacter vivianii
99.6%	Acinetobacter vivianii
99.6%	Acinetobacter vivianii
99.6%	Acinetobacter vivianii
99.6%	Acinetobacter vivianii
99.6%	Acinetobacter vivianii
99.6%	Acinetobacter vivianii
99.6%	Acinetobacter vivianii
99.6%	Acinetobacter vivianii
99.6%	Acinetobacter vivianii
99.6%	Acinetobacter vivianii
99.6%	Acinetobacter vivianii
99.6%	Acinetobacter vivianii
99.6%	Acinetobacter vivianii
99.6%	Acinetobacter vivianii
99.6%	Acinetobacter vivianii
99.6%	Acinetobacter vivianii
99.6%	Acinetobacter vivianii
99.6%	Acinetobacter vivianii
99.6%	Acinetobacter vivianii
99.6%	Acinetobacter vivianii
99.6%	Acinetobacter vivianii
99.6%	Acinetobacter vivianii
99.6%	Acinetobacter vivianii
99.6%	Acinetobacter vivianii
99.6%	Acinetobacter vivianii
99.6%	Acinetobacter vivianii
99.6%	Acinetobacter vivianii
99.6%	Acinetobacter vivianii
99.6%	Acinetobacter vivianii
99.6%	Acinetobacter vivianii
99.6%	Acinetobacter vivianii
99.6%	Acinetobacter vivianii
99.6%	Acinetobacter vivianii
99.6%	Acinetobacter vivianii
99.6%	Acinetobacter vivianii
99.6%	Acinetobacter vivianii
99.6%	Acinetobacter vivianii
99.6%	Acinetobacter vivianii
99.6%	Acinetobacter vivianii
99.6%	Acinetobacter vivianii
99.6%	Acinetobacter vivianii
99.6%	Acinetobacter vivianii
99.6%	Acinetobacter vivianii
99.6%	Acinetobacter vivianii
99.6%	Acinetobacter vivianii
99.6%	Acinetobacter vivianii
99.6%	Acinetobacter vivianii
99.6%	Acinetobacter vivianii
99.6%	Acinetobacter vivianii
99.6%	Acinetobacter vivianii
99.6%	Acinetobacter vivianii
99.6%	Acinetobacter vivianii
99.6%	Acinetobacter vivianii
99.6%	Acinetobacter vivianii
99.6%	Acinetobacter vivianii
99.6%	Acinetobacter vivianii
99.6%	Acinetobacter vivianii
99.6%	Acinetobacter vivianii
99.6%	Acinetobacter vivianii
99.6%	Acinetobacter vivianii
99.6%	Acinetobacter vivianii
99.6%	Acinetobacter vivianii
99.6%	Acinetobacter vivianii
99.6%	Acinetobacter vivianii
99.6%	Acinetobacter vivianii
99.6%	Acinetobacter vivianii
99.6%	Acinetobacter vivianii
99.6%	Acinetobacter vivianii
99.6%	Acinetobacter vivianii
99.6%	Acinetobacter vivianii
99.6%	Acinetobacter vivianii
99.6%	Acinetobacter vivianii
99.6%	Acinetobacter vivianii
99.6%	Acinetobacter vivianii
99.6%	Acinetobacter vivianii
99.6%	Acinetobacter vivianii
99.6%	Acinetobacter vivianii
99.6%	Acinetobacter vivianii
99.6%	Acinetobacter vivianii
99.6%	Acinetobacter vivianii
99.6%	Acinetobacter vivianii
99.6%	Acinetobacter vivianii
99.6%	Acinetobacter vivianii
100.0%	Acinetobacter vivianii
99.6%	Acinetobacter vivianii
99.6%	Acinetobacter vivianii
99.6%	Acinetobacter vivianii
99.6%	Acinetobacter vivianii
99.6%	Acinetobacter vivianii
99.6%	Acinetobacter vivianii
99.6%	Acinetobacter vivianii
99.6%	Acinetobacter vivianii
99.6%	Acinetobacter vivianii
99.6%	Acinetobacter vivianii
99.6%	Acinetobacter vivianii
99.6%	Acinetobacter vivianii
99.6%	Acinetobacter vivianii
99.6%	Acinetobacter vivianii
99.6%	Acinetobacter vivianii
99.6%	Acinetobacter vivianii
99.6%	Acinetobacter vivianii
99.6%	Acinetobacter vivianii
99.6%	Acinetobacter vivianii
99.6%	Acinetobacter vivianii
99.6%	Acinetobacter vivianii
99.6%	Acinetobacter vivianii
99.6%	Acinetobacter vivianii
99.6%	Acinetobacter vivianii
99.6%	Acinetobacter vivianii
99.6%	Acinetobacter vivianii
99.6%	Acinetobacter vivianii
99.6%	Acinetobacter vivianii
99.6%	Acinetobacter vivianii
99.6%	Acinetobacter vivianii
99.6%	Acinetobacter vivianii
99.6%	Acinetobacter vivianii
99.6%	Acinetobacter vivianii
99.6%	Acinetobacter vivianii
99.6%	Acinetobacter vivianii
99.6%	Acinetobacter vivianii
99.6%	Acinetobacter vivianii
99.6%	Pseudomonas songnenensis
99.6%	Sphingopyxis fribergensis
99.6%	Sphingopyxis fribergensis
99.6%	Sphingopyxis fribergensis
99.6%	Sphingopyxis fribergensis
99.6%	Sphingopyxis fribergensis
99.6%	Sphingopyxis fribergensis
99.6%	Sphingopyxis fribergensis
99.6%	Sphingopyxis fribergensis
99.6%	Sphingopyxis fribergensis
99.6%	Bradyrhizobium lupini
99.6%	Rhizobium azibense
99.6%	Clostridium puniceum
99.6%	Bradyrhizobium cytisi
99.6%	Bradyrhizobium cytisi
99.6%	Bradyrhizobium cytisi
99.6%	Rhizobium daejeonense
99.6%	Rhizobium daejeonense
99.6%	Rhizobium daejeonense
99.6%	Rhizobium daejeonense
99.6%	Rhizobium daejeonense
99.6%	Rhizobium daejeonense
99.6%	Rhizobium daejeonense
99.6%	Sphingomonas echinoides
99.6%	Sphingomonas echinoides
99.6%	Sphingomonas echinoides
99.6%	Sphingomonas echinoides
99.6%	Sphingomonas echinoides
99.6%	Sphingomonas echinoides
99.6%	Curvibacter delicatus
99.6%	Cellulomonas soli
99.6%	Cellulomonas soli
99.6%	Bosea robiniae
99.6%	Methylobacterium phyllostachyos
99.6%	Methylobacterium phyllostachyos
99.6%	Methylobacterium phyllostachyos
99.6%	Methylobacterium phyllostachyos
99.6%	Methylobacterium phyllostachyos
99.6%	Methylobacterium phyllostachyos
99.6%	Methylobacterium phyllostachyos
99.6%	Methylobacterium phyllostachyos
99.6%	Methylobacterium phyllostachyos
99.6%	Methylobacterium phyllostachyos
99.6%	Methylobacterium phyllostachyos
99.6%	Methylobacterium phyllostachyos
99.6%	Methylobacterium phyllostachyos
99.6%	Methylobacterium phyllostachyos
99.6%	Methylobacterium phyllostachyos
99.6%	Methylobacterium phyllostachyos
99.6%	Methylobacterium phyllostachyos
99.6%	Methylobacterium phyllostachyos
99.6%	Methylobacterium phyllostachyos
99.6%	Methylobacterium phyllostachyos
99.6%	Methylobacterium phyllostachyos
99.6%	Methylobacterium phyllostachyos
99.6%	Methylobacterium phyllostachyos
99.6%	Methylobacterium phyllostachyos
99.6%	Methylobacterium phyllostachyos
99.6%	Methylobacterium phyllostachyos
99.6%	Methylobacterium phyllostachyos
99.6%	Methylobacterium phyllostachyos
99.6%	Methylobacterium phyllostachyos
99.6%	Methylobacterium phyllostachyos
99.6%	Methylobacterium phyllostachyos
99.6%	Methylobacterium phyllostachyos
99.6%	Methylobacterium phyllostachyos
99.6%	Methylobacterium phyllostachyos
99.6%	Methylobacterium phyllostachyos
99.6%	Methylobacterium phyllostachyos
99.6%	Methylobacterium phyllostachyos
99.6%	Methylobacterium phyllostachyos
99.6%	Methylobacterium phyllostachyos
99.6%	Methylobacterium phyllostachyos
99.6%	Methylobacterium phyllostachyos
99.6%	Methylobacterium phyllostachyos
99.6%	Bradyrhizobium oligotrophicum
99.6%	Bradyrhizobium oligotrophicum
99.6%	Bradyrhizobium oligotrophicum
99.6%	Bradyrhizobium oligotrophicum
99.6%	Bradyrhizobium oligotrophicum
99.6%	Bradyrhizobium oligotrophicum
99.6%	Bradyrhizobium oligotrophicum
99.6%	Bradyrhizobium oligotrophicum
99.6%	Agrobacterium fabrum
99.6%	Agrobacterium fabrum
99.6%	Agrobacterium fabrum
99.6%	Agrobacterium fabrum
99.6%	Agrobacterium fabrum
99.6%	Agrobacterium fabrum
99.6%	Agrobacterium fabrum
99.6%	Methylobacterium phyllosphaerae
99.6%	Anoxybacillus amylolyticus
99.6%	Hyphomicrobium facile
99.6%	Hyphomicrobium facile
99.6%	Aquabacterium parvum
99.6%	Aquabacterium parvum
99.6%	Aquabacterium parvum
99.6%	Aquabacterium parvum
99.6%	Pseudomonas caspiana
99.6%	Pseudomonas caspiana
99.6%	Pseudomonas caspiana
99.6%	Pseudomonas caspiana
99.6%	Pseudomonas caspiana
99.6%	Pseudomonas caspiana
99.6%	Pseudomonas caspiana
99.6%	Pseudomonas caspiana
99.6%	Pseudomonas caspiana
99.6%	Pseudomonas caspiana
99.6%	Pseudomonas caspiana
99.6%	Pseudomonas caspiana
99.6%	Pseudomonas caspiana
99.6%	Pseudomonas caspiana
99.6%	Pseudomonas caspiana
99.6%	Pseudomonas caspiana
99.6%	Pseudomonas caspiana
99.6%	Acinetobacter vivianii
99.6%	Acinetobacter vivianii
99.6%	Acinetobacter vivianii
99.6%	Acinetobacter vivianii
99.6%	Acinetobacter vivianii
99.6%	Acinetobacter vivianii
99.6%	Acinetobacter vivianii
99.6%	Acinetobacter vivianii
99.6%	Acinetobacter vivianii
99.6%	Acinetobacter vivianii
99.6%	Acinetobacter vivianii
99.6%	Acinetobacter vivianii
99.6%	Acinetobacter vivianii
99.6%	Acinetobacter vivianii
99.6%	Acinetobacter vivianii
99.6%	Acinetobacter vivianii
99.6%	Acinetobacter vivianii
99.6%	Acinetobacter vivianii
99.6%	Acinetobacter vivianii
99.6%	Acinetobacter vivianii
99.6%	Acinetobacter vivianii
99.6%	Acinetobacter vivianii
99.6%	Acinetobacter vivianii
99.6%	Acinetobacter vivianii
99.6%	Acinetobacter vivianii
99.6%	Acinetobacter vivianii
99.6%	Acinetobacter vivianii
99.6%	Sphingopyxis fribergensis
99.6%	Sphingopyxis fribergensis
99.6%	Sphingopyxis fribergensis
99.6%	Sphingopyxis fribergensis
99.6%	Sphingopyxis fribergensis
99.6%	Streptococcus thermophilus
99.6%	Streptococcus thermophilus
99.6%	Sphingomonas echinoides
99.6%	Finegoldia magna
99.6%	Methylobacterium phyllostachyos
99.6%	Methylobacterium phyllostachyos
99.6%	Methylobacterium phyllostachyos
99.6%	Methylobacterium phyllostachyos
99.6%	Methylobacterium phyllostachyos
99.6%	Methylobacterium phyllostachyos
99.6%	Methylobacterium phyllostachyos
99.6%	Methylobacterium phyllostachyos
99.6%	Methylobacterium phyllostachyos
99.6%	Methylobacterium phyllostachyos
99.6%	Agrobacterium fabrum
99.6%	Hyphomicrobium facile
100.0%	Pseudomonas caspiana
99.6%	Pseudomonas caspiana
99.6%	Pseudomonas caspiana
99.6%	Pseudomonas caspiana
99.3%	Pseudomonas caspiana
99.6%	Acinetobacter vivianii
99.6%	Acinetobacter vivianii
99.3%	Acinetobacter vivianii
99.6%	Acinetobacter vivianii
99.6%	Acinetobacter vivianii
99.6%	Acinetobacter vivianii
99.6%	Acinetobacter vivianii
99.6%	Acinetobacter vivianii
99.6%	Acinetobacter vivianii
99.6%	Acinetobacter vivianii
99.3%	Rhizobium glycinendophyticum
99.3%	Rhizobium glycinendophyticum
99.3%	Rhizobium glycinendophyticum
99.3%	Rhizobium glycinendophyticum
99.3%	Rhizobium glycinendophyticum
99.3%	Rhizobium glycinendophyticum
99.3%	Rhizobium glycinendophyticum
99.3%	Rhizobium glycinendophyticum
99.3%	Rhizobium deserti
99.3%	Rhizobium deserti
99.3%	Rhizobium deserti
99.3%	Rhizobium deserti
99.3%	Rhizobium deserti
99.3%	Rhizobium deserti
99.3%	Rhizobium deserti
99.3%	Acinetobacter johnsonii
99.3%	Acinetobacter johnsonii
99.3%	Acinetobacter johnsonii
99.3%	Acinetobacter johnsonii
99.3%	Caulobacter hibisci
99.3%	Caulobacter hibisci
99.3%	Caulobacter hibisci
99.3%	Caulobacter hibisci
99.3%	Caulobacter hibisci
99.3%	Caulobacter hibisci
99.3%	Caulobacter hibisci
99.3%	Caulobacter hibisci
99.3%	Caulobacter hibisci
99.3%	Caulobacter hibisci
99.3%	Caulobacter hibisci
99.3%	Caulobacter hibisci
99.3%	Caulobacter hibisci
99.3%	Caulobacter hibisci
99.3%	Caulobacter hibisci
99.3%	Caulobacter hibisci
99.3%	Caulobacter hibisci
99.3%	Caulobacter hibisci
99.3%	Caulobacter hibisci
99.3%	Caulobacter hibisci
99.3%	Acinetobacter defluvii
99.3%	Acinetobacter defluvii
99.3%	Pseudomonas caspiana
99.3%	Pseudomonas caspiana
99.3%	Pseudomonas caspiana
99.3%	Pseudomonas caspiana
99.3%	Pseudomonas caspiana
99.3%	Pseudomonas caspiana
99.3%	Pseudomonas caspiana
99.3%	Pseudomonas caspiana
99.3%	Pseudomonas caspiana
99.3%	Pseudomonas caspiana
99.3%	Pseudomonas caspiana
99.3%	Pseudomonas caspiana
99.3%	Pseudomonas caspiana
99.3%	Pseudomonas caspiana
99.3%	Pseudomonas caspiana
99.3%	Pseudomonas caspiana
99.3%	Pseudomonas caspiana
99.3%	Pseudomonas caspiana
99.3%	Pseudomonas caspiana
99.3%	Pseudomonas caspiana
99.3%	Pseudomonas caspiana
99.3%	Pseudomonas caspiana
99.3%	Pseudomonas caspiana
99.3%	Pseudomonas caspiana
99.3%	Pseudomonas caspiana
99.3%	Pseudomonas caspiana
99.3%	Pseudomonas caspiana
99.3%	Pseudomonas caspiana
99.3%	Pseudomonas caspiana
99.3%	Pseudomonas caspiana
99.3%	Pseudomonas caspiana
99.3%	Pseudomonas caspiana
99.3%	Pseudomonas caspiana
99.3%	Pseudomonas caspiana
99.3%	Pseudomonas caspiana
99.3%	Pseudomonas caspiana
99.3%	Pseudomonas caspiana
99.3%	Pseudomonas caspiana
99.3%	Pseudomonas caspiana
99.3%	Pseudomonas caspiana
99.3%	Pseudomonas caspiana
99.3%	Pseudomonas caspiana
99.3%	Pseudomonas caspiana
99.3%	Pseudomonas caspiana
99.3%	Pseudomonas caspiana
99.3%	Pseudomonas caspiana
99.3%	Pseudomonas caspiana
99.3%	Pseudomonas caspiana
99.3%	Pseudomonas caspiana
99.3%	Pseudomonas caspiana
99.3%	Pseudomonas caspiana
99.3%	Pseudomonas caspiana
99.3%	Pseudomonas caspiana
99.3%	Pseudomonas caspiana
99.3%	Pseudomonas caspiana
99.3%	Pseudomonas caspiana
99.3%	Pseudomonas caspiana
99.3%	Pseudomonas caspiana
99.3%	Pseudomonas caspiana
99.3%	Pseudomonas caspiana
99.3%	Pseudomonas caspiana
99.3%	Pseudomonas caspiana
99.3%	Pseudomonas caspiana
99.3%	Pseudomonas caspiana
99.3%	Pseudomonas caspiana
99.3%	Pseudomonas caspiana
99.3%	Pseudomonas caspiana
99.3%	Pseudomonas caspiana
99.3%	Pseudomonas caspiana
99.3%	Pseudomonas caspiana
99.3%	Pseudomonas caspiana
99.3%	Pseudomonas caspiana
99.3%	Pseudomonas caspiana
99.3%	Pseudomonas caspiana
99.3%	Pseudomonas caspiana
99.3%	Pseudomonas caspiana
99.3%	Pseudomonas caspiana
99.3%	Pseudomonas caspiana
99.3%	Pseudomonas caspiana
99.3%	Pseudomonas caspiana
99.3%	Pseudomonas caspiana
99.3%	Pseudomonas caspiana
99.3%	Pseudomonas caspiana
99.3%	Pseudomonas caspiana
99.3%	Pseudomonas caspiana
99.3%	Pseudomonas caspiana
99.3%	Pseudomonas caspiana
99.3%	Pseudomonas caspiana
99.3%	Pseudomonas caspiana
99.3%	Pseudomonas caspiana
99.3%	Pseudomonas caspiana
99.3%	Pseudomonas caspiana
99.3%	Pseudomonas caspiana
99.3%	Pseudomonas caspiana
99.3%	Pseudomonas caspiana
99.3%	Pseudomonas caspiana
99.3%	Pseudomonas caspiana
99.3%	Pseudomonas caspiana
99.3%	Pseudomonas caspiana
99.3%	Pseudomonas caspiana
99.3%	Pseudomonas caspiana
99.3%	Pseudomonas caspiana
99.3%	Pseudomonas caspiana
99.3%	Pseudomonas caspiana
99.3%	Pseudomonas caspiana
99.3%	Pseudomonas caspiana
99.3%	Pseudomonas caspiana
99.3%	Pseudomonas caspiana
99.3%	Pseudomonas caspiana
99.3%	Pseudomonas caspiana
99.3%	Pseudomonas caspiana
99.3%	Pseudomonas caspiana
99.3%	Pseudomonas caspiana
99.3%	Pseudomonas caspiana
99.3%	Pseudomonas caspiana
99.3%	Pseudomonas caspiana
99.3%	Pseudomonas caspiana
99.3%	Pseudomonas caspiana
99.3%	Pseudomonas caspiana
99.3%	Pseudomonas caspiana
99.3%	Pseudomonas caspiana
99.3%	Pseudomonas caspiana
99.3%	Pseudomonas caspiana
99.3%	Pseudomonas caspiana
99.3%	Pseudomonas caspiana
99.3%	Pseudomonas caspiana
99.3%	Pseudomonas caspiana
99.3%	Pseudomonas caspiana
99.3%	Pseudomonas caspiana
99.3%	Pseudomonas caspiana
99.3%	Pseudomonas caspiana
99.3%	Pseudomonas caspiana
99.3%	Pseudomonas caspiana
99.3%	Pseudomonas caspiana
99.3%	Pseudomonas caspiana
99.3%	Pseudomonas caspiana
99.3%	Pseudomonas caspiana
99.3%	Pseudomonas caspiana
99.3%	Pseudomonas caspiana
99.3%	Pseudomonas caspiana
99.3%	Pseudomonas caspiana
99.3%	Pseudomonas caspiana
99.3%	Pseudomonas caspiana
99.3%	Pseudomonas caspiana
99.3%	Pseudomonas caspiana
99.3%	Pseudomonas caspiana
99.3%	Pseudomonas caspiana
99.3%	Pseudomonas caspiana
99.3%	Pseudomonas caspiana
99.3%	Pseudomonas caspiana
99.3%	Pseudomonas caspiana
99.3%	Pseudomonas caspiana
99.3%	Pseudomonas caspiana
99.3%	Pseudomonas caspiana
99.3%	Pseudomonas caspiana
99.3%	Pseudomonas caspiana
99.3%	Pseudomonas caspiana
99.3%	Pseudomonas caspiana
99.3%	Pseudomonas caspiana
99.3%	Pseudomonas caspiana
99.3%	Pseudomonas caspiana
99.3%	Pseudomonas caspiana
99.3%	Pseudomonas caspiana
99.3%	Pseudomonas caspiana
99.3%	Pseudomonas caspiana
99.3%	Pseudomonas caspiana
99.3%	Pseudomonas caspiana
99.3%	Pseudomonas caspiana
99.3%	Pseudomonas caspiana
99.3%	Pseudomonas caspiana
99.3%	Pseudomonas caspiana
99.3%	Pseudomonas caspiana
99.3%	Pseudomonas caspiana
99.3%	Pseudomonas caspiana
99.3%	Pseudomonas caspiana
99.3%	Pseudomonas caspiana
99.3%	Pseudomonas caspiana
99.3%	Pseudomonas caspiana
99.3%	Pseudomonas caspiana
99.6%	Pseudomonas caspiana
99.3%	Pseudomonas caspiana
99.3%	Pseudomonas caspiana
99.3%	Pseudomonas caspiana
99.3%	Pseudomonas caspiana
99.3%	Pseudomonas caspiana
99.6%	Pseudomonas caspiana
99.3%	Pseudomonas caspiana
99.3%	Pseudomonas caspiana
99.3%	Pseudomonas caspiana
99.3%	Pseudomonas caspiana
99.3%	Pseudomonas caspiana
99.3%	Pseudomonas caspiana
99.3%	Pseudomonas caspiana
99.3%	Pseudomonas caspiana
99.3%	Pseudomonas caspiana
99.3%	Pseudomonas caspiana
99.3%	Pseudomonas caspiana
99.3%	Pseudomonas caspiana
99.3%	Pseudomonas caspiana
99.3%	Pseudomonas caspiana
99.3%	Pseudomonas caspiana
99.3%	Pseudomonas caspiana
99.3%	Pseudomonas caspiana
99.3%	Pseudomonas caspiana
99.3%	Pseudomonas caspiana
99.3%	Pseudomonas caspiana
99.3%	Pseudomonas caspiana
99.3%	Pseudomonas caspiana
99.3%	Pseudomonas caspiana
99.3%	Pseudomonas caspiana
99.3%	Pseudomonas caspiana
99.3%	Pseudomonas caspiana
99.3%	Pseudomonas caspiana
99.3%	Pseudomonas caspiana
99.3%	Pseudomonas caspiana
99.3%	Pseudomonas caspiana
99.3%	Pseudomonas caspiana
99.3%	Pseudomonas caspiana
99.3%	Pseudomonas caspiana
99.3%	Pseudomonas caspiana
99.3%	Pseudomonas caspiana
99.3%	Pseudomonas caspiana
99.3%	Pseudomonas caspiana
99.3%	Pseudomonas caspiana
99.3%	Pseudomonas caspiana
99.3%	Pseudomonas caspiana
99.3%	Pseudomonas caspiana
99.3%	Pseudomonas caspiana
99.3%	Pseudomonas caspiana
99.3%	Pseudomonas caspiana
99.3%	Pseudomonas caspiana
99.3%	Pseudomonas caspiana
99.3%	Pseudomonas caspiana
99.3%	Pseudomonas caspiana
99.3%	Pseudomonas caspiana
99.3%	Pseudomonas caspiana
99.3%	Pseudomonas caspiana
99.3%	Pseudomonas caspiana
99.3%	Pseudomonas caspiana
99.3%	Pseudomonas caspiana
99.3%	Pseudomonas caspiana
99.3%	Pseudomonas caspiana
99.3%	Pseudomonas caspiana
99.3%	Pseudomonas caspiana
99.3%	Pseudomonas caspiana
99.3%	Acinetobacter vivianii
99.3%	Acinetobacter vivianii
99.3%	Acinetobacter vivianii
99.3%	Acinetobacter vivianii
99.3%	Acinetobacter vivianii
99.3%	Acinetobacter vivianii
99.3%	Acinetobacter vivianii
99.3%	Acinetobacter vivianii
99.3%	Acinetobacter vivianii
99.3%	Acinetobacter vivianii
99.3%	Acinetobacter vivianii
99.3%	Acinetobacter vivianii
99.3%	Acinetobacter vivianii
99.3%	Acinetobacter vivianii
99.3%	Acinetobacter vivianii
99.3%	Acinetobacter vivianii
99.3%	Acinetobacter vivianii
99.3%	Acinetobacter vivianii
99.3%	Acinetobacter vivianii
99.3%	Acinetobacter vivianii
99.3%	Acinetobacter vivianii
99.3%	Acinetobacter vivianii
99.3%	Acinetobacter vivianii
99.3%	Acinetobacter vivianii
99.3%	Acinetobacter vivianii
99.3%	Acinetobacter vivianii
99.3%	Acinetobacter vivianii
99.3%	Acinetobacter vivianii
99.3%	Acinetobacter vivianii
99.3%	Acinetobacter vivianii
99.3%	Acinetobacter vivianii
99.3%	Acinetobacter vivianii
99.3%	Acinetobacter vivianii
99.3%	Acinetobacter vivianii
99.3%	Acinetobacter vivianii
99.3%	Acinetobacter vivianii
99.3%	Acinetobacter vivianii
99.3%	Acinetobacter vivianii
99.3%	Acinetobacter vivianii
99.3%	Acinetobacter vivianii
99.3%	Acinetobacter vivianii
99.3%	Acinetobacter vivianii
99.3%	Acinetobacter vivianii
99.3%	Acinetobacter vivianii
99.3%	Acinetobacter vivianii
99.3%	Acinetobacter vivianii
99.3%	Acinetobacter vivianii
99.6%	Acinetobacter vivianii
99.3%	Acinetobacter vivianii
99.3%	Acinetobacter vivianii
99.3%	Acinetobacter vivianii
99.3%	Acinetobacter vivianii
99.3%	Acinetobacter vivianii
99.3%	Acinetobacter vivianii
99.3%	Acinetobacter vivianii
99.3%	Acinetobacter vivianii
99.3%	Acinetobacter vivianii
99.3%	Acinetobacter vivianii
99.3%	Acinetobacter vivianii
99.3%	Acinetobacter vivianii
99.3%	Acinetobacter vivianii
99.3%	Acinetobacter vivianii
99.3%	Acinetobacter vivianii
99.3%	Acinetobacter vivianii
99.3%	Acinetobacter vivianii
99.3%	Acinetobacter vivianii
99.3%	Acinetobacter vivianii
99.3%	Acinetobacter vivianii
99.3%	Acinetobacter vivianii
99.3%	Acinetobacter vivianii
99.3%	Acinetobacter vivianii
99.3%	Acinetobacter vivianii
99.3%	Acinetobacter vivianii
99.3%	Acinetobacter vivianii
99.3%	Acinetobacter vivianii
99.3%	Acinetobacter vivianii
99.3%	Acinetobacter vivianii
99.3%	Acinetobacter vivianii
99.3%	Acinetobacter vivianii
99.3%	Acinetobacter vivianii
99.3%	Acinetobacter vivianii
99.3%	Acinetobacter vivianii
99.3%	Acinetobacter vivianii
99.3%	Acinetobacter vivianii
99.3%	Acinetobacter vivianii
99.3%	Acinetobacter vivianii
99.3%	Acinetobacter vivianii
99.3%	Acinetobacter vivianii
99.3%	Acinetobacter vivianii
99.3%	Acinetobacter vivianii
99.3%	Acinetobacter vivianii
99.3%	Acinetobacter vivianii
99.3%	Acinetobacter vivianii
99.3%	Acinetobacter vivianii
99.3%	Acinetobacter vivianii
99.3%	Acinetobacter vivianii
99.3%	Acinetobacter vivianii
99.3%	Acinetobacter vivianii
99.3%	Acinetobacter vivianii
99.3%	Acinetobacter vivianii
99.3%	Acinetobacter vivianii
99.3%	Acinetobacter vivianii
99.3%	Acinetobacter vivianii
99.3%	Acinetobacter vivianii
99.3%	Acinetobacter vivianii
99.3%	Acinetobacter vivianii
99.3%	Acinetobacter vivianii
99.3%	Acinetobacter vivianii
99.3%	Acinetobacter vivianii
99.3%	Acinetobacter vivianii
99.3%	Acinetobacter vivianii
99.3%	Acinetobacter vivianii
99.3%	Acinetobacter vivianii
99.3%	Acinetobacter vivianii
99.3%	Acinetobacter vivianii
99.3%	Acinetobacter vivianii
99.3%	Acinetobacter vivianii
99.3%	Acinetobacter vivianii
99.3%	Acinetobacter vivianii
99.3%	Acinetobacter vivianii
99.3%	Acinetobacter vivianii
99.3%	Acinetobacter vivianii
99.3%	Acinetobacter vivianii
99.3%	Acinetobacter vivianii
99.6%	Acinetobacter vivianii
99.3%	Acinetobacter vivianii
99.3%	Acinetobacter vivianii
99.3%	Acinetobacter vivianii
99.3%	Acinetobacter vivianii
99.3%	Acinetobacter vivianii
99.3%	Acinetobacter vivianii
99.3%	Acinetobacter vivianii
99.3%	Acinetobacter vivianii
99.3%	Acinetobacter vivianii
99.3%	Acinetobacter vivianii
99.3%	Acinetobacter vivianii
99.3%	Acinetobacter vivianii
99.3%	Acinetobacter vivianii
99.3%	Acinetobacter vivianii
99.3%	Acinetobacter vivianii
99.3%	Acinetobacter vivianii
99.3%	Acinetobacter vivianii
99.3%	Acinetobacter vivianii
99.3%	Acinetobacter vivianii
99.3%	Acinetobacter vivianii
99.3%	Acinetobacter vivianii
99.3%	Acinetobacter vivianii
99.3%	Acinetobacter vivianii
99.3%	Acinetobacter vivianii
99.3%	Acinetobacter vivianii
99.3%	Acinetobacter vivianii
99.3%	Acinetobacter vivianii
99.3%	Acinetobacter vivianii
99.3%	Acinetobacter vivianii
99.3%	Acinetobacter vivianii
99.3%	Acinetobacter vivianii
99.3%	Acinetobacter vivianii
99.3%	Acinetobacter vivianii
99.3%	Acinetobacter vivianii
99.3%	Acinetobacter vivianii
99.3%	Acinetobacter vivianii
99.3%	Acinetobacter vivianii
99.3%	Acinetobacter vivianii
99.3%	Acinetobacter vivianii
99.3%	Acinetobacter vivianii
99.3%	Acinetobacter vivianii
99.3%	Acinetobacter vivianii
99.3%	Acinetobacter vivianii
99.3%	Acinetobacter vivianii
99.3%	Acinetobacter vivianii
99.3%	Acinetobacter vivianii
99.3%	Acinetobacter vivianii
99.3%	Acinetobacter vivianii
99.3%	Acinetobacter vivianii
99.3%	Acinetobacter vivianii
99.3%	Acinetobacter vivianii
99.3%	Acinetobacter vivianii
99.3%	Acinetobacter vivianii
99.3%	Acinetobacter vivianii
99.3%	Acinetobacter vivianii
99.3%	Acinetobacter vivianii
99.3%	Acinetobacter vivianii
99.3%	Acinetobacter vivianii
99.3%	Acinetobacter vivianii
99.3%	Acinetobacter vivianii
99.3%	Acinetobacter vivianii
99.3%	Acinetobacter vivianii
99.3%	Acinetobacter vivianii
99.3%	Acinetobacter vivianii
99.3%	Acinetobacter vivianii
99.3%	Acinetobacter vivianii
99.3%	Acinetobacter vivianii
99.3%	Acinetobacter vivianii
99.3%	Acinetobacter vivianii
99.3%	Acinetobacter vivianii
99.3%	Acinetobacter vivianii
99.3%	Acinetobacter vivianii
99.3%	Acinetobacter vivianii
99.3%	Acinetobacter vivianii
99.3%	Acinetobacter vivianii
99.3%	Acinetobacter vivianii
99.3%	Acinetobacter vivianii
99.3%	Acinetobacter vivianii
99.3%	Acinetobacter vivianii
99.3%	Acinetobacter vivianii
99.3%	Acinetobacter vivianii
99.3%	Acinetobacter vivianii
99.3%	Acinetobacter vivianii
99.3%	Acinetobacter vivianii
99.3%	Acinetobacter vivianii
99.3%	Acinetobacter vivianii
99.3%	Acinetobacter vivianii
99.3%	Acinetobacter vivianii
99.3%	Acinetobacter vivianii
99.3%	Acinetobacter vivianii
99.3%	Acinetobacter vivianii
99.3%	Acinetobacter vivianii
99.3%	Acinetobacter vivianii
99.3%	Acinetobacter vivianii
99.3%	Acinetobacter vivianii
99.3%	Acinetobacter vivianii
99.3%	Acinetobacter vivianii
99.3%	Acinetobacter vivianii
99.3%	Acinetobacter vivianii
99.3%	Acinetobacter vivianii
99.3%	Acinetobacter vivianii
99.3%	Acinetobacter vivianii
99.3%	Acinetobacter vivianii
99.3%	Acinetobacter vivianii
99.6%	Acinetobacter vivianii
99.3%	Acinetobacter vivianii
99.3%	Acinetobacter vivianii
99.3%	Acinetobacter vivianii
99.3%	Acinetobacter vivianii
99.3%	Acinetobacter vivianii
99.3%	Acinetobacter vivianii
99.3%	Acinetobacter vivianii
99.3%	Acinetobacter vivianii
99.3%	Acinetobacter vivianii
99.3%	Acinetobacter vivianii
99.3%	Acinetobacter vivianii
99.3%	Acinetobacter vivianii
99.3%	Acinetobacter vivianii
99.3%	Acinetobacter vivianii
99.3%	Acinetobacter vivianii
99.6%	Acinetobacter vivianii
99.3%	Acinetobacter vivianii
99.3%	Acinetobacter vivianii
99.3%	Acinetobacter vivianii
99.3%	Acinetobacter vivianii
99.3%	Acinetobacter vivianii
99.3%	Acinetobacter vivianii
99.3%	Acinetobacter vivianii
99.3%	Acinetobacter vivianii
99.3%	Acinetobacter vivianii
99.3%	Acinetobacter vivianii
99.3%	Acinetobacter vivianii
99.3%	Acinetobacter vivianii
99.3%	Acinetobacter vivianii
99.3%	Acinetobacter vivianii
99.3%	Acinetobacter vivianii
99.3%	Acinetobacter vivianii
99.3%	Acinetobacter vivianii
99.3%	Acinetobacter vivianii
99.3%	Acinetobacter vivianii
99.3%	Acinetobacter vivianii
99.3%	Acinetobacter vivianii
99.3%	Acinetobacter vivianii
99.3%	Acinetobacter vivianii
99.3%	Acinetobacter vivianii
99.3%	Acinetobacter vivianii
99.3%	Acinetobacter vivianii
99.3%	Acinetobacter vivianii
99.3%	Acinetobacter vivianii
99.3%	Acinetobacter vivianii
99.3%	Acinetobacter vivianii
99.3%	Acinetobacter vivianii
99.3%	Acinetobacter vivianii
99.3%	Acinetobacter vivianii
99.3%	Acinetobacter vivianii
99.3%	Acinetobacter vivianii
99.3%	Acinetobacter vivianii
99.3%	Acinetobacter vivianii
99.3%	Acinetobacter vivianii
99.3%	Acinetobacter vivianii
99.3%	Acinetobacter vivianii
99.3%	Acinetobacter vivianii
99.3%	Acinetobacter vivianii
99.3%	Acinetobacter vivianii
99.3%	Acinetobacter vivianii
99.3%	Acinetobacter vivianii
99.3%	Acinetobacter vivianii
99.3%	Acinetobacter vivianii
99.3%	Acinetobacter vivianii
99.3%	Acinetobacter vivianii
99.3%	Acinetobacter vivianii
99.3%	Acinetobacter vivianii
99.3%	Acinetobacter vivianii
99.3%	Acinetobacter vivianii
99.3%	Acinetobacter vivianii
99.3%	Acinetobacter vivianii
99.3%	Acinetobacter vivianii
99.3%	Acinetobacter vivianii
99.3%	Acinetobacter vivianii
99.3%	Acinetobacter vivianii
99.3%	Acinetobacter vivianii
99.3%	Acinetobacter vivianii
99.3%	Acinetobacter vivianii
99.3%	Acinetobacter vivianii
99.3%	Acinetobacter vivianii
99.3%	Acinetobacter vivianii
99.3%	Acinetobacter vivianii
99.3%	Acinetobacter vivianii
99.3%	Acinetobacter vivianii
99.3%	Acinetobacter vivianii
99.3%	Acinetobacter vivianii
99.3%	Acinetobacter vivianii
99.3%	Acinetobacter vivianii
99.3%	Acinetobacter vivianii
99.3%	Acinetobacter vivianii
99.3%	Acinetobacter vivianii
99.3%	Acinetobacter vivianii
99.3%	Acinetobacter vivianii
99.3%	Acinetobacter vivianii
99.3%	Acinetobacter vivianii
99.3%	Acinetobacter vivianii
99.3%	Acinetobacter vivianii
99.3%	Acinetobacter vivianii
99.3%	Acinetobacter vivianii
99.3%	Acinetobacter vivianii
99.3%	Acinetobacter vivianii
99.3%	Acinetobacter vivianii
99.3%	Acinetobacter vivianii
99.3%	Acinetobacter vivianii
99.3%	Acinetobacter vivianii
99.3%	Acinetobacter vivianii
99.3%	Acinetobacter vivianii
99.3%	Acinetobacter vivianii
99.3%	Acinetobacter vivianii
99.3%	Acinetobacter vivianii
99.3%	Acinetobacter vivianii
99.3%	Acinetobacter vivianii
99.3%	Acinetobacter vivianii
99.3%	Acinetobacter vivianii
99.3%	Acinetobacter vivianii
99.3%	Acinetobacter vivianii
99.3%	Acinetobacter vivianii
99.3%	Acinetobacter vivianii
99.3%	Acinetobacter vivianii
99.3%	Acinetobacter vivianii
99.3%	Acinetobacter vivianii
99.3%	Acinetobacter vivianii
99.3%	Acinetobacter vivianii
99.3%	Acinetobacter vivianii
99.3%	Acinetobacter vivianii
99.3%	Acinetobacter vivianii
99.3%	Acinetobacter vivianii
99.3%	Acinetobacter vivianii
99.3%	Acinetobacter vivianii
99.3%	Acinetobacter vivianii
99.3%	Acinetobacter vivianii
99.3%	Acinetobacter vivianii
99.3%	Acinetobacter vivianii
99.3%	Acinetobacter vivianii
99.3%	Acinetobacter vivianii
99.3%	Acinetobacter vivianii
99.3%	Acinetobacter vivianii
99.3%	Acinetobacter vivianii
99.3%	Acinetobacter vivianii
99.3%	Acinetobacter vivianii
99.3%	Acinetobacter vivianii
99.3%	Acinetobacter vivianii
99.3%	Acinetobacter vivianii
99.3%	Acinetobacter vivianii
99.3%	Acinetobacter vivianii
99.3%	Acinetobacter vivianii
99.3%	Acinetobacter vivianii
99.3%	Acinetobacter vivianii
99.3%	Acinetobacter vivianii
99.3%	Acinetobacter vivianii
99.3%	Acinetobacter vivianii
99.3%	Acinetobacter vivianii
99.3%	Acinetobacter vivianii
99.3%	Acinetobacter vivianii
99.3%	Acinetobacter vivianii
99.3%	Acinetobacter vivianii
99.3%	Acinetobacter vivianii
99.3%	Acinetobacter vivianii
99.3%	Acinetobacter vivianii
99.3%	Acinetobacter vivianii
99.3%	Acinetobacter vivianii
99.3%	Acinetobacter vivianii
99.3%	Acinetobacter vivianii
99.3%	Acinetobacter vivianii
99.3%	Acinetobacter vivianii
99.3%	Acinetobacter vivianii
99.3%	Acinetobacter vivianii
99.3%	Acinetobacter vivianii
99.3%	Acinetobacter vivianii
99.6%	Acinetobacter vivianii
99.3%	Acinetobacter vivianii
99.3%	Acinetobacter vivianii
99.3%	Acinetobacter vivianii
99.3%	Acinetobacter vivianii
99.3%	Acinetobacter vivianii
99.3%	Acinetobacter vivianii
99.3%	Acinetobacter vivianii
99.3%	Acinetobacter vivianii
99.3%	Acinetobacter vivianii
99.3%	Acinetobacter vivianii
99.3%	Acinetobacter vivianii
99.3%	Acinetobacter vivianii
99.3%	Acinetobacter vivianii
99.3%	Acinetobacter vivianii
99.3%	Acinetobacter vivianii
99.3%	Acinetobacter vivianii
99.3%	Acinetobacter vivianii
99.3%	Acinetobacter vivianii
99.3%	Acinetobacter vivianii
99.3%	Acinetobacter vivianii
99.3%	Acinetobacter vivianii
99.3%	Acinetobacter vivianii
99.3%	Acinetobacter vivianii
99.3%	Acinetobacter vivianii
99.3%	Acinetobacter vivianii
99.3%	Acinetobacter vivianii
99.3%	Acinetobacter vivianii
99.3%	Acinetobacter vivianii
99.3%	Acinetobacter vivianii
99.3%	Acinetobacter vivianii
99.3%	Acinetobacter vivianii
99.3%	Acinetobacter vivianii
99.3%	Acinetobacter vivianii
99.3%	Acinetobacter vivianii
99.3%	Acinetobacter vivianii
99.3%	Acinetobacter vivianii
99.3%	Acinetobacter vivianii
99.3%	Acinetobacter vivianii
99.3%	Acinetobacter vivianii
99.3%	Acinetobacter vivianii
99.3%	Acinetobacter vivianii
99.3%	Acinetobacter vivianii
99.3%	Acinetobacter vivianii
99.3%	Acinetobacter vivianii
99.3%	Acinetobacter vivianii
99.3%	Acinetobacter vivianii
99.3%	Acinetobacter vivianii
99.3%	Acinetobacter vivianii
99.3%	Acinetobacter vivianii
99.3%	Acinetobacter vivianii
99.3%	Acinetobacter vivianii
99.3%	Acinetobacter vivianii
99.3%	Acinetobacter vivianii
99.3%	Acinetobacter vivianii
99.3%	Acinetobacter vivianii
99.3%	Acinetobacter vivianii
99.3%	Acinetobacter vivianii
99.3%	Acinetobacter vivianii
99.3%	Acinetobacter vivianii
99.3%	Acinetobacter vivianii
99.3%	Acinetobacter vivianii
99.3%	Acinetobacter vivianii
99.3%	Acinetobacter vivianii
99.3%	Acinetobacter vivianii
99.3%	Acinetobacter vivianii
99.3%	Acinetobacter vivianii
99.3%	Acinetobacter vivianii
99.3%	Acinetobacter vivianii
99.3%	Acinetobacter vivianii
99.3%	Acinetobacter vivianii
99.3%	Acinetobacter vivianii
99.3%	Acinetobacter vivianii
99.3%	Acinetobacter vivianii
99.3%	Acinetobacter vivianii
99.3%	Acinetobacter vivianii
99.3%	Acinetobacter vivianii
99.3%	Acinetobacter vivianii
99.3%	Acinetobacter vivianii
99.3%	Acinetobacter vivianii
99.3%	Acinetobacter vivianii
99.3%	Acinetobacter vivianii
99.3%	Acinetobacter vivianii
99.3%	Acinetobacter vivianii
99.3%	Acinetobacter vivianii
99.3%	Acinetobacter vivianii
99.3%	Acinetobacter vivianii
99.3%	Acinetobacter vivianii
99.3%	Acinetobacter vivianii
99.3%	Acinetobacter vivianii
99.3%	Acinetobacter vivianii
99.3%	Acinetobacter vivianii
99.3%	Acinetobacter vivianii
99.3%	Acinetobacter vivianii
99.3%	Acinetobacter vivianii
99.3%	Acinetobacter vivianii
99.3%	Acinetobacter vivianii
99.3%	Acinetobacter vivianii
99.3%	Acinetobacter vivianii
99.3%	Acinetobacter vivianii
99.3%	Acinetobacter vivianii
99.3%	Acinetobacter vivianii
99.3%	Acinetobacter vivianii
99.3%	Acinetobacter vivianii
99.3%	Acinetobacter vivianii
99.3%	Acinetobacter vivianii
99.3%	Acinetobacter vivianii
99.3%	Acinetobacter vivianii
99.3%	Acinetobacter vivianii
99.3%	Acinetobacter vivianii
99.3%	Acinetobacter vivianii
99.3%	Acinetobacter vivianii
99.3%	Acinetobacter vivianii
99.3%	Acinetobacter vivianii
99.3%	Acinetobacter vivianii
99.3%	Acinetobacter vivianii
99.3%	Acinetobacter vivianii
99.3%	Acinetobacter vivianii
99.3%	Acinetobacter vivianii
99.3%	Acinetobacter vivianii
99.3%	Acinetobacter vivianii
99.3%	Acinetobacter vivianii
99.3%	Acinetobacter vivianii
99.3%	Acinetobacter vivianii
99.3%	Acinetobacter vivianii
99.3%	Acinetobacter vivianii
99.3%	Acinetobacter vivianii
99.3%	Acinetobacter vivianii
99.3%	Acinetobacter vivianii
99.3%	Acinetobacter vivianii
99.3%	Acinetobacter vivianii
99.3%	Acinetobacter vivianii
99.3%	Acinetobacter vivianii
99.3%	Acinetobacter vivianii
99.3%	Acinetobacter vivianii
99.3%	Acinetobacter vivianii
99.3%	Acinetobacter vivianii
99.3%	Acinetobacter vivianii
99.3%	Acinetobacter vivianii
99.3%	Acinetobacter vivianii
99.3%	Acinetobacter vivianii
99.3%	Acinetobacter vivianii
99.3%	Acinetobacter vivianii
99.3%	Acinetobacter vivianii
99.3%	Acinetobacter vivianii
99.3%	Acinetobacter vivianii
99.3%	Acinetobacter vivianii
99.3%	Acinetobacter vivianii
99.3%	Acinetobacter vivianii
99.3%	Acinetobacter vivianii
99.3%	Acinetobacter vivianii
99.3%	Acinetobacter vivianii
99.3%	Acinetobacter vivianii
99.3%	Acinetobacter vivianii
99.3%	Acinetobacter vivianii
99.3%	Acinetobacter vivianii
99.3%	Acinetobacter vivianii
99.3%	Acinetobacter vivianii
99.3%	Acinetobacter vivianii
99.3%	Acinetobacter vivianii
99.3%	Acinetobacter vivianii
99.3%	Acinetobacter vivianii
99.3%	Acinetobacter vivianii
99.3%	Acinetobacter vivianii
99.3%	Acinetobacter vivianii
99.3%	Acinetobacter vivianii
99.3%	Acinetobacter vivianii
99.3%	Acinetobacter vivianii
99.3%	Acinetobacter vivianii
99.3%	Acinetobacter vivianii
99.3%	Acinetobacter vivianii
99.3%	Acinetobacter vivianii
99.3%	Acinetobacter vivianii
99.3%	Acinetobacter vivianii
99.3%	Acinetobacter vivianii
99.3%	Acinetobacter vivianii
99.3%	Acinetobacter vivianii
99.3%	Acinetobacter vivianii
99.3%	Acinetobacter vivianii
99.3%	Acinetobacter vivianii
99.3%	Acinetobacter vivianii
99.3%	Acinetobacter vivianii
99.3%	Acinetobacter vivianii
99.3%	Acinetobacter vivianii
99.3%	Acinetobacter vivianii
99.3%	Acinetobacter vivianii
99.3%	Acinetobacter vivianii
99.3%	Acinetobacter vivianii
99.3%	Acinetobacter vivianii
99.3%	Acinetobacter vivianii
99.3%	Acinetobacter vivianii
99.3%	Acinetobacter vivianii
99.3%	Acinetobacter vivianii
99.3%	Acinetobacter vivianii
99.3%	Acinetobacter vivianii
99.3%	Acinetobacter vivianii
99.3%	Acinetobacter vivianii
99.3%	Acinetobacter vivianii
99.3%	Acinetobacter vivianii
99.3%	Acinetobacter vivianii
99.3%	Acinetobacter vivianii
99.3%	Acinetobacter vivianii
99.3%	Acinetobacter vivianii
99.3%	Acinetobacter vivianii
99.3%	Acinetobacter vivianii
99.3%	Acinetobacter vivianii
99.3%	Acinetobacter vivianii
99.3%	Acinetobacter vivianii
99.3%	Acinetobacter vivianii
99.3%	Acinetobacter vivianii
99.3%	Acinetobacter vivianii
99.3%	Acinetobacter vivianii
99.3%	Acinetobacter vivianii
99.3%	Acinetobacter vivianii
99.3%	Acinetobacter vivianii
99.3%	Acinetobacter vivianii
99.3%	Acinetobacter vivianii
99.3%	Acinetobacter vivianii
99.3%	Acinetobacter vivianii
99.3%	Acinetobacter vivianii
99.3%	Acinetobacter vivianii
99.3%	Acinetobacter vivianii
99.3%	Acinetobacter vivianii
99.3%	Acinetobacter vivianii
99.3%	Acinetobacter vivianii
99.3%	Acinetobacter vivianii
99.3%	Acinetobacter vivianii
99.3%	Acinetobacter vivianii
99.3%	Acinetobacter vivianii
99.3%	Acinetobacter vivianii
99.3%	Acinetobacter vivianii
99.3%	Acinetobacter vivianii
99.3%	Acinetobacter vivianii
99.3%	Acinetobacter vivianii
99.3%	Acinetobacter vivianii
99.3%	Acinetobacter vivianii
99.3%	Acinetobacter vivianii
99.3%	Acinetobacter vivianii
99.3%	Acinetobacter vivianii
99.3%	Acinetobacter vivianii
99.3%	Acinetobacter vivianii
99.3%	Acinetobacter vivianii
99.3%	Acinetobacter vivianii
99.3%	Acinetobacter vivianii
99.3%	Acinetobacter vivianii
99.3%	Acinetobacter vivianii
99.3%	Acinetobacter vivianii
99.3%	Acinetobacter vivianii
99.3%	Acinetobacter vivianii
99.3%	Acinetobacter vivianii
99.3%	Acinetobacter vivianii
99.3%	Acinetobacter vivianii
99.3%	Acinetobacter vivianii
99.3%	Acinetobacter vivianii
99.3%	Acinetobacter vivianii
99.3%	Acinetobacter vivianii
99.3%	Acinetobacter vivianii
99.3%	Acinetobacter vivianii
99.3%	Acinetobacter vivianii
99.3%	Acinetobacter vivianii
99.3%	Acinetobacter vivianii
99.3%	Acinetobacter vivianii
99.3%	Acinetobacter vivianii
99.3%	Acinetobacter vivianii
99.3%	Acinetobacter vivianii
99.3%	Acinetobacter vivianii
99.3%	Acinetobacter vivianii
99.3%	Acinetobacter vivianii
99.3%	Acinetobacter vivianii
99.3%	Acinetobacter vivianii
99.3%	Acinetobacter vivianii
99.3%	Acinetobacter vivianii
99.3%	Acinetobacter vivianii
99.3%	Acinetobacter vivianii
99.3%	Acinetobacter vivianii
99.3%	Acinetobacter vivianii
99.3%	Acinetobacter vivianii
99.3%	Acinetobacter vivianii
99.3%	Acinetobacter vivianii
99.6%	Acinetobacter vivianii
99.3%	Acinetobacter vivianii
99.3%	Acinetobacter vivianii
99.3%	Acinetobacter vivianii
99.3%	Acinetobacter vivianii
99.3%	Acinetobacter vivianii
99.3%	Acinetobacter vivianii
99.3%	Acinetobacter vivianii
99.3%	Acinetobacter vivianii
99.3%	Acinetobacter vivianii
99.3%	Acinetobacter vivianii
99.3%	Acinetobacter vivianii
99.3%	Acinetobacter vivianii
99.3%	Acinetobacter vivianii
99.3%	Acinetobacter vivianii
99.3%	Acinetobacter vivianii
99.3%	Acinetobacter vivianii
99.3%	Acinetobacter vivianii
99.3%	Acinetobacter vivianii
99.3%	Acinetobacter vivianii
99.3%	Acinetobacter vivianii
99.3%	Acinetobacter vivianii
99.3%	Acinetobacter vivianii
99.3%	Acinetobacter vivianii
99.3%	Acinetobacter vivianii
99.3%	Acinetobacter vivianii
99.3%	Acinetobacter vivianii
99.3%	Acinetobacter vivianii
99.3%	Acinetobacter vivianii
99.3%	Acinetobacter vivianii
99.3%	Acinetobacter vivianii
99.3%	Acinetobacter vivianii
99.3%	Acinetobacter vivianii
99.3%	Acinetobacter vivianii
99.3%	Acinetobacter vivianii
99.3%	Acinetobacter vivianii
99.3%	Acinetobacter vivianii
99.3%	Acinetobacter vivianii
99.3%	Acinetobacter vivianii
99.3%	Acinetobacter vivianii
99.3%	Acinetobacter vivianii
99.3%	Acinetobacter vivianii
99.3%	Acinetobacter vivianii
99.3%	Acinetobacter vivianii
99.3%	Acinetobacter vivianii
99.3%	Acinetobacter vivianii
99.3%	Acinetobacter vivianii
99.3%	Acinetobacter vivianii
99.3%	Acinetobacter vivianii
99.3%	Acinetobacter vivianii
99.3%	Acinetobacter vivianii
99.3%	Acinetobacter vivianii
99.3%	Acinetobacter vivianii
99.3%	Acinetobacter vivianii
99.3%	Acinetobacter vivianii
99.3%	Acinetobacter vivianii
99.3%	Acinetobacter vivianii
99.3%	Acinetobacter vivianii
99.3%	Acinetobacter vivianii
99.3%	Acinetobacter vivianii
99.3%	Acinetobacter vivianii
99.3%	Acinetobacter vivianii
99.3%	Acinetobacter vivianii
99.3%	Acinetobacter vivianii
99.3%	Acinetobacter vivianii
99.3%	Acinetobacter vivianii
99.3%	Acinetobacter vivianii
99.3%	Acinetobacter vivianii
99.3%	Acinetobacter vivianii
99.3%	Acinetobacter vivianii
99.3%	Acinetobacter vivianii
99.3%	Acinetobacter vivianii
99.3%	Acinetobacter vivianii
99.3%	Acinetobacter vivianii
99.3%	Acinetobacter vivianii
99.3%	Acinetobacter vivianii
99.3%	Acinetobacter vivianii
99.3%	Acinetobacter vivianii
99.3%	Acinetobacter vivianii
99.3%	Acinetobacter vivianii
99.3%	Acinetobacter vivianii
99.3%	Acinetobacter vivianii
99.3%	Acinetobacter vivianii
99.3%	Acinetobacter vivianii
99.3%	Acinetobacter vivianii
99.3%	Acinetobacter vivianii
99.3%	Acinetobacter vivianii
99.3%	Acinetobacter vivianii
99.3%	Acinetobacter vivianii
99.3%	Acinetobacter vivianii
99.3%	Acinetobacter vivianii
99.3%	Acinetobacter vivianii
99.3%	Acinetobacter vivianii
99.3%	Acinetobacter vivianii
99.3%	Acinetobacter vivianii
99.3%	Acinetobacter vivianii
99.3%	Acinetobacter vivianii
99.3%	Acinetobacter vivianii
99.3%	Acinetobacter vivianii
99.3%	Acinetobacter vivianii
99.3%	Acinetobacter vivianii
99.3%	Acinetobacter vivianii
99.3%	Acinetobacter vivianii
99.3%	Acinetobacter vivianii
99.3%	Acinetobacter vivianii
99.3%	Acinetobacter vivianii
99.3%	Acinetobacter vivianii
99.3%	Acinetobacter vivianii
99.3%	Acinetobacter vivianii
99.3%	Acinetobacter vivianii
99.3%	Acinetobacter vivianii
99.3%	Acinetobacter vivianii
99.3%	Acinetobacter vivianii
99.3%	Acinetobacter vivianii
99.3%	Acinetobacter vivianii
99.3%	Acinetobacter vivianii
99.3%	Acinetobacter vivianii
99.3%	Acinetobacter vivianii
99.3%	Acinetobacter vivianii
99.3%	Acinetobacter vivianii
99.3%	Acinetobacter vivianii
99.3%	Acinetobacter vivianii
99.3%	Acinetobacter vivianii
99.3%	Acinetobacter vivianii
99.3%	Acinetobacter vivianii
99.3%	Acinetobacter vivianii
99.3%	Acinetobacter vivianii
99.3%	Acinetobacter vivianii
99.3%	Acinetobacter vivianii
99.3%	Acinetobacter vivianii
99.3%	Acinetobacter vivianii
99.3%	Acinetobacter vivianii
99.3%	Acinetobacter vivianii
99.3%	Acinetobacter vivianii
99.3%	Acinetobacter vivianii
99.3%	Acinetobacter vivianii
99.3%	Acinetobacter vivianii
99.3%	Acinetobacter vivianii
99.3%	Acinetobacter vivianii
99.3%	Acinetobacter vivianii
99.3%	Acinetobacter vivianii
99.3%	Acinetobacter vivianii
99.3%	Acinetobacter vivianii
99.3%	Acinetobacter vivianii
99.3%	Acinetobacter vivianii
99.3%	Acinetobacter vivianii
99.3%	Acinetobacter vivianii
99.3%	Acinetobacter vivianii
99.3%	Acinetobacter vivianii
99.3%	Acinetobacter vivianii
99.3%	Acinetobacter vivianii
99.3%	Acinetobacter vivianii
99.3%	Acinetobacter vivianii
99.3%	Acinetobacter vivianii
99.3%	Acinetobacter vivianii
99.3%	Acinetobacter vivianii
99.3%	Acinetobacter vivianii
99.3%	Acinetobacter vivianii
99.3%	Acinetobacter vivianii
99.3%	Acinetobacter vivianii
99.3%	Acinetobacter vivianii
99.3%	Acinetobacter vivianii
99.3%	Acinetobacter vivianii
99.3%	Acinetobacter vivianii
99.3%	Acinetobacter vivianii
99.3%	Acinetobacter vivianii
99.3%	Acinetobacter vivianii
99.3%	Acinetobacter vivianii
99.3%	Acinetobacter vivianii
99.3%	Acinetobacter vivianii
99.3%	Acinetobacter vivianii
99.3%	Acinetobacter vivianii
99.3%	Acinetobacter vivianii
99.3%	Acinetobacter vivianii
99.3%	Acinetobacter vivianii
99.3%	Acinetobacter vivianii
99.3%	Acinetobacter vivianii
99.3%	Acinetobacter vivianii
99.3%	Acinetobacter vivianii
99.3%	Acinetobacter vivianii
99.3%	Acinetobacter vivianii
99.3%	Acinetobacter vivianii
99.3%	Acinetobacter vivianii
99.3%	Acinetobacter vivianii
99.3%	Acinetobacter vivianii
99.3%	Acinetobacter vivianii
99.3%	Acinetobacter vivianii
99.3%	Acinetobacter vivianii
99.3%	Acinetobacter vivianii
99.3%	Acinetobacter vivianii
99.3%	Acinetobacter vivianii
99.3%	Acinetobacter vivianii
99.3%	Acinetobacter vivianii
99.3%	Acinetobacter vivianii
99.3%	Acinetobacter vivianii
99.3%	Acinetobacter vivianii
99.3%	Acinetobacter vivianii
99.3%	Acinetobacter vivianii
99.3%	Acinetobacter vivianii
99.3%	Acinetobacter vivianii
99.3%	Acinetobacter vivianii
99.3%	Acinetobacter vivianii
99.3%	Acinetobacter vivianii
99.3%	Acinetobacter vivianii
99.3%	Acinetobacter vivianii
99.3%	Acinetobacter vivianii
99.3%	Pseudomonas cerasi
99.3%	Sphingopyxis fribergensis
99.3%	Sphingopyxis fribergensis
99.3%	Sphingopyxis fribergensis
99.3%	Sphingopyxis fribergensis
99.3%	Sphingopyxis fribergensis
99.3%	Sphingopyxis fribergensis
99.3%	Sphingopyxis fribergensis
99.3%	Sphingopyxis fribergensis
99.3%	Sphingopyxis fribergensis
99.3%	Sphingopyxis fribergensis
99.3%	Sphingopyxis fribergensis
99.3%	Sphingopyxis fribergensis
99.3%	Sphingopyxis fribergensis
99.3%	Sphingopyxis fribergensis
99.3%	Sphingopyxis fribergensis
99.3%	Sphingopyxis fribergensis
99.3%	Sphingopyxis fribergensis
99.3%	Sphingopyxis fribergensis
99.3%	Sphingopyxis fribergensis
99.3%	Sphingopyxis fribergensis
99.3%	Sphingopyxis fribergensis
99.3%	Sphingopyxis fribergensis
99.3%	Sphingopyxis fribergensis
99.3%	Sphingopyxis fribergensis
99.3%	Sphingopyxis fribergensis
99.3%	Sphingopyxis fribergensis
99.3%	Sphingopyxis fribergensis
99.3%	Sphingopyxis fribergensis
99.3%	Sphingopyxis fribergensis
99.3%	Sphingopyxis fribergensis
99.3%	Sphingopyxis fribergensis
99.3%	Sphingopyxis fribergensis
99.3%	Sphingopyxis fribergensis
99.3%	Sphingopyxis fribergensis
99.3%	Sphingopyxis fribergensis
99.3%	Sphingopyxis fribergensis
99.3%	Sphingopyxis fribergensis
99.3%	Sphingopyxis fribergensis
99.3%	Sphingopyxis fribergensis
99.3%	Sphingopyxis fribergensis
99.3%	Sphingopyxis fribergensis
99.3%	Sphingopyxis fribergensis
99.3%	Sphingopyxis fribergensis
99.3%	Sphingopyxis fribergensis
99.3%	Sphingopyxis fribergensis
99.3%	Sphingopyxis fribergensis
99.3%	Sphingopyxis fribergensis
99.3%	Sphingopyxis fribergensis
99.3%	Sphingopyxis fribergensis
99.3%	Sphingopyxis fribergensis
99.3%	Sphingopyxis fribergensis
99.3%	Sphingopyxis fribergensis
99.3%	Sphingopyxis fribergensis
99.3%	Sphingopyxis fribergensis
99.3%	Sphingopyxis fribergensis
99.3%	Bradyrhizobium lupini
99.3%	Bradyrhizobium lupini
99.3%	Bradyrhizobium lupini
99.3%	Bradyrhizobium lupini
99.3%	Rhizobium azibense
99.3%	Rhizobium azibense
99.3%	Caulobacter profundus
99.3%	Clostridium puniceum
99.3%	Clostridium puniceum
99.3%	Clostridium puniceum
99.3%	Clostridium puniceum
99.3%	Clostridium puniceum
99.3%	Lysinibacillus mangiferihumi
99.3%	Lysinibacillus mangiferihumi
99.3%	Bradyrhizobium cytisi
99.3%	Bradyrhizobium cytisi
99.3%	Bradyrhizobium cytisi
99.3%	Bradyrhizobium cytisi
99.3%	Bradyrhizobium cytisi
99.3%	Bradyrhizobium cytisi
99.3%	Bradyrhizobium cytisi
99.3%	Bradyrhizobium cytisi
99.3%	Nordella oligomobilis
99.3%	Rhizobium daejeonense
99.3%	Rhizobium daejeonense
99.3%	Rhizobium daejeonense
99.3%	Rhizobium daejeonense
99.3%	Rhizobium daejeonense
99.3%	Rhizobium daejeonense
99.3%	Rhizobium daejeonense
99.3%	Rhizobium daejeonense
99.3%	Rhizobium daejeonense
99.3%	Rhizobium daejeonense
99.3%	Rhizobium daejeonense
99.3%	Rhizobium daejeonense
99.3%	Rhizobium daejeonense
99.3%	Rhizobium daejeonense
99.3%	Rhizobium daejeonense
99.3%	Sphingomonas echinoides
99.3%	Sphingomonas echinoides
99.3%	Sphingomonas echinoides
99.3%	Sphingomonas echinoides
99.3%	Sphingomonas echinoides
99.3%	Sphingomonas echinoides
99.3%	Sphingomonas echinoides
99.3%	Sphingomonas echinoides
99.3%	Sphingomonas echinoides
99.3%	Sphingomonas echinoides
99.3%	Sphingomonas echinoides
99.3%	Sphingomonas echinoides
99.3%	Sphingomonas echinoides
99.3%	Sphingomonas echinoides
99.3%	Sphingomonas echinoides
99.3%	Sphingomonas echinoides
99.3%	Sphingomonas echinoides
99.3%	Sphingomonas echinoides
99.3%	Cellulomonas soli
99.3%	Bosea robiniae
99.3%	Bosea robiniae
99.3%	Bosea robiniae
99.3%	Bosea robiniae
99.3%	Bosea robiniae
99.3%	Methylobacterium phyllostachyos
99.3%	Methylobacterium phyllostachyos
99.3%	Methylobacterium phyllostachyos
99.3%	Methylobacterium phyllostachyos
99.3%	Methylobacterium phyllostachyos
99.3%	Methylobacterium phyllostachyos
99.3%	Methylobacterium phyllostachyos
99.3%	Methylobacterium phyllostachyos
99.3%	Methylobacterium phyllostachyos
99.3%	Methylobacterium phyllostachyos
99.3%	Methylobacterium phyllostachyos
99.3%	Methylobacterium phyllostachyos
99.3%	Methylobacterium phyllostachyos
99.3%	Methylobacterium phyllostachyos
99.3%	Methylobacterium phyllostachyos
99.3%	Methylobacterium phyllostachyos
99.3%	Methylobacterium phyllostachyos
99.3%	Methylobacterium phyllostachyos
99.3%	Methylobacterium phyllostachyos
99.3%	Methylobacterium phyllostachyos
99.3%	Methylobacterium phyllostachyos
99.3%	Methylobacterium phyllostachyos
99.3%	Methylobacterium phyllostachyos
99.3%	Methylobacterium phyllostachyos
99.3%	Methylobacterium phyllostachyos
99.3%	Methylobacterium phyllostachyos
99.3%	Methylobacterium phyllostachyos
99.3%	Methylobacterium phyllostachyos
99.3%	Methylobacterium phyllostachyos
99.3%	Methylobacterium phyllostachyos
99.3%	Methylobacterium phyllostachyos
99.3%	Methylobacterium phyllostachyos
99.3%	Methylobacterium phyllostachyos
99.3%	Methylobacterium phyllostachyos
99.3%	Methylobacterium phyllostachyos
99.3%	Methylobacterium phyllostachyos
99.3%	Methylobacterium phyllostachyos
99.3%	Methylobacterium phyllostachyos
99.3%	Methylobacterium phyllostachyos
99.3%	Methylobacterium phyllostachyos
99.3%	Methylobacterium phyllostachyos
99.3%	Methylobacterium phyllostachyos
99.3%	Methylobacterium phyllostachyos
99.3%	Methylobacterium phyllostachyos
99.3%	Methylobacterium phyllostachyos
99.3%	Methylobacterium phyllostachyos
99.3%	Methylobacterium phyllostachyos
99.3%	Methylobacterium phyllostachyos
99.3%	Methylobacterium phyllostachyos
99.3%	Methylobacterium phyllostachyos
99.3%	Methylobacterium phyllostachyos
99.3%	Methylobacterium phyllostachyos
99.3%	Methylobacterium phyllostachyos
99.3%	Methylobacterium phyllostachyos
99.3%	Methylobacterium phyllostachyos
99.3%	Methylobacterium phyllostachyos
99.3%	Methylobacterium phyllostachyos
99.3%	Methylobacterium phyllostachyos
99.3%	Methylobacterium phyllostachyos
99.3%	Methylobacterium phyllostachyos
99.3%	Methylobacterium phyllostachyos
99.3%	Methylobacterium phyllostachyos
99.3%	Methylobacterium phyllostachyos
99.3%	Methylobacterium phyllostachyos
99.3%	Methylobacterium phyllostachyos
99.3%	Methylobacterium phyllostachyos
99.3%	Methylobacterium phyllostachyos
99.3%	Methylobacterium phyllostachyos
99.3%	Methylobacterium phyllostachyos
99.3%	Methylobacterium phyllostachyos
99.3%	Methylobacterium phyllostachyos
99.3%	Methylobacterium phyllostachyos
99.3%	Methylobacterium phyllostachyos
99.3%	Methylobacterium phyllostachyos
99.3%	Methylobacterium phyllostachyos
99.3%	Methylobacterium phyllostachyos
99.3%	Methylobacterium phyllostachyos
99.3%	Methylobacterium phyllostachyos
99.3%	Methylobacterium phyllostachyos
99.3%	Methylobacterium phyllostachyos
99.3%	Methylobacterium phyllostachyos
99.3%	Methylobacterium phyllostachyos
99.3%	Methylobacterium phyllostachyos
99.3%	Methylobacterium phyllostachyos
99.3%	Methylobacterium phyllostachyos
99.3%	Methylobacterium phyllostachyos
99.3%	Methylobacterium phyllostachyos
99.3%	Methylobacterium phyllostachyos
99.3%	Methylobacterium phyllostachyos
99.6%	Methylobacterium phyllostachyos
99.3%	Methylobacterium phyllostachyos
99.3%	Methylobacterium phyllostachyos
99.3%	Methylobacterium phyllostachyos
99.3%	Methylobacterium phyllostachyos
99.3%	Methylobacterium phyllostachyos
99.3%	Methylobacterium phyllostachyos
99.3%	Methylobacterium phyllostachyos
99.3%	Methylobacterium phyllostachyos
99.3%	Methylobacterium phyllostachyos
99.3%	Methylobacterium phyllostachyos
99.3%	Methylobacterium phyllostachyos
99.3%	Methylobacterium phyllostachyos
99.3%	Methylobacterium phyllostachyos
99.3%	Methylobacterium phyllostachyos
99.3%	Methylobacterium phyllostachyos
99.3%	Methylobacterium phyllostachyos
99.3%	Methylobacterium phyllostachyos
99.3%	Methylobacterium phyllostachyos
99.3%	Methylobacterium phyllostachyos
99.3%	Methylobacterium phyllostachyos
99.3%	Methylobacterium phyllostachyos
99.3%	Methylobacterium phyllostachyos
99.3%	Methylobacterium phyllostachyos
99.3%	Methylobacterium phyllostachyos
99.3%	Methylobacterium phyllostachyos
99.3%	Methylobacterium phyllostachyos
99.3%	Methylobacterium phyllostachyos
99.3%	Methylobacterium phyllostachyos
99.3%	Methylobacterium phyllostachyos
99.3%	Methylobacterium phyllostachyos
99.3%	Methylobacterium phyllostachyos
99.3%	Methylobacterium phyllostachyos
99.3%	Methylobacterium phyllostachyos
99.3%	Methylobacterium phyllostachyos
99.3%	Methylobacterium phyllostachyos
99.3%	Methylobacterium phyllostachyos
99.3%	Methylobacterium phyllostachyos
99.3%	Methylobacterium phyllostachyos
99.3%	Methylobacterium phyllostachyos
99.3%	Methylobacterium phyllostachyos
99.3%	Methylobacterium phyllostachyos
99.3%	Methylobacterium phyllostachyos
99.3%	Methylobacterium phyllostachyos
99.3%	Methylobacterium phyllostachyos
99.3%	Methylobacterium phyllostachyos
99.3%	Methylobacterium phyllostachyos
99.3%	Methylobacterium phyllostachyos
99.3%	Methylobacterium phyllostachyos
99.3%	Methylobacterium phyllostachyos
99.3%	Methylobacterium phyllostachyos
99.3%	Methylobacterium phyllostachyos
99.3%	Methylobacterium phyllostachyos
99.3%	Methylobacterium phyllostachyos
99.3%	Methylobacterium phyllostachyos
99.3%	Methylobacterium phyllostachyos
99.3%	Methylobacterium phyllostachyos
99.3%	Methylobacterium phyllostachyos
99.3%	Methylobacterium phyllostachyos
99.3%	Methylobacterium phyllostachyos
99.3%	Methylobacterium phyllostachyos
99.3%	Methylobacterium phyllostachyos
99.3%	Methylobacterium phyllostachyos
99.3%	Methylobacterium phyllostachyos
99.3%	Methylobacterium phyllostachyos
99.3%	Methylobacterium phyllostachyos
99.3%	Methylobacterium phyllostachyos
99.3%	Methylobacterium phyllostachyos
99.3%	Methylobacterium phyllostachyos
99.3%	Methylobacterium phyllostachyos
99.3%	Methylobacterium phyllostachyos
99.3%	Methylobacterium phyllostachyos
99.3%	Methylobacterium phyllostachyos
99.3%	Methylobacterium phyllostachyos
99.3%	Methylobacterium phyllostachyos
99.3%	Methylobacterium phyllostachyos
99.3%	Methylobacterium phyllostachyos
99.3%	Methylobacterium phyllostachyos
99.3%	Methylobacterium phyllostachyos
99.3%	Methylobacterium phyllostachyos
99.3%	Methylobacterium phyllostachyos
99.3%	Methylobacterium phyllostachyos
99.6%	Methylobacterium phyllostachyos
99.3%	Methylobacterium phyllostachyos
99.3%	Methylobacterium phyllostachyos
99.3%	Methylobacterium phyllostachyos
99.3%	Methylobacterium phyllostachyos
99.3%	Methylobacterium phyllostachyos
99.3%	Methylobacterium phyllostachyos
99.3%	Methylobacterium phyllostachyos
99.3%	Methylobacterium phyllostachyos
99.3%	Methylobacterium phyllostachyos
99.3%	Methylobacterium phyllostachyos
99.3%	Methylobacterium phyllostachyos
99.3%	Methylobacterium phyllostachyos
99.3%	Methylobacterium phyllostachyos
99.3%	Methylobacterium phyllostachyos
99.3%	Methylobacterium phyllostachyos
99.3%	Methylobacterium phyllostachyos
99.3%	Methylobacterium phyllostachyos
99.3%	Methylobacterium phyllostachyos
99.3%	Methylobacterium phyllostachyos
99.3%	Methylobacterium phyllostachyos
99.3%	Methylobacterium phyllostachyos
99.3%	Methylobacterium phyllostachyos
99.3%	Methylobacterium phyllostachyos
99.3%	Methylobacterium phyllostachyos
99.3%	Methylobacterium phyllostachyos
99.3%	Methylobacterium phyllostachyos
99.3%	Methylobacterium phyllostachyos
99.3%	Methylobacterium phyllostachyos
99.3%	Methylobacterium phyllostachyos
99.3%	Methylobacterium phyllostachyos
99.3%	Methylobacterium phyllostachyos
99.3%	Methylobacterium phyllostachyos
99.3%	Methylobacterium phyllostachyos
99.3%	Methylobacterium phyllostachyos
99.3%	Methylobacterium phyllostachyos
99.3%	Methylobacterium phyllostachyos
99.3%	Methylobacterium phyllostachyos
99.3%	Methylobacterium phyllostachyos
99.3%	Methylobacterium phyllostachyos
99.3%	Methylobacterium phyllostachyos
99.3%	Methylobacterium phyllostachyos
99.3%	Methylobacterium phyllostachyos
99.3%	Methylobacterium phyllostachyos
99.3%	Methylobacterium phyllostachyos
99.3%	Methylobacterium phyllostachyos
99.3%	Methylobacterium phyllostachyos
99.3%	Bradyrhizobium oligotrophicum
99.3%	Bradyrhizobium oligotrophicum
99.3%	Bradyrhizobium oligotrophicum
99.3%	Bradyrhizobium oligotrophicum
99.3%	Bradyrhizobium oligotrophicum
99.3%	Bradyrhizobium oligotrophicum
99.3%	Bradyrhizobium oligotrophicum
99.3%	Bradyrhizobium oligotrophicum
99.3%	Bradyrhizobium oligotrophicum
99.3%	Bradyrhizobium oligotrophicum
99.3%	Bradyrhizobium oligotrophicum
99.3%	Bradyrhizobium oligotrophicum
99.3%	Bradyrhizobium oligotrophicum
99.3%	Agrobacterium fabrum
99.3%	Agrobacterium fabrum
99.3%	Agrobacterium fabrum
99.3%	Agrobacterium fabrum
99.3%	Agrobacterium fabrum
99.3%	Agrobacterium fabrum
99.3%	Agrobacterium fabrum
99.3%	Agrobacterium fabrum
99.3%	Agrobacterium fabrum
99.3%	Agrobacterium fabrum
99.3%	Agrobacterium fabrum
99.3%	Agrobacterium fabrum
99.3%	Agrobacterium fabrum
99.3%	Agrobacterium fabrum
99.3%	Agrobacterium fabrum
99.3%	Rhodobaca barguzinensis
99.3%	Rhodobaca barguzinensis
99.3%	Methylobacterium phyllosphaerae
99.3%	Pseudolabrys taiwanensis
99.3%	Deinococcus caeni
99.3%	Sphingomonas mucosissima
99.3%	Hyphomicrobium facile
99.3%	Aquabacterium parvum
99.3%	Aquabacterium parvum
99.3%	Aquabacterium parvum
99.3%	Aquabacterium parvum
99.3%	Aquabacterium parvum
99.3%	Aquabacterium parvum
99.3%	Aquabacterium parvum
99.3%	Aquabacterium parvum
99.3%	Aquabacterium parvum
99.3%	Caulobacter hibisci
99.3%	Pseudomonas caspiana
99.3%	Pseudomonas caspiana
99.3%	Pseudomonas caspiana
99.3%	Pseudomonas caspiana
99.3%	Pseudomonas caspiana
99.3%	Pseudomonas caspiana
99.3%	Pseudomonas caspiana
99.3%	Pseudomonas caspiana
99.3%	Pseudomonas caspiana
99.3%	Pseudomonas caspiana
99.3%	Pseudomonas caspiana
99.3%	Pseudomonas caspiana
99.3%	Pseudomonas caspiana
99.3%	Pseudomonas caspiana
99.3%	Pseudomonas caspiana
99.3%	Pseudomonas caspiana
99.3%	Pseudomonas caspiana
99.3%	Pseudomonas caspiana
99.3%	Pseudomonas caspiana
99.3%	Pseudomonas caspiana
99.3%	Pseudomonas caspiana
99.3%	Pseudomonas caspiana
99.3%	Pseudomonas caspiana
99.3%	Pseudomonas caspiana
99.3%	Pseudomonas caspiana
99.3%	Pseudomonas caspiana
99.3%	Pseudomonas caspiana
99.3%	Pseudomonas caspiana
[truncated: 8,049 more rows]
