# Supplementary material for: Revealing the Microbiome of Four Different Thermal Springs in Turkey with Environmental DNA Metabarcoding
Source: Biology (Basel). 2022 Jun 30;11(7):998. doi: 10.3390/biology11070998 (PMC9311576; doi:10.3390/biology11070998)
Supplement: Supplementary file 1 [file biology-11-00998-s001.zip › Supplementary Table S3/515ng.uniq.csv]

% Pairwise Identity	Organism
99.3%	Acinetobacter vivianii
99.7%	Acinetobacter vivianii
99.7%	Acinetobacter vivianii
99.7%	Sphingomonas echinoides
100.0%	Acinetobacter vivianii
99.3%	Acinetobacter vivianii
99.6%	Acinetobacter vivianii
99.6%	Acinetobacter vivianii
99.3%	Acinetobacter vivianii
99.6%	Acinetobacter vivianii
99.3%	Acinetobacter vivianii
99.3%	Sphingomonas echinoides
99.3%	Sphingomonas echinoides
99.3%	Sphingomonas echinoides
99.3%	Sphingomonas echinoides
99.3%	Sphingomonas echinoides
99.3%	Methylobacterium phyllostachyos
99.3%	Methylobacterium phyllostachyos
99.3%	Methylobacterium phyllostachyos
99.3%	Methylobacterium phyllostachyos
99.3%	Methylobacterium phyllostachyos
99.3%	Methylobacterium phyllostachyos
99.6%	Aquabacterium parvum
99.3%	Acinetobacter defluvii
99.3%	Pseudomonas caspiana
99.6%	Pseudomonas caspiana
99.3%	Pseudomonas caspiana
99.3%	Pseudomonas caspiana
99.3%	Acinetobacter vivianii
99.3%	Acinetobacter vivianii
99.3%	Acinetobacter vivianii
99.3%	Acinetobacter vivianii
99.3%	Acinetobacter vivianii
99.3%	Acinetobacter vivianii
99.3%	Acinetobacter vivianii
99.3%	Acinetobacter vivianii
99.3%	Methylobacterium phyllostachyos
99.3%	Pseudomonas caspiana
99.3%	Sphingomonas echinoides
99.3%	Sphingomonas echinoides
99.0%	Sphingomonas echinoides
99.0%	Pseudomonas caspiana
99.0%	Pseudomonas caspiana
99.0%	Pseudomonas caspiana
99.0%	Pseudomonas caspiana
99.0%	Pseudomonas caspiana
99.0%	Pseudomonas caspiana
99.0%	Pseudomonas caspiana
99.0%	Pseudomonas caspiana
99.0%	Acinetobacter vivianii
99.3%	Acinetobacter vivianii
99.0%	Acinetobacter vivianii
98.6%	Acinetobacter vivianii
99.0%	Acinetobacter vivianii
99.0%	Acinetobacter vivianii
99.0%	Acinetobacter vivianii
99.0%	Acinetobacter vivianii
99.0%	Rhizobium daejeonense
99.0%	Rhizobium daejeonense
99.0%	Sphingomonas echinoides
99.0%	Sphingomonas echinoides
99.0%	Sphingomonas echinoides
99.0%	Sphingomonas echinoides
99.0%	Sphingomonas echinoides
99.0%	Sphingomonas mali
99.0%	Bosea robiniae
99.0%	Bosea robiniae
99.0%	Methylobacterium phyllostachyos
99.0%	Methylobacterium phyllostachyos
99.0%	Methylobacterium phyllostachyos
99.0%	Methylobacterium phyllostachyos
99.0%	Methylobacterium phyllostachyos
99.0%	Methylobacterium phyllostachyos
99.0%	Methylobacterium phyllostachyos
99.0%	Methylobacterium phyllostachyos
99.0%	Methylobacterium phyllostachyos
99.0%	Methylobacterium phyllostachyos
99.3%	Methylobacterium phyllostachyos
99.0%	Methylobacterium phyllostachyos
99.0%	Methylorubrum populi
98.9%	Pseudomonas caspiana
98.9%	Pseudomonas caspiana
99.0%	Pseudomonas caspiana
99.0%	Acinetobacter vivianii
99.0%	Acinetobacter vivianii
99.0%	Acinetobacter vivianii
98.6%	Acinetobacter vivianii
98.9%	Acinetobacter vivianii
98.9%	Acinetobacter vivianii
99.0%	Sphingomonas echinoides
98.9%	Sphingomonas echinoides
99.0%	Sphingomonas echinoides
98.6%	Bosea robiniae
99.3%	Methylobacterium phyllostachyos
99.3%	Methylobacterium phyllostachyos
99.3%	Methylobacterium phyllostachyos
99.0%	Methylobacterium phyllostachyos
99.6%	Methylobacterium phyllostachyos
99.3%	Geomonas soli
98.9%	Pseudomonas caspiana
99.3%	Pseudomonas caspiana
98.9%	Pseudomonas caspiana
98.9%	Pseudomonas caspiana
98.9%	Pseudomonas caspiana
98.9%	Acinetobacter vivianii
99.3%	Acinetobacter vivianii
98.9%	Acinetobacter vivianii
98.9%	Sphingomonas echinoides
99.3%	Sphingomonas echinoides
98.6%	Bosea robiniae
98.9%	Methylobacterium phyllostachyos
98.6%	Methylobacterium phyllostachyos
98.9%	Methylobacterium phyllostachyos
99.3%	Methylobacterium phyllostachyos
98.9%	Methylobacterium phyllostachyos
98.9%	Bradyrhizobium oligotrophicum
98.9%	Anoxybacillus amylolyticus
98.6%	Pseudomonas caspiana
99.3%	Pseudomonas caspiana
98.6%	Pseudomonas caspiana
98.6%	Pseudomonas caspiana
98.6%	Pseudomonas caspiana
98.9%	Pseudomonas caspiana
98.6%	Pseudomonas caspiana
98.6%	Pseudomonas caspiana
98.6%	Acinetobacter vivianii
98.9%	Acinetobacter vivianii
98.9%	Acinetobacter vivianii
98.9%	Acinetobacter vivianii
98.9%	Acinetobacter vivianii
98.6%	Acinetobacter vivianii
98.6%	Acinetobacter vivianii
98.6%	Acinetobacter vivianii
98.6%	Acinetobacter vivianii
98.6%	Acinetobacter vivianii
98.6%	Acinetobacter vivianii
98.6%	Acinetobacter vivianii
98.6%	Acinetobacter vivianii
99.3%	Acinetobacter vivianii
98.6%	Acinetobacter vivianii
98.6%	Acinetobacter vivianii
98.3%	Acinetobacter vivianii
98.6%	Sphingopyxis fribergensis
98.6%	Sphingomonas echinoides
98.9%	Sphingomonas echinoides
98.6%	Sphingomonas echinoides
98.6%	Sphingomonas echinoides
98.6%	Sphingomonas echinoides
99.6%	Sphingomonas echinoides
98.6%	Sphingomonas echinoides
98.6%	Sphingomonas echinoides
98.6%	Sphingomonas echinoides
98.6%	Bosea robiniae
98.6%	Bosea robiniae
98.6%	Methylobacterium phyllostachyos
98.9%	Methylobacterium phyllostachyos
98.6%	Methylobacterium phyllostachyos
98.9%	Methylobacterium phyllostachyos
98.6%	Methylobacterium phyllostachyos
98.6%	Methylobacterium phyllostachyos
98.6%	Methylobacterium phyllostachyos
98.6%	Methylobacterium phyllostachyos
99.3%	Methylobacterium phyllostachyos
98.6%	Methylobacterium phyllostachyos
98.6%	Methylobacterium phyllostachyos
100.0%	Rhizobium glycinendophyticum
100.0%	Rhizobium deserti
98.6%	Acinetobacter johnsonii
100.0%	Caulobacter hibisci
98.6%	Pseudomonas caspiana
98.3%	Pseudomonas caspiana
98.3%	Pseudomonas caspiana
98.6%	Pseudomonas caspiana
98.6%	Pseudomonas caspiana
98.6%	Pseudomonas caspiana
100.0%	Pseudomonas caspiana
98.6%	Acinetobacter vivianii
98.9%	Acinetobacter vivianii
98.9%	Acinetobacter vivianii
98.6%	Acinetobacter vivianii
98.9%	Acinetobacter vivianii
98.3%	Acinetobacter vivianii
98.6%	Acinetobacter vivianii
100.0%	Acinetobacter vivianii
100.0%	Rhizobium azooxidifex
100.0%	Sphingopyxis fribergensis
100.0%	Bradyrhizobium lupini
98.6%	Bosea thiooxidans
100.0%	Bradyrhizobium cytisi
100.0%	Acidovorax delafieldii
100.0%	Pseudomonas amygdali
100.0%	Rhizobium daejeonense
98.6%	Sphingomonas echinoides
98.6%	Sphingomonas echinoides
98.6%	Sphingomonas echinoides
98.6%	Sphingomonas echinoides
98.9%	Sphingomonas echinoides
98.6%	Sphingomonas echinoides
98.6%	Sphingomonas echinoides
100.0%	Sphingomonas echinoides
98.6%	Sphingomonas echinoides
99.3%	Methylobacterium phyllostachyos
98.3%	Methylobacterium phyllostachyos
98.6%	Methylobacterium phyllostachyos
99.3%	Methylobacterium phyllostachyos
98.9%	Methylobacterium phyllostachyos
98.6%	Methylobacterium phyllostachyos
98.6%	Methylobacterium phyllostachyos
98.6%	Methylobacterium phyllostachyos
100.0%	Methylobacterium phyllostachyos
100.0%	Bradyrhizobium oligotrophicum
100.0%	Agrobacterium fabrum
100.0%	Methylobacterium radiotolerans
100.0%	Rhodobaca barguzinensis
100.0%	Salinibacterium xinjiangense
100.0%	Anoxybacillus amylolyticus
100.0%	Legionella drozanskii
100.0%	Hyphomicrobium facile
100.0%	Aquabacterium parvum
98.3%	Sphingomonas aquatica
98.3%	Pseudomonas caspiana
100.0%	Pseudomonas caspiana
98.3%	Pseudomonas caspiana
100.0%	Pseudomonas caspiana
98.6%	Pseudomonas caspiana
98.6%	Pseudomonas caspiana
98.6%	Acinetobacter vivianii
98.6%	Acinetobacter vivianii
98.9%	Acinetobacter vivianii
100.0%	Acinetobacter vivianii
98.6%	Acinetobacter vivianii
100.0%	Acinetobacter vivianii
100.0%	Acinetobacter vivianii
98.6%	Acinetobacter vivianii
100.0%	Acinetobacter vivianii
98.6%	Acinetobacter vivianii
98.6%	Acinetobacter vivianii
98.9%	Acinetobacter vivianii
100.0%	Sphingopyxis fribergensis
100.0%	Streptococcus thermophilus
100.0%	Nordella oligomobilis
98.3%	Sphingomonas echinoides
98.6%	Sphingomonas echinoides
97.9%	Sphingomonas echinoides
98.6%	Sphingomonas echinoides
98.6%	Sphingomonas echinoides
98.6%	Bosea robiniae
98.6%	Bosea robiniae
98.6%	Methylobacterium phyllostachyos
98.9%	Methylobacterium phyllostachyos
98.6%	Methylobacterium phyllostachyos
100.0%	Methylobacterium phyllostachyos
98.9%	Methylobacterium phyllostachyos
98.9%	Methylobacterium phyllostachyos
100.0%	Bradyrhizobium oligotrophicum
98.3%	Pseudomonas caspiana
98.6%	Pseudomonas caspiana
98.3%	Pseudomonas caspiana
100.0%	Pseudomonas caspiana
98.3%	Acinetobacter vivianii
98.6%	Acinetobacter vivianii
98.3%	Acinetobacter vivianii
99.6%	Acinetobacter vivianii
98.3%	Acinetobacter vivianii
97.9%	Acinetobacter vivianii
98.3%	Acinetobacter vivianii
100.0%	Acinetobacter vivianii
100.0%	Acinetobacter vivianii
99.3%	Acinetobacter vivianii
98.3%	Acinetobacter vivianii
98.3%	Acinetobacter vivianii
98.3%	Acinetobacter vivianii
98.3%	Acinetobacter vivianii
98.3%	Sphingomonas echinoides
98.3%	Sphingomonas echinoides
98.3%	Sphingomonas echinoides
97.9%	Sphingomonas echinoides
98.3%	Bosea robiniae
98.9%	Bosea robiniae
98.3%	Bosea robiniae
98.3%	Methylobacterium phyllostachyos
98.3%	Methylobacterium phyllostachyos
99.6%	Methylobacterium phyllostachyos
98.3%	Methylobacterium phyllostachyos
98.3%	Methylobacterium phyllostachyos
98.3%	Methylobacterium phyllostachyos
100.0%	Methylobacterium phyllostachyos
100.0%	Methylobacterium phyllostachyos
98.3%	Methylobacterium phyllostachyos
98.3%	Methylobacterium phyllostachyos
98.3%	Methylobacterium phyllostachyos
98.3%	Methylobacterium phyllostachyos
98.3%	Methylobacterium phyllostachyos
98.3%	Methylobacterium phyllostachyos
99.6%	Rhizobium glycinendophyticum
99.6%	Rhizobium glycinendophyticum
99.6%	Rhizobium glycinendophyticum
99.6%	Rhizobium glycinendophyticum
99.6%	Rhizobium glycinendophyticum
99.6%	Rhizobium glycinendophyticum
99.6%	Rhizobium glycinendophyticum
99.6%	Rhizobium glycinendophyticum
99.6%	Rhizobium deserti
99.6%	Rhizobium deserti
99.6%	Rhizobium deserti
99.6%	Rhizobium deserti
99.6%	Rhizobium deserti
99.6%	Rhizobium deserti
99.6%	Rhizobium deserti
99.6%	Rhizobium deserti
99.6%	Rhizobium deserti
99.6%	Rhizobium deserti
99.6%	Rhizobium deserti
99.6%	Rhizobium deserti
99.6%	Acinetobacter johnsonii
99.6%	Acinetobacter johnsonii
99.6%	Acinetobacter johnsonii
99.6%	Acinetobacter johnsonii
99.6%	Acinetobacter johnsonii
99.6%	Bacillus marinisedimentorum
98.9%	Caulobacter hibisci
99.6%	Caulobacter hibisci
99.6%	Caulobacter hibisci
99.6%	Caulobacter hibisci
99.6%	Caulobacter hibisci
99.6%	Caulobacter hibisci
99.6%	Caulobacter hibisci
99.6%	Caulobacter hibisci
99.6%	Caulobacter hibisci
99.6%	Caulobacter hibisci
99.6%	Caulobacter hibisci
99.6%	Caulobacter hibisci
99.6%	Caulobacter hibisci
99.6%	Caulobacter hibisci
99.6%	Caulobacter hibisci
99.6%	Caulobacter hibisci
99.6%	Caulobacter hibisci
99.6%	Caulobacter hibisci
99.6%	Acinetobacter defluvii
99.6%	Acinetobacter defluvii
99.6%	Acinetobacter defluvii
99.6%	Sphingomonas aquatica
99.6%	Pseudomonas caspiana
99.6%	Pseudomonas caspiana
99.6%	Pseudomonas caspiana
99.6%	Pseudomonas caspiana
98.6%	Pseudomonas caspiana
99.6%	Pseudomonas caspiana
99.6%	Pseudomonas caspiana
99.6%	Pseudomonas caspiana
99.6%	Pseudomonas caspiana
99.6%	Pseudomonas caspiana
99.6%	Pseudomonas caspiana
99.6%	Pseudomonas caspiana
99.6%	Pseudomonas caspiana
99.6%	Pseudomonas caspiana
99.6%	Pseudomonas caspiana
99.6%	Pseudomonas caspiana
99.6%	Pseudomonas caspiana
99.6%	Pseudomonas caspiana
99.6%	Pseudomonas caspiana
98.6%	Pseudomonas caspiana
99.6%	Pseudomonas caspiana
99.6%	Pseudomonas caspiana
99.6%	Pseudomonas caspiana
99.6%	Pseudomonas caspiana
99.6%	Pseudomonas caspiana
99.6%	Pseudomonas caspiana
99.6%	Pseudomonas caspiana
99.6%	Pseudomonas caspiana
99.6%	Pseudomonas caspiana
99.6%	Pseudomonas caspiana
99.6%	Pseudomonas caspiana
99.6%	Pseudomonas caspiana
99.6%	Pseudomonas caspiana
99.6%	Pseudomonas caspiana
99.6%	Pseudomonas caspiana
99.6%	Pseudomonas caspiana
99.6%	Pseudomonas caspiana
99.6%	Pseudomonas caspiana
99.6%	Pseudomonas caspiana
99.6%	Pseudomonas caspiana
99.6%	Pseudomonas caspiana
99.6%	Pseudomonas caspiana
99.6%	Pseudomonas caspiana
99.6%	Pseudomonas caspiana
99.6%	Pseudomonas caspiana
99.6%	Pseudomonas caspiana
99.6%	Pseudomonas caspiana
99.6%	Pseudomonas caspiana
99.6%	Pseudomonas caspiana
99.6%	Pseudomonas caspiana
99.6%	Pseudomonas caspiana
99.6%	Pseudomonas caspiana
99.6%	Pseudomonas caspiana
99.6%	Pseudomonas caspiana
99.6%	Pseudomonas caspiana
99.6%	Pseudomonas caspiana
99.6%	Pseudomonas caspiana
99.6%	Pseudomonas caspiana
99.6%	Pseudomonas caspiana
99.6%	Pseudomonas caspiana
99.6%	Pseudomonas caspiana
99.6%	Pseudomonas caspiana
99.6%	Pseudomonas caspiana
99.6%	Pseudomonas caspiana
99.6%	Pseudomonas caspiana
99.6%	Pseudomonas caspiana
99.6%	Pseudomonas caspiana
98.6%	Pseudomonas caspiana
99.6%	Pseudomonas caspiana
99.6%	Pseudomonas caspiana
99.6%	Pseudomonas caspiana
99.6%	Pseudomonas caspiana
99.6%	Pseudomonas caspiana
99.6%	Pseudomonas caspiana
99.6%	Pseudomonas caspiana
99.6%	Pseudomonas caspiana
99.6%	Pseudomonas caspiana
99.6%	Pseudomonas caspiana
99.6%	Pseudomonas caspiana
99.6%	Pseudomonas caspiana
99.6%	Pseudomonas caspiana
99.6%	Pseudomonas caspiana
99.6%	Pseudomonas caspiana
99.6%	Pseudomonas caspiana
99.6%	Pseudomonas caspiana
99.6%	Pseudomonas caspiana
99.6%	Pseudomonas caspiana
99.6%	Pseudomonas caspiana
99.6%	Pseudomonas caspiana
98.6%	Pseudomonas caspiana
99.6%	Pseudomonas caspiana
99.6%	Pseudomonas caspiana
99.6%	Pseudomonas caspiana
99.6%	Pseudomonas caspiana
99.6%	Pseudomonas caspiana
99.6%	Pseudomonas caspiana
99.6%	Pseudomonas caspiana
99.6%	Pseudomonas caspiana
99.6%	Pseudomonas caspiana
99.6%	Pseudomonas caspiana
99.6%	Pseudomonas caspiana
99.6%	Pseudomonas caspiana
99.6%	Pseudomonas caspiana
99.6%	Pseudomonas caspiana
99.6%	Pseudomonas caspiana
99.6%	Pseudomonas caspiana
99.6%	Pseudomonas caspiana
99.6%	Pseudomonas caspiana
99.6%	Pseudomonas caspiana
99.6%	Pseudomonas caspiana
99.6%	Pseudomonas caspiana
99.6%	Pseudomonas caspiana
99.6%	Pseudomonas caspiana
99.6%	Pseudomonas caspiana
99.6%	Pseudomonas caspiana
99.6%	Pseudomonas caspiana
99.6%	Pseudomonas caspiana
99.6%	Pseudomonas caspiana
99.6%	Pseudomonas caspiana
99.6%	Pseudomonas caspiana
99.6%	Pseudomonas caspiana
99.6%	Pseudomonas caspiana
99.6%	Pseudomonas caspiana
99.6%	Pseudomonas caspiana
99.6%	Pseudomonas caspiana
99.6%	Pseudomonas caspiana
99.6%	Pseudomonas caspiana
99.6%	Pseudomonas caspiana
99.6%	Pseudomonas caspiana
99.6%	Pseudomonas caspiana
99.6%	Pseudomonas caspiana
99.6%	Pseudomonas caspiana
99.6%	Pseudomonas caspiana
99.6%	Pseudomonas caspiana
99.6%	Pseudomonas caspiana
99.6%	Pseudomonas caspiana
99.6%	Pseudomonas caspiana
99.6%	Pseudomonas caspiana
99.6%	Pseudomonas caspiana
99.6%	Pseudomonas caspiana
99.6%	Pseudomonas caspiana
99.6%	Pseudomonas caspiana
99.6%	Pseudomonas caspiana
99.6%	Pseudomonas caspiana
99.6%	Pseudomonas caspiana
99.6%	Pseudomonas caspiana
99.6%	Pseudomonas caspiana
99.6%	Pseudomonas caspiana
99.6%	Pseudomonas caspiana
99.6%	Pseudomonas caspiana
99.6%	Pseudomonas caspiana
99.6%	Pseudomonas caspiana
99.6%	Pseudomonas caspiana
99.6%	Pseudomonas caspiana
99.6%	Pseudomonas caspiana
99.6%	Pseudomonas caspiana
99.6%	Pseudomonas caspiana
99.6%	Pseudomonas caspiana
99.6%	Pseudomonas caspiana
99.6%	Pseudomonas caspiana
99.6%	Pseudomonas caspiana
99.6%	Pseudomonas caspiana
99.6%	Pseudomonas caspiana
99.6%	Pseudomonas caspiana
99.6%	Phenylobacterium aquaticum
99.6%	Rhizorhabdus dicambivorans
99.6%	Deinococcus knuensis
99.6%	Deinococcus knuensis
99.6%	Deinococcus knuensis
99.6%	Acinetobacter vivianii
99.6%	Acinetobacter vivianii
99.6%	Acinetobacter vivianii
99.6%	Acinetobacter vivianii
99.6%	Acinetobacter vivianii
99.6%	Acinetobacter vivianii
99.6%	Acinetobacter vivianii
99.6%	Acinetobacter vivianii
99.6%	Acinetobacter vivianii
99.6%	Acinetobacter vivianii
99.6%	Acinetobacter vivianii
99.6%	Acinetobacter vivianii
99.6%	Acinetobacter vivianii
99.6%	Acinetobacter vivianii
99.6%	Acinetobacter vivianii
97.9%	Acinetobacter vivianii
99.6%	Acinetobacter vivianii
99.6%	Acinetobacter vivianii
99.6%	Acinetobacter vivianii
99.6%	Acinetobacter vivianii
99.6%	Acinetobacter vivianii
99.6%	Acinetobacter vivianii
99.6%	Acinetobacter vivianii
99.6%	Acinetobacter vivianii
99.6%	Acinetobacter vivianii
99.6%	Acinetobacter vivianii
99.6%	Acinetobacter vivianii
99.6%	Acinetobacter vivianii
97.9%	Acinetobacter vivianii
99.6%	Acinetobacter vivianii
99.6%	Acinetobacter vivianii
99.6%	Acinetobacter vivianii
99.6%	Acinetobacter vivianii
99.6%	Acinetobacter vivianii
99.6%	Acinetobacter vivianii
99.6%	Acinetobacter vivianii
99.6%	Acinetobacter vivianii
99.6%	Acinetobacter vivianii
99.6%	Acinetobacter vivianii
99.6%	Acinetobacter vivianii
99.6%	Acinetobacter vivianii
99.6%	Acinetobacter vivianii
99.6%	Acinetobacter vivianii
99.6%	Acinetobacter vivianii
99.6%	Acinetobacter vivianii
99.6%	Acinetobacter vivianii
99.6%	Acinetobacter vivianii
99.6%	Acinetobacter vivianii
99.6%	Acinetobacter vivianii
99.6%	Acinetobacter vivianii
99.6%	Acinetobacter vivianii
99.6%	Acinetobacter vivianii
99.6%	Acinetobacter vivianii
99.6%	Acinetobacter vivianii
99.6%	Acinetobacter vivianii
99.6%	Acinetobacter vivianii
99.6%	Acinetobacter vivianii
99.6%	Acinetobacter vivianii
99.6%	Acinetobacter vivianii
99.6%	Acinetobacter vivianii
99.6%	Acinetobacter vivianii
99.6%	Acinetobacter vivianii
98.3%	Acinetobacter vivianii
99.6%	Acinetobacter vivianii
98.3%	Acinetobacter vivianii
99.6%	Acinetobacter vivianii
99.6%	Acinetobacter vivianii
99.6%	Acinetobacter vivianii
99.6%	Acinetobacter vivianii
99.6%	Acinetobacter vivianii
99.6%	Acinetobacter vivianii
99.6%	Acinetobacter vivianii
99.6%	Acinetobacter vivianii
99.6%	Acinetobacter vivianii
99.6%	Acinetobacter vivianii
99.6%	Acinetobacter vivianii
99.6%	Acinetobacter vivianii
99.6%	Acinetobacter vivianii
99.6%	Acinetobacter vivianii
99.6%	Acinetobacter vivianii
99.6%	Acinetobacter vivianii
99.6%	Acinetobacter vivianii
99.6%	Acinetobacter vivianii
99.6%	Acinetobacter vivianii
99.6%	Acinetobacter vivianii
99.6%	Acinetobacter vivianii
99.6%	Acinetobacter vivianii
99.6%	Acinetobacter vivianii
99.6%	Acinetobacter vivianii
99.6%	Acinetobacter vivianii
99.6%	Acinetobacter vivianii
99.6%	Acinetobacter vivianii
99.6%	Acinetobacter vivianii
99.6%	Acinetobacter vivianii
99.6%	Acinetobacter vivianii
99.6%	Acinetobacter vivianii
99.6%	Acinetobacter vivianii
99.6%	Acinetobacter vivianii
99.6%	Acinetobacter vivianii
99.6%	Acinetobacter vivianii
99.6%	Acinetobacter vivianii
99.6%	Acinetobacter vivianii
99.6%	Acinetobacter vivianii
99.6%	Acinetobacter vivianii
99.6%	Acinetobacter vivianii
99.6%	Acinetobacter vivianii
99.6%	Acinetobacter vivianii
99.6%	Acinetobacter vivianii
99.6%	Acinetobacter vivianii
99.6%	Acinetobacter vivianii
99.6%	Acinetobacter vivianii
99.6%	Acinetobacter vivianii
99.6%	Acinetobacter vivianii
99.6%	Acinetobacter vivianii
99.6%	Acinetobacter vivianii
99.6%	Acinetobacter vivianii
99.6%	Acinetobacter vivianii
99.6%	Acinetobacter vivianii
99.6%	Acinetobacter vivianii
99.6%	Acinetobacter vivianii
99.6%	Acinetobacter vivianii
99.6%	Acinetobacter vivianii
99.6%	Acinetobacter vivianii
97.9%	Acinetobacter vivianii
99.6%	Acinetobacter vivianii
99.6%	Acinetobacter vivianii
99.6%	Acinetobacter vivianii
99.6%	Acinetobacter vivianii
99.6%	Acinetobacter vivianii
99.6%	Acinetobacter vivianii
99.6%	Acinetobacter vivianii
99.6%	Acinetobacter vivianii
99.6%	Acinetobacter vivianii
99.6%	Acinetobacter vivianii
99.6%	Acinetobacter vivianii
99.6%	Acinetobacter vivianii
99.6%	Acinetobacter vivianii
99.6%	Acinetobacter vivianii
99.6%	Acinetobacter vivianii
99.6%	Acinetobacter vivianii
99.6%	Acinetobacter vivianii
99.6%	Acinetobacter vivianii
99.6%	Acinetobacter vivianii
99.6%	Acinetobacter vivianii
99.6%	Acinetobacter vivianii
99.6%	Acinetobacter vivianii
99.6%	Acinetobacter vivianii
99.6%	Acinetobacter vivianii
99.6%	Acinetobacter vivianii
99.6%	Acinetobacter vivianii
99.6%	Acinetobacter vivianii
99.6%	Acinetobacter vivianii
99.6%	Acinetobacter vivianii
99.6%	Acinetobacter vivianii
99.6%	Acinetobacter vivianii
99.6%	Acinetobacter vivianii
99.6%	Acinetobacter vivianii
99.6%	Acinetobacter vivianii
99.6%	Acinetobacter vivianii
99.6%	Acinetobacter vivianii
99.6%	Acinetobacter vivianii
99.6%	Acinetobacter vivianii
99.6%	Acinetobacter vivianii
99.6%	Acinetobacter vivianii
99.6%	Acinetobacter vivianii
99.6%	Acinetobacter vivianii
99.6%	Acinetobacter vivianii
99.6%	Acinetobacter vivianii
99.6%	Acinetobacter vivianii
99.6%	Acinetobacter vivianii
99.6%	Acinetobacter vivianii
99.6%	Acinetobacter vivianii
99.6%	Acinetobacter vivianii
99.6%	Acinetobacter vivianii
99.6%	Acinetobacter vivianii
99.6%	Acinetobacter vivianii
99.6%	Acinetobacter vivianii
99.6%	Acinetobacter vivianii
99.6%	Acinetobacter vivianii
99.6%	Acinetobacter vivianii
99.6%	Acinetobacter vivianii
99.6%	Acinetobacter vivianii
100.0%	Acinetobacter vivianii
99.6%	Acinetobacter vivianii
99.6%	Acinetobacter vivianii
99.6%	Acinetobacter vivianii
99.6%	Acinetobacter vivianii
99.6%	Acinetobacter vivianii
99.6%	Acinetobacter vivianii
99.6%	Acinetobacter vivianii
99.6%	Acinetobacter vivianii
99.6%	Acinetobacter vivianii
99.6%	Acinetobacter vivianii
99.6%	Acinetobacter vivianii
99.6%	Acinetobacter vivianii
99.6%	Acinetobacter vivianii
99.6%	Acinetobacter vivianii
99.6%	Acinetobacter vivianii
99.6%	Acinetobacter vivianii
99.6%	Acinetobacter vivianii
99.6%	Acinetobacter vivianii
99.6%	Acinetobacter vivianii
99.6%	Acinetobacter vivianii
99.6%	Acinetobacter vivianii
99.6%	Acinetobacter vivianii
99.6%	Acinetobacter vivianii
99.6%	Acinetobacter vivianii
99.6%	Acinetobacter vivianii
99.6%	Acinetobacter vivianii
99.6%	Acinetobacter vivianii
99.6%	Acinetobacter vivianii
99.6%	Acinetobacter vivianii
99.6%	Acinetobacter vivianii
99.6%	Acinetobacter vivianii
99.6%	Acinetobacter vivianii
99.6%	Acinetobacter vivianii
99.6%	Acinetobacter vivianii
99.6%	Acinetobacter vivianii
99.6%	Acinetobacter vivianii
99.6%	Acinetobacter vivianii
99.6%	Acinetobacter vivianii
99.6%	Acinetobacter vivianii
99.6%	Acinetobacter vivianii
99.6%	Acinetobacter vivianii
99.6%	Acinetobacter vivianii
99.6%	Acinetobacter vivianii
99.6%	Acinetobacter vivianii
99.6%	Acinetobacter vivianii
99.6%	Acinetobacter vivianii
99.6%	Acinetobacter vivianii
99.6%	Acinetobacter vivianii
99.6%	Acinetobacter vivianii
99.6%	Acinetobacter vivianii
99.6%	Acinetobacter vivianii
99.6%	Acinetobacter vivianii
99.6%	Acinetobacter vivianii
99.6%	Acinetobacter vivianii
99.6%	Acinetobacter vivianii
99.6%	Acinetobacter vivianii
99.6%	Acinetobacter vivianii
99.6%	Acinetobacter vivianii
99.6%	Acinetobacter vivianii
99.6%	Acinetobacter vivianii
99.6%	Acinetobacter vivianii
99.6%	Acinetobacter vivianii
99.6%	Acinetobacter vivianii
99.6%	Acinetobacter vivianii
99.6%	Acinetobacter vivianii
99.6%	Acinetobacter vivianii
99.6%	Acinetobacter vivianii
99.6%	Acinetobacter vivianii
99.6%	Acinetobacter vivianii
99.6%	Acinetobacter vivianii
99.6%	Acinetobacter vivianii
99.6%	Acinetobacter vivianii
99.6%	Acinetobacter vivianii
99.6%	Acinetobacter vivianii
99.6%	Acinetobacter vivianii
99.6%	Acinetobacter vivianii
99.6%	Acinetobacter vivianii
99.6%	Acinetobacter vivianii
99.6%	Acinetobacter vivianii
99.6%	Acinetobacter vivianii
99.6%	Acinetobacter vivianii
99.6%	Acinetobacter vivianii
99.6%	Acinetobacter vivianii
99.6%	Acinetobacter vivianii
99.6%	Acinetobacter vivianii
99.6%	Acinetobacter vivianii
99.6%	Acinetobacter vivianii
99.6%	Acinetobacter vivianii
99.6%	Acinetobacter vivianii
99.6%	Acinetobacter vivianii
99.6%	Acinetobacter vivianii
99.6%	Acinetobacter vivianii
99.6%	Acinetobacter vivianii
99.6%	Acinetobacter vivianii
99.6%	Acinetobacter vivianii
99.6%	Acinetobacter vivianii
99.6%	Acinetobacter vivianii
99.6%	Acinetobacter vivianii
99.6%	Acinetobacter vivianii
99.6%	Acinetobacter vivianii
99.6%	Acinetobacter vivianii
99.6%	Acinetobacter vivianii
99.6%	Acinetobacter vivianii
99.6%	Acinetobacter vivianii
99.6%	Acinetobacter vivianii
99.6%	Acinetobacter vivianii
99.6%	Acinetobacter vivianii
99.6%	Acinetobacter vivianii
99.6%	Acinetobacter vivianii
99.6%	Acinetobacter vivianii
99.6%	Acinetobacter vivianii
99.6%	Acinetobacter vivianii
99.6%	Acinetobacter vivianii
99.6%	Acinetobacter vivianii
99.6%	Acinetobacter vivianii
99.6%	Acinetobacter vivianii
99.6%	Acinetobacter vivianii
99.6%	Acinetobacter vivianii
99.6%	Acinetobacter vivianii
99.6%	Acinetobacter vivianii
99.6%	Acinetobacter vivianii
100.0%	Acinetobacter vivianii
99.6%	Acinetobacter vivianii
99.6%	Acinetobacter vivianii
98.2%	Acinetobacter vivianii
99.6%	Acinetobacter vivianii
99.6%	Acinetobacter vivianii
99.6%	Acinetobacter vivianii
99.6%	Acinetobacter vivianii
99.6%	Acinetobacter vivianii
99.6%	Acinetobacter vivianii
99.6%	Acinetobacter vivianii
99.6%	Acinetobacter vivianii
99.6%	Acinetobacter vivianii
99.6%	Acinetobacter vivianii
99.6%	Acinetobacter vivianii
99.6%	Acinetobacter vivianii
99.6%	Acinetobacter vivianii
99.6%	Acinetobacter vivianii
99.6%	Acinetobacter vivianii
99.6%	Acinetobacter vivianii
99.6%	Acinetobacter vivianii
99.6%	Acinetobacter vivianii
99.6%	Acinetobacter vivianii
99.6%	Acinetobacter vivianii
99.6%	Acinetobacter vivianii
99.6%	Acinetobacter vivianii
99.6%	Acinetobacter vivianii
99.6%	Acinetobacter vivianii
99.6%	Acinetobacter vivianii
99.6%	Acinetobacter vivianii
99.6%	Acinetobacter vivianii
99.6%	Acinetobacter vivianii
99.6%	Acinetobacter vivianii
99.6%	Acinetobacter vivianii
99.6%	Acinetobacter vivianii
99.6%	Acinetobacter vivianii
99.6%	Acinetobacter vivianii
99.6%	Acinetobacter vivianii
99.6%	Acinetobacter vivianii
99.6%	Acinetobacter vivianii
99.6%	Acinetobacter vivianii
99.6%	Acinetobacter vivianii
99.6%	Acinetobacter vivianii
99.6%	Acinetobacter vivianii
99.6%	Acinetobacter vivianii
99.6%	Acinetobacter vivianii
99.6%	Acinetobacter vivianii
99.6%	Acinetobacter vivianii
99.6%	Acinetobacter vivianii
99.6%	Acinetobacter vivianii
99.6%	Acinetobacter vivianii
99.6%	Pseudomonas songnenensis
99.6%	Pseudomonas songnenensis
98.6%	Sphingomonas panacis
99.6%	Lacunisphaera anatis
99.6%	Rhizobium azooxidifex
99.6%	Sphingopyxis fribergensis
99.6%	Sphingopyxis fribergensis
99.6%	Sphingopyxis fribergensis
99.6%	Sphingopyxis fribergensis
99.6%	Sphingopyxis fribergensis
99.6%	Sphingopyxis fribergensis
99.6%	Sphingopyxis fribergensis
99.6%	Sphingopyxis fribergensis
99.6%	Sphingopyxis fribergensis
99.6%	Sphingopyxis fribergensis
99.6%	Sphingopyxis fribergensis
99.6%	Sphingopyxis fribergensis
99.6%	Sphingopyxis fribergensis
100.0%	Sphingopyxis fribergensis
99.6%	Sphingopyxis fribergensis
99.6%	Sphingopyxis fribergensis
99.6%	Sphingopyxis fribergensis
99.6%	Sphingopyxis fribergensis
99.6%	Sphingopyxis fribergensis
99.6%	Sphingopyxis fribergensis
99.6%	Sphingopyxis fribergensis
99.6%	Sphingopyxis fribergensis
99.6%	Sphingopyxis fribergensis
99.6%	Sphingopyxis fribergensis
99.6%	Sphingopyxis fribergensis
99.6%	Sphingopyxis fribergensis
99.6%	Sphingopyxis fribergensis
99.6%	Sphingopyxis fribergensis
99.6%	Sphingopyxis fribergensis
99.6%	Sphingopyxis fribergensis
99.6%	Sphingopyxis fribergensis
99.6%	Sphingopyxis fribergensis
99.6%	Sphingopyxis fribergensis
99.6%	Sphingopyxis fribergensis
99.6%	Sphingopyxis fribergensis
99.6%	Sphingopyxis fribergensis
99.6%	Sphingopyxis fribergensis
99.6%	Sphingopyxis fribergensis
99.6%	Sphingopyxis fribergensis
99.6%	Sphingopyxis fribergensis
99.6%	Sphingopyxis fribergensis
99.6%	Sphingopyxis fribergensis
99.6%	Sphingopyxis fribergensis
99.6%	Sphingopyxis fribergensis
99.6%	Sphingopyxis fribergensis
99.6%	Sphingopyxis fribergensis
99.6%	Sphingopyxis fribergensis
99.6%	Sphingopyxis fribergensis
99.6%	Sphingopyxis fribergensis
99.6%	Sphingopyxis fribergensis
99.6%	Sphingopyxis fribergensis
99.6%	Sphingopyxis fribergensis
99.6%	Sphingopyxis fribergensis
99.6%	Sphingopyxis fribergensis
99.6%	Sphingopyxis fribergensis
99.6%	Sphingopyxis fribergensis
99.6%	Sphingopyxis fribergensis
99.6%	Sphingopyxis fribergensis
99.6%	Sphingopyxis fribergensis
99.6%	Sphingopyxis fribergensis
99.6%	Sphingopyxis fribergensis
99.6%	Sphingopyxis fribergensis
99.6%	Sphingopyxis fribergensis
99.6%	Sphingopyxis fribergensis
99.6%	Sphingopyxis fribergensis
99.6%	Sphingopyxis fribergensis
99.6%	Sphingopyxis fribergensis
99.6%	Sphingopyxis fribergensis
99.6%	Sphingopyxis fribergensis
99.6%	Sphingopyxis fribergensis
99.6%	Sphingopyxis fribergensis
99.6%	Sphingopyxis fribergensis
99.6%	Sphingopyxis fribergensis
99.6%	Sphingopyxis fribergensis
99.6%	Sphingopyxis fribergensis
99.6%	Sphingopyxis fribergensis
99.6%	Sphingopyxis fribergensis
99.6%	Bradyrhizobium lupini
99.6%	Bradyrhizobium lupini
99.6%	Bradyrhizobium lupini
99.6%	Rhizobium azibense
99.6%	Caulobacter profundus
99.6%	Caulobacter profundus
99.6%	Clostridium perfringens
99.6%	Clostridium puniceum
99.6%	Clostridium puniceum
99.6%	Williamsia marianensis
99.6%	Lactobacillus delbrueckii
99.6%	Lysinibacillus mangiferihumi
99.6%	Lysinibacillus mangiferihumi
99.6%	Lysinibacillus mangiferihumi
99.6%	Lysinibacillus mangiferihumi
99.6%	Thiobacillus thioparus
99.6%	Actinomadura sputi
99.6%	Bradyrhizobium cytisi
99.6%	Bradyrhizobium cytisi
99.6%	Bradyrhizobium cytisi
99.6%	Bradyrhizobium cytisi
99.6%	Bradyrhizobium cytisi
99.6%	Bradyrhizobium cytisi
99.6%	Bradyrhizobium cytisi
99.6%	Bradyrhizobium cytisi
99.6%	Bradyrhizobium cytisi
99.6%	Acidovorax delafieldii
99.6%	Nordella oligomobilis
99.6%	Nordella oligomobilis
99.6%	Variovorax soli
99.6%	Sediminibacterium salmoneum
99.6%	Rhizobium daejeonense
99.6%	Rhizobium daejeonense
99.6%	Rhizobium daejeonense
99.6%	Rhizobium daejeonense
99.6%	Rhizobium daejeonense
99.6%	Rhizobium daejeonense
99.6%	Rhizobium daejeonense
99.6%	Rhizobium daejeonense
99.6%	Rhizobium daejeonense
99.6%	Rhizobium daejeonense
99.6%	Rhizobium daejeonense
99.6%	Rhizobium daejeonense
99.6%	Sphingomonas echinoides
99.6%	Sphingomonas echinoides
98.3%	Sphingomonas echinoides
98.2%	Sphingomonas echinoides
99.6%	Sphingomonas echinoides
98.6%	Sphingomonas echinoides
99.6%	Sphingomonas echinoides
99.6%	Sphingomonas echinoides
98.6%	Sphingomonas echinoides
99.6%	Sphingomonas echinoides
99.6%	Sphingomonas echinoides
99.6%	Sphingomonas echinoides
99.6%	Sphingomonas echinoides
99.6%	Sphingomonas echinoides
99.6%	Sphingomonas echinoides
99.6%	Sphingomonas echinoides
99.6%	Sphingomonas echinoides
99.6%	Sphingomonas echinoides
99.6%	Sphingomonas echinoides
99.6%	Sphingomonas echinoides
99.6%	Sphingomonas echinoides
99.6%	Sphingomonas echinoides
99.6%	Sphingomonas echinoides
99.6%	Sphingomonas echinoides
99.6%	Sphingomonas echinoides
99.6%	Sphingomonas echinoides
99.6%	Sphingomonas mali
99.6%	Curvibacter delicatus
99.6%	Curvibacter delicatus
99.6%	Cellulomonas soli
99.6%	Cellulomonas soli
99.6%	Cellulomonas soli
99.6%	Curvibacter fontanus
99.6%	Curvibacter fontanus
99.6%	Curvibacter fontanus
99.6%	Methylobacterium trifolii
99.6%	Bosea robiniae
98.3%	Bosea robiniae
98.6%	Bosea robiniae
99.6%	Bosea robiniae
98.3%	Bosea robiniae
98.9%	Bosea robiniae
99.6%	Bosea robiniae
99.6%	Methylobacterium phyllostachyos
99.6%	Methylobacterium phyllostachyos
99.6%	Methylobacterium phyllostachyos
99.6%	Methylobacterium phyllostachyos
99.6%	Methylobacterium phyllostachyos
99.6%	Methylobacterium phyllostachyos
99.6%	Methylobacterium phyllostachyos
99.6%	Methylobacterium phyllostachyos
99.6%	Methylobacterium phyllostachyos
99.6%	Methylobacterium phyllostachyos
99.6%	Methylobacterium phyllostachyos
99.6%	Methylobacterium phyllostachyos
99.6%	Methylobacterium phyllostachyos
99.6%	Methylobacterium phyllostachyos
99.6%	Methylobacterium phyllostachyos
99.6%	Methylobacterium phyllostachyos
99.6%	Methylobacterium phyllostachyos
99.6%	Methylobacterium phyllostachyos
99.6%	Methylobacterium phyllostachyos
99.6%	Methylobacterium phyllostachyos
99.6%	Methylobacterium phyllostachyos
99.6%	Methylobacterium phyllostachyos
99.6%	Methylobacterium phyllostachyos
99.6%	Methylobacterium phyllostachyos
99.6%	Methylobacterium phyllostachyos
99.6%	Methylobacterium phyllostachyos
99.6%	Methylobacterium phyllostachyos
98.6%	Methylobacterium phyllostachyos
99.6%	Methylobacterium phyllostachyos
99.6%	Methylobacterium phyllostachyos
99.6%	Methylobacterium phyllostachyos
99.6%	Methylobacterium phyllostachyos
99.6%	Methylobacterium phyllostachyos
99.6%	Methylobacterium phyllostachyos
99.6%	Methylobacterium phyllostachyos
98.3%	Methylobacterium phyllostachyos
99.6%	Methylobacterium phyllostachyos
99.6%	Methylobacterium phyllostachyos
99.6%	Methylobacterium phyllostachyos
99.6%	Methylobacterium phyllostachyos
99.6%	Methylobacterium phyllostachyos
99.6%	Methylobacterium phyllostachyos
99.6%	Methylobacterium phyllostachyos
99.6%	Methylobacterium phyllostachyos
99.6%	Methylobacterium phyllostachyos
99.6%	Methylobacterium phyllostachyos
99.6%	Methylobacterium phyllostachyos
99.6%	Methylobacterium phyllostachyos
99.6%	Methylobacterium phyllostachyos
99.6%	Methylobacterium phyllostachyos
99.6%	Methylobacterium phyllostachyos
99.6%	Methylobacterium phyllostachyos
99.6%	Methylobacterium phyllostachyos
99.6%	Methylobacterium phyllostachyos
99.6%	Methylobacterium phyllostachyos
99.6%	Methylobacterium phyllostachyos
99.6%	Methylobacterium phyllostachyos
99.6%	Methylobacterium phyllostachyos
99.6%	Methylobacterium phyllostachyos
99.6%	Methylobacterium phyllostachyos
99.6%	Methylobacterium phyllostachyos
99.6%	Methylobacterium phyllostachyos
98.3%	Methylobacterium phyllostachyos
99.6%	Methylobacterium phyllostachyos
99.6%	Methylobacterium phyllostachyos
99.6%	Methylobacterium phyllostachyos
99.6%	Methylobacterium phyllostachyos
99.6%	Methylobacterium phyllostachyos
99.6%	Methylobacterium phyllostachyos
99.6%	Methylobacterium phyllostachyos
99.6%	Methylobacterium phyllostachyos
99.6%	Methylobacterium phyllostachyos
99.6%	Methylobacterium phyllostachyos
99.6%	Methylobacterium phyllostachyos
99.6%	Methylobacterium phyllostachyos
99.6%	Methylobacterium phyllostachyos
99.6%	Methylobacterium phyllostachyos
99.6%	Methylobacterium phyllostachyos
99.6%	Methylobacterium phyllostachyos
99.6%	Methylobacterium phyllostachyos
99.6%	Methylobacterium phyllostachyos
99.6%	Methylobacterium phyllostachyos
99.6%	Methylobacterium phyllostachyos
99.6%	Methylobacterium phyllostachyos
99.6%	Methylobacterium phyllostachyos
99.6%	Methylobacterium phyllostachyos
99.6%	Methylobacterium phyllostachyos
98.2%	Methylobacterium phyllostachyos
99.6%	Methylobacterium phyllostachyos
99.6%	Methylobacterium phyllostachyos
99.6%	Methylobacterium phyllostachyos
99.6%	Methylobacterium phyllostachyos
99.6%	Methylobacterium phyllostachyos
99.6%	Methylobacterium phyllostachyos
99.6%	Methylobacterium phyllostachyos
99.6%	Methylobacterium phyllostachyos
99.6%	Methylobacterium phyllostachyos
99.6%	Methylobacterium phyllostachyos
99.6%	Methylobacterium phyllostachyos
99.6%	Methylobacterium phyllostachyos
99.6%	Methylobacterium phyllostachyos
99.6%	Methylobacterium phyllostachyos
99.6%	Methylobacterium phyllostachyos
99.6%	Methylobacterium phyllostachyos
98.6%	Methylobacterium phyllostachyos
99.6%	Methylobacterium phyllostachyos
99.6%	Methylobacterium phyllostachyos
99.6%	Methylobacterium phyllostachyos
99.6%	Methylobacterium phyllostachyos
99.6%	Methylobacterium phyllostachyos
99.6%	Methylobacterium phyllostachyos
99.6%	Methylobacterium phyllostachyos
99.6%	Methylobacterium phyllostachyos
99.6%	Methylobacterium phyllostachyos
99.6%	Methylobacterium phyllostachyos
99.6%	Methylobacterium phyllostachyos
99.6%	Methylobacterium phyllostachyos
99.6%	Methylobacterium phyllostachyos
99.6%	Methylobacterium phyllostachyos
99.6%	Methylobacterium phyllostachyos
99.6%	Methylobacterium phyllostachyos
99.6%	Methylobacterium phyllostachyos
99.6%	Methylobacterium phyllostachyos
99.6%	Methylobacterium phyllostachyos
99.6%	Methylobacterium phyllostachyos
99.6%	Methylobacterium phyllostachyos
99.6%	Methylobacterium phyllostachyos
99.6%	Methylobacterium phyllostachyos
99.6%	Methylobacterium phyllostachyos
99.6%	Methylobacterium phyllostachyos
99.6%	Methylobacterium phyllostachyos
99.6%	Methylobacterium phyllostachyos
99.6%	Methylobacterium phyllostachyos
99.6%	Methylobacterium phyllostachyos
99.6%	Methylobacterium phyllostachyos
99.6%	Methylobacterium phyllostachyos
99.6%	Methylobacterium phyllostachyos
99.6%	Methylobacterium phyllostachyos
99.6%	Methylobacterium phyllostachyos
99.6%	Methylobacterium phyllostachyos
99.6%	Methylobacterium phyllostachyos
99.6%
99.6%	Bradyrhizobium oligotrophicum
99.6%	Bradyrhizobium oligotrophicum
99.6%	Bradyrhizobium oligotrophicum
99.6%	Bradyrhizobium oligotrophicum
99.6%	Bradyrhizobium oligotrophicum
99.6%	Bradyrhizobium oligotrophicum
99.6%	Bradyrhizobium oligotrophicum
99.6%	Bradyrhizobium oligotrophicum
99.6%	Bradyrhizobium oligotrophicum
99.6%	Bradyrhizobium oligotrophicum
99.6%	Bradyrhizobium oligotrophicum
99.6%	Bradyrhizobium oligotrophicum
99.6%	Bradyrhizobium oligotrophicum
99.6%	Bradyrhizobium oligotrophicum
99.6%	Bradyrhizobium oligotrophicum
99.6%	Bradyrhizobium oligotrophicum
99.6%	Bradyrhizobium oligotrophicum
99.6%	Pseudarthrobacter phenanthrenivorans
99.6%	Agrobacterium fabrum
99.6%	Agrobacterium fabrum
99.6%	Agrobacterium fabrum
99.6%	Agrobacterium fabrum
99.6%	Agrobacterium fabrum
99.6%	Agrobacterium fabrum
99.6%	Agrobacterium fabrum
99.6%	Agrobacterium fabrum
99.6%	Agrobacterium fabrum
99.6%	Agrobacterium fabrum
99.6%	Agrobacterium fabrum
99.6%	Agrobacterium fabrum
99.6%	Agrobacterium fabrum
99.6%	Agrobacterium fabrum
99.6%	Agrobacterium fabrum
99.6%	Agrobacterium fabrum
99.6%	Agrobacterium fabrum
99.6%	Agrobacterium fabrum
99.6%	Agrobacterium fabrum
99.6%	Agrobacterium fabrum
99.6%	Methylobacterium radiotolerans
99.6%	Massilia niastensis
99.6%	Rhodobaca barguzinensis
99.6%	Rhodobaca barguzinensis
99.6%	Rhodobaca barguzinensis
99.6%	Rhodobaca barguzinensis
99.6%	Methylobacterium phyllosphaerae
99.6%	Pseudolabrys taiwanensis
99.6%	Anoxybacillus amylolyticus
99.6%	Anoxybacillus amylolyticus
99.6%	Anoxybacillus amylolyticus
99.6%	Anoxybacillus amylolyticus
99.6%	Hyphomicrobium facile
99.6%	Hyphomicrobium facile
99.6%	Aquabacterium parvum
99.6%	Aquabacterium parvum
99.6%	Aquabacterium parvum
99.6%	Aquabacterium parvum
99.6%	Aquabacterium parvum
99.6%	Aquabacterium parvum
99.6%	Aquabacterium parvum
99.6%	Aquabacterium parvum
99.6%	Aquabacterium parvum
99.6%	Acinetobacter johnsonii
98.2%	Aeribacillus composti
99.6%	Caulobacter hibisci
99.6%	Pseudomonas caspiana
99.6%	Pseudomonas caspiana
99.6%	Pseudomonas caspiana
99.6%	Pseudomonas caspiana
98.2%	Pseudomonas caspiana
99.6%	Pseudomonas caspiana
99.6%	Pseudomonas caspiana
99.6%	Pseudomonas caspiana
99.6%	Pseudomonas caspiana
99.6%	Pseudomonas caspiana
99.6%	Pseudomonas caspiana
99.6%	Pseudomonas caspiana
98.2%	Pseudomonas caspiana
99.6%	Pseudomonas caspiana
98.2%	Pseudomonas caspiana
99.6%	Pseudomonas caspiana
99.6%	Pseudomonas caspiana
99.6%	Pseudomonas caspiana
99.6%	Pseudomonas caspiana
99.6%	Pseudomonas caspiana
99.6%	Pseudomonas caspiana
99.6%	Pseudomonas caspiana
99.6%	Pseudomonas caspiana
99.6%	Pseudomonas caspiana
99.6%	Pseudomonas caspiana
99.6%	Pseudomonas caspiana
99.6%	Pseudomonas caspiana
99.6%	Pseudomonas caspiana
99.6%	Pseudomonas caspiana
99.6%	Pseudomonas caspiana
99.6%	Pseudomonas caspiana
99.6%	Pseudomonas caspiana
98.9%	Pseudomonas caspiana
99.6%	Pseudomonas caspiana
99.6%	Pseudomonas caspiana
99.6%	Pseudomonas caspiana
99.6%	Pseudomonas caspiana
99.6%	Pseudomonas caspiana
99.6%	Pseudomonas caspiana
99.6%	Pseudomonas caspiana
99.6%	Pseudomonas caspiana
99.6%	Pseudomonas caspiana
99.6%	Acinetobacter vivianii
98.2%	Acinetobacter vivianii
97.6%	Acinetobacter vivianii
99.6%	Acinetobacter vivianii
99.6%	Acinetobacter vivianii
99.6%	Acinetobacter vivianii
99.6%	Acinetobacter vivianii
99.6%	Acinetobacter vivianii
99.6%	Acinetobacter vivianii
99.6%	Acinetobacter vivianii
99.6%	Acinetobacter vivianii
99.6%	Acinetobacter vivianii
99.6%	Acinetobacter vivianii
99.6%	Acinetobacter vivianii
98.6%	Acinetobacter vivianii
99.6%	Acinetobacter vivianii
99.6%	Acinetobacter vivianii
99.6%	Acinetobacter vivianii
99.6%	Acinetobacter vivianii
97.9%	Acinetobacter vivianii
99.6%	Acinetobacter vivianii
99.6%	Acinetobacter vivianii
98.2%	Acinetobacter vivianii
99.6%	Acinetobacter vivianii
99.6%	Acinetobacter vivianii
99.6%	Acinetobacter vivianii
97.9%	Acinetobacter vivianii
99.6%	Acinetobacter vivianii
99.6%	Acinetobacter vivianii
99.6%	Acinetobacter vivianii
99.6%	Acinetobacter vivianii
99.6%	Acinetobacter vivianii
99.6%	Acinetobacter vivianii
99.6%	Acinetobacter vivianii
99.6%	Acinetobacter vivianii
99.6%	Acinetobacter vivianii
99.6%	Acinetobacter vivianii
99.6%	Acinetobacter vivianii
99.6%	Acinetobacter vivianii
99.6%	Acinetobacter vivianii
99.6%	Acinetobacter vivianii
99.6%	Acinetobacter vivianii
99.6%	Acinetobacter vivianii
99.6%	Acinetobacter vivianii
99.6%	Acinetobacter vivianii
98.6%	Acinetobacter vivianii
99.6%	Acinetobacter vivianii
99.6%	Acinetobacter vivianii
99.6%	Acinetobacter vivianii
99.6%	Acinetobacter vivianii
99.6%	Acinetobacter vivianii
99.6%	Acinetobacter vivianii
99.6%	Acinetobacter vivianii
99.6%	Acinetobacter vivianii
99.6%	Acinetobacter vivianii
99.6%	Acinetobacter vivianii
99.6%	Acinetobacter vivianii
99.6%	Acinetobacter vivianii
99.6%	Acinetobacter vivianii
99.6%	Acinetobacter vivianii
99.6%	Acinetobacter vivianii
99.6%	Acinetobacter vivianii
98.2%	Acinetobacter vivianii
99.6%	Acinetobacter vivianii
99.6%	Acinetobacter vivianii
99.6%	Acinetobacter vivianii
99.6%	Acinetobacter vivianii
98.9%	Acinetobacter vivianii
99.6%	Acinetobacter vivianii
99.6%	Acinetobacter vivianii
99.6%	Acinetobacter vivianii
99.6%	Acinetobacter vivianii
99.6%	Acinetobacter vivianii
99.6%	Acinetobacter vivianii
99.6%	Acinetobacter vivianii
99.6%	Acinetobacter vivianii
99.6%	Acinetobacter vivianii
99.6%	Acinetobacter vivianii
98.2%	Sphingopyxis fribergensis
97.9%	Sphingopyxis fribergensis
99.6%	Sphingopyxis fribergensis
99.6%	Sphingopyxis fribergensis
99.6%	Sphingopyxis fribergensis
99.6%	Sphingopyxis fribergensis
99.6%	Sphingopyxis fribergensis
99.6%	Sphingopyxis fribergensis
99.6%	Sphingopyxis fribergensis
99.6%	Sphingopyxis fribergensis
99.6%	Sphingopyxis fribergensis
99.6%	Sphingopyxis fribergensis
99.6%	Sphingopyxis fribergensis
99.6%	Sphingopyxis fribergensis
99.6%	Sphingopyxis fribergensis
99.6%	Sphingopyxis fribergensis
99.6%	Sphingopyxis fribergensis
99.6%	Sphingopyxis fribergensis
99.6%	Streptococcus thermophilus
99.6%	Streptococcus thermophilus
99.6%	Streptococcus thermophilus
99.6%	Streptococcus thermophilus
99.6%	Streptococcus thermophilus
99.6%	Bradyrhizobium cytisi
99.6%	Bradyrhizobium cytisi
99.6%	Sediminibacterium salmoneum
99.6%	Sediminibacterium salmoneum
99.6%	Rhizobium daejeonense
99.6%	Rhizobium daejeonense
99.6%	Rhizobium daejeonense
99.6%	Sphingomonas echinoides
97.9%	Sphingomonas echinoides
99.6%	Sphingomonas echinoides
98.6%	Sphingomonas echinoides
98.2%	Sphingomonas echinoides
99.6%	Sphingomonas echinoides
99.6%	Sphingomonas echinoides
98.6%	Sphingomonas echinoides
98.6%	Sphingomonas echinoides
98.6%	Sphingomonas echinoides
99.6%	Finegoldia magna
99.6%	Finegoldia magna
99.6%	Finegoldia magna
99.6%	Finegoldia magna
99.6%	Finegoldia magna
98.2%	Finegoldia magna
99.6%	Bosea robiniae
98.6%	Methylobacterium phyllostachyos
98.9%	Methylobacterium phyllostachyos
99.6%	Methylobacterium phyllostachyos
99.6%	Methylobacterium phyllostachyos
99.6%	Methylobacterium phyllostachyos
99.6%	Methylobacterium phyllostachyos
99.6%	Methylobacterium phyllostachyos
99.6%	Methylobacterium phyllostachyos
99.6%	Methylobacterium phyllostachyos
99.6%	Methylobacterium phyllostachyos
98.2%	Methylobacterium phyllostachyos
99.6%	Methylobacterium phyllostachyos
99.6%	Methylobacterium phyllostachyos
99.6%	Methylobacterium phyllostachyos
97.9%	Methylobacterium phyllostachyos
99.6%	Methylobacterium phyllostachyos
99.6%	Methylobacterium phyllostachyos
97.9%	Methylobacterium phyllostachyos
99.6%	Methylobacterium phyllostachyos
99.6%	Methylobacterium phyllostachyos
98.2%	Methylobacterium phyllostachyos
99.6%	Methylobacterium phyllostachyos
99.6%	Methylobacterium phyllostachyos
99.6%	Methylobacterium phyllostachyos
99.6%	Methylobacterium phyllostachyos
99.6%	Methylobacterium phyllostachyos
99.6%	Methylobacterium phyllostachyos
98.2%	Methylobacterium phyllostachyos
99.6%	Methylobacterium phyllostachyos
99.6%	Methylobacterium phyllostachyos
99.6%	Methylobacterium phyllostachyos
99.6%	Methylobacterium phyllostachyos
99.6%	Methylobacterium phyllostachyos
99.6%	Methylobacterium phyllostachyos
99.6%	Methylobacterium phyllostachyos
99.6%	Bradyrhizobium oligotrophicum
99.6%	Bradyrhizobium oligotrophicum
99.6%	Bradyrhizobium oligotrophicum
99.6%	Bradyrhizobium oligotrophicum
98.6%	Bradyrhizobium oligotrophicum
99.6%	Agrobacterium fabrum
99.6%	Agrobacterium fabrum
97.9%	Agrobacterium fabrum
99.6%	Agrobacterium fabrum
99.6%	Methylobacterium radiotolerans
99.6%	Pseudolabrys taiwanensis
99.6%	Lactobacillus iners
99.6%	Legionella drozanskii
99.6%	Hyphomicrobium facile
99.6%	Hyphomicrobium facile
99.6%	Aquabacterium parvum
99.3%	Aquabacterium parvum
99.6%	Rhizobium glycinendophyticum
97.9%	Novosphingobium humi
99.6%	Pseudomonas caspiana
100.0%	Pseudomonas caspiana
99.6%	Pseudomonas caspiana
99.6%	Pseudomonas caspiana
99.6%	Pseudomonas caspiana
99.6%	Pseudomonas caspiana
99.6%	Pseudomonas caspiana
98.6%	Pseudomonas caspiana
99.6%	Pseudomonas caspiana
99.6%	Pseudomonas caspiana
99.6%	Pseudomonas caspiana
99.6%	Pseudomonas caspiana
99.3%	Pseudomonas caspiana
99.3%	Acinetobacter vivianii
99.6%	Acinetobacter vivianii
99.6%	Acinetobacter vivianii
99.6%	Acinetobacter vivianii
97.9%	Acinetobacter vivianii
97.9%	Acinetobacter vivianii
99.6%	Acinetobacter vivianii
99.6%	Acinetobacter vivianii
99.6%	Acinetobacter vivianii
99.6%	Acinetobacter vivianii
99.6%	Acinetobacter vivianii
99.4%	Acinetobacter vivianii
99.6%	Acinetobacter vivianii
99.6%	Acinetobacter vivianii
99.6%	Acinetobacter vivianii
99.6%	Acinetobacter vivianii
99.6%	Acinetobacter vivianii
99.3%	Acinetobacter vivianii
97.6%	Acinetobacter vivianii
99.6%	Acinetobacter vivianii
99.6%	Acinetobacter vivianii
99.3%	Acinetobacter vivianii
97.9%	Acinetobacter vivianii
99.6%	Acinetobacter vivianii
99.6%	Acinetobacter vivianii
99.6%	Acinetobacter vivianii
99.6%	Acinetobacter vivianii
99.6%	Acinetobacter vivianii
99.6%	Acinetobacter vivianii
97.6%	Acinetobacter vivianii
100.0%	Acinetobacter vivianii
99.6%	Acinetobacter vivianii
99.6%	Acinetobacter vivianii
97.9%	Acinetobacter vivianii
99.6%	Acinetobacter vivianii
99.6%	Acinetobacter vivianii
99.6%	Acinetobacter vivianii
99.6%	Acinetobacter vivianii
99.6%	Sphingopyxis fribergensis
99.6%	Sphingopyxis fribergensis
99.6%	Sphingopyxis fribergensis
97.9%	Sphingopyxis fribergensis
99.6%	Sphingopyxis fribergensis
99.6%	Sphingopyxis fribergensis
99.6%	Sphingopyxis fribergensis
99.6%	Streptococcus thermophilus
99.6%	Acidovorax delafieldii
97.9%	Sphingomonas echinoides
97.9%	Sphingomonas echinoides
97.9%	Sphingomonas echinoides
99.6%	Sphingomonas echinoides
97.6%	Curvibacter delicatus
97.9%	Bosea robiniae
97.6%	Bosea robiniae
97.9%	Bosea robiniae
99.6%	Methylobacterium phyllostachyos
97.6%	Methylobacterium phyllostachyos
97.9%	Methylobacterium phyllostachyos
99.6%	Methylobacterium phyllostachyos
97.9%	Methylobacterium phyllostachyos
99.6%	Methylobacterium phyllostachyos
99.3%	Methylobacterium phyllostachyos
97.9%	Methylobacterium phyllostachyos
97.9%	Methylobacterium phyllostachyos
99.6%	Methylobacterium phyllostachyos
99.6%	Methylobacterium phyllostachyos
97.9%	Methylobacterium phyllostachyos
99.6%	Methylobacterium phyllostachyos
97.9%	Methylobacterium radiotolerans
99.6%	Methylobacterium phyllosphaerae
99.6%	Aquabacterium parvum
99.3%	Aquabacterium parvum
97.9%	Aquabacterium parvum
99.3%	Rhizobium glycinendophyticum
99.3%	Rhizobium glycinendophyticum
99.3%	Rhizobium glycinendophyticum
99.3%	Rhizobium glycinendophyticum
99.3%	Rhizobium glycinendophyticum
99.3%	Rhizobium glycinendophyticum
99.3%	Rhizobium glycinendophyticum
99.3%	Rhizobium glycinendophyticum
99.3%	Rhizobium glycinendophyticum
99.3%	Rhizobium glycinendophyticum
99.3%	Rhizobium glycinendophyticum
99.3%	Rhizobium glycinendophyticum
99.3%	Rhizobium glycinendophyticum
99.3%	Rhizobium glycinendophyticum
99.3%	Rhizobium glycinendophyticum
99.3%	Rhizobium glycinendophyticum
99.3%	Rhizobium glycinendophyticum
99.3%	Rhizobium glycinendophyticum
99.3%	Rhizobium glycinendophyticum
99.3%	Rhizobium glycinendophyticum
99.3%	Rhizobium glycinendophyticum
99.3%	Rhizobium glycinendophyticum
99.3%	Rhizobium glycinendophyticum
99.3%	Rhizobium glycinendophyticum
99.3%	Rhizobium glycinendophyticum
99.3%	Rhizobium glycinendophyticum
99.3%	Rhizobium glycinendophyticum
99.3%	Rhizobium glycinendophyticum
99.3%	Rhizobium glycinendophyticum
99.3%	Rhizobium glycinendophyticum
99.3%	Rhizobium deserti
99.3%	Rhizobium deserti
99.3%	Rhizobium deserti
99.3%	Rhizobium deserti
99.3%	Rhizobium deserti
99.3%	Rhizobium deserti
99.3%	Rhizobium deserti
99.3%	Rhizobium deserti
99.3%	Rhizobium deserti
99.3%	Rhizobium deserti
99.3%	Rhizobium deserti
99.3%	Rhizobium deserti
99.3%	Rhizobium deserti
99.3%	Rhizobium deserti
99.3%	Rhizobium deserti
99.3%	Rhizobium deserti
99.3%	Rhizobium deserti
99.3%	Rhizobium deserti
99.3%	Rhizobium deserti
99.3%	Rhizobium deserti
99.3%	Rhizobium deserti
99.3%	Rhizobium deserti
99.3%	Rhizobium deserti
99.3%	Rhizobium deserti
99.3%	Rhizobium deserti
99.3%	Rhizobium deserti
99.3%	Rhizobium deserti
99.3%	Rhizobium deserti
99.3%	Rhizobium deserti
99.3%	Acinetobacter johnsonii
99.3%	Acinetobacter johnsonii
99.3%	Acinetobacter johnsonii
99.3%	Acinetobacter johnsonii
99.3%	Acinetobacter johnsonii
99.3%	Acinetobacter johnsonii
99.3%	Acinetobacter johnsonii
99.3%	Acinetobacter johnsonii
99.3%	Acinetobacter johnsonii
99.3%	Acinetobacter johnsonii
99.3%	Acinetobacter johnsonii
99.3%	Acinetobacter johnsonii
99.3%	Acinetobacter johnsonii
99.3%	Acinetobacter johnsonii
99.3%	Acinetobacter johnsonii
99.3%	Acinetobacter johnsonii
99.3%	Acinetobacter johnsonii
99.3%	Acinetobacter johnsonii
99.3%	Acinetobacter johnsonii
99.3%	Massilia glaciei
99.3%	Caulobacter hibisci
99.3%	Caulobacter hibisci
99.3%	Caulobacter hibisci
99.3%	Caulobacter hibisci
99.3%	Caulobacter hibisci
99.3%	Caulobacter hibisci
99.3%	Caulobacter hibisci
99.3%	Caulobacter hibisci
99.3%	Caulobacter hibisci
99.3%	Caulobacter hibisci
99.3%	Caulobacter hibisci
99.3%	Caulobacter hibisci
99.3%	Caulobacter hibisci
99.3%	Caulobacter hibisci
99.3%	Caulobacter hibisci
99.3%	Caulobacter hibisci
99.3%	Caulobacter hibisci
99.3%	Caulobacter hibisci
99.3%	Caulobacter hibisci
99.3%	Caulobacter hibisci
99.3%	Caulobacter hibisci
99.3%	Caulobacter hibisci
99.3%	Caulobacter hibisci
99.3%	Caulobacter hibisci
99.3%	Caulobacter hibisci
99.3%	Caulobacter hibisci
99.3%	Caulobacter hibisci
99.3%	Caulobacter hibisci
99.3%	Caulobacter hibisci
99.3%	Caulobacter hibisci
99.3%	Caulobacter hibisci
99.3%	Caulobacter hibisci
99.3%	Caulobacter hibisci
99.3%	Caulobacter hibisci
99.3%	Caulobacter hibisci
99.3%	Caulobacter hibisci
99.3%	Caulobacter hibisci
99.3%	Caulobacter hibisci
99.3%	Caulobacter hibisci
99.3%	Caulobacter hibisci
99.3%	Caulobacter hibisci
99.3%	Caulobacter hibisci
99.3%	Caulobacter hibisci
99.3%	Caulobacter hibisci
99.3%	Caulobacter hibisci
99.3%	Caulobacter hibisci
99.3%	Caulobacter hibisci
99.3%	Caulobacter hibisci
99.3%	Caulobacter hibisci
99.3%	Caulobacter hibisci
99.3%	Caulobacter hibisci
99.3%	Caulobacter hibisci
99.3%	Caulobacter hibisci
99.3%	Caulobacter hibisci
99.3%	Caulobacter hibisci
99.3%	Caulobacter hibisci
99.3%	Caulobacter hibisci
99.3%	Caulobacter hibisci
99.3%	Caulobacter hibisci
99.3%	Caulobacter hibisci
99.3%	Caulobacter hibisci
99.3%	Caulobacter hibisci
99.3%	Caulobacter hibisci
99.3%	Paracoccus aerius
99.3%	Agrobacterium salinitolerans
99.3%	Acinetobacter defluvii
99.3%	Acinetobacter defluvii
99.3%	Acinetobacter defluvii
99.3%	Acinetobacter defluvii
99.3%	Acinetobacter defluvii
99.3%	Acinetobacter defluvii
99.3%	Acinetobacter defluvii
99.3%	Acinetobacter defluvii
99.3%	Acinetobacter defluvii
99.3%	Acinetobacter defluvii
99.3%	Acinetobacter defluvii
99.3%	Acinetobacter defluvii
99.3%	Acinetobacter defluvii
99.3%	Sphingomonas aquatica
99.3%	Sphingomonas aquatica
99.3%	Sphingomonas aquatica
99.3%	Sphingomonas aquatica
99.3%	Pseudomonas silesiensis
99.3%	Pseudomonas silesiensis
99.3%	Pseudomonas silesiensis
99.3%	Pseudomonas silesiensis
99.3%	Rugosibacter aromaticivorans
99.3%	Pseudomonas caspiana
99.3%	Pseudomonas caspiana
99.3%	Pseudomonas caspiana
99.3%	Pseudomonas caspiana
99.3%	Pseudomonas caspiana
99.3%	Pseudomonas caspiana
99.3%	Pseudomonas caspiana
99.3%	Pseudomonas caspiana
99.3%	Pseudomonas caspiana
99.3%	Pseudomonas caspiana
99.3%	Pseudomonas caspiana
99.3%	Pseudomonas caspiana
99.3%	Pseudomonas caspiana
99.3%	Pseudomonas caspiana
99.3%	Pseudomonas caspiana
99.3%	Pseudomonas caspiana
99.3%	Pseudomonas caspiana
99.3%	Pseudomonas caspiana
99.3%	Pseudomonas caspiana
99.3%	Pseudomonas caspiana
99.3%	Pseudomonas caspiana
99.3%	Pseudomonas caspiana
99.3%	Pseudomonas caspiana
99.3%	Pseudomonas caspiana
99.3%	Pseudomonas caspiana
99.3%	Pseudomonas caspiana
99.3%	Pseudomonas caspiana
99.3%	Pseudomonas caspiana
99.3%	Pseudomonas caspiana
99.3%	Pseudomonas caspiana
99.3%	Pseudomonas caspiana
99.3%	Pseudomonas caspiana
99.3%	Pseudomonas caspiana
99.3%	Pseudomonas caspiana
99.3%	Pseudomonas caspiana
99.3%	Pseudomonas caspiana
99.3%	Pseudomonas caspiana
99.3%	Pseudomonas caspiana
99.3%	Pseudomonas caspiana
99.3%	Pseudomonas caspiana
99.3%	Pseudomonas caspiana
99.3%	Pseudomonas caspiana
99.3%	Pseudomonas caspiana
99.3%	Pseudomonas caspiana
99.3%	Pseudomonas caspiana
99.3%	Pseudomonas caspiana
99.3%	Pseudomonas caspiana
99.3%	Pseudomonas caspiana
99.3%	Pseudomonas caspiana
99.3%	Pseudomonas caspiana
99.3%	Pseudomonas caspiana
99.3%	Pseudomonas caspiana
99.3%	Pseudomonas caspiana
99.3%	Pseudomonas caspiana
99.3%	Pseudomonas caspiana
99.3%	Pseudomonas caspiana
99.3%	Pseudomonas caspiana
99.3%	Pseudomonas caspiana
99.3%	Pseudomonas caspiana
99.3%	Pseudomonas caspiana
99.3%	Pseudomonas caspiana
99.3%	Pseudomonas caspiana
99.3%	Pseudomonas caspiana
99.3%	Pseudomonas caspiana
99.3%	Pseudomonas caspiana
99.3%	Pseudomonas caspiana
99.3%	Pseudomonas caspiana
99.3%	Pseudomonas caspiana
99.3%	Pseudomonas caspiana
99.3%	Pseudomonas caspiana
99.3%	Pseudomonas caspiana
99.3%	Pseudomonas caspiana
99.3%	Pseudomonas caspiana
99.3%	Pseudomonas caspiana
99.3%	Pseudomonas caspiana
99.3%	Pseudomonas caspiana
99.3%	Pseudomonas caspiana
99.3%	Pseudomonas caspiana
99.3%	Pseudomonas caspiana
99.3%	Pseudomonas caspiana
99.3%	Pseudomonas caspiana
99.3%	Pseudomonas caspiana
99.3%	Pseudomonas caspiana
99.3%	Pseudomonas caspiana
99.3%	Pseudomonas caspiana
99.3%	Pseudomonas caspiana
99.3%	Pseudomonas caspiana
99.3%	Pseudomonas caspiana
99.3%	Pseudomonas caspiana
99.3%	Pseudomonas caspiana
99.3%	Pseudomonas caspiana
99.3%	Pseudomonas caspiana
99.3%	Pseudomonas caspiana
99.3%	Pseudomonas caspiana
99.3%	Pseudomonas caspiana
99.3%	Pseudomonas caspiana
99.3%	Pseudomonas caspiana
99.3%	Pseudomonas caspiana
99.3%	Pseudomonas caspiana
99.3%	Pseudomonas caspiana
99.3%	Pseudomonas caspiana
99.3%	Pseudomonas caspiana
99.3%	Pseudomonas caspiana
99.3%	Pseudomonas caspiana
99.3%	Pseudomonas caspiana
99.3%	Pseudomonas caspiana
99.3%	Pseudomonas caspiana
99.3%	Pseudomonas caspiana
99.3%	Pseudomonas caspiana
99.3%	Pseudomonas caspiana
99.3%	Pseudomonas caspiana
99.3%	Pseudomonas caspiana
99.3%	Pseudomonas caspiana
99.3%	Pseudomonas caspiana
99.3%	Pseudomonas caspiana
99.3%	Pseudomonas caspiana
99.3%	Pseudomonas caspiana
99.3%	Pseudomonas caspiana
99.3%	Pseudomonas caspiana
99.3%	Pseudomonas caspiana
99.3%	Pseudomonas caspiana
99.3%	Pseudomonas caspiana
99.3%	Pseudomonas caspiana
99.3%	Pseudomonas caspiana
99.3%	Pseudomonas caspiana
99.3%	Pseudomonas caspiana
99.3%	Pseudomonas caspiana
99.3%	Pseudomonas caspiana
99.3%	Pseudomonas caspiana
99.3%	Pseudomonas caspiana
99.3%	Pseudomonas caspiana
99.3%	Pseudomonas caspiana
99.3%	Pseudomonas caspiana
99.3%	Pseudomonas caspiana
99.3%	Pseudomonas caspiana
99.3%	Pseudomonas caspiana
99.3%	Pseudomonas caspiana
99.3%	Pseudomonas caspiana
99.3%	Pseudomonas caspiana
99.3%	Pseudomonas caspiana
99.3%	Pseudomonas caspiana
99.3%	Pseudomonas caspiana
99.3%	Pseudomonas caspiana
99.3%	Pseudomonas caspiana
99.3%	Pseudomonas caspiana
99.3%	Pseudomonas caspiana
99.3%	Pseudomonas caspiana
99.3%	Pseudomonas caspiana
99.3%	Pseudomonas caspiana
99.3%	Pseudomonas caspiana
99.3%	Pseudomonas caspiana
99.3%	Pseudomonas caspiana
99.3%	Pseudomonas caspiana
99.3%	Pseudomonas caspiana
99.3%	Pseudomonas caspiana
99.3%	Pseudomonas caspiana
99.3%	Pseudomonas caspiana
99.3%	Pseudomonas caspiana
99.3%	Pseudomonas caspiana
99.3%	Pseudomonas caspiana
99.3%	Pseudomonas caspiana
99.3%	Pseudomonas caspiana
99.3%	Pseudomonas caspiana
99.3%	Pseudomonas caspiana
99.3%	Pseudomonas caspiana
99.3%	Pseudomonas caspiana
99.3%	Pseudomonas caspiana
99.3%	Pseudomonas caspiana
99.3%	Pseudomonas caspiana
99.3%	Pseudomonas caspiana
99.3%	Pseudomonas caspiana
99.3%	Pseudomonas caspiana
99.3%	Pseudomonas caspiana
99.3%	Pseudomonas caspiana
99.3%	Pseudomonas caspiana
99.3%	Pseudomonas caspiana
99.3%	Pseudomonas caspiana
99.3%	Pseudomonas caspiana
99.3%	Pseudomonas caspiana
99.3%	Pseudomonas caspiana
99.3%	Pseudomonas caspiana
99.3%	Pseudomonas caspiana
99.3%	Pseudomonas caspiana
99.3%	Pseudomonas caspiana
99.3%	Pseudomonas caspiana
99.3%	Pseudomonas caspiana
99.3%	Pseudomonas caspiana
99.3%	Pseudomonas caspiana
99.3%	Pseudomonas caspiana
99.3%	Pseudomonas caspiana
99.3%	Pseudomonas caspiana
99.3%	Pseudomonas caspiana
99.3%	Pseudomonas caspiana
99.3%	Pseudomonas caspiana
99.3%	Pseudomonas caspiana
99.3%	Pseudomonas caspiana
99.3%	Pseudomonas caspiana
99.3%	Pseudomonas caspiana
99.3%	Pseudomonas caspiana
99.3%	Pseudomonas caspiana
99.3%	Pseudomonas caspiana
99.3%	Pseudomonas caspiana
99.3%	Pseudomonas caspiana
99.3%	Pseudomonas caspiana
99.3%	Pseudomonas caspiana
99.3%	Pseudomonas caspiana
99.3%	Pseudomonas caspiana
99.3%	Pseudomonas caspiana
99.3%	Pseudomonas caspiana
99.3%	Pseudomonas caspiana
99.3%	Pseudomonas caspiana
99.3%	Pseudomonas caspiana
99.3%	Pseudomonas caspiana
99.3%	Pseudomonas caspiana
99.3%	Pseudomonas caspiana
99.3%	Pseudomonas caspiana
99.3%	Pseudomonas caspiana
99.3%	Pseudomonas caspiana
99.3%	Pseudomonas caspiana
99.3%	Pseudomonas caspiana
99.3%	Pseudomonas caspiana
99.3%	Pseudomonas caspiana
99.3%	Pseudomonas caspiana
99.3%	Pseudomonas caspiana
99.3%	Pseudomonas caspiana
99.3%	Pseudomonas caspiana
99.3%	Pseudomonas caspiana
99.3%	Pseudomonas caspiana
99.3%	Pseudomonas caspiana
99.3%	Pseudomonas caspiana
99.3%	Pseudomonas caspiana
99.3%	Pseudomonas caspiana
99.3%	Pseudomonas caspiana
99.3%	Pseudomonas caspiana
99.3%	Pseudomonas caspiana
99.3%	Pseudomonas caspiana
99.3%	Pseudomonas caspiana
99.3%	Pseudomonas caspiana
99.3%	Pseudomonas caspiana
99.3%	Pseudomonas caspiana
99.3%	Pseudomonas caspiana
99.3%	Pseudomonas caspiana
99.3%	Pseudomonas caspiana
99.3%	Pseudomonas caspiana
99.3%	Pseudomonas caspiana
99.3%	Pseudomonas caspiana
99.3%	Pseudomonas caspiana
99.3%	Pseudomonas caspiana
99.3%	Pseudomonas caspiana
99.3%	Pseudomonas caspiana
99.3%	Pseudomonas caspiana
99.3%	Pseudomonas caspiana
99.3%	Pseudomonas caspiana
99.3%	Pseudomonas caspiana
99.3%	Pseudomonas caspiana
99.3%	Pseudomonas caspiana
99.3%	Pseudomonas caspiana
99.3%	Pseudomonas caspiana
99.3%	Pseudomonas caspiana
99.3%	Pseudomonas caspiana
99.3%	Pseudomonas caspiana
99.3%	Pseudomonas caspiana
99.3%	Pseudomonas caspiana
99.3%	Pseudomonas caspiana
99.3%	Pseudomonas caspiana
99.3%	Pseudomonas caspiana
99.3%	Pseudomonas caspiana
99.3%	Pseudomonas caspiana
99.3%	Pseudomonas caspiana
99.3%	Pseudomonas caspiana
99.3%	Pseudomonas caspiana
99.3%	Pseudomonas caspiana
99.3%	Pseudomonas caspiana
99.3%	Pseudomonas caspiana
99.3%	Pseudomonas caspiana
99.3%	Pseudomonas caspiana
99.3%	Pseudomonas caspiana
99.3%	Pseudomonas caspiana
99.3%	Pseudomonas caspiana
99.3%	Pseudomonas caspiana
99.3%	Pseudomonas caspiana
99.3%	Pseudomonas caspiana
99.3%	Pseudomonas caspiana
99.3%	Pseudomonas caspiana
99.3%	Pseudomonas caspiana
99.3%	Pseudomonas caspiana
[truncated: 212,864 more rows]
