# Supplementary material for: Revealing the Microbiome of Four Different Thermal Springs in Turkey with Environmental DNA Metabarcoding
Source: Biology (Basel). 2022 Jun 30;11(7):998. doi: 10.3390/biology11070998 (PMC9311576; doi:10.3390/biology11070998)
Supplement: Supplementary file 1 [file biology-11-00998-s001.zip › Supplementary Table S3/515ngf.c2.l100.clean.csv]

% Pairwise Identity	Organism
100.0%	Pseudomonas caspiana
100.0%	Acinetobacter vivianii
100.0%	Acinetobacter vivianii
100.0%	Sphingomonas echinoides
100.0%	Acinetobacter vivianii
100.0%	Sphingomonas echinoides
99.3%	Pseudomonas caspiana
99.3%	Acinetobacter vivianii
99.3%	Acinetobacter vivianii
99.3%	Sphingomonas echinoides
99.3%	Sphingomonas echinoides
99.3%	Methylobacterium radiotolerans
99.3%	Pseudomonas caspiana
99.3%	Pseudomonas caspiana
99.3%	Pseudomonas caspiana
99.3%	Acinetobacter vivianii
99.3%	Sphingomonas echinoides
99.3%	Sphingomonas echinoides
98.7%	Methylobacterium radiotolerans
98.7%	Sphingomonas echinoides
98.7%	Bosea robiniae
99.3%	Acinetobacter vivianii
98.0%	Sphingomonas echinoides
97.3%	Sphingomonas echinoides
100.0%	Rhizobium deserti
100.0%	Pseudomonas caspiana
100.0%	Acinetobacter vivianii
100.0%	Sphingopyxis fribergensis
100.0%	Rhizobium skierniewicense
100.0%	Sphingomonas echinoides
100.0%	Bradyrhizobium oligotrophicum
100.0%	Methylobacterium radiotolerans
100.0%	Aquabacterium parvum
100.0%	Rhizobium deserti
100.0%	Aquisediminimonas profunda
100.0%	Caulobacter hibisci
100.0%	Pseudomonas caspiana
100.0%	Acinetobacter vivianii
100.0%	Sphingopyxis fribergensis
100.0%	Clostridium puniceum
100.0%	Streptococcus thermophilus
100.0%	Rhizobium skierniewicense
100.0%	Bradyrhizobium cytisi
100.0%	Sphingomonas histidinilytica
100.0%	Sediminibacterium salmoneum
100.0%	Sphingomonas echinoides
100.0%	Curvibacter delicatus
100.0%	Xanthobacter flavus
100.0%	Curvibacter fontanus
100.0%	Bradyrhizobium oligotrophicum
100.0%	Bradyrhizobium oligotrophicum
100.0%	Methylorubrum populi
100.0%	Methylobacterium radiotolerans
100.0%	Methylobacterium radiotolerans
100.0%	Novosphingobium nitrogenifigens
100.0%	Aquabacterium parvum
100.0%	Rhizobium deserti
100.0%	Aquisediminimonas profunda
100.0%	Acinetobacter johnsonii
100.0%	Bacillus lacus
100.0%	Bacillus marinisedimentorum
100.0%	Caulobacter hibisci
100.0%	Novosphingobium humi
100.0%	Pseudomonas caspiana
100.0%	Phenylobacterium aquaticum
100.0%	Deinococcus knuensis
100.0%	Acinetobacter vivianii
100.0%	Lacunisphaera anatis
100.0%	Cavicella subterranea
100.0%	Mesorhizobium waimense
100.0%	Sphingopyxis fribergensis
100.0%	Bradyrhizobium lupini
100.0%	Clostridium perfringens
100.0%	Clostridium puniceum
100.0%	Streptococcus thermophilus
100.0%	Rhizobium skierniewicense
100.0%	Lysinibacillus mangiferihumi
100.0%	Thiobacillus thioparus
100.0%	Fusobacterium mortiferum
100.0%	Bradyrhizobium cytisi
100.0%	Acidovorax delafieldii
100.0%	Sphingomonas histidinilytica
100.0%	Variovorax soli
100.0%	Sediminibacterium salmoneum
100.0%	Sphingomonas echinoides
100.0%	Sphingobium yanoikuyae
100.0%	Curvibacter delicatus
100.0%	Xanthobacter flavus
100.0%	Finegoldia magna
100.0%	Cellulomonas soli
100.0%	Curvibacter fontanus
100.0%	Gemmobacter lanyuensis
100.0%	Citrobacter amalonaticus
100.0%	Bradyrhizobium oligotrophicum
100.0%	Psychrobacter cryohalolentis
100.0%	Thiomicrospira cyclica
100.0%	Methylorubrum populi
100.0%	Methylobacterium radiotolerans
100.0%	Rhodobaca barguzinensis
100.0%	Novosphingobium nitrogenifigens
100.0%	Pseudolabrys taiwanensis
100.0%	Mycobacterium florentinum
100.0%	Staphylococcus aureus
100.0%	Lactobacillus iners
100.0%	Legionella drozanskii
100.0%	Corynebacterium tuberculostearicum
100.0%	Hyphomicrobium facile
100.0%	Aquabacterium parvum
100.0%	Rhizobium deserti
99.3%	Rhizobium deserti
100.0%	Geomonas soli
100.0%	Aquirufa antheringensis
100.0%	Aquisediminimonas profunda
100.0%	Acinetobacter johnsonii
100.0%	Bacillus lacus
100.0%	Bacillus marinisedimentorum
100.0%	Massilia glaciei
100.0%	Caulobacter hibisci
100.0%	Novosphingobium humi
100.0%	Mycolicibacterium oryzae
100.0%	Pseudomonas caspiana
100.0%	Sphingobium hydrophobicum
100.0%	Phenylobacterium aquaticum
100.0%	Bacillus oryzisoli
100.0%	Gilliamella bombicola
100.0%	Deinococcus knuensis
100.0%	Acinetobacter vivianii
99.3%	Acinetobacter vivianii
99.3%	Methyloterrigena soli
100.0%	Lacunisphaera anatis
100.0%	Cavicella subterranea
100.0%	Mesorhizobium waimense
100.0%	Sphingopyxis fribergensis
100.0%	Sphingomonas psychrolutea
100.0%	Burkholderia stagnalis
100.0%	Escherichia marmotae
100.0%	Heliimonas saccharivorans
100.0%	Bradyrhizobium lupini
100.0%	Sphingomonas kyeonggiensis
100.0%	Glaciihabitans tibetensis
100.0%	Clostridium perfringens
100.0%	Mycolicibacterium chlorophenolicum
100.0%	Clostridium puniceum
100.0%	Streptococcus thermophilus
100.0%	Williamsia marianensis
100.0%	Rhizobium skierniewicense
100.0%	Lactobacillus delbrueckii
100.0%	Lysinibacillus mangiferihumi
100.0%	Williamsia limnetica
100.0%	Thiobacillus thioparus
100.0%	Fusobacterium mortiferum
100.0%	Massilia oculi
100.0%	Actinomadura sputi
100.0%	Bradyrhizobium cytisi
100.0%	Acidovorax delafieldii
100.0%	Sphingomonas histidinilytica
100.0%	Bacillus acidiproducens
100.0%	Undibacterium parvum
100.0%	Enterococcus columbae
100.0%	Nordella oligomobilis
100.0%	Sediminibacterium salmoneum
100.0%	Sphingomonas echinoides
99.3%	Sphingomonas echinoides
100.0%	Sphingobium yanoikuyae
100.0%	Curvibacter delicatus
100.0%	Xanthobacter flavus
100.0%	Brochothrix thermosphacta
100.0%	Finegoldia magna
100.0%	Cellulomonas soli
100.0%	Curvibacter fontanus
100.0%	Gemmobacter lanyuensis
99.3%	Bosea robiniae
100.0%	Citrobacter amalonaticus
100.0%	Pseudomonas stutzeri
100.0%	Bradyrhizobium oligotrophicum
100.0%	Psychrobacter cryohalolentis
100.0%	Pseudarthrobacter phenanthrenivorans
100.0%	Thiomicrospira cyclica
100.0%	Turneriella parva
100.0%	Emticicia oligotrophica
100.0%	Methylorubrum populi
99.3%	Methylobacterium radiotolerans
100.0%	Methylobacterium radiotolerans
99.3%	Methylobacterium radiotolerans
99.3%	Methylobacterium radiotolerans
100.0%	Rhodobaca barguzinensis
100.0%	Novosphingobium nitrogenifigens
100.0%	Rhodobacter blasticus
100.0%	Pseudolabrys taiwanensis
100.0%	Roseateles terrae
100.0%	Mycobacterium florentinum
100.0%	Phenylobacterium haematophilum
100.0%	Staphylococcus aureus
100.0%	Lactobacillus iners
100.0%	Pseudomonas lini
100.0%	Corynebacterium tuberculostearicum
100.0%	Hyphomicrobium facile
100.0%	Aquabacterium parvum
99.3%	Rhizobium deserti
100.0%	Aquisediminimonas profunda
100.0%	Acinetobacter johnsonii
100.0%	Bacillus marinisedimentorum
100.0%	Bacillus marinisedimentorum
100.0%	Sphingobium hydrophobicum
100.0%	Phenylobacterium aquaticum
100.0%	Deinococcus knuensis
100.0%	Acinetobacter vivianii
100.0%	Acinetobacter vivianii
99.3%	Acinetobacter vivianii
99.3%	Methyloterrigena soli
99.3%	Methyloterrigena soli
100.0%	Lacunisphaera anatis
100.0%	Sphingomonas hengshuiensis
100.0%	Pseudochelatococcus lubricantis
99.3%	Sphingopyxis fribergensis
100.0%	Sphingopyxis fribergensis
100.0%	Bradyrhizobium lupini
100.0%	Clostridium puniceum
100.0%	Clostridium puniceum
99.3%
100.0%	Rhizobium skierniewicense
100.0%	Rhizobium skierniewicense
100.0%	Lysinibacillus mangiferihumi
100.0%	Bradyrhizobium cytisi
100.0%	Bradyrhizobium cytisi
100.0%	Bradyrhizobium cytisi
100.0%	Acidovorax delafieldii
100.0%	Acidovorax delafieldii
100.0%	Sphingomonas histidinilytica
100.0%	Sphingomonas histidinilytica
100.0%	Sediminibacterium salmoneum
99.3%	Curvibacter lanceolatus
100.0%	Sphingomonas echinoides
100.0%	Curvibacter delicatus
100.0%	Curvibacter delicatus
100.0%	Xanthobacter flavus
100.0%	Xanthobacter flavus
100.0%	Curvibacter fontanus
100.0%	Gemmobacter lanyuensis
100.0%	Gemmobacter lanyuensis
99.3%	Martelella endophytica
99.3%	Bosea robiniae
100.0%	Pseudomonas stutzeri
100.0%	Bradyrhizobium oligotrophicum
100.0%	Bradyrhizobium oligotrophicum
100.0%	Bradyrhizobium oligotrophicum
99.3%	Bradyrhizobium oligotrophicum
100.0%	Methylorubrum populi
100.0%	Methylobacterium radiotolerans
99.3%	Methylobacterium radiotolerans
99.3%	Methylobacterium radiotolerans
99.3%	Methylobacterium radiotolerans
99.3%	Methylobacterium radiotolerans
100.0%	Methylobacterium radiotolerans
100.0%	Methylobacterium radiotolerans
99.3%	Methylobacterium radiotolerans
99.3%	Methylobacterium radiotolerans
99.3%	Methylobacterium radiotolerans
100.0%	Novosphingobium nitrogenifigens
100.0%	Novosphingobium nitrogenifigens
99.3%	Agrococcus casei
99.3%	Deinococcus caeni
100.0%	Thermoplasma acidophilum
100.0%	Hyphomicrobium facile
100.0%	Hyphomicrobium facile
100.0%	Aquabacterium parvum
100.0%	Aquabacterium parvum
99.2%	Acinetobacter johnsonii
99.2%	Bacillus marinisedimentorum
99.2%	Puia dinghuensis
99.2%	Caulobacter hibisci
99.2%	Caulobacter hibisci
99.2%	Caulobacter hibisci
99.2%	Pseudomonas caspiana
99.2%	Pseudomonas caspiana
99.2%	Sphingomonas faucium
99.2%	Acinetobacter vivianii
100.0%	Acinetobacter vivianii
99.4%	Acinetobacter vivianii
99.2%	Methyloterrigena soli
99.3%	Sphingopyxis fribergensis
99.2%	Escherichia marmotae
99.2%	Clostridium puniceum
99.2%	Clostridium puniceum
99.3%
99.2%	Rhizobium skierniewicense
99.2%	Salinicoccus kekensis
99.2%	Reyranella massiliensis
99.2%	Sediminibacterium salmoneum
99.2%	Curvibacter lanceolatus
99.2%	Piscinibacter aquaticus
99.4%	Sphingomonas echinoides
99.2%	Curvibacter delicatus
99.2%	Finegoldia magna
99.2%	Martelella endophytica
99.2%	Bosea robiniae
99.3%	Bradyrhizobium oligotrophicum
99.2%	Methylorubrum populi
99.3%	Methylobacterium radiotolerans
99.2%	Methylobacterium radiotolerans
99.2%	Agrococcus casei
99.2%	Deinococcus caeni
99.2%	Legionella fallonii
99.2%	Thermoplasma acidophilum
99.2%
99.2%	Methylobacterium fujisawaense
100.0%	Methylobacterium fujisawaense
100.0%	Rhizobium deserti
100.0%	Rhizobium deserti
100.0%	Rhizobium deserti
99.2%	Acinetobacter johnsonii
99.2%	Bacillus marinisedimentorum
99.2%	Puia dinghuensis
99.2%	Caulobacter hibisci
99.2%	Novosphingobium humi
99.2%	Novosphingobium humi
100.0%	Pseudomonas caspiana
99.2%	Sphingomonas faucium
99.2%	Deinococcus knuensis
100.0%	Acinetobacter vivianii
99.2%	Methyloterrigena soli
99.2%	Bradyrhizobium vignae
99.2%	Escherichia marmotae
98.5%	Bradyrhizobium lupini
99.2%	Bradyrhizobium lupini
99.2%	Romboutsia sedimentorum
99.2%	Glaciihabitans tibetensis
99.2%	Clostridium puniceum
99.2%	Clostridium puniceum
99.2%	Clostridium puniceum
99.2%	Clostridium puniceum
99.2%	Clostridium puniceum
99.2%	Streptococcus thermophilus
99.2%
99.2%	Rhizobium skierniewicense
99.2%	Lysinibacillus mangiferihumi
99.2%	Lysinibacillus mangiferihumi
99.2%	Fusobacterium mortiferum
99.2%	Fusobacterium mortiferum
99.2%	Salinicoccus kekensis
99.2%	Rhizobium sphaerophysae
99.2%	Reyranella massiliensis
99.2%	Sediminibacterium salmoneum
99.2%	Curvibacter lanceolatus
99.2%	Piscinibacter aquaticus
99.2%	Finegoldia magna
99.2%	Finegoldia magna
99.2%	Finegoldia magna
99.2%	Finegoldia magna
99.2%	Cellulomonas soli
99.2%	Clostridium subterminale
99.2%	Gemmobacter lanyuensis
99.2%	Martelella endophytica
99.2%	Bosea robiniae
99.2%	Pedomicrobium americanum
99.2%	Psychrobacter cryohalolentis
100.0%	Methylobacterium radiotolerans
100.0%	Methylobacterium radiotolerans
100.0%	Methylobacterium radiotolerans
99.2%	Rhodobaca barguzinensis
99.2%	Agrococcus casei
99.2%	Deinococcus caeni
99.2%	Legionella fallonii
99.2%	Nitrospira moscoviensis
99.2%	Thermoplasma acidophilum
99.2%	Hyphomicrobium facile
99.2%
99.2%	Rhizobium deserti
99.2%	Rhizobium deserti
99.2%	Rhizobium deserti
99.2%	Rhizobium deserti
99.2%	Rhizobium deserti
98.5%	Sphingomonas colocasiae
99.2%	Puia dinghuensis
99.2%	Puia dinghuensis
99.2%	Caulobacter hibisci
99.2%	Caulobacter hibisci
100.0%	Pseudomonas caspiana
98.5%	Pseudomonas caspiana
99.2%	Pseudomonas caspiana
99.2%	Pseudomonas caspiana
99.2%	Pseudomonas caspiana
99.2%	Sphingomonas faucium
100.0%	Acinetobacter vivianii
100.0%	Acinetobacter vivianii
99.2%	Acinetobacter vivianii
98.5%	Acinetobacter vivianii
100.0%	Acinetobacter vivianii
99.2%	Methyloterrigena soli
99.2%	Methyloterrigena soli
98.5%	Bradyrhizobium lupini
99.2%	Clostridium puniceum
99.2%	Clostridium puniceum
99.2%	Rhizobium skierniewicense
99.2%	Bradyrhizobium cytisi
99.2%	Bradyrhizobium cytisi
99.2%	Bradyrhizobium cytisi
99.2%	Sphingomonas histidinilytica
99.2%	Sphingomonas histidinilytica
99.2%	Reyranella massiliensis
99.2%	Reyranella massiliensis
99.2%	Sediminibacterium salmoneum
99.2%	Sediminibacterium salmoneum
99.2%	Curvibacter lanceolatus
98.5%	Sphingomonas echinoides
98.5%	Sphingomonas echinoides
99.2%	Martelella endophytica
99.2%	Martelella endophytica
99.2%	Bosea robiniae
99.2%	Bosea robiniae
99.2%	Bosea robiniae
98.5%	Pseudomonas flexibilis
100.0%	Bradyrhizobium oligotrophicum
98.5%	Bradyrhizobium oligotrophicum
99.2%	Methylobacterium radiotolerans
100.0%	Methylobacterium radiotolerans
98.5%	Methylobacterium radiotolerans
98.5%	Methylobacterium radiotolerans
98.5%	Methylobacterium radiotolerans
99.2%	Methylobacterium radiotolerans
99.2%	Methylobacterium radiotolerans
99.2%	Methylobacterium radiotolerans
99.2%	Methylobacterium radiotolerans
99.2%	Methylobacterium radiotolerans
98.5%	Methylobacterium radiotolerans
98.5%	Methylobacterium radiotolerans
98.5%	Methylobacterium radiotolerans
98.5%	Methylobacterium radiotolerans
98.5%	Methylobacterium radiotolerans
100.0%	Methylobacterium radiotolerans
100.0%	Methylobacterium radiotolerans
98.5%	Methylobacterium radiotolerans
98.5%	Methylobacterium radiotolerans
99.2%	Rhodobaca barguzinensis
98.5%	Thiomicrospira microaerophila
99.2%	Legionella fallonii
99.2%	Thermoplasma acidophilum
99.2%	Thermoplasma acidophilum
99.2%	Aquabacterium parvum
98.5%	Rhizobium deserti
98.5%	Rhizobium deserti
98.5%	Rhizobium deserti
98.5%	Rhizobium deserti
98.5%	Sphingomonas colocasiae
98.5%	Pseudomonas caspiana
98.5%	Pseudomonas caspiana
98.5%	Pseudomonas caspiana
98.5%	Pseudomonas caspiana
98.5%	Pseudomonas caspiana
98.5%	Pseudomonas caspiana
100.0%	Pseudomonas caspiana
98.5%	Pseudomonas caspiana
98.5%	Pseudomonas caspiana
98.5%	Pseudomonas caspiana
98.5%	Pseudomonas caspiana
98.5%	Pseudomonas caspiana
98.5%	Pseudomonas caspiana
98.5%	Pseudomonas caspiana
98.5%	Pseudomonas caspiana
98.5%	Sphingomonas faucium
98.5%	Sphingomonas faucium
98.5%	Acinetobacter vivianii
98.5%	Acinetobacter vivianii
98.5%	Acinetobacter vivianii
98.5%	Acinetobacter vivianii
98.5%	Acinetobacter vivianii
98.5%	Acinetobacter vivianii
98.5%	Acinetobacter vivianii
98.5%	Acinetobacter vivianii
100.0%	Acinetobacter vivianii
98.5%	Acinetobacter vivianii
98.5%	Acinetobacter vivianii
98.5%	Acinetobacter vivianii
99.2%	Acinetobacter vivianii
99.2%	Acinetobacter vivianii
98.5%	Acinetobacter vivianii
98.5%	Acinetobacter vivianii
98.5%	Acinetobacter vivianii
98.5%	Acinetobacter vivianii
98.5%	Acinetobacter vivianii
98.5%	Acinetobacter vivianii
98.5%	Acinetobacter vivianii
98.5%	Acinetobacter vivianii
98.5%	Acinetobacter vivianii
98.5%	Acinetobacter vivianii
98.5%	Acinetobacter vivianii
98.5%	Acinetobacter vivianii
98.5%	Acinetobacter vivianii
98.5%	Sphingopyxis fribergensis
98.5%	Sphingopyxis fribergensis
98.5%	Sphingopyxis fribergensis
98.5%	Sphingopyxis fribergensis
98.5%	Acinetobacter kookii
98.5%	Bradyrhizobium lupini
98.5%
98.5%	Rhizobium skierniewicense
98.5%	Curvibacter lanceolatus
98.5%	Sphingomonas echinoides
98.5%	Sphingomonas echinoides
98.5%	Sphingomonas echinoides
98.5%	Sphingomonas echinoides
98.5%	Sphingomonas echinoides
98.5%	Sphingomonas echinoides
98.5%	Sphingomonas echinoides
98.5%	Sphingomonas echinoides
98.5%	Sphingomonas echinoides
98.5%	Sphingomonas echinoides
98.5%	Sphingomonas echinoides
98.5%	Sphingomonas echinoides
98.5%	Sphingomonas echinoides
98.5%	Sphingomonas echinoides
98.5%	Sphingomonas echinoides
99.2%	Sphingomonas echinoides
98.5%	Sphingomonas echinoides
98.5%	Sphingomonas echinoides
98.5%	Sphingomonas echinoides
100.0%	Curvibacter delicatus
98.5%	Clostridium subterminale
100.0%	Curvibacter fontanus
98.5%	Martelella endophytica
98.5%	Martelella endophytica
98.5%	Martelella endophytica
98.5%	Martelella endophytica
98.5%	Martelella endophytica
98.5%	Bdellovibrio exovorus
100.0%	Bradyrhizobium oligotrophicum
98.5%	Bradyrhizobium oligotrophicum
98.5%	Thiomicrospira cyclica
99.2%	Methylobacterium radiotolerans
98.5%	Methylobacterium radiotolerans
98.5%	Methylobacterium radiotolerans
98.5%	Methylobacterium radiotolerans
98.5%	Methylobacterium radiotolerans
98.5%	Methylobacterium radiotolerans
98.5%	Methylobacterium radiotolerans
98.5%	Methylobacterium radiotolerans
98.5%	Methylobacterium radiotolerans
99.2%	Methylobacterium radiotolerans
99.2%	Methylobacterium radiotolerans
98.5%	Methylobacterium radiotolerans
98.5%	Methylobacterium radiotolerans
98.5%	Methylobacterium radiotolerans
98.5%	Methylobacterium radiotolerans
98.5%	Methylobacterium radiotolerans
99.2%	Methylobacterium radiotolerans
98.5%	Methylobacterium radiotolerans
98.5%	Methylobacterium radiotolerans
98.5%	Methylobacterium radiotolerans
98.5%	Methylobacterium radiotolerans
98.5%	Methylobacterium radiotolerans
99.2%	Methylobacterium radiotolerans
98.5%	Methylobacterium radiotolerans
98.5%	Methylobacterium radiotolerans
98.5%	Methylobacterium radiotolerans
98.5%	Methylobacterium radiotolerans
100.0%	Methylobacterium radiotolerans
98.5%	Methylobacterium radiotolerans
98.5%	Methylobacterium radiotolerans
98.5%	Methylobacterium radiotolerans
98.5%	Methylobacterium radiotolerans
98.5%	Methylobacterium radiotolerans
98.5%	Methylobacterium radiotolerans
99.2%	Methylobacterium radiotolerans
98.5%	Methylobacterium radiotolerans
98.5%	Methylobacterium radiotolerans
98.5%	Methylobacterium radiotolerans
98.5%	Methylobacterium radiotolerans
98.5%	Methylobacterium radiotolerans
98.5%	Methylobacterium radiotolerans
98.5%	Methylobacterium radiotolerans
98.5%	Methylobacterium radiotolerans
98.5%	Methylobacterium radiotolerans
98.5%	Methylobacterium radiotolerans
99.2%	Methylobacterium radiotolerans
98.5%	Methylobacterium radiotolerans
99.2%	Methylobacterium radiotolerans
98.5%	Methylobacterium radiotolerans
98.5%	Methylobacterium radiotolerans
98.5%	Methylobacterium radiotolerans
98.5%	Methylobacterium radiotolerans
98.5%	Methylobacterium radiotolerans
98.5%	Methylobacterium radiotolerans
99.2%	Methylobacterium radiotolerans
98.5%	Methylobacterium radiotolerans
98.5%	Methylobacterium radiotolerans
98.5%	Methylobacterium radiotolerans
98.5%	Methylobacterium radiotolerans
98.5%	Methylobacterium radiotolerans
98.5%	Methylobacterium radiotolerans
98.5%	Methylobacterium radiotolerans
98.5%	Methylobacterium radiotolerans
98.5%	Methylobacterium radiotolerans
98.5%	Methylobacterium radiotolerans
98.5%	Methylobacterium radiotolerans
98.5%	Methylobacterium radiotolerans
98.5%	Methylobacterium radiotolerans
98.5%	Methylobacterium radiotolerans
98.5%	Mesorhizobium thiogangeticum
98.5%	Phenylobacterium haematophilum
98.5%	Prosthecobacter fluviatilis
99.2%	Bacteroides plebeius
100.0%	Aquabacterium parvum
98.5%	Rhizobium deserti
98.5%	Rhizobium deserti
98.5%	Rhizobium deserti
98.5%	Rhizobium deserti
98.5%	Rhizobium deserti
98.5%	Rhizobium deserti
98.5%	Rhizobium deserti
98.5%	Acinetobacter johnsonii
98.5%	Sphingomonas colocasiae
98.5%	Puia dinghuensis
98.5%	Puia dinghuensis
98.5%	Caulobacter hibisci
98.5%	Caulobacter hibisci
98.5%	Caulobacter hibisci
98.5%	Rugosibacter aromaticivorans
98.5%	Pseudomonas caspiana
98.5%	Pseudomonas caspiana
98.5%	Pseudomonas caspiana
98.5%	Pseudomonas caspiana
98.5%	Pseudomonas caspiana
98.5%	Pseudomonas caspiana
98.5%	Pseudomonas caspiana
98.5%	Pseudomonas caspiana
98.5%	Pseudomonas caspiana
98.5%	Pseudomonas caspiana
98.5%	Pseudomonas caspiana
100.0%	Pseudomonas caspiana
98.5%	Pseudomonas caspiana
98.5%	Pseudomonas caspiana
98.5%	Pseudomonas caspiana
98.5%	Pseudomonas caspiana
98.5%	Pseudomonas caspiana
98.5%	Pseudomonas caspiana
98.5%	Pseudomonas caspiana
98.5%	Pseudomonas caspiana
98.5%	Pseudomonas caspiana
98.5%	Pseudomonas caspiana
98.5%	Pseudomonas caspiana
98.5%	Pseudomonas caspiana
98.5%	Pseudomonas caspiana
98.5%	Pseudomonas caspiana
98.5%	Pseudomonas caspiana
98.5%	Pseudomonas caspiana
98.5%	Pseudomonas caspiana
98.5%	Pseudomonas caspiana
99.2%	Pseudomonas caspiana
98.5%	Pseudomonas caspiana
98.5%	Pseudomonas caspiana
98.5%	Pseudomonas caspiana
98.5%	Pseudomonas caspiana
98.5%	Pseudomonas caspiana
98.5%	Pseudomonas caspiana
98.5%	Pseudomonas caspiana
98.5%	Pseudomonas caspiana
98.5%	Sphingomonas faucium
98.5%	Sphingomonas faucium
98.5%	Sphingomonas faucium
98.5%	Acinetobacter vivianii
98.5%	Acinetobacter vivianii
98.5%	Acinetobacter vivianii
98.5%	Acinetobacter vivianii
98.5%	Acinetobacter vivianii
98.5%	Acinetobacter vivianii
98.5%	Acinetobacter vivianii
98.5%	Acinetobacter vivianii
98.5%	Acinetobacter vivianii
98.5%	Acinetobacter vivianii
98.5%	Acinetobacter vivianii
98.5%	Acinetobacter vivianii
99.2%	Acinetobacter vivianii
98.5%	Acinetobacter vivianii
98.5%	Acinetobacter vivianii
98.5%	Acinetobacter vivianii
99.2%	Acinetobacter vivianii
98.5%	Acinetobacter vivianii
98.5%	Acinetobacter vivianii
98.5%	Acinetobacter vivianii
98.5%	Acinetobacter vivianii
98.5%	Acinetobacter vivianii
98.5%	Acinetobacter vivianii
98.5%	Acinetobacter vivianii
98.5%	Acinetobacter vivianii
98.5%	Acinetobacter vivianii
98.5%	Acinetobacter vivianii
98.5%	Acinetobacter vivianii
98.5%	Acinetobacter vivianii
98.5%	Acinetobacter vivianii
98.5%	Acinetobacter vivianii
98.5%	Acinetobacter vivianii
98.5%	Acinetobacter vivianii
98.5%	Acinetobacter vivianii
98.5%	Acinetobacter vivianii
100.0%	Acinetobacter vivianii
98.5%	Acinetobacter vivianii
98.5%	Acinetobacter vivianii
98.5%	Acinetobacter vivianii
98.5%	Acinetobacter vivianii
99.2%	Acinetobacter vivianii
98.5%	Acinetobacter vivianii
98.5%	Acinetobacter vivianii
99.2%	Methyloterrigena soli
98.5%	Nocardioides glacieisoli
98.5%	Sphingopyxis fribergensis
98.5%	Sphingopyxis fribergensis
98.5%	Sphingopyxis fribergensis
98.5%	Sphingopyxis fribergensis
99.2%	Sphingopyxis fribergensis
98.5%	Sphingopyxis fribergensis
98.5%	Sphingopyxis fribergensis
98.5%	Sphingopyxis fribergensis
98.5%	Sphingopyxis fribergensis
98.5%	Sphingopyxis fribergensis
98.5%	Bradyrhizobium lupini
98.5%	Rhizorhabdus argentea
98.5%	Clostridium saccharobutylicum
98.5%	Clostridium puniceum
98.5%	Rhizobium skierniewicense
98.5%	Rhizobium skierniewicense
98.5%	Salinicoccus kekensis
98.5%	Salinicoccus kekensis
98.5%	Rhizobium sphaerophysae
98.5%	Sediminibacterium salmoneum
98.5%	Sediminibacterium salmoneum
98.5%	Sediminibacterium salmoneum
97.8%	Sphingomonas koreensis
98.5%	Sphingomonas echinoides
98.5%	Sphingomonas echinoides
98.5%	Sphingomonas echinoides
98.5%	Sphingomonas echinoides
98.5%	Sphingomonas echinoides
98.5%	Sphingomonas echinoides
98.5%	Sphingomonas echinoides
98.5%	Sphingomonas echinoides
98.5%	Sphingomonas echinoides
98.5%	Sphingomonas echinoides
98.5%	Sphingomonas echinoides
98.5%	Sphingomonas echinoides
98.5%	Sphingomonas echinoides
98.5%	Sphingomonas echinoides
98.5%	Sphingomonas echinoides
98.5%	Sphingomonas echinoides
98.5%	Sphingomonas echinoides
98.5%	Sphingomonas echinoides
98.5%	Sphingomonas echinoides
98.5%	Sphingomonas echinoides
98.5%	Sphingomonas echinoides
98.5%	Sphingomonas echinoides
98.5%	Sphingomonas echinoides
98.5%	Sphingomonas echinoides
98.5%	Sphingomonas echinoides
98.5%	Sphingomonas echinoides
98.5%	Sphingomonas echinoides
98.5%	Sphingomonas echinoides
98.5%	Sphingomonas echinoides
98.5%	Sphingomonas echinoides
98.5%	Sphingomonas echinoides
98.5%	Clostridium subterminale
98.5%	Martelella endophytica
98.5%	Martelella endophytica
99.2%	Martelella endophytica
98.5%	Bosea robiniae
99.2%	Bosea robiniae
99.2%	Bosea robiniae
98.5%	Pseudomonas flexibilis
98.5%	Bdellovibrio exovorus
98.5%	Bradyrhizobium oligotrophicum
98.5%	Thiomicrospira cyclica
98.5%	Methylobacterium radiotolerans
98.5%	Methylobacterium radiotolerans
98.5%	Methylobacterium radiotolerans
98.5%	Methylobacterium radiotolerans
98.5%	Methylobacterium radiotolerans
99.2%	Methylobacterium radiotolerans
98.5%	Methylobacterium radiotolerans
99.2%	Methylobacterium radiotolerans
98.5%	Methylobacterium radiotolerans
98.5%	Methylobacterium radiotolerans
99.2%	Methylobacterium radiotolerans
98.5%	Methylobacterium radiotolerans
99.2%	Methylobacterium radiotolerans
99.2%	Methylobacterium radiotolerans
98.5%	Methylobacterium radiotolerans
98.5%	Methylobacterium radiotolerans
98.5%	Methylobacterium radiotolerans
98.5%	Methylobacterium radiotolerans
98.5%	Methylobacterium radiotolerans
98.5%	Methylobacterium radiotolerans
98.5%	Methylobacterium radiotolerans
98.5%	Methylobacterium radiotolerans
98.5%	Methylobacterium radiotolerans
98.5%	Methylobacterium radiotolerans
98.5%	Methylobacterium radiotolerans
98.5%	Methylobacterium radiotolerans
98.5%	Methylobacterium radiotolerans
98.5%	Methylobacterium radiotolerans
98.5%	Methylobacterium radiotolerans
98.5%	Methylobacterium radiotolerans
99.2%	Methylobacterium radiotolerans
98.5%	Methylobacterium radiotolerans
100.0%	Methylobacterium radiotolerans
98.5%	Methylobacterium radiotolerans
98.5%	Methylobacterium radiotolerans
98.5%	Methylobacterium radiotolerans
98.5%	Methylobacterium radiotolerans
98.5%	Methylobacterium radiotolerans
98.5%	Methylobacterium radiotolerans
98.5%	Methylobacterium radiotolerans
98.5%	Methylobacterium radiotolerans
98.5%	Methylobacterium radiotolerans
98.5%	Methylobacterium radiotolerans
98.5%	Methylobacterium radiotolerans
98.5%	Methylobacterium radiotolerans
100.0%	Methylobacterium radiotolerans
98.5%	Methylobacterium radiotolerans
98.5%	Methylobacterium radiotolerans
98.5%	Methylobacterium radiotolerans
98.5%	Methylobacterium radiotolerans
98.5%	Methylobacterium radiotolerans
98.5%	Methylobacterium radiotolerans
98.5%	Methylobacterium radiotolerans
99.2%	Methylobacterium radiotolerans
99.2%	Methylobacterium radiotolerans
98.5%	Methylobacterium radiotolerans
98.5%	Methylobacterium radiotolerans
98.5%	Methylobacterium radiotolerans
98.3%	Fusobacterium perfoetens
98.5%	Deinococcus caeni
98.5%	Mesorhizobium thiogangeticum
98.5%	Phenylobacterium haematophilum
98.5%	Prosthecobacter fluviatilis
98.5%	Pseudomonas taetrolens
98.5%	Legionella fallonii
98.5%	Rhizobium deserti
98.5%	Sphingomonas colocasiae
98.5%	Sphingomonas colocasiae
97.8%	Altererythrobacter aquaemixtae
98.5%	Pseudomonas caspiana
99.2%	Pseudomonas caspiana
97.8%	Pseudomonas caspiana
97.8%	Pseudomonas caspiana
98.5%	Pseudomonas caspiana
98.5%	Pseudomonas caspiana
98.5%	Sphingomonas faucium
98.5%	Sphingomonas faucium
98.5%	Sphingomonas faucium
97.8%	Sphingomonas faucium
98.5%	Sphingomonas faucium
98.5%	Sphingomonas faucium
98.5%	Acinetobacter vivianii
98.5%	Acinetobacter vivianii
98.5%	Acinetobacter vivianii
98.5%	Acinetobacter vivianii
98.5%	Acinetobacter vivianii
98.5%	Acinetobacter vivianii
98.5%	Acinetobacter vivianii
98.5%	Acinetobacter vivianii
98.5%	Acinetobacter vivianii
98.5%	Acinetobacter vivianii
98.5%	Acinetobacter vivianii
98.5%	Acinetobacter vivianii
98.5%	Acinetobacter vivianii
98.5%	Acinetobacter vivianii
98.5%	Acinetobacter vivianii
98.5%	Acinetobacter vivianii
98.5%	Acinetobacter vivianii
98.5%	Acinetobacter vivianii
98.5%	Acinetobacter vivianii
98.5%	Acinetobacter vivianii
98.5%	Methyloterrigena soli
98.5%	Methyloterrigena soli
98.5%	Methyloterrigena soli
98.5%	Sphingopyxis fribergensis
98.5%	Bradyrhizobium lupini
98.5%	Bradyrhizobium lupini
98.5%	Bradyrhizobium lupini
98.5%	Rhizobium skierniewicense
97.8%	Sphingomonas koreensis
98.5%	Sphingomonas echinoides
98.5%	Sphingomonas echinoides
98.5%	Sphingomonas echinoides
98.5%	Sphingomonas echinoides
97.8%	Sphingomonas echinoides
98.5%	Sphingomonas echinoides
98.5%	Sphingomonas echinoides
98.5%	Sphingomonas echinoides
98.5%	Sphingomonas echinoides
98.5%	Reyranella soli
98.5%	Martelella endophytica
98.5%	Martelella endophytica
98.5%	Martelella endophytica
98.5%	Bosea robiniae
98.5%	Bosea robiniae
98.5%	Bosea robiniae
98.5%	Bradyrhizobium oligotrophicum
98.5%	Bradyrhizobium oligotrophicum
98.5%	Bradyrhizobium oligotrophicum
98.5%	Thiomicrospira cyclica
98.5%	Methylobacterium radiotolerans
98.5%	Methylobacterium radiotolerans
98.5%	Methylobacterium radiotolerans
98.5%	Methylobacterium radiotolerans
98.5%	Methylobacterium radiotolerans
99.2%	Methylobacterium radiotolerans
100.0%	Methylobacterium radiotolerans
98.5%	Methylobacterium radiotolerans
98.5%	Methylobacterium radiotolerans
98.5%	Methylobacterium radiotolerans
98.5%	Methylobacterium radiotolerans
98.5%	Methylobacterium radiotolerans
99.2%	Methylobacterium radiotolerans
98.5%	Methylobacterium radiotolerans
98.5%	Methylobacterium radiotolerans
98.5%	Methylobacterium radiotolerans
98.5%	Methylobacterium radiotolerans
98.5%	Methylobacterium radiotolerans
99.2%	Methylobacterium radiotolerans
98.5%	Methylobacterium radiotolerans
98.5%	Methylobacterium radiotolerans
98.5%	Methylobacterium radiotolerans
98.5%	Methylobacterium radiotolerans
99.2%	Methylobacterium radiotolerans
99.2%	Methylobacterium radiotolerans
99.2%	Methylobacterium radiotolerans
98.5%	Methylobacterium radiotolerans
98.5%	Methylobacterium radiotolerans
98.5%	Methylobacterium radiotolerans
98.5%	Methylobacterium radiotolerans
98.5%	Methylobacterium radiotolerans
98.5%	Methylobacterium radiotolerans
98.5%	Methylobacterium radiotolerans
98.5%	Methylobacterium radiotolerans
99.2%	Methylobacterium radiotolerans
98.5%	Methylobacterium radiotolerans
98.5%	Methylobacterium radiotolerans
98.5%	Methylobacterium radiotolerans
99.2%	Methylobacterium radiotolerans
98.5%	Methylobacterium radiotolerans
99.2%	Methylobacterium radiotolerans
98.5%	Methylobacterium radiotolerans
98.5%	Methylobacterium radiotolerans
98.5%	Methylobacterium radiotolerans
98.5%	Methylobacterium radiotolerans
98.5%	Methylobacterium radiotolerans
98.5%	Methylobacterium radiotolerans
98.5%	Methylobacterium radiotolerans
98.5%	Methylobacterium radiotolerans
98.5%	Methylobacterium radiotolerans
98.5%	Methylobacterium radiotolerans
98.5%	Methylobacterium radiotolerans
98.5%	Methylobacterium radiotolerans
99.2%	Methylobacterium radiotolerans
98.5%	Methylobacterium radiotolerans
98.5%	Methylobacterium radiotolerans
98.5%	Methylobacterium radiotolerans
98.5%	Methylobacterium radiotolerans
98.5%	Methylobacterium radiotolerans
98.5%	Methylobacterium radiotolerans
99.2%	Methylobacterium radiotolerans
98.5%	Methylobacterium radiotolerans
98.5%	Methylobacterium radiotolerans
98.5%	Methylobacterium radiotolerans
98.5%	Methylobacterium radiotolerans
98.5%	Methylobacterium radiotolerans
98.5%	Methylobacterium radiotolerans
98.5%	Methylobacterium radiotolerans
98.5%	Methylobacterium radiotolerans
98.5%	Methylobacterium radiotolerans
98.5%	Methylobacterium radiotolerans
98.5%	Methylobacterium radiotolerans
98.5%	Methylobacterium radiotolerans
98.5%	Methylobacterium radiotolerans
98.5%	Methylobacterium radiotolerans
98.5%	Methylobacterium radiotolerans
98.5%	Methylobacterium radiotolerans
98.5%	Methylobacterium radiotolerans
98.5%	Methylobacterium radiotolerans
99.2%	Methylobacterium radiotolerans
98.5%	Methylobacterium radiotolerans
98.5%	Methylobacterium radiotolerans
98.5%	Methylobacterium radiotolerans
98.5%	Methylobacterium radiotolerans
98.5%	Methylobacterium radiotolerans
98.5%	Methylobacterium radiotolerans
98.5%	Methylobacterium radiotolerans
98.5%	Methylobacterium radiotolerans
98.5%	Methylobacterium radiotolerans
98.5%	Methylobacterium radiotolerans
98.5%	Methylobacterium radiotolerans
98.5%	Methylobacterium radiotolerans
98.5%	Methylobacterium radiotolerans
98.5%	Methylobacterium radiotolerans
98.5%	Methylobacterium radiotolerans
98.5%	Methylobacterium radiotolerans
99.2%	Methylobacterium radiotolerans
98.5%	Methylobacterium radiotolerans
98.5%	Methylobacterium radiotolerans
98.5%	Methylobacterium radiotolerans
99.2%	Methylobacterium radiotolerans
98.5%	Methylobacterium radiotolerans
98.5%	Methylobacterium radiotolerans
98.5%	Methylobacterium radiotolerans
98.5%	Methylobacterium radiotolerans
98.5%	Methylobacterium radiotolerans
98.5%	Methylobacterium radiotolerans
98.5%	Methylobacterium radiotolerans
98.5%	Methylobacterium radiotolerans
98.5%	Methylobacterium radiotolerans
98.5%	Methylobacterium radiotolerans
98.5%	Methylobacterium radiotolerans
98.5%	Methylobacterium radiotolerans
98.5%	Methylobacterium radiotolerans
98.5%	Methylobacterium radiotolerans
98.5%	Methylobacterium radiotolerans
98.5%	Methylobacterium radiotolerans
98.5%	Methylobacterium radiotolerans
98.5%	Methylobacterium radiotolerans
99.2%	Methylobacterium radiotolerans
98.5%	Methylobacterium radiotolerans
98.5%	Methylobacterium radiotolerans
99.2%	Methylobacterium radiotolerans
98.5%	Methylobacterium radiotolerans
98.5%	Methylobacterium radiotolerans
99.2%	Methylobacterium radiotolerans
99.2%	Methylobacterium radiotolerans
98.5%	Methylobacterium radiotolerans
99.2%	Methylobacterium radiotolerans
98.5%	Methylobacterium radiotolerans
98.5%	Methylobacterium radiotolerans
98.5%	Methylobacterium radiotolerans
99.2%	Methylobacterium radiotolerans
98.5%	Methylobacterium radiotolerans
98.5%	Methylobacterium radiotolerans
98.5%	Methylobacterium radiotolerans
98.5%	Methylobacterium radiotolerans
98.5%	Methylobacterium radiotolerans
98.5%	Methylobacterium radiotolerans
98.5%	Methylobacterium radiotolerans
98.5%	Methylobacterium radiotolerans
98.5%	Methylobacterium radiotolerans
98.5%	Methylobacterium radiotolerans
98.5%	Mesorhizobium thiogangeticum
98.5%	Phenylobacterium haematophilum
98.5%	Prosthecobacter fluviatilis
97.7%	Nevskia lacus
97.7%	Altererythrobacter aquaemixtae
97.8%	Caulobacter hibisci
97.7%	Phaeobacter porticola
99.2%	Pseudomonas caspiana
97.7%	Pseudomonas caspiana
97.7%	Pseudomonas caspiana
97.7%	Sphingomonas faucium
97.7%	Sphingomonas faucium
99.2%	Acinetobacter vivianii
98.5%	Acinetobacter vivianii
99.2%	Acinetobacter vivianii
100.0%	Acinetobacter vivianii
99.2%	Acinetobacter vivianii
97.7%	Acinetobacter vivianii
99.2%	Methyloterrigena soli
97.7%	Bosea vaviloviae
98.5%	Bosea vaviloviae
99.2%	Curvibacter lanceolatus
97.7%	Sphingomonas koreensis
97.7%	Sphingomonas echinoides
97.7%	Sphingomonas echinoides
97.7%	Bosea robiniae
99.2%	Bosea robiniae
97.7%	Bosea robiniae
97.7%	Bosea robiniae
97.7%	Bosea robiniae
97.7%	Bosea robiniae
97.7%	Bosea robiniae
97.7%	Bosea robiniae
97.7%	Bosea robiniae
97.7%	Methylobacterium radiotolerans
97.7%	Methylobacterium radiotolerans
97.7%	Methylobacterium radiotolerans
97.7%	Methylobacterium radiotolerans
97.7%	Methylobacterium radiotolerans
97.7%	Methylobacterium radiotolerans
97.7%	Methylobacterium radiotolerans
97.7%	Methylobacterium radiotolerans
97.7%	Methylobacterium radiotolerans
97.7%	Methylobacterium radiotolerans
97.7%	Methylobacterium radiotolerans
97.7%	Methylobacterium radiotolerans
97.7%	Methylobacterium radiotolerans
97.7%	Methylobacterium radiotolerans
97.7%	Methylobacterium radiotolerans
97.7%	Methylobacterium radiotolerans
97.7%	Methylobacterium radiotolerans
97.7%	Methylobacterium radiotolerans
97.7%	Methylobacterium radiotolerans
97.7%	Methylobacterium radiotolerans
97.7%	Methylobacterium radiotolerans
97.7%	Methylobacterium radiotolerans
97.7%	Methylobacterium radiotolerans
97.7%	Methylobacterium radiotolerans
97.7%	Methylobacterium radiotolerans
97.7%	Methylobacterium radiotolerans
99.2%	Methylobacterium radiotolerans
99.2%	Caenimonas koreensis
97.8%	Pseudomonas taetrolens
99.2%	Aquabacterium parvum
97.7%	Rhizobium deserti
97.7%	Rhizobium deserti
97.7%	Nevskia lacus
97.7%	Sphingomonas colocasiae
97.7%	Altererythrobacter aquaemixtae
97.7%	Phaeobacter porticola
97.7%	Pseudomonas caspiana
97.7%	Pseudomonas caspiana
97.7%	Sphingomonas faucium
97.7%	Acinetobacter vivianii
97.7%	Acinetobacter vivianii
97.7%	Acinetobacter vivianii
97.7%	Acinetobacter vivianii
97.7%	Acinetobacter vivianii
97.7%	Acinetobacter vivianii
97.7%	Methyloterrigena soli
97.7%	Methyloterrigena soli
97.7%	Methyloterrigena soli
99.2%	Methyloterrigena soli
97.7%	Methyloterrigena soli
97.7%	Methyloterrigena soli
97.7%	Sphingopyxis fribergensis
97.7%	Sphingopyxis fribergensis
97.7%	Sphingopyxis fribergensis
97.7%	Rhizobium skierniewicense
97.7%	Rhizobium skierniewicense
97.7%	Sediminibacterium salmoneum
97.7%	Sphingomonas koreensis
97.7%	Sphingomonas echinoides
97.7%	Sphingomonas echinoides
97.7%	Sphingomonas echinoides
97.7%	Martelella endophytica
97.7%	Martelella endophytica
97.7%	Bosea robiniae
97.7%	Bosea robiniae
97.7%	Bosea robiniae
97.7%	Bosea robiniae
98.4%	Bosea robiniae
97.7%	Bosea robiniae
98.4%	Bosea robiniae
97.7%	Bosea robiniae
97.7%	Bosea robiniae
97.7%	Bosea robiniae
97.7%	Bosea robiniae
97.7%	Bosea robiniae
97.7%	Bosea robiniae
98.4%	Bosea robiniae
97.7%	Bosea robiniae
97.7%	Bosea robiniae
97.7%	Bosea robiniae
97.7%	Bosea robiniae
97.7%	Bosea robiniae
97.7%	Bosea robiniae
97.7%	Bosea robiniae
98.4%	Bosea robiniae
97.7%	Bosea robiniae
97.7%	Bosea robiniae
97.7%	Bosea robiniae
97.7%	Bosea robiniae
97.7%	Bosea robiniae
97.7%	Pseudomonas flexibilis
97.7%	Bradyrhizobium oligotrophicum
97.7%	Methylobacterium radiotolerans
97.7%	Methylobacterium radiotolerans
98.4%	Methylobacterium radiotolerans
98.4%	Methylobacterium radiotolerans
98.4%	Methylobacterium radiotolerans
98.4%	Methylobacterium radiotolerans
97.7%	Methylobacterium radiotolerans
97.7%	Methylobacterium radiotolerans
98.4%	Methylobacterium radiotolerans
97.7%	Methylobacterium radiotolerans
98.4%	Methylobacterium radiotolerans
98.4%	Methylobacterium radiotolerans
98.4%	Methylobacterium radiotolerans
97.7%	Methylobacterium radiotolerans
98.4%	Methylobacterium radiotolerans
97.7%	Methylobacterium radiotolerans
97.7%	Methylobacterium radiotolerans
97.7%	Methylobacterium radiotolerans
97.7%	Methylobacterium radiotolerans
97.7%	Methylobacterium radiotolerans
97.7%	Methylobacterium radiotolerans
97.7%	Methylobacterium radiotolerans
97.7%	Methylobacterium radiotolerans
98.4%	Methylobacterium radiotolerans
97.7%	Methylobacterium radiotolerans
97.7%	Methylobacterium radiotolerans
97.7%	Methylobacterium radiotolerans
97.7%	Methylobacterium radiotolerans
97.7%	Methylobacterium radiotolerans
100.0%	Methylobacterium radiotolerans
97.7%	Methylobacterium radiotolerans
97.7%	Methylobacterium radiotolerans
98.4%	Methylobacterium radiotolerans
97.7%	Methylobacterium radiotolerans
97.7%	Methylobacterium radiotolerans
97.7%	Methylobacterium radiotolerans
97.7%	Methylobacterium radiotolerans
98.4%	Methylobacterium radiotolerans
98.4%	Methylobacterium radiotolerans
97.7%	Methylobacterium radiotolerans
97.7%	Methylobacterium radiotolerans
97.7%	Methylobacterium radiotolerans
97.7%	Methylobacterium radiotolerans
97.7%	Methylobacterium radiotolerans
98.4%	Methylobacterium radiotolerans
98.4%	Methylobacterium radiotolerans
97.7%	Methylobacterium radiotolerans
97.7%	Methylobacterium radiotolerans
97.7%	Methylobacterium radiotolerans
97.7%	Methylobacterium radiotolerans
97.7%	Methylobacterium radiotolerans
97.7%	Methylobacterium radiotolerans
97.7%	Methylobacterium radiotolerans
98.4%	Methylobacterium radiotolerans
97.7%	Methylobacterium radiotolerans
97.7%	Methylobacterium radiotolerans
97.7%	Methylobacterium radiotolerans
97.7%	Methylobacterium radiotolerans
97.7%	Methylobacterium radiotolerans
97.7%	Methylobacterium radiotolerans
97.7%	Methylobacterium radiotolerans
98.4%	Methylobacterium radiotolerans
97.7%	Methylobacterium radiotolerans
98.4%	Methylobacterium radiotolerans
97.7%	Methylobacterium radiotolerans
98.4%	Methylobacterium radiotolerans
98.4%	Methylobacterium radiotolerans
98.4%	Methylobacterium radiotolerans
98.4%	Methylobacterium radiotolerans
98.4%	Methylobacterium radiotolerans
98.4%	Methylobacterium radiotolerans
97.7%	Methylobacterium radiotolerans
97.7%	Methylobacterium radiotolerans
97.7%	Methylobacterium radiotolerans
97.7%	Methylobacterium radiotolerans
97.7%	Methylobacterium radiotolerans
97.7%	Methylobacterium radiotolerans
97.7%	Methylobacterium radiotolerans
97.7%	Methylobacterium radiotolerans
97.7%	Rhodobaca barguzinensis
97.7%	Mesorhizobium thiogangeticum
97.7%	Mesorhizobium thiogangeticum
97.7%	Pseudomonas taetrolens
97.7%	Cetobacterium somerae
97.7%	Nevskia lacus
97.0%	Rurimicrobium arvi
97.7%	Altererythrobacter aquaemixtae
97.7%	Altererythrobacter aquaemixtae
97.7%	Pseudomonas caspiana
97.7%	Pseudomonas caspiana
97.7%	Pseudomonas caspiana
97.0%	Pseudomonas caspiana
97.7%	Sphingomonas faucium
97.7%	Sphingomonas faucium
98.4%	Acinetobacter vivianii
97.7%	Sphingopyxis fribergensis
97.0%	Sediminibacterium ginsengisoli
97.7%	Sphingomonas koreensis
97.7%	Sphingomonas echinoides
97.0%	Sphingomonas echinoides
100.0%	Sphingomonas echinoides
100.0%	Sphingomonas echinoides
100.0%	Sphingomonas echinoides
97.7%	Bosea robiniae
97.7%	Bosea robiniae
97.7%	Bosea robiniae
97.7%	Bosea robiniae
97.7%	Bosea robiniae
97.7%	Bosea robiniae
97.7%	Bradyrhizobium oligotrophicum
97.7%	Methylobacterium radiotolerans
97.7%	Methylobacterium radiotolerans
97.7%	Methylobacterium radiotolerans
97.7%	Methylobacterium radiotolerans
97.7%	Methylobacterium radiotolerans
97.7%	Methylobacterium radiotolerans
98.4%	Methylobacterium radiotolerans
97.7%	Methylobacterium radiotolerans
97.7%	Methylobacterium radiotolerans
97.7%	Methylobacterium radiotolerans
98.4%	Methylobacterium radiotolerans
97.7%	Methylobacterium radiotolerans
97.7%	Methylobacterium radiotolerans
98.4%	Methylobacterium radiotolerans
97.7%	Methylobacterium radiotolerans
98.4%	Methylobacterium radiotolerans
97.7%	Methylobacterium radiotolerans
97.7%	Methylobacterium radiotolerans
98.4%	Methylobacterium radiotolerans
97.7%	Methylobacterium radiotolerans
97.7%	Methylobacterium radiotolerans
97.7%	Methylobacterium radiotolerans
97.7%	Methylobacterium radiotolerans
97.7%	Methylobacterium radiotolerans
97.7%	Methylobacterium radiotolerans
97.7%	Methylobacterium radiotolerans
97.7%	Methylobacterium radiotolerans
97.7%	Methylobacterium radiotolerans
97.7%	Methylobacterium radiotolerans
97.7%	Methylobacterium radiotolerans
97.7%	Methylobacterium radiotolerans
97.7%	Methylobacterium radiotolerans
97.7%	Methylobacterium radiotolerans
97.7%	Methylobacterium radiotolerans
98.4%	Methylobacterium radiotolerans
97.7%	Methylobacterium radiotolerans
98.4%	Methylobacterium radiotolerans
97.7%	Methylobacterium radiotolerans
97.7%	Methylobacterium radiotolerans
97.7%	Methylobacterium radiotolerans
97.7%	Methylobacterium radiotolerans
97.7%	Methylobacterium radiotolerans
97.7%	Methylobacterium radiotolerans
97.7%	Methylobacterium radiotolerans
97.7%	Methylobacterium radiotolerans
97.7%	Methylobacterium radiotolerans
97.7%	Methylobacterium radiotolerans
97.7%	Methylobacterium radiotolerans
98.4%	Methylobacterium radiotolerans
97.7%	Methylobacterium radiotolerans
97.7%	Methylobacterium radiotolerans
97.7%	Methylobacterium radiotolerans
97.7%	Methylobacterium radiotolerans
98.4%	Methylobacterium radiotolerans
97.7%	Methylobacterium radiotolerans
97.7%	Methylobacterium radiotolerans
98.4%	Methylobacterium radiotolerans
100.0%	Methylobacterium radiotolerans
97.7%	Methylobacterium radiotolerans
97.7%	Methylobacterium radiotolerans
97.7%	Methylobacterium radiotolerans
97.7%	Methylobacterium radiotolerans
98.4%	Methylobacterium radiotolerans
97.7%	Methylobacterium radiotolerans
97.7%	Methylobacterium radiotolerans
97.7%	Methylobacterium radiotolerans
97.7%	Methylobacterium radiotolerans
97.7%	Methylobacterium radiotolerans
97.7%	Methylobacterium radiotolerans
97.7%	Methylobacterium radiotolerans
98.4%	Methylobacterium radiotolerans
97.7%	Methylobacterium radiotolerans
97.7%	Methylobacterium radiotolerans
97.7%	Methylobacterium radiotolerans
97.7%	Methylobacterium radiotolerans
97.7%	Methylobacterium radiotolerans
97.7%	Methylobacterium radiotolerans
97.7%	Pseudomonas taetrolens
98.4%	Mesorhizobium norvegicum
98.4%	Mesorhizobium norvegicum
98.4%	Mesorhizobium norvegicum
97.0%	Oleiharenicola lentus
97.0%	Rurimicrobium arvi
97.0%	Pseudomonas caspiana
97.0%	Sphingomonas faucium
97.0%	Phenylobacterium panacis
98.4%	Acinetobacter vivianii
97.0%	Acinetobacter vivianii
98.4%	Acinetobacter vivianii
97.0%	Sediminibacterium ginsengisoli
97.0%	Sphingomonas echinoides
97.0%	Sphingomonas echinoides
97.0%	Sphingomonas echinoides
97.0%	Oxalicibacterium faecigallinarum
97.0%	Reyranella soli
97.0%	Albimonas pacifica
98.4%	Bosea robiniae
99.2%	Bosea robiniae
98.4%	Bosea robiniae
99.2%	Bosea robiniae
97.0%	Methylobacterium radiotolerans
97.0%	Methylobacterium radiotolerans
98.4%	Methylobacterium radiotolerans
98.4%	Methylobacterium radiotolerans
97.0%	Methylobacterium radiotolerans
99.2%	Methylobacterium radiotolerans
97.0%	Methylobacterium radiotolerans
97.0%	Methylobacterium radiotolerans
98.4%	Methylobacterium radiotolerans
98.4%	Caenimonas koreensis
98.4%	Aquabacterium parvum
97.0%	Oleiharenicola lentus
96.3%	Ilyomonas limi
97.0%	Nevskia lacus
97.0%	Rurimicrobium arvi
97.0%	Sphingomonas olei
97.0%	Fournierella massiliensis
97.0%	Sphingomonas aquatica
97.0%	Pseudomonas caspiana
97.0%	Pseudomonas caspiana
97.0%	Pseudomonas caspiana
97.0%	Sphingomonas faucium
97.0%	Sphingomonas faucium
97.0%	Phenylobacterium panacis
97.0%	Acinetobacter vivianii
98.4%	Acinetobacter vivianii
98.4%	Acinetobacter vivianii
97.0%	Acinetobacter vivianii
97.0%	Sphingopyxis fribergensis
97.0%	Sphingopyxis fribergensis
97.0%	Sphingopyxis fribergensis
97.0%	Sediminibacterium ginsengisoli
97.0%	Sediminibacterium salmoneum
97.0%	Sphingomonas echinoides
97.0%	Sphingomonas echinoides
97.0%	Sphingomonas echinoides
97.0%	Sphingomonas echinoides
97.0%	Oxalicibacterium faecigallinarum
97.0%	Reyranella soli
97.0%	Albimonas pacifica
97.0%	Bosea robiniae
97.0%	Bosea robiniae
97.0%	Bosea robiniae
97.7%	Methylobacterium radiotolerans
97.7%	Methylobacterium radiotolerans
97.7%	Methylobacterium radiotolerans
97.7%	Methylobacterium radiotolerans
97.0%	Methylobacterium radiotolerans
97.0%	Methylobacterium radiotolerans
98.4%	Methylobacterium radiotolerans
98.4%	Methylobacterium radiotolerans
97.7%	Methylobacterium radiotolerans
97.7%	Methylobacterium radiotolerans
97.7%	Methylobacterium radiotolerans
97.7%	Methylobacterium radiotolerans
97.7%	Methylobacterium radiotolerans
97.0%	Methylobacterium radiotolerans
97.0%	Methylobacterium komagatae
97.0%	Hyphomicrobium facile
97.0%
96.3%	Mesorhizobium norvegicum
96.3%	Ilyomonas limi
96.9%	Rurimicrobium arvi
96.9%	Sphingomonas aquatica
96.3%	Pseudomonas caspiana
96.3%	Sphingomonas faucium
96.9%	Sphingomonas faucium
96.9%	Phenylobacterium panacis
96.9%	Phenylobacterium panacis
96.9%	Sediminibacterium ginsengisoli
96.9%	Sphingomonas koreensis
97.0%	Sphingomonas koreensis
96.3%	Sphingomonas echinoides
96.3%	Sphingomonas echinoides
96.9%	Oxalicibacterium faecigallinarum
96.9%	Reyranella soli
96.9%	Reyranella soli
96.9%	Reyranella soli
96.9%	Albimonas pacifica
96.9%	Albimonas pacifica
96.9%	Methylobacterium radiotolerans
96.3%	Methylobacterium radiotolerans
96.9%	Methylobacterium radiotolerans
97.7%	Methylobacterium radiotolerans
97.7%	Methylobacterium radiotolerans
97.7%	Methylobacterium radiotolerans
96.9%	Methylobacterium radiotolerans
96.9%	Methylobacterium radiotolerans
96.9%	Methylobacterium radiotolerans
96.9%	Methylobacterium radiotolerans
96.9%	Methylobacterium radiotolerans
96.9%	Methylobacterium radiotolerans
97.7%	Methylobacterium radiotolerans
96.9%	Methylobacterium radiotolerans
96.9%	Methylobacterium radiotolerans
97.7%	Methylobacterium radiotolerans
97.7%	Methylobacterium radiotolerans
96.9%	Methylobacterium radiotolerans
97.7%	Methylobacterium radiotolerans
96.9%	Methylobacterium radiotolerans
96.9%	Methylobacterium radiotolerans
97.6%	Mesorhizobium norvegicum
97.6%	Mesorhizobium norvegicum
97.6%	Mesorhizobium norvegicum
96.2%	Ilyomonas limi
96.2%	Chelatococcus reniformis
96.2%	Pseudomonas caspiana
96.2%	Pseudomonas caspiana
96.2%	Sphingomonas faucium
96.2%	Acinetobacter vivianii
96.2%	Acinetobacter vivianii
97.6%	Acinetobacter vivianii
97.6%	Methyloterrigena soli
96.2%	Sphingomonas echinoides
96.2%	Devosia riboflavina
96.9%	Oxalicibacterium faecigallinarum
98.4%	Bosea robiniae
97.6%	Bosea robiniae
96.2%	Methylobacterium radiotolerans
96.3%	Pseudomonas taetrolens
96.2%	Oleiharenicola lentus
96.2%	Ilyomonas limi
96.2%	Rurimicrobium arvi
96.2%	Altererythrobacter aquaemixtae
96.2%	Chelatococcus reniformis
96.2%	Pseudomonas caspiana
96.2%	Pseudomonas caspiana
96.2%	Sphingomonas faucium
96.2%	Novosphingobium pokkalii
96.2%	Acinetobacter vivianii
96.2%	Acinetobacter vivianii
96.2%	Pseudorhodoplanes sinuspersici
96.2%	Sphingopyxis fribergensis
96.2%	Sphingopyxis fribergensis
96.2%	Sphingopyxis fribergensis
96.2%	Sphingopyxis fribergensis
96.2%	Sphingopyxis fribergensis
96.2%	Sphingomonas echinoides
96.2%	Sphingomonas echinoides
96.2%	Devosia riboflavina
96.2%	Devosia riboflavina
96.2%	Oxalicibacterium faecigallinarum
96.2%	Bosea robiniae
96.2%	Bosea robiniae
96.2%	Bosea robiniae
97.6%	Bosea robiniae
96.2%	Arcobacter nitrofigilis
96.2%	Cupriavidus metallidurans
96.2%	Parvibaculum lavamentivorans
96.2%	Methylobacterium radiotolerans
98.4%	Methylobacterium radiotolerans
96.2%	Pseudomonas taetrolens
96.2%	Pseudomonas taetrolens
96.2%	Faecalibacterium prausnitzii
96.2%	Ilyomonas limi
96.2%	Ilyomonas limi
96.2%	Rurimicrobium arvi
96.2%	Chelatococcus reniformis
96.2%	Chelatococcus reniformis
96.2%	Pseudomonas caspiana
96.2%	Sphingomonas faucium
96.9%	Acinetobacter vivianii
96.2%	Acinetobacter vivianii
96.9%	Acinetobacter vivianii
96.2%	Acinetobacter vivianii
95.5%	Sphingopyxis fribergensis
95.6%	Labilithrix luteola
96.2%	Devosia riboflavina
96.2%	Methylobacterium radiotolerans
96.2%	Methylobacterium radiotolerans
96.2%	Methylobacterium radiotolerans
95.6%	Pseudomonas taetrolens
96.9%	Mesorhizobium norvegicum
95.5%	Acinetobacter defluvii
95.5%	Sphingomonas faucium
95.5%	Acinetobacter vivianii
97.6%	Acinetobacter vivianii
96.9%	Acinetobacter vivianii
95.5%	Acinetobacter vivianii
100.0%	Acinetobacter vivianii
100.0%	Acinetobacter vivianii
100.0%	Acinetobacter vivianii
96.9%	Acinetobacter vivianii
95.5%	Sphingopyxis fribergensis
95.5%	Labilithrix luteola
95.5%	Fusobacterium mortiferum
95.5%	Sphingomonas echinoides
95.5%	Bosea robiniae
97.6%	Bosea robiniae
97.6%	Bosea robiniae
96.9%	Bosea robiniae
97.6%	Bosea robiniae
95.5%	Bosea robiniae
97.6%	Bosea robiniae
96.9%	Methylobacterium radiotolerans
96.9%	Methylobacterium radiotolerans
95.5%	Pseudomonas taetrolens
95.5%	Rurimicrobium arvi
95.5%	Acinetobacter defluvii
95.5%	Pseudomonas caspiana
95.5%	Pseudomonas caspiana
95.5%	Sphingomonas faucium
95.5%	Acinetobacter vivianii
95.5%	Acinetobacter vivianii
100.0%	Acinetobacter vivianii
96.8%	Acinetobacter vivianii
95.5%	Acinetobacter vivianii
95.5%	Acinetobacter vivianii
96.8%	Acinetobacter vivianii
95.5%	Acinetobacter vivianii
95.5%	Fimbriiglobus ruber
95.5%	Methyloterrigena soli
95.5%	Sphingopyxis fribergensis
95.5%	Sphingopyxis fribergensis
95.5%	Acidibacter ferrireducens
95.5%	Sediminibacterium ginsengisoli
95.5%	Labilithrix luteola
95.5%	Fusobacterium mortiferum
95.5%	Sphingomonas echinoides
95.5%	Bosea robiniae
95.5%	Bosea robiniae
95.5%	Bosea robiniae
95.5%	Bosea robiniae
95.5%	Methylobacterium radiotolerans
96.8%	Methylobacterium radiotolerans
95.5%	Methylobacterium radiotolerans
96.1%	Methylobacterium radiotolerans
95.5%	Novosphingobium nitrogenifigens
95.5%	Pseudomonas taetrolens
95.5%	Pseudomonas taetrolens
95.5%	Alkanindiges illinoisensis
95.4%	Ilyomonas limi
95.4%	Acinetobacter vivianii
95.4%	Acinetobacter vivianii
96.1%	Methyloterrigena soli
95.4%	Sphingopyxis fribergensis
97.5%	Sphingomonas echinoides
96.1%	Bosea robiniae
96.1%	Methylobacterium radiotolerans
94.8%	Pseudolabrys taiwanensis
95.5%	Pseudomonas taetrolens
95.5%	Pseudomonas taetrolens
94.7%	Ilyomonas limi
96.1%	Caulobacter hibisci
94.7%	Pseudomonas caspiana
99.1%	Acinetobacter vivianii
94.7%	Acinetobacter vivianii
96.1%	Acinetobacter vivianii
94.7%	Acinetobacter vivianii
95.4%	Acinetobacter vivianii
96.1%	Methyloterrigena soli
94.7%	Sphingopyxis fribergensis
94.7%	Sphingomonas echinoides
94.8%	Sphingomonas echinoides
99.1%	Bosea robiniae
96.1%	Bosea robiniae
96.8%	Bosea robiniae
99.1%	Bosea robiniae
96.1%	Methylobacterium radiotolerans
94.7%	Methylobacterium radiotolerans
94.7%	Pseudolabrys taiwanensis
94.8%	Pseudomonas taetrolens
94.7%	Ilyomonas limi
94.7%	Acinetobacter defluvii
94.7%	Pseudomonas caspiana
94.7%	Pseudomonas caspiana
94.7%	Sphingomonas faucium
94.7%	Acinetobacter vivianii
95.3%	Acinetobacter vivianii
94.7%	Acinetobacter vivianii
94.7%	Acinetobacter vivianii
94.7%	Sphingopyxis fribergensis
94.7%	Sphingopyxis fribergensis
94.7%	Sphingomonas echinoides
94.7%	Sphingomonas echinoides
94.7%	Sphingomonas echinoides
94.7%	Sphingomonas echinoides
94.7%	Robbsia andropogonis
96.0%	Methylobacterium radiotolerans
96.0%	Methylobacterium radiotolerans
94.7%	Methylobacterium radiotolerans
94.7%	Pseudolabrys taiwanensis
94.7%	Sandarakinorhabdus limnophila
94.7%	Peptostreptococcus anaerobius
94.7%	Pseudomonas taetrolens
95.3%	Alkanindiges illinoisensis
94.7%	Azoarcus indigens
94.7%	Ilyomonas limi
94.7%	Acinetobacter vivianii
95.3%	Acinetobacter vivianii
94.7%	Acinetobacter vivianii
94.7%	Acinetobacter vivianii
95.3%	Devosia humi
94.1%	Reyranella graminifolii
94.7%	Sphingomonas echinoides
94.7%	Methylobacterium radiotolerans
94.7%	Pseudolabrys taiwanensis
94.7%	Pseudomonas taetrolens
94.7%	Pseudomonas taetrolens
99.1%	Sphingomonas frigidaeris
94.0%	Acinetobacter vivianii
95.3%	Acinetobacter vivianii
95.3%	Acinetobacter vivianii
94.0%	Sphingopyxis fribergensis
94.0%	Variibacter gotjawalensis
94.0%	Salinispirillum marinum
94.0%	Reyranella graminifolii
94.0%	Sphingomonas echinoides
99.1%	Sphingomonas cynarae
98.3%	Bosea robiniae
95.3%	Bosea robiniae
95.3%	Bradyrhizobium oligotrophicum
95.3%	Methylobacterium radiotolerans
95.3%	Methylobacterium radiotolerans
93.9%	Sulfurimonas crateris
94.0%	Pseudomonas hutmensis
93.9%	Ilyomonas limi
93.9%	Rurimicrobium arvi
93.9%	Sphingomonas olei
94.0%	Pseudomonas caspiana
93.9%	Pseudomonas caspiana
93.9%	Acinetobacter vivianii
95.2%	Acinetobacter vivianii
93.9%	Acinetobacter vivianii
93.9%	Sphingopyxis fribergensis
93.9%	Variibacter gotjawalensis
93.9%	Salinispirillum marinum
93.9%	Salinispirillum marinum
94.0%	Reyranella graminifolii
94.0%	Reyranella graminifolii
94.0%	Reyranella massiliensis
94.0%	Sphingomonas echinoides
93.9%	Bosea robiniae
95.2%	Methylobacterium radiotolerans
93.9%	Methylobacterium radiotolerans
93.9%	Methylobacterium radiotolerans
93.9%	Methylobacterium radiotolerans
95.2%	Methylobacterium radiotolerans
93.9%	Pseudolabrys taiwanensis
93.9%	Dasania marina
94.0%	Pseudomonas taetrolens
93.9%	Azoarcus indigens
94.5%	Acinetobacter vivianii
93.9%	Sphingopyxis fribergensis
93.9%	Sphingopyxis fribergensis
94.5%	Variibacter gotjawalensis
94.5%	Salinispirillum marinum
93.9%	Reyranella graminifolii
93.9%	Reyranella graminifolii
93.9%	Reyranella graminifolii
94.5%	Bradyrhizobium cytisi
94.5%	Bosea robiniae
93.9%	Bosea robiniae
94.5%	Methylobacterium radiotolerans
93.9%	Pseudolabrys taiwanensis
94.5%	Rhizobium deserti
98.2%	Sphingomonas frigidaeris
94.5%	Acinetobacter defluvii
95.2%	Acinetobacter vivianii
94.5%	Acinetobacter vivianii
93.2%	Egicoccus halophilus
94.5%	Methyloterrigena soli
93.3%	Reyranella graminifolii
98.2%	Sphingomonas cynarae
98.2%	Sphingomonas cynarae
94.5%	Bosea robiniae
94.5%	Methylobacterium radiotolerans
93.3%	Legionella brunensis
93.2%	Pseudomonas aestus
93.2%	Rurimicrobium arvi
93.2%	Sphingomonas olei
93.8%	Acinetobacter vivianii
93.2%	Egicoccus halophilus
93.2%	Sphingopyxis fribergensis
93.2%	Sphingopyxis fribergensis
93.2%	Sphingopyxis fribergensis
93.2%	Sphingopyxis fribergensis
93.2%	Salinispirillum marinum
93.2%	Permianibacter aggregans
93.2%	Reyranella graminifolii
93.2%	Pseudomonas marincola
94.4%	Bosea robiniae
93.2%	Methylobacterium radiotolerans
93.2%	Absiella dolichum
93.2%	Legionella brunensis
93.8%	Acinetobacter vivianii
93.1%	Egicoccus halophilus
100.0%	Methylobacterium trifolii
100.0%	Methylobacterium trifolii
97.3%	Bosea robiniae
100.0%	Methylobacterium radiotolerans
100.0%	Methylobacterium radiotolerans
92.6%	Halobacteriovorax litoralis
93.2%	Legionella brunensis
93.2%	Legionella brunensis
93.7%	Mesorhizobium norvegicum
92.5%	Sphingomonas faucium
93.7%	Acinetobacter vivianii
93.7%	Acinetobacter vivianii
96.5%	Acinetobacter vivianii
92.5%	Reyranella graminifolii
92.5%	Reyranella graminifolii
92.5%	Sphingomonas echinoides
97.3%	Sphingomonas cynarae
97.3%	Sphingomonas cynarae
93.7%	Bosea robiniae
92.5%	Nitrosospira multiformis
92.5%	Alkaliphilus metalliredigens
93.7%	Methylobacterium radiotolerans
93.1%	Halobacteriovorax litoralis
93.1%	Halobacteriovorax litoralis
93.1%	Halobacteriovorax litoralis
92.4%	Ilyomonas limi
92.5%	Marinobacter salexigens
92.5%	Pseudomonas caspiana
92.4%	Sphingomonas faucium
93.7%	Acinetobacter vivianii
93.7%	Acinetobacter vivianii
92.4%	Sphingopyxis fribergensis
92.4%	Sphingopyxis fribergensis
92.5%	Reyranella graminifolii
93.7%	Riemerella columbipharyngis
92.5%	Sphingomonas echinoides
92.4%	Natranaerovirga pectinivora
92.4%	Methylobacterium trifolii
93.0%	Bosea robiniae
91.9%	Rhizomicrobium electricum
92.4%	Nitrosospira multiformis
94.3%	Alkaliphilus metalliredigens
93.7%	Methylobacterium radiotolerans
93.1%	Halobacteriovorax litoralis
94.3%	Aquimarina algiphila
94.3%	Aquimarina algiphila
94.3%	Aquimarina algiphila
94.3%	Aquimarina algiphila
92.4%	Sphingomonas faucium
92.4%	Sphingomonas faucium
93.0%	Acinetobacter vivianii
99.0%	Bosea vaviloviae
93.0%	Bosea robiniae
91.8%	Rhizomicrobium electricum
92.4%	Nitrosospira multiformis
92.4%	Nitrosospira multiformis
92.4%	Legionella brunensis
92.9%	Mesorhizobium norvegicum
92.9%	Acinetobacter vivianii
91.7%	Fimbriiglobus ruber
91.7%	Sphingopyxis fribergensis
91.9%	Paludibaculum fermentans
92.9%	Bosea robiniae
91.7%	Rhizomicrobium electricum
91.8%	Simkania negevensis
92.9%	Methylobacterium radiotolerans
92.9%	Methylobacterium radiotolerans
92.4%	Halobacteriovorax litoralis
92.4%	Halobacteriovorax litoralis
91.7%	Sphingomonas faucium
92.2%	Acinetobacter vivianii
92.9%	Acinetobacter vivianii
91.7%	Fimbriiglobus ruber
91.7%	Fimbriiglobus ruber
91.8%	Paludibaculum fermentans
91.9%	Paludibaculum fermentans
91.7%	Thiothrix lacustris
91.7%	Marinomonas hwangdonensis
91.7%	Methylobacterium trifolii
93.5%	Rhizomicrobium electricum
93.5%	Rhizomicrobium electricum
93.5%	Rhizomicrobium electricum
91.7%	Simkania negevensis
93.5%	Alkaliphilus metalliredigens
93.5%	Alkaliphilus metalliredigens
93.5%	Alkaliphilus metalliredigens
93.5%	Alkaliphilus metalliredigens
91.7%	Anderseniella baltica
92.8%	Psychrobacter piechaudii
91.0%	Halomicronema excentricum
98.1%	Methylobacterium trifolii
92.2%	Methylobacterium radiotolerans
91.0%	Micropepsis pineolensis
92.1%	Acinetobacter vivianii
92.1%	Sulfuriferula plumbiphila
91.0%	Halomicronema excentricum
95.5%	Sphingomonas cynarae
95.5%	Sphingomonas cynarae
91.0%	Vampirovibrio chlorellavorus
92.7%	Simkania negevensis
92.7%	Simkania negevensis
92.1%	Methylobacterium radiotolerans
91.0%	Methylobacterium radiotolerans
91.0%	Micropepsis pineolensis
90.9%	Halomicronema excentricum
90.9%	Geofilum rubicundum
90.9%	Geofilum rubicundum
90.9%	Geofilum rubicundum
92.7%	Rhizomicrobium palustre
92.7%	Rhizomicrobium palustre
90.9%	Vampirovibrio chlorellavorus
91.0%	Simkania negevensis
92.7%	Alkaliphilus metalliredigens
90.9%	Methylobacterium radiotolerans
90.9%	Nitriliruptor alkaliphilus
92.0%	Psychrobacter piechaudii
92.0%	Psychrobacter piechaudii
92.0%	Psychrobacter piechaudii
92.6%	Sphingomonas metalli
91.4%	Acinetobacter vivianii
94.7%	Roseomonas elaeocarpi
90.4%	Nitrospirillum iridis
92.0%	Marinilabilia nitratireducens
92.0%	Marinilabilia nitratireducens
91.4%	Bosea robiniae
92.7%	Acidisoma tundrae
90.3%	Pseudomonas aestus
91.3%	Acinetobacter defluvii
91.3%	Acinetobacter vivianii
90.2%	Egicoccus halophilus
90.3%	Nitrospirillum iridis
90.2%	Rhizomicrobium palustre
91.3%	Bosea robiniae
91.3%	Methylobacterium radiotolerans
91.3%	Methylobacterium radiotolerans
91.4%	Desulfofaba fastidiosa
90.2%	Pseudomonas aestus
90.2%	Ilyomonas limi
90.2%	Acinetobacter defluvii
90.2%	Egicoccus halophilus
90.2%	Nitrospirillum iridis
90.2%	Limisphaera ngatamarikiensis
90.2%	Marinomonas hwangdonensis
91.9%	Rhizomicrobium electricum
90.1%	Ilyomonas limi
93.8%	Vicingus serpentipes
91.2%	Psychrobacter piechaudii
97.0%	Sphingomonas olei
90.1%	Egicoccus halophilus
90.1%	Egicoccus halophilus
90.2%	Nitrospirillum iridis
90.6%	Acinetobacter vivianii
90.6%	Corallomonas stylophorae
89.5%	Psychrobacter cryohalolentis
93.7%	Ilyomonas limi
89.4%	Ilyomonas limi
93.8%	Acinetobacter vivianii
89.4%	Egicoccus halophilus
89.5%	Nitrospirillum iridis
89.4%	Marinomonas hwangdonensis
89.5%	Pseudomonas taetrolens
89.3%	Egicoccus halophilus
89.3%	Skermanella rubra
93.6%	Terrimonas ferruginea
89.1%	Chryseobacterium chungangensis
89.1%	Chryseobacterium chungangensis
89.1%	Chryseobacterium chungangensis
89.1%	Chryseobacterium chungangensis
89.1%	Chryseobacterium chungangensis
88.6%	Vampirovibrio chlorellavorus
88.6%	Geopsychrobacter electrodiphilus
89.1%	Streptomyces septentrionalis
89.0%	Streptomyces septentrionalis
88.0%	Nitrosopumilus ureiphilus
89.4%	Rubinisphaera italica
89.4%	Rubinisphaera italica
87.9%	Nitrosopumilus ureiphilus
95.8%	Legionella lansingensis
95.8%	Legionella lansingensis
95.8%	Legionella lansingensis
95.8%	Legionella lansingensis
95.8%	Legionella lansingensis
87.8%	Nitrosopumilus ureiphilus
88.0%	Alistipes finegoldii
88.2%	Streptomyces septentrionalis
91.1%	Sphingomonas fonticola
88.6%	Niveispirillum irakense
87.5%	Rhizomicrobium electricum
86.5%	Brenneria populi
86.6%	Azospirillum agricola
87.9%	Fimbriiglobus ruber
90.2%	Sphingomonas fonticola
86.9%	Permianibacter aggregans
90.3%	Geobacter uraniireducens
87.3%	Brenneria populi
87.3%	Brenneria populi
87.3%	Brenneria populi
87.8%	Azospirillum agricola
86.8%	Permianibacter aggregans
85.7%	Vampirovibrio chlorellavorus
86.5%	Brenneria populi
85.9%	Brevitalea deliciosa
85.6%	Vampirovibrio chlorellavorus
85.6%	Vampirovibrio chlorellavorus
85.5%	Foliisarcina bertiogensis
87.5%	Desulfovibrio aminophilus
85.4%	Foliisarcina bertiogensis
85.4%	Foliisarcina bertiogensis
85.4%	Foliisarcina bertiogensis
85.4%	Foliisarcina bertiogensis
85.4%	Rhodovulum euryhalinum
85.4%	Rhodovulum euryhalinum
84.7%	Foliisarcina bertiogensis
84.3%	Vampirovibrio chlorellavorus
84.2%	Vampirovibrio chlorellavorus
84.1%	Vampirovibrio chlorellavorus
84.6%	Rhodovulum euryhalinum
85.0%	Desulforegula conservatrix
84.8%	Vampirovibrio chlorellavorus
84.8%	Vampirovibrio chlorellavorus
84.0%	Vampirovibrio chlorellavorus
89.8%	Steroidobacter soli
84.6%	Brassicibacter mesophilus
83.3%	Numidum massiliense
90.2%	Zavarzinia compransoris
84.0%	Longivirga aurantiaca
90.1%	Dyella mobilis
82.8%	Smithella propionica
83.7%	Bacillus andreraoultii
83.1%	Sphingobium endophyticum
83.1%	Sphingobium endophyticum
83.1%	Sphingobium endophyticum
83.1%	Sphingobium endophyticum
85.4%	Pseudovibrio stylochi
[truncated: 37 more rows]
