# Supplementary material for: Revealing the Microbiome of Four Different Thermal Springs in Turkey with Environmental DNA Metabarcoding
Source: Biology (Basel). 2022 Jun 30;11(7):998. doi: 10.3390/biology11070998 (PMC9311576; doi:10.3390/biology11070998)
Supplement: Supplementary file 1 [file biology-11-00998-s001.zip › Supplementary Table S3/515ngf.c2.l100.csv]

% Pairwise Identity	Organism
100.0%	Pseudomonas caspiana
100.0%	Acinetobacter vivianii
100.0%	Acinetobacter vivianii
100.0%	Sphingomonas echinoides
100.0%	Acinetobacter vivianii
100.0%	Sphingomonas echinoides
99.3%	Pseudomonas caspiana
99.3%	Acinetobacter vivianii
99.3%	Acinetobacter vivianii
99.3%	Sphingomonas echinoides
99.3%	Sphingomonas echinoides
99.3%	Methylobacterium radiotolerans
99.3%	Pseudomonas caspiana
99.3%	Pseudomonas caspiana
99.3%	Pseudomonas caspiana
99.3%	Acinetobacter vivianii
99.3%	Sphingomonas echinoides
99.3%	Sphingomonas echinoides
98.7%	Methylobacterium radiotolerans
98.7%	Sphingomonas echinoides
98.7%	Bosea robiniae
99.3%	Acinetobacter vivianii
98.0%	Sphingomonas echinoides
97.3%	Sphingomonas echinoides
100.0%	Rhizobium deserti
100.0%	Pseudomonas caspiana
100.0%	Acinetobacter vivianii
100.0%	Sphingopyxis fribergensis
100.0%	Rhizobium skierniewicense
100.0%	Sphingomonas echinoides
100.0%	Bradyrhizobium oligotrophicum
100.0%	Methylobacterium radiotolerans
100.0%	Aquabacterium parvum
100.0%	Rhizobium deserti
100.0%	Aquisediminimonas profunda
100.0%	Caulobacter hibisci
100.0%	Sphingomonas aquatica
100.0%	Pseudomonas caspiana
100.0%	Pseudomonas caspiana
100.0%	Acinetobacter vivianii
100.0%	Acinetobacter vivianii
100.0%	Acinetobacter vivianii
100.0%	Sphingopyxis fribergensis
100.0%	Clostridium puniceum
100.0%	Streptococcus thermophilus
100.0%	Rhizobium skierniewicense
100.0%	Bradyrhizobium cytisi
100.0%	Sphingomonas histidinilytica
100.0%	Sediminibacterium salmoneum
100.0%	Sphingomonas echinoides
100.0%	Sphingomonas echinoides
100.0%	Curvibacter delicatus
100.0%	Xanthobacter flavus
100.0%	Curvibacter fontanus
100.0%	Bradyrhizobium oligotrophicum
100.0%	Bradyrhizobium oligotrophicum
100.0%	Methylorubrum populi
100.0%	Methylobacterium radiotolerans
100.0%	Methylobacterium radiotolerans
100.0%	Methylobacterium phyllosphaerae
100.0%	Novosphingobium nitrogenifigens
100.0%	Sphingomonas mucosissima
100.0%	Aquabacterium parvum
100.0%	Sphingomonas echinoides
100.0%	Rhizobium deserti
100.0%	Aquisediminimonas profunda
100.0%	Acinetobacter johnsonii
100.0%	Bacillus lacus
100.0%	Bacillus marinisedimentorum
100.0%	Caulobacter hibisci
100.0%	Novosphingobium humi
100.0%	Acinetobacter defluvii
100.0%	Rhizobium oryziradicis
100.0%	Sphingomonas aquatica
100.0%	Pseudomonas caspiana
100.0%	Pseudomonas caspiana
100.0%	Pseudomonas caspiana
100.0%	Pseudomonas caspiana
100.0%	Pseudomonas caspiana
100.0%	Phenylobacterium aquaticum
100.0%	Deinococcus knuensis
100.0%	Acinetobacter vivianii
100.0%	Acinetobacter vivianii
100.0%	Acinetobacter vivianii
100.0%	Acinetobacter vivianii
100.0%	Pseudomonas weihenstephanensis
100.0%	Bradyrhizobium vignae
100.0%	Lacunisphaera anatis
100.0%	Cavicella subterranea
100.0%	Rhizobium azooxidifex
100.0%	Mesorhizobium waimense
100.0%	Sphingopyxis fribergensis
100.0%	Bradyrhizobium lupini
100.0%	Clostridium perfringens
100.0%	Clostridium puniceum
100.0%	Streptococcus thermophilus
100.0%	Rhizobium skierniewicense
100.0%	Lysinibacillus mangiferihumi
100.0%	Thiobacillus thioparus
100.0%	Fusobacterium mortiferum
100.0%	Bradyrhizobium cytisi
100.0%	Acidovorax delafieldii
100.0%	Sphingomonas histidinilytica
100.0%	Pseudomonas amygdali
100.0%	Bosea thiooxidans
100.0%	Variovorax soli
100.0%	Sediminibacterium salmoneum
100.0%	Sphingomonas echinoides
100.0%	Sphingomonas echinoides
100.0%	Sphingomonas echinoides
100.0%	Sphingomonas echinoides
100.0%	Sphingomonas echinoides
100.0%	Sphingomonas echinoides
100.0%	Sphingomonas mali
100.0%	Sphingobium yanoikuyae
100.0%	Curvibacter delicatus
100.0%	Xanthobacter flavus
100.0%	Finegoldia magna
100.0%	Cellulomonas soli
100.0%	Curvibacter fontanus
100.0%	Gemmobacter lanyuensis
100.0%	Bosea robiniae
100.0%	Citrobacter amalonaticus
100.0%	Bradyrhizobium oligotrophicum
100.0%	Psychrobacter cryohalolentis
100.0%	Thiomicrospira cyclica
100.0%	Methylorubrum populi
100.0%	Methylobacterium radiotolerans
100.0%	Methylobacterium radiotolerans
100.0%	Methylobacterium radiotolerans
100.0%	Methylobacterium radiotolerans
100.0%	Rhodobaca barguzinensis
100.0%	Methylobacterium phyllosphaerae
100.0%	Novosphingobium nitrogenifigens
100.0%	Pseudolabrys taiwanensis
100.0%	Sphingomonas mucosissima
100.0%	Mycobacterium florentinum
100.0%	Staphylococcus aureus
100.0%	Lactobacillus iners
100.0%	Legionella drozanskii
100.0%	Corynebacterium tuberculostearicum
100.0%	Hyphomicrobium facile
100.0%	Methylobacterium fujisawaense
100.0%	Aquabacterium parvum
100.0%	Sphingomonas echinoides
100.0%	Rhizobium deserti
99.3%	Rhizobium deserti
100.0%	Geomonas soli
100.0%	Aquirufa antheringensis
100.0%	Aquisediminimonas profunda
100.0%	Acinetobacter johnsonii
100.0%	Bacillus lacus
100.0%	Bacillus marinisedimentorum
100.0%	Massilia glaciei
100.0%	Caulobacter hibisci
100.0%	Novosphingobium humi
100.0%	Acinetobacter defluvii
100.0%	Rhizobium oryziradicis
100.0%	Sphingomonas aquatica
99.3%	Pseudomonas silesiensis
100.0%	Mycolicibacterium oryzae
100.0%	Pseudomonas caspiana
100.0%	Pseudomonas caspiana
100.0%	Pseudomonas caspiana
100.0%	Pseudomonas caspiana
99.3%	Pseudomonas caspiana
100.0%	Pseudomonas caspiana
99.3%	Pseudomonas caspiana
99.3%	Pseudomonas caspiana
100.0%	Pseudomonas caspiana
100.0%	Pseudomonas caspiana
99.3%	Pseudomonas caspiana
99.3%	Pseudomonas caspiana
100.0%	Pseudomonas caspiana
100.0%	Pseudomonas caspiana
99.3%	Pseudomonas caspiana
100.0%	Pseudomonas caspiana
100.0%	Sphingobium hydrophobicum
100.0%	Phenylobacterium aquaticum
100.0%	Bacillus oryzisoli
100.0%	Gilliamella bombicola
100.0%	Deinococcus knuensis
100.0%	Acinetobacter vivianii
100.0%	Acinetobacter vivianii
99.3%	Acinetobacter vivianii
99.3%	Acinetobacter vivianii
99.3%	Acinetobacter vivianii
99.3%	Acinetobacter vivianii
100.0%	Acinetobacter vivianii
99.3%	Acinetobacter vivianii
99.3%	Acinetobacter vivianii
100.0%	Acinetobacter vivianii
100.0%	Acinetobacter vivianii
99.3%	Acinetobacter vivianii
100.0%	Acinetobacter vivianii
100.0%	Acinetobacter vivianii
100.0%	Acinetobacter vivianii
99.3%	Acinetobacter vivianii
100.0%	Acinetobacter vivianii
99.3%	Acinetobacter vivianii
99.3%	Acinetobacter vivianii
99.3%	Acinetobacter vivianii
100.0%	Acinetobacter vivianii
99.3%	Acinetobacter vivianii
100.0%	Acinetobacter vivianii
100.0%	Acinetobacter vivianii
99.3%	Acinetobacter vivianii
100.0%	Acinetobacter vivianii
100.0%	Pseudomonas weihenstephanensis
100.0%	Methyloterrigena soli
99.3%	Methyloterrigena soli
100.0%	Bradyrhizobium vignae
100.0%	Lacunisphaera anatis
100.0%	Cavicella subterranea
100.0%	Rhizobium azooxidifex
100.0%	Mesorhizobium waimense
100.0%	Sphingopyxis fribergensis
100.0%	Sphingopyxis fribergensis
100.0%	Sphingopyxis fribergensis
100.0%	Sphingomonas psychrolutea
100.0%	Burkholderia stagnalis
100.0%	Escherichia marmotae
100.0%	Heliimonas saccharivorans
100.0%	Bradyrhizobium lupini
100.0%	Sphingomonas kyeonggiensis
100.0%	Glaciihabitans tibetensis
100.0%	Clostridium perfringens
100.0%	Mycolicibacterium chlorophenolicum
100.0%	Clostridium puniceum
100.0%	Streptococcus thermophilus
100.0%	Williamsia marianensis
100.0%	Rhizobium skierniewicense
100.0%	Lactobacillus delbrueckii
100.0%	Lysinibacillus mangiferihumi
100.0%	Williamsia limnetica
100.0%	Thiobacillus thioparus
100.0%	Fusobacterium mortiferum
100.0%	Massilia oculi
100.0%	Actinomadura sputi
100.0%	Rhizobium sphaerophysae
100.0%	Bradyrhizobium cytisi
100.0%	Acidovorax delafieldii
100.0%	Sphingomonas histidinilytica
100.0%	Bacillus acidiproducens
100.0%	Pseudomonas amygdali
100.0%	Undibacterium parvum
100.0%	Enterococcus columbae
100.0%	Bosea thiooxidans
100.0%	Nordella oligomobilis
100.0%	Sediminibacterium salmoneum
100.0%	Sphingomonas echinoides
99.3%	Sphingomonas echinoides
100.0%	Sphingomonas echinoides
100.0%	Sphingomonas echinoides
99.3%	Sphingomonas echinoides
100.0%	Sphingomonas echinoides
99.3%	Sphingomonas echinoides
100.0%	Sphingomonas echinoides
100.0%	Sphingomonas echinoides
99.3%	Sphingomonas echinoides
99.3%	Sphingomonas echinoides
100.0%	Sphingomonas echinoides
100.0%	Sphingomonas echinoides
99.3%	Sphingomonas echinoides
100.0%	Sphingomonas echinoides
99.3%	Sphingomonas echinoides
100.0%	Sphingomonas echinoides
100.0%	Sphingomonas mali
100.0%	Sphingobium yanoikuyae
100.0%	Curvibacter delicatus
100.0%	Xanthobacter flavus
100.0%	Brochothrix thermosphacta
100.0%	Finegoldia magna
100.0%	Cellulomonas soli
100.0%	Curvibacter fontanus
100.0%	Gemmobacter lanyuensis
100.0%	Bosea robiniae
99.3%	Bosea robiniae
100.0%	Citrobacter amalonaticus
100.0%	Pseudomonas stutzeri
100.0%	Bradyrhizobium oligotrophicum
100.0%	Psychrobacter cryohalolentis
100.0%	Pseudarthrobacter phenanthrenivorans
100.0%	Thiomicrospira cyclica
100.0%	Turneriella parva
100.0%	Emticicia oligotrophica
100.0%	Methylorubrum populi
100.0%	Methylobacterium radiotolerans
100.0%	Methylobacterium radiotolerans
99.3%	Methylobacterium radiotolerans
100.0%	Methylobacterium radiotolerans
100.0%	Methylobacterium radiotolerans
99.3%	Methylobacterium radiotolerans
100.0%	Methylobacterium radiotolerans
99.3%	Methylobacterium radiotolerans
100.0%	Methylobacterium radiotolerans
99.3%	Methylobacterium radiotolerans
100.0%	Methylobacterium radiotolerans
100.0%	Methylobacterium radiotolerans
99.3%	Methylobacterium radiotolerans
100.0%	Methylobacterium radiotolerans
100.0%	Rhodobaca barguzinensis
100.0%	Methylobacterium phyllosphaerae
100.0%	Novosphingobium nitrogenifigens
100.0%	Rhodobacter blasticus
100.0%	Pseudolabrys taiwanensis
100.0%	Roseateles terrae
100.0%	Sphingomonas mucosissima
100.0%	Mycobacterium florentinum
100.0%	Phenylobacterium haematophilum
100.0%	Staphylococcus aureus
100.0%	Lactobacillus iners
100.0%	Pseudomonas lini
100.0%	Corynebacterium tuberculostearicum
100.0%	Hyphomicrobium facile
100.0%	Methylobacterium fujisawaense
100.0%	Aquabacterium parvum
100.0%	Sphingomonas echinoides
99.3%	Rhizobium deserti
100.0%	Rhizobium deserti
100.0%	Rhizobium deserti
100.0%	Rhizobium deserti
100.0%	Rhizobium deserti
100.0%	Aquisediminimonas profunda
100.0%	Acinetobacter johnsonii
99.3%	Acinetobacter johnsonii
100.0%	Bacillus marinisedimentorum
100.0%	Bacillus marinisedimentorum
100.0%	Caulobacter hibisci
100.0%	Caulobacter hibisci
100.0%	Caulobacter hibisci
100.0%	Acinetobacter defluvii
100.0%	Acinetobacter defluvii
100.0%	Sphingomonas aquatica
100.0%	Sphingomonas aquatica
100.0%	Sphingomonas aquatica
100.0%	Pseudomonas caspiana
100.0%	Pseudomonas caspiana
99.3%	Pseudomonas caspiana
100.0%	Pseudomonas caspiana
99.3%	Pseudomonas caspiana
99.3%	Pseudomonas caspiana
99.3%	Pseudomonas caspiana
99.3%	Pseudomonas caspiana
99.3%	Pseudomonas caspiana
99.3%	Pseudomonas caspiana
99.3%	Pseudomonas caspiana
99.3%	Pseudomonas caspiana
99.3%	Pseudomonas caspiana
99.3%	Pseudomonas caspiana
99.3%	Pseudomonas caspiana
99.3%	Pseudomonas caspiana
99.3%	Pseudomonas caspiana
99.3%	Pseudomonas caspiana
99.3%	Pseudomonas caspiana
99.3%	Pseudomonas caspiana
99.3%	Pseudomonas caspiana
99.3%	Pseudomonas caspiana
99.3%	Pseudomonas caspiana
99.3%	Pseudomonas caspiana
99.3%	Pseudomonas caspiana
99.3%	Pseudomonas caspiana
99.3%	Pseudomonas caspiana
100.0%	Pseudomonas caspiana
99.3%	Pseudomonas caspiana
99.3%	Pseudomonas caspiana
99.3%	Pseudomonas caspiana
99.3%	Pseudomonas caspiana
100.0%	Pseudomonas caspiana
99.3%	Pseudomonas caspiana
99.3%	Pseudomonas caspiana
100.0%	Pseudomonas caspiana
99.3%	Pseudomonas caspiana
99.3%	Pseudomonas caspiana
99.3%	Pseudomonas caspiana
99.3%	Pseudomonas caspiana
99.3%	Pseudomonas caspiana
99.3%	Pseudomonas caspiana
99.3%	Pseudomonas caspiana
99.3%	Pseudomonas caspiana
99.3%	Pseudomonas caspiana
99.3%	Pseudomonas caspiana
99.3%	Pseudomonas caspiana
99.3%	Pseudomonas caspiana
99.3%	Pseudomonas caspiana
99.3%	Pseudomonas caspiana
99.3%	Pseudomonas caspiana
99.3%	Pseudomonas caspiana
99.3%	Pseudomonas caspiana
99.3%	Pseudomonas caspiana
99.3%	Pseudomonas caspiana
99.3%	Pseudomonas caspiana
99.3%	Pseudomonas caspiana
100.0%	Pseudomonas caspiana
99.3%	Pseudomonas caspiana
99.3%	Pseudomonas caspiana
99.3%	Pseudomonas caspiana
99.3%	Pseudomonas caspiana
99.3%	Pseudomonas caspiana
100.0%	Pseudomonas caspiana
99.3%	Pseudomonas caspiana
99.3%	Pseudomonas caspiana
100.0%	Pseudomonas caspiana
99.3%	Pseudomonas caspiana
99.3%	Pseudomonas caspiana
100.0%	Pseudomonas caspiana
99.3%	Pseudomonas caspiana
99.3%	Pseudomonas caspiana
100.0%	Sphingobium hydrophobicum
100.0%	Phenylobacterium aquaticum
99.3%	Sphingomonas faucium
100.0%	Deinococcus knuensis
99.3%	Acinetobacter vivianii
99.3%	Acinetobacter vivianii
99.3%	Acinetobacter vivianii
99.3%	Acinetobacter vivianii
99.3%	Acinetobacter vivianii
99.3%	Acinetobacter vivianii
99.3%	Acinetobacter vivianii
100.0%	Acinetobacter vivianii
99.3%	Acinetobacter vivianii
99.3%	Acinetobacter vivianii
100.0%	Acinetobacter vivianii
100.0%	Acinetobacter vivianii
100.0%	Acinetobacter vivianii
100.0%	Acinetobacter vivianii
100.0%	Acinetobacter vivianii
99.3%	Acinetobacter vivianii
99.3%	Acinetobacter vivianii
99.3%	Acinetobacter vivianii
99.3%	Acinetobacter vivianii
99.3%	Acinetobacter vivianii
99.3%	Acinetobacter vivianii
99.3%	Acinetobacter vivianii
99.3%	Acinetobacter vivianii
100.0%	Acinetobacter vivianii
99.3%	Acinetobacter vivianii
99.3%	Acinetobacter vivianii
99.3%	Acinetobacter vivianii
99.3%	Acinetobacter vivianii
99.3%	Acinetobacter vivianii
99.3%	Acinetobacter vivianii
99.3%	Acinetobacter vivianii
99.3%	Acinetobacter vivianii
99.3%	Acinetobacter vivianii
99.3%	Acinetobacter vivianii
99.3%	Acinetobacter vivianii
99.3%	Acinetobacter vivianii
99.3%	Acinetobacter vivianii
99.3%	Acinetobacter vivianii
99.3%	Acinetobacter vivianii
99.3%	Acinetobacter vivianii
99.3%	Acinetobacter vivianii
99.3%	Acinetobacter vivianii
99.3%	Acinetobacter vivianii
99.3%	Acinetobacter vivianii
99.3%	Acinetobacter vivianii
99.3%	Acinetobacter vivianii
99.3%	Acinetobacter vivianii
99.3%	Acinetobacter vivianii
99.3%	Acinetobacter vivianii
99.3%	Acinetobacter vivianii
99.3%	Acinetobacter vivianii
99.3%	Acinetobacter vivianii
99.3%	Acinetobacter vivianii
99.3%	Acinetobacter vivianii
99.3%	Acinetobacter vivianii
99.3%	Acinetobacter vivianii
99.3%	Acinetobacter vivianii
99.3%	Acinetobacter vivianii
99.3%	Acinetobacter vivianii
99.3%	Acinetobacter vivianii
99.3%	Acinetobacter vivianii
99.3%	Acinetobacter vivianii
99.3%	Acinetobacter vivianii
99.3%	Acinetobacter vivianii
99.3%	Acinetobacter vivianii
99.3%	Acinetobacter vivianii
100.0%	Acinetobacter vivianii
99.3%	Acinetobacter vivianii
99.3%	Acinetobacter vivianii
99.3%	Acinetobacter vivianii
99.3%	Acinetobacter vivianii
99.3%	Acinetobacter vivianii
99.3%	Acinetobacter vivianii
99.3%	Acinetobacter vivianii
99.3%	Acinetobacter vivianii
99.3%	Acinetobacter vivianii
100.0%	Acinetobacter vivianii
99.3%	Acinetobacter vivianii
99.3%	Acinetobacter vivianii
99.3%	Acinetobacter vivianii
99.3%	Acinetobacter vivianii
99.3%	Acinetobacter vivianii
99.3%	Acinetobacter vivianii
99.3%	Acinetobacter vivianii
99.3%	Acinetobacter vivianii
99.3%	Acinetobacter vivianii
99.3%	Acinetobacter vivianii
99.3%	Acinetobacter vivianii
99.3%	Acinetobacter vivianii
100.0%	Acinetobacter vivianii
99.3%	Acinetobacter vivianii
99.3%	Acinetobacter vivianii
99.3%	Acinetobacter vivianii
99.3%	Acinetobacter vivianii
99.3%	Acinetobacter vivianii
99.3%	Acinetobacter vivianii
99.3%	Acinetobacter vivianii
99.3%	Acinetobacter vivianii
99.3%	Acinetobacter vivianii
99.3%	Acinetobacter vivianii
99.3%	Acinetobacter vivianii
99.3%	Acinetobacter vivianii
99.3%	Acinetobacter vivianii
99.3%	Acinetobacter vivianii
100.0%	Acinetobacter vivianii
99.3%	Acinetobacter vivianii
99.3%	Acinetobacter vivianii
99.3%	Acinetobacter vivianii
99.3%	Acinetobacter vivianii
99.3%	Acinetobacter vivianii
99.3%	Acinetobacter vivianii
99.3%	Acinetobacter vivianii
100.0%	Acinetobacter vivianii
99.3%	Acinetobacter vivianii
99.3%	Acinetobacter vivianii
99.3%	Acinetobacter vivianii
99.3%	Acinetobacter vivianii
99.3%	Acinetobacter vivianii
99.3%	Acinetobacter vivianii
99.3%	Acinetobacter vivianii
99.3%	Acinetobacter vivianii
99.3%	Acinetobacter vivianii
99.3%	Acinetobacter vivianii
99.3%	Acinetobacter vivianii
99.3%	Acinetobacter vivianii
99.3%	Acinetobacter vivianii
99.3%	Acinetobacter vivianii
99.3%	Acinetobacter vivianii
99.3%	Acinetobacter vivianii
99.3%	Acinetobacter vivianii
99.3%	Acinetobacter vivianii
99.3%	Acinetobacter vivianii
99.3%	Acinetobacter vivianii
100.0%	Acinetobacter vivianii
99.3%	Acinetobacter vivianii
99.3%	Acinetobacter vivianii
99.3%	Acinetobacter vivianii
99.3%	Acinetobacter vivianii
100.0%	Acinetobacter vivianii
99.3%	Acinetobacter vivianii
99.3%	Acinetobacter vivianii
99.3%	Acinetobacter vivianii
99.3%	Acinetobacter vivianii
99.3%	Acinetobacter vivianii
100.0%	Acinetobacter vivianii
99.3%	Acinetobacter vivianii
99.3%	Acinetobacter vivianii
99.3%	Acinetobacter vivianii
99.3%	Methyloterrigena soli
99.3%	Methyloterrigena soli
100.0%	Bradyrhizobium vignae
100.0%	Lacunisphaera anatis
100.0%	Sphingomonas hengshuiensis
100.0%	Pseudochelatococcus lubricantis
99.3%	Sphingopyxis fribergensis
100.0%	Sphingopyxis fribergensis
100.0%	Sphingopyxis fribergensis
100.0%	Sphingopyxis fribergensis
99.3%	Sphingopyxis fribergensis
99.3%	Sphingopyxis fribergensis
99.3%	Sphingopyxis fribergensis
100.0%	Sphingopyxis fribergensis
99.3%	Sphingopyxis fribergensis
99.3%	Sphingopyxis fribergensis
99.3%	Sphingopyxis fribergensis
99.3%	Sphingopyxis fribergensis
100.0%	Sphingopyxis fribergensis
99.3%	Sphingopyxis fribergensis
100.0%	Sphingopyxis fribergensis
100.0%	Sphingopyxis fribergensis
99.3%	Sphingopyxis fribergensis
99.3%	Sphingopyxis fribergensis
99.3%	Sphingopyxis fribergensis
99.3%	Sphingopyxis fribergensis
99.3%	Sphingopyxis fribergensis
100.0%	Bradyrhizobium lupini
100.0%	Bradyrhizobium lupini
100.0%	Bradyrhizobium lupini
100.0%	Clostridium puniceum
100.0%	Clostridium puniceum
99.3%
100.0%	Rhizobium skierniewicense
100.0%	Rhizobium skierniewicense
100.0%	Rhizobium skierniewicense
100.0%	Lysinibacillus mangiferihumi
100.0%	Bradyrhizobium cytisi
100.0%	Bradyrhizobium cytisi
100.0%	Bradyrhizobium cytisi
100.0%	Acidovorax delafieldii
100.0%	Acidovorax delafieldii
100.0%	Sphingomonas histidinilytica
100.0%	Sphingomonas histidinilytica
100.0%	Sphingomonas histidinilytica
100.0%	Pseudomonas amygdali
99.3%	Bosea thiooxidans
100.0%	Bosea thiooxidans
100.0%	Sediminibacterium salmoneum
100.0%	Sediminibacterium salmoneum
100.0%	Sediminibacterium salmoneum
99.3%	Curvibacter lanceolatus
99.3%	Sphingomonas echinoides
99.3%	Sphingomonas echinoides
99.3%	Sphingomonas echinoides
99.3%	Sphingomonas echinoides
100.0%	Sphingomonas echinoides
99.3%	Sphingomonas echinoides
100.0%	Sphingomonas echinoides
100.0%	Sphingomonas echinoides
100.0%	Sphingomonas echinoides
100.0%	Sphingomonas echinoides
99.3%	Sphingomonas echinoides
99.3%	Sphingomonas echinoides
100.0%	Sphingomonas echinoides
99.3%	Sphingomonas echinoides
99.3%	Sphingomonas echinoides
99.3%	Sphingomonas echinoides
99.3%	Sphingomonas echinoides
99.3%	Sphingomonas echinoides
100.0%	Sphingomonas echinoides
99.3%	Sphingomonas echinoides
99.3%	Sphingomonas echinoides
99.3%	Sphingomonas echinoides
99.3%	Sphingomonas echinoides
99.3%	Sphingomonas echinoides
99.3%	Sphingomonas echinoides
99.3%	Sphingomonas echinoides
99.3%	Sphingomonas echinoides
99.3%	Sphingomonas echinoides
99.3%	Sphingomonas echinoides
99.3%	Sphingomonas echinoides
99.3%	Sphingomonas echinoides
99.3%	Sphingomonas echinoides
99.3%	Sphingomonas echinoides
99.3%	Sphingomonas echinoides
99.3%	Sphingomonas echinoides
99.3%	Sphingomonas echinoides
99.3%	Sphingomonas echinoides
100.0%	Sphingomonas echinoides
99.3%	Sphingomonas echinoides
99.3%	Sphingomonas echinoides
99.3%	Sphingomonas echinoides
99.3%	Sphingomonas echinoides
99.3%	Sphingomonas echinoides
100.0%	Sphingomonas echinoides
99.3%	Sphingomonas echinoides
99.3%	Sphingomonas echinoides
99.3%	Sphingomonas echinoides
99.3%	Sphingomonas echinoides
99.3%	Sphingomonas echinoides
99.3%	Sphingomonas echinoides
99.3%	Sphingomonas echinoides
99.3%	Sphingomonas echinoides
99.3%	Sphingomonas echinoides
99.3%	Sphingomonas echinoides
99.3%	Sphingomonas echinoides
99.3%	Sphingomonas echinoides
100.0%	Sphingomonas echinoides
100.0%	Sphingomonas echinoides
99.3%	Sphingomonas echinoides
99.3%	Sphingomonas echinoides
99.3%	Sphingomonas echinoides
99.3%	Sphingomonas echinoides
99.3%	Sphingomonas echinoides
99.3%	Sphingomonas echinoides
99.3%	Sphingomonas echinoides
99.3%	Sphingomonas echinoides
99.3%	Sphingomonas echinoides
99.3%	Sphingomonas echinoides
99.3%	Sphingomonas echinoides
99.3%	Sphingomonas echinoides
99.3%	Sphingomonas echinoides
99.3%	Sphingomonas echinoides
99.3%	Sphingomonas echinoides
99.3%	Sphingomonas echinoides
99.3%	Sphingomonas echinoides
99.3%	Sphingomonas echinoides
99.3%	Sphingomonas echinoides
99.3%	Sphingomonas echinoides
99.3%	Sphingomonas echinoides
99.3%	Sphingomonas echinoides
99.3%	Sphingomonas echinoides
100.0%	Sphingomonas echinoides
99.3%	Sphingomonas echinoides
99.3%	Sphingomonas echinoides
99.3%	Sphingomonas echinoides
99.3%	Sphingomonas echinoides
99.3%	Sphingomonas echinoides
99.3%	Sphingomonas echinoides
99.3%	Sphingomonas echinoides
99.3%	Sphingomonas echinoides
99.3%	Sphingomonas echinoides
99.3%	Sphingomonas echinoides
99.3%	Sphingomonas echinoides
99.3%	Sphingomonas echinoides
99.3%	Sphingomonas echinoides
99.3%	Sphingomonas echinoides
100.0%	Sphingomonas echinoides
99.3%	Sphingomonas echinoides
99.3%	Sphingomonas echinoides
100.0%	Sphingomonas echinoides
99.3%	Sphingomonas echinoides
99.3%	Sphingomonas echinoides
99.3%	Sphingomonas echinoides
99.3%	Sphingomonas echinoides
100.0%	Sphingomonas echinoides
99.3%	Sphingomonas echinoides
99.3%	Sphingomonas echinoides
99.3%	Sphingomonas echinoides
100.0%	Sphingomonas echinoides
99.3%	Sphingomonas echinoides
99.3%	Sphingomonas echinoides
100.0%	Sphingomonas mali
100.0%	Curvibacter delicatus
100.0%	Curvibacter delicatus
100.0%	Xanthobacter flavus
100.0%	Xanthobacter flavus
100.0%	Curvibacter fontanus
100.0%	Curvibacter fontanus
100.0%	Curvibacter fontanus
100.0%	Gemmobacter lanyuensis
100.0%	Gemmobacter lanyuensis
99.3%	Martelella endophytica
99.3%	Bosea robiniae
99.3%	Bosea robiniae
99.3%	Bosea robiniae
100.0%	Pseudomonas stutzeri
100.0%	Bradyrhizobium oligotrophicum
100.0%	Bradyrhizobium oligotrophicum
100.0%	Bradyrhizobium oligotrophicum
99.3%	Bradyrhizobium oligotrophicum
100.0%	Bradyrhizobium oligotrophicum
100.0%	Bradyrhizobium oligotrophicum
100.0%	Thiomicrospira cyclica
100.0%	Methylorubrum populi
100.0%	Methylorubrum populi
100.0%	Methylorubrum populi
99.3%	Methylobacterium radiotolerans
99.3%	Methylobacterium radiotolerans
99.3%	Methylobacterium radiotolerans
100.0%	Methylobacterium radiotolerans
100.0%	Methylobacterium radiotolerans
100.0%	Methylobacterium radiotolerans
99.3%	Methylobacterium radiotolerans
100.0%	Methylobacterium radiotolerans
100.0%	Methylobacterium radiotolerans
100.0%	Methylobacterium radiotolerans
99.3%	Methylobacterium radiotolerans
99.3%	Methylobacterium radiotolerans
99.3%	Methylobacterium radiotolerans
99.3%	Methylobacterium radiotolerans
99.3%	Methylobacterium radiotolerans
99.3%	Methylobacterium radiotolerans
99.3%	Methylobacterium radiotolerans
99.3%	Methylobacterium radiotolerans
99.3%	Methylobacterium radiotolerans
100.0%	Methylobacterium radiotolerans
99.3%	Methylobacterium radiotolerans
99.3%	Methylobacterium radiotolerans
100.0%	Methylobacterium radiotolerans
99.3%	Methylobacterium radiotolerans
99.3%	Methylobacterium radiotolerans
99.3%	Methylobacterium radiotolerans
99.3%	Methylobacterium radiotolerans
99.3%	Methylobacterium radiotolerans
99.3%	Methylobacterium radiotolerans
99.3%	Methylobacterium radiotolerans
99.3%	Methylobacterium radiotolerans
99.3%	Methylobacterium radiotolerans
99.3%	Methylobacterium radiotolerans
99.3%	Methylobacterium radiotolerans
99.3%	Methylobacterium radiotolerans
99.3%	Methylobacterium radiotolerans
99.3%	Methylobacterium radiotolerans
99.3%	Methylobacterium radiotolerans
99.3%	Methylobacterium radiotolerans
99.3%	Methylobacterium radiotolerans
99.3%	Methylobacterium radiotolerans
99.3%	Methylobacterium radiotolerans
99.3%	Methylobacterium radiotolerans
99.3%	Methylobacterium radiotolerans
99.3%	Methylobacterium radiotolerans
99.3%	Methylobacterium radiotolerans
99.3%	Methylobacterium radiotolerans
99.3%	Methylobacterium radiotolerans
100.0%	Methylobacterium radiotolerans
99.3%	Methylobacterium radiotolerans
99.3%	Methylobacterium radiotolerans
99.3%	Methylobacterium radiotolerans
99.3%	Methylobacterium radiotolerans
99.3%	Methylobacterium radiotolerans
99.3%	Methylobacterium radiotolerans
99.3%	Methylobacterium radiotolerans
99.3%	Methylobacterium radiotolerans
99.3%	Methylobacterium radiotolerans
99.3%	Methylobacterium radiotolerans
99.3%	Methylobacterium radiotolerans
100.0%	Methylobacterium radiotolerans
99.3%	Methylobacterium radiotolerans
99.3%	Methylobacterium radiotolerans
99.3%	Methylobacterium radiotolerans
99.3%	Methylobacterium radiotolerans
99.3%	Methylobacterium radiotolerans
99.3%	Methylobacterium radiotolerans
99.3%	Methylobacterium radiotolerans
99.3%	Methylobacterium radiotolerans
100.0%	Methylobacterium radiotolerans
99.3%	Methylobacterium radiotolerans
99.3%	Methylobacterium radiotolerans
99.3%	Methylobacterium radiotolerans
99.3%	Methylobacterium radiotolerans
100.0%	Novosphingobium nitrogenifigens
100.0%	Novosphingobium nitrogenifigens
99.3%	Agrococcus casei
99.3%	Deinococcus caeni
100.0%	Sphingomonas mucosissima
100.0%	Sphingomonas mucosissima
100.0%	Thermoplasma acidophilum
100.0%	Hyphomicrobium facile
100.0%	Hyphomicrobium facile
100.0%	Methylobacterium fujisawaense
100.0%	Methylobacterium fujisawaense
100.0%	Aquabacterium parvum
100.0%	Aquabacterium parvum
100.0%	Aquabacterium parvum
100.0%	Sphingomonas echinoides
100.0%	Sphingomonas echinoides
99.2%	Pseudomonas hutmensis
99.2%	Pseudomonas hutmensis
99.2%	Rhizobium deserti
99.2%	Rhizobium deserti
99.2%	Rhizobium deserti
99.2%	Rhizobium deserti
99.2%	Rhizobium deserti
99.2%	Rhizobium deserti
99.2%	Rhizobium deserti
99.2%	Rhizobium deserti
99.2%	Rhizobium deserti
99.2%	Rhizobium deserti
99.2%	Rhizobium deserti
99.2%	Rhizobium deserti
99.2%	Rhizobium deserti
99.2%	Rhizobium deserti
99.2%	Rhizobium deserti
99.2%	Rhizobium deserti
99.2%	Rhizobium deserti
99.2%	Rhizobium deserti
99.2%	Rhizobium deserti
99.2%	Rhizobium deserti
100.0%	Rhizobium deserti
99.2%	Rhizobium deserti
99.2%	Rhizobium deserti
99.2%	Rhizobium deserti
99.2%	Rhizobium deserti
100.0%	Rhizobium deserti
99.2%	Acinetobacter johnsonii
99.2%	Acinetobacter johnsonii
99.2%	Acinetobacter johnsonii
99.2%	Bacillus marinisedimentorum
99.2%	Puia dinghuensis
100.0%	Caulobacter hibisci
99.2%	Caulobacter hibisci
99.2%	Caulobacter hibisci
99.2%	Caulobacter hibisci
99.2%	Caulobacter hibisci
99.2%	Caulobacter hibisci
100.0%	Caulobacter hibisci
99.2%	Caulobacter hibisci
99.2%	Caulobacter hibisci
99.2%	Acinetobacter defluvii
99.2%	Sphingomonas aquatica
99.2%	Pseudomonas silesiensis
99.2%	Pseudomonas caspiana
99.2%	Pseudomonas caspiana
99.2%	Pseudomonas caspiana
100.0%	Pseudomonas caspiana
99.2%	Pseudomonas caspiana
99.2%	Pseudomonas caspiana
99.2%	Pseudomonas caspiana
99.2%	Pseudomonas caspiana
99.2%	Pseudomonas caspiana
99.2%	Pseudomonas caspiana
99.3%	Pseudomonas caspiana
99.2%	Pseudomonas caspiana
99.2%	Pseudomonas caspiana
99.2%	Pseudomonas caspiana
99.2%	Pseudomonas caspiana
99.2%	Pseudomonas caspiana
99.2%	Pseudomonas caspiana
99.2%	Pseudomonas caspiana
99.2%	Pseudomonas caspiana
99.2%	Pseudomonas caspiana
99.2%	Pseudomonas caspiana
99.2%	Pseudomonas caspiana
99.2%	Pseudomonas caspiana
99.2%	Pseudomonas caspiana
99.2%	Pseudomonas caspiana
99.2%	Pseudomonas caspiana
99.2%	Pseudomonas caspiana
99.2%	Pseudomonas caspiana
100.0%	Pseudomonas caspiana
99.2%	Pseudomonas caspiana
99.2%	Pseudomonas caspiana
99.2%	Pseudomonas caspiana
99.2%	Pseudomonas caspiana
99.2%	Pseudomonas caspiana
99.2%	Pseudomonas caspiana
99.2%	Pseudomonas caspiana
99.2%	Pseudomonas caspiana
99.2%	Pseudomonas caspiana
99.3%	Pseudomonas caspiana
99.2%	Pseudomonas caspiana
99.2%	Pseudomonas caspiana
99.2%	Pseudomonas caspiana
99.2%	Pseudomonas caspiana
99.2%	Pseudomonas caspiana
99.3%	Pseudomonas caspiana
100.0%	Pseudomonas caspiana
99.2%	Pseudomonas caspiana
99.2%	Pseudomonas caspiana
99.2%	Pseudomonas caspiana
99.2%	Pseudomonas caspiana
99.2%	Pseudomonas caspiana
99.2%	Pseudomonas caspiana
99.2%	Pseudomonas caspiana
99.2%	Pseudomonas caspiana
99.2%	Pseudomonas caspiana
99.2%	Pseudomonas caspiana
99.2%	Pseudomonas caspiana
99.2%	Pseudomonas caspiana
99.2%	Pseudomonas caspiana
99.2%	Pseudomonas caspiana
99.2%	Pseudomonas caspiana
99.2%	Pseudomonas caspiana
99.2%	Pseudomonas caspiana
99.2%	Pseudomonas caspiana
99.2%	Pseudomonas caspiana
99.2%	Pseudomonas caspiana
99.2%	Pseudomonas caspiana
99.2%	Pseudomonas caspiana
99.2%	Pseudomonas caspiana
99.2%	Pseudomonas caspiana
99.2%	Pseudomonas caspiana
99.2%	Pseudomonas caspiana
99.2%	Pseudomonas caspiana
99.2%	Pseudomonas caspiana
99.2%	Pseudomonas caspiana
99.2%	Pseudomonas caspiana
99.2%	Pseudomonas caspiana
99.2%	Pseudomonas caspiana
99.2%	Pseudomonas caspiana
99.2%	Pseudomonas caspiana
99.2%	Pseudomonas caspiana
99.2%	Pseudomonas caspiana
99.2%	Pseudomonas caspiana
99.2%	Pseudomonas caspiana
99.3%	Pseudomonas caspiana
99.2%	Pseudomonas caspiana
99.2%	Pseudomonas caspiana
99.2%	Pseudomonas caspiana
99.3%	Pseudomonas caspiana
99.2%	Pseudomonas caspiana
99.2%	Pseudomonas caspiana
99.2%	Pseudomonas caspiana
99.2%	Pseudomonas caspiana
99.2%	Pseudomonas caspiana
99.2%	Pseudomonas caspiana
99.2%	Pseudomonas caspiana
99.2%	Pseudomonas caspiana
99.2%	Pseudomonas caspiana
99.2%	Pseudomonas caspiana
99.2%	Pseudomonas caspiana
99.2%	Pseudomonas caspiana
99.2%	Pseudomonas caspiana
99.2%	Pseudomonas caspiana
99.2%	Pseudomonas caspiana
99.2%	Pseudomonas caspiana
99.2%	Pseudomonas caspiana
99.2%	Pseudomonas caspiana
99.2%	Pseudomonas caspiana
99.2%	Pseudomonas caspiana
99.2%	Pseudomonas caspiana
99.2%	Pseudomonas caspiana
99.2%	Pseudomonas caspiana
99.2%	Pseudomonas caspiana
99.2%	Pseudomonas caspiana
99.2%	Pseudomonas caspiana
99.2%	Pseudomonas caspiana
99.2%	Pseudomonas caspiana
99.2%	Pseudomonas caspiana
99.2%	Pseudomonas caspiana
99.2%	Pseudomonas caspiana
99.2%	Pseudomonas caspiana
99.2%	Pseudomonas caspiana
99.2%	Pseudomonas caspiana
99.2%	Pseudomonas caspiana
99.2%	Pseudomonas caspiana
99.2%	Pseudomonas caspiana
99.3%	Pseudomonas caspiana
99.2%	Pseudomonas caspiana
99.2%	Pseudomonas caspiana
99.2%	Pseudomonas caspiana
99.2%	Pseudomonas caspiana
99.2%	Pseudomonas caspiana
99.2%	Pseudomonas caspiana
99.2%	Pseudomonas caspiana
99.2%	Pseudomonas caspiana
99.3%	Pseudomonas caspiana
99.2%	Pseudomonas caspiana
99.2%	Pseudomonas caspiana
99.2%	Pseudomonas caspiana
99.3%	Pseudomonas caspiana
99.2%	Pseudomonas caspiana
99.2%	Pseudomonas caspiana
99.2%	Pseudomonas caspiana
99.2%	Pseudomonas caspiana
99.2%	Pseudomonas caspiana
99.2%	Pseudomonas caspiana
99.2%	Pseudomonas caspiana
99.2%	Pseudomonas caspiana
100.0%	Pseudomonas caspiana
99.2%	Pseudomonas caspiana
99.2%	Pseudomonas caspiana
99.2%	Pseudomonas caspiana
99.2%	Pseudomonas caspiana
99.2%	Pseudomonas caspiana
99.2%	Pseudomonas caspiana
99.2%	Pseudomonas caspiana
99.2%	Pseudomonas caspiana
99.2%	Pseudomonas caspiana
99.2%	Pseudomonas caspiana
99.2%	Pseudomonas caspiana
99.2%	Pseudomonas caspiana
99.2%	Pseudomonas caspiana
99.2%	Pseudomonas caspiana
99.2%	Pseudomonas caspiana
99.2%	Pseudomonas caspiana
100.0%	Pseudomonas caspiana
99.2%	Pseudomonas caspiana
99.2%	Pseudomonas caspiana
99.2%	Pseudomonas caspiana
99.2%	Pseudomonas caspiana
99.2%	Pseudomonas caspiana
99.2%	Pseudomonas caspiana
99.2%	Pseudomonas caspiana
99.2%	Pseudomonas caspiana
99.2%	Pseudomonas caspiana
99.2%	Pseudomonas caspiana
99.2%	Pseudomonas caspiana
99.2%	Pseudomonas caspiana
99.2%	Pseudomonas caspiana
99.2%	Pseudomonas caspiana
99.2%	Pseudomonas caspiana
99.2%	Pseudomonas caspiana
99.2%	Pseudomonas caspiana
99.2%	Pseudomonas caspiana
99.2%	Pseudomonas caspiana
99.2%	Pseudomonas caspiana
99.2%	Pseudomonas caspiana
99.2%	Pseudomonas caspiana
99.2%	Pseudomonas caspiana
99.2%	Pseudomonas caspiana
99.2%	Pseudomonas caspiana
99.2%	Pseudomonas caspiana
99.2%	Pseudomonas caspiana
99.2%	Pseudomonas caspiana
99.2%	Pseudomonas caspiana
99.2%	Pseudomonas caspiana
99.2%	Pseudomonas caspiana
99.2%	Pseudomonas caspiana
99.3%	Pseudomonas caspiana
99.2%	Pseudomonas caspiana
99.2%	Pseudomonas caspiana
99.2%	Pseudomonas caspiana
99.2%	Pseudomonas caspiana
99.2%	Pseudomonas caspiana
99.2%	Pseudomonas caspiana
99.2%	Pseudomonas caspiana
99.2%	Pseudomonas caspiana
99.2%	Pseudomonas caspiana
99.3%	Pseudomonas caspiana
99.2%	Pseudomonas caspiana
99.2%	Pseudomonas caspiana
99.2%	Pseudomonas caspiana
99.2%	Pseudomonas caspiana
99.2%	Pseudomonas caspiana
99.2%	Pseudomonas caspiana
99.2%	Pseudomonas caspiana
99.2%	Pseudomonas caspiana
99.2%	Pseudomonas caspiana
99.2%	Pseudomonas caspiana
99.2%	Pseudomonas caspiana
99.2%	Pseudomonas caspiana
99.2%	Pseudomonas caspiana
99.2%	Pseudomonas caspiana
99.2%	Pseudomonas caspiana
99.2%	Pseudomonas caspiana
99.2%	Pseudomonas caspiana
99.2%	Pseudomonas caspiana
100.0%	Pseudomonas caspiana
99.2%	Pseudomonas caspiana
99.2%	Pseudomonas caspiana
99.2%	Pseudomonas caspiana
99.2%	Pseudomonas caspiana
99.2%	Pseudomonas caspiana
99.2%	Pseudomonas caspiana
99.2%	Pseudomonas caspiana
99.2%	Pseudomonas caspiana
99.2%	Pseudomonas caspiana
99.2%	Pseudomonas caspiana
99.2%	Pseudomonas caspiana
99.2%	Pseudomonas caspiana
99.2%	Pseudomonas caspiana
99.2%	Pseudomonas caspiana
99.2%	Pseudomonas caspiana
99.2%	Pseudomonas caspiana
99.2%	Pseudomonas caspiana
99.2%	Pseudomonas caspiana
99.2%	Pseudomonas caspiana
99.2%	Pseudomonas caspiana
99.2%	Pseudomonas caspiana
99.2%	Pseudomonas caspiana
99.2%	Pseudomonas caspiana
99.2%	Pseudomonas caspiana
99.2%	Pseudomonas caspiana
99.2%	Pseudomonas caspiana
99.3%	Pseudomonas caspiana
99.2%	Pseudomonas caspiana
99.2%	Pseudomonas caspiana
99.2%	Pseudomonas caspiana
99.2%	Pseudomonas caspiana
99.2%	Pseudomonas caspiana
99.2%	Pseudomonas caspiana
99.2%	Pseudomonas caspiana
99.2%	Sphingomonas faucium
99.2%	Sphingomonas faucium
99.2%	Acinetobacter vivianii
99.2%	Acinetobacter vivianii
99.2%	Acinetobacter vivianii
99.3%	Acinetobacter vivianii
99.2%	Acinetobacter vivianii
99.2%	Acinetobacter vivianii
99.2%	Acinetobacter vivianii
100.0%	Acinetobacter vivianii
99.2%	Acinetobacter vivianii
99.2%	Acinetobacter vivianii
99.2%	Acinetobacter vivianii
99.2%	Acinetobacter vivianii
99.2%	Acinetobacter vivianii
99.2%	Acinetobacter vivianii
99.2%	Acinetobacter vivianii
99.2%	Acinetobacter vivianii
99.2%	Acinetobacter vivianii
99.2%	Acinetobacter vivianii
99.2%	Acinetobacter vivianii
99.2%	Acinetobacter vivianii
99.2%	Acinetobacter vivianii
99.2%	Acinetobacter vivianii
99.3%	Acinetobacter vivianii
99.2%	Acinetobacter vivianii
99.2%	Acinetobacter vivianii
99.2%	Acinetobacter vivianii
99.2%	Acinetobacter vivianii
99.2%	Acinetobacter vivianii
99.2%	Acinetobacter vivianii
99.2%	Acinetobacter vivianii
99.2%	Acinetobacter vivianii
99.2%	Acinetobacter vivianii
99.2%	Acinetobacter vivianii
99.2%	Acinetobacter vivianii
99.2%	Acinetobacter vivianii
99.2%	Acinetobacter vivianii
99.2%	Acinetobacter vivianii
99.2%	Acinetobacter vivianii
99.2%	Acinetobacter vivianii
99.2%	Acinetobacter vivianii
99.2%	Acinetobacter vivianii
100.0%	Acinetobacter vivianii
99.2%	Acinetobacter vivianii
100.0%	Acinetobacter vivianii
99.2%	Acinetobacter vivianii
99.2%	Acinetobacter vivianii
99.2%	Acinetobacter vivianii
100.0%	Acinetobacter vivianii
99.2%	Acinetobacter vivianii
99.2%	Acinetobacter vivianii
99.3%	Acinetobacter vivianii
99.2%	Acinetobacter vivianii
99.2%	Acinetobacter vivianii
99.2%	Acinetobacter vivianii
99.2%	Acinetobacter vivianii
99.2%	Acinetobacter vivianii
99.2%	Acinetobacter vivianii
99.2%	Acinetobacter vivianii
99.2%	Acinetobacter vivianii
99.2%	Acinetobacter vivianii
99.2%	Acinetobacter vivianii
99.2%	Acinetobacter vivianii
99.2%	Acinetobacter vivianii
99.2%	Acinetobacter vivianii
100.0%	Acinetobacter vivianii
99.2%	Acinetobacter vivianii
99.2%	Acinetobacter vivianii
99.3%	Acinetobacter vivianii
99.2%	Acinetobacter vivianii
99.2%	Acinetobacter vivianii
99.2%	Acinetobacter vivianii
100.0%	Acinetobacter vivianii
99.2%	Acinetobacter vivianii
99.2%	Acinetobacter vivianii
99.2%	Acinetobacter vivianii
99.2%	Acinetobacter vivianii
99.2%	Acinetobacter vivianii
99.2%	Acinetobacter vivianii
99.2%	Acinetobacter vivianii
99.2%	Acinetobacter vivianii
99.2%	Acinetobacter vivianii
99.3%	Acinetobacter vivianii
99.3%	Acinetobacter vivianii
99.2%	Acinetobacter vivianii
99.2%	Acinetobacter vivianii
99.2%	Acinetobacter vivianii
99.2%	Acinetobacter vivianii
99.2%	Acinetobacter vivianii
99.2%	Acinetobacter vivianii
99.2%	Acinetobacter vivianii
99.2%	Acinetobacter vivianii
99.2%	Acinetobacter vivianii
99.2%	Acinetobacter vivianii
99.2%	Acinetobacter vivianii
99.2%	Acinetobacter vivianii
99.2%	Acinetobacter vivianii
99.3%	Acinetobacter vivianii
99.2%	Acinetobacter vivianii
99.2%	Acinetobacter vivianii
99.2%	Acinetobacter vivianii
99.2%	Acinetobacter vivianii
99.2%	Acinetobacter vivianii
99.2%	Acinetobacter vivianii
99.2%	Acinetobacter vivianii
99.2%	Acinetobacter vivianii
99.2%	Acinetobacter vivianii
99.3%	Acinetobacter vivianii
99.2%	Acinetobacter vivianii
99.2%	Acinetobacter vivianii
99.2%	Acinetobacter vivianii
99.2%	Acinetobacter vivianii
99.2%	Acinetobacter vivianii
99.2%	Acinetobacter vivianii
99.2%	Acinetobacter vivianii
99.2%	Acinetobacter vivianii
100.0%	Acinetobacter vivianii
99.2%	Acinetobacter vivianii
99.3%	Acinetobacter vivianii
99.2%	Acinetobacter vivianii
99.2%	Acinetobacter vivianii
99.2%	Acinetobacter vivianii
99.2%	Acinetobacter vivianii
99.2%	Acinetobacter vivianii
99.2%	Acinetobacter vivianii
99.2%	Acinetobacter vivianii
99.2%	Acinetobacter vivianii
99.2%	Acinetobacter vivianii
99.2%	Acinetobacter vivianii
99.2%	Acinetobacter vivianii
99.2%	Acinetobacter vivianii
99.2%	Acinetobacter vivianii
99.2%	Acinetobacter vivianii
99.2%	Acinetobacter vivianii
99.2%	Acinetobacter vivianii
99.2%	Acinetobacter vivianii
99.4%	Acinetobacter vivianii
99.2%	Acinetobacter vivianii
99.2%	Acinetobacter vivianii
100.0%	Acinetobacter vivianii
99.2%	Acinetobacter vivianii
99.2%	Acinetobacter vivianii
99.2%	Acinetobacter vivianii
99.2%	Acinetobacter vivianii
99.2%	Acinetobacter vivianii
99.2%	Acinetobacter vivianii
99.2%	Acinetobacter vivianii
99.2%	Acinetobacter vivianii
99.2%	Acinetobacter vivianii
99.2%	Acinetobacter vivianii
99.2%	Acinetobacter vivianii
99.2%	Acinetobacter vivianii
99.2%	Acinetobacter vivianii
99.2%	Acinetobacter vivianii
99.2%	Acinetobacter vivianii
99.2%	Acinetobacter vivianii
99.2%	Acinetobacter vivianii
99.2%	Acinetobacter vivianii
99.2%	Acinetobacter vivianii
99.2%	Acinetobacter vivianii
99.2%	Acinetobacter vivianii
99.2%	Acinetobacter vivianii
99.2%	Acinetobacter vivianii
99.2%	Acinetobacter vivianii
99.2%	Acinetobacter vivianii
99.2%	Acinetobacter vivianii
99.2%	Acinetobacter vivianii
99.2%	Acinetobacter vivianii
99.2%	Acinetobacter vivianii
99.2%	Acinetobacter vivianii
100.0%	Acinetobacter vivianii
99.2%	Acinetobacter vivianii
99.2%	Acinetobacter vivianii
99.2%	Acinetobacter vivianii
99.2%	Acinetobacter vivianii
99.2%	Acinetobacter vivianii
99.2%	Acinetobacter vivianii
99.2%	Acinetobacter vivianii
99.2%	Acinetobacter vivianii
99.3%	Acinetobacter vivianii
99.2%	Acinetobacter vivianii
99.2%	Acinetobacter vivianii
99.2%	Acinetobacter vivianii
99.2%	Acinetobacter vivianii
99.3%	Acinetobacter vivianii
99.2%	Acinetobacter vivianii
99.2%	Acinetobacter vivianii
99.2%	Acinetobacter vivianii
99.2%	Acinetobacter vivianii
99.2%	Acinetobacter vivianii
100.0%	Acinetobacter vivianii
99.2%	Acinetobacter vivianii
99.2%	Acinetobacter vivianii
100.0%	Acinetobacter vivianii
99.2%	Acinetobacter vivianii
99.2%	Acinetobacter vivianii
99.2%	Acinetobacter vivianii
99.3%	Acinetobacter vivianii
99.2%	Acinetobacter vivianii
99.2%	Acinetobacter vivianii
99.2%	Acinetobacter vivianii
99.2%	Acinetobacter vivianii
99.2%	Acinetobacter vivianii
99.2%	Acinetobacter vivianii
99.2%	Acinetobacter vivianii
99.2%	Acinetobacter vivianii
99.2%	Acinetobacter vivianii
100.0%	Acinetobacter vivianii
99.2%	Acinetobacter vivianii
99.2%	Acinetobacter vivianii
99.2%	Acinetobacter vivianii
99.2%	Acinetobacter vivianii
99.2%	Acinetobacter vivianii
99.2%	Acinetobacter vivianii
99.2%	Acinetobacter vivianii
99.2%	Acinetobacter vivianii
99.2%	Acinetobacter vivianii
99.2%	Acinetobacter vivianii
99.2%	Acinetobacter vivianii
99.2%	Acinetobacter vivianii
99.2%	Acinetobacter vivianii
99.2%	Acinetobacter vivianii
99.2%	Acinetobacter vivianii
99.2%	Acinetobacter vivianii
99.2%	Acinetobacter vivianii
99.2%	Acinetobacter vivianii
99.2%	Acinetobacter vivianii
99.2%	Acinetobacter vivianii
99.2%	Acinetobacter vivianii
99.2%	Acinetobacter vivianii
99.2%	Acinetobacter vivianii
99.2%	Acinetobacter vivianii
99.2%	Acinetobacter vivianii
99.2%	Acinetobacter vivianii
99.2%	Acinetobacter vivianii
99.2%	Acinetobacter vivianii
99.2%	Acinetobacter vivianii
99.2%	Acinetobacter vivianii
99.2%	Acinetobacter vivianii
99.2%	Acinetobacter vivianii
99.2%	Acinetobacter vivianii
99.2%	Acinetobacter vivianii
99.2%	Acinetobacter vivianii
99.2%	Acinetobacter vivianii
99.2%	Acinetobacter vivianii
99.2%	Acinetobacter vivianii
99.2%	Acinetobacter vivianii
99.2%	Acinetobacter vivianii
99.2%	Acinetobacter vivianii
99.2%	Acinetobacter vivianii
99.2%	Acinetobacter vivianii
99.2%	Acinetobacter vivianii
99.2%	Acinetobacter vivianii
99.2%	Acinetobacter vivianii
99.2%	Acinetobacter vivianii
99.2%	Acinetobacter vivianii
99.2%	Acinetobacter vivianii
99.2%	Acinetobacter vivianii
99.2%	Acinetobacter vivianii
99.2%	Acinetobacter vivianii
99.2%	Acinetobacter vivianii
99.2%	Acinetobacter vivianii
99.2%	Acinetobacter vivianii
99.2%	Acinetobacter vivianii
99.2%	Acinetobacter vivianii
99.2%	Acinetobacter vivianii
99.2%	Acinetobacter vivianii
99.2%	Acinetobacter vivianii
99.2%	Acinetobacter vivianii
99.2%	Acinetobacter vivianii
99.2%	Acinetobacter vivianii
99.2%	Acinetobacter vivianii
99.2%	Acinetobacter vivianii
99.2%	Acinetobacter vivianii
99.2%	Acinetobacter vivianii
99.2%	Acinetobacter vivianii
99.2%	Acinetobacter vivianii
99.2%	Acinetobacter vivianii
99.2%	Acinetobacter vivianii
100.0%	Acinetobacter vivianii
99.2%	Acinetobacter vivianii
99.2%	Acinetobacter vivianii
100.0%	Acinetobacter vivianii
99.2%	Acinetobacter vivianii
99.2%	Acinetobacter vivianii
99.2%	Acinetobacter vivianii
99.2%	Acinetobacter vivianii
99.2%	Acinetobacter vivianii
99.2%	Acinetobacter vivianii
99.2%	Acinetobacter vivianii
99.2%	Acinetobacter vivianii
99.2%	Acinetobacter vivianii
99.2%	Acinetobacter vivianii
99.2%	Acinetobacter vivianii
99.2%	Acinetobacter vivianii
99.3%	Acinetobacter vivianii
99.2%	Acinetobacter vivianii
99.2%	Acinetobacter vivianii
99.2%	Acinetobacter vivianii
99.2%	Acinetobacter vivianii
99.2%	Acinetobacter vivianii
99.2%	Acinetobacter vivianii
99.2%	Acinetobacter vivianii
99.2%	Acinetobacter vivianii
99.2%	Acinetobacter vivianii
99.2%	Acinetobacter vivianii
99.2%	Acinetobacter vivianii
99.2%	Acinetobacter vivianii
99.2%	Acinetobacter vivianii
99.2%	Acinetobacter vivianii
99.2%	Acinetobacter vivianii
99.2%	Acinetobacter vivianii
100.0%	Acinetobacter vivianii
99.2%	Acinetobacter vivianii
99.2%	Acinetobacter vivianii
99.2%	Acinetobacter vivianii
99.2%	Acinetobacter vivianii
99.2%	Acinetobacter vivianii
99.2%	Acinetobacter vivianii
99.2%	Acinetobacter vivianii
99.2%	Acinetobacter vivianii
99.2%	Acinetobacter vivianii
99.2%	Acinetobacter vivianii
99.2%	Acinetobacter vivianii
99.2%	Acinetobacter vivianii
99.2%	Acinetobacter vivianii
99.2%	Acinetobacter vivianii
100.0%	Acinetobacter vivianii
99.2%	Acinetobacter vivianii
99.2%	Acinetobacter vivianii
99.2%	Acinetobacter vivianii
99.2%	Acinetobacter vivianii
99.2%	Acinetobacter vivianii
99.2%	Acinetobacter vivianii
99.2%	Acinetobacter vivianii
99.2%	Acinetobacter vivianii
99.2%	Acinetobacter vivianii
99.3%	Acinetobacter vivianii
99.2%	Acinetobacter vivianii
99.2%	Acinetobacter vivianii
99.2%	Acinetobacter vivianii
99.2%	Acinetobacter vivianii
99.2%	Methyloterrigena soli
99.3%	Sphingomonas panacis
99.3%	Sphingomonas panacis
99.2%	Sphingopyxis fribergensis
99.2%	Sphingopyxis fribergensis
99.2%	Sphingopyxis fribergensis
99.2%	Sphingopyxis fribergensis
99.2%	Sphingopyxis fribergensis
99.2%	Sphingopyxis fribergensis
99.2%	Sphingopyxis fribergensis
99.2%	Sphingopyxis fribergensis
99.2%	Sphingopyxis fribergensis
99.2%	Sphingopyxis fribergensis
99.2%	Sphingopyxis fribergensis
99.2%	Sphingopyxis fribergensis
99.2%	Sphingopyxis fribergensis
99.2%	Sphingopyxis fribergensis
99.2%	Sphingopyxis fribergensis
99.2%	Sphingopyxis fribergensis
99.2%	Sphingopyxis fribergensis
99.2%	Sphingopyxis fribergensis
100.0%	Sphingopyxis fribergensis
99.2%	Sphingopyxis fribergensis
100.0%	Sphingopyxis fribergensis
99.2%	Sphingopyxis fribergensis
99.2%	Sphingopyxis fribergensis
99.2%	Sphingopyxis fribergensis
99.2%	Sphingopyxis fribergensis
99.2%	Sphingopyxis fribergensis
99.2%	Sphingopyxis fribergensis
99.2%	Sphingopyxis fribergensis
99.2%	Sphingopyxis fribergensis
99.2%	Sphingopyxis fribergensis
99.2%	Sphingopyxis fribergensis
99.2%	Sphingopyxis fribergensis
99.2%	Sphingopyxis fribergensis
99.2%	Sphingopyxis fribergensis
99.2%	Sphingopyxis fribergensis
99.2%	Sphingopyxis fribergensis
99.2%	Sphingopyxis fribergensis
99.2%	Sphingopyxis fribergensis
99.2%	Sphingopyxis fribergensis
99.2%	Sphingopyxis fribergensis
99.2%	Sphingopyxis fribergensis
99.2%	Sphingopyxis fribergensis
100.0%	Sphingopyxis fribergensis
99.2%	Sphingopyxis fribergensis
99.2%	Sphingopyxis fribergensis
99.2%	Sphingopyxis fribergensis
99.2%	Sphingopyxis fribergensis
99.2%	Sphingopyxis fribergensis
99.2%	Sphingopyxis fribergensis
99.2%	Sphingopyxis fribergensis
99.2%	Sphingopyxis fribergensis
99.2%	Sphingopyxis fribergensis
99.2%	Sphingopyxis fribergensis
99.2%	Sphingopyxis fribergensis
99.2%	Sphingopyxis fribergensis
99.2%	Sphingopyxis fribergensis
99.2%	Sphingopyxis fribergensis
99.2%	Sphingopyxis fribergensis
99.2%	Sphingopyxis fribergensis
100.0%	Sphingopyxis fribergensis
99.2%	Sphingopyxis fribergensis
99.2%	Sphingopyxis fribergensis
99.2%	Sphingopyxis fribergensis
99.2%	Sphingopyxis fribergensis
99.2%	Sphingopyxis fribergensis
99.2%	Sphingopyxis fribergensis
99.2%	Sphingopyxis fribergensis
99.2%	Sphingopyxis fribergensis
99.2%	Sphingopyxis fribergensis
99.2%	Sphingopyxis fribergensis
99.2%	Sphingopyxis fribergensis
99.2%	Sphingopyxis fribergensis
99.3%	Sphingopyxis fribergensis
99.2%	Sphingopyxis fribergensis
99.2%	Sphingopyxis fribergensis
99.2%	Sphingopyxis fribergensis
99.2%	Sphingopyxis fribergensis
99.2%	Sphingopyxis fribergensis
99.2%	Sphingopyxis fribergensis
99.2%	Sphingopyxis fribergensis
99.2%	Sphingopyxis fribergensis
100.0%	Sphingopyxis fribergensis
99.2%	Sphingopyxis fribergensis
99.2%	Sphingopyxis fribergensis
99.2%	Sphingopyxis fribergensis
99.2%	Sphingopyxis fribergensis
99.2%	Sphingopyxis fribergensis
99.2%	Sphingopyxis fribergensis
99.2%	Sphingopyxis fribergensis
99.3%	Sphingopyxis fribergensis
99.2%	Sphingopyxis fribergensis
99.2%	Sphingopyxis fribergensis
99.2%	Sphingopyxis fribergensis
99.2%	Sphingopyxis fribergensis
99.2%	Sphingopyxis fribergensis
99.2%	Sphingopyxis fribergensis
99.2%	Sphingopyxis fribergensis
99.2%	Sphingopyxis fribergensis
99.2%	Sphingopyxis fribergensis
99.2%	Sphingopyxis fribergensis
99.2%	Sphingopyxis fribergensis
99.2%	Sphingopyxis fribergensis
99.2%	Sphingopyxis fribergensis
99.2%	Sphingopyxis fribergensis
99.2%	Sphingopyxis fribergensis
99.2%	Sphingopyxis fribergensis
99.2%	Sphingopyxis fribergensis
99.2%	Sphingopyxis fribergensis
99.2%	Escherichia marmotae
99.2%	Bosea vaviloviae
99.2%	Clostridium puniceum
99.2%	Clostridium puniceum
99.3%
99.2%	Rhizobium skierniewicense
100.0%	Rhizobium skierniewicense
99.2%	Rhizobium skierniewicense
99.2%	Rhizobium skierniewicense
99.2%	Rhizobium skierniewicense
99.2%	Rhizobium skierniewicense
99.2%	Salinicoccus kekensis
99.2%	Reyranella massiliensis
99.3%	Bosea thiooxidans
99.2%	Bosea thiooxidans
99.2%	Bosea thiooxidans
99.2%	Sediminibacterium salmoneum
99.2%	Sediminibacterium salmoneum
99.2%	Sediminibacterium salmoneum
99.2%	Sediminibacterium salmoneum
99.2%	Sediminibacterium salmoneum
99.2%	Curvibacter lanceolatus
99.2%	Piscinibacter aquaticus
99.2%	Sphingomonas echinoides
99.2%	Sphingomonas echinoides
99.2%	Sphingomonas echinoides
99.2%	Sphingomonas echinoides
99.2%	Sphingomonas echinoides
99.2%	Sphingomonas echinoides
99.2%	Sphingomonas echinoides
99.2%	Sphingomonas echinoides
99.2%	Sphingomonas echinoides
99.2%	Sphingomonas echinoides
99.2%	Sphingomonas echinoides
99.2%	Sphingomonas echinoides
99.2%	Sphingomonas echinoides
99.2%	Sphingomonas echinoides
99.2%	Sphingomonas echinoides
99.2%	Sphingomonas echinoides
99.2%	Sphingomonas echinoides
99.2%	Sphingomonas echinoides
99.2%	Sphingomonas echinoides
99.2%	Sphingomonas echinoides
99.2%	Sphingomonas echinoides
99.2%	Sphingomonas echinoides
99.2%	Sphingomonas echinoides
99.2%	Sphingomonas echinoides
99.2%	Sphingomonas echinoides
99.2%	Sphingomonas echinoides
99.2%	Sphingomonas echinoides
99.2%	Sphingomonas echinoides
99.2%	Sphingomonas echinoides
99.2%	Sphingomonas echinoides
99.2%	Sphingomonas echinoides
100.0%	Sphingomonas echinoides
99.3%	Sphingomonas echinoides
99.3%	Sphingomonas echinoides
99.3%	Sphingomonas echinoides
99.2%	Sphingomonas echinoides
99.2%	Sphingomonas echinoides
99.2%	Sphingomonas echinoides
99.2%	Sphingomonas echinoides
99.2%	Sphingomonas echinoides
99.2%	Sphingomonas echinoides
99.3%	Sphingomonas echinoides
99.2%	Sphingomonas echinoides
99.2%	Sphingomonas echinoides
99.2%	Sphingomonas echinoides
99.2%	Sphingomonas echinoides
99.2%	Sphingomonas echinoides
99.2%	Sphingomonas echinoides
99.2%	Sphingomonas echinoides
99.2%	Sphingomonas echinoides
99.2%	Sphingomonas echinoides
99.2%	Sphingomonas echinoides
99.2%	Sphingomonas echinoides
99.2%	Sphingomonas echinoides
99.2%	Sphingomonas echinoides
99.2%	Sphingomonas echinoides
99.2%	Sphingomonas echinoides
99.2%	Sphingomonas echinoides
99.3%	Sphingomonas echinoides
99.2%	Sphingomonas echinoides
99.2%	Sphingomonas echinoides
99.2%	Sphingomonas echinoides
99.2%	Sphingomonas echinoides
99.2%	Sphingomonas echinoides
100.0%	Sphingomonas echinoides
99.2%	Sphingomonas echinoides
100.0%	Sphingomonas echinoides
99.3%	Sphingomonas echinoides
99.2%	Sphingomonas echinoides
99.2%	Sphingomonas echinoides
99.2%	Sphingomonas echinoides
99.2%	Sphingomonas echinoides
99.2%	Sphingomonas echinoides
99.3%	Sphingomonas echinoides
99.2%	Sphingomonas echinoides
99.3%	Sphingomonas echinoides
99.2%	Sphingomonas echinoides
99.2%	Sphingomonas echinoides
99.2%	Sphingomonas echinoides
99.2%	Sphingomonas echinoides
99.2%	Sphingomonas echinoides
99.2%	Sphingomonas echinoides
99.2%	Sphingomonas echinoides
99.2%	Sphingomonas echinoides
99.2%	Sphingomonas echinoides
99.2%	Sphingomonas echinoides
99.2%	Sphingomonas echinoides
99.2%	Sphingomonas echinoides
99.2%	Sphingomonas echinoides
99.2%	Sphingomonas echinoides
99.2%	Sphingomonas echinoides
99.2%	Sphingomonas echinoides
99.2%	Sphingomonas echinoides
99.2%	Sphingomonas echinoides
100.0%	Sphingomonas echinoides
99.2%	Sphingomonas echinoides
99.2%	Sphingomonas echinoides
99.2%	Sphingomonas echinoides
99.2%	Sphingomonas echinoides
99.2%	Sphingomonas echinoides
99.2%	Sphingomonas echinoides
99.3%	Sphingomonas echinoides
99.2%	Sphingomonas echinoides
100.0%	Sphingomonas echinoides
99.2%	Sphingomonas echinoides
99.2%	Sphingomonas echinoides
99.2%	Sphingomonas echinoides
99.2%	Sphingomonas echinoides
99.2%	Sphingomonas echinoides
99.2%	Sphingomonas echinoides
99.2%	Sphingomonas echinoides
99.2%	Sphingomonas echinoides
99.2%	Sphingomonas echinoides
99.2%	Sphingomonas echinoides
99.2%	Sphingomonas echinoides
99.2%	Sphingomonas echinoides
99.2%	Sphingomonas echinoides
99.2%	Sphingomonas echinoides
99.2%	Sphingomonas echinoides
99.2%	Sphingomonas echinoides
99.2%	Sphingomonas echinoides
99.2%	Sphingomonas echinoides
99.2%	Sphingomonas echinoides
99.2%	Sphingomonas echinoides
99.3%	Sphingomonas echinoides
99.2%	Sphingomonas echinoides
99.2%	Sphingomonas echinoides
99.2%	Sphingomonas echinoides
99.2%	Sphingomonas echinoides
99.2%	Sphingomonas echinoides
99.2%	Sphingomonas echinoides
99.2%	Sphingomonas echinoides
99.4%	Sphingomonas echinoides
99.2%	Sphingomonas echinoides
99.2%	Sphingomonas echinoides
99.2%	Sphingomonas echinoides
99.3%	Sphingomonas echinoides
100.0%	Sphingomonas echinoides
99.2%	Sphingomonas echinoides
99.2%	Sphingomonas echinoides
99.2%	Sphingomonas echinoides
99.2%	Sphingomonas echinoides
99.2%	Sphingomonas echinoides
99.2%	Sphingomonas echinoides
99.2%	Sphingomonas echinoides
99.2%	Sphingomonas echinoides
99.2%	Sphingomonas echinoides
99.2%	Sphingomonas echinoides
99.2%	Sphingomonas echinoides
99.2%	Sphingomonas echinoides
99.2%	Sphingomonas echinoides
99.2%	Sphingomonas echinoides
99.2%	Sphingomonas echinoides
99.2%	Sphingomonas echinoides
99.2%	Sphingomonas echinoides
99.2%	Sphingomonas echinoides
99.2%	Sphingomonas echinoides
99.2%	Sphingomonas echinoides
99.2%	Sphingomonas echinoides
99.2%	Sphingomonas echinoides
99.2%	Sphingomonas echinoides
99.2%	Sphingomonas echinoides
99.2%	Sphingomonas echinoides
99.2%	Sphingomonas echinoides
99.2%	Sphingomonas echinoides
99.2%	Sphingomonas echinoides
99.2%	Sphingomonas echinoides
99.2%	Sphingomonas echinoides
99.2%	Sphingomonas echinoides
99.2%	Sphingomonas echinoides
99.2%	Sphingomonas echinoides
99.2%	Sphingomonas echinoides
99.2%	Sphingomonas echinoides
99.2%	Sphingomonas echinoides
99.2%	Sphingomonas echinoides
99.3%	Sphingomonas echinoides
99.2%	Sphingomonas echinoides
99.2%	Sphingomonas echinoides
99.2%	Sphingomonas echinoides
99.2%	Sphingomonas echinoides
99.2%	Sphingomonas echinoides
99.2%	Sphingomonas echinoides
99.2%	Sphingomonas echinoides
99.2%	Sphingomonas echinoides
99.2%	Sphingomonas echinoides
99.2%	Sphingomonas echinoides
99.2%	Sphingomonas echinoides
100.0%	Sphingomonas echinoides
99.2%	Sphingomonas echinoides
99.2%	Sphingomonas echinoides
99.2%	Sphingomonas echinoides
99.2%	Sphingomonas echinoides
99.2%	Sphingomonas echinoides
99.2%	Sphingomonas echinoides
99.2%	Sphingomonas echinoides
99.2%	Sphingomonas echinoides
99.2%	Sphingomonas echinoides
99.2%	Sphingomonas echinoides
99.2%	Sphingomonas echinoides
99.2%	Sphingomonas echinoides
99.2%	Sphingomonas echinoides
99.2%	Sphingomonas echinoides
99.2%	Sphingomonas echinoides
99.2%	Sphingomonas echinoides
99.2%	Sphingomonas echinoides
99.2%	Sphingomonas echinoides
99.2%	Sphingomonas echinoides
99.2%	Sphingomonas echinoides
99.2%	Sphingomonas echinoides
99.2%	Sphingomonas echinoides
99.2%	Sphingomonas echinoides
99.2%	Sphingomonas echinoides
99.2%	Sphingomonas echinoides
100.0%	Sphingomonas echinoides
99.2%	Sphingomonas echinoides
99.2%	Sphingomonas echinoides
99.2%	Sphingomonas echinoides
99.2%	Sphingomonas echinoides
100.0%	Sphingomonas echinoides
99.2%	Sphingomonas echinoides
100.0%	Sphingomonas echinoides
99.2%	Sphingomonas echinoides
99.2%	Sphingomonas echinoides
100.0%	Sphingomonas echinoides
99.2%	Sphingomonas echinoides
99.2%	Sphingomonas echinoides
99.2%	Sphingomonas echinoides
99.2%	Sphingomonas echinoides
99.2%	Sphingomonas echinoides
99.2%	Sphingomonas echinoides
99.2%	Sphingomonas echinoides
99.2%	Sphingomonas echinoides
99.2%	Sphingomonas echinoides
99.2%	Sphingomonas echinoides
99.2%	Sphingomonas echinoides
99.2%	Sphingomonas echinoides
99.2%	Sphingomonas echinoides
99.2%	Sphingomonas echinoides
99.2%	Sphingomonas echinoides
99.2%	Sphingomonas echinoides
99.2%	Sphingomonas echinoides
99.2%	Sphingomonas echinoides
99.2%	Sphingomonas echinoides
99.2%	Sphingomonas echinoides
99.2%	Sphingomonas echinoides
99.2%	Sphingomonas echinoides
99.2%	Sphingomonas echinoides
99.2%	Sphingomonas echinoides
99.2%	Sphingomonas echinoides
99.2%	Sphingomonas echinoides
99.2%	Sphingomonas echinoides
99.2%	Sphingomonas echinoides
99.2%	Sphingomonas echinoides
99.2%	Sphingomonas echinoides
99.2%	Sphingomonas echinoides
99.2%	Sphingomonas echinoides
99.2%	Sphingomonas echinoides
99.2%	Sphingomonas echinoides
99.2%	Sphingomonas echinoides
99.2%	Sphingomonas echinoides
99.2%	Sphingomonas echinoides
99.2%	Sphingomonas echinoides
100.0%	Sphingomonas echinoides
99.2%	Sphingomonas echinoides
99.2%	Sphingomonas echinoides
99.2%	Sphingomonas echinoides
99.2%	Sphingomonas echinoides
99.2%	Sphingomonas echinoides
100.0%	Sphingomonas echinoides
99.2%	Sphingomonas echinoides
99.2%	Sphingomonas echinoides
99.2%	Sphingomonas echinoides
99.3%	Sphingomonas echinoides
100.0%	Sphingomonas echinoides
99.2%	Sphingomonas echinoides
99.2%	Sphingomonas echinoides
99.2%	Sphingomonas echinoides
99.2%	Sphingomonas echinoides
99.2%	Sphingomonas echinoides
99.2%	Sphingomonas echinoides
99.2%	Sphingomonas echinoides
99.2%	Sphingomonas echinoides
99.2%	Sphingomonas echinoides
99.2%	Sphingomonas echinoides
99.2%	Sphingomonas echinoides
99.2%	Sphingomonas echinoides
99.2%	Sphingomonas echinoides
99.2%	Sphingomonas echinoides
99.2%	Sphingomonas echinoides
99.2%	Sphingomonas echinoides
99.2%	Sphingomonas echinoides
99.2%	Sphingomonas echinoides
99.2%	Sphingomonas echinoides
99.2%	Sphingomonas echinoides
99.2%	Curvibacter delicatus
99.2%	Finegoldia magna
99.2%	Martelella endophytica
99.2%	Bosea robiniae
99.2%	Bosea robiniae
99.3%	Bosea robiniae
100.0%	Bradyrhizobium oligotrophicum
99.2%	Bradyrhizobium oligotrophicum
99.2%	Bradyrhizobium oligotrophicum
99.2%	Bradyrhizobium oligotrophicum
99.2%	Bradyrhizobium oligotrophicum
99.2%	Bradyrhizobium oligotrophicum
99.2%	Bradyrhizobium oligotrophicum
99.2%	Bradyrhizobium oligotrophicum
99.2%	Bradyrhizobium oligotrophicum
99.2%	Bradyrhizobium oligotrophicum
99.2%	Bradyrhizobium oligotrophicum
99.2%	Bradyrhizobium oligotrophicum
99.2%	Bradyrhizobium oligotrophicum
99.2%	Bradyrhizobium oligotrophicum
99.2%	Bradyrhizobium oligotrophicum
99.3%	Bradyrhizobium oligotrophicum
99.2%	Methylorubrum populi
99.2%	Methylobacterium radiotolerans
99.3%	Methylobacterium radiotolerans
99.2%	Methylobacterium radiotolerans
99.2%	Methylobacterium radiotolerans
99.2%	Methylobacterium radiotolerans
99.2%	Methylobacterium radiotolerans
99.2%	Methylobacterium radiotolerans
99.2%	Methylobacterium radiotolerans
99.2%	Methylobacterium radiotolerans
99.2%	Methylobacterium radiotolerans
99.2%	Methylobacterium radiotolerans
99.2%	Methylobacterium radiotolerans
99.2%	Methylobacterium radiotolerans
99.2%	Methylobacterium radiotolerans
99.2%	Methylobacterium radiotolerans
99.2%	Methylobacterium radiotolerans
99.2%	Methylobacterium radiotolerans
99.2%	Methylobacterium radiotolerans
99.2%	Methylobacterium radiotolerans
99.2%	Methylobacterium radiotolerans
100.0%	Methylobacterium radiotolerans
99.2%	Methylobacterium radiotolerans
99.2%	Methylobacterium radiotolerans
99.2%	Methylobacterium radiotolerans
99.2%	Methylobacterium radiotolerans
99.2%	Methylobacterium radiotolerans
99.2%	Methylobacterium radiotolerans
99.2%	Methylobacterium radiotolerans
99.2%	Methylobacterium radiotolerans
99.2%	Methylobacterium radiotolerans
99.2%	Methylobacterium radiotolerans
99.2%	Methylobacterium radiotolerans
99.2%	Methylobacterium radiotolerans
99.2%	Methylobacterium radiotolerans
99.2%	Methylobacterium radiotolerans
99.2%	Methylobacterium radiotolerans
99.2%	Methylobacterium radiotolerans
99.2%	Methylobacterium radiotolerans
99.2%	Methylobacterium radiotolerans
99.2%	Methylobacterium radiotolerans
99.2%	Methylobacterium radiotolerans
99.2%	Methylobacterium radiotolerans
99.2%	Methylobacterium radiotolerans
99.3%	Methylobacterium radiotolerans
99.2%	Methylobacterium radiotolerans
100.0%	Methylobacterium radiotolerans
99.2%	Methylobacterium radiotolerans
99.2%	Methylobacterium radiotolerans
99.2%	Methylobacterium radiotolerans
99.2%	Methylobacterium radiotolerans
99.2%	Methylobacterium radiotolerans
99.2%	Methylobacterium radiotolerans
99.2%	Methylobacterium radiotolerans
99.2%	Methylobacterium radiotolerans
99.2%	Methylobacterium radiotolerans
99.3%	Methylobacterium radiotolerans
99.2%	Methylobacterium radiotolerans
99.2%	Methylobacterium radiotolerans
99.2%	Methylobacterium radiotolerans
99.2%	Methylobacterium radiotolerans
[truncated: 7,941 more rows]
