# Supplementary material for: Revealing the Microbiome of Four Different Thermal Springs in Turkey with Environmental DNA Metabarcoding
Source: Biology (Basel). 2022 Jun 30;11(7):998. doi: 10.3390/biology11070998 (PMC9311576; doi:10.3390/biology11070998)
Supplement: Supplementary file 1 [file biology-11-00998-s001.zip › Supplementary Table S3/515ngf.uniq.csv]

% Pairwise Identity	Organism
100.0%	Pseudomonas caspiana
100.0%	Pseudomonas caspiana
100.0%	Arcobacter butzleri
100.0%	Sphingomonas echinoides
100.0%	Pseudomonas caspiana
100.0%	Pseudomonas caspiana
100.0%	Acinetobacter vivianii
100.0%	Acinetobacter vivianii
100.0%	Acinetobacter vivianii
100.0%	Sphingomonas histidinilytica
100.0%	Sphingomonas echinoides
100.0%	Sphingomonas echinoides
100.0%	Pseudomonas caspiana
100.0%	Acinetobacter vivianii
99.3%	Acinetobacter vivianii
100.0%	Acinetobacter vivianii
100.0%	Acinetobacter vivianii
100.0%	Rhizobium skierniewicense
100.0%	Sphingomonas echinoides
100.0%	Sphingomonas echinoides
100.0%	Sphingomonas echinoides
99.3%	Bosea robiniae
99.3%	Pseudomonas caspiana
100.0%	Pseudomonas caspiana
100.0%	Pseudomonas caspiana
99.3%	Pseudomonas caspiana
99.3%	Acinetobacter vivianii
99.3%	Acinetobacter vivianii
99.3%	Methyloterrigena soli
99.3%	Sphingomonas echinoides
99.3%	Sphingomonas echinoides
100.0%	Sphingomonas echinoides
99.3%	Bosea robiniae
100.0%	Methylobacterium radiotolerans
99.3%	Methylobacterium radiotolerans
100.0%	Aquabacterium parvum
99.3%	Pseudomonas caspiana
99.3%	Pseudomonas caspiana
99.3%	Acinetobacter vivianii
99.3%	Acinetobacter vivianii
99.3%	Acinetobacter vivianii
99.3%	Acinetobacter vivianii
99.3%	Acinetobacter vivianii
100.0%	Acinetobacter vivianii
99.3%	Acinetobacter vivianii
99.3%	Acinetobacter vivianii
99.3%	Acinetobacter vivianii
99.3%	Acinetobacter vivianii
99.3%	Acinetobacter vivianii
99.3%	Acinetobacter vivianii
100.0%	Acinetobacter vivianii
98.7%	Acinetobacter vivianii
99.3%	Methyloterrigena soli
99.3%	Rhizobium skierniewicense
99.3%	Sphingomonas echinoides
99.3%	Sphingomonas echinoides
99.3%	Sphingomonas echinoides
99.3%	Sphingomonas echinoides
100.0%	Sphingomonas echinoides
99.3%	Sphingomonas echinoides
100.0%	Sphingomonas echinoides
99.3%	Sphingomonas echinoides
99.3%	Sphingomonas mali
99.3%	Bosea robiniae
99.3%	Methylobacterium radiotolerans
99.3%	Methylobacterium radiotolerans
99.3%	Methylobacterium radiotolerans
100.0%	Methylobacterium radiotolerans
99.3%	Methylobacterium radiotolerans
99.3%	Methylobacterium radiotolerans
99.3%	Methylobacterium radiotolerans
98.7%	Methylobacterium radiotolerans
99.3%	Methylobacterium radiotolerans
99.3%	Methylobacterium radiotolerans
99.3%	Methylobacterium radiotolerans
99.3%	Methylobacterium radiotolerans
99.3%	Methylobacterium radiotolerans
99.3%	Acinetobacter johnsonii
99.3%	Acinetobacter defluvii
98.7%	Pseudomonas caspiana
99.3%	Pseudomonas caspiana
99.3%	Pseudomonas caspiana
100.0%	Pseudomonas caspiana
99.3%	Pseudomonas caspiana
100.0%	Pseudomonas caspiana
99.3%	Pseudomonas caspiana
100.0%	Acinetobacter vivianii
99.3%	Acinetobacter vivianii
99.3%	Acinetobacter vivianii
98.7%	Acinetobacter vivianii
99.3%	Acinetobacter vivianii
99.3%	Acinetobacter vivianii
99.3%	Acinetobacter vivianii
98.7%	Acinetobacter vivianii
99.3%	Acinetobacter vivianii
100.0%	Acinetobacter vivianii
99.3%	Acinetobacter vivianii
99.3%	Acinetobacter vivianii
99.3%	Acinetobacter vivianii
99.3%	Sphingomonas echinoides
99.3%	Sphingomonas echinoides
99.3%	Sphingomonas echinoides
100.0%	Sphingomonas echinoides
99.3%	Sphingomonas echinoides
100.0%	Sphingomonas echinoides
99.3%	Sphingomonas echinoides
99.3%	Sphingomonas echinoides
100.0%	Sphingomonas echinoides
99.3%	Sphingomonas echinoides
99.3%	Bosea robiniae
99.3%	Methylorubrum populi
100.0%	Methylobacterium radiotolerans
98.7%	Methylobacterium radiotolerans
100.0%	Methylobacterium radiotolerans
99.3%	Methylobacterium radiotolerans
100.0%	Methylobacterium radiotolerans
99.3%	Sphingopyxis alaskensis
100.0%	Geomonas soli
98.7%	Acinetobacter chinensis
98.7%	Arcobacter canalis
99.3%	Pseudomonas caspiana
99.3%	Pseudomonas caspiana
99.3%	Pseudomonas caspiana
99.3%	Pseudomonas caspiana
99.3%	Pseudomonas caspiana
99.3%	Pseudomonas caspiana
99.3%	Pseudomonas caspiana
99.3%	Acinetobacter vivianii
99.3%	Acinetobacter vivianii
99.3%	Acinetobacter vivianii
99.3%	Acinetobacter vivianii
98.7%	Acinetobacter vivianii
99.3%	Acinetobacter vivianii
99.3%	Acinetobacter vivianii
99.3%	Acinetobacter vivianii
99.3%	Methyloterrigena soli
99.3%	Sphingomonas panacis
98.7%	Sphingomonas echinoides
99.3%	Sphingomonas echinoides
100.0%	Sphingomonas echinoides
98.7%	Sphingomonas echinoides
99.3%	Sphingomonas echinoides
100.0%	Sphingomonas echinoides
99.3%	Sphingomonas echinoides
99.3%	Sphingomonas echinoides
98.7%	Sphingomonas echinoides
98.7%	Sphingomonas echinoides
99.3%	Sphingomonas echinoides
98.7%	Bradyrhizobium oligotrophicum
98.7%	Methylobacterium radiotolerans
99.3%	Methylobacterium radiotolerans
99.3%	Methylobacterium radiotolerans
98.7%	Methylobacterium radiotolerans
99.3%	Methylobacterium radiotolerans
98.7%	Methylobacterium radiotolerans
100.0%	Methylobacterium radiotolerans
98.7%	Methylobacterium radiotolerans
99.3%	Aquabacterium parvum
98.7%	Novosphingobium humi
100.0%	Pseudomonas caspiana
98.7%	Pseudomonas caspiana
98.7%	Pseudomonas caspiana
98.7%	Pseudomonas caspiana
98.7%	Pseudomonas caspiana
99.3%	Pseudomonas caspiana
98.7%	Pseudomonas caspiana
98.7%	Acinetobacter vivianii
99.3%	Acinetobacter vivianii
98.7%	Acinetobacter vivianii
98.7%	Acinetobacter vivianii
98.1%	Acinetobacter vivianii
98.7%	Acinetobacter vivianii
100.0%	Acinetobacter vivianii
98.7%	Acinetobacter vivianii
98.7%	Acinetobacter vivianii
98.7%	Acinetobacter vivianii
99.3%	Acinetobacter vivianii
98.7%	Acinetobacter vivianii
98.7%	Acinetobacter vivianii
99.3%	Methyloterrigena soli
98.7%	Methyloterrigena soli
98.7%	Rhizobium skierniewicense
98.7%	Sphingomonas echinoides
98.7%	Sphingomonas echinoides
98.7%	Sphingomonas echinoides
98.7%	Sphingomonas echinoides
98.7%	Sphingomonas echinoides
98.7%	Sphingomonas echinoides
98.7%	Sphingomonas echinoides
98.7%	Sphingomonas echinoides
98.1%	Sphingomonas echinoides
100.0%	Sphingomonas echinoides
98.7%	Sphingomonas echinoides
98.7%	Sphingomonas echinoides
98.7%	Sphingomonas echinoides
98.7%	Sphingomonas echinoides
98.7%	Sphingomonas echinoides
98.7%	Sphingomonas echinoides
98.7%	Sphingomonas echinoides
100.0%	Sphingomonas echinoides
98.7%	Sphingomonas echinoides
98.7%	Sphingomonas echinoides
98.7%	Sphingomonas echinoides
98.7%	Sphingomonas echinoides
98.7%	Sphingomonas echinoides
99.3%	Sphingomonas echinoides
98.7%	Finegoldia magna
98.7%	Bosea robiniae
98.7%	Bosea robiniae
98.7%	Methylobacterium radiotolerans
98.7%	Methylobacterium radiotolerans
98.7%	Methylobacterium radiotolerans
98.7%	Methylobacterium radiotolerans
98.7%	Methylobacterium radiotolerans
98.7%	Methylobacterium radiotolerans
98.7%	Methylobacterium radiotolerans
98.7%	Methylobacterium radiotolerans
98.7%	Methylobacterium radiotolerans
98.7%	Methylobacterium radiotolerans
98.7%	Methylobacterium radiotolerans
100.0%	Methylobacterium radiotolerans
98.7%	Methylobacterium radiotolerans
99.3%	Methylobacterium radiotolerans
98.7%	Methylobacterium radiotolerans
98.7%	Methylobacterium radiotolerans
99.3%	Methylobacterium radiotolerans
99.3%	Sphingopyxis alaskensis
98.7%	Aquabacterium parvum
98.7%	Pseudomonas caspiana
98.0%	Pseudomonas caspiana
99.3%	Pseudomonas caspiana
98.6%	Pseudomonas caspiana
99.3%	Pseudomonas caspiana
98.7%	Pseudomonas caspiana
98.6%	Pseudomonas caspiana
98.7%	Acinetobacter vivianii
98.0%	Acinetobacter vivianii
98.6%	Acinetobacter vivianii
98.6%	Acinetobacter vivianii
99.3%	Acinetobacter vivianii
98.6%	Acinetobacter vivianii
99.3%	Acinetobacter vivianii
100.0%	Acinetobacter vivianii
99.3%	Acinetobacter vivianii
98.0%	Acinetobacter vivianii
98.7%	Sphingopyxis fribergensis
98.6%	Sphingopyxis fribergensis
98.7%	Sphingopyxis fribergensis
98.0%	Sphingopyxis fribergensis
98.0%	Sphingomonas echinoides
98.7%	Sphingomonas echinoides
98.6%	Sphingomonas echinoides
99.3%	Sphingomonas echinoides
98.0%	Sphingomonas echinoides
98.0%	Sphingomonas echinoides
99.3%	Sphingomonas echinoides
98.0%	Sphingomonas echinoides
100.0%	Sphingomonas echinoides
98.7%	Sphingomonas echinoides
99.3%	Sphingomonas echinoides
98.7%	Sphingomonas echinoides
98.6%	Sphingomonas echinoides
98.0%	Sphingomonas echinoides
98.0%	Bosea robiniae
99.3%	Bosea robiniae
99.3%	Bradyrhizobium oligotrophicum
98.0%	Methylobacterium radiotolerans
98.0%	Methylobacterium radiotolerans
99.3%	Methylobacterium radiotolerans
99.3%	Methylobacterium radiotolerans
98.7%	Methylobacterium radiotolerans
100.0%	Methylobacterium radiotolerans
98.0%	Rhizobium deserti
98.0%	Pseudomonas chlororaphis
98.6%	Bacillus marinisedimentorum
98.6%	Aeribacillus composti
100.0%	Caulobacter hibisci
99.3%	Pseudomonas caspiana
98.6%	Pseudomonas caspiana
100.0%	Pseudomonas caspiana
98.0%	Acinetobacter vivianii
99.3%	Acinetobacter vivianii
99.3%	Acinetobacter vivianii
99.3%	Acinetobacter vivianii
98.6%	Acinetobacter vivianii
98.0%	Sphingomonas echinoides
98.0%	Sphingomonas echinoides
99.3%	Sphingomonas echinoides
99.3%	Sphingomonas echinoides
99.5%	Sphingomonas echinoides
98.6%	Sphingomonas echinoides
98.6%	Sphingomonas echinoides
98.6%	Sphingomonas echinoides
98.6%	Methylobacterium radiotolerans
99.3%	Methylobacterium radiotolerans
98.6%	Methylobacterium radiotolerans
98.6%	Methylobacterium radiotolerans
98.6%	Methylobacterium radiotolerans
98.6%	Methylobacterium radiotolerans
98.0%	Sphingopyxis alaskensis
97.4%	Pseudomonas caspiana
98.6%	Pseudomonas caspiana
98.6%	Pseudomonas caspiana
99.3%	Pseudomonas caspiana
98.0%	Pseudomonas caspiana
98.6%	Pseudomonas caspiana
98.0%	Acinetobacter vivianii
98.0%	Acinetobacter vivianii
98.0%	Acinetobacter vivianii
98.0%	Acinetobacter vivianii
98.0%	Acinetobacter vivianii
98.0%	Acinetobacter vivianii
98.0%	Acinetobacter vivianii
97.4%	Acinetobacter vivianii
98.6%	Acinetobacter vivianii
98.0%	Acinetobacter vivianii
98.0%	Acinetobacter vivianii
98.0%	Acinetobacter vivianii
99.3%	Acinetobacter vivianii
98.0%	Acinetobacter vivianii
99.3%	Acinetobacter vivianii
98.0%	Sphingopyxis fribergensis
97.4%	Pseudomonas amygdali
98.6%	Sphingomonas echinoides
98.0%	Sphingomonas echinoides
98.0%	Sphingomonas echinoides
97.4%	Sphingomonas echinoides
98.0%	Sphingomonas echinoides
98.0%	Sphingomonas echinoides
98.0%	Sphingomonas echinoides
98.0%	Sphingomonas echinoides
98.0%	Bosea robiniae
98.0%	Bosea robiniae
97.4%	Bosea robiniae
98.0%	Bosea robiniae
98.0%	Bosea robiniae
98.0%	Bosea robiniae
98.0%	Bosea robiniae
99.3%	Methylobacterium radiotolerans
98.0%	Methylobacterium radiotolerans
98.6%	Methylobacterium radiotolerans
97.4%	Methylobacterium radiotolerans
98.6%	Methylobacterium radiotolerans
98.0%	Methylobacterium radiotolerans
98.0%	Methylobacterium radiotolerans
98.0%	Methylobacterium radiotolerans
98.0%	Methylobacterium radiotolerans
98.0%	Methylobacterium radiotolerans
97.4%	Sphingomonas montis
98.0%	Pseudomonas caspiana
97.4%	Pseudomonas caspiana
98.6%	Pseudomonas caspiana
98.0%	Pseudomonas caspiana
98.0%	Pseudomonas caspiana
98.0%	Sphingomonas faucium
98.0%	Acinetobacter vivianii
97.4%	Acinetobacter vivianii
98.0%	Acinetobacter vivianii
99.3%	Acinetobacter vivianii
98.0%	Luteipulveratus halotolerans
97.4%	Sphingomonas echinoides
98.0%	Sphingomonas echinoides
97.4%	Sphingomonas echinoides
98.6%	Sphingomonas echinoides
99.3%	Sphingomonas echinoides
98.0%	Bosea robiniae
98.6%	Bosea robiniae
98.0%	Bosea robiniae
97.4%	Bosea robiniae
98.0%	Methylobacterium radiotolerans
99.3%	Methylobacterium radiotolerans
98.0%	Methylobacterium radiotolerans
98.0%	Methylobacterium radiotolerans
99.3%	Methylobacterium radiotolerans
97.3%	Pseudomonas chlororaphis
97.4%	Arcobacter canalis
98.0%	Pseudomonas caspiana
98.6%	Pseudomonas caspiana
99.3%	Acinetobacter vivianii
98.0%	Acinetobacter vivianii
98.6%	Acinetobacter vivianii
97.3%	Acinetobacter vivianii
98.0%	Methyloterrigena soli
97.4%	Sulfurimonas gotlandica
97.3%	Methylobacterium brachythecii
98.0%	Sphingomonas koreensis
99.3%	Sphingomonas echinoides
98.6%	Sphingomonas echinoides
97.3%	Sphingomonas echinoides
98.0%	Sphingomonas echinoides
98.0%	Bosea robiniae
98.0%	Bosea robiniae
98.6%	Methylobacterium radiotolerans
98.6%	Methylobacterium radiotolerans
97.3%	Methylobacterium radiotolerans
97.9%	Pseudomonas caspiana
96.8%	Acinetobacter vivianii
97.3%	Acinetobacter vivianii
96.8%	Methyloterrigena soli
98.6%	Sphingopyxis fribergensis
98.6%	Bradyrhizobium lupini
97.9%	Sphingomonas echinoides
97.3%	Sphingomonas echinoides
97.3%	Sphingomonas echinoides
97.3%	Clostridium subterminale
97.3%	Bosea robiniae
97.3%	Bosea robiniae
98.6%	Methylobacterium radiotolerans
97.3%	Methylobacterium radiotolerans
97.3%	Methylobacterium radiotolerans
97.3%	Methylobacterium radiotolerans
97.3%	Methylobacterium radiotolerans
97.3%	Methylobacterium radiotolerans
97.3%	Methylobacterium radiotolerans
97.3%	Methylobacterium radiotolerans
97.3%	Methylobacterium radiotolerans
97.3%	Sphingomonas aquatica
96.7%	Pseudomonas caspiana
97.3%	Sphingomonas faucium
96.7%	Acinetobacter vivianii
97.9%	Methyloterrigena soli
97.3%	Sphingopyxis fribergensis
97.3%	Methylobacterium dankookense
97.3%	Sphingomonas echinoides
96.7%	Sphingomonas echinoides
98.6%	Bosea robiniae
97.3%	Bosea robiniae
96.7%	Bosea robiniae
98.6%	Methylobacterium radiotolerans
97.9%	Methylobacterium radiotolerans
100.0%	Rhizobium deserti
100.0%	Caulobacter hibisci
97.3%	Pseudomonas caspiana
100.0%	Pseudomonas caspiana
100.0%	Acinetobacter vivianii
100.0%	Sphingopyxis fribergensis
100.0%	Rhizobium skierniewicense
100.0%	Sediminibacterium salmoneum
98.6%	Sphingomonas echinoides
97.3%	Sphingomonas echinoides
100.0%	Sphingomonas echinoides
100.0%	Sphingomonas echinoides
100.0%	Xanthobacter flavus
96.7%	Bosea robiniae
97.9%	Bosea robiniae
97.3%	Bosea robiniae
97.3%	Bosea robiniae
97.3%	Bosea robiniae
100.0%	Bradyrhizobium oligotrophicum
97.3%	Methylobacterium radiotolerans
97.3%	Methylobacterium radiotolerans
97.3%	Methylobacterium radiotolerans
97.3%	Methylobacterium radiotolerans
97.9%	Methylobacterium radiotolerans
100.0%	Methylobacterium radiotolerans
100.0%	Rhodobacter blasticus
100.0%	Aquabacterium parvum
100.0%	Rhizobium deserti
100.0%	Aquisediminimonas profunda
100.0%	Caulobacter hibisci
100.0%	Acinetobacter defluvii
100.0%	Sphingomonas aquatica
100.0%	Pseudomonas caspiana
96.6%	Pseudomonas caspiana
96.1%	Pseudomonas caspiana
100.0%	Pseudomonas caspiana
100.0%	Pseudomonas caspiana
100.0%	Pseudomonas caspiana
100.0%	Phenylobacterium aquaticum
100.0%	Gilliamella bombicola
96.6%	Acinetobacter vivianii
97.9%	Acinetobacter vivianii
100.0%	Acinetobacter vivianii
96.6%	Acinetobacter vivianii
100.0%	Acinetobacter vivianii
97.3%	Acinetobacter vivianii
100.0%	Acinetobacter vivianii
96.1%	Acinetobacter vivianii
97.9%	Acinetobacter vivianii
100.0%	Acinetobacter vivianii
100.0%	Acinetobacter vivianii
100.0%	Acinetobacter vivianii
100.0%	Pseudomonas weihenstephanensis
100.0%	Mycobacterium alsense
100.0%	Bradyrhizobium vignae
100.0%	Rhizobium azooxidifex
100.0%	Mesorhizobium waimense
100.0%	Sphingopyxis fribergensis
100.0%	Sphingopyxis fribergensis
100.0%	Sphingopyxis fribergensis
100.0%	Escherichia marmotae
100.0%	Bradyrhizobium lupini
100.0%	Sphingomonas kyeonggiensis
100.0%	Clostridium puniceum
100.0%	Clostridium puniceum
100.0%	Streptococcus thermophilus
100.0%	Rhizobium skierniewicense
100.0%	Lactobacillus delbrueckii
100.0%	Lactobacillus delbrueckii
100.0%	Bradyrhizobium cytisi
100.0%	Bradyrhizobium cytisi
100.0%	Acidovorax delafieldii
100.0%	Sphingomonas histidinilytica
100.0%	Sphingomonas histidinilytica
100.0%	Bacillus acidiproducens
100.0%	Sediminibacterium salmoneum
100.0%	Sphingomonas echinoides
96.7%	Sphingomonas echinoides
96.1%	Sphingomonas echinoides
96.7%	Sphingomonas echinoides
96.6%	Sphingomonas echinoides
100.0%	Sphingomonas echinoides
100.0%	Sphingomonas echinoides
100.0%	Sphingobium yanoikuyae
100.0%	Curvibacter delicatus
100.0%	Xanthobacter flavus
100.0%	Finegoldia magna
100.0%	Cellulomonas soli
100.0%	Curvibacter fontanus
100.0%	Gemmobacter lanyuensis
100.0%	Bradyrhizobium oligotrophicum
100.0%	Bradyrhizobium oligotrophicum
100.0%	Thiomicrospira cyclica
100.0%	Methylorubrum populi
96.6%	Methylobacterium radiotolerans
100.0%	Methylobacterium radiotolerans
96.6%	Methylobacterium radiotolerans
96.6%	Methylobacterium radiotolerans
96.7%	Methylobacterium radiotolerans
96.6%	Methylobacterium radiotolerans
96.6%	Methylobacterium radiotolerans
100.0%	Methylobacterium radiotolerans
100.0%	Methylobacterium radiotolerans
100.0%	Methylobacterium phyllosphaerae
100.0%	Novosphingobium nitrogenifigens
100.0%	Pseudolabrys taiwanensis
100.0%	Sphingomonas mucosissima
96.7%	Pseudomonas taetrolens
100.0%	Hyphomicrobium facile
100.0%	Aquabacterium parvum
100.0%	Sphingomonas echinoides
100.0%	Rhizobium deserti
100.0%	Rhizobium deserti
100.0%	Aquisediminimonas profunda
100.0%	Acinetobacter johnsonii
100.0%	Bacillus lacus
100.0%	Bacillus marinisedimentorum
100.0%	Aeribacillus composti
100.0%	Massilia glaciei
100.0%	Phreatobacter stygius
100.0%	Caulobacter hibisci
100.0%	Novosphingobium humi
100.0%	Acinetobacter defluvii
100.0%	Rhizobium oryziradicis
100.0%	Sphingomonas aquatica
100.0%	Pseudomonas caspiana
100.0%	Pseudomonas caspiana
100.0%	Pseudomonas caspiana
100.0%	Pseudomonas caspiana
100.0%	Pseudomonas caspiana
100.0%	Pseudomonas caspiana
100.0%	Pseudomonas caspiana
100.0%	Phenylobacterium aquaticum
100.0%	Bacillus oryzisoli
100.0%	Sphingomonas faucium
100.0%	Deinococcus knuensis
96.6%	Acinetobacter vivianii
100.0%	Acinetobacter vivianii
100.0%	Acinetobacter vivianii
100.0%	Acinetobacter vivianii
100.0%	Acinetobacter vivianii
100.0%	Acinetobacter vivianii
100.0%	Acinetobacter vivianii
100.0%	Acinetobacter vivianii
100.0%	Acinetobacter vivianii
100.0%	Acinetobacter vivianii
100.0%	Pseudomonas weihenstephanensis
100.0%	Methyloterrigena soli
100.0%	Bradyrhizobium vignae
100.0%	Lacunisphaera anatis
100.0%	Cavicella subterranea
100.0%	Rhizobium azooxidifex
100.0%	Mesorhizobium waimense
100.0%	Sphingopyxis fribergensis
100.0%	Sphingopyxis fribergensis
100.0%	Sphingomonas psychrolutea
100.0%	Escherichia marmotae
100.0%	Heliimonas saccharivorans
96.6%	Bradyrhizobium lupini
100.0%	Bradyrhizobium lupini
100.0%	Clostridium perfringens
100.0%	Clostridium puniceum
100.0%	Streptococcus thermophilus
100.0%	Streptococcus thermophilus
100.0%	Rhizobium skierniewicense
100.0%	Rhizobium skierniewicense
100.0%	Lactobacillus delbrueckii
100.0%	Lysinibacillus mangiferihumi
100.0%	Thiobacillus thioparus
100.0%	Fusobacterium mortiferum
100.0%	Helicobacter pullorum
100.0%	Rhizobium sphaerophysae
100.0%	Bradyrhizobium cytisi
100.0%	Acidovorax delafieldii
100.0%	Sphingomonas histidinilytica
100.0%	Pseudomonas amygdali
100.0%	Undibacterium parvum
100.0%	Bosea thiooxidans
100.0%	Leptospira idonii
100.0%	Variovorax soli
100.0%	Sediminibacterium salmoneum
100.0%	Sediminibacterium salmoneum
100.0%	Sediminibacterium salmoneum
96.1%	Sphingomonas echinoides
96.6%	Sphingomonas echinoides
100.0%	Sphingomonas echinoides
100.0%	Sphingomonas echinoides
100.0%	Sphingomonas echinoides
100.0%	Sphingomonas echinoides
100.0%	Sphingomonas echinoides
100.0%	Sphingomonas echinoides
96.1%	Sphingomonas echinoides
100.0%	Sphingomonas echinoides
100.0%	Sphingomonas echinoides
100.0%	Sphingomonas echinoides
100.0%	Sphingomonas mali
100.0%	Sphingobium yanoikuyae
96.1%	Curvibacter delicatus
100.0%	Curvibacter delicatus
100.0%	Xanthobacter flavus
100.0%	Finegoldia magna
100.0%	Cellulomonas soli
100.0%	Curvibacter fontanus
100.0%	Gemmobacter lanyuensis
100.0%	Bosea robiniae
100.0%	Citrobacter amalonaticus
100.0%	Pseudomonas stutzeri
100.0%	Bradyrhizobium oligotrophicum
100.0%	Bradyrhizobium oligotrophicum
100.0%	Psychrobacter cryohalolentis
100.0%	Pseudarthrobacter phenanthrenivorans
100.0%	Thiomicrospira cyclica
100.0%	Methylorubrum populi
100.0%	Methylorubrum populi
96.1%	Methylobacterium radiotolerans
100.0%	Methylobacterium radiotolerans
100.0%	Methylobacterium radiotolerans
100.0%	Methylobacterium radiotolerans
96.6%	Methylobacterium radiotolerans
100.0%	Methylobacterium radiotolerans
100.0%	Methylobacterium radiotolerans
100.0%	Methylobacterium radiotolerans
100.0%	Methylobacterium radiotolerans
100.0%	Methylobacterium radiotolerans
100.0%	Methylobacterium radiotolerans
100.0%	Asticcacaulis excentricus
100.0%	Rothia mucilaginosa
100.0%	Rhodobaca barguzinensis
100.0%	Methylobacterium phyllosphaerae
100.0%	Novosphingobium nitrogenifigens
100.0%	Pseudolabrys taiwanensis
100.0%	Roseateles terrae
100.0%	Sphingomonas mucosissima
100.0%	Mycobacterium florentinum
100.0%	Phenylobacterium haematophilum
100.0%	Acidovorax anthurii
100.0%	Staphylococcus aureus
100.0%	Lactobacillus iners
100.0%	Legionella drozanskii
100.0%	Pseudomonas lini
100.0%	Corynebacterium tuberculostearicum
100.0%	Thermoplasma acidophilum
100.0%	Hyphomicrobium facile
100.0%	Granulicatella balaenopterae
100.0%	Methylobacterium fujisawaense
100.0%	Aquabacterium parvum
100.0%	Sphingomonas echinoides
99.3%	Pseudomonas hutmensis
100.0%	Streptococcus periodonticum
100.0%	Rhizobium deserti
100.0%	Rhizobium deserti
99.3%	Rhizobium deserti
100.0%	Rhizobium deserti
100.0%	Rhizobium deserti
99.3%	Rhizobium deserti
99.3%	Rhizobium deserti
100.0%	Rhizobium deserti
100.0%	Rhizobium deserti
100.0%	Rhizobium deserti
100.0%	Geomonas soli
100.0%	Aquirufa antheringensis
100.0%	Aquisediminimonas profunda
99.3%	Acinetobacter johnsonii
100.0%	Acinetobacter johnsonii
100.0%	Bacillus lacus
100.0%	Ornithinibacillus salinisoli
100.0%	Bacillus marinisedimentorum
100.0%	Aridibacter nitratireducens
100.0%	Psychrobacillus lasiicapitis
99.3%	Puia dinghuensis
100.0%	Massilia glaciei
100.0%	Phreatobacter stygius
100.0%	Caulobacter hibisci
100.0%	Caulobacter hibisci
99.3%	Novosphingobium humi
100.0%	Novosphingobium humi
100.0%	Stenotrophomonas bentonitica
100.0%	Paracoccus aerius
100.0%	Acinetobacter defluvii
100.0%	Rhizobium oryziradicis
99.3%	Sphingomonas aquatica
100.0%	Sphingomonas aquatica
99.3%	Pseudomonas silesiensis
100.0%	Lysinibacillus alkalisoli
100.0%	Mycolicibacterium oryzae
99.3%	Pseudomonas caspiana
99.3%	Pseudomonas caspiana
99.3%	Pseudomonas caspiana
99.3%	Pseudomonas caspiana
99.3%	Pseudomonas caspiana
100.0%	Pseudomonas caspiana
99.3%	Pseudomonas caspiana
99.3%	Pseudomonas caspiana
100.0%	Pseudomonas caspiana
99.3%	Pseudomonas caspiana
99.3%	Pseudomonas caspiana
99.3%	Pseudomonas caspiana
99.3%	Pseudomonas caspiana
99.3%	Pseudomonas caspiana
99.3%	Pseudomonas caspiana
99.3%	Pseudomonas caspiana
99.3%	Pseudomonas caspiana
99.3%	Pseudomonas caspiana
99.3%	Pseudomonas caspiana
99.3%	Pseudomonas caspiana
99.3%	Pseudomonas caspiana
99.3%	Pseudomonas caspiana
99.3%	Pseudomonas caspiana
99.3%	Pseudomonas caspiana
99.3%	Pseudomonas caspiana
100.0%	Pseudomonas caspiana
99.3%	Pseudomonas caspiana
99.3%	Pseudomonas caspiana
99.3%	Pseudomonas caspiana
99.3%	Pseudomonas caspiana
99.3%	Pseudomonas caspiana
99.3%	Pseudomonas caspiana
99.3%	Pseudomonas caspiana
99.3%	Pseudomonas caspiana
100.0%	Pseudomonas caspiana
100.0%	Pseudomonas caspiana
99.3%	Pseudomonas caspiana
100.0%	Pseudomonas caspiana
99.3%	Pseudomonas caspiana
99.3%	Pseudomonas caspiana
99.3%	Pseudomonas caspiana
99.3%	Pseudomonas caspiana
100.0%	Pseudomonas caspiana
99.3%	Pseudomonas caspiana
100.0%	Pseudomonas caspiana
100.0%	Pseudomonas caspiana
99.3%	Pseudomonas caspiana
99.3%	Pseudomonas caspiana
99.3%	Pseudomonas caspiana
99.3%	Pseudomonas caspiana
99.3%	Pseudomonas caspiana
99.3%	Pseudomonas caspiana
100.0%	Pseudomonas caspiana
99.3%	Pseudomonas caspiana
100.0%	Pseudomonas caspiana
99.3%	Pseudomonas caspiana
99.3%	Pseudomonas caspiana
99.3%	Pseudomonas caspiana
100.0%	Pseudomonas caspiana
100.0%	Pseudomonas caspiana
100.0%	Sphingobium hydrophobicum
100.0%	Phenylobacterium aquaticum
100.0%	Bacillus oryzisoli
100.0%	Sphingomonas faucium
100.0%	Lawsonella clevelandensis
100.0%	Gilliamella bombicola
100.0%	Deinococcus knuensis
99.3%	Acinetobacter vivianii
99.3%	Acinetobacter vivianii
99.3%	Acinetobacter vivianii
99.3%	Acinetobacter vivianii
99.3%	Acinetobacter vivianii
99.3%	Acinetobacter vivianii
99.3%	Acinetobacter vivianii
99.3%	Acinetobacter vivianii
99.3%	Acinetobacter vivianii
99.3%	Acinetobacter vivianii
99.3%	Acinetobacter vivianii
99.3%	Acinetobacter vivianii
99.3%	Acinetobacter vivianii
99.3%	Acinetobacter vivianii
99.3%	Acinetobacter vivianii
99.3%	Acinetobacter vivianii
99.3%	Acinetobacter vivianii
99.3%	Acinetobacter vivianii
99.3%	Acinetobacter vivianii
99.3%	Acinetobacter vivianii
97.2%	Acinetobacter vivianii
99.3%	Acinetobacter vivianii
99.3%	Acinetobacter vivianii
99.3%	Acinetobacter vivianii
99.3%	Acinetobacter vivianii
100.0%	Acinetobacter vivianii
99.3%	Acinetobacter vivianii
99.3%	Acinetobacter vivianii
99.3%	Acinetobacter vivianii
99.3%	Acinetobacter vivianii
99.3%	Acinetobacter vivianii
100.0%	Acinetobacter vivianii
99.3%	Acinetobacter vivianii
99.3%	Acinetobacter vivianii
99.3%	Acinetobacter vivianii
99.3%	Acinetobacter vivianii
99.3%	Acinetobacter vivianii
100.0%	Acinetobacter vivianii
99.3%	Acinetobacter vivianii
99.3%	Acinetobacter vivianii
99.3%	Acinetobacter vivianii
96.0%	Acinetobacter vivianii
100.0%	Acinetobacter vivianii
99.3%	Acinetobacter vivianii
100.0%	Acinetobacter vivianii
99.3%	Acinetobacter vivianii
99.3%	Acinetobacter vivianii
99.3%	Acinetobacter vivianii
99.3%	Acinetobacter vivianii
99.3%	Acinetobacter vivianii
99.3%	Acinetobacter vivianii
99.3%	Acinetobacter vivianii
100.0%	Acinetobacter vivianii
100.0%	Acinetobacter vivianii
100.0%	Acinetobacter vivianii
99.3%	Acinetobacter vivianii
99.3%	Acinetobacter vivianii
99.3%	Acinetobacter vivianii
96.0%	Acinetobacter vivianii
100.0%	Acinetobacter vivianii
99.3%	Acinetobacter vivianii
99.3%	Acinetobacter vivianii
99.3%	Acinetobacter vivianii
99.3%	Acinetobacter vivianii
99.3%	Acinetobacter vivianii
99.3%	Acinetobacter vivianii
100.0%	Acinetobacter vivianii
100.0%	Acinetobacter vivianii
99.3%	Acinetobacter vivianii
99.3%	Acinetobacter vivianii
99.3%	Acinetobacter vivianii
99.3%	Acinetobacter vivianii
99.3%	Acinetobacter vivianii
100.0%	Acinetobacter vivianii
99.3%	Acinetobacter vivianii
99.3%	Acinetobacter vivianii
99.3%	Acinetobacter vivianii
99.3%	Acinetobacter vivianii
99.3%	Acinetobacter vivianii
99.3%	Acinetobacter vivianii
100.0%	Acinetobacter vivianii
99.3%	Acinetobacter vivianii
100.0%	Acinetobacter vivianii
100.0%	Acinetobacter vivianii
99.3%	Acinetobacter vivianii
100.0%	Acinetobacter vivianii
100.0%	Pseudomonas weihenstephanensis
100.0%	Devosia humi
99.3%	Methyloterrigena soli
100.0%	Methyloterrigena soli
100.0%	Bradyrhizobium vignae
99.3%	Sphingomonas panacis
100.0%	Lacunisphaera anatis
100.0%	Cutibacterium acnes
100.0%	Rhizobium marinum
100.0%	Cavicella subterranea
100.0%	Rhizobium azooxidifex
100.0%	Luteipulveratus halotolerans
100.0%	Mesorhizobium waimense
99.3%	Sphingopyxis fribergensis
99.3%	Sphingopyxis fribergensis
99.3%	Sphingopyxis fribergensis
99.3%	Sphingopyxis fribergensis
99.3%	Sphingopyxis fribergensis
100.0%	Sphingopyxis fribergensis
100.0%	Sphingopyxis fribergensis
100.0%	Sphingopyxis fribergensis
99.3%	Sphingopyxis fribergensis
100.0%	Sphingopyxis fribergensis
99.3%	Sphingopyxis fribergensis
99.3%	Sphingopyxis fribergensis
99.3%	Sphingopyxis fribergensis
100.0%	Sphingopyxis fribergensis
99.3%	Sphingopyxis fribergensis
100.0%	Sphingopyxis fribergensis
99.3%	Sphingopyxis fribergensis
99.3%	Sphingopyxis fribergensis
99.3%	Sphingopyxis fribergensis
99.3%	Sphingopyxis fribergensis
99.3%	Sphingopyxis fribergensis
100.0%	Sphingopyxis fribergensis
100.0%	Sphingomonas psychrolutea
100.0%	Burkholderia stagnalis
100.0%	Escherichia marmotae
100.0%	Acinetobacter kookii
100.0%	Heliimonas saccharivorans
99.3%	Bradyrhizobium lupini
100.0%	Bradyrhizobium lupini
100.0%	Romboutsia sedimentorum
100.0%	Sphingomonas kyeonggiensis
100.0%	Glaciihabitans tibetensis
100.0%	Acinetobacter qingfengensis
100.0%	Lysinibacillus tabacifolii
100.0%	Clostridium perfringens
99.4%	Acinetobacter johnsonii
100.0%	Mycolicibacterium chlorophenolicum
99.3%	Clostridium puniceum
100.0%	Clostridium puniceum
100.0%	Streptococcus thermophilus
99.3%
100.0%	Williamsia marianensis
99.3%	Rhizobium skierniewicense
99.3%	Rhizobium skierniewicense
99.3%	Rhizobium skierniewicense
100.0%	Rhizobium skierniewicense
100.0%	Lactobacillus delbrueckii
100.0%	Lysinibacillus mangiferihumi
100.0%	Williamsia limnetica
100.0%	Williamsia limnetica
100.0%	Thiobacillus thioparus
100.0%	Fusobacterium mortiferum
100.0%	Pseudomonas aeruginosa
100.0%	Citricoccus nitrophenolicus
100.0%	Massilia oculi
100.0%	Actinomadura sputi
100.0%	Rhizobium sphaerophysae
99.3%	Bradyrhizobium cytisi
100.0%	Bradyrhizobium cytisi
100.0%	Acidovorax delafieldii
100.0%	Sphingomonas histidinilytica
100.0%	Bacillus acidiproducens
100.0%	Pseudomonas amygdali
100.0%	Undibacterium parvum
100.0%	Enterococcus columbae
100.0%	Bosea thiooxidans
100.0%	Nordella oligomobilis
100.0%	Variovorax soli
100.0%	Sediminibacterium salmoneum
100.0%	Sediminibacterium salmoneum
100.0%	Malikia spinosa
99.3%	Curvibacter lanceolatus
100.0%	Conchiformibius steedae
99.3%	Sphingomonas echinoides
99.3%	Sphingomonas echinoides
99.3%	Sphingomonas echinoides
99.3%	Sphingomonas echinoides
99.3%	Sphingomonas echinoides
99.3%	Sphingomonas echinoides
99.3%	Sphingomonas echinoides
99.3%	Sphingomonas echinoides
99.3%	Sphingomonas echinoides
99.3%	Sphingomonas echinoides
99.3%	Sphingomonas echinoides
99.3%	Sphingomonas echinoides
99.3%	Sphingomonas echinoides
99.3%	Sphingomonas echinoides
99.3%	Sphingomonas echinoides
99.3%	Sphingomonas echinoides
99.3%	Sphingomonas echinoides
99.3%	Sphingomonas echinoides
99.3%	Sphingomonas echinoides
100.0%	Sphingomonas echinoides
99.3%	Sphingomonas echinoides
100.0%	Sphingomonas echinoides
99.3%	Sphingomonas echinoides
99.3%	Sphingomonas echinoides
99.3%	Sphingomonas echinoides
99.3%	Sphingomonas echinoides
99.3%	Sphingomonas echinoides
99.3%	Sphingomonas echinoides
99.3%	Sphingomonas echinoides
99.3%	Sphingomonas echinoides
99.3%	Sphingomonas echinoides
99.3%	Sphingomonas echinoides
99.3%	Sphingomonas echinoides
99.3%	Sphingomonas echinoides
99.3%	Sphingomonas echinoides
99.3%	Sphingomonas echinoides
99.3%	Sphingomonas echinoides
100.0%	Sphingomonas echinoides
99.3%	Sphingomonas echinoides
99.3%	Sphingomonas echinoides
99.3%	Sphingomonas echinoides
99.3%	Sphingomonas echinoides
99.3%	Sphingomonas echinoides
99.3%	Sphingomonas echinoides
99.3%	Sphingomonas echinoides
99.3%	Sphingomonas echinoides
99.3%	Sphingomonas echinoides
100.0%	Sphingomonas echinoides
99.3%	Sphingomonas echinoides
99.3%	Sphingomonas echinoides
99.3%	Sphingomonas echinoides
100.0%	Sphingomonas echinoides
99.3%	Sphingomonas echinoides
100.0%	Sphingomonas echinoides
99.3%	Sphingomonas echinoides
99.3%	Sphingomonas echinoides
99.3%	Sphingomonas echinoides
99.3%	Sphingomonas echinoides
100.0%	Sphingomonas echinoides
100.0%	Sphingomonas echinoides
100.0%	Sphingomonas echinoides
99.3%	Sphingomonas echinoides
99.3%	Sphingomonas echinoides
99.3%	Sphingomonas echinoides
99.3%	Sphingomonas echinoides
99.3%	Sphingomonas echinoides
99.3%	Sphingomonas echinoides
100.0%	Sphingomonas echinoides
99.3%	Sphingomonas echinoides
99.3%	Sphingomonas echinoides
99.3%	Sphingomonas echinoides
99.3%	Sphingomonas echinoides
99.3%	Sphingomonas echinoides
100.0%	Sphingomonas echinoides
100.0%	Sphingomonas echinoides
99.3%	Sphingomonas echinoides
100.0%	Sphingomonas echinoides
100.0%	Sphingomonas echinoides
100.0%	Sphingomonas mali
100.0%	Sphingobium yanoikuyae
99.3%	Curvibacter delicatus
100.0%	Curvibacter delicatus
99.3%	Curvibacter delicatus
100.0%	Xanthobacter flavus
100.0%	Brochothrix thermosphacta
100.0%	Finegoldia magna
100.0%	Cellulomonas soli
100.0%	Marinomonas arenicola
100.0%	Curvibacter fontanus
100.0%	Streptococcus rubneri
100.0%	Gemmobacter lanyuensis
100.0%	Methylobacterium trifolii
100.0%	Bosea robiniae
99.3%	Bosea robiniae
100.0%	Thermothrix azorensis
100.0%	Citrobacter amalonaticus
100.0%	Pseudomonas stutzeri
99.3%	Bradyrhizobium oligotrophicum
100.0%	Bradyrhizobium oligotrophicum
99.3%	Bradyrhizobium oligotrophicum
99.3%	Bradyrhizobium oligotrophicum
100.0%	Bradyrhizobium oligotrophicum
100.0%	Psychrobacter cryohalolentis
100.0%	Pseudarthrobacter phenanthrenivorans
100.0%	Thiomicrospira cyclica
100.0%	Thiomicrospira cyclica
100.0%	Turneriella parva
100.0%	Emticicia oligotrophica
100.0%	Sphingomonas wittichii
100.0%	Methylorubrum populi
96.6%	Methylobacterium radiotolerans
99.3%	Methylobacterium radiotolerans
99.3%	Methylobacterium radiotolerans
99.3%	Methylobacterium radiotolerans
99.3%	Methylobacterium radiotolerans
99.3%	Methylobacterium radiotolerans
99.3%	Methylobacterium radiotolerans
99.3%	Methylobacterium radiotolerans
100.0%	Methylobacterium radiotolerans
100.0%	Methylobacterium radiotolerans
99.3%	Methylobacterium radiotolerans
99.3%	Methylobacterium radiotolerans
99.3%	Methylobacterium radiotolerans
99.3%	Methylobacterium radiotolerans
100.0%	Methylobacterium radiotolerans
99.3%	Methylobacterium radiotolerans
100.0%	Methylobacterium radiotolerans
99.3%	Methylobacterium radiotolerans
99.3%	Methylobacterium radiotolerans
99.3%	Methylobacterium radiotolerans
99.3%	Methylobacterium radiotolerans
99.3%	Methylobacterium radiotolerans
99.3%	Methylobacterium radiotolerans
99.3%	Methylobacterium radiotolerans
100.0%	Methylobacterium radiotolerans
99.3%	Methylobacterium radiotolerans
99.3%	Methylobacterium radiotolerans
100.0%	Methylobacterium radiotolerans
99.3%	Methylobacterium radiotolerans
99.3%	Methylobacterium radiotolerans
100.0%	Methylobacterium radiotolerans
99.3%	Methylobacterium radiotolerans
99.3%	Methylobacterium radiotolerans
100.0%	Methylobacterium radiotolerans
99.3%	Methylobacterium radiotolerans
97.2%	Methylobacterium radiotolerans
100.0%	Methylobacterium radiotolerans
99.3%	Methylobacterium radiotolerans
100.0%	Methylobacterium radiotolerans
99.3%	Methylobacterium radiotolerans
99.3%	Methylobacterium radiotolerans
100.0%	Methylobacterium radiotolerans
100.0%	Methylobacterium radiotolerans
100.0%	Methylobacterium radiotolerans
100.0%	Hyphomicrobium denitrificans
100.0%	Asticcacaulis excentricus
100.0%	Rothia mucilaginosa
99.3%	Rhodobaca barguzinensis
100.0%	Rhodobaca barguzinensis
100.0%	Methylobacterium phyllosphaerae
100.0%	Thiomicrospira microaerophila
100.0%	Novosphingobium nitrogenifigens
100.0%	Rhodobacter blasticus
99.3%	Agrococcus casei
100.0%	Agrococcus casei
100.0%	Pseudolabrys taiwanensis
100.0%	Roseateles terrae
100.0%	Sphingomonas mucosissima
100.0%	Mycobacterium florentinum
100.0%	Phenylobacterium haematophilum
100.0%	Staphylococcus aureus
100.0%	Lactobacillus iners
100.0%	Legionella drozanskii
100.0%	Pseudomonas lini
100.0%	Corynebacterium tuberculostearicum
100.0%	Hyphomicrobium facile
100.0%	Pararhizobium capsulatum
100.0%	Acinetobacter schindleri
99.3%	Methylobacterium fujisawaense
100.0%	Methylobacterium fujisawaense
100.0%	Methylobacterium fujisawaense
99.3%	Aquabacterium parvum
100.0%	Aquabacterium parvum
100.0%	Sphingomonas echinoides
99.3%	Pseudomonas hutmensis
99.3%	Pseudomonas hutmensis
99.3%	Rhizobium deserti
99.3%	Rhizobium deserti
99.3%	Rhizobium deserti
99.3%	Rhizobium deserti
99.3%	Rhizobium deserti
99.3%	Rhizobium deserti
99.3%	Rhizobium deserti
99.3%	Rhizobium deserti
99.3%	Rhizobium deserti
99.3%	Rhizobium deserti
99.3%	Rhizobium deserti
99.3%	Rhizobium deserti
99.3%	Rhizobium deserti
99.3%	Rhizobium deserti
99.3%	Rhizobium deserti
99.3%	Rhizobium deserti
100.0%	Rhizobium deserti
99.3%	Rhizobium deserti
99.3%	Rhizobium deserti
100.0%	Rhizobium deserti
99.3%	Rhizobium deserti
99.3%	Rhizobium deserti
99.3%	Rhizobium deserti
99.3%	Rhizobium deserti
100.0%	Rhizobium deserti
99.3%	Rhizobium deserti
100.0%	Rhizobium deserti
100.0%	Rhizobium deserti
100.0%	Rhizobium deserti
100.0%	Rhizobium deserti
100.0%	Rhizobium deserti
100.0%	Geomonas soli
100.0%	Aquisediminimonas profunda
100.0%	Aquisediminimonas profunda
100.0%	Aquisediminimonas profunda
95.4%	Ilyomonas limi
99.3%	Acinetobacter johnsonii
99.3%	Acinetobacter johnsonii
100.0%	Acinetobacter johnsonii
100.0%	Acinetobacter johnsonii
99.3%	Acinetobacter johnsonii
99.3%	Acinetobacter johnsonii
100.0%	Bacillus lacus
100.0%	Bacillus marinisedimentorum
100.0%	Bacillus marinisedimentorum
99.3%	Puia dinghuensis
99.3%	Caulobacter hibisci
100.0%	Caulobacter hibisci
99.3%	Caulobacter hibisci
100.0%	Caulobacter hibisci
99.3%	Caulobacter hibisci
100.0%	Caulobacter hibisci
100.0%	Caulobacter hibisci
99.3%	Caulobacter hibisci
100.0%	Caulobacter hibisci
100.0%	Novosphingobium humi
100.0%	Novosphingobium humi
99.3%	Novosphingobium humi
100.0%	Stenotrophomonas bentonitica
99.3%	Acinetobacter defluvii
100.0%	Acinetobacter defluvii
100.0%	Acinetobacter defluvii
100.0%	Acinetobacter defluvii
100.0%	Sphingomonas aquatica
99.3%	Sphingomonas aquatica
99.3%	Sphingomonas aquatica
100.0%	Sphingomonas aquatica
100.0%	Sphingomonas aquatica
100.0%	Sphingomonas aquatica
99.3%	Pseudomonas silesiensis
100.0%	Rugosibacter aromaticivorans
99.3%	Pseudomonas caspiana
99.3%	Pseudomonas caspiana
99.3%	Pseudomonas caspiana
99.3%	Pseudomonas caspiana
99.3%	Pseudomonas caspiana
99.3%	Pseudomonas caspiana
99.3%	Pseudomonas caspiana
99.3%	Pseudomonas caspiana
99.3%	Pseudomonas caspiana
99.3%	Pseudomonas caspiana
99.3%	Pseudomonas caspiana
99.3%	Pseudomonas caspiana
99.3%	Pseudomonas caspiana
99.3%	Pseudomonas caspiana
99.3%	Pseudomonas caspiana
99.3%	Pseudomonas caspiana
99.3%	Pseudomonas caspiana
96.6%	Pseudomonas caspiana
99.3%	Pseudomonas caspiana
99.3%	Pseudomonas caspiana
99.3%	Pseudomonas caspiana
99.3%	Pseudomonas caspiana
99.3%	Pseudomonas caspiana
99.3%	Pseudomonas caspiana
99.3%	Pseudomonas caspiana
99.3%	Pseudomonas caspiana
99.3%	Pseudomonas caspiana
100.0%	Pseudomonas caspiana
99.3%	Pseudomonas caspiana
99.3%	Pseudomonas caspiana
99.3%	Pseudomonas caspiana
99.3%	Pseudomonas caspiana
99.3%	Pseudomonas caspiana
99.3%	Pseudomonas caspiana
99.3%	Pseudomonas caspiana
99.3%	Pseudomonas caspiana
99.3%	Pseudomonas caspiana
99.3%	Pseudomonas caspiana
99.3%	Pseudomonas caspiana
99.3%	Pseudomonas caspiana
99.3%	Pseudomonas caspiana
99.3%	Pseudomonas caspiana
99.3%	Pseudomonas caspiana
99.3%	Pseudomonas caspiana
99.3%	Pseudomonas caspiana
99.3%	Pseudomonas caspiana
99.3%	Pseudomonas caspiana
99.3%	Pseudomonas caspiana
99.3%	Pseudomonas caspiana
99.3%	Pseudomonas caspiana
99.3%	Pseudomonas caspiana
99.3%	Pseudomonas caspiana
99.3%	Pseudomonas caspiana
99.3%	Pseudomonas caspiana
99.3%	Pseudomonas caspiana
99.3%	Pseudomonas caspiana
99.3%	Pseudomonas caspiana
99.3%	Pseudomonas caspiana
99.3%	Pseudomonas caspiana
99.3%	Pseudomonas caspiana
99.3%	Pseudomonas caspiana
99.3%	Pseudomonas caspiana
99.3%	Pseudomonas caspiana
99.3%	Pseudomonas caspiana
99.3%	Pseudomonas caspiana
99.3%	Pseudomonas caspiana
99.3%	Pseudomonas caspiana
99.3%	Pseudomonas caspiana
100.0%	Pseudomonas caspiana
99.3%	Pseudomonas caspiana
99.3%	Pseudomonas caspiana
99.3%	Pseudomonas caspiana
99.3%	Pseudomonas caspiana
99.3%	Pseudomonas caspiana
99.3%	Pseudomonas caspiana
99.3%	Pseudomonas caspiana
99.3%	Pseudomonas caspiana
99.3%	Pseudomonas caspiana
99.3%	Pseudomonas caspiana
99.3%	Pseudomonas caspiana
99.3%	Pseudomonas caspiana
99.3%	Pseudomonas caspiana
99.3%	Pseudomonas caspiana
99.3%	Pseudomonas caspiana
99.3%	Pseudomonas caspiana
99.3%	Pseudomonas caspiana
99.3%	Pseudomonas caspiana
99.3%	Pseudomonas caspiana
99.3%	Pseudomonas caspiana
99.3%	Pseudomonas caspiana
99.3%	Pseudomonas caspiana
99.3%	Pseudomonas caspiana
99.3%	Pseudomonas caspiana
99.3%	Pseudomonas caspiana
99.3%	Pseudomonas caspiana
99.3%	Pseudomonas caspiana
99.3%	Pseudomonas caspiana
99.3%	Pseudomonas caspiana
99.3%	Pseudomonas caspiana
99.3%	Pseudomonas caspiana
99.3%	Pseudomonas caspiana
99.3%	Pseudomonas caspiana
100.0%	Pseudomonas caspiana
99.3%	Pseudomonas caspiana
99.3%	Pseudomonas caspiana
99.3%	Pseudomonas caspiana
99.3%	Pseudomonas caspiana
99.3%	Pseudomonas caspiana
99.3%	Pseudomonas caspiana
99.3%	Pseudomonas caspiana
99.3%	Pseudomonas caspiana
99.3%	Pseudomonas caspiana
100.0%	Pseudomonas caspiana
99.3%	Pseudomonas caspiana
99.3%	Pseudomonas caspiana
99.3%	Pseudomonas caspiana
99.3%	Pseudomonas caspiana
100.0%	Pseudomonas caspiana
99.3%	Pseudomonas caspiana
99.3%	Pseudomonas caspiana
99.3%	Pseudomonas caspiana
99.3%	Pseudomonas caspiana
99.3%	Pseudomonas caspiana
99.3%	Pseudomonas caspiana
99.3%	Pseudomonas caspiana
99.3%	Pseudomonas caspiana
99.3%	Pseudomonas caspiana
99.3%	Pseudomonas caspiana
99.3%	Pseudomonas caspiana
99.3%	Pseudomonas caspiana
99.3%	Pseudomonas caspiana
99.3%	Pseudomonas caspiana
99.3%	Pseudomonas caspiana
99.3%	Pseudomonas caspiana
99.3%	Pseudomonas caspiana
99.3%	Pseudomonas caspiana
99.3%	Pseudomonas caspiana
99.3%	Pseudomonas caspiana
99.3%	Pseudomonas caspiana
99.3%	Pseudomonas caspiana
99.3%	Pseudomonas caspiana
99.3%	Pseudomonas caspiana
99.3%	Pseudomonas caspiana
99.3%	Pseudomonas caspiana
99.3%	Pseudomonas caspiana
99.3%	Pseudomonas caspiana
99.3%	Pseudomonas caspiana
99.3%	Pseudomonas caspiana
100.0%	Pseudomonas caspiana
99.3%	Pseudomonas caspiana
99.3%	Pseudomonas caspiana
100.0%	Pseudomonas caspiana
99.3%	Pseudomonas caspiana
99.3%	Pseudomonas caspiana
99.3%	Pseudomonas caspiana
99.3%	Pseudomonas caspiana
99.3%	Pseudomonas caspiana
100.0%	Pseudomonas caspiana
99.3%	Pseudomonas caspiana
99.3%	Pseudomonas caspiana
99.3%	Pseudomonas caspiana
100.0%	Pseudomonas caspiana
99.3%	Pseudomonas caspiana
99.3%	Pseudomonas caspiana
100.0%	Pseudomonas caspiana
99.3%	Pseudomonas caspiana
99.3%	Pseudomonas caspiana
99.3%	Pseudomonas caspiana
99.3%	Pseudomonas caspiana
99.3%	Pseudomonas caspiana
99.3%	Pseudomonas caspiana
100.0%	Pseudomonas caspiana
100.0%	Pseudomonas caspiana
100.0%	Pseudomonas caspiana
99.3%	Pseudomonas caspiana
100.0%	Pseudomonas caspiana
100.0%	Sphingobium hydrophobicum
100.0%	Phenylobacterium aquaticum
99.3%	Phenylobacterium aquaticum
100.0%	Phenylobacterium aquaticum
100.0%	Phenylobacterium aquaticum
99.3%	Sphingomonas faucium
100.0%	Gilliamella bombicola
100.0%	Deinococcus knuensis
100.0%	Deinococcus knuensis
99.3%	Acinetobacter vivianii
99.3%	Acinetobacter vivianii
99.3%	Acinetobacter vivianii
99.3%	Acinetobacter vivianii
99.3%	Acinetobacter vivianii
99.3%	Acinetobacter vivianii
99.3%	Acinetobacter vivianii
99.3%	Acinetobacter vivianii
99.3%	Acinetobacter vivianii
99.3%	Acinetobacter vivianii
99.3%	Acinetobacter vivianii
99.3%	Acinetobacter vivianii
99.3%	Acinetobacter vivianii
99.3%	Acinetobacter vivianii
99.3%	Acinetobacter vivianii
99.3%	Acinetobacter vivianii
99.3%	Acinetobacter vivianii
99.3%	Acinetobacter vivianii
99.3%	Acinetobacter vivianii
99.3%	Acinetobacter vivianii
99.3%	Acinetobacter vivianii
99.3%	Acinetobacter vivianii
99.3%	Acinetobacter vivianii
99.3%	Acinetobacter vivianii
99.3%	Acinetobacter vivianii
99.3%	Acinetobacter vivianii
99.3%	Acinetobacter vivianii
99.3%	Acinetobacter vivianii
99.3%	Acinetobacter vivianii
99.3%	Acinetobacter vivianii
99.3%	Acinetobacter vivianii
99.3%	Acinetobacter vivianii
99.3%	Acinetobacter vivianii
99.3%	Acinetobacter vivianii
99.3%	Acinetobacter vivianii
99.3%	Acinetobacter vivianii
99.3%	Acinetobacter vivianii
99.3%	Acinetobacter vivianii
99.3%	Acinetobacter vivianii
99.3%	Acinetobacter vivianii
99.3%	Acinetobacter vivianii
99.3%	Acinetobacter vivianii
99.3%	Acinetobacter vivianii
99.3%	Acinetobacter vivianii
99.3%	Acinetobacter vivianii
99.3%	Acinetobacter vivianii
99.3%	Acinetobacter vivianii
99.3%	Acinetobacter vivianii
99.3%	Acinetobacter vivianii
99.3%	Acinetobacter vivianii
99.3%	Acinetobacter vivianii
99.3%	Acinetobacter vivianii
99.3%	Acinetobacter vivianii
99.3%	Acinetobacter vivianii
100.0%	Acinetobacter vivianii
99.3%	Acinetobacter vivianii
99.3%	Acinetobacter vivianii
99.3%	Acinetobacter vivianii
99.3%	Acinetobacter vivianii
99.3%	Acinetobacter vivianii
99.3%	Acinetobacter vivianii
99.3%	Acinetobacter vivianii
99.3%	Acinetobacter vivianii
99.3%	Acinetobacter vivianii
99.3%	Acinetobacter vivianii
99.3%	Acinetobacter vivianii
99.3%	Acinetobacter vivianii
99.3%	Acinetobacter vivianii
99.3%	Acinetobacter vivianii
99.3%	Acinetobacter vivianii
99.3%	Acinetobacter vivianii
99.3%	Acinetobacter vivianii
99.3%	Acinetobacter vivianii
99.3%	Acinetobacter vivianii
99.3%	Acinetobacter vivianii
99.3%	Acinetobacter vivianii
99.3%	Acinetobacter vivianii
99.3%	Acinetobacter vivianii
99.3%	Acinetobacter vivianii
99.3%	Acinetobacter vivianii
99.3%	Acinetobacter vivianii
95.4%	Acinetobacter vivianii
99.3%	Acinetobacter vivianii
99.3%	Acinetobacter vivianii
99.3%	Acinetobacter vivianii
99.3%	Acinetobacter vivianii
99.3%	Acinetobacter vivianii
99.3%	Acinetobacter vivianii
99.3%	Acinetobacter vivianii
99.3%	Acinetobacter vivianii
99.3%	Acinetobacter vivianii
99.3%	Acinetobacter vivianii
99.3%	Acinetobacter vivianii
99.3%	Acinetobacter vivianii
99.3%	Acinetobacter vivianii
100.0%	Acinetobacter vivianii
99.3%	Acinetobacter vivianii
99.3%	Acinetobacter vivianii
99.3%	Acinetobacter vivianii
99.3%	Acinetobacter vivianii
99.3%	Acinetobacter vivianii
99.3%	Acinetobacter vivianii
99.3%	Acinetobacter vivianii
99.3%	Acinetobacter vivianii
99.3%	Acinetobacter vivianii
99.3%	Acinetobacter vivianii
99.3%	Acinetobacter vivianii
99.3%	Acinetobacter vivianii
99.3%	Acinetobacter vivianii
99.3%	Acinetobacter vivianii
99.3%	Acinetobacter vivianii
99.3%	Acinetobacter vivianii
99.3%	Acinetobacter vivianii
99.3%	Acinetobacter vivianii
99.3%	Acinetobacter vivianii
99.3%	Acinetobacter vivianii
99.3%	Acinetobacter vivianii
99.3%	Acinetobacter vivianii
99.3%	Acinetobacter vivianii
99.3%	Acinetobacter vivianii
99.3%	Acinetobacter vivianii
99.3%	Acinetobacter vivianii
96.0%	Acinetobacter vivianii
99.3%	Acinetobacter vivianii
99.3%	Acinetobacter vivianii
99.3%	Acinetobacter vivianii
99.3%	Acinetobacter vivianii
99.3%	Acinetobacter vivianii
99.3%	Acinetobacter vivianii
99.3%	Acinetobacter vivianii
99.3%	Acinetobacter vivianii
99.3%	Acinetobacter vivianii
99.3%	Acinetobacter vivianii
99.3%	Acinetobacter vivianii
99.3%	Acinetobacter vivianii
99.3%	Acinetobacter vivianii
99.3%	Acinetobacter vivianii
99.3%	Acinetobacter vivianii
99.3%	Acinetobacter vivianii
99.3%	Acinetobacter vivianii
99.3%	Acinetobacter vivianii
100.0%	Acinetobacter vivianii
99.3%	Acinetobacter vivianii
99.3%	Acinetobacter vivianii
99.3%	Acinetobacter vivianii
99.3%	Acinetobacter vivianii
99.3%	Acinetobacter vivianii
100.0%	Acinetobacter vivianii
99.3%	Acinetobacter vivianii
99.3%	Acinetobacter vivianii
99.3%	Acinetobacter vivianii
99.3%	Acinetobacter vivianii
99.3%	Acinetobacter vivianii
99.3%	Acinetobacter vivianii
100.0%	Acinetobacter vivianii
99.3%	Acinetobacter vivianii
99.3%	Acinetobacter vivianii
99.3%	Acinetobacter vivianii
99.3%	Acinetobacter vivianii
99.3%	Acinetobacter vivianii
99.3%	Acinetobacter vivianii
99.3%	Acinetobacter vivianii
99.3%	Acinetobacter vivianii
100.0%	Acinetobacter vivianii
99.3%	Acinetobacter vivianii
99.3%	Acinetobacter vivianii
99.3%	Acinetobacter vivianii
99.3%	Acinetobacter vivianii
99.3%	Acinetobacter vivianii
100.0%	Acinetobacter vivianii
100.0%	Acinetobacter vivianii
99.3%	Acinetobacter vivianii
99.3%	Acinetobacter vivianii
99.3%	Acinetobacter vivianii
99.3%	Acinetobacter vivianii
99.3%	Acinetobacter vivianii
99.3%	Acinetobacter vivianii
99.3%	Acinetobacter vivianii
99.3%	Acinetobacter vivianii
99.3%	Acinetobacter vivianii
99.3%	Acinetobacter vivianii
99.3%	Acinetobacter vivianii
99.3%	Acinetobacter vivianii
99.3%	Acinetobacter vivianii
99.3%	Acinetobacter vivianii
99.3%	Acinetobacter vivianii
99.3%	Acinetobacter vivianii
99.3%	Acinetobacter vivianii
100.0%	Acinetobacter vivianii
99.3%	Acinetobacter vivianii
99.3%	Acinetobacter vivianii
99.3%	Acinetobacter vivianii
99.3%	Acinetobacter vivianii
99.3%	Acinetobacter vivianii
99.3%	Acinetobacter vivianii
99.3%	Acinetobacter vivianii
99.3%	Acinetobacter vivianii
99.3%	Acinetobacter vivianii
99.3%	Acinetobacter vivianii
99.3%	Acinetobacter vivianii
99.3%	Acinetobacter vivianii
99.3%	Acinetobacter vivianii
99.3%	Acinetobacter vivianii
99.3%	Acinetobacter vivianii
99.3%	Acinetobacter vivianii
99.3%	Acinetobacter vivianii
100.0%	Acinetobacter vivianii
100.0%	Acinetobacter vivianii
99.3%	Acinetobacter vivianii
99.3%	Acinetobacter vivianii
99.3%	Acinetobacter vivianii
99.3%	Acinetobacter vivianii
99.3%	Acinetobacter vivianii
99.3%	Acinetobacter vivianii
99.3%	Acinetobacter vivianii
99.3%	Acinetobacter vivianii
99.3%	Acinetobacter vivianii
99.3%	Acinetobacter vivianii
99.3%	Acinetobacter vivianii
100.0%	Acinetobacter vivianii
99.3%	Acinetobacter vivianii
99.3%	Acinetobacter vivianii
99.3%	Acinetobacter vivianii
99.3%	Acinetobacter vivianii
99.3%	Acinetobacter vivianii
99.3%	Acinetobacter vivianii
99.3%	Acinetobacter vivianii
99.3%	Acinetobacter vivianii
99.3%	Acinetobacter vivianii
99.3%	Acinetobacter vivianii
99.3%	Acinetobacter vivianii
99.3%	Acinetobacter vivianii
99.3%	Acinetobacter vivianii
99.3%	Acinetobacter vivianii
99.3%	Acinetobacter vivianii
99.3%	Acinetobacter vivianii
99.3%	Acinetobacter vivianii
99.3%	Acinetobacter vivianii
99.3%	Acinetobacter vivianii
99.3%	Acinetobacter vivianii
99.3%	Acinetobacter vivianii
99.3%	Acinetobacter vivianii
99.3%	Acinetobacter vivianii
99.3%	Acinetobacter vivianii
99.3%	Acinetobacter vivianii
99.3%	Acinetobacter vivianii
99.3%	Acinetobacter vivianii
99.3%	Acinetobacter vivianii
99.3%	Acinetobacter vivianii
99.3%	Acinetobacter vivianii
99.3%	Acinetobacter vivianii
99.3%	Acinetobacter vivianii
99.3%	Acinetobacter vivianii
99.3%	Acinetobacter vivianii
100.0%	Acinetobacter vivianii
99.3%	Acinetobacter vivianii
99.3%	Acinetobacter vivianii
99.3%	Acinetobacter vivianii
99.3%	Acinetobacter vivianii
99.3%	Acinetobacter vivianii
100.0%	Acinetobacter vivianii
99.3%	Acinetobacter vivianii
99.3%	Acinetobacter vivianii
99.3%	Acinetobacter vivianii
99.3%	Acinetobacter vivianii
99.3%	Acinetobacter vivianii
99.3%	Acinetobacter vivianii
99.3%	Acinetobacter vivianii
100.0%	Acinetobacter vivianii
99.3%	Acinetobacter vivianii
99.3%	Acinetobacter vivianii
99.3%	Acinetobacter vivianii
99.3%	Acinetobacter vivianii
99.3%	Acinetobacter vivianii
99.3%	Acinetobacter vivianii
99.3%	Acinetobacter vivianii
99.3%	Acinetobacter vivianii
99.3%	Acinetobacter vivianii
99.3%	Acinetobacter vivianii
99.3%	Acinetobacter vivianii
99.3%	Acinetobacter vivianii
100.0%	Acinetobacter vivianii
100.0%	Acinetobacter vivianii
99.3%	Acinetobacter vivianii
99.3%	Acinetobacter vivianii
100.0%	Acinetobacter vivianii
100.0%	Acinetobacter vivianii
100.0%	Acinetobacter vivianii
100.0%	Acinetobacter vivianii
100.0%	Acinetobacter vivianii
99.3%	Methyloterrigena soli
99.3%	Methyloterrigena soli
100.0%	Methyloterrigena soli
99.3%	Methyloterrigena soli
100.0%	Bradyrhizobium vignae
100.0%	Bradyrhizobium vignae
99.3%	Sphingomonas panacis
100.0%	Lacunisphaera anatis
100.0%	Lacunisphaera anatis
100.0%	Sphingomonas hengshuiensis
100.0%	Sphingomonas hengshuiensis
100.0%	Pseudochelatococcus lubricantis
100.0%	Cavicella subterranea
100.0%	Rhizobium azooxidifex
100.0%	Mesorhizobium waimense
99.3%	Sphingopyxis fribergensis
99.3%	Sphingopyxis fribergensis
99.3%	Sphingopyxis fribergensis
99.3%	Sphingopyxis fribergensis
99.3%	Sphingopyxis fribergensis
99.3%	Sphingopyxis fribergensis
96.0%	Sphingopyxis fribergensis
99.3%	Sphingopyxis fribergensis
99.3%	Sphingopyxis fribergensis
99.3%	Sphingopyxis fribergensis
99.3%	Sphingopyxis fribergensis
99.3%	Sphingopyxis fribergensis
100.0%	Sphingopyxis fribergensis
99.3%	Sphingopyxis fribergensis
99.3%	Sphingopyxis fribergensis
99.3%	Sphingopyxis fribergensis
99.3%	Sphingopyxis fribergensis
99.3%	Sphingopyxis fribergensis
99.3%	Sphingopyxis fribergensis
99.3%	Sphingopyxis fribergensis
99.3%	Sphingopyxis fribergensis
99.3%	Sphingopyxis fribergensis
99.3%	Sphingopyxis fribergensis
99.3%	Sphingopyxis fribergensis
99.3%	Sphingopyxis fribergensis
99.3%	Sphingopyxis fribergensis
99.3%	Sphingopyxis fribergensis
99.3%	Sphingopyxis fribergensis
99.3%	Sphingopyxis fribergensis
100.0%	Sphingopyxis fribergensis
99.3%	Sphingopyxis fribergensis
99.3%	Sphingopyxis fribergensis
99.3%	Sphingopyxis fribergensis
99.3%	Sphingopyxis fribergensis
99.3%	Sphingopyxis fribergensis
100.0%	Sphingopyxis fribergensis
99.3%	Sphingopyxis fribergensis
99.3%	Sphingopyxis fribergensis
99.3%	Sphingopyxis fribergensis
99.3%	Sphingopyxis fribergensis
99.3%	Sphingopyxis fribergensis
99.3%	Sphingopyxis fribergensis
99.3%	Sphingopyxis fribergensis
99.3%	Sphingopyxis fribergensis
100.0%	Sphingopyxis fribergensis
99.3%	Sphingopyxis fribergensis
99.3%	Sphingopyxis fribergensis
99.3%	Sphingopyxis fribergensis
99.3%	Sphingopyxis fribergensis
100.0%	Sphingopyxis fribergensis
99.3%	Sphingopyxis fribergensis
99.3%	Sphingopyxis fribergensis
99.3%	Sphingopyxis fribergensis
100.0%	Sphingopyxis fribergensis
99.3%	Sphingopyxis fribergensis
99.3%	Sphingopyxis fribergensis
99.3%	Sphingopyxis fribergensis
99.3%	Sphingopyxis fribergensis
99.3%	Sphingopyxis fribergensis
99.3%	Sphingopyxis fribergensis
99.3%	Sphingopyxis fribergensis
99.3%	Sphingopyxis fribergensis
100.0%	Sphingopyxis fribergensis
99.3%	Sphingopyxis fribergensis
99.3%	Sphingopyxis fribergensis
99.3%	Sphingopyxis fribergensis
99.3%	Sphingopyxis fribergensis
99.3%	Sphingopyxis fribergensis
99.3%	Sphingopyxis fribergensis
99.3%	Sphingopyxis fribergensis
100.0%	Sphingopyxis fribergensis
100.0%	Sphingopyxis fribergensis
100.0%	Sphingopyxis fribergensis
99.3%	Escherichia marmotae
100.0%	Escherichia marmotae
100.0%	Escherichia marmotae
99.3%	Bosea vaviloviae
100.0%	Heliimonas saccharivorans
99.3%	Bradyrhizobium lupini
100.0%	Bradyrhizobium lupini
100.0%	Bradyrhizobium lupini
100.0%	Bradyrhizobium lupini
100.0%	Bradyrhizobium lupini
100.0%	Clostridium perfringens
99.3%	Clostridium puniceum
100.0%	Clostridium puniceum
99.3%	Clostridium puniceum
100.0%	Clostridium puniceum
99.3%
99.3%	Rhizobium skierniewicense
99.3%	Rhizobium skierniewicense
99.3%	Rhizobium skierniewicense
100.0%	Rhizobium skierniewicense
99.3%	Rhizobium skierniewicense
99.3%	Rhizobium skierniewicense
99.3%	Rhizobium skierniewicense
99.3%	Rhizobium skierniewicense
99.3%	Rhizobium skierniewicense
99.3%	Rhizobium skierniewicense
99.3%	Rhizobium skierniewicense
100.0%	Rhizobium skierniewicense
100.0%	Rhizobium skierniewicense
100.0%	Rhizobium skierniewicense
100.0%	Rhizobium skierniewicense
100.0%	Rhizobium skierniewicense
100.0%	Rhizobium skierniewicense
100.0%	Lactobacillus delbrueckii
100.0%	Edwardsiella tarda
100.0%	Edwardsiella tarda
99.3%	Lysinibacillus mangiferihumi
100.0%	Lysinibacillus mangiferihumi
100.0%	Lysinibacillus mangiferihumi
99.3%	Lysinibacillus mangiferihumi
99.3%	Lysinibacillus mangiferihumi
100.0%	Lysinibacillus mangiferihumi
100.0%	Massilia suwonensis
99.3%	Methylobacterium dankookense
100.0%	Rhizobium sphaerophysae
99.3%	Bradyrhizobium cytisi
100.0%	Bradyrhizobium cytisi
99.3%	Bradyrhizobium cytisi
99.3%	Bradyrhizobium cytisi
100.0%	Bradyrhizobium cytisi
99.3%	Bradyrhizobium cytisi
100.0%	Bradyrhizobium cytisi
100.0%	Bradyrhizobium cytisi
100.0%	Bradyrhizobium cytisi
100.0%	Acidovorax delafieldii
100.0%	Acidovorax delafieldii
100.0%	Acidovorax delafieldii
100.0%	Acidovorax delafieldii
100.0%	Sphingomonas histidinilytica
99.3%	Sphingomonas histidinilytica
100.0%	Sphingomonas histidinilytica
100.0%	Sphingomonas histidinilytica
99.3%	Reyranella massiliensis
100.0%	Bacillus acidiproducens
100.0%	Bacillus acidiproducens
100.0%	Bacillus acidiproducens
100.0%	Pseudomonas amygdali
100.0%	Geobacillus stearothermophilus
99.3%	Bosea thiooxidans
100.0%	Bosea thiooxidans
100.0%	Nordella oligomobilis
100.0%	Nordella oligomobilis
100.0%	Rhodopseudomonas boonkerdii
100.0%	Variovorax soli
100.0%	Sediminibacterium salmoneum
99.3%	Sediminibacterium salmoneum
99.3%	Sediminibacterium salmoneum
99.3%	Sediminibacterium salmoneum
99.3%	Sediminibacterium salmoneum
100.0%	Sediminibacterium salmoneum
99.3%	Sediminibacterium salmoneum
100.0%	Sediminibacterium salmoneum
99.3%	Sediminibacterium salmoneum
100.0%	Sediminibacterium salmoneum
99.3%	Sediminibacterium salmoneum
100.0%	Sediminibacterium salmoneum
100.0%	Malikia spinosa
99.3%	Curvibacter lanceolatus
99.3%	Sphingomonas echinoides
99.3%	Sphingomonas echinoides
99.3%	Sphingomonas echinoides
99.3%	Sphingomonas echinoides
99.3%	Sphingomonas echinoides
99.3%	Sphingomonas echinoides
99.3%	Sphingomonas echinoides
99.3%	Sphingomonas echinoides
99.3%	Sphingomonas echinoides
99.3%	Sphingomonas echinoides
99.3%	Sphingomonas echinoides
99.3%	Sphingomonas echinoides
99.3%	Sphingomonas echinoides
99.3%	Sphingomonas echinoides
99.3%	Sphingomonas echinoides
99.3%	Sphingomonas echinoides
99.3%	Sphingomonas echinoides
100.0%	Sphingomonas echinoides
99.3%	Sphingomonas echinoides
97.2%	Sphingomonas echinoides
99.3%	Sphingomonas echinoides
99.3%	Sphingomonas echinoides
99.3%	Sphingomonas echinoides
99.3%	Sphingomonas echinoides
99.3%	Sphingomonas echinoides
99.3%	Sphingomonas echinoides
99.3%	Sphingomonas echinoides
99.3%	Sphingomonas echinoides
99.3%	Sphingomonas echinoides
99.3%	Sphingomonas echinoides
99.3%	Sphingomonas echinoides
99.3%	Sphingomonas echinoides
99.3%	Sphingomonas echinoides
99.3%	Sphingomonas echinoides
99.3%	Sphingomonas echinoides
99.3%	Sphingomonas echinoides
99.3%	Sphingomonas echinoides
99.3%	Sphingomonas echinoides
99.3%	Sphingomonas echinoides
99.3%	Sphingomonas echinoides
99.3%	Sphingomonas echinoides
99.3%	Sphingomonas echinoides
99.3%	Sphingomonas echinoides
99.3%	Sphingomonas echinoides
99.3%	Sphingomonas echinoides
99.3%	Sphingomonas echinoides
100.0%	Sphingomonas echinoides
99.3%	Sphingomonas echinoides
99.3%	Sphingomonas echinoides
99.3%	Sphingomonas echinoides
99.4%	Sphingomonas echinoides
99.3%	Sphingomonas echinoides
99.3%	Sphingomonas echinoides
99.3%	Sphingomonas echinoides
99.3%	Sphingomonas echinoides
99.3%	Sphingomonas echinoides
99.3%	Sphingomonas echinoides
99.3%	Sphingomonas echinoides
99.3%	Sphingomonas echinoides
99.3%	Sphingomonas echinoides
99.3%	Sphingomonas echinoides
99.3%	Sphingomonas echinoides
99.3%	Sphingomonas echinoides
99.3%	Sphingomonas echinoides
99.3%	Sphingomonas echinoides
99.3%	Sphingomonas echinoides
99.3%	Sphingomonas echinoides
99.3%	Sphingomonas echinoides
99.3%	Sphingomonas echinoides
99.3%	Sphingomonas echinoides
99.3%	Sphingomonas echinoides
99.3%	Sphingomonas echinoides
99.3%	Sphingomonas echinoides
99.3%	Sphingomonas echinoides
99.3%	Sphingomonas echinoides
99.3%	Sphingomonas echinoides
99.3%	Sphingomonas echinoides
99.3%	Sphingomonas echinoides
99.3%	Sphingomonas echinoides
99.3%	Sphingomonas echinoides
99.3%	Sphingomonas echinoides
99.3%	Sphingomonas echinoides
99.3%	Sphingomonas echinoides
99.3%	Sphingomonas echinoides
99.3%	Sphingomonas echinoides
99.3%	Sphingomonas echinoides
99.3%	Sphingomonas echinoides
99.3%	Sphingomonas echinoides
99.3%	Sphingomonas echinoides
99.3%	Sphingomonas echinoides
99.3%	Sphingomonas echinoides
99.3%	Sphingomonas echinoides
99.3%	Sphingomonas echinoides
99.3%	Sphingomonas echinoides
99.3%	Sphingomonas echinoides
99.3%	Sphingomonas echinoides
99.3%	Sphingomonas echinoides
99.3%	Sphingomonas echinoides
99.3%	Sphingomonas echinoides
99.3%	Sphingomonas echinoides
99.3%	Sphingomonas echinoides
99.3%	Sphingomonas echinoides
99.3%	Sphingomonas echinoides
100.0%	Sphingomonas echinoides
99.3%	Sphingomonas echinoides
100.0%	Sphingomonas echinoides
99.3%	Sphingomonas echinoides
99.3%	Sphingomonas echinoides
99.3%	Sphingomonas echinoides
99.3%	Sphingomonas echinoides
99.3%	Sphingomonas echinoides
99.3%	Sphingomonas echinoides
99.3%	Sphingomonas echinoides
99.3%	Sphingomonas echinoides
99.3%	Sphingomonas echinoides
99.3%	Sphingomonas echinoides
99.3%	Sphingomonas echinoides
100.0%	Sphingomonas echinoides
99.3%	Sphingomonas echinoides
99.3%	Sphingomonas echinoides
99.3%	Sphingomonas echinoides
99.3%	Sphingomonas echinoides
99.3%	Sphingomonas echinoides
100.0%	Sphingomonas echinoides
99.3%	Sphingomonas echinoides
99.3%	Sphingomonas echinoides
99.3%	Sphingomonas echinoides
99.3%	Sphingomonas echinoides
99.3%	Sphingomonas echinoides
99.3%	Sphingomonas echinoides
99.3%	Sphingomonas echinoides
99.3%	Sphingomonas echinoides
99.3%	Sphingomonas echinoides
99.3%	Sphingomonas echinoides
99.3%	Sphingomonas echinoides
99.3%	Sphingomonas echinoides
99.3%	Sphingomonas echinoides
[truncated: 89,496 more rows]
