# Supplementary material for: Revealing the Microbiome of Four Different Thermal Springs in Turkey with Environmental DNA Metabarcoding
Source: Biology (Basel). 2022 Jun 30;11(7):998. doi: 10.3390/biology11070998 (PMC9311576; doi:10.3390/biology11070998)
Supplement: Supplementary file 1 [file biology-11-00998-s001.zip › Supplementary Table S3/515ngr.c2.l100.clean.csv]

% Pairwise Identity	Organism
100.0%	Tardibacter chloracetimidivorans
100.0%	Ilyomonas limi
100.0%	Sphingomonas carri
100.0%	Sphingomonas hengshuiensis
100.0%	Sphingomonas hengshuiensis
100.0%	Novosphingobium endophyticum
100.0%	Ochrobactrum soli
100.0%	Ochrobactrum soli
100.0%	Rhizobium deserti
100.0%	Methylobacterium terrae
100.0%	Mesorhizobium denitrificans
100.0%	Acinetobacter chinensis
100.0%	Acinetobacter chinensis
100.0%	Acinetobacter chinensis
100.0%	Cryobacterium tepidiphilum
100.0%	Ottowia flava
100.0%	Acidovorax monticola
100.0%	Pseudomonas chlororaphis
100.0%	Pseudomonas chlororaphis
100.0%	Pseudomonas chlororaphis
100.0%	Rhodoplanes tepidicaeni
100.0%	Reyranella aquatilis
100.0%	Caulobacter rhizosphaerae
100.0%	Shinella curvata
100.0%	Shinella curvata
100.0%	Novosphingobium endophyticum
100.0%	Lacimonas salitolerans
100.0%	Clostridium saccharobutylicum
100.0%	Bradyrhizobium cytisi
100.0%	Methylobacterium brachythecii
100.0%	Methylobacterium brachythecii
100.0%	Methylobacterium brachythecii
100.0%	Methylobacterium brachythecii
100.0%	Bosea robiniae
100.0%	Bosea robiniae
100.0%	Bradyrhizobium oligotrophicum
100.0%	Hyphomicrobium denitrificans
100.0%	Caryophanon tenue
100.0%	Parageobacillus thermoglucosidasius
100.0%	Aquabacterium parvum
100.0%	Sphingomonas hengshuiensis
100.0%	Methylobacterium brachythecii
100.0%	Ochrobactrum soli
99.3%	Tardibacter chloracetimidivorans
99.3%	Tardibacter chloracetimidivorans
99.3%	Tardibacter chloracetimidivorans
99.3%	Ilyomonas limi
99.3%	Ilyomonas limi
99.3%	Ilyomonas limi
99.3%	Ilyomonas limi
99.3%	Ilyomonas limi
99.3%	Ilyomonas limi
99.3%	Ilyomonas limi
99.3%	Ilyomonas limi
99.3%	Deinococcus hibisci
99.3%	Deinococcus hibisci
99.3%	Deinococcus hibisci
99.3%	Deinococcus hibisci
99.3%	Sphingobium algicola
99.3%	Sphingobium algicola
99.3%	Sphingomonas carri
99.3%	Sphingomonas carri
99.3%	Sphingomonas carri
99.3%	Sphingomonas carri
99.3%	Sphingomonas carri
99.3%	Sphingomonas carri
99.3%	Arcobacter lekithochrous
99.3%	Sphingomonas hengshuiensis
99.3%	Sphingomonas hengshuiensis
99.3%	Sphingomonas hengshuiensis
99.3%	Sphingomonas hengshuiensis
99.3%	Sphingomonas hengshuiensis
99.3%	Sphingomonas hengshuiensis
99.3%	Sphingomonas hengshuiensis
99.3%	Sphingomonas hengshuiensis
99.3%	Sphingomonas hengshuiensis
99.3%	Sphingomonas hengshuiensis
99.3%	Sphingomonas hengshuiensis
99.3%	Sphingomonas hengshuiensis
99.3%	Sphingomonas hengshuiensis
99.3%	Sphingomonas hengshuiensis
99.3%	Sphingomonas hengshuiensis
99.3%	Sphingomonas hengshuiensis
99.3%	Sphingomonas hengshuiensis
99.3%	Sphingomonas hengshuiensis
99.3%	Sphingomonas hengshuiensis
99.3%	Sphingomonas hengshuiensis
99.3%	Sphingomonas hengshuiensis
99.3%	Sphingomonas hengshuiensis
99.3%	Sphingomonas hengshuiensis
99.3%	Sphingomonas hengshuiensis
99.3%	Novosphingobium endophyticum
99.3%	Novosphingobium endophyticum
99.3%	Novosphingobium endophyticum
99.3%	Novosphingobium endophyticum
99.3%	Novosphingobium endophyticum
99.3%	Novosphingobium endophyticum
99.3%	Novosphingobium endophyticum
99.3%	Novosphingobium endophyticum
99.3%	Novosphingobium endophyticum
99.3%	Novosphingobium endophyticum
99.3%	Novosphingobium endophyticum
99.3%	Novosphingobium endophyticum
99.3%	Novosphingobium endophyticum
100.0%	Methylobacterium brachythecii
99.3%	Novosphingobium lentum
99.3%	Ochrobactrum soli
99.3%	Ochrobactrum soli
99.3%	Ochrobactrum soli
99.3%	Ochrobactrum soli
99.3%	Ochrobactrum soli
99.3%	Ochrobactrum soli
99.3%	Ochrobactrum soli
99.3%	Ochrobactrum soli
99.3%	Ochrobactrum soli
99.3%	Ochrobactrum soli
99.3%	Tardibacter chloracetimidivorans
99.3%	Methylobacterium durans
99.3%	Methylobacterium durans
99.3%	Methylobacterium durans
99.3%	Methylobacterium durans
99.3%	Rhizobium deserti
99.3%	Rhizobium deserti
99.3%	Rhizobium deserti
99.3%	Rhizobium deserti
99.3%	Rhizobium deserti
99.3%	Rhizobium deserti
99.3%	Methylobacterium terrae
99.3%	Methylobacterium terrae
99.3%	Methylobacterium terrae
99.3%	Methylobacterium terrae
99.3%	Methylobacterium terrae
99.3%	Mesorhizobium denitrificans
99.3%	Mesorhizobium denitrificans
99.3%	Mesorhizobium denitrificans
99.3%	Mesorhizobium denitrificans
99.3%	Mesorhizobium denitrificans
99.3%	Mesorhizobium denitrificans
99.3%	Mesorhizobium denitrificans
99.3%	Acinetobacter chinensis
99.3%	Acinetobacter chinensis
99.3%	Acinetobacter chinensis
99.3%	Acinetobacter chinensis
99.3%	Acinetobacter chinensis
99.3%	Acinetobacter chinensis
99.3%	Acinetobacter chinensis
99.3%	Acinetobacter chinensis
99.3%	Acinetobacter chinensis
99.3%	Acinetobacter chinensis
99.3%	Acinetobacter chinensis
99.3%	Acinetobacter chinensis
99.3%	Acinetobacter chinensis
99.3%	Acinetobacter chinensis
99.3%	Acinetobacter chinensis
99.3%	Acinetobacter chinensis
99.3%	Acinetobacter chinensis
99.3%	Acinetobacter chinensis
99.3%	Acinetobacter chinensis
99.3%	Acinetobacter chinensis
99.3%	Acinetobacter chinensis
99.3%	Acinetobacter chinensis
99.3%	Acinetobacter chinensis
99.3%	Acinetobacter chinensis
99.3%	Acinetobacter chinensis
99.3%	Acinetobacter chinensis
99.3%	Pseudogemmobacter bohemicus
99.3%	Pseudogemmobacter bohemicus
99.3%	Pseudogemmobacter bohemicus
99.3%	Ilyomonas limi
99.3%	Ilyomonas limi
99.3%	Cellulomonas aurantiaca
99.3%	Cellulomonas aurantiaca
99.3%	Cellulomonas aurantiaca
99.3%	Cellulomonas aurantiaca
99.3%	Cellulomonas aurantiaca
99.3%	Ottowia flava
99.3%	Ottowia flava
99.3%	Ottowia flava
99.3%	Ottowia flava
99.3%	Ottowia flava
99.3%	Ottowia flava
99.3%	Methylopila carotae
99.3%	Methylopila carotae
99.3%	Rhodobacter thermarum
99.3%	Rhodobacter thermarum
99.3%	Acidovorax monticola
99.3%	Acidovorax monticola
99.3%	Acidovorax monticola
99.3%	Acidovorax monticola
99.3%	Acidovorax monticola
99.3%	Acidovorax monticola
99.3%	Phenylobacterium terrae
99.3%	Pseudomonas chlororaphis
99.3%	Pseudomonas chlororaphis
99.3%	Pseudomonas chlororaphis
99.3%	Pseudomonas chlororaphis
99.3%	Pseudomonas chlororaphis
99.3%	Pseudomonas chlororaphis
99.3%	Pseudomonas chlororaphis
99.3%	Pseudomonas chlororaphis
99.3%	Pseudomonas chlororaphis
99.3%	Pseudomonas chlororaphis
99.3%	Pseudomonas chlororaphis
99.3%	Pseudomonas chlororaphis
99.3%	Pseudomonas chlororaphis
99.3%	Pseudomonas chlororaphis
99.3%	Pseudomonas chlororaphis
99.3%	Pseudomonas chlororaphis
99.3%	Pseudomonas chlororaphis
99.3%	Pseudomonas chlororaphis
99.3%	Pseudomonas chlororaphis
99.3%	Cryobacterium aureum
99.3%	Mycobacterium lehmannii
99.3%	Chryseomicrobium deserti
99.3%	Brenneria populi
99.3%	Brenneria populi
99.3%	Reyranella aquatilis
99.3%	Reyranella aquatilis
99.3%	Reyranella aquatilis
99.3%	Reyranella aquatilis
99.3%	Reyranella aquatilis
99.3%	Caulobacter rhizosphaerae
99.3%	Caulobacter rhizosphaerae
99.3%	Caulobacter rhizosphaerae
99.3%	Caulobacter rhizosphaerae
99.3%	Caulobacter rhizosphaerae
99.3%	Caulobacter rhizosphaerae
99.3%	Caulobacter rhizosphaerae
99.3%	Shinella curvata
99.3%	Shinella curvata
99.3%	Shinella curvata
99.3%	Shinella curvata
99.3%	Shinella curvata
99.3%	Shinella curvata
99.3%	Shinella curvata
99.3%	Shinella curvata
99.3%	Shinella curvata
99.3%	Shinella curvata
99.3%	Shinella curvata
99.3%	Shinella curvata
99.3%	Shinella curvata
99.3%	Shinella curvata
99.3%	Shinella curvata
99.3%	Shinella curvata
99.3%	Jeotgalicoccus schoeneichii
99.3%	Pseudomonas songnenensis
99.3%	Sulfurirhabdus autotrophica
99.3%	Sulfurirhabdus autotrophica
99.3%	Lacunisphaera limnophila
99.3%	Sphingomonas hengshuiensis
99.3%	Sphingomonas hengshuiensis
99.3%	Sphingomonas hengshuiensis
99.3%	Sphingomonas hengshuiensis
99.3%	Sphingomonas hengshuiensis
99.3%	Sphingomonas hengshuiensis
99.3%	Novosphingobium endophyticum
99.3%	Novosphingobium endophyticum
99.3%	Novosphingobium endophyticum
99.3%	Lacimonas salitolerans
99.3%	Lacimonas salitolerans
99.3%	Lacimonas salitolerans
99.3%	Caulobacter profundus
99.3%	Reyranella graminifolii
99.3%	Clostridium saccharobutylicum
99.3%	Clostridium saccharobutylicum
99.3%	Clostridium saccharobutylicum
99.3%	Clostridium saccharobutylicum
99.3%	Clostridium saccharobutylicum
99.3%	Clostridium saccharobutylicum
99.3%
99.3%	Bradyrhizobium cytisi
99.3%	Bradyrhizobium cytisi
99.3%	Bradyrhizobium cytisi
99.3%	Bradyrhizobium cytisi
99.3%	Bradyrhizobium cytisi
99.3%	Bradyrhizobium cytisi
99.3%	Reyranella massiliensis
99.3%	Methylobacterium brachythecii
99.3%	Methylobacterium brachythecii
99.3%	Methylobacterium brachythecii
99.3%	Methylobacterium brachythecii
99.3%	Methylobacterium brachythecii
99.3%	Methylobacterium brachythecii
99.3%	Methylobacterium brachythecii
99.3%	Methylobacterium brachythecii
99.3%	Methylobacterium brachythecii
99.3%	Methylobacterium brachythecii
99.3%	Methylobacterium brachythecii
99.3%	Methylobacterium brachythecii
99.3%	Methylobacterium brachythecii
99.3%	Methylobacterium brachythecii
99.3%	Methylobacterium brachythecii
99.3%	Methylobacterium brachythecii
99.3%	Methylobacterium brachythecii
99.3%	Methylobacterium brachythecii
99.3%	Methylobacterium brachythecii
99.3%	Methylobacterium brachythecii
99.3%	Methylobacterium brachythecii
99.3%	Methylobacterium brachythecii
99.3%	Methylobacterium brachythecii
99.3%	Methylobacterium brachythecii
99.3%	Methylobacterium brachythecii
99.3%	Methylobacterium brachythecii
99.3%	Methylobacterium brachythecii
99.3%	Methylobacterium brachythecii
99.3%	Finegoldia magna
99.3%	Finegoldia magna
99.3%	Finegoldia magna
99.3%	Finegoldia magna
99.3%	Bosea robiniae
99.3%	Bosea robiniae
99.3%	Bosea robiniae
99.3%	Bosea robiniae
99.3%	Bosea robiniae
99.3%	Bosea robiniae
99.3%	Bosea robiniae
99.3%	Bosea robiniae
99.3%	Bosea robiniae
99.3%	Bosea robiniae
99.3%	Bosea robiniae
99.3%	Bosea robiniae
99.3%	Bosea robiniae
99.3%	Bradyrhizobium oligotrophicum
99.3%	Bradyrhizobium oligotrophicum
99.3%	Bradyrhizobium oligotrophicum
99.3%	Bradyrhizobium oligotrophicum
99.3%	Bradyrhizobium oligotrophicum
99.3%	Bradyrhizobium oligotrophicum
99.3%	Bradyrhizobium oligotrophicum
99.3%	Bradyrhizobium oligotrophicum
99.3%	Bradyrhizobium oligotrophicum
99.3%	Thiomicrospira cyclica
99.3%	Thiomicrospira cyclica
99.3%	Thiomicrospira cyclica
99.3%	Thiomicrospira cyclica
99.3%	Thiomicrospira cyclica
99.3%	Hyphomicrobium denitrificans
99.3%	Azorhizobium caulinodans
99.3%	Azorhizobium caulinodans
99.3%	Azorhizobium caulinodans
99.3%	Azorhizobium caulinodans
99.3%	Caryophanon tenue
99.3%	Caryophanon tenue
99.3%	Parageobacillus thermoglucosidasius
99.3%	Parageobacillus thermoglucosidasius
99.3%	Parageobacillus thermoglucosidasius
99.3%	Parageobacillus thermoglucosidasius
99.3%	Streptococcus anginosus
99.3%	Streptococcus anginosus
99.3%	Streptococcus anginosus
99.3%	Streptococcus anginosus
99.3%
99.3%	Aquabacterium parvum
99.3%	Aquabacterium parvum
99.3%	Aquabacterium parvum
99.3%	Aquabacterium parvum
99.3%	Aquabacterium parvum
99.3%	Aquabacterium parvum
99.3%	Mesorhizobium denitrificans
99.3%	Acinetobacter chinensis
99.3%	Shinella curvata
98.7%	Sphingomonas hengshuiensis
99.3%	Sphingomonas hengshuiensis
99.3%	Sphingomonas hengshuiensis
99.3%	Sphingomonas hengshuiensis
99.3%	Sphingomonas hengshuiensis
99.3%	Sphingomonas hengshuiensis
99.3%	Novosphingobium endophyticum
99.3%	Clostridium saccharobutylicum
98.7%	Erythrobacter suaedae
99.3%	Ochrobactrum soli
99.3%	Ochrobactrum soli
98.7%	Tardibacter chloracetimidivorans
98.7%	Tardibacter chloracetimidivorans
98.7%	Tardibacter chloracetimidivorans
98.7%	Acinetobacter chinensis
99.3%	Acinetobacter chinensis
98.7%	Acinetobacter chinensis
99.3%	Acinetobacter chinensis
99.3%	Acinetobacter chinensis
99.3%	Acinetobacter chinensis
98.7%	Acinetobacter chinensis
98.7%	Acinetobacter chinensis
98.7%	Acinetobacter chinensis
99.3%	Acinetobacter chinensis
98.7%	Acinetobacter chinensis
99.3%	Acinetobacter chinensis
98.7%	Acinetobacter chinensis
98.7%	Ilyomonas limi
98.7%	Ilyomonas limi
98.7%	Ilyomonas limi
98.7%	Ilyomonas limi
98.7%	Ilyomonas limi
98.7%	Ilyomonas limi
98.7%	Ilyomonas limi
98.7%	Ilyomonas limi
98.7%	Ilyomonas limi
98.7%	Ilyomonas limi
98.7%	Ilyomonas limi
98.7%	Ilyomonas limi
98.7%	Ilyomonas limi
98.7%	Ilyomonas limi
98.7%	Ilyomonas limi
98.7%	Ilyomonas limi
98.7%	Ilyomonas limi
98.7%	Ilyomonas limi
98.7%	Ilyomonas limi
98.7%	Ilyomonas limi
98.7%	Ilyomonas limi
98.7%	Ilyomonas limi
98.7%	Ilyomonas limi
98.7%	Ilyomonas limi
98.7%	Ilyomonas limi
98.7%	Ilyomonas limi
98.7%	Ilyomonas limi
98.7%	Ilyomonas limi
98.7%	Nevskia lacus
98.7%	Nevskia lacus
98.7%	Nevskia lacus
98.7%	Nevskia lacus
98.7%	Nevskia lacus
98.7%	Pseudomonas chlororaphis
99.3%	Pseudomonas chlororaphis
99.3%	Pseudomonas chlororaphis
98.7%	Pseudomonas chlororaphis
98.7%	Pseudomonas chlororaphis
98.7%	Pseudomonas chlororaphis
99.3%	Pseudomonas chlororaphis
99.3%	Pseudomonas chlororaphis
99.3%	Pseudomonas chlororaphis
99.3%	Pseudomonas chlororaphis
98.7%	Deinococcus hibisci
98.7%	Deinococcus hibisci
98.7%	Deinococcus hibisci
98.7%	Deinococcus hibisci
98.7%	Deinococcus hibisci
98.7%	Deinococcus hibisci
98.7%	Deinococcus hibisci
98.7%	Sphingobium algicola
98.7%	Sphingobium algicola
98.7%	Sphingobium algicola
98.7%	Sphingobium algicola
98.7%	Sphingobium algicola
98.7%	Sphingomonas carri
98.7%	Sphingomonas carri
98.7%	Sphingomonas carri
98.7%	Sphingomonas carri
98.7%	Sphingomonas carri
98.7%	Sphingomonas carri
98.7%	Sphingomonas carri
98.7%	Sphingomonas carri
98.7%	Sphingomonas carri
98.7%	Sphingomonas carri
98.7%	Sphingomonas carri
98.7%	Arcobacter lekithochrous
98.7%	Arcobacter lekithochrous
98.7%	Sphingomonas hengshuiensis
98.7%	Sphingomonas hengshuiensis
98.7%	Sphingomonas hengshuiensis
98.7%	Sphingomonas hengshuiensis
98.7%	Sphingomonas hengshuiensis
98.7%	Sphingomonas hengshuiensis
98.7%	Sphingomonas hengshuiensis
98.7%	Sphingomonas hengshuiensis
98.7%	Sphingomonas hengshuiensis
98.7%	Sphingomonas hengshuiensis
98.7%	Sphingomonas hengshuiensis
98.7%	Sphingomonas hengshuiensis
98.7%	Sphingomonas hengshuiensis
98.7%	Sphingomonas hengshuiensis
98.7%	Sphingomonas hengshuiensis
98.7%	Sphingomonas hengshuiensis
98.7%	Sphingomonas hengshuiensis
98.7%	Sphingomonas hengshuiensis
98.7%	Sphingomonas hengshuiensis
98.7%	Sphingomonas hengshuiensis
98.7%	Sphingomonas hengshuiensis
98.7%	Sphingomonas hengshuiensis
98.7%	Sphingomonas hengshuiensis
98.7%	Sphingomonas hengshuiensis
98.7%	Sphingomonas hengshuiensis
98.7%	Sphingomonas hengshuiensis
98.7%	Sphingomonas hengshuiensis
98.7%	Sphingomonas hengshuiensis
98.7%	Sphingomonas hengshuiensis
98.7%	Sphingomonas hengshuiensis
98.7%	Sphingomonas hengshuiensis
98.7%	Sphingomonas hengshuiensis
98.7%	Sphingomonas hengshuiensis
98.7%	Sphingomonas hengshuiensis
98.7%	Sphingomonas hengshuiensis
98.7%	Sphingomonas hengshuiensis
98.7%	Sphingomonas hengshuiensis
98.7%	Sphingomonas hengshuiensis
98.7%	Sphingomonas hengshuiensis
98.7%	Sphingomonas hengshuiensis
98.7%	Sphingomonas hengshuiensis
98.7%	Sphingomonas hengshuiensis
98.7%	Sphingomonas hengshuiensis
98.7%	Sphingomonas hengshuiensis
98.7%	Sphingomonas hengshuiensis
98.7%	Sphingomonas hengshuiensis
98.7%	Sphingomonas hengshuiensis
98.7%	Sphingomonas hengshuiensis
98.7%	Sphingomonas hengshuiensis
98.7%	Sphingomonas hengshuiensis
98.7%	Sphingomonas hengshuiensis
98.7%	Sphingomonas hengshuiensis
98.7%	Sphingomonas hengshuiensis
98.7%	Sphingomonas hengshuiensis
98.7%	Sphingomonas hengshuiensis
98.7%	Sphingomonas hengshuiensis
98.7%	Sphingomonas hengshuiensis
98.7%	Sphingomonas hengshuiensis
98.7%	Sphingomonas hengshuiensis
98.7%	Sphingomonas hengshuiensis
98.7%	Sphingomonas hengshuiensis
98.7%	Sphingomonas hengshuiensis
98.7%	Sphingomonas hengshuiensis
98.7%	Sphingomonas hengshuiensis
98.7%	Sphingomonas hengshuiensis
98.7%	Sphingomonas hengshuiensis
98.7%	Sphingomonas hengshuiensis
98.7%	Sphingomonas hengshuiensis
98.7%	Sphingomonas hengshuiensis
98.7%	Sphingomonas hengshuiensis
98.7%	Sphingomonas hengshuiensis
98.7%	Sphingomonas hengshuiensis
98.7%	Sphingomonas hengshuiensis
98.7%	Sphingomonas hengshuiensis
98.7%	Sphingomonas hengshuiensis
98.7%	Sphingomonas hengshuiensis
98.7%	Sphingomonas hengshuiensis
98.7%	Sphingomonas hengshuiensis
98.7%	Sphingomonas hengshuiensis
98.7%	Sphingomonas hengshuiensis
98.7%	Sphingomonas hengshuiensis
98.7%	Sphingomonas hengshuiensis
98.7%	Sphingomonas hengshuiensis
98.7%	Sphingomonas hengshuiensis
98.7%	Sphingomonas hengshuiensis
98.7%	Sphingomonas hengshuiensis
98.7%	Sphingomonas hengshuiensis
98.7%	Sphingomonas hengshuiensis
98.7%	Sphingomonas hengshuiensis
98.7%	Sphingomonas hengshuiensis
98.7%	Sphingomonas hengshuiensis
98.7%	Sphingomonas hengshuiensis
98.7%	Sphingomonas hengshuiensis
98.7%	Sphingomonas hengshuiensis
98.7%	Novosphingobium endophyticum
98.7%	Novosphingobium endophyticum
98.7%	Novosphingobium endophyticum
98.7%	Novosphingobium endophyticum
98.7%	Novosphingobium endophyticum
98.7%	Novosphingobium endophyticum
98.7%	Novosphingobium endophyticum
98.7%	Novosphingobium endophyticum
98.7%	Novosphingobium endophyticum
98.7%	Novosphingobium endophyticum
98.7%	Novosphingobium endophyticum
98.7%	Novosphingobium endophyticum
98.7%	Novosphingobium endophyticum
98.7%	Novosphingobium endophyticum
98.7%	Novosphingobium endophyticum
98.7%	Novosphingobium endophyticum
98.7%	Novosphingobium endophyticum
98.7%	Novosphingobium endophyticum
98.7%	Novosphingobium endophyticum
98.7%	Novosphingobium endophyticum
98.7%	Novosphingobium endophyticum
98.7%	Novosphingobium endophyticum
98.7%	Novosphingobium endophyticum
98.7%	Novosphingobium endophyticum
98.7%	Novosphingobium endophyticum
98.7%	Novosphingobium endophyticum
98.7%	Novosphingobium endophyticum
98.7%	Novosphingobium endophyticum
98.7%	Novosphingobium endophyticum
98.7%	Novosphingobium endophyticum
98.7%	Novosphingobium endophyticum
98.7%	Novosphingobium endophyticum
98.7%	Novosphingobium endophyticum
98.7%	Novosphingobium endophyticum
98.7%	Novosphingobium endophyticum
98.7%	Novosphingobium endophyticum
98.7%	Novosphingobium endophyticum
98.7%	Novosphingobium endophyticum
98.7%	Novosphingobium endophyticum
98.7%	Novosphingobium endophyticum
98.7%	Novosphingobium endophyticum
98.7%	Novosphingobium endophyticum
98.7%	Novosphingobium endophyticum
98.7%	Novosphingobium endophyticum
100.0%	Methylobacterium brachythecii
99.3%	Methylobacterium brachythecii
98.7%	Methylobacterium brachythecii
99.3%	Methylobacterium brachythecii
99.3%	Methylobacterium brachythecii
99.3%	Methylobacterium brachythecii
99.3%	Methylobacterium brachythecii
99.3%	Methylobacterium brachythecii
98.7%	Methylobacterium brachythecii
99.3%	Methylobacterium brachythecii
98.7%	Methylobacterium brachythecii
98.7%	Methylobacterium brachythecii
98.7%	Methylobacterium brachythecii
99.3%	Methylobacterium brachythecii
98.7%	Methylobacterium brachythecii
99.3%	Methylobacterium brachythecii
98.7%	Sphingomonas soli
98.7%	Sphingomonas soli
98.7%	Sphingomonas soli
98.7%	Sphingomonas soli
98.7%	Bosea robiniae
98.7%	Bosea robiniae
98.7%	Bosea robiniae
99.3%	Bosea robiniae
98.7%	Bosea robiniae
98.7%	Novosphingobium lentum
98.7%	Novosphingobium lentum
98.7%	Sphingopyxis terrae
98.7%	Ochrobactrum soli
98.7%	Ochrobactrum soli
98.7%	Ochrobactrum soli
98.7%	Ochrobactrum soli
98.7%	Ochrobactrum soli
98.7%	Ochrobactrum soli
98.7%	Ochrobactrum soli
98.7%	Ochrobactrum soli
98.7%	Ochrobactrum soli
98.7%	Ochrobactrum soli
98.7%	Ochrobactrum soli
98.7%	Ochrobactrum soli
98.7%	Ochrobactrum soli
98.7%	Ochrobactrum soli
98.7%	Ochrobactrum soli
98.7%	Ochrobactrum soli
98.7%	Ochrobactrum soli
98.7%	Ochrobactrum soli
98.7%	Ochrobactrum soli
98.7%	Methylobacterium durans
98.7%	Methylobacterium durans
98.7%	Methylobacterium durans
98.7%	Methylobacterium durans
98.7%	Methylobacterium durans
98.7%	Methylobacterium durans
98.7%	Tepidicella baoligensis
98.7%	Rhizobium deserti
98.7%	Rhizobium deserti
98.7%	Rhizobium deserti
98.7%	Rhizobium deserti
98.7%	Rhizobium deserti
98.7%	Rhizobium deserti
98.7%	Rhizobium deserti
98.7%	Rhizobium deserti
98.7%	Rhizobium deserti
98.7%	Rhizobium deserti
98.7%	Rhizobium deserti
98.7%	Rhizobium deserti
98.7%	Rhizobium deserti
98.7%	Hahyoungchilella caricis
98.7%	Methylobacterium terrae
98.7%	Methylobacterium terrae
98.7%	Methylobacterium terrae
98.7%	Methylobacterium terrae
98.7%	Methylobacterium terrae
98.7%	Methylobacterium terrae
98.7%	Methylobacterium terrae
98.7%	Methylobacterium terrae
98.7%	Methylobacterium terrae
98.7%	Methylobacterium terrae
98.7%	Mesorhizobium denitrificans
98.7%	Mesorhizobium denitrificans
98.7%	Mesorhizobium denitrificans
98.7%	Mesorhizobium denitrificans
98.7%	Mesorhizobium denitrificans
98.7%	Mesorhizobium denitrificans
98.7%	Mesorhizobium denitrificans
98.7%	Mesorhizobium denitrificans
98.7%	Mesorhizobium denitrificans
98.7%	Mesorhizobium denitrificans
98.7%	Mesorhizobium denitrificans
98.7%	Mesorhizobium denitrificans
98.7%	Mesorhizobium denitrificans
98.7%	Mesorhizobium denitrificans
98.7%	Mesorhizobium denitrificans
98.7%	Mesorhizobium denitrificans
98.7%	Mesorhizobium denitrificans
98.7%	Mesorhizobium denitrificans
98.7%	Mesorhizobium denitrificans
98.7%	Mesorhizobium denitrificans
98.7%	Mesorhizobium denitrificans
98.7%	Acinetobacter chinensis
98.7%	Acinetobacter chinensis
98.7%	Acinetobacter chinensis
98.7%	Acinetobacter chinensis
98.7%	Acinetobacter chinensis
98.7%	Acinetobacter chinensis
98.7%	Acinetobacter chinensis
98.7%	Acinetobacter chinensis
98.7%	Acinetobacter chinensis
98.7%	Acinetobacter chinensis
98.7%	Acinetobacter chinensis
98.7%	Acinetobacter chinensis
98.7%	Acinetobacter chinensis
98.7%	Acinetobacter chinensis
98.7%	Acinetobacter chinensis
98.7%	Acinetobacter chinensis
98.7%	Acinetobacter chinensis
98.7%	Acinetobacter chinensis
98.7%	Acinetobacter chinensis
98.7%	Acinetobacter chinensis
98.7%	Acinetobacter chinensis
98.7%	Acinetobacter chinensis
98.7%	Acinetobacter chinensis
98.7%	Acinetobacter chinensis
98.7%	Acinetobacter chinensis
98.7%	Acinetobacter chinensis
98.7%	Acinetobacter chinensis
98.7%	Acinetobacter chinensis
98.7%	Acinetobacter chinensis
98.7%	Acinetobacter chinensis
98.7%	Acinetobacter chinensis
98.7%	Acinetobacter chinensis
98.7%	Acinetobacter chinensis
98.7%	Acinetobacter chinensis
98.7%	Acinetobacter chinensis
98.7%	Acinetobacter chinensis
98.7%	Acinetobacter chinensis
98.7%	Acinetobacter chinensis
98.7%	Acinetobacter chinensis
98.7%	Acinetobacter chinensis
98.7%	Acinetobacter chinensis
98.7%	Acinetobacter chinensis
98.7%	Acinetobacter chinensis
98.7%	Acinetobacter chinensis
98.7%	Acinetobacter chinensis
98.7%	Acinetobacter chinensis
98.7%	Acinetobacter chinensis
98.7%	Acinetobacter chinensis
98.7%	Acinetobacter chinensis
98.7%	Acinetobacter chinensis
98.7%	Acinetobacter chinensis
98.7%	Acinetobacter chinensis
98.7%	Acinetobacter chinensis
98.7%	Acinetobacter chinensis
98.7%	Acinetobacter chinensis
98.7%	Acinetobacter chinensis
98.7%	Acinetobacter chinensis
98.7%	Acinetobacter chinensis
98.7%	Acinetobacter chinensis
98.7%	Acinetobacter chinensis
98.7%	Acinetobacter chinensis
98.7%	Acinetobacter chinensis
98.7%	Acinetobacter chinensis
98.7%	Acinetobacter chinensis
98.7%	Acinetobacter chinensis
98.7%	Acinetobacter chinensis
98.7%	Acinetobacter chinensis
98.7%	Acinetobacter chinensis
98.7%	Acinetobacter chinensis
98.7%	Acinetobacter chinensis
98.7%	Acinetobacter chinensis
98.7%	Acinetobacter chinensis
98.7%	Acinetobacter chinensis
98.7%	Acinetobacter chinensis
98.7%	Acinetobacter chinensis
98.7%	Acinetobacter chinensis
98.7%	Acinetobacter chinensis
98.7%	Acinetobacter chinensis
98.7%	Acinetobacter chinensis
98.7%	Acinetobacter chinensis
98.7%	Acinetobacter chinensis
98.7%	Acinetobacter chinensis
98.7%	Acinetobacter chinensis
98.7%	Acinetobacter chinensis
98.7%	Acinetobacter chinensis
98.7%	Acinetobacter chinensis
98.7%	Acinetobacter chinensis
98.7%	Acinetobacter chinensis
98.7%	Acinetobacter chinensis
98.7%	Acinetobacter chinensis
98.7%	Acinetobacter chinensis
98.7%	Acinetobacter chinensis
98.7%	Acinetobacter chinensis
98.7%	Acinetobacter chinensis
98.7%	Acinetobacter chinensis
98.7%	Acinetobacter chinensis
98.7%	Acinetobacter chinensis
98.7%	Acinetobacter chinensis
98.7%	Acinetobacter chinensis
98.7%	Acinetobacter chinensis
98.7%	Acinetobacter chinensis
98.7%	Acinetobacter chinensis
98.7%	Acinetobacter chinensis
98.7%	Pseudogemmobacter bohemicus
98.7%	Pseudogemmobacter bohemicus
98.7%	Ilyomonas limi
98.7%	Ilyomonas limi
98.7%	Cellulomonas aurantiaca
98.7%	Cellulomonas aurantiaca
98.7%	Cellulomonas aurantiaca
98.7%	Cellulomonas aurantiaca
98.7%	Ottowia flava
98.7%	Ottowia flava
98.7%	Ottowia flava
98.7%	Ottowia flava
98.7%	Ottowia flava
98.7%	Ottowia flava
98.7%	Ottowia flava
98.7%	Ottowia flava
98.7%	Methylopila carotae
98.7%	Methylopila carotae
98.7%	Methylopila carotae
98.7%	Rhodobacter thermarum
98.7%	Acidovorax monticola
98.7%	Acidovorax monticola
98.7%	Acidovorax monticola
98.7%	Acidovorax monticola
98.7%	Acidovorax monticola
98.7%	Acidovorax monticola
98.7%	Acidovorax monticola
98.7%	Acidovorax monticola
98.7%	Acidovorax monticola
98.7%	Acidovorax monticola
98.7%	Acidovorax monticola
98.7%	Pseudomonas chlororaphis
98.7%	Pseudomonas chlororaphis
98.7%	Pseudomonas chlororaphis
98.7%	Pseudomonas chlororaphis
98.7%	Pseudomonas chlororaphis
98.7%	Pseudomonas chlororaphis
98.7%	Pseudomonas chlororaphis
98.7%	Pseudomonas chlororaphis
98.7%	Pseudomonas chlororaphis
98.7%	Pseudomonas chlororaphis
98.7%	Pseudomonas chlororaphis
98.7%	Pseudomonas chlororaphis
98.7%	Pseudomonas chlororaphis
98.7%	Pseudomonas chlororaphis
98.7%	Pseudomonas chlororaphis
98.7%	Pseudomonas chlororaphis
98.7%	Pseudomonas chlororaphis
98.7%	Pseudomonas chlororaphis
98.7%	Pseudomonas chlororaphis
98.7%	Pseudomonas chlororaphis
98.7%	Pseudomonas chlororaphis
98.7%	Pseudomonas chlororaphis
98.7%	Pseudomonas chlororaphis
98.7%	Pseudomonas chlororaphis
98.7%	Pseudomonas chlororaphis
98.7%	Pseudomonas chlororaphis
98.7%	Pseudomonas chlororaphis
98.7%	Pseudomonas chlororaphis
98.7%	Pseudomonas chlororaphis
98.7%	Pseudomonas chlororaphis
98.7%	Pseudomonas chlororaphis
98.7%	Pseudomonas chlororaphis
98.7%	Pseudomonas chlororaphis
98.7%	Pseudomonas chlororaphis
98.7%	Pseudomonas chlororaphis
98.7%	Pseudomonas chlororaphis
98.7%	Pseudomonas chlororaphis
98.7%	Pseudomonas chlororaphis
98.7%	Pseudomonas chlororaphis
98.7%	Pseudomonas chlororaphis
98.7%	Pseudomonas chlororaphis
98.7%	Pseudomonas chlororaphis
98.7%	Pseudomonas chlororaphis
98.7%	Pseudomonas chlororaphis
98.7%	Pseudomonas chlororaphis
98.7%	Pseudomonas chlororaphis
98.7%	Pseudomonas chlororaphis
98.7%	Pseudomonas chlororaphis
98.7%	Pseudomonas chlororaphis
98.7%	Pseudomonas chlororaphis
98.7%	Pseudomonas chlororaphis
98.7%	Pseudomonas chlororaphis
98.7%	Pseudomonas chlororaphis
98.7%	Pseudomonas chlororaphis
98.7%	Pseudomonas chlororaphis
98.7%	Pseudomonas chlororaphis
98.7%	Pseudomonas chlororaphis
98.7%	Cryobacterium aureum
98.7%	Cryobacterium aureum
98.7%	Cryobacterium aureum
98.7%	Cryobacterium aureum
98.7%	Cryobacterium aureum
98.7%	Rhodoplanes tepidicaeni
98.7%	Rhodoplanes tepidicaeni
98.7%	Rhodoplanes tepidicaeni
98.7%	Rhodoplanes tepidicaeni
98.7%	Mycobacterium lehmannii
98.7%	Chryseomicrobium deserti
98.7%	Chryseomicrobium deserti
98.7%	Brenneria populi
98.7%	Brenneria populi
98.7%	Reyranella aquatilis
98.7%	Reyranella aquatilis
98.7%	Reyranella aquatilis
98.7%	Reyranella aquatilis
98.7%	Reyranella aquatilis
98.7%	Reyranella aquatilis
98.7%	Caulobacter rhizosphaerae
98.7%	Caulobacter rhizosphaerae
98.7%	Caulobacter rhizosphaerae
98.7%	Caulobacter rhizosphaerae
98.7%	Caulobacter rhizosphaerae
98.7%	Caulobacter rhizosphaerae
98.7%	Caulobacter rhizosphaerae
98.7%	Caulobacter rhizosphaerae
98.7%	Caulobacter rhizosphaerae
98.7%	Caulobacter rhizosphaerae
98.7%	Caulobacter rhizosphaerae
98.7%	Caulobacter rhizosphaerae
98.7%	Caulobacter rhizosphaerae
98.7%	Caulobacter rhizosphaerae
98.7%	Caulobacter rhizosphaerae
98.7%	Caulobacter rhizosphaerae
98.7%	Caulobacter rhizosphaerae
98.7%	Caulobacter rhizosphaerae
98.7%	Caulobacter rhizosphaerae
98.7%	Rugosibacter aromaticivorans
98.7%	Shinella curvata
98.7%	Shinella curvata
98.7%	Shinella curvata
98.7%	Shinella curvata
98.7%	Shinella curvata
98.7%	Shinella curvata
98.7%	Shinella curvata
98.7%	Shinella curvata
98.7%	Shinella curvata
98.7%	Shinella curvata
98.7%	Shinella curvata
98.7%	Shinella curvata
98.7%	Shinella curvata
98.7%	Shinella curvata
98.7%	Shinella curvata
98.7%	Shinella curvata
98.7%	Shinella curvata
98.7%	Shinella curvata
98.7%	Shinella curvata
98.7%	Shinella curvata
98.7%	Shinella curvata
98.7%	Shinella curvata
98.7%	Shinella curvata
98.7%	Shinella curvata
98.7%	Shinella curvata
98.7%	Shinella curvata
98.7%	Shinella curvata
98.7%	Shinella curvata
98.7%	Shinella curvata
98.7%	Shinella curvata
98.7%	Shinella curvata
98.7%	Shinella curvata
98.7%	Shinella curvata
98.7%	Jeotgalicoccus schoeneichii
98.7%	Jeotgalicoccus schoeneichii
98.7%	Jeotgalicoccus schoeneichii
98.7%	Jeotgalicoccus schoeneichii
98.7%	Pseudomonas songnenensis
98.7%	Sulfurirhabdus autotrophica
98.7%	Sulfurirhabdus autotrophica
98.7%	Sulfurirhabdus autotrophica
98.7%	Sulfurirhabdus autotrophica
98.7%	Sphingomonas hengshuiensis
98.7%	Sphingomonas hengshuiensis
98.7%	Sphingomonas hengshuiensis
98.7%	Sphingomonas hengshuiensis
98.7%	Sphingomonas hengshuiensis
98.7%	Sphingomonas hengshuiensis
98.7%	Sphingomonas hengshuiensis
98.7%	Sphingomonas hengshuiensis
98.7%	Sphingomonas hengshuiensis
98.7%	Sphingomonas hengshuiensis
98.7%	Sphingomonas hengshuiensis
98.7%	Sphingomonas hengshuiensis
98.7%	Sphingomonas hengshuiensis
98.7%	Sphingomonas hengshuiensis
98.7%	Sphingomonas hengshuiensis
98.7%	Sphingomonas hengshuiensis
98.7%	Sphingomonas hengshuiensis
98.7%	Novosphingobium endophyticum
98.7%	Novosphingobium endophyticum
98.7%	Novosphingobium endophyticum
98.7%	Novosphingobium endophyticum
98.7%	Novosphingobium endophyticum
98.7%	Novosphingobium endophyticum
98.7%	Novosphingobium endophyticum
98.7%	Novosphingobium endophyticum
98.7%	Novosphingobium endophyticum
98.7%	Novosphingobium endophyticum
98.7%	Novosphingobium endophyticum
98.7%	Novosphingobium endophyticum
98.7%	Lacimonas salitolerans
98.7%	Lacimonas salitolerans
98.7%	Bosea vaviloviae
98.7%	Caulobacter profundus
98.7%	Caulobacter profundus
98.7%	Bacillus borbori
98.7%	Reyranella graminifolii
98.7%	Reyranella graminifolii
98.7%	Reyranella graminifolii
98.7%	Clostridium saccharobutylicum
98.7%	Clostridium saccharobutylicum
98.7%	Clostridium saccharobutylicum
98.7%	Clostridium saccharobutylicum
98.7%	Clostridium saccharobutylicum
98.7%	Clostridium saccharobutylicum
98.7%	Clostridium saccharobutylicum
98.7%	Clostridium saccharobutylicum
98.7%	Clostridium saccharobutylicum
98.7%	Clostridium saccharobutylicum
98.7%	Clostridium saccharobutylicum
98.7%
98.7%
98.7%	Lactobacillus delbrueckii
98.7%	Williamsia limnetica
98.7%	Bradyrhizobium cytisi
98.7%	Bradyrhizobium cytisi
98.7%	Bradyrhizobium cytisi
98.7%	Bradyrhizobium cytisi
98.7%	Bradyrhizobium cytisi
98.7%	Bradyrhizobium cytisi
98.7%	Bradyrhizobium cytisi
98.7%	Bradyrhizobium cytisi
98.7%	Bradyrhizobium cytisi
98.7%	Bradyrhizobium cytisi
98.7%	Bradyrhizobium cytisi
98.7%	Reyranella massiliensis
98.7%	Reyranella massiliensis
98.7%	Reyranella massiliensis
98.7%	Reyranella massiliensis
98.7%	Reyranella massiliensis
98.7%	Reyranella massiliensis
98.7%	Nordella oligomobilis
98.7%	Methylobacterium brachythecii
98.7%	Methylobacterium brachythecii
98.7%	Methylobacterium brachythecii
98.7%	Methylobacterium brachythecii
98.7%	Methylobacterium brachythecii
98.7%	Methylobacterium brachythecii
98.7%	Methylobacterium brachythecii
98.7%	Methylobacterium brachythecii
98.7%	Methylobacterium brachythecii
98.7%	Methylobacterium brachythecii
98.7%	Methylobacterium brachythecii
98.7%	Methylobacterium brachythecii
98.7%	Methylobacterium brachythecii
98.7%	Methylobacterium brachythecii
98.7%	Methylobacterium brachythecii
98.7%	Methylobacterium brachythecii
98.7%	Methylobacterium brachythecii
98.7%	Methylobacterium brachythecii
98.7%	Methylobacterium brachythecii
98.7%	Methylobacterium brachythecii
98.7%	Methylobacterium brachythecii
98.7%	Methylobacterium brachythecii
98.7%	Methylobacterium brachythecii
98.7%	Methylobacterium brachythecii
98.7%	Methylobacterium brachythecii
98.7%	Methylobacterium brachythecii
98.7%	Methylobacterium brachythecii
98.7%	Methylobacterium brachythecii
98.7%	Methylobacterium brachythecii
98.7%	Methylobacterium brachythecii
98.7%	Methylobacterium brachythecii
98.7%	Methylobacterium brachythecii
98.7%	Methylobacterium brachythecii
98.7%	Methylobacterium brachythecii
98.7%	Methylobacterium brachythecii
98.7%	Methylobacterium brachythecii
98.7%	Methylobacterium brachythecii
98.7%	Methylobacterium brachythecii
98.7%	Methylobacterium brachythecii
98.7%	Methylobacterium brachythecii
98.7%	Methylobacterium brachythecii
98.7%	Methylobacterium brachythecii
98.7%	Methylobacterium brachythecii
98.7%	Methylobacterium brachythecii
98.7%	Methylobacterium brachythecii
98.7%	Methylobacterium brachythecii
98.7%	Methylobacterium brachythecii
98.7%	Methylobacterium brachythecii
98.7%	Methylobacterium brachythecii
98.7%	Methylobacterium brachythecii
98.7%	Methylobacterium brachythecii
99.3%	Methylobacterium brachythecii
98.7%	Methylobacterium brachythecii
98.7%	Methylobacterium brachythecii
98.7%	Methylobacterium brachythecii
98.7%	Methylobacterium brachythecii
98.7%	Methylobacterium brachythecii
98.7%	Methylobacterium brachythecii
98.7%	Methylobacterium brachythecii
98.7%	Methylobacterium brachythecii
98.7%	Methylobacterium brachythecii
98.7%	Methylobacterium brachythecii
98.7%	Methylobacterium brachythecii
98.7%	Methylobacterium brachythecii
98.7%	Methylobacterium brachythecii
98.7%	Methylobacterium brachythecii
98.7%	Methylobacterium brachythecii
98.7%	Methylobacterium brachythecii
98.7%	Methylobacterium brachythecii
98.7%	Methylobacterium brachythecii
98.7%	Methylobacterium brachythecii
98.7%	Methylobacterium brachythecii
98.7%	Methylobacterium brachythecii
98.7%	Methylobacterium brachythecii
98.7%	Methylobacterium brachythecii
98.7%	Methylobacterium brachythecii
98.7%	Methylobacterium brachythecii
98.7%	Methylobacterium brachythecii
98.7%	Methylobacterium brachythecii
98.7%	Methylobacterium brachythecii
98.7%	Methylobacterium brachythecii
98.7%	Methylobacterium brachythecii
98.7%	Methylobacterium brachythecii
98.7%	Methylobacterium brachythecii
98.7%	Methylobacterium brachythecii
98.7%	Methylobacterium brachythecii
98.7%	Methylobacterium brachythecii
98.7%	Methylobacterium brachythecii
98.7%	Methylobacterium brachythecii
98.7%	Methylobacterium brachythecii
98.7%	Methylobacterium brachythecii
98.7%	Methylobacterium brachythecii
98.7%	Methylobacterium brachythecii
98.7%	Methylobacterium brachythecii
98.7%	Methylobacterium brachythecii
98.7%	Methylobacterium brachythecii
98.7%	Methylobacterium brachythecii
98.7%	Methylobacterium brachythecii
98.7%	Finegoldia magna
98.7%	Finegoldia magna
98.7%	Finegoldia magna
98.7%	Finegoldia magna
98.7%	Finegoldia magna
98.7%	Finegoldia magna
98.7%	Methylobacterium thuringiense
98.7%	Bosea robiniae
98.7%	Bosea robiniae
98.7%	Bosea robiniae
98.7%	Bosea robiniae
98.7%	Bosea robiniae
98.7%	Bosea robiniae
98.7%	Bosea robiniae
98.7%	Bosea robiniae
98.7%	Bosea robiniae
98.7%	Bosea robiniae
98.7%	Bosea robiniae
98.7%	Bosea robiniae
98.7%	Bosea robiniae
98.7%	Bosea robiniae
98.7%	Bosea robiniae
98.7%	Bosea robiniae
98.7%	Bosea robiniae
98.7%	Bosea robiniae
98.7%	Bosea robiniae
98.7%	Bosea robiniae
98.7%	Bosea robiniae
98.7%	Bosea robiniae
98.7%	Bosea robiniae
98.7%	Bosea robiniae
98.7%	Bosea robiniae
98.7%	Bosea robiniae
98.7%	Bosea robiniae
98.7%	Bosea robiniae
98.7%	Bosea robiniae
99.3%	Bosea robiniae
98.7%	Bosea robiniae
98.7%	Bosea robiniae
98.7%	Bosea robiniae
98.7%	Bosea robiniae
98.7%	Bosea robiniae
98.7%	Bosea robiniae
98.7%	Bosea robiniae
98.7%	Bosea robiniae
98.7%	Bosea robiniae
98.7%	Bosea robiniae
98.7%	Bosea robiniae
98.7%	Bradyrhizobium oligotrophicum
98.7%	Bradyrhizobium oligotrophicum
98.7%	Bradyrhizobium oligotrophicum
98.7%	Bradyrhizobium oligotrophicum
98.7%	Bradyrhizobium oligotrophicum
98.7%	Bradyrhizobium oligotrophicum
98.7%	Bradyrhizobium oligotrophicum
98.7%	Bradyrhizobium oligotrophicum
98.7%	Bradyrhizobium oligotrophicum
98.7%	Bradyrhizobium oligotrophicum
98.7%	Bradyrhizobium oligotrophicum
98.7%	Bradyrhizobium oligotrophicum
98.7%	Bradyrhizobium oligotrophicum
98.7%	Bradyrhizobium oligotrophicum
98.7%	Bradyrhizobium oligotrophicum
98.7%	Psychrobacter cryohalolentis
98.7%	Staphylococcus saprophyticus
98.7%	Thiomicrospira cyclica
98.7%	Thiomicrospira cyclica
98.7%	Thiomicrospira cyclica
98.7%	Thiomicrospira cyclica
98.7%	Thiomicrospira cyclica
98.7%	Thiomicrospira cyclica
98.7%	Thiomicrospira cyclica
98.7%	Thiomicrospira cyclica
98.7%	Thiomicrospira cyclica
98.7%	Methylobacterium radiotolerans
98.7%	Thermoplasma volcanium
98.7%	Thermoplasma volcanium
98.7%	Thermoplasma volcanium
98.7%	Hyphomicrobium denitrificans
98.7%	Hyphomicrobium denitrificans
98.7%	Hyphomicrobium denitrificans
98.7%	Azorhizobium caulinodans
98.7%	Caryophanon tenue
98.7%	Caryophanon tenue
98.7%	Caryophanon tenue
98.7%	Caryophanon tenue
98.7%	Caryophanon tenue
98.7%	Caryophanon tenue
98.7%	Parageobacillus thermoglucosidasius
98.7%	Streptococcus anginosus
98.7%	Streptococcus anginosus
98.7%	Streptococcus anginosus
98.7%	Streptococcus anginosus
98.7%	Streptococcus anginosus
98.7%	Streptococcus anginosus
98.7%	Lactobacillus iners
98.7%	Rhizobium giardinii
98.7%	Cetobacterium somerae
98.7%	Cetobacterium somerae
98.7%	Aquabacterium parvum
98.7%	Aquabacterium parvum
98.7%	Aquabacterium parvum
98.7%	Aquabacterium parvum
98.7%	Aquabacterium parvum
98.7%	Aquabacterium parvum
98.7%	Aquabacterium parvum
98.7%	Aquabacterium parvum
98.7%	Aquabacterium parvum
98.7%	Aquabacterium parvum
98.7%	Mesorhizobium denitrificans
98.7%	Mesorhizobium denitrificans
98.7%	Acinetobacter chinensis
98.7%	Acinetobacter chinensis
100.0%	Acinetobacter chinensis
98.7%	Acinetobacter chinensis
98.7%	Acinetobacter chinensis
100.0%	Ilyomonas limi
98.7%	Acidovorax monticola
98.7%	Acidovorax monticola
98.7%	Pseudomonas chlororaphis
98.7%	Caulobacter rhizosphaerae
98.7%	Caulobacter rhizosphaerae
98.7%	Shinella curvata
98.7%	Shinella curvata
98.7%	Shinella curvata
98.7%	Shinella curvata
98.7%	Shinella curvata
98.7%	Shinella curvata
100.0%	Sphingomonas hengshuiensis
100.0%	Sphingomonas hengshuiensis
100.0%	Sphingomonas hengshuiensis
100.0%	Sphingomonas hengshuiensis
100.0%	Sphingomonas hengshuiensis
100.0%	Sphingomonas hengshuiensis
98.7%	Sphingomonas hengshuiensis
100.0%	Sphingomonas hengshuiensis
100.0%	Sphingomonas hengshuiensis
98.7%	Sphingomonas hengshuiensis
98.1%	Sphingomonas hengshuiensis
100.0%	Sphingomonas hengshuiensis
100.0%	Sphingomonas hengshuiensis
100.0%	Sphingomonas hengshuiensis
100.0%	Sphingomonas hengshuiensis
100.0%	Sphingomonas hengshuiensis
98.7%	Sphingomonas hengshuiensis
98.7%	Sphingomonas hengshuiensis
100.0%	Sphingomonas hengshuiensis
98.7%	Sphingomonas hengshuiensis
98.7%	Sphingomonas hengshuiensis
100.0%	Sphingomonas hengshuiensis
98.7%	Sphingomonas hengshuiensis
98.7%	Sphingomonas hengshuiensis
100.0%	Sphingomonas hengshuiensis
100.0%	Sphingomonas hengshuiensis
100.0%	Sphingomonas hengshuiensis
100.0%	Sphingomonas hengshuiensis
100.0%	Sphingomonas hengshuiensis
100.0%	Sphingomonas hengshuiensis
100.0%	Sphingomonas hengshuiensis
100.0%	Sphingomonas hengshuiensis
100.0%	Sphingomonas hengshuiensis
99.3%	Sphingomonas hengshuiensis
100.0%	Sphingomonas hengshuiensis
100.0%	Sphingomonas hengshuiensis
100.0%	Sphingomonas hengshuiensis
100.0%	Novosphingobium endophyticum
100.0%	Novosphingobium endophyticum
100.0%	Novosphingobium endophyticum
100.0%	Novosphingobium endophyticum
100.0%	Novosphingobium endophyticum
98.7%	Novosphingobium endophyticum
100.0%	Novosphingobium endophyticum
98.7%	Methylobacterium brachythecii
98.7%	Bradyrhizobium oligotrophicum
98.6%	Ochrobactrum soli
98.0%	Tardibacter chloracetimidivorans
98.0%	Tardibacter chloracetimidivorans
98.0%	Tardibacter chloracetimidivorans
98.0%	Tardibacter chloracetimidivorans
98.0%	Tardibacter chloracetimidivorans
98.0%	Mesorhizobium denitrificans
98.6%	Acinetobacter chinensis
100.0%	Acinetobacter chinensis
98.6%	Acinetobacter chinensis
100.0%	Acinetobacter chinensis
100.0%	Acinetobacter chinensis
100.0%	Acinetobacter chinensis
98.0%	Acinetobacter chinensis
100.0%	Acinetobacter chinensis
100.0%	Acinetobacter chinensis
98.6%	Acinetobacter chinensis
98.6%	Acinetobacter chinensis
100.0%	Acinetobacter chinensis
98.6%	Acinetobacter chinensis
98.0%	Acinetobacter chinensis
98.7%	Acinetobacter chinensis
98.0%	Acinetobacter chinensis
98.0%	Acinetobacter chinensis
98.0%	Acinetobacter chinensis
98.6%	Acinetobacter chinensis
100.0%	Acinetobacter chinensis
98.6%	Acinetobacter chinensis
100.0%	Acinetobacter chinensis
98.0%	Acinetobacter chinensis
98.0%	Acinetobacter chinensis
98.0%	Acinetobacter chinensis
98.6%	Acinetobacter chinensis
98.6%	Acinetobacter chinensis
98.0%	Acinetobacter chinensis
98.6%	Acinetobacter chinensis
98.0%	Acinetobacter chinensis
98.0%	Acinetobacter chinensis
100.0%	Acinetobacter chinensis
98.6%	Acinetobacter chinensis
100.0%	Acinetobacter chinensis
100.0%	Acinetobacter chinensis
98.0%	Acinetobacter chinensis
100.0%	Acinetobacter chinensis
98.6%	Acinetobacter chinensis
98.6%	Acinetobacter chinensis
98.6%	Acinetobacter chinensis
98.0%	Acinetobacter chinensis
98.6%	Acinetobacter chinensis
98.0%	Acinetobacter chinensis
98.0%	Acinetobacter chinensis
98.0%	Acinetobacter chinensis
98.0%	Acinetobacter chinensis
98.0%	Acinetobacter chinensis
99.3%	Acinetobacter chinensis
98.6%	Acinetobacter chinensis
98.0%	Acinetobacter chinensis
100.0%	Acinetobacter chinensis
98.0%	Acinetobacter chinensis
98.6%	Acinetobacter chinensis
98.6%	Acinetobacter chinensis
98.0%	Acinetobacter chinensis
100.0%	Acinetobacter chinensis
98.6%	Acinetobacter chinensis
98.7%	Acinetobacter chinensis
98.0%	Acinetobacter chinensis
98.0%	Acinetobacter chinensis
98.0%	Acinetobacter chinensis
100.0%	Acinetobacter chinensis
100.0%	Acinetobacter chinensis
100.0%	Acinetobacter chinensis
98.0%	Aquisediminimonas profunda
98.0%	Ilyomonas limi
98.0%	Ilyomonas limi
98.0%	Ilyomonas limi
98.0%	Ilyomonas limi
98.0%	Ilyomonas limi
98.0%	Ilyomonas limi
98.0%	Ilyomonas limi
98.0%	Ilyomonas limi
98.0%	Ilyomonas limi
98.0%	Ilyomonas limi
98.0%	Ilyomonas limi
98.0%	Ilyomonas limi
98.0%	Ilyomonas limi
98.0%	Ilyomonas limi
98.0%	Ilyomonas limi
98.0%	Ilyomonas limi
98.0%	Ilyomonas limi
98.0%	Ilyomonas limi
98.0%	Ilyomonas limi
98.0%	Ilyomonas limi
98.0%	Ilyomonas limi
98.0%	Ilyomonas limi
98.0%	Ilyomonas limi
98.0%	Ilyomonas limi
98.0%	Ilyomonas limi
98.0%	Ilyomonas limi
98.0%	Ilyomonas limi
98.0%	Ilyomonas limi
98.0%	Ilyomonas limi
98.0%	Ilyomonas limi
98.0%	Ilyomonas limi
98.0%	Ilyomonas limi
98.0%	Ilyomonas limi
98.0%	Ilyomonas limi
98.0%	Ilyomonas limi
98.0%	Nevskia lacus
98.0%	Nevskia lacus
98.0%	Nevskia lacus
98.0%	Nevskia lacus
98.0%	Nevskia lacus
98.0%	Nevskia lacus
98.0%	Nevskia lacus
98.0%	Nevskia lacus
98.0%	Nevskia lacus
98.6%	Pseudomonas chlororaphis
98.0%	Pseudomonas chlororaphis
98.6%	Pseudomonas chlororaphis
100.0%	Pseudomonas chlororaphis
98.0%	Pseudomonas chlororaphis
98.6%	Pseudomonas chlororaphis
98.6%	Pseudomonas chlororaphis
98.0%	Pseudomonas chlororaphis
100.0%	Pseudomonas chlororaphis
98.0%	Pseudomonas chlororaphis
99.3%	Pseudomonas chlororaphis
100.0%	Pseudomonas chlororaphis
98.0%	Pseudomonas chlororaphis
99.3%	Pseudomonas chlororaphis
100.0%	Pseudomonas chlororaphis
98.0%	Pseudomonas chlororaphis
98.7%	Pseudomonas chlororaphis
98.6%	Pseudomonas chlororaphis
98.0%	Deinococcus hibisci
98.0%	Deinococcus hibisci
98.0%	Sphingobium algicola
98.0%	Sphingobium algicola
98.0%	Sphingobium algicola
98.0%	Puia dinghuensis
98.0%	Puia dinghuensis
98.0%	Puia dinghuensis
98.0%	Puia dinghuensis
98.0%	Sphingomonas carri
98.0%	Sphingomonas carri
98.0%	Sphingomonas carri
98.0%	Sphingomonas carri
98.0%	Sphingomonas carri
98.0%	Sphingomonas carri
98.6%	Reyranella aquatilis
98.0%	Arcobacter lekithochrous
98.0%	Arcobacter lekithochrous
98.0%	Arcobacter lekithochrous
98.0%	Sphingomonas hengshuiensis
98.0%	Sphingomonas hengshuiensis
98.0%	Sphingomonas hengshuiensis
98.0%	Sphingomonas hengshuiensis
98.0%	Sphingomonas hengshuiensis
98.0%	Sphingomonas hengshuiensis
98.0%	Sphingomonas hengshuiensis
98.0%	Sphingomonas hengshuiensis
98.0%	Sphingomonas hengshuiensis
98.0%	Sphingomonas hengshuiensis
98.0%	Sphingomonas hengshuiensis
98.0%	Sphingomonas hengshuiensis
98.0%	Sphingomonas hengshuiensis
98.0%	Sphingomonas hengshuiensis
98.0%	Sphingomonas hengshuiensis
98.0%	Sphingomonas hengshuiensis
98.0%	Sphingomonas hengshuiensis
98.0%	Sphingomonas hengshuiensis
98.0%	Sphingomonas hengshuiensis
98.0%	Sphingomonas hengshuiensis
98.0%	Sphingomonas hengshuiensis
98.0%	Sphingomonas hengshuiensis
98.0%	Sphingomonas hengshuiensis
98.0%	Sphingomonas hengshuiensis
98.0%	Sphingomonas hengshuiensis
98.0%	Sphingomonas hengshuiensis
98.0%	Sphingomonas hengshuiensis
98.0%	Sphingomonas hengshuiensis
98.0%	Sphingomonas hengshuiensis
98.0%	Sphingomonas hengshuiensis
98.0%	Sphingomonas hengshuiensis
98.0%	Sphingomonas hengshuiensis
98.0%	Sphingomonas hengshuiensis
98.0%	Sphingomonas hengshuiensis
98.0%	Sphingomonas hengshuiensis
98.0%	Sphingomonas hengshuiensis
98.0%	Sphingomonas hengshuiensis
98.0%	Sphingomonas hengshuiensis
98.0%	Sphingomonas hengshuiensis
98.0%	Sphingomonas hengshuiensis
98.0%	Sphingomonas hengshuiensis
98.0%	Sphingomonas hengshuiensis
98.0%	Sphingomonas hengshuiensis
98.0%	Sphingomonas hengshuiensis
98.0%	Sphingomonas hengshuiensis
98.0%	Sphingomonas hengshuiensis
98.0%	Sphingomonas hengshuiensis
98.0%	Sphingomonas hengshuiensis
98.0%	Sphingomonas hengshuiensis
98.0%	Sphingomonas hengshuiensis
98.0%	Sphingomonas hengshuiensis
98.0%	Sphingomonas hengshuiensis
98.0%	Sphingomonas hengshuiensis
98.0%	Sphingomonas hengshuiensis
98.0%	Sphingomonas hengshuiensis
98.0%	Sphingomonas hengshuiensis
98.0%	Sphingomonas hengshuiensis
98.0%	Sphingomonas hengshuiensis
98.0%	Sphingomonas hengshuiensis
98.0%	Sphingomonas hengshuiensis
98.0%	Sphingomonas hengshuiensis
98.0%	Sphingomonas hengshuiensis
98.0%	Sphingomonas hengshuiensis
98.0%	Sphingomonas hengshuiensis
98.0%	Sphingomonas hengshuiensis
98.0%	Sphingomonas hengshuiensis
98.0%	Sphingomonas hengshuiensis
98.0%	Sphingomonas hengshuiensis
98.0%	Sphingomonas hengshuiensis
98.0%	Sphingomonas hengshuiensis
98.0%	Sphingomonas hengshuiensis
98.0%	Sphingomonas hengshuiensis
98.0%	Sphingomonas hengshuiensis
98.0%	Sphingomonas hengshuiensis
98.0%	Sphingomonas hengshuiensis
98.0%	Sphingomonas hengshuiensis
98.0%	Sphingomonas hengshuiensis
98.0%	Sphingomonas hengshuiensis
98.0%	Sphingomonas hengshuiensis
98.0%	Sphingomonas hengshuiensis
98.0%	Sphingomonas hengshuiensis
98.0%	Sphingomonas hengshuiensis
98.0%	Sphingomonas hengshuiensis
98.0%	Sphingomonas hengshuiensis
98.0%	Sphingomonas hengshuiensis
98.0%	Sphingomonas hengshuiensis
98.0%	Sphingomonas hengshuiensis
98.0%	Sphingomonas hengshuiensis
98.0%	Sphingomonas hengshuiensis
98.0%	Sphingomonas hengshuiensis
98.0%	Sphingomonas hengshuiensis
98.0%	Sphingomonas hengshuiensis
98.0%	Sphingomonas hengshuiensis
98.0%	Sphingomonas hengshuiensis
98.0%	Sphingomonas hengshuiensis
98.0%	Sphingomonas hengshuiensis
98.0%	Sphingomonas hengshuiensis
98.0%	Sphingomonas hengshuiensis
98.0%	Sphingomonas hengshuiensis
98.0%	Sphingomonas hengshuiensis
98.0%	Sphingomonas hengshuiensis
98.0%	Sphingomonas hengshuiensis
98.0%	Sphingomonas hengshuiensis
98.0%	Sphingomonas hengshuiensis
98.0%	Sphingomonas hengshuiensis
98.0%	Sphingomonas hengshuiensis
98.0%	Sphingomonas hengshuiensis
98.0%	Sphingomonas hengshuiensis
98.0%	Sphingomonas hengshuiensis
98.0%	Sphingomonas hengshuiensis
98.0%	Sphingomonas hengshuiensis
98.0%	Sphingomonas hengshuiensis
98.0%	Sphingomonas hengshuiensis
98.0%	Sphingomonas hengshuiensis
98.0%	Sphingomonas hengshuiensis
98.0%	Sphingomonas hengshuiensis
98.0%	Sphingomonas hengshuiensis
98.0%	Sphingomonas hengshuiensis
98.0%	Sphingomonas hengshuiensis
98.0%	Sphingomonas hengshuiensis
98.0%	Sphingomonas hengshuiensis
98.0%	Sphingomonas hengshuiensis
98.0%	Sphingomonas hengshuiensis
98.0%	Sphingomonas hengshuiensis
98.0%	Sphingomonas hengshuiensis
98.0%	Sphingomonas hengshuiensis
98.0%	Sphingomonas hengshuiensis
98.0%	Sphingomonas hengshuiensis
98.0%	Sphingomonas hengshuiensis
98.0%	Sphingomonas hengshuiensis
98.0%	Sphingomonas hengshuiensis
98.0%	Sphingomonas hengshuiensis
98.0%	Sphingomonas hengshuiensis
98.0%	Sphingomonas hengshuiensis
98.0%	Sphingomonas hengshuiensis
98.0%	Sphingomonas hengshuiensis
98.0%	Novosphingobium endophyticum
98.0%	Novosphingobium endophyticum
98.0%	Novosphingobium endophyticum
98.0%	Novosphingobium endophyticum
98.0%	Novosphingobium endophyticum
98.0%	Novosphingobium endophyticum
98.0%	Novosphingobium endophyticum
98.0%	Novosphingobium endophyticum
98.0%	Novosphingobium endophyticum
98.0%	Novosphingobium endophyticum
98.0%	Novosphingobium endophyticum
98.0%	Novosphingobium endophyticum
98.0%	Novosphingobium endophyticum
98.0%	Novosphingobium endophyticum
98.0%	Novosphingobium endophyticum
98.0%	Novosphingobium endophyticum
98.0%	Novosphingobium endophyticum
98.0%	Novosphingobium endophyticum
98.0%	Novosphingobium endophyticum
98.0%	Novosphingobium endophyticum
98.0%	Novosphingobium endophyticum
98.0%	Novosphingobium endophyticum
98.0%	Novosphingobium endophyticum
98.0%	Novosphingobium endophyticum
98.0%	Novosphingobium endophyticum
98.0%	Novosphingobium endophyticum
98.0%	Novosphingobium endophyticum
98.0%	Novosphingobium endophyticum
98.0%	Novosphingobium endophyticum
98.0%	Novosphingobium endophyticum
98.0%	Novosphingobium endophyticum
98.0%	Novosphingobium endophyticum
98.0%	Novosphingobium endophyticum
98.0%	Novosphingobium endophyticum
98.0%	Novosphingobium endophyticum
98.0%	Novosphingobium endophyticum
98.0%	Novosphingobium endophyticum
98.0%	Novosphingobium endophyticum
98.0%	Novosphingobium endophyticum
98.0%	Dongia rigui
98.6%	Methylobacterium brachythecii
100.0%	Methylobacterium brachythecii
98.0%	Methylobacterium brachythecii
98.6%	Methylobacterium brachythecii
98.6%	Methylobacterium brachythecii
100.0%	Methylobacterium brachythecii
98.6%	Methylobacterium brachythecii
98.6%	Methylobacterium brachythecii
98.0%	Methylobacterium brachythecii
98.6%	Methylobacterium brachythecii
98.0%	Methylobacterium brachythecii
98.0%	Methylobacterium brachythecii
100.0%	Methylobacterium brachythecii
100.0%	Methylobacterium brachythecii
100.0%	Methylobacterium brachythecii
98.0%	Methylobacterium brachythecii
98.0%	Methylobacterium brachythecii
98.0%	Methylobacterium brachythecii
98.0%	Methylobacterium brachythecii
98.6%	Methylobacterium brachythecii
98.0%	Methylobacterium brachythecii
100.0%	Methylobacterium brachythecii
98.0%	Methylobacterium brachythecii
98.6%	Methylobacterium brachythecii
98.6%	Methylobacterium brachythecii
98.0%	Methylobacterium brachythecii
98.0%	Methylobacterium brachythecii
99.3%	Methylobacterium brachythecii
100.0%	Methylobacterium brachythecii
98.6%	Methylobacterium brachythecii
100.0%	Methylobacterium brachythecii
98.6%	Methylobacterium brachythecii
100.0%	Methylobacterium brachythecii
98.6%	Methylobacterium brachythecii
98.6%	Methylobacterium brachythecii
98.6%	Methylobacterium brachythecii
98.6%	Methylobacterium brachythecii
100.0%	Methylobacterium brachythecii
100.0%	Methylobacterium brachythecii
98.0%	Methylobacterium brachythecii
100.0%	Methylobacterium brachythecii
100.0%	Methylobacterium brachythecii
98.6%	Methylobacterium brachythecii
98.6%	Methylobacterium brachythecii
98.0%	Methylobacterium brachythecii
98.0%	Methylobacterium brachythecii
100.0%	Methylobacterium brachythecii
98.6%	Methylobacterium brachythecii
98.0%	Methylobacterium brachythecii
98.0%	Methylobacterium brachythecii
98.6%	Methylobacterium brachythecii
98.0%	Methylobacterium brachythecii
98.0%	Methylobacterium brachythecii
98.6%	Methylobacterium brachythecii
98.0%	Methylobacterium brachythecii
100.0%	Methylobacterium brachythecii
100.0%	Methylobacterium brachythecii
98.6%	Methylobacterium brachythecii
100.0%	Methylobacterium brachythecii
98.0%	Methylobacterium brachythecii
98.6%	Methylobacterium brachythecii
100.0%	Methylobacterium brachythecii
98.0%	Sphingomonas soli
98.0%	Sphingomonas soli
98.0%	Sphingomonas soli
98.0%	Sphingomonas soli
98.0%	Sphingomonas soli
98.0%	Bosea robiniae
100.0%	Bosea robiniae
100.0%	Bosea robiniae
98.0%	Bosea robiniae
100.0%	Bosea robiniae
98.0%	Bosea robiniae
98.0%	Bosea robiniae
100.0%	Bosea robiniae
98.6%	Rhizomicrobium electricum
98.0%	Novosphingobium lentum
98.0%	Novosphingobium lentum
98.0%	Novosphingobium lentum
98.0%	Novosphingobium lentum
98.0%	Novosphingobium lentum
98.0%	Sphingopyxis terrae
98.0%	Sphingopyxis terrae
98.0%	Sphingopyxis terrae
98.0%	Gordonia sediminis
98.0%	Blastochloris tepida
98.0%	Ochrobactrum soli
98.0%	Ochrobactrum soli
98.0%	Ochrobactrum soli
98.0%	Ochrobactrum soli
98.0%	Ochrobactrum soli
98.0%	Ochrobactrum soli
98.0%	Ochrobactrum soli
98.0%	Ochrobactrum soli
98.0%	Ochrobactrum soli
98.0%	Ochrobactrum soli
98.0%	Ochrobactrum soli
98.0%	Ochrobactrum soli
98.0%	Ochrobactrum soli
98.0%	Ochrobactrum soli
98.0%	Ochrobactrum soli
98.0%	Ochrobactrum soli
98.0%	Ochrobactrum soli
98.0%	Ochrobactrum soli
98.0%	Methylobacterium durans
98.0%	Methylobacterium durans
98.0%	Methylobacterium durans
98.0%	Rhizobium deserti
98.0%	Rhizobium deserti
98.0%	Rhizobium deserti
98.0%	Rhizobium deserti
98.0%	Rhizobium deserti
98.0%	Rhizobium deserti
98.0%	Rhizobium deserti
98.0%	Methylobacterium terrae
98.0%	Methylobacterium terrae
98.0%	Methylobacterium terrae
98.0%	Methylobacterium terrae
98.0%	Methylobacterium terrae
98.0%	Mesorhizobium denitrificans
98.0%	Mesorhizobium denitrificans
98.0%	Mesorhizobium denitrificans
98.0%	Mesorhizobium denitrificans
98.0%	Mesorhizobium denitrificans
98.0%	Mesorhizobium denitrificans
98.0%	Mesorhizobium denitrificans
98.0%	Mesorhizobium denitrificans
98.0%	Mesorhizobium denitrificans
98.0%	Mesorhizobium denitrificans
98.0%	Mesorhizobium denitrificans
98.0%	Mesorhizobium denitrificans
98.0%	Mesorhizobium denitrificans
98.0%	Mesorhizobium denitrificans
98.0%	Mesorhizobium denitrificans
98.0%	Mesorhizobium denitrificans
98.0%	Mesorhizobium denitrificans
98.0%	Mesorhizobium denitrificans
98.0%	Mesorhizobium denitrificans
98.0%	Mesorhizobium denitrificans
98.0%	Acinetobacter chinensis
98.0%	Acinetobacter chinensis
98.0%	Acinetobacter chinensis
98.0%	Acinetobacter chinensis
98.0%	Acinetobacter chinensis
98.0%	Acinetobacter chinensis
98.0%	Acinetobacter chinensis
98.0%	Acinetobacter chinensis
98.0%	Acinetobacter chinensis
98.0%	Acinetobacter chinensis
98.0%	Acinetobacter chinensis
98.0%	Acinetobacter chinensis
98.0%	Acinetobacter chinensis
98.0%	Acinetobacter chinensis
98.0%	Acinetobacter chinensis
98.0%	Acinetobacter chinensis
98.0%	Acinetobacter chinensis
98.0%	Acinetobacter chinensis
98.0%	Acinetobacter chinensis
98.0%	Acinetobacter chinensis
98.0%	Acinetobacter chinensis
98.0%	Acinetobacter chinensis
98.0%	Acinetobacter chinensis
98.0%	Acinetobacter chinensis
98.0%	Acinetobacter chinensis
98.0%	Acinetobacter chinensis
98.0%	Acinetobacter chinensis
98.0%	Acinetobacter chinensis
98.0%	Acinetobacter chinensis
98.0%	Acinetobacter chinensis
98.0%	Acinetobacter chinensis
98.0%	Acinetobacter chinensis
98.0%	Acinetobacter chinensis
98.0%	Acinetobacter chinensis
98.0%	Acinetobacter chinensis
98.0%	Acinetobacter chinensis
98.0%	Acinetobacter chinensis
98.0%	Acinetobacter chinensis
98.0%	Acinetobacter chinensis
98.0%	Acinetobacter chinensis
98.0%	Acinetobacter chinensis
98.0%	Acinetobacter chinensis
98.0%	Acinetobacter chinensis
98.0%	Acinetobacter chinensis
98.0%	Acinetobacter chinensis
98.0%	Acinetobacter chinensis
98.0%	Acinetobacter chinensis
98.0%	Acinetobacter chinensis
98.0%	Acinetobacter chinensis
98.0%	Acinetobacter chinensis
98.0%	Acinetobacter chinensis
98.0%	Acinetobacter chinensis
98.0%	Acinetobacter chinensis
98.0%	Acinetobacter chinensis
98.0%	Acinetobacter chinensis
98.0%	Acinetobacter chinensis
98.0%	Acinetobacter chinensis
98.0%	Acinetobacter chinensis
98.0%	Acinetobacter chinensis
98.0%	Acinetobacter chinensis
98.0%	Acinetobacter chinensis
98.0%	Acinetobacter chinensis
98.0%	Acinetobacter chinensis
98.0%	Acinetobacter chinensis
98.0%	Acinetobacter chinensis
98.0%	Acinetobacter chinensis
98.0%	Acinetobacter chinensis
98.0%	Acinetobacter chinensis
98.0%	Acinetobacter chinensis
98.0%	Acinetobacter chinensis
98.0%	Acinetobacter chinensis
98.0%	Acinetobacter chinensis
98.0%	Acinetobacter chinensis
98.0%	Acinetobacter chinensis
98.0%	Acinetobacter chinensis
98.0%	Acinetobacter chinensis
98.0%	Acinetobacter chinensis
98.0%	Acinetobacter chinensis
98.0%	Acinetobacter chinensis
98.0%	Acinetobacter chinensis
98.0%	Acinetobacter chinensis
98.0%	Acinetobacter chinensis
98.0%	Acinetobacter chinensis
98.0%	Acinetobacter chinensis
98.0%	Acinetobacter chinensis
98.0%	Acinetobacter chinensis
98.0%	Acinetobacter chinensis
98.0%	Acinetobacter chinensis
98.0%	Acinetobacter chinensis
98.0%	Acinetobacter chinensis
98.0%	Acinetobacter chinensis
98.0%	Acinetobacter chinensis
98.0%	Acinetobacter chinensis
98.0%	Acinetobacter chinensis
98.0%	Acinetobacter chinensis
98.0%	Acinetobacter chinensis
98.6%	Acinetobacter chinensis
98.0%	Acinetobacter chinensis
98.0%	Acinetobacter chinensis
98.0%	Acinetobacter chinensis
98.0%	Acinetobacter chinensis
98.0%	Acinetobacter chinensis
98.0%	Acinetobacter chinensis
98.0%	Acinetobacter chinensis
98.0%	Acinetobacter chinensis
98.0%	Acinetobacter chinensis
98.0%	Acinetobacter chinensis
98.0%	Acinetobacter chinensis
98.0%	Acinetobacter chinensis
98.0%	Acinetobacter chinensis
98.0%	Acinetobacter chinensis
98.0%	Acinetobacter chinensis
98.0%	Acinetobacter chinensis
98.0%	Acinetobacter chinensis
98.0%	Acinetobacter chinensis
98.0%	Acinetobacter chinensis
98.0%	Pseudogemmobacter bohemicus
98.0%	Pseudogemmobacter bohemicus
98.0%	Ilyomonas limi
98.0%	Ilyomonas limi
98.0%	Ilyomonas limi
98.0%	Ilyomonas limi
98.0%	Cellulomonas aurantiaca
98.0%	Cellulomonas aurantiaca
98.0%	Cellulomonas aurantiaca
98.0%	Cellulomonas aurantiaca
98.0%	Cellulomonas aurantiaca
98.0%	Ottowia flava
98.0%	Ottowia flava
98.0%	Ottowia flava
98.0%	Ottowia flava
98.0%	Ottowia flava
98.0%	Ottowia flava
98.0%	Ottowia flava
98.0%	Rhodobacter thermarum
98.0%	Rhodobacter thermarum
98.0%	Acidovorax monticola
98.0%	Acidovorax monticola
98.0%	Acidovorax monticola
98.0%	Acidovorax monticola
98.0%	Acidovorax monticola
98.0%	Acidovorax monticola
98.0%	Acidovorax monticola
98.0%	Acidovorax monticola
98.0%	Phenylobacterium terrae
98.0%	Pseudomonas chlororaphis
98.0%	Pseudomonas chlororaphis
98.0%	Pseudomonas chlororaphis
98.0%	Pseudomonas chlororaphis
98.0%	Pseudomonas chlororaphis
98.0%	Pseudomonas chlororaphis
98.0%	Pseudomonas chlororaphis
98.0%	Pseudomonas chlororaphis
98.0%	Pseudomonas chlororaphis
98.0%	Pseudomonas chlororaphis
98.0%	Pseudomonas chlororaphis
98.0%	Pseudomonas chlororaphis
98.0%	Pseudomonas chlororaphis
98.0%	Pseudomonas chlororaphis
98.0%	Pseudomonas chlororaphis
98.0%	Pseudomonas chlororaphis
98.0%	Pseudomonas chlororaphis
98.0%	Pseudomonas chlororaphis
98.0%	Pseudomonas chlororaphis
98.0%	Pseudomonas chlororaphis
98.0%	Pseudomonas chlororaphis
98.0%	Pseudomonas chlororaphis
98.0%	Pseudomonas chlororaphis
98.0%	Pseudomonas chlororaphis
98.6%	Pseudomonas chlororaphis
98.0%	Pseudomonas chlororaphis
98.0%	Pseudomonas chlororaphis
98.0%	Pseudomonas chlororaphis
98.0%	Pseudomonas chlororaphis
98.0%	Pseudomonas chlororaphis
98.0%	Pseudomonas chlororaphis
98.0%	Pseudomonas chlororaphis
98.0%	Pseudomonas chlororaphis
98.0%	Pseudomonas chlororaphis
98.0%	Pseudomonas chlororaphis
98.0%	Pseudomonas chlororaphis
98.0%	Pseudomonas chlororaphis
98.0%	Pseudomonas chlororaphis
98.0%	Pseudomonas chlororaphis
98.0%	Pseudomonas chlororaphis
98.0%	Pseudomonas chlororaphis
98.0%	Pseudomonas chlororaphis
98.0%	Pseudomonas chlororaphis
98.0%	Pseudomonas chlororaphis
98.0%	Pseudomonas chlororaphis
98.0%	Pseudomonas chlororaphis
98.0%	Pseudomonas chlororaphis
98.0%	Pseudomonas chlororaphis
98.0%	Pseudomonas chlororaphis
98.0%	Pseudomonas chlororaphis
98.0%	Pseudomonas chlororaphis
98.0%	Pseudomonas chlororaphis
98.0%	Pseudomonas chlororaphis
98.0%	Pseudomonas chlororaphis
98.0%	Pseudomonas chlororaphis
98.0%	Pseudomonas chlororaphis
98.0%	Pseudomonas chlororaphis
98.0%	Pseudomonas chlororaphis
98.0%	Pseudomonas chlororaphis
98.0%	Pseudomonas chlororaphis
98.0%	Pseudomonas chlororaphis
98.0%	Pseudomonas chlororaphis
98.0%	Pseudomonas chlororaphis
98.0%	Cryobacterium aureum
98.0%	Cryobacterium aureum
98.0%	Cryobacterium aureum
98.0%	Cryobacterium aureum
98.0%	Cryobacterium aureum
98.0%	Cryobacterium aureum
98.0%	Cryobacterium aureum
98.0%	Cryobacterium aureum
98.0%	Cryobacterium aureum
98.0%	Cryobacterium aureum
98.0%	Rhodoplanes tepidicaeni
98.0%	Rhodoplanes tepidicaeni
98.0%	Chryseomicrobium deserti
98.0%	Brenneria populi
[truncated: 1,965 more rows]
