# Supplementary material for: Revealing the Microbiome of Four Different Thermal Springs in Turkey with Environmental DNA Metabarcoding
Source: Biology (Basel). 2022 Jun 30;11(7):998. doi: 10.3390/biology11070998 (PMC9311576; doi:10.3390/biology11070998)
Supplement: Supplementary file 1 [file biology-11-00998-s001.zip › Supplementary Table S3/515ngr.c2.l100.csv]

% Pairwise Identity	Organism
94.6%	Ruminiclostridium cellulolyticum
98.0%	Aquabacterium parvum
98.0%	Aquabacterium parvum
98.7%	Aquabacterium parvum
98.0%	Aquabacterium parvum
98.7%	Aquabacterium parvum
98.7%	Aquabacterium parvum
98.0%	Aquabacterium parvum
98.7%	Aquabacterium parvum
99.3%	Aquabacterium parvum
98.0%	Aquabacterium parvum
99.3%	Aquabacterium parvum
98.7%	Aquabacterium parvum
98.7%	Aquabacterium parvum
98.7%	Aquabacterium parvum
100.0%	Aquabacterium parvum
98.0%	Aquabacterium parvum
99.3%	Aquabacterium parvum
98.0%	Aquabacterium parvum
98.7%	Aquabacterium parvum
98.7%	Aquabacterium parvum
98.0%	Aquabacterium parvum
99.3%	Aquabacterium parvum
99.3%	Aquabacterium parvum
99.3%	Aquabacterium parvum
98.7%	Aquabacterium parvum
97.3%	Aquabacterium parvum
96.7%	Aquabacterium parvum
93.2%	Halothiobacillus kellyi
93.2%	Halothiobacillus kellyi
93.2%	Halothiobacillus kellyi
94.6%	Halothiobacillus kellyi
93.2%	Halothiobacillus kellyi
93.9%	Halothiobacillus kellyi
92.6%	Halothiobacillus kellyi
93.2%	Halothiobacillus kellyi
92.6%	Halothiobacillus kellyi
93.9%	Halothiobacillus kellyi
93.2%	Halothiobacillus kellyi
98.0%	Cetobacterium somerae
98.7%	Cetobacterium somerae
98.7%	Cetobacterium somerae
98.7%	Rhizobium giardinii
98.0%	Rhizobium giardinii
99.3%
97.3%	Leptothrix mobilis
94.4%	Pseudomonas marginalis
97.9%	Pseudomonas marginalis
96.0%	Halobacteriovorax litoralis
97.4%	Halobacteriovorax litoralis
96.0%	Halobacteriovorax litoralis
96.0%	Halobacteriovorax litoralis
96.0%	Halobacteriovorax litoralis
96.7%	Halobacteriovorax litoralis
99.3%	Pseudomonas mediterranea
98.0%	Pseudomonas mediterranea
98.0%	Pseudomonas mediterranea
100.0%	Pseudomonas mediterranea
98.7%	Pseudomonas mediterranea
98.0%	Pseudomonas mediterranea
98.0%	Sphingopyxis terrae
98.7%	Sphingopyxis terrae
98.0%	Sphingopyxis terrae
96.7%	Sphingopyxis terrae
97.4%	Sphingopyxis terrae
97.4%	Sphingopyxis terrae
98.0%	Sphingopyxis terrae
97.4%	Sphingopyxis terrae
98.7%	Lactobacillus iners
95.3%	Bacteroides plebeius
98.0%	Methylobacterium komagatae
94.6%	Methylobacterium persicinum
95.3%	Methylobacterium persicinum
95.9%	Methylobacterium persicinum
93.9%	Methylobacterium persicinum
95.3%	Methylobacterium persicinum
94.6%	Methylobacterium persicinum
94.6%	Methylobacterium persicinum
93.9%	Methylobacterium persicinum
94.6%	Methylobacterium persicinum
94.6%	Methylobacterium persicinum
95.3%	Methylobacterium persicinum
98.6%	Methylobacterium persicinum
94.6%	Methylobacterium persicinum
95.3%	Methylobacterium persicinum
94.6%	Methylobacterium persicinum
85.0%	Thiofaba tepidiphila
98.0%	Prosthecobacter fluviatilis
98.0%	Prosthecobacter fluviatilis
98.0%	Streptococcus anginosus
98.7%	Streptococcus anginosus
99.3%	Streptococcus anginosus
99.3%	Streptococcus anginosus
99.3%	Streptococcus anginosus
99.3%	Streptococcus anginosus
98.7%	Streptococcus anginosus
98.0%	Streptococcus anginosus
98.7%	Streptococcus anginosus
98.0%	Streptococcus anginosus
98.0%	Streptococcus anginosus
98.0%	Streptococcus anginosus
98.7%	Streptococcus anginosus
98.7%	Streptococcus anginosus
98.7%	Streptococcus anginosus
97.3%	Phenylobacterium conjunctum
98.0%	Phenylobacterium conjunctum
98.0%	Phenylobacterium conjunctum
98.0%	Novosphingobium lentum
99.3%	Novosphingobium lentum
98.0%	Novosphingobium lentum
98.7%	Novosphingobium lentum
98.0%	Novosphingobium lentum
98.7%	Novosphingobium lentum
97.4%	Novosphingobium lentum
98.0%	Novosphingobium lentum
98.0%	Novosphingobium lentum
98.0%	Novosphingobium lentum
98.0%	Sphingomonas abaci
98.7%	Sphingomonas abaci
99.3%	Sphingomonas abaci
98.7%	Sphingomonas abaci
92.2%	Schlesneria paludicola
98.0%	Anderseniella baltica
98.6%	Anderseniella baltica
97.3%	Anderseniella baltica
98.6%	Anderseniella baltica
98.0%	Parageobacillus thermoglucosidasius
99.3%	Parageobacillus thermoglucosidasius
99.3%	Parageobacillus thermoglucosidasius
98.0%	Parageobacillus thermoglucosidasius
99.3%	Parageobacillus thermoglucosidasius
98.7%	Parageobacillus thermoglucosidasius
100.0%	Parageobacillus thermoglucosidasius
98.0%	Parageobacillus thermoglucosidasius
98.0%	Parageobacillus thermoglucosidasius
98.0%	Parageobacillus thermoglucosidasius
99.3%	Parageobacillus thermoglucosidasius
93.1%	Thioclava pacifica
99.3%	Pseudomonas panacis
98.7%	Pseudomonas panacis
98.7%	Pseudomonas panacis
98.0%	Pseudomonas panacis
98.0%	Pseudomonas panacis
98.0%	Pseudomonas panacis
98.7%	Pseudomonas panacis
98.7%	Pseudomonas panacis
99.3%	Pseudomonas panacis
98.0%	Pseudomonas panacis
98.7%	Pseudomonas panacis
100.0%	Pseudomonas panacis
98.0%	Pseudomonas panacis
99.3%	Pseudomonas panacis
98.7%	Pseudomonas panacis
99.3%	Pseudomonas panacis
92.1%	Sphingomonas adhaesiva
91.4%	Tepidicella xavieri
98.7%	Caryophanon tenue
100.0%	Caryophanon tenue
98.0%	Caryophanon tenue
98.7%	Caryophanon tenue
98.0%	Caryophanon tenue
99.3%	Caryophanon tenue
99.3%	Caryophanon tenue
98.7%	Caryophanon tenue
98.7%	Caryophanon tenue
98.7%	Caryophanon tenue
98.7%	Caryophanon tenue
98.0%	Azorhizobium caulinodans
98.0%	Azorhizobium caulinodans
98.7%	Azorhizobium caulinodans
99.3%	Azorhizobium caulinodans
99.3%	Azorhizobium caulinodans
98.0%	Azorhizobium caulinodans
99.3%	Azorhizobium caulinodans
99.3%	Azorhizobium caulinodans
98.7%	Hyphomicrobium denitrificans
98.7%	Hyphomicrobium denitrificans
97.3%	Hyphomicrobium denitrificans
100.0%	Hyphomicrobium denitrificans
98.7%	Hyphomicrobium denitrificans
99.3%	Hyphomicrobium denitrificans
98.7%	Thermoplasma volcanium
98.0%	Thermoplasma volcanium
98.7%	Thermoplasma volcanium
98.0%	Thermoplasma volcanium
98.7%	Thermoplasma volcanium
98.0%	Thermoplasma volcanium
98.0%	Thermoplasma volcanium
98.7%	Methylobacterium radiotolerans
94.0%	Methylobacterium radiotolerans
98.0%	Methylobacterium radiotolerans
94.0%	Methylobacterium radiotolerans
94.0%	Methylobacterium radiotolerans
98.0%	Methylobacterium radiotolerans
94.0%	Methylobacterium radiotolerans
100.0%	Methylobacterium radiotolerans
95.4%	Methylobacterium radiotolerans
98.7%	Methylobacterium radiotolerans
99.3%	Methylobacterium radiotolerans
98.0%	Methylobacterium radiotolerans
98.0%	Methylobacterium radiotolerans
98.7%	Methylobacterium radiotolerans
94.0%	Methylobacterium radiotolerans
94.0%	Methylobacterium radiotolerans
97.3%	Methylobacterium radiotolerans
97.3%	Methylobacterium radiotolerans
98.7%	Methylobacterium radiotolerans
98.0%	Methylobacterium radiotolerans
98.0%	Methylobacterium radiotolerans
98.7%	Methylobacterium radiotolerans
98.7%	Methylobacterium radiotolerans
98.7%	Methylobacterium radiotolerans
98.0%	Methylobacterium radiotolerans
98.7%	Methylobacterium radiotolerans
91.3%	Methylobacterium radiotolerans
94.0%	Methylobacterium radiotolerans
87.3%	Phycisphaera mikurensis
85.8%	Phycisphaera mikurensis
86.6%	Phycisphaera mikurensis
85.8%	Phycisphaera mikurensis
86.6%	Phycisphaera mikurensis
86.6%	Phycisphaera mikurensis
87.3%	Phycisphaera mikurensis
86.6%	Phycisphaera mikurensis
85.8%	Phycisphaera mikurensis
86.6%	Phycisphaera mikurensis
88.1%	Phycisphaera mikurensis
87.3%	Phycisphaera mikurensis
86.6%	Phycisphaera mikurensis
85.8%	Phycisphaera mikurensis
87.3%	Phycisphaera mikurensis
99.3%	Thiomicrospira cyclica
98.7%	Thiomicrospira cyclica
98.0%	Thiomicrospira cyclica
98.0%	Thiomicrospira cyclica
98.7%	Thiomicrospira cyclica
98.0%	Thiomicrospira cyclica
92.5%	Thiomicrospira cyclica
98.7%	Thiomicrospira cyclica
98.7%	Thiomicrospira cyclica
98.7%	Thiomicrospira cyclica
91.8%	Thiomicrospira cyclica
99.3%	Thiomicrospira cyclica
99.3%	Thiomicrospira cyclica
91.8%	Thiomicrospira cyclica
99.3%	Thiomicrospira cyclica
98.7%	Thiomicrospira cyclica
98.7%	Thiomicrospira cyclica
98.0%	Thiomicrospira cyclica
98.0%	Thiomicrospira cyclica
91.8%	Thiomicrospira cyclica
92.5%	Thiomicrospira cyclica
98.7%	Thiomicrospira cyclica
98.7%	Thiomicrospira cyclica
99.3%	Thiomicrospira cyclica
89.7%	Thermacetogenium phaeum
89.0%	Thermacetogenium phaeum
89.7%	Thermacetogenium phaeum
89.7%	Thermacetogenium phaeum
89.0%	Thermacetogenium phaeum
89.0%	Thermacetogenium phaeum
91.1%	Thermacetogenium phaeum
95.3%	Simkania negevensis
95.3%	Simkania negevensis
96.6%	Opitutus terrae
96.0%	Opitutus terrae
96.6%	Opitutus terrae
96.0%	Opitutus terrae
96.0%	Opitutus terrae
96.6%	Opitutus terrae
98.0%	Staphylococcus saprophyticus
98.7%	Staphylococcus saprophyticus
98.0%	Psychrobacter cryohalolentis
98.7%	Psychrobacter cryohalolentis
98.0%	Bradyrhizobium oligotrophicum
99.3%	Bradyrhizobium oligotrophicum
98.7%	Bradyrhizobium oligotrophicum
98.7%	Bradyrhizobium oligotrophicum
98.0%	Bradyrhizobium oligotrophicum
98.0%	Bradyrhizobium oligotrophicum
98.0%	Bradyrhizobium oligotrophicum
100.0%	Bradyrhizobium oligotrophicum
98.0%	Bradyrhizobium oligotrophicum
99.3%	Bradyrhizobium oligotrophicum
96.7%	Bradyrhizobium oligotrophicum
99.3%	Bradyrhizobium oligotrophicum
98.7%	Bradyrhizobium oligotrophicum
98.7%	Bradyrhizobium oligotrophicum
96.7%	Bradyrhizobium oligotrophicum
98.7%	Bradyrhizobium oligotrophicum
98.7%	Bradyrhizobium oligotrophicum
96.6%	Bradyrhizobium oligotrophicum
99.3%	Bradyrhizobium oligotrophicum
96.7%	Bradyrhizobium oligotrophicum
98.0%	Bradyrhizobium oligotrophicum
96.0%	Bradyrhizobium oligotrophicum
98.7%	Bradyrhizobium oligotrophicum
99.3%	Bradyrhizobium oligotrophicum
98.0%	Bradyrhizobium oligotrophicum
95.9%	Bradyrhizobium oligotrophicum
96.7%	Bradyrhizobium oligotrophicum
98.0%	Bradyrhizobium oligotrophicum
98.7%	Bradyrhizobium oligotrophicum
98.7%	Bradyrhizobium oligotrophicum
98.7%	Bradyrhizobium oligotrophicum
98.7%	Bradyrhizobium oligotrophicum
99.3%	Bradyrhizobium oligotrophicum
98.7%	Bradyrhizobium oligotrophicum
96.0%	Bradyrhizobium oligotrophicum
99.3%	Bradyrhizobium oligotrophicum
98.0%	Bradyrhizobium oligotrophicum
98.0%	Bradyrhizobium oligotrophicum
97.3%	Bradyrhizobium oligotrophicum
96.7%	Bradyrhizobium oligotrophicum
98.7%	Bradyrhizobium oligotrophicum
97.3%	Bradyrhizobium oligotrophicum
96.0%	Bradyrhizobium oligotrophicum
98.7%	Bradyrhizobium oligotrophicum
98.7%	Bradyrhizobium oligotrophicum
98.0%	Bradyrhizobium oligotrophicum
96.7%	Bradyrhizobium oligotrophicum
99.3%	Bradyrhizobium oligotrophicum
98.0%	Bradyrhizobium oligotrophicum
97.3%	Bradyrhizobium oligotrophicum
98.0%	Bradyrhizobium oligotrophicum
99.3%	Bradyrhizobium oligotrophicum
96.0%	Bradyrhizobium oligotrophicum
96.0%	Bradyrhizobium oligotrophicum
98.0%	Bradyrhizobium oligotrophicum
96.7%	Bradyrhizobium oligotrophicum
98.0%	Bradyrhizobium oligotrophicum
97.3%	Bradyrhizobium oligotrophicum
98.7%	Bradyrhizobium oligotrophicum
96.0%	Bradyrhizobium oligotrophicum
97.3%	Bradyrhizobium oligotrophicum
98.7%	Bradyrhizobium oligotrophicum
98.0%	Bradyrhizobium oligotrophicum
97.3%	Bradyrhizobium oligotrophicum
97.3%	Bradyrhizobium oligotrophicum
96.7%	Bradyrhizobium oligotrophicum
98.0%	Bradyrhizobium oligotrophicum
97.3%	Bradyrhizobium oligotrophicum
97.3%	Bradyrhizobium oligotrophicum
98.0%	Bradyrhizobium oligotrophicum
96.7%	Bradyrhizobium oligotrophicum
97.3%	Bradyrhizobium oligotrophicum
98.0%	Bradyrhizobium oligotrophicum
97.3%	Bradyrhizobium oligotrophicum
98.0%	Bradyrhizobium oligotrophicum
98.0%	Bradyrhizobium oligotrophicum
97.3%	Bradyrhizobium oligotrophicum
97.3%	Bradyrhizobium oligotrophicum
98.7%	Bradyrhizobium oligotrophicum
98.0%	Bradyrhizobium oligotrophicum
97.3%	Bradyrhizobium oligotrophicum
97.3%	Bradyrhizobium oligotrophicum
98.0%	Bradyrhizobium oligotrophicum
97.3%	Bradyrhizobium oligotrophicum
98.0%	Bradyrhizobium oligotrophicum
99.3%	Bradyrhizobium oligotrophicum
98.0%	Bradyrhizobium oligotrophicum
98.7%	Bradyrhizobium oligotrophicum
98.0%	Bradyrhizobium oligotrophicum
96.7%	Bradyrhizobium oligotrophicum
98.7%	Bradyrhizobium oligotrophicum
97.3%	Bradyrhizobium oligotrophicum
97.9%	Bradyrhizobium oligotrophicum
98.7%	Bradyrhizobium oligotrophicum
96.7%	Bradyrhizobium oligotrophicum
97.3%	Bradyrhizobium oligotrophicum
98.0%	Bradyrhizobium oligotrophicum
98.0%	Bdellovibrio exovorus
96.7%	Pseudomonas cremoricolorata
89.1%	Vampirovibrio chlorellavorus
89.8%	Vampirovibrio chlorellavorus
97.3%	Rhizomicrobium electricum
97.3%	Rhizomicrobium electricum
98.6%	Rhizomicrobium electricum
97.3%	Rhizomicrobium electricum
97.3%	Rhizomicrobium electricum
96.6%	Rhizomicrobium electricum
97.3%	Rhizomicrobium electricum
95.9%	Rhizomicrobium electricum
98.0%	Rhizomicrobium electricum
96.6%	Rhizomicrobium electricum
96.6%	Rhizomicrobium electricum
98.0%	Rhizomicrobium electricum
97.3%	Rhizomicrobium electricum
97.3%	Rhizomicrobium electricum
98.0%	Rhizomicrobium electricum
97.3%	Rhizomicrobium electricum
96.6%	Rhizomicrobium electricum
98.0%	Rhizomicrobium electricum
96.6%	Rhizomicrobium electricum
97.3%	Rhizomicrobium electricum
97.3%	Rhizomicrobium electricum
95.9%	Rhizomicrobium electricum
98.0%	Rhizomicrobium electricum
96.6%	Rhizomicrobium electricum
95.9%	Rhizomicrobium electricum
96.6%	Rhizomicrobium electricum
97.3%	Rhizomicrobium electricum
97.3%	Rhizomicrobium electricum
97.2%	Rhizomicrobium electricum
96.0%	Rhizomicrobium electricum
98.0%	Rhizomicrobium electricum
96.6%	Rhizomicrobium electricum
95.9%	Rhizomicrobium electricum
96.6%	Rhizomicrobium electricum
95.3%	Rhizomicrobium electricum
98.0%	Rhizomicrobium electricum
95.3%	Rhizomicrobium electricum
97.3%	Rhizomicrobium electricum
95.9%	Rhizomicrobium electricum
94.7%	Marinobacter oulmenensis
96.0%	Marinobacter oulmenensis
95.3%	Marinobacter oulmenensis
95.3%	Marinobacter oulmenensis
96.0%	Marinobacter oulmenensis
96.7%	Marinobacter oulmenensis
94.0%	Marinobacter oulmenensis
95.3%	Marinobacter oulmenensis
94.7%	Marinobacter oulmenensis
96.0%	Marinobacter oulmenensis
96.0%	Marinobacter oulmenensis
95.3%	Marinobacter oulmenensis
98.0%	Bosea robiniae
98.0%	Bosea robiniae
97.3%	Bosea robiniae
98.7%	Bosea robiniae
98.0%	Bosea robiniae
97.3%	Bosea robiniae
99.3%	Bosea robiniae
98.7%	Bosea robiniae
97.3%	Bosea robiniae
97.3%	Bosea robiniae
98.7%	Bosea robiniae
98.0%	Bosea robiniae
98.7%	Bosea robiniae
98.0%	Bosea robiniae
98.0%	Bosea robiniae
98.7%	Bosea robiniae
98.0%	Bosea robiniae
98.7%	Bosea robiniae
99.3%	Bosea robiniae
98.7%	Bosea robiniae
98.7%	Bosea robiniae
98.7%	Bosea robiniae
98.0%	Bosea robiniae
98.0%	Bosea robiniae
98.0%	Bosea robiniae
98.0%	Bosea robiniae
97.3%	Bosea robiniae
98.7%	Bosea robiniae
97.3%	Bosea robiniae
98.7%	Bosea robiniae
99.3%	Bosea robiniae
98.0%	Bosea robiniae
97.3%	Bosea robiniae
97.3%	Bosea robiniae
97.3%	Bosea robiniae
98.7%	Bosea robiniae
99.3%	Bosea robiniae
97.3%	Bosea robiniae
97.3%	Bosea robiniae
97.3%	Bosea robiniae
98.7%	Bosea robiniae
99.3%	Bosea robiniae
97.4%	Bosea robiniae
98.0%	Bosea robiniae
99.3%	Bosea robiniae
97.3%	Bosea robiniae
99.3%	Bosea robiniae
98.0%	Bosea robiniae
98.7%	Bosea robiniae
98.0%	Bosea robiniae
99.3%	Bosea robiniae
99.3%	Bosea robiniae
97.3%	Bosea robiniae
98.0%	Bosea robiniae
98.7%	Bosea robiniae
98.0%	Bosea robiniae
100.0%	Bosea robiniae
98.7%	Bosea robiniae
98.7%	Bosea robiniae
98.0%	Bosea robiniae
98.7%	Bosea robiniae
98.7%	Bosea robiniae
97.3%	Bosea robiniae
98.0%	Bosea robiniae
99.3%	Bosea robiniae
98.6%	Bosea robiniae
97.3%	Bosea robiniae
97.3%	Bosea robiniae
97.3%	Bosea robiniae
98.0%	Bosea robiniae
98.7%	Bosea robiniae
98.7%	Bosea robiniae
98.0%	Bosea robiniae
98.0%	Bosea robiniae
98.0%	Bosea robiniae
98.7%	Bosea robiniae
98.7%	Bosea robiniae
98.7%	Bosea robiniae
98.0%	Bosea robiniae
98.0%	Bosea robiniae
98.7%	Bosea robiniae
98.0%	Bosea robiniae
98.0%	Bosea robiniae
98.7%	Bosea robiniae
98.0%	Bosea robiniae
98.0%	Bosea robiniae
98.0%	Bosea robiniae
98.7%	Bosea robiniae
98.0%	Bosea robiniae
98.0%	Bosea robiniae
98.7%	Bosea robiniae
98.0%	Bosea robiniae
98.0%	Bosea robiniae
100.0%	Bosea robiniae
97.3%	Bosea robiniae
98.0%	Bosea robiniae
98.0%	Bosea robiniae
98.0%	Bosea robiniae
98.6%	Bosea robiniae
98.0%	Bosea robiniae
97.3%	Bosea robiniae
98.0%	Bosea robiniae
98.0%	Bosea robiniae
99.3%	Bosea robiniae
98.7%	Bosea robiniae
97.3%	Bosea robiniae
98.7%	Bosea robiniae
98.0%	Bosea robiniae
98.7%	Bosea robiniae
98.7%	Bosea robiniae
98.0%	Bosea robiniae
97.3%	Bosea robiniae
98.0%	Bosea robiniae
98.0%	Bosea robiniae
98.0%	Bosea robiniae
99.3%	Bosea robiniae
98.7%	Bosea robiniae
97.3%	Bosea robiniae
98.0%	Bosea robiniae
98.0%	Bosea robiniae
98.7%	Bosea robiniae
98.0%	Bosea robiniae
98.7%	Bosea robiniae
98.0%	Bosea robiniae
98.7%	Bosea robiniae
98.0%	Bosea robiniae
98.7%	Bosea robiniae
98.0%	Bosea robiniae
98.7%	Bosea robiniae
98.0%	Bosea robiniae
98.7%	Bosea robiniae
98.0%	Bosea robiniae
99.3%	Bosea robiniae
98.0%	Bosea robiniae
98.0%	Bosea robiniae
98.7%	Bosea robiniae
98.0%	Bosea robiniae
98.0%	Bosea robiniae
97.3%	Bosea robiniae
97.3%	Bosea robiniae
97.3%	Bosea robiniae
99.3%	Bosea robiniae
98.7%	Bosea robiniae
98.0%	Bosea robiniae
99.3%	Bosea robiniae
98.7%	Bosea robiniae
98.0%	Bosea robiniae
97.3%	Bosea robiniae
98.0%	Bosea robiniae
98.0%	Bosea robiniae
99.3%	Bosea robiniae
98.7%	Bosea robiniae
98.7%	Bosea robiniae
98.7%	Bosea robiniae
99.3%	Bosea robiniae
98.7%	Bosea robiniae
98.7%	Bosea robiniae
98.0%	Bosea robiniae
98.0%	Bosea robiniae
97.3%	Bosea robiniae
98.0%	Bosea robiniae
98.7%	Bosea robiniae
99.3%	Bosea robiniae
98.0%	Bosea robiniae
98.0%	Bosea robiniae
97.3%	Bosea robiniae
98.7%	Bosea robiniae
98.7%	Bosea robiniae
97.3%	Bosea robiniae
98.0%	Bosea robiniae
97.3%	Bosea robiniae
98.7%	Bosea robiniae
98.0%	Bosea robiniae
97.3%	Bosea robiniae
99.3%	Bosea robiniae
100.0%	Bosea robiniae
98.7%	Bosea robiniae
98.6%	Bosea robiniae
98.0%	Bosea robiniae
99.3%	Bosea robiniae
98.7%	Bosea robiniae
97.3%	Bosea robiniae
98.0%	Bosea robiniae
98.0%	Bosea robiniae
97.3%	Bosea robiniae
98.0%	Bosea robiniae
97.3%	Bosea robiniae
99.3%	Bosea robiniae
95.8%	Bosea robiniae
97.3%	Bosea robiniae
98.0%	Bosea robiniae
97.3%	Bosea robiniae
98.7%	Bosea robiniae
99.3%	Bosea robiniae
98.0%	Bosea robiniae
98.0%	Bosea robiniae
98.7%	Bosea robiniae
98.7%	Bosea robiniae
98.7%	Bosea robiniae
98.0%	Bosea robiniae
98.0%	Bosea robiniae
98.0%	Bosea robiniae
97.3%	Bosea robiniae
98.7%	Bosea robiniae
100.0%	Bosea robiniae
98.0%	Bosea robiniae
98.0%	Bosea robiniae
98.7%	Bosea robiniae
98.0%	Bosea robiniae
97.3%	Bosea robiniae
97.3%	Bosea robiniae
99.3%	Bosea robiniae
98.0%	Bosea robiniae
98.0%	Bosea robiniae
98.0%	Bosea robiniae
98.7%	Bosea robiniae
98.0%	Bosea robiniae
98.0%	Bosea robiniae
97.3%	Bosea robiniae
98.0%	Bosea robiniae
98.0%	Bosea robiniae
98.0%	Bosea robiniae
99.3%	Bosea robiniae
98.7%	Bosea robiniae
98.0%	Bosea robiniae
97.3%	Bosea robiniae
98.7%	Bosea robiniae
98.7%	Bosea robiniae
98.0%	Bosea robiniae
99.3%	Bosea robiniae
98.0%	Bosea robiniae
98.7%	Bosea robiniae
97.3%	Bosea robiniae
97.3%	Bosea robiniae
98.0%	Bosea robiniae
98.7%	Bosea robiniae
98.0%	Bosea robiniae
97.3%	Bosea robiniae
98.0%	Bosea robiniae
97.3%	Bosea robiniae
99.3%	Bosea robiniae
98.7%	Bosea robiniae
98.7%	Bosea robiniae
98.7%	Bosea robiniae
98.0%	Bosea robiniae
98.0%	Bosea robiniae
98.0%	Bosea robiniae
97.3%	Bosea robiniae
98.0%	Bosea robiniae
98.0%	Bosea robiniae
97.3%	Bosea robiniae
98.0%	Bosea robiniae
98.0%	Bosea robiniae
97.3%	Bosea robiniae
98.7%	Bosea robiniae
98.0%	Bosea robiniae
98.0%	Bosea robiniae
97.3%	Bosea robiniae
97.3%	Bosea robiniae
97.3%	Bosea robiniae
98.0%	Bosea robiniae
98.7%	Bosea robiniae
98.0%	Bosea robiniae
97.3%	Bosea robiniae
97.3%	Bosea robiniae
99.3%	Bosea robiniae
98.7%	Bosea robiniae
97.3%	Bosea robiniae
97.3%	Bosea robiniae
98.7%	Bosea robiniae
97.3%	Bosea robiniae
98.0%	Bosea robiniae
98.7%	Bosea robiniae
98.7%	Bosea robiniae
98.0%	Bosea robiniae
98.7%	Bosea robiniae
98.7%	Bosea robiniae
98.0%	Bosea robiniae
98.0%	Bosea robiniae
98.0%	Bosea robiniae
97.3%	Bosea robiniae
98.0%	Bosea robiniae
98.0%	Bosea robiniae
97.3%	Bosea robiniae
98.0%	Bosea robiniae
98.7%	Bosea robiniae
98.0%	Bosea robiniae
98.0%	Bosea robiniae
98.0%	Bosea robiniae
98.0%	Bosea robiniae
99.3%	Bosea robiniae
98.0%	Bosea robiniae
97.3%	Bosea robiniae
99.3%	Bosea robiniae
97.3%	Bosea robiniae
98.0%	Bosea robiniae
98.0%	Bosea robiniae
98.0%	Bosea robiniae
98.0%	Bosea robiniae
98.7%	Bosea robiniae
97.3%	Bosea robiniae
98.0%	Bosea robiniae
99.3%	Bosea robiniae
98.0%	Bosea robiniae
98.0%	Bosea robiniae
98.0%	Bosea robiniae
98.0%	Bosea robiniae
98.0%	Bosea robiniae
97.3%	Bosea robiniae
98.7%	Bosea robiniae
98.7%	Bosea robiniae
98.0%	Bosea robiniae
97.3%	Bosea robiniae
98.0%	Bosea robiniae
95.8%	Bosea robiniae
98.7%	Bosea robiniae
97.3%	Bosea robiniae
97.3%	Bosea robiniae
98.7%	Bosea robiniae
98.0%	Bosea robiniae
98.0%	Bosea robiniae
98.0%	Bosea robiniae
98.7%	Bosea robiniae
98.7%	Bosea robiniae
98.7%	Bosea robiniae
98.0%	Bosea robiniae
97.4%	Bosea robiniae
98.0%	Bosea robiniae
99.3%	Bosea robiniae
98.7%	Bosea robiniae
98.0%	Bosea robiniae
98.0%	Bosea robiniae
98.0%	Bosea robiniae
97.3%	Bosea robiniae
97.3%	Bosea robiniae
98.7%	Bosea robiniae
97.3%	Bosea robiniae
98.0%	Bosea robiniae
98.0%	Bosea robiniae
98.7%	Bosea robiniae
98.0%	Bosea robiniae
97.3%	Bosea robiniae
98.0%	Bosea robiniae
97.3%	Bosea robiniae
98.0%	Bosea robiniae
98.0%	Bosea robiniae
97.3%	Bosea robiniae
97.3%	Bosea robiniae
98.0%	Bosea robiniae
98.0%	Bosea robiniae
98.0%	Bosea robiniae
98.0%	Bosea robiniae
98.0%	Bosea robiniae
98.0%	Bosea robiniae
97.3%	Bosea robiniae
98.7%	Bosea robiniae
98.0%	Bosea robiniae
99.3%	Bosea robiniae
98.0%	Bosea robiniae
98.0%	Bosea robiniae
97.3%	Bosea robiniae
98.0%	Bosea robiniae
98.0%	Bosea robiniae
97.3%	Bosea robiniae
98.0%	Bosea robiniae
98.0%	Bosea robiniae
98.7%	Bosea robiniae
98.7%	Bosea robiniae
99.3%	Bosea robiniae
98.7%	Bosea robiniae
98.0%	Bosea robiniae
98.7%	Bosea robiniae
97.3%	Bosea robiniae
98.0%	Bosea robiniae
98.7%	Bosea robiniae
97.3%	Bosea robiniae
98.7%	Bosea robiniae
98.7%	Bosea robiniae
97.3%	Bosea robiniae
98.0%	Bosea robiniae
98.7%	Bosea robiniae
97.3%	Bosea robiniae
98.0%	Bosea robiniae
98.7%	Bosea robiniae
98.7%	Bosea robiniae
98.0%	Bosea robiniae
98.0%	Bosea robiniae
97.3%	Bosea robiniae
98.7%	Bosea robiniae
98.0%	Bosea robiniae
98.7%	Bosea robiniae
98.7%	Bosea robiniae
98.0%	Bosea robiniae
98.0%	Bosea robiniae
98.7%	Bosea robiniae
97.3%	Bosea robiniae
100.0%	Bosea robiniae
98.7%	Bosea robiniae
98.0%	Bosea robiniae
97.3%	Bosea robiniae
97.3%	Bosea robiniae
98.7%	Bosea robiniae
98.0%	Bosea robiniae
97.3%	Bosea robiniae
97.3%	Bosea robiniae
98.7%	Bosea robiniae
98.7%	Bosea robiniae
99.3%	Bosea robiniae
98.7%	Bosea robiniae
98.0%	Bosea robiniae
98.0%	Bosea robiniae
99.3%	Bosea robiniae
97.3%	Bosea robiniae
98.6%	Bosea robiniae
98.0%	Bosea robiniae
98.7%	Bosea robiniae
98.7%	Bosea robiniae
98.0%	Bosea robiniae
98.0%	Bosea robiniae
98.0%	Bosea robiniae
97.4%	Bosea robiniae
99.3%	Bosea robiniae
98.0%	Bosea robiniae
98.0%	Bosea robiniae
98.0%	Bosea robiniae
98.0%	Bosea robiniae
98.0%	Bosea robiniae
98.6%	Bosea robiniae
97.3%	Bosea robiniae
98.0%	Bosea robiniae
97.3%	Bosea robiniae
98.0%	Bosea robiniae
98.7%	Bosea robiniae
98.0%	Bosea robiniae
98.7%	Bosea robiniae
98.0%	Bosea robiniae
98.0%	Bosea robiniae
98.7%	Bosea robiniae
98.7%	Bosea robiniae
98.7%	Bosea robiniae
98.0%	Bosea robiniae
97.3%	Bosea robiniae
97.3%	Bosea robiniae
98.7%	Bosea robiniae
97.3%	Bosea robiniae
97.3%	Bosea robiniae
98.0%	Bosea robiniae
98.7%	Bosea robiniae
98.0%	Bosea robiniae
98.0%	Bosea robiniae
98.7%	Bosea robiniae
99.3%	Bosea robiniae
98.7%	Bosea robiniae
98.0%	Bosea robiniae
98.0%	Bosea robiniae
97.3%	Bosea robiniae
98.7%	Bosea robiniae
97.3%	Bosea robiniae
99.3%	Bosea robiniae
98.0%	Bosea robiniae
98.7%	Bosea robiniae
99.3%	Bosea robiniae
98.7%	Bosea robiniae
97.3%	Bosea robiniae
98.7%	Bosea robiniae
98.0%	Bosea robiniae
98.0%	Bosea robiniae
98.7%	Bosea robiniae
98.7%	Bosea robiniae
98.0%	Bosea robiniae
98.7%	Bosea robiniae
98.0%	Bosea robiniae
98.7%	Bosea robiniae
98.7%	Bosea robiniae
99.3%	Bosea robiniae
98.7%	Bosea robiniae
99.3%	Bosea robiniae
96.7%	Bosea robiniae
98.7%	Bosea robiniae
97.3%	Bosea robiniae
97.3%	Bosea robiniae
98.0%	Bosea robiniae
98.0%	Bosea robiniae
98.0%	Bosea robiniae
98.0%	Bosea robiniae
98.0%	Bosea robiniae
97.3%	Bosea robiniae
98.0%	Bosea robiniae
99.3%	Bosea robiniae
98.7%	Bosea robiniae
97.2%	Bosea robiniae
98.0%	Bosea robiniae
98.7%	Bosea robiniae
97.3%	Bosea robiniae
95.8%	Bosea robiniae
97.3%	Bosea robiniae
98.7%	Bosea robiniae
99.3%	Bosea robiniae
97.3%	Bosea robiniae
98.7%	Bosea robiniae
98.7%	Bosea robiniae
97.3%	Bosea robiniae
98.7%	Bosea robiniae
98.0%	Bosea robiniae
97.3%	Bosea robiniae
98.7%	Bosea robiniae
98.7%	Bosea robiniae
98.7%	Bosea robiniae
98.0%	Bosea robiniae
98.0%	Bosea robiniae
98.7%	Bosea robiniae
98.0%	Bosea robiniae
97.3%	Bosea robiniae
97.3%	Bosea robiniae
98.0%	Bosea robiniae
97.3%	Bosea robiniae
98.0%	Bosea robiniae
98.7%	Bosea robiniae
97.3%	Bosea robiniae
98.7%	Bosea robiniae
98.0%	Bosea robiniae
100.0%	Bosea robiniae
98.0%	Bosea robiniae
98.7%	Bosea robiniae
98.0%	Bosea robiniae
97.3%	Bosea robiniae
99.3%	Bosea robiniae
99.3%	Bosea robiniae
98.7%	Bosea robiniae
98.0%	Bosea robiniae
97.3%	Bosea robiniae
98.0%	Bosea robiniae
98.0%	Bosea robiniae
99.3%	Bosea robiniae
97.3%	Bosea robiniae
98.0%	Bosea robiniae
98.0%	Bosea robiniae
97.3%	Bosea robiniae
98.0%	Bosea robiniae
97.3%	Bosea robiniae
98.0%	Bosea robiniae
100.0%	Bosea robiniae
97.3%	Bosea robiniae
98.0%	Bosea robiniae
98.0%	Bosea robiniae
98.7%	Bosea robiniae
98.7%	Bosea robiniae
98.0%	Bosea robiniae
97.3%	Bosea robiniae
99.3%	Bosea robiniae
98.0%	Bosea robiniae
99.3%	Bosea robiniae
97.3%	Bosea robiniae
98.7%	Bosea robiniae
97.3%	Bosea robiniae
97.3%	Bosea robiniae
98.0%	Bosea robiniae
98.0%	Bosea robiniae
98.6%	Bosea robiniae
98.7%	Bosea robiniae
97.3%	Bosea robiniae
98.7%	Bosea robiniae
97.3%	Bosea robiniae
98.7%	Bosea robiniae
98.7%	Bosea robiniae
98.0%	Bosea robiniae
97.3%	Bosea robiniae
99.3%	Bosea robiniae
98.0%	Bosea robiniae
98.7%	Bosea robiniae
98.0%	Bosea robiniae
98.7%	Bosea robiniae
98.0%	Bosea robiniae
97.3%	Bosea robiniae
97.3%	Bosea robiniae
98.7%	Bosea robiniae
98.0%	Bosea robiniae
99.3%	Bosea robiniae
98.0%	Bosea robiniae
98.7%	Bosea robiniae
98.0%	Bosea robiniae
97.4%	Bosea robiniae
97.3%	Bosea robiniae
97.3%	Bosea robiniae
97.3%	Bosea robiniae
98.7%	Bosea robiniae
98.0%	Bosea robiniae
98.0%	Bosea robiniae
97.3%	Bosea robiniae
98.7%	Bosea robiniae
95.8%	Bosea robiniae
99.3%	Bosea robiniae
97.3%	Bosea robiniae
98.0%	Bosea robiniae
100.0%	Bosea robiniae
98.0%	Bosea robiniae
98.7%	Bosea robiniae
98.0%	Bosea robiniae
98.0%	Bosea robiniae
98.7%	Bosea robiniae
97.3%	Bosea robiniae
98.7%	Bosea robiniae
98.7%	Bosea robiniae
98.7%	Bosea robiniae
99.3%	Bosea robiniae
98.0%	Bosea robiniae
97.3%	Bosea robiniae
98.0%	Bosea robiniae
98.0%	Bosea robiniae
98.0%	Bosea robiniae
97.3%	Bosea robiniae
98.6%	Bosea robiniae
98.7%	Bosea robiniae
99.3%	Bosea robiniae
98.0%	Bosea robiniae
97.3%	Bosea robiniae
98.0%	Bosea robiniae
97.3%	Bosea robiniae
98.0%	Bosea robiniae
98.0%	Bosea robiniae
97.4%	Bosea robiniae
98.0%	Bosea robiniae
98.7%	Bosea robiniae
97.3%	Bosea robiniae
98.0%	Bosea robiniae
98.0%	Bosea robiniae
100.0%	Bosea robiniae
97.3%	Bosea robiniae
97.3%	Bosea robiniae
98.0%	Bosea robiniae
97.3%	Bosea robiniae
98.0%	Bosea robiniae
99.3%	Bosea robiniae
98.7%	Bosea robiniae
97.3%	Bosea robiniae
99.3%	Bosea robiniae
98.0%	Bosea robiniae
98.0%	Bosea robiniae
98.0%	Bosea robiniae
98.0%	Bosea robiniae
98.7%	Bosea robiniae
97.3%	Bosea robiniae
98.0%	Bosea robiniae
98.7%	Bosea robiniae
98.0%	Bosea robiniae
98.0%	Bosea robiniae
98.0%	Bosea robiniae
97.4%	Bosea robiniae
98.0%	Bosea robiniae
98.7%	Bosea robiniae
97.3%	Bosea robiniae
98.7%	Bosea robiniae
98.0%	Bosea robiniae
98.0%	Bosea robiniae
98.7%	Bosea robiniae
98.0%	Bosea robiniae
98.7%	Bosea robiniae
98.6%	Bosea robiniae
98.0%	Bosea robiniae
98.0%	Bosea robiniae
98.0%	Bosea robiniae
98.0%	Bosea robiniae
98.0%	Bosea robiniae
98.7%	Bosea robiniae
98.0%	Bosea robiniae
97.3%	Bosea robiniae
98.7%	Bosea robiniae
97.4%	Bosea robiniae
98.0%	Bosea robiniae
98.0%	Bosea robiniae
98.0%	Bosea robiniae
98.7%	Bosea robiniae
97.3%	Bosea robiniae
98.7%	Bosea robiniae
98.7%	Bosea robiniae
98.0%	Bosea robiniae
98.0%	Bosea robiniae
97.3%	Bosea robiniae
98.0%	Bosea robiniae
98.0%	Bosea robiniae
97.3%	Bosea robiniae
97.3%	Bosea robiniae
98.7%	Bosea robiniae
98.7%	Bosea robiniae
97.3%	Bosea robiniae
98.6%	Bosea robiniae
97.3%	Bosea robiniae
98.0%	Bosea robiniae
98.0%	Bosea robiniae
98.0%	Bosea robiniae
98.0%	Bosea robiniae
97.3%	Bosea robiniae
97.3%	Bosea robiniae
98.7%	Bosea robiniae
98.7%	Bosea robiniae
98.7%	Bosea robiniae
98.0%	Bosea robiniae
98.0%	Bosea robiniae
98.0%	Bosea robiniae
98.7%	Bosea robiniae
98.0%	Bosea robiniae
97.3%	Bosea robiniae
97.3%	Bosea robiniae
98.7%	Bosea robiniae
98.7%	Bosea robiniae
97.3%	Bosea robiniae
98.7%	Bosea robiniae
98.0%	Bosea robiniae
98.0%	Bosea robiniae
98.0%	Bosea robiniae
98.7%	Bosea robiniae
98.7%	Bosea robiniae
93.2%	Bosea robiniae
97.3%	Bosea robiniae
98.7%	Bosea robiniae
98.7%	Bosea robiniae
97.4%	Bosea robiniae
95.8%	Bosea robiniae
97.3%	Bosea robiniae
98.0%	Bosea robiniae
98.0%	Bosea robiniae
98.0%	Bosea robiniae
98.0%	Bosea robiniae
98.7%	Bosea robiniae
98.0%	Bosea robiniae
98.0%	Bosea robiniae
98.7%	Bosea robiniae
99.3%	Bosea robiniae
98.0%	Bosea robiniae
98.0%	Bosea robiniae
99.3%	Bosea robiniae
98.0%	Bosea robiniae
98.7%	Bosea robiniae
99.3%	Bosea robiniae
97.3%	Bosea robiniae
97.3%	Bosea robiniae
98.0%	Bosea robiniae
98.7%	Bosea robiniae
98.0%	Bosea robiniae
98.0%	Bosea robiniae
96.7%	Bosea robiniae
97.3%	Bosea robiniae
97.3%	Bosea robiniae
99.3%	Bosea robiniae
98.0%	Bosea robiniae
98.7%	Bosea robiniae
98.0%	Bosea robiniae
98.0%	Bosea robiniae
98.7%	Bosea robiniae
98.7%	Bosea robiniae
98.0%	Bosea robiniae
97.3%	Bosea robiniae
97.3%	Bosea robiniae
98.6%	Bosea robiniae
97.3%	Bosea robiniae
98.0%	Bosea robiniae
98.7%	Bosea robiniae
96.5%	Bosea robiniae
98.7%	Bosea robiniae
98.7%	Bosea robiniae
97.3%	Bosea robiniae
98.6%	Bosea robiniae
98.7%	Bosea robiniae
97.3%	Bosea robiniae
98.7%	Bosea robiniae
97.3%	Bosea robiniae
98.0%	Bosea robiniae
97.3%	Bosea robiniae
98.7%	Bosea robiniae
98.0%	Bosea robiniae
97.3%	Bosea robiniae
98.0%	Bosea robiniae
97.3%	Bosea robiniae
98.6%	Bosea robiniae
98.0%	Bosea robiniae
98.7%	Bosea robiniae
97.3%	Bosea robiniae
97.3%	Bosea robiniae
97.3%	Bosea robiniae
98.0%	Bosea robiniae
98.0%	Bosea robiniae
98.7%	Bosea robiniae
98.7%	Bosea robiniae
97.3%	Bosea robiniae
98.0%	Bosea robiniae
97.3%	Bosea robiniae
98.7%	Bosea robiniae
98.7%	Bosea robiniae
98.0%	Bosea robiniae
98.0%	Bosea robiniae
98.0%	Bosea robiniae
98.0%	Bosea robiniae
99.3%	Bosea robiniae
98.0%	Bosea robiniae
98.0%	Bosea robiniae
97.3%	Bosea robiniae
98.0%	Bosea robiniae
99.3%	Bosea robiniae
98.7%	Bosea robiniae
98.7%	Bosea robiniae
98.0%	Bosea robiniae
98.0%	Bosea robiniae
98.0%	Bosea robiniae
97.3%	Bosea robiniae
99.3%	Bosea robiniae
97.3%	Bosea robiniae
98.7%	Bosea robiniae
97.3%	Bosea robiniae
98.0%	Bosea robiniae
98.0%	Bosea robiniae
98.0%	Bosea robiniae
97.3%	Bosea robiniae
98.0%	Bosea robiniae
98.0%	Bosea robiniae
98.0%	Bosea robiniae
98.0%	Bosea robiniae
97.4%	Bosea robiniae
97.3%	Bosea robiniae
98.0%	Bosea robiniae
98.0%	Bosea robiniae
98.0%	Bosea robiniae
98.0%	Bosea robiniae
98.0%	Bosea robiniae
98.0%	Bosea robiniae
98.0%	Bosea robiniae
98.7%	Bosea robiniae
97.3%	Bosea robiniae
98.0%	Bosea robiniae
97.3%	Bosea robiniae
98.0%	Bosea robiniae
97.3%	Bosea robiniae
97.3%	Bosea robiniae
98.0%	Bosea robiniae
98.0%	Bosea robiniae
98.0%	Bosea robiniae
97.3%	Bosea robiniae
98.0%	Bosea robiniae
98.7%	Bosea robiniae
98.0%	Bosea robiniae
98.0%	Bosea robiniae
97.3%	Bosea robiniae
97.3%	Bosea robiniae
98.0%	Bosea robiniae
97.3%	Bosea robiniae
97.3%	Bosea robiniae
98.0%	Bosea robiniae
97.3%	Bosea robiniae
98.7%	Bosea robiniae
98.0%	Bosea robiniae
98.7%	Bosea robiniae
98.7%	Bosea robiniae
98.0%	Bosea robiniae
98.0%	Bosea robiniae
98.7%	Bosea robiniae
98.7%	Bosea robiniae
98.7%	Bosea robiniae
98.7%	Bosea robiniae
98.0%	Bosea robiniae
98.0%	Bosea robiniae
97.3%	Bosea robiniae
98.7%	Bosea robiniae
99.3%	Bosea robiniae
98.0%	Bosea robiniae
97.3%	Bosea robiniae
98.0%	Bosea robiniae
98.7%	Bosea robiniae
97.3%	Bosea robiniae
98.7%	Bosea robiniae
98.0%	Bosea robiniae
97.3%	Bosea robiniae
98.7%	Bosea robiniae
97.3%	Bosea robiniae
99.3%	Bosea robiniae
98.7%	Bosea robiniae
98.7%	Bosea robiniae
97.3%	Bosea robiniae
98.0%	Bosea robiniae
98.0%	Bosea robiniae
97.3%	Bosea robiniae
97.3%	Bosea robiniae
99.3%	Bosea robiniae
97.3%	Bosea robiniae
97.3%	Bosea robiniae
98.7%	Bosea robiniae
98.7%	Bosea robiniae
99.3%	Bosea robiniae
98.0%	Bosea robiniae
98.7%	Bosea robiniae
98.7%	Bosea robiniae
98.0%	Bosea robiniae
98.0%	Bosea robiniae
98.0%	Bosea robiniae
98.7%	Bosea robiniae
98.0%	Bosea robiniae
98.0%	Bosea robiniae
97.3%	Bosea robiniae
99.3%	Bosea robiniae
98.0%	Bosea robiniae
98.0%	Methylobacterium thuringiense
98.7%	Methylobacterium thuringiense
98.7%	Methylobacterium thuringiense
98.0%	Methylobacterium thuringiense
98.7%	Methylobacterium thuringiense
98.7%	Methylobacterium thuringiense
98.7%	Methylobacterium thuringiense
98.7%	Methylobacterium thuringiense
98.7%	Methylobacterium thuringiense
98.0%	Methylobacterium thuringiense
99.3%	Methylobacterium thuringiense
98.0%	Methylobacterium thuringiense
99.3%	Methylobacterium thuringiense
99.3%	Methylobacterium thuringiense
98.7%	Methylobacterium thuringiense
99.3%	Methylobacterium thuringiense
98.0%	Rhodopseudomonas thermotolerans
97.3%	Chelativorans composti
96.6%	Chelativorans composti
94.7%	Aminivibrio pyruvatiphilus
92.7%	Aminivibrio pyruvatiphilus
93.3%	Aminivibrio pyruvatiphilus
92.7%	Aminivibrio pyruvatiphilus
92.7%	Aminivibrio pyruvatiphilus
94.0%	Aminivibrio pyruvatiphilus
93.3%	Aminivibrio pyruvatiphilus
92.0%	Aminivibrio pyruvatiphilus
93.3%	Aminivibrio pyruvatiphilus
93.3%	Aminivibrio pyruvatiphilus
92.7%	Aminivibrio pyruvatiphilus
94.0%	Aminivibrio pyruvatiphilus
94.0%	Aminivibrio pyruvatiphilus
94.0%	Aminivibrio pyruvatiphilus
93.3%	Aminivibrio pyruvatiphilus
92.0%	Aminivibrio pyruvatiphilus
93.3%	Aminivibrio pyruvatiphilus
93.3%	Aminivibrio pyruvatiphilus
94.0%	Aminivibrio pyruvatiphilus
93.3%	Aminivibrio pyruvatiphilus
93.3%	Aminivibrio pyruvatiphilus
93.3%	Aminivibrio pyruvatiphilus
92.7%	Aminivibrio pyruvatiphilus
93.3%	Aminivibrio pyruvatiphilus
92.7%	Aminivibrio pyruvatiphilus
89.7%	Aminivibrio pyruvatiphilus
99.3%	Finegoldia magna
98.7%	Finegoldia magna
98.7%	Finegoldia magna
98.0%	Finegoldia magna
98.0%	Finegoldia magna
98.0%	Finegoldia magna
98.7%	Finegoldia magna
99.3%	Finegoldia magna
99.3%	Finegoldia magna
98.7%	Finegoldia magna
99.3%	Finegoldia magna
98.7%	Finegoldia magna
98.7%	Finegoldia magna
98.0%	Sphingomonas soli
98.0%	Sphingomonas soli
98.7%	Sphingomonas soli
97.4%	Sphingomonas soli
99.3%	Sphingomonas soli
98.0%	Sphingomonas soli
98.7%	Sphingomonas soli
98.0%	Sphingomonas soli
98.0%	Sphingomonas soli
98.0%	Sphingomonas soli
98.7%	Sphingomonas soli
98.7%	Sphingomonas soli
98.7%	Sphingomonas soli
98.7%	Sphingomonas soli
98.7%	Sphingomonas soli
99.3%	Sphingomonas soli
99.3%	Sphingomonas soli
98.7%	Sphingomonas soli
97.4%	Sphingomonas soli
97.4%	Sphingomonas soli
98.0%	Sphingomonas soli
94.7%	Marinobacterium georgiense
94.7%	Marinobacterium georgiense
94.7%	Marinobacterium georgiense
95.3%	Marinobacterium georgiense
94.7%	Marinobacterium georgiense
94.0%	Marinobacterium georgiense
94.0%	Marinobacterium georgiense
95.3%	Marinobacterium georgiense
94.7%	Marinobacterium georgiense
96.0%	Marinobacterium georgiense
94.7%	Marinobacterium georgiense
94.7%	Marinobacterium georgiense
95.3%	Marinobacterium georgiense
94.7%	Marinobacterium georgiense
94.7%	Marinobacterium georgiense
94.7%	Marinobacterium georgiense
94.0%	Marinobacterium georgiense
95.3%	Marinobacterium georgiense
94.7%	Marinobacterium georgiense
95.3%	Marinobacterium georgiense
94.0%	Marinobacterium georgiense
94.0%	Marinobacterium georgiense
95.3%	Marinobacterium georgiense
100.0%	Methylobacterium brachythecii
98.7%	Methylobacterium brachythecii
98.0%	Methylobacterium brachythecii
99.3%	Methylobacterium brachythecii
99.3%	Methylobacterium brachythecii
97.3%	Methylobacterium brachythecii
97.3%	Methylobacterium brachythecii
99.3%	Methylobacterium brachythecii
98.0%	Methylobacterium brachythecii
98.7%	Methylobacterium brachythecii
98.0%	Methylobacterium brachythecii
98.7%	Methylobacterium brachythecii
98.0%	Methylobacterium brachythecii
98.7%	Methylobacterium brachythecii
98.0%	Methylobacterium brachythecii
98.7%	Methylobacterium brachythecii
98.0%	Methylobacterium brachythecii
98.7%	Methylobacterium brachythecii
98.7%	Methylobacterium brachythecii
98.0%	Methylobacterium brachythecii
97.3%	Methylobacterium brachythecii
99.3%	Methylobacterium brachythecii
98.7%	Methylobacterium brachythecii
98.0%	Methylobacterium brachythecii
98.7%	Methylobacterium brachythecii
98.6%	Methylobacterium brachythecii
97.3%	Methylobacterium brachythecii
98.7%	Methylobacterium brachythecii
99.3%	Methylobacterium brachythecii
99.3%	Methylobacterium brachythecii
98.0%	Methylobacterium brachythecii
98.0%	Methylobacterium brachythecii
98.0%	Methylobacterium brachythecii
97.3%	Methylobacterium brachythecii
98.7%	Methylobacterium brachythecii
98.0%	Methylobacterium brachythecii
98.7%	Methylobacterium brachythecii
98.0%	Methylobacterium brachythecii
97.3%	Methylobacterium brachythecii
98.0%	Methylobacterium brachythecii
98.0%	Methylobacterium brachythecii
98.0%	Methylobacterium brachythecii
98.7%	Methylobacterium brachythecii
98.0%	Methylobacterium brachythecii
98.6%	Methylobacterium brachythecii
99.3%	Methylobacterium brachythecii
97.3%	Methylobacterium brachythecii
98.0%	Methylobacterium brachythecii
97.3%	Methylobacterium brachythecii
97.3%	Methylobacterium brachythecii
98.7%	Methylobacterium brachythecii
99.3%	Methylobacterium brachythecii
97.3%	Methylobacterium brachythecii
95.8%	Methylobacterium brachythecii
98.0%	Methylobacterium brachythecii
98.0%	Methylobacterium brachythecii
98.7%	Methylobacterium brachythecii
98.0%	Methylobacterium brachythecii
98.7%	Methylobacterium brachythecii
98.0%	Methylobacterium brachythecii
99.3%	Methylobacterium brachythecii
98.0%	Methylobacterium brachythecii
99.3%	Methylobacterium brachythecii
98.0%	Methylobacterium brachythecii
97.3%	Methylobacterium brachythecii
98.0%	Methylobacterium brachythecii
98.0%	Methylobacterium brachythecii
98.7%	Methylobacterium brachythecii
98.0%	Methylobacterium brachythecii
98.0%	Methylobacterium brachythecii
98.6%	Methylobacterium brachythecii
98.0%	Methylobacterium brachythecii
98.0%	Methylobacterium brachythecii
96.5%	Methylobacterium brachythecii
98.0%	Methylobacterium brachythecii
98.7%	Methylobacterium brachythecii
98.0%	Methylobacterium brachythecii
98.0%	Methylobacterium brachythecii
98.7%	Methylobacterium brachythecii
95.8%	Methylobacterium brachythecii
99.3%	Methylobacterium brachythecii
98.0%	Methylobacterium brachythecii
98.6%	Methylobacterium brachythecii
97.3%	Methylobacterium brachythecii
97.3%	Methylobacterium brachythecii
98.7%	Methylobacterium brachythecii
98.7%	Methylobacterium brachythecii
97.3%	Methylobacterium brachythecii
97.3%	Methylobacterium brachythecii
98.7%	Methylobacterium brachythecii
97.4%	Methylobacterium brachythecii
95.8%	Methylobacterium brachythecii
98.0%	Methylobacterium brachythecii
97.3%	Methylobacterium brachythecii
99.3%	Methylobacterium brachythecii
99.3%	Methylobacterium brachythecii
98.0%	Methylobacterium brachythecii
98.0%	Methylobacterium brachythecii
98.7%	Methylobacterium brachythecii
98.0%	Methylobacterium brachythecii
98.0%	Methylobacterium brachythecii
98.0%	Methylobacterium brachythecii
98.7%	Methylobacterium brachythecii
98.0%	Methylobacterium brachythecii
98.0%	Methylobacterium brachythecii
97.3%	Methylobacterium brachythecii
94.4%	Methylobacterium brachythecii
97.4%	Methylobacterium brachythecii
96.7%	Methylobacterium brachythecii
98.7%	Methylobacterium brachythecii
98.0%	Methylobacterium brachythecii
97.4%	Methylobacterium brachythecii
98.0%	Methylobacterium brachythecii
98.0%	Methylobacterium brachythecii
97.3%	Methylobacterium brachythecii
98.7%	Methylobacterium brachythecii
98.0%	Methylobacterium brachythecii
98.7%	Methylobacterium brachythecii
98.7%	Methylobacterium brachythecii
99.3%	Methylobacterium brachythecii
98.7%	Methylobacterium brachythecii
97.3%	Methylobacterium brachythecii
98.7%	Methylobacterium brachythecii
97.4%	Methylobacterium brachythecii
98.7%	Methylobacterium brachythecii
98.7%	Methylobacterium brachythecii
98.0%	Methylobacterium brachythecii
98.7%	Methylobacterium brachythecii
98.7%	Methylobacterium brachythecii
98.7%	Methylobacterium brachythecii
97.3%	Methylobacterium brachythecii
98.0%	Methylobacterium brachythecii
98.0%	Methylobacterium brachythecii
98.7%	Methylobacterium brachythecii
98.7%	Methylobacterium brachythecii
98.0%	Methylobacterium brachythecii
97.3%	Methylobacterium brachythecii
98.0%	Methylobacterium brachythecii
98.7%	Methylobacterium brachythecii
98.0%	Methylobacterium brachythecii
100.0%	Methylobacterium brachythecii
98.0%	Methylobacterium brachythecii
97.4%	Methylobacterium brachythecii
99.3%	Methylobacterium brachythecii
98.0%	Methylobacterium brachythecii
99.3%	Methylobacterium brachythecii
99.3%	Methylobacterium brachythecii
99.3%	Methylobacterium brachythecii
97.3%	Methylobacterium brachythecii
98.7%	Methylobacterium brachythecii
98.0%	Methylobacterium brachythecii
98.7%	Methylobacterium brachythecii
98.7%	Methylobacterium brachythecii
98.0%	Methylobacterium brachythecii
97.3%	Methylobacterium brachythecii
98.0%	Methylobacterium brachythecii
99.3%	Methylobacterium brachythecii
98.7%	Methylobacterium brachythecii
98.7%	Methylobacterium brachythecii
98.7%	Methylobacterium brachythecii
98.0%	Methylobacterium brachythecii
97.3%	Methylobacterium brachythecii
98.0%	Methylobacterium brachythecii
97.3%	Methylobacterium brachythecii
98.0%	Methylobacterium brachythecii
98.0%	Methylobacterium brachythecii
98.0%	Methylobacterium brachythecii
97.3%	Methylobacterium brachythecii
98.0%	Methylobacterium brachythecii
98.0%	Methylobacterium brachythecii
97.3%	Methylobacterium brachythecii
98.7%	Methylobacterium brachythecii
98.0%	Methylobacterium brachythecii
98.7%	Methylobacterium brachythecii
98.7%	Methylobacterium brachythecii
98.0%	Methylobacterium brachythecii
97.3%	Methylobacterium brachythecii
98.0%	Methylobacterium brachythecii
97.3%	Methylobacterium brachythecii
98.0%	Methylobacterium brachythecii
98.0%	Methylobacterium brachythecii
98.6%	Methylobacterium brachythecii
98.7%	Methylobacterium brachythecii
98.7%	Methylobacterium brachythecii
98.6%	Methylobacterium brachythecii
98.7%	Methylobacterium brachythecii
98.7%	Methylobacterium brachythecii
98.0%	Methylobacterium brachythecii
97.3%	Methylobacterium brachythecii
98.7%	Methylobacterium brachythecii
99.3%	Methylobacterium brachythecii
98.0%	Methylobacterium brachythecii
97.3%	Methylobacterium brachythecii
98.7%	Methylobacterium brachythecii
98.0%	Methylobacterium brachythecii
98.7%	Methylobacterium brachythecii
99.3%	Methylobacterium brachythecii
99.3%	Methylobacterium brachythecii
97.3%	Methylobacterium brachythecii
98.6%	Methylobacterium brachythecii
97.3%	Methylobacterium brachythecii
97.3%	Methylobacterium brachythecii
98.7%	Methylobacterium brachythecii
97.3%	Methylobacterium brachythecii
97.3%	Methylobacterium brachythecii
98.0%	Methylobacterium brachythecii
97.3%	Methylobacterium brachythecii
97.3%	Methylobacterium brachythecii
98.7%	Methylobacterium brachythecii
97.3%	Methylobacterium brachythecii
98.7%	Methylobacterium brachythecii
98.7%	Methylobacterium brachythecii
99.3%	Methylobacterium brachythecii
97.3%	Methylobacterium brachythecii
98.7%	Methylobacterium brachythecii
98.0%	Methylobacterium brachythecii
98.0%	Methylobacterium brachythecii
98.7%	Methylobacterium brachythecii
99.3%	Methylobacterium brachythecii
98.0%	Methylobacterium brachythecii
99.3%	Methylobacterium brachythecii
97.3%	Methylobacterium brachythecii
97.3%	Methylobacterium brachythecii
98.0%	Methylobacterium brachythecii
98.0%	Methylobacterium brachythecii
98.0%	Methylobacterium brachythecii
95.1%	Methylobacterium brachythecii
97.3%	Methylobacterium brachythecii
98.0%	Methylobacterium brachythecii
97.4%	Methylobacterium brachythecii
97.3%	Methylobacterium brachythecii
98.0%	Methylobacterium brachythecii
97.3%	Methylobacterium brachythecii
98.0%	Methylobacterium brachythecii
98.7%	Methylobacterium brachythecii
98.0%	Methylobacterium brachythecii
97.3%	Methylobacterium brachythecii
98.7%	Methylobacterium brachythecii
97.3%	Methylobacterium brachythecii
98.7%	Methylobacterium brachythecii
97.3%	Methylobacterium brachythecii
99.3%	Methylobacterium brachythecii
98.0%	Methylobacterium brachythecii
98.0%	Methylobacterium brachythecii
98.0%	Methylobacterium brachythecii
97.3%	Methylobacterium brachythecii
98.0%	Methylobacterium brachythecii
98.7%	Methylobacterium brachythecii
95.1%	Methylobacterium brachythecii
98.0%	Methylobacterium brachythecii
98.0%	Methylobacterium brachythecii
97.3%	Methylobacterium brachythecii
98.7%	Methylobacterium brachythecii
97.3%	Methylobacterium brachythecii
98.7%	Methylobacterium brachythecii
97.3%	Methylobacterium brachythecii
97.3%	Methylobacterium brachythecii
95.1%	Methylobacterium brachythecii
98.7%	Methylobacterium brachythecii
97.3%	Methylobacterium brachythecii
98.0%	Methylobacterium brachythecii
98.0%	Methylobacterium brachythecii
97.3%	Methylobacterium brachythecii
98.7%	Methylobacterium brachythecii
98.0%	Methylobacterium brachythecii
97.3%	Methylobacterium brachythecii
98.7%	Methylobacterium brachythecii
97.3%	Methylobacterium brachythecii
97.3%	Methylobacterium brachythecii
97.3%	Methylobacterium brachythecii
99.3%	Methylobacterium brachythecii
97.3%	Methylobacterium brachythecii
98.0%	Methylobacterium brachythecii
98.7%	Methylobacterium brachythecii
98.7%	Methylobacterium brachythecii
97.3%	Methylobacterium brachythecii
97.3%	Methylobacterium brachythecii
98.0%	Methylobacterium brachythecii
98.0%	Methylobacterium brachythecii
99.3%	Methylobacterium brachythecii
97.3%	Methylobacterium brachythecii
98.0%	Methylobacterium brachythecii
97.3%	Methylobacterium brachythecii
97.3%	Methylobacterium brachythecii
98.7%	Methylobacterium brachythecii
98.0%	Methylobacterium brachythecii
98.0%	Methylobacterium brachythecii
98.7%	Methylobacterium brachythecii
98.7%	Methylobacterium brachythecii
98.0%	Methylobacterium brachythecii
97.3%	Methylobacterium brachythecii
98.0%	Methylobacterium brachythecii
98.7%	Methylobacterium brachythecii
98.0%	Methylobacterium brachythecii
99.3%	Methylobacterium brachythecii
97.3%	Methylobacterium brachythecii
97.3%	Methylobacterium brachythecii
99.3%	Methylobacterium brachythecii
98.0%	Methylobacterium brachythecii
97.3%	Methylobacterium brachythecii
100.0%	Methylobacterium brachythecii
97.3%	Methylobacterium brachythecii
95.1%	Methylobacterium brachythecii
99.3%	Methylobacterium brachythecii
97.3%	Methylobacterium brachythecii
98.0%	Methylobacterium brachythecii
98.0%	Methylobacterium brachythecii
98.7%	Methylobacterium brachythecii
98.0%	Methylobacterium brachythecii
98.7%	Methylobacterium brachythecii
98.7%	Methylobacterium brachythecii
98.0%	Methylobacterium brachythecii
98.0%	Methylobacterium brachythecii
98.7%	Methylobacterium brachythecii
98.0%	Methylobacterium brachythecii
98.0%	Methylobacterium brachythecii
98.0%	Methylobacterium brachythecii
98.7%	Methylobacterium brachythecii
98.0%	Methylobacterium brachythecii
97.3%	Methylobacterium brachythecii
99.3%	Methylobacterium brachythecii
98.7%	Methylobacterium brachythecii
98.0%	Methylobacterium brachythecii
97.4%	Methylobacterium brachythecii
98.0%	Methylobacterium brachythecii
97.3%	Methylobacterium brachythecii
98.0%	Methylobacterium brachythecii
97.3%	Methylobacterium brachythecii
98.0%	Methylobacterium brachythecii
98.6%	Methylobacterium brachythecii
97.3%	Methylobacterium brachythecii
98.0%	Methylobacterium brachythecii
98.0%	Methylobacterium brachythecii
98.0%	Methylobacterium brachythecii
99.3%	Methylobacterium brachythecii
98.0%	Methylobacterium brachythecii
98.7%	Methylobacterium brachythecii
97.3%	Methylobacterium brachythecii
98.7%	Methylobacterium brachythecii
98.7%	Methylobacterium brachythecii
98.0%	Methylobacterium brachythecii
98.0%	Methylobacterium brachythecii
98.0%	Methylobacterium brachythecii
98.0%	Methylobacterium brachythecii
98.7%	Methylobacterium brachythecii
98.0%	Methylobacterium brachythecii
99.3%	Methylobacterium brachythecii
97.3%	Methylobacterium brachythecii
98.7%	Methylobacterium brachythecii
98.0%	Methylobacterium brachythecii
98.7%	Methylobacterium brachythecii
98.0%	Methylobacterium brachythecii
98.7%	Methylobacterium brachythecii
98.0%	Methylobacterium brachythecii
97.3%	Methylobacterium brachythecii
98.0%	Methylobacterium brachythecii
98.7%	Methylobacterium brachythecii
98.0%	Methylobacterium brachythecii
98.0%	Methylobacterium brachythecii
95.1%	Methylobacterium brachythecii
97.3%	Methylobacterium brachythecii
97.3%	Methylobacterium brachythecii
99.3%	Methylobacterium brachythecii
99.3%	Methylobacterium brachythecii
98.7%	Methylobacterium brachythecii
98.0%	Methylobacterium brachythecii
96.5%	Methylobacterium brachythecii
98.0%	Methylobacterium brachythecii
98.7%	Methylobacterium brachythecii
98.0%	Methylobacterium brachythecii
98.7%	Methylobacterium brachythecii
98.0%	Methylobacterium brachythecii
100.0%	Methylobacterium brachythecii
97.3%	Methylobacterium brachythecii
97.3%	Methylobacterium brachythecii
98.0%	Methylobacterium brachythecii
98.7%	Methylobacterium brachythecii
98.7%	Methylobacterium brachythecii
98.0%	Methylobacterium brachythecii
97.4%	Methylobacterium brachythecii
100.0%	Methylobacterium brachythecii
98.0%	Methylobacterium brachythecii
99.3%	Methylobacterium brachythecii
98.0%	Methylobacterium brachythecii
98.7%	Methylobacterium brachythecii
99.3%	Methylobacterium brachythecii
97.3%	Methylobacterium brachythecii
97.3%	Methylobacterium brachythecii
98.0%	Methylobacterium brachythecii
98.0%	Methylobacterium brachythecii
98.0%	Methylobacterium brachythecii
97.3%	Methylobacterium brachythecii
98.7%	Methylobacterium brachythecii
99.3%	Methylobacterium brachythecii
97.3%	Methylobacterium brachythecii
98.7%	Methylobacterium brachythecii
98.0%	Methylobacterium brachythecii
98.0%	Methylobacterium brachythecii
98.0%	Methylobacterium brachythecii
98.7%	Methylobacterium brachythecii
98.7%	Methylobacterium brachythecii
98.0%	Methylobacterium brachythecii
98.0%	Methylobacterium brachythecii
98.0%	Methylobacterium brachythecii
99.3%	Methylobacterium brachythecii
98.0%	Methylobacterium brachythecii
98.0%	Methylobacterium brachythecii
98.7%	Methylobacterium brachythecii
98.0%	Methylobacterium brachythecii
97.3%	Methylobacterium brachythecii
98.0%	Methylobacterium brachythecii
98.0%	Methylobacterium brachythecii
98.7%	Methylobacterium brachythecii
98.7%	Methylobacterium brachythecii
97.3%	Methylobacterium brachythecii
98.0%	Methylobacterium brachythecii
98.0%	Methylobacterium brachythecii
98.0%	Methylobacterium brachythecii
98.0%	Methylobacterium brachythecii
97.3%	Methylobacterium brachythecii
98.7%	Methylobacterium brachythecii
98.0%	Methylobacterium brachythecii
98.0%	Methylobacterium brachythecii
98.0%	Methylobacterium brachythecii
98.7%	Methylobacterium brachythecii
98.0%	Methylobacterium brachythecii
98.0%	Methylobacterium brachythecii
97.3%	Methylobacterium brachythecii
98.0%	Methylobacterium brachythecii
98.7%	Methylobacterium brachythecii
98.0%	Methylobacterium brachythecii
98.7%	Methylobacterium brachythecii
99.3%	Methylobacterium brachythecii
98.0%	Methylobacterium brachythecii
97.3%	Methylobacterium brachythecii
98.7%	Methylobacterium brachythecii
98.7%	Methylobacterium brachythecii
97.3%	Methylobacterium brachythecii
98.0%	Methylobacterium brachythecii
98.0%	Methylobacterium brachythecii
98.7%	Methylobacterium brachythecii
98.7%	Methylobacterium brachythecii
98.7%	Methylobacterium brachythecii
97.3%	Methylobacterium brachythecii
97.3%	Methylobacterium brachythecii
98.0%	Methylobacterium brachythecii
98.0%	Methylobacterium brachythecii
97.3%	Methylobacterium brachythecii
99.3%	Methylobacterium brachythecii
98.7%	Methylobacterium brachythecii
98.7%	Methylobacterium brachythecii
98.0%	Methylobacterium brachythecii
98.0%	Methylobacterium brachythecii
98.7%	Methylobacterium brachythecii
98.0%	Methylobacterium brachythecii
97.3%	Methylobacterium brachythecii
97.3%	Methylobacterium brachythecii
98.7%	Methylobacterium brachythecii
97.3%	Methylobacterium brachythecii
97.3%	Methylobacterium brachythecii
98.7%	Methylobacterium brachythecii
98.0%	Methylobacterium brachythecii
98.7%	Methylobacterium brachythecii
98.0%	Methylobacterium brachythecii
99.3%	Methylobacterium brachythecii
98.0%	Methylobacterium brachythecii
98.0%	Methylobacterium brachythecii
98.0%	Methylobacterium brachythecii
98.0%	Methylobacterium brachythecii
98.0%	Methylobacterium brachythecii
98.0%	Methylobacterium brachythecii
99.3%	Methylobacterium brachythecii
97.3%	Methylobacterium brachythecii
98.0%	Methylobacterium brachythecii
98.0%	Methylobacterium brachythecii
98.7%	Methylobacterium brachythecii
97.3%	Methylobacterium brachythecii
98.0%	Methylobacterium brachythecii
98.0%	Methylobacterium brachythecii
98.0%	Methylobacterium brachythecii
98.0%	Methylobacterium brachythecii
98.0%	Methylobacterium brachythecii
97.3%	Methylobacterium brachythecii
98.7%	Methylobacterium brachythecii
97.3%	Methylobacterium brachythecii
98.6%	Methylobacterium brachythecii
98.7%	Methylobacterium brachythecii
98.0%	Methylobacterium brachythecii
97.3%	Methylobacterium brachythecii
98.6%	Methylobacterium brachythecii
98.0%	Methylobacterium brachythecii
97.3%	Methylobacterium brachythecii
98.0%	Methylobacterium brachythecii
98.7%	Methylobacterium brachythecii
95.8%	Methylobacterium brachythecii
98.7%	Methylobacterium brachythecii
99.3%	Methylobacterium brachythecii
98.0%	Methylobacterium brachythecii
99.3%	Methylobacterium brachythecii
98.7%	Methylobacterium brachythecii
98.0%	Methylobacterium brachythecii
98.7%	Methylobacterium brachythecii
98.6%	Methylobacterium brachythecii
98.0%	Methylobacterium brachythecii
98.0%	Methylobacterium brachythecii
98.7%	Methylobacterium brachythecii
97.3%	Methylobacterium brachythecii
99.3%	Methylobacterium brachythecii
98.0%	Methylobacterium brachythecii
98.7%	Methylobacterium brachythecii
98.7%	Methylobacterium brachythecii
98.0%	Methylobacterium brachythecii
98.0%	Methylobacterium brachythecii
97.3%	Methylobacterium brachythecii
98.0%	Methylobacterium brachythecii
98.7%	Methylobacterium brachythecii
97.3%	Methylobacterium brachythecii
98.7%	Methylobacterium brachythecii
98.7%	Methylobacterium brachythecii
98.7%	Methylobacterium brachythecii
98.0%	Methylobacterium brachythecii
99.3%	Methylobacterium brachythecii
98.7%	Methylobacterium brachythecii
97.3%	Methylobacterium brachythecii
98.7%	Methylobacterium brachythecii
98.0%	Methylobacterium brachythecii
97.3%	Methylobacterium brachythecii
98.0%	Methylobacterium brachythecii
97.3%	Methylobacterium brachythecii
97.3%	Methylobacterium brachythecii
97.3%	Methylobacterium brachythecii
98.6%	Methylobacterium brachythecii
98.0%	Methylobacterium brachythecii
98.0%	Methylobacterium brachythecii
98.0%	Methylobacterium brachythecii
98.7%	Methylobacterium brachythecii
97.3%	Methylobacterium brachythecii
98.7%	Methylobacterium brachythecii
98.0%	Methylobacterium brachythecii
97.3%	Methylobacterium brachythecii
97.3%	Methylobacterium brachythecii
96.7%	Methylobacterium brachythecii
98.0%	Methylobacterium brachythecii
98.7%	Methylobacterium brachythecii
97.3%	Methylobacterium brachythecii
98.7%	Methylobacterium brachythecii
100.0%	Methylobacterium brachythecii
98.0%	Methylobacterium brachythecii
98.0%	Methylobacterium brachythecii
98.7%	Methylobacterium brachythecii
98.7%	Methylobacterium brachythecii
99.3%	Methylobacterium brachythecii
97.3%	Methylobacterium brachythecii
96.7%	Methylobacterium brachythecii
98.7%	Methylobacterium brachythecii
98.7%	Methylobacterium brachythecii
98.7%	Methylobacterium brachythecii
98.7%	Methylobacterium brachythecii
97.4%	Methylobacterium brachythecii
97.3%	Methylobacterium brachythecii
100.0%	Methylobacterium brachythecii
98.7%	Methylobacterium brachythecii
97.3%	Methylobacterium brachythecii
98.0%	Methylobacterium brachythecii
97.3%	Methylobacterium brachythecii
98.7%	Methylobacterium brachythecii
98.0%	Methylobacterium brachythecii
97.3%	Methylobacterium brachythecii
98.0%	Methylobacterium brachythecii
97.3%	Methylobacterium brachythecii
98.0%	Methylobacterium brachythecii
98.0%	Methylobacterium brachythecii
98.7%	Methylobacterium brachythecii
[truncated: 14,544 more rows]
