# Supplementary material for: Revealing the Microbiome of Four Different Thermal Springs in Turkey with Environmental DNA Metabarcoding
Source: Biology (Basel). 2022 Jun 30;11(7):998. doi: 10.3390/biology11070998 (PMC9311576; doi:10.3390/biology11070998)
Supplement: Supplementary file 1 [file biology-11-00998-s001.zip › Supplementary Table S3/515ngr.uniq.csv]

% Pairwise Identity	Organism
100.0%	Tardibacter chloracetimidivorans
100.0%	Aquisediminimonas profunda
100.0%	Ilyomonas limi
100.0%	Nevskia lacus
100.0%	Sphingobium algicola
100.0%	Sphingomonas carri
100.0%	Sphingomonas hengshuiensis
100.0%	Sphingomonas hengshuiensis
100.0%	Novosphingobium endophyticum
100.0%	Novosphingobium endophyticum
100.0%	Novosphingobium chloroacetimidivorans
100.0%	Sphingomonas abaci
100.0%	Gordonia sediminis
100.0%	Ochrobactrum soli
100.0%	Ochrobactrum soli
100.0%	Tardibacter chloracetimidivorans
100.0%	Methylobacterium durans
100.0%	Rhizobium deserti
100.0%	Methylobacterium terrae
100.0%	Mesorhizobium denitrificans
100.0%	Acinetobacter chinensis
100.0%	Acinetobacter chinensis
100.0%	Acinetobacter chinensis
100.0%	Acinetobacter chinensis
100.0%	Acinetobacter chinensis
100.0%	Ilyomonas limi
100.0%	Ilyomonas limi
100.0%	Cryobacterium tepidiphilum
100.0%	Ottowia flava
100.0%	Methylopila carotae
100.0%	Rhodobacter thermarum
100.0%	Acidovorax monticola
100.0%	Pseudomonas chlororaphis
100.0%	Pseudomonas chlororaphis
100.0%	Pseudomonas chlororaphis
100.0%	Pseudomonas chlororaphis
100.0%	Pseudomonas chlororaphis
100.0%	Rhodoplanes tepidicaeni
100.0%	Ciceribacter thiooxidans
100.0%	Sphingomonas carri
100.0%	Brenneria populi
100.0%	Reyranella aquatilis
100.0%	Caulobacter rhizosphaerae
100.0%	Pseudomonas lactis
100.0%	Mangrovibacter phragmitis
100.0%	Rugosibacter aromaticivorans
100.0%	Legionella saoudiensis
100.0%	Shinella curvata
100.0%	Shinella curvata
100.0%	Acinetobacter halotolerans
100.0%	Sulfurirhabdus autotrophica
100.0%	Sphingomonas hengshuiensis
100.0%	Sphingomonas hengshuiensis
100.0%	Sphingomonas hengshuiensis
100.0%	Sphingomonas hengshuiensis
100.0%	Sphingomonas hengshuiensis
100.0%	Novosphingobium endophyticum
100.0%	Lacimonas salitolerans
100.0%	Pseudomonas glareae
100.0%	Acinetobacter kookii
100.0%	Clostridium saccharobutylicum
100.0%	Pseudomonas saponiphila
100.0%	Bradyrhizobium cytisi
100.0%	Methylobacterium brachythecii
100.0%	Methylobacterium brachythecii
100.0%	Methylobacterium brachythecii
100.0%	Methylobacterium brachythecii
100.0%	Methylobacterium brachythecii
100.0%	Finegoldia magna
100.0%	Methylobacterium thuringiense
100.0%	Bosea robiniae
100.0%	Bosea robiniae
100.0%	Bosea robiniae
100.0%	Bradyrhizobium oligotrophicum
100.0%	Bradyrhizobium oligotrophicum
100.0%	Methylobacterium radiotolerans
100.0%	Thermoplasma volcanium
100.0%	Hyphomicrobium denitrificans
100.0%	Azorhizobium caulinodans
100.0%	Caryophanon tenue
100.0%	Gordonia lacunae
100.0%	Pseudomonas panacis
100.0%	Parageobacillus thermoglucosidasius
100.0%	Sphingomonas abaci
100.0%	Streptococcus anginosus
100.0%	Methylobacterium komagatae
100.0%	Pseudomonas mediterranea
100.0%	Aquabacterium parvum
100.0%	Mesorhizobium denitrificans
100.0%	Acinetobacter chinensis
100.0%	Acinetobacter chinensis
100.0%	Acinetobacter chinensis
100.0%	Acinetobacter chinensis
100.0%	Acinetobacter chinensis
100.0%	Acinetobacter chinensis
100.0%	Acidovorax monticola
100.0%	Acidovorax monticola
100.0%	Pseudomonas chlororaphis
100.0%	Pseudomonas chlororaphis
100.0%	Pseudomonas chlororaphis
100.0%	Sphingomonas hengshuiensis
100.0%	Sphingomonas hengshuiensis
100.0%	Sphingomonas hengshuiensis
100.0%	Sphingomonas hengshuiensis
100.0%	Sphingomonas hengshuiensis
100.0%	Novosphingobium endophyticum
100.0%	Novosphingobium endophyticum
100.0%	Nordella oligomobilis
100.0%	Methylobacterium brachythecii
100.0%	Methylobacterium brachythecii
100.0%	Methylobacterium brachythecii
100.0%	Methylobacterium brachythecii
100.0%	Methylobacterium brachythecii
100.0%	Bosea robiniae
100.0%	Bradyrhizobium oligotrophicum
100.0%	Pseudomonas panacis
99.3%	Erythrobacter suaedae
99.3%	Erythrobacter suaedae
99.3%	Erythrobacter suaedae
100.0%	Ochrobactrum soli
99.3%	Tardibacter chloracetimidivorans
99.3%	Tardibacter chloracetimidivorans
99.3%	Tardibacter chloracetimidivorans
99.3%	Tardibacter chloracetimidivorans
99.3%	Tardibacter chloracetimidivorans
99.3%	Sphingomonas montis
100.0%	Acinetobacter chinensis
100.0%	Acinetobacter chinensis
100.0%	Acinetobacter chinensis
100.0%	Acinetobacter chinensis
100.0%	Acinetobacter chinensis
100.0%	Acinetobacter chinensis
100.0%	Acinetobacter chinensis
100.0%	Acinetobacter chinensis
99.3%	Sphingosinithalassobacter portus
99.3%	Sphingosinithalassobacter portus
99.3%	Sphingosinithalassobacter portus
99.3%	Sphingosinithalassobacter portus
99.3%	Sphingosinithalassobacter portus
99.3%	Aquisediminimonas profunda
99.3%	Ilyomonas limi
99.3%	Ilyomonas limi
99.3%	Ilyomonas limi
99.3%	Ilyomonas limi
99.3%	Ilyomonas limi
99.3%	Ilyomonas limi
99.3%	Ilyomonas limi
99.3%	Ilyomonas limi
99.3%	Ilyomonas limi
99.3%	Ilyomonas limi
99.3%	Ilyomonas limi
99.3%	Ilyomonas limi
99.3%	Ilyomonas limi
99.3%	Ilyomonas limi
99.3%	Ilyomonas limi
99.3%	Ilyomonas limi
99.3%	Ilyomonas limi
99.3%	Ilyomonas limi
99.3%	Nevskia lacus
99.3%	Nevskia lacus
99.3%	Nevskia lacus
99.3%	Nevskia lacus
99.3%	Nevskia lacus
99.3%	Nevskia lacus
99.3%	Nevskia lacus
99.3%	Novosphingobium profundi
99.3%	Novosphingobium profundi
100.0%	Pseudomonas chlororaphis
100.0%	Pseudomonas chlororaphis
100.0%	Pseudomonas chlororaphis
100.0%	Pseudomonas chlororaphis
99.3%	Deinococcus hibisci
99.3%	Deinococcus hibisci
99.3%	Deinococcus hibisci
99.3%	Deinococcus hibisci
99.3%	Sphingobium algicola
99.3%	Sphingobium algicola
99.3%	Sphingobium algicola
99.3%	Sphingobium algicola
99.3%	Sphingomonas carri
99.3%	Sphingomonas carri
99.3%	Sphingomonas carri
99.3%	Sphingomonas carri
99.3%	Sphingomonas carri
99.3%	Sphingomonas carri
99.3%	Sphingomonas carri
99.3%	Parasphingopyxis algicola
99.3%	Parasphingopyxis algicola
99.3%	Parasphingopyxis algicola
99.3%	Altererythrobacter xixiisoli
99.3%	Novosphingobium clariflavum
99.3%	Novosphingobium clariflavum
99.3%	Massilia agri
99.3%	Arcobacter lekithochrous
99.3%	Arcobacter lekithochrous
99.3%	Arcobacter lekithochrous
99.3%	Altererythrobacter rigui
99.3%	Sphingomonas hengshuiensis
99.3%	Sphingomonas hengshuiensis
99.3%	Sphingomonas hengshuiensis
99.3%	Sphingomonas hengshuiensis
99.3%	Sphingomonas hengshuiensis
99.3%	Sphingomonas hengshuiensis
99.3%	Sphingomonas hengshuiensis
99.3%	Sphingomonas hengshuiensis
99.3%	Sphingomonas hengshuiensis
99.3%	Sphingomonas hengshuiensis
99.3%	Sphingomonas hengshuiensis
99.3%	Sphingomonas hengshuiensis
99.3%	Sphingomonas hengshuiensis
99.3%	Sphingomonas hengshuiensis
99.3%	Sphingomonas hengshuiensis
99.3%	Sphingomonas hengshuiensis
99.3%	Sphingomonas hengshuiensis
99.3%	Sphingomonas hengshuiensis
99.3%	Sphingomonas hengshuiensis
99.3%	Sphingomonas hengshuiensis
99.3%	Sphingomonas hengshuiensis
99.3%	Sphingomonas hengshuiensis
99.3%	Sphingomonas hengshuiensis
99.3%	Sphingomonas hengshuiensis
99.3%	Sphingomonas hengshuiensis
99.3%	Sphingomonas hengshuiensis
99.3%	Sphingomonas hengshuiensis
99.3%	Sphingomonas hengshuiensis
99.3%	Sphingomonas hengshuiensis
99.3%	Sphingomonas hengshuiensis
99.3%	Sphingomonas hengshuiensis
99.3%	Sphingomonas hengshuiensis
99.3%	Sphingomonas hengshuiensis
99.3%	Sphingomonas hengshuiensis
99.3%	Sphingomonas hengshuiensis
99.3%	Sphingomonas hengshuiensis
99.3%	Sphingomonas hengshuiensis
99.3%	Sphingomonas hengshuiensis
99.3%	Sphingomonas hengshuiensis
99.3%	Sphingomonas hengshuiensis
99.3%	Sphingomonas hengshuiensis
99.3%	Sphingomonas hengshuiensis
99.3%	Sphingomonas hengshuiensis
99.3%	Sphingomonas hengshuiensis
99.3%	Sphingomonas hengshuiensis
99.3%	Sphingomonas hengshuiensis
99.3%	Sphingomonas hengshuiensis
99.3%	Sphingomonas hengshuiensis
99.3%	Sphingomonas hengshuiensis
99.3%	Sphingomonas hengshuiensis
99.3%	Sphingomonas hengshuiensis
99.3%	Sphingomonas hengshuiensis
99.3%	Sphingomonas hengshuiensis
99.3%	Sphingomonas hengshuiensis
99.3%	Sphingomonas hengshuiensis
99.3%	Sphingomonas hengshuiensis
99.3%	Sphingomonas hengshuiensis
99.3%	Sphingomonas hengshuiensis
99.3%	Sphingomonas hengshuiensis
99.3%	Sphingomonas hengshuiensis
99.3%	Sphingomonas hengshuiensis
99.3%	Sphingomonas hengshuiensis
99.3%	Sphingomonas hengshuiensis
99.3%	Sphingomonas hengshuiensis
99.3%	Sphingomonas hengshuiensis
99.3%	Sphingomonas hengshuiensis
99.3%	Sphingomonas hengshuiensis
99.3%	Sphingomonas hengshuiensis
99.3%	Sphingomonas hengshuiensis
99.3%	Sphingomonas hengshuiensis
99.3%	Sphingomonas hengshuiensis
99.3%	Sphingomonas hengshuiensis
99.3%	Sphingomonas hengshuiensis
99.3%	Sphingomonas hengshuiensis
99.3%	Sphingomonas hengshuiensis
99.3%	Sphingomonas hengshuiensis
99.3%	Sphingomonas hengshuiensis
99.3%	Sphingomonas hengshuiensis
99.3%	Sphingomonas hengshuiensis
99.3%	Sphingomonas hengshuiensis
99.3%	Sphingomonas hengshuiensis
99.3%	Sphingomonas hengshuiensis
99.3%	Sphingomonas hengshuiensis
99.3%	Sphingomonas hengshuiensis
99.3%	Sphingomonas hengshuiensis
99.3%	Sphingomonas hengshuiensis
99.3%	Sphingomonas hengshuiensis
99.3%	Sphingomonas hengshuiensis
99.3%	Sphingomonas hengshuiensis
99.3%	Sphingomonas hengshuiensis
99.3%	Sphingomonas hengshuiensis
99.3%	Sphingomonas hengshuiensis
99.3%	Sphingomonas hengshuiensis
99.3%	Sphingomonas hengshuiensis
99.3%	Sphingomonas hengshuiensis
99.3%	Sphingomonas hengshuiensis
99.3%	Sphingomonas hengshuiensis
99.3%	Sphingomonas hengshuiensis
99.3%	Sphingomonas hengshuiensis
99.3%	Sphingomonas hengshuiensis
99.3%	Sphingomonas hengshuiensis
99.3%	Sphingomonas hengshuiensis
99.3%	Sphingomonas hengshuiensis
99.3%	Sphingomonas hengshuiensis
99.3%	Sphingomonas hengshuiensis
99.3%	Sphingomonas hengshuiensis
99.3%	Sphingomonas hengshuiensis
99.3%	Sphingomonas hengshuiensis
99.3%	Sphingomonas hengshuiensis
99.3%	Sphingomonas hengshuiensis
99.3%	Sphingomonas hengshuiensis
99.3%	Sphingomonas hengshuiensis
99.3%	Sphingomonas hengshuiensis
99.3%	Sphingomonas hengshuiensis
99.3%	Sphingomonas hengshuiensis
99.3%	Sphingomonas hengshuiensis
99.3%	Sphingomonas hengshuiensis
99.3%	Sphingomonas hengshuiensis
99.3%	Sphingomonas hengshuiensis
99.3%	Sphingomonas hengshuiensis
99.3%	Sphingomonas hengshuiensis
99.3%	Sphingomonas hengshuiensis
99.3%	Sphingomonas hengshuiensis
99.3%	Sphingomonas hengshuiensis
99.3%	Sphingomonas hengshuiensis
99.3%	Sphingomonas hengshuiensis
99.3%	Sphingomonas hengshuiensis
99.3%	Sphingomonas hengshuiensis
99.3%	Sphingomonas hengshuiensis
99.3%	Sphingomonas hengshuiensis
99.3%	Sphingomonas hengshuiensis
99.3%	Sphingomonas hengshuiensis
99.3%	Sphingomonas hengshuiensis
99.3%	Sphingomonas hengshuiensis
99.3%	Sphingomonas hengshuiensis
99.3%	Sphingomonas hengshuiensis
99.3%	Sphingomonas hengshuiensis
99.3%	Sphingomonas hengshuiensis
99.3%	Sphingomonas hengshuiensis
99.3%	Sphingomonas hengshuiensis
99.3%	Sphingomonas hengshuiensis
99.3%	Sphingomonas hengshuiensis
99.3%	Sphingomonas hengshuiensis
99.3%	Sphingomonas hengshuiensis
99.3%	Sphingomonas hengshuiensis
99.3%	Sphingomonas hengshuiensis
99.3%	Sphingomonas hengshuiensis
99.3%	Sphingomonas hengshuiensis
99.3%	Sphingomonas hengshuiensis
99.3%	Sphingomonas hengshuiensis
99.3%	Sphingomonas hengshuiensis
99.3%	Sphingomonas hengshuiensis
99.3%	Sphingomonas hengshuiensis
99.3%	Sphingomonas hengshuiensis
99.3%	Sphingomonas hengshuiensis
99.3%	Sphingomonas hengshuiensis
99.3%	Sphingomonas hengshuiensis
99.3%	Sphingomonas hengshuiensis
99.3%	Sphingomonas hengshuiensis
99.3%	Sphingomonas hengshuiensis
99.3%	Sphingomonas hengshuiensis
99.3%	Sphingomonas hengshuiensis
99.3%	Sphingomonas hengshuiensis
99.3%	Sphingomonas hengshuiensis
99.3%	Sphingomonas hengshuiensis
99.3%	Sphingomonas hengshuiensis
99.3%	Sphingomonas hengshuiensis
99.3%	Sphingomonas hengshuiensis
99.3%	Sphingomonas hengshuiensis
99.3%	Sphingomonas hengshuiensis
99.3%	Sphingomonas hengshuiensis
99.3%	Sphingomonas hengshuiensis
99.3%	Sphingomonas hengshuiensis
99.3%	Sphingomonas hengshuiensis
99.3%	Sphingomonas hengshuiensis
99.3%	Sphingomonas hengshuiensis
99.3%	Sphingomonas hengshuiensis
99.3%	Sphingomonas hengshuiensis
99.3%	Sphingomonas hengshuiensis
99.3%	Sphingomonas hengshuiensis
99.3%	Sphingomonas hengshuiensis
99.3%	Sphingomonas hengshuiensis
99.3%	Sphingomonas hengshuiensis
99.3%	Sphingomonas hengshuiensis
99.3%	Sphingomonas hengshuiensis
99.3%	Sphingomonas hengshuiensis
99.3%	Sphingomonas hengshuiensis
99.3%	Sphingomonas hengshuiensis
99.3%	Sphingomonas hengshuiensis
99.3%	Sphingomonas hengshuiensis
99.3%	Sphingomonas hengshuiensis
99.3%	Sphingomonas hengshuiensis
99.3%	Sphingomonas hengshuiensis
99.3%	Sphingomonas hengshuiensis
99.3%	Sphingomonas hengshuiensis
99.3%	Sphingomonas hengshuiensis
99.3%	Sphingomonas hengshuiensis
99.3%	Sphingomonas hengshuiensis
99.3%	Sphingomonas hengshuiensis
99.3%	Sphingomonas hengshuiensis
99.3%	Sphingomonas hengshuiensis
99.3%	Sphingomonas hengshuiensis
99.3%	Sphingomonas hengshuiensis
99.3%	Sphingomonas hengshuiensis
99.3%	Sphingomonas hengshuiensis
99.3%	Sphingomonas hengshuiensis
99.3%	Sphingomonas hengshuiensis
99.3%	Sphingomonas hengshuiensis
99.3%	Sphingomonas hengshuiensis
99.3%	Sphingomonas hengshuiensis
99.3%	Sphingomonas hengshuiensis
99.3%	Sphingomonas hengshuiensis
99.3%	Sphingomonas hengshuiensis
99.3%	Sphingomonas hengshuiensis
99.3%	Sphingomonas hengshuiensis
99.3%	Sphingomonas hengshuiensis
99.3%	Sphingomonas hengshuiensis
99.3%	Sphingomonas hengshuiensis
99.3%	Sphingomonas hengshuiensis
99.3%	Sphingomonas hengshuiensis
99.3%	Sphingomonas hengshuiensis
99.3%	Sphingomonas hengshuiensis
99.3%	Sphingomonas hengshuiensis
99.3%	Sphingomonas hengshuiensis
99.3%	Sphingomonas hengshuiensis
99.3%	Sphingomonas hengshuiensis
99.3%	Sphingomonas hengshuiensis
99.3%	Sphingomonas hengshuiensis
99.3%	Sphingomonas hengshuiensis
99.3%	Sphingomonas hengshuiensis
99.3%	Sphingomonas hengshuiensis
99.3%	Sphingomonas hengshuiensis
99.3%	Sphingomonas hengshuiensis
99.3%	Sphingomonas hengshuiensis
99.3%	Novosphingobium endophyticum
99.3%	Novosphingobium endophyticum
99.3%	Novosphingobium endophyticum
99.3%	Novosphingobium endophyticum
99.3%	Novosphingobium endophyticum
99.3%	Novosphingobium endophyticum
99.3%	Novosphingobium endophyticum
99.3%	Novosphingobium endophyticum
99.3%	Novosphingobium endophyticum
99.3%	Novosphingobium endophyticum
99.3%	Novosphingobium endophyticum
99.3%	Novosphingobium endophyticum
99.3%	Novosphingobium endophyticum
99.3%	Novosphingobium endophyticum
99.3%	Novosphingobium endophyticum
99.3%	Novosphingobium endophyticum
99.3%	Novosphingobium endophyticum
99.3%	Novosphingobium endophyticum
99.3%	Novosphingobium endophyticum
99.3%	Novosphingobium endophyticum
99.3%	Novosphingobium endophyticum
99.3%	Novosphingobium endophyticum
99.3%	Novosphingobium endophyticum
99.3%	Novosphingobium endophyticum
99.3%	Novosphingobium endophyticum
99.3%	Novosphingobium endophyticum
99.3%	Novosphingobium endophyticum
99.3%	Novosphingobium endophyticum
99.3%	Novosphingobium endophyticum
99.3%	Novosphingobium endophyticum
99.3%	Novosphingobium endophyticum
99.3%	Novosphingobium endophyticum
99.3%	Novosphingobium endophyticum
99.3%	Novosphingobium endophyticum
99.3%	Novosphingobium endophyticum
99.3%	Novosphingobium endophyticum
99.3%	Novosphingobium endophyticum
99.3%	Novosphingobium endophyticum
99.3%	Novosphingobium endophyticum
99.3%	Novosphingobium endophyticum
99.3%	Novosphingobium endophyticum
99.3%	Novosphingobium endophyticum
99.3%	Novosphingobium endophyticum
99.3%	Novosphingobium endophyticum
99.3%	Novosphingobium endophyticum
99.3%	Novosphingobium endophyticum
99.3%	Novosphingobium endophyticum
99.3%	Novosphingobium endophyticum
99.3%	Novosphingobium endophyticum
99.3%	Novosphingobium endophyticum
99.3%	Novosphingobium endophyticum
99.3%	Novosphingobium endophyticum
99.3%	Novosphingobium endophyticum
99.3%	Novosphingobium endophyticum
99.3%	Novosphingobium endophyticum
99.3%	Novosphingobium endophyticum
99.3%	Novosphingobium endophyticum
99.3%	Novosphingobium endophyticum
99.3%	Novosphingobium endophyticum
99.3%	Novosphingobium endophyticum
99.3%	Novosphingobium endophyticum
99.3%	Novosphingobium endophyticum
99.3%	Novosphingobium endophyticum
99.3%	Novosphingobium endophyticum
99.3%	Novosphingobium endophyticum
99.3%	Novosphingobium endophyticum
99.3%	Novosphingobium endophyticum
99.3%	Novosphingobium endophyticum
99.3%	Novosphingobium endophyticum
99.3%	Novosphingobium endophyticum
99.3%	Novosphingobium endophyticum
99.3%	Novosphingobium endophyticum
99.3%	Novosphingobium endophyticum
99.3%	Novosphingobium endophyticum
99.3%	Novosphingobium endophyticum
99.3%	Novosphingobium endophyticum
99.3%	Novosphingobium endophyticum
99.3%	Novosphingobium endophyticum
99.3%	Novosphingobium endophyticum
99.3%	Novosphingobium endophyticum
99.3%	Novosphingobium endophyticum
99.3%	Novosphingobium endophyticum
99.3%	Novosphingobium endophyticum
99.3%	Novosphingobium endophyticum
99.3%	Novosphingobium endophyticum
99.3%	Heliimonas saccharivorans
99.3%	Novosphingobium chloroacetimidivorans
99.3%	Novosphingobium chloroacetimidivorans
99.3%	Sphingomonas yantingensis
99.3%	Sphingomonas yantingensis
99.3%	Sphingomonas yantingensis
99.3%	Sphingomonas yantingensis
99.3%	Sphingomonas yantingensis
99.3%	Sphingomonas yantingensis
99.3%	Sphingomonas yantingensis
99.3%	Dongia rigui
99.5%	Acinetobacter baumannii
100.0%	Bradyrhizobium cytisi
100.0%	Acinetobacter septicus
100.0%	Acinetobacter septicus
99.3%	Methylobacterium brachythecii
100.0%	Methylobacterium brachythecii
100.0%	Methylobacterium brachythecii
100.0%	Methylobacterium brachythecii
100.0%	Methylobacterium brachythecii
100.0%	Methylobacterium brachythecii
100.0%	Methylobacterium brachythecii
99.3%	Sphingomonas soli
99.3%	Sphingomonas soli
99.3%	Sphingomonas soli
99.3%	Sphingomonas soli
99.3%	Sphingomonas soli
99.3%	Sphingomicrobium astaxanthinifaciens
99.3%	Sphingomicrobium astaxanthinifaciens
99.3%	Sphingomicrobium astaxanthinifaciens
100.0%	Bosea robiniae
99.3%	Novosphingobium taihuense
99.3%	Sphingomonas abaci
99.3%	Sphingomonas abaci
99.3%	Novosphingobium lentum
99.3%	Novosphingobium lentum
99.3%	Sphingomonas molluscorum
99.3%	Sphingobium yanoikuyae
99.3%	Gordonia sediminis
99.3%	Ochrobactrum soli
99.3%	Ochrobactrum soli
99.3%	Ochrobactrum soli
99.3%	Ochrobactrum soli
99.3%	Ochrobactrum soli
99.3%	Ochrobactrum soli
99.3%	Ochrobactrum soli
99.3%	Ochrobactrum soli
99.3%	Ochrobactrum soli
99.3%	Ochrobactrum soli
99.3%	Ochrobactrum soli
99.3%	Ochrobactrum soli
99.3%	Ochrobactrum soli
99.3%	Ochrobactrum soli
99.3%	Ochrobactrum soli
99.3%	Ochrobactrum soli
99.3%	Ochrobactrum soli
99.3%	Ochrobactrum soli
99.3%	Tardibacter chloracetimidivorans
99.3%	Tardibacter chloracetimidivorans
99.3%	Tardibacter chloracetimidivorans
99.3%	Tardibacter chloracetimidivorans
99.3%	Tardibacter chloracetimidivorans
99.3%	Tardibacter chloracetimidivorans
99.3%	Methylobacterium durans
99.3%	Methylobacterium durans
99.3%	Methylobacterium durans
99.3%	Methylobacterium durans
99.3%	Methylobacterium durans
99.3%	Methylobacterium durans
99.3%	Methylobacterium durans
99.3%	Tepidicella baoligensis
99.3%	Streptococcus koreensis
99.3%	Rhizobium deserti
99.3%	Rhizobium deserti
99.3%	Rhizobium deserti
99.3%	Rhizobium deserti
99.3%	Rhizobium deserti
99.3%	Rhizobium deserti
99.3%	Rhizobium deserti
99.3%	Rhizobium deserti
99.3%	Rhizobium deserti
99.3%	Rhizobium deserti
99.3%	Rhizobium deserti
99.3%	Rhizobium deserti
99.3%	Rhizobium deserti
99.3%	Rhizobium deserti
99.3%	Hahyoungchilella caricis
99.3%	Methylobacterium terrae
99.3%	Methylobacterium terrae
99.3%	Methylobacterium terrae
99.3%	Methylobacterium terrae
99.3%	Methylobacterium terrae
99.3%	Methylobacterium terrae
99.3%	Methylobacterium terrae
99.3%	Mesorhizobium denitrificans
99.3%	Mesorhizobium denitrificans
99.3%	Mesorhizobium denitrificans
99.3%	Mesorhizobium denitrificans
99.3%	Mesorhizobium denitrificans
99.3%	Mesorhizobium denitrificans
99.3%	Mesorhizobium denitrificans
99.3%	Mesorhizobium denitrificans
99.3%	Mesorhizobium denitrificans
99.3%	Mesorhizobium denitrificans
99.3%	Mesorhizobium denitrificans
99.3%	Mesorhizobium denitrificans
99.3%	Mesorhizobium denitrificans
99.3%	Mesorhizobium denitrificans
99.3%	Mesorhizobium denitrificans
99.3%	Mesorhizobium denitrificans
99.3%	Mesorhizobium denitrificans
99.3%	Mesorhizobium denitrificans
99.3%	Mesorhizobium denitrificans
99.3%	Mesorhizobium denitrificans
99.3%	Mesorhizobium denitrificans
99.3%	Mesorhizobium denitrificans
99.3%	Mesorhizobium denitrificans
99.3%	Mesorhizobium denitrificans
99.3%	Mesorhizobium denitrificans
99.3%	Mesorhizobium denitrificans
99.3%	Mesorhizobium denitrificans
99.3%	Mesorhizobium denitrificans
99.3%	Mesorhizobium denitrificans
99.3%	Mesorhizobium denitrificans
99.3%	Mesorhizobium denitrificans
99.3%	Mesorhizobium denitrificans
99.3%	Mesorhizobium denitrificans
99.3%	Mesorhizobium denitrificans
99.3%	Mesorhizobium denitrificans
99.3%	Mesorhizobium denitrificans
99.3%	Mesorhizobium denitrificans
99.3%	Mesorhizobium denitrificans
99.3%	Mesorhizobium denitrificans
99.3%	Mesorhizobium denitrificans
99.3%	Mesorhizobium denitrificans
99.3%	Mesorhizobium denitrificans
99.3%	Mesorhizobium denitrificans
99.3%	Mesorhizobium denitrificans
99.3%	Mesorhizobium denitrificans
99.3%	Mesorhizobium denitrificans
99.3%	Mesorhizobium denitrificans
99.3%	Mesorhizobium denitrificans
99.3%	Mesorhizobium denitrificans
99.3%	Acinetobacter chinensis
99.3%	Acinetobacter chinensis
99.3%	Acinetobacter chinensis
99.3%	Acinetobacter chinensis
99.3%	Acinetobacter chinensis
99.3%	Acinetobacter chinensis
99.3%	Acinetobacter chinensis
99.3%	Acinetobacter chinensis
99.3%	Acinetobacter chinensis
99.3%	Acinetobacter chinensis
99.3%	Acinetobacter chinensis
99.3%	Acinetobacter chinensis
99.3%	Acinetobacter chinensis
99.3%	Acinetobacter chinensis
99.3%	Acinetobacter chinensis
99.3%	Acinetobacter chinensis
99.3%	Acinetobacter chinensis
99.3%	Acinetobacter chinensis
99.3%	Acinetobacter chinensis
99.3%	Acinetobacter chinensis
99.3%	Acinetobacter chinensis
99.3%	Acinetobacter chinensis
99.3%	Acinetobacter chinensis
99.3%	Acinetobacter chinensis
99.3%	Acinetobacter chinensis
99.3%	Acinetobacter chinensis
99.3%	Acinetobacter chinensis
99.3%	Acinetobacter chinensis
99.3%	Acinetobacter chinensis
99.3%	Acinetobacter chinensis
99.3%	Acinetobacter chinensis
99.3%	Acinetobacter chinensis
99.3%	Acinetobacter chinensis
99.3%	Acinetobacter chinensis
99.3%	Acinetobacter chinensis
99.3%	Acinetobacter chinensis
99.3%	Acinetobacter chinensis
99.3%	Acinetobacter chinensis
99.3%	Acinetobacter chinensis
99.3%	Acinetobacter chinensis
99.3%	Acinetobacter chinensis
99.3%	Acinetobacter chinensis
99.3%	Acinetobacter chinensis
99.3%	Acinetobacter chinensis
99.3%	Acinetobacter chinensis
99.3%	Acinetobacter chinensis
99.3%	Acinetobacter chinensis
99.3%	Acinetobacter chinensis
99.3%	Acinetobacter chinensis
99.3%	Acinetobacter chinensis
99.3%	Acinetobacter chinensis
99.3%	Acinetobacter chinensis
99.3%	Acinetobacter chinensis
99.3%	Acinetobacter chinensis
99.3%	Acinetobacter chinensis
100.0%	Acinetobacter chinensis
99.3%	Acinetobacter chinensis
99.3%	Acinetobacter chinensis
99.3%	Acinetobacter chinensis
99.3%	Acinetobacter chinensis
99.3%	Acinetobacter chinensis
99.3%	Acinetobacter chinensis
99.3%	Acinetobacter chinensis
99.3%	Acinetobacter chinensis
99.3%	Acinetobacter chinensis
99.3%	Acinetobacter chinensis
99.3%	Acinetobacter chinensis
99.3%	Acinetobacter chinensis
99.3%	Acinetobacter chinensis
99.3%	Acinetobacter chinensis
99.3%	Acinetobacter chinensis
99.3%	Acinetobacter chinensis
99.3%	Acinetobacter chinensis
99.3%	Acinetobacter chinensis
99.3%	Acinetobacter chinensis
99.3%	Acinetobacter chinensis
99.3%	Acinetobacter chinensis
99.3%	Acinetobacter chinensis
99.3%	Acinetobacter chinensis
99.3%	Acinetobacter chinensis
99.3%	Acinetobacter chinensis
99.3%	Acinetobacter chinensis
99.3%	Acinetobacter chinensis
99.3%	Acinetobacter chinensis
99.3%	Acinetobacter chinensis
99.3%	Acinetobacter chinensis
99.3%	Acinetobacter chinensis
99.3%	Acinetobacter chinensis
99.3%	Acinetobacter chinensis
99.3%	Acinetobacter chinensis
99.3%	Acinetobacter chinensis
99.3%	Acinetobacter chinensis
99.3%	Acinetobacter chinensis
99.3%	Acinetobacter chinensis
99.3%	Acinetobacter chinensis
99.3%	Acinetobacter chinensis
99.3%	Acinetobacter chinensis
99.3%	Acinetobacter chinensis
99.3%	Acinetobacter chinensis
99.3%	Acinetobacter chinensis
99.3%	Acinetobacter chinensis
99.3%	Acinetobacter chinensis
99.3%	Acinetobacter chinensis
99.3%	Acinetobacter chinensis
99.3%	Acinetobacter chinensis
99.3%	Acinetobacter chinensis
99.3%	Acinetobacter chinensis
99.3%	Acinetobacter chinensis
99.3%	Acinetobacter chinensis
99.3%	Acinetobacter chinensis
99.3%	Acinetobacter chinensis
99.3%	Acinetobacter chinensis
99.3%	Acinetobacter chinensis
99.3%	Acinetobacter chinensis
99.3%	Acinetobacter chinensis
99.3%	Acinetobacter chinensis
99.3%	Acinetobacter chinensis
99.3%	Acinetobacter chinensis
99.3%	Acinetobacter chinensis
99.3%	Acinetobacter chinensis
99.3%	Acinetobacter chinensis
99.3%	Acinetobacter chinensis
99.3%	Acinetobacter chinensis
99.3%	Acinetobacter chinensis
99.3%	Acinetobacter chinensis
99.3%	Acinetobacter chinensis
99.3%	Acinetobacter chinensis
99.3%	Acinetobacter chinensis
99.3%	Acinetobacter chinensis
99.3%	Acinetobacter chinensis
99.3%	Acinetobacter chinensis
99.3%	Acinetobacter chinensis
99.3%	Acinetobacter chinensis
99.3%	Acinetobacter chinensis
99.3%	Acinetobacter chinensis
99.3%	Acinetobacter chinensis
99.3%	Acinetobacter chinensis
99.3%	Acinetobacter chinensis
99.3%	Acinetobacter chinensis
99.3%	Acinetobacter chinensis
99.3%	Acinetobacter chinensis
99.3%	Acinetobacter chinensis
99.3%	Acinetobacter chinensis
99.3%	Acinetobacter chinensis
99.3%	Acinetobacter chinensis
99.3%	Acinetobacter chinensis
99.3%	Acinetobacter chinensis
99.3%	Acinetobacter chinensis
99.3%	Acinetobacter chinensis
99.3%	Acinetobacter chinensis
99.3%	Acinetobacter chinensis
99.3%	Acinetobacter chinensis
99.3%	Acinetobacter chinensis
99.3%	Acinetobacter chinensis
99.3%	Acinetobacter chinensis
99.3%	Acinetobacter chinensis
99.3%	Acinetobacter chinensis
99.3%	Acinetobacter chinensis
99.3%	Acinetobacter chinensis
99.3%	Acinetobacter chinensis
99.3%	Acinetobacter chinensis
99.3%	Acinetobacter chinensis
99.3%	Acinetobacter chinensis
99.3%	Acinetobacter chinensis
99.3%	Acinetobacter chinensis
99.3%	Acinetobacter chinensis
99.3%	Acinetobacter chinensis
99.3%	Acinetobacter chinensis
99.3%	Acinetobacter chinensis
99.3%	Acinetobacter chinensis
99.3%	Acinetobacter chinensis
99.3%	Acinetobacter chinensis
99.3%	Acinetobacter chinensis
99.3%	Acinetobacter chinensis
99.3%	Acinetobacter chinensis
99.3%	Acinetobacter chinensis
99.3%	Acinetobacter chinensis
99.3%	Acinetobacter chinensis
99.3%	Acinetobacter chinensis
99.3%	Acinetobacter chinensis
99.3%	Acinetobacter chinensis
99.3%	Acinetobacter chinensis
99.3%	Acinetobacter chinensis
99.3%	Acinetobacter chinensis
99.3%	Acinetobacter chinensis
99.3%	Acinetobacter chinensis
99.3%	Acinetobacter chinensis
99.3%	Acinetobacter chinensis
99.3%	Acinetobacter chinensis
99.3%	Acinetobacter chinensis
99.3%	Acinetobacter chinensis
99.3%	Acinetobacter chinensis
99.3%	Acinetobacter chinensis
99.3%	Acinetobacter chinensis
99.3%	Acinetobacter chinensis
99.3%	Acinetobacter chinensis
99.3%	Acinetobacter chinensis
99.3%	Acinetobacter chinensis
99.3%	Acinetobacter chinensis
99.3%	Acinetobacter chinensis
99.3%	Acinetobacter chinensis
99.3%	Acinetobacter chinensis
99.3%	Acinetobacter chinensis
99.3%	Acinetobacter chinensis
99.3%	Acinetobacter chinensis
99.3%	Acinetobacter chinensis
99.3%	Acinetobacter chinensis
99.3%	Acinetobacter chinensis
99.3%	Acinetobacter chinensis
99.3%	Acinetobacter chinensis
99.3%	Acinetobacter chinensis
99.3%	Acinetobacter chinensis
99.3%	Acinetobacter chinensis
99.3%	Acinetobacter chinensis
99.3%	Acinetobacter chinensis
99.3%	Acinetobacter chinensis
99.3%	Acinetobacter chinensis
99.3%	Acinetobacter chinensis
99.3%	Acinetobacter chinensis
99.3%	Acinetobacter chinensis
99.3%	Acinetobacter chinensis
99.3%	Acinetobacter chinensis
99.3%	Acinetobacter chinensis
99.3%	Acinetobacter chinensis
99.3%	Acinetobacter chinensis
99.3%	Acinetobacter chinensis
99.3%	Acinetobacter chinensis
99.3%	Acinetobacter chinensis
99.3%	Acinetobacter chinensis
99.3%	Acinetobacter chinensis
99.3%	Acinetobacter chinensis
99.3%	Acinetobacter chinensis
99.3%	Acinetobacter chinensis
99.3%	Acinetobacter chinensis
99.3%	Acinetobacter chinensis
99.3%	Acinetobacter chinensis
99.3%	Acinetobacter chinensis
99.3%	Acinetobacter chinensis
99.3%	Acinetobacter chinensis
99.3%	Acinetobacter chinensis
99.3%	Acinetobacter chinensis
99.3%	Acinetobacter chinensis
99.3%	Acinetobacter chinensis
99.3%	Acinetobacter chinensis
99.3%	Acinetobacter chinensis
99.3%	Acinetobacter chinensis
99.3%	Acinetobacter chinensis
99.3%	Acinetobacter chinensis
99.3%	Acinetobacter chinensis
99.3%	Acinetobacter chinensis
99.3%	Acinetobacter chinensis
99.3%	Acinetobacter chinensis
99.3%	Acinetobacter chinensis
99.3%	Acinetobacter chinensis
99.3%	Acinetobacter chinensis
99.3%	Acinetobacter chinensis
99.3%	Acinetobacter chinensis
99.3%	Acinetobacter chinensis
99.3%	Acinetobacter chinensis
99.3%	Acinetobacter chinensis
99.3%	Acinetobacter chinensis
99.3%	Acinetobacter chinensis
99.3%	Acinetobacter chinensis
99.3%	Acinetobacter chinensis
99.3%	Acinetobacter chinensis
99.3%	Acinetobacter chinensis
99.3%	Acinetobacter chinensis
99.3%	Acinetobacter chinensis
99.3%	Acinetobacter chinensis
99.3%	Acinetobacter chinensis
99.3%	Acinetobacter chinensis
99.3%	Acinetobacter chinensis
99.3%	Acinetobacter chinensis
99.3%	Acinetobacter chinensis
99.3%	Acinetobacter chinensis
99.3%	Acinetobacter chinensis
99.3%	Acinetobacter chinensis
99.3%	Acinetobacter chinensis
99.3%	Acinetobacter chinensis
99.3%	Acinetobacter chinensis
99.3%	Acinetobacter chinensis
99.3%	Acinetobacter chinensis
99.3%	Acinetobacter chinensis
99.3%	Acinetobacter chinensis
99.3%	Acinetobacter chinensis
99.3%	Acinetobacter chinensis
99.3%	Acinetobacter chinensis
99.3%	Acinetobacter chinensis
99.3%	Acinetobacter chinensis
99.3%	Acinetobacter chinensis
99.3%	Acinetobacter chinensis
99.3%	Acinetobacter chinensis
99.3%	Acinetobacter chinensis
99.3%	Acinetobacter chinensis
99.3%	Acinetobacter chinensis
99.3%	Acinetobacter chinensis
99.3%	Acinetobacter chinensis
99.3%	Acinetobacter chinensis
99.3%	Acinetobacter chinensis
99.3%	Acinetobacter chinensis
99.3%	Acinetobacter chinensis
99.3%	Acinetobacter chinensis
99.3%	Acinetobacter chinensis
99.3%	Acinetobacter chinensis
99.3%	Acinetobacter chinensis
99.3%	Acinetobacter chinensis
99.3%	Acinetobacter chinensis
100.0%	Acinetobacter chinensis
99.3%	Acinetobacter chinensis
99.3%	Acinetobacter chinensis
99.3%	Acinetobacter chinensis
99.3%	Acinetobacter chinensis
99.3%	Acinetobacter chinensis
99.3%	Acinetobacter chinensis
99.3%	Acinetobacter chinensis
99.3%	Acinetobacter chinensis
99.3%	Acinetobacter chinensis
99.3%	Acinetobacter chinensis
99.3%	Acinetobacter chinensis
99.3%	Acinetobacter chinensis
99.3%	Acinetobacter chinensis
99.3%	Acinetobacter chinensis
99.3%	Acinetobacter chinensis
99.3%	Acinetobacter chinensis
99.3%	Acinetobacter chinensis
99.3%	Acinetobacter chinensis
99.3%	Acinetobacter chinensis
99.3%	Acinetobacter chinensis
99.3%	Acinetobacter chinensis
99.3%	Acinetobacter chinensis
99.3%	Acinetobacter chinensis
99.3%	Acinetobacter chinensis
99.3%	Acinetobacter chinensis
99.3%	Acinetobacter chinensis
99.3%	Acinetobacter chinensis
99.3%	Acinetobacter chinensis
99.3%	Acinetobacter chinensis
99.3%	Acinetobacter chinensis
99.3%	Acinetobacter chinensis
99.3%	Acinetobacter chinensis
99.3%	Acinetobacter chinensis
99.3%	Acinetobacter chinensis
99.3%	Acinetobacter chinensis
99.3%	Acinetobacter chinensis
99.3%	Acinetobacter chinensis
99.3%	Acinetobacter chinensis
99.3%	Acinetobacter chinensis
99.3%	Acinetobacter chinensis
99.3%	Acinetobacter chinensis
99.3%	Galactobacter caseinivorans
99.3%	Sphingosinithalassobacter portus
99.3%	Pseudogemmobacter bohemicus
99.3%	Pseudogemmobacter bohemicus
99.3%	Pseudogemmobacter bohemicus
99.3%	Pseudogemmobacter bohemicus
99.3%	Pseudogemmobacter bohemicus
99.3%	Pseudogemmobacter bohemicus
99.3%	Aquisediminimonas profunda
99.3%	Ilyomonas limi
99.3%	Ilyomonas limi
99.3%	Ilyomonas limi
99.3%	Ilyomonas limi
99.3%	Ilyomonas limi
99.3%	Ilyomonas limi
99.3%	Ilyomonas limi
99.3%	Ilyomonas limi
99.3%	Cellulomonas aurantiaca
99.3%	Cellulomonas aurantiaca
99.3%	Cellulomonas aurantiaca
99.3%	Cellulomonas aurantiaca
99.3%	Cellulomonas aurantiaca
99.3%	Cellulomonas aurantiaca
99.3%	Cryobacterium tepidiphilum
99.3%	Ottowia flava
99.3%	Ottowia flava
99.3%	Ottowia flava
99.3%	Ottowia flava
99.3%	Ottowia flava
99.3%	Ottowia flava
99.3%	Ottowia flava
99.3%	Ottowia flava
99.3%	Ottowia flava
99.3%	Methylopila carotae
99.3%	Methylopila carotae
99.3%	Methylopila carotae
99.3%	Rhodobacter thermarum
99.3%	Rhodobacter thermarum
99.3%	Rhodobacter thermarum
99.3%	Rhodobacter thermarum
99.3%	Rhodobacter thermarum
99.3%	Rhodobacter thermarum
99.3%	Rhodobacter thermarum
99.3%	Acidovorax monticola
99.3%	Acidovorax monticola
99.3%	Acidovorax monticola
99.3%	Acidovorax monticola
99.3%	Acidovorax monticola
99.3%	Acidovorax monticola
99.3%	Acidovorax monticola
99.3%	Acidovorax monticola
99.3%	Acidovorax monticola
99.3%	Acidovorax monticola
99.3%	Acidovorax monticola
99.3%	Acidovorax monticola
99.3%	Phenylobacterium terrae
99.3%	Pseudomonas chlororaphis
99.3%	Pseudomonas chlororaphis
99.3%	Pseudomonas chlororaphis
99.3%	Pseudomonas chlororaphis
99.3%	Pseudomonas chlororaphis
99.3%	Pseudomonas chlororaphis
99.3%	Pseudomonas chlororaphis
99.3%	Pseudomonas chlororaphis
99.3%	Pseudomonas chlororaphis
99.3%	Pseudomonas chlororaphis
99.3%	Pseudomonas chlororaphis
99.3%	Pseudomonas chlororaphis
99.3%	Pseudomonas chlororaphis
99.3%	Pseudomonas chlororaphis
99.3%	Pseudomonas chlororaphis
99.3%	Pseudomonas chlororaphis
99.3%	Pseudomonas chlororaphis
99.3%	Pseudomonas chlororaphis
99.3%	Pseudomonas chlororaphis
99.3%	Pseudomonas chlororaphis
99.3%	Pseudomonas chlororaphis
99.3%	Pseudomonas chlororaphis
99.3%	Pseudomonas chlororaphis
99.3%	Pseudomonas chlororaphis
99.3%	Pseudomonas chlororaphis
99.3%	Pseudomonas chlororaphis
99.3%	Pseudomonas chlororaphis
99.3%	Pseudomonas chlororaphis
99.3%	Pseudomonas chlororaphis
99.3%	Pseudomonas chlororaphis
99.3%	Pseudomonas chlororaphis
99.3%	Pseudomonas chlororaphis
99.3%	Pseudomonas chlororaphis
99.3%	Pseudomonas chlororaphis
99.3%	Pseudomonas chlororaphis
99.3%	Pseudomonas chlororaphis
99.3%	Pseudomonas chlororaphis
99.3%	Pseudomonas chlororaphis
99.3%	Pseudomonas chlororaphis
99.3%	Pseudomonas chlororaphis
99.3%	Pseudomonas chlororaphis
99.3%	Pseudomonas chlororaphis
99.3%	Pseudomonas chlororaphis
99.3%	Pseudomonas chlororaphis
99.3%	Pseudomonas chlororaphis
99.3%	Pseudomonas chlororaphis
99.3%	Pseudomonas chlororaphis
99.3%	Pseudomonas chlororaphis
99.3%	Pseudomonas chlororaphis
99.3%	Pseudomonas chlororaphis
99.3%	Pseudomonas chlororaphis
99.3%	Pseudomonas chlororaphis
99.3%	Pseudomonas chlororaphis
99.3%	Pseudomonas chlororaphis
99.3%	Pseudomonas chlororaphis
99.3%	Pseudomonas chlororaphis
99.3%	Pseudomonas chlororaphis
99.3%	Pseudomonas chlororaphis
99.3%	Pseudomonas chlororaphis
99.3%	Pseudomonas chlororaphis
99.3%	Pseudomonas chlororaphis
99.3%	Pseudomonas chlororaphis
99.3%	Pseudomonas chlororaphis
99.3%	Pseudomonas chlororaphis
99.3%	Pseudomonas chlororaphis
99.3%	Pseudomonas chlororaphis
99.3%	Pseudomonas chlororaphis
99.3%	Pseudomonas chlororaphis
99.3%	Pseudomonas chlororaphis
99.3%	Pseudomonas chlororaphis
99.3%	Pseudomonas chlororaphis
99.3%	Pseudomonas chlororaphis
99.3%	Pseudomonas chlororaphis
99.3%	Pseudomonas chlororaphis
99.3%	Pseudomonas chlororaphis
99.3%	Pseudomonas chlororaphis
99.3%	Pseudomonas chlororaphis
99.3%	Pseudomonas chlororaphis
99.3%	Pseudomonas chlororaphis
99.3%	Pseudomonas chlororaphis
99.3%	Pseudomonas chlororaphis
99.3%	Pseudomonas chlororaphis
99.3%	Pseudomonas chlororaphis
99.3%	Pseudomonas chlororaphis
99.3%	Pseudomonas chlororaphis
99.3%	Pseudomonas chlororaphis
99.3%	Pseudomonas chlororaphis
99.3%	Pseudomonas chlororaphis
99.3%	Pseudomonas chlororaphis
99.3%	Pseudomonas chlororaphis
99.3%	Pseudomonas chlororaphis
99.3%	Pseudomonas chlororaphis
99.3%	Pseudomonas chlororaphis
99.3%	Pseudomonas chlororaphis
99.3%	Pseudomonas chlororaphis
99.3%	Pseudomonas chlororaphis
99.3%	Pseudomonas chlororaphis
99.3%	Pseudomonas chlororaphis
99.3%	Pseudomonas chlororaphis
99.3%	Pseudomonas chlororaphis
99.3%	Pseudomonas chlororaphis
99.3%	Pseudomonas chlororaphis
99.3%	Pseudomonas chlororaphis
99.3%	Pseudomonas chlororaphis
99.3%	Pseudomonas chlororaphis
99.3%	Pseudomonas chlororaphis
99.3%	Pseudomonas chlororaphis
99.3%	Pseudomonas chlororaphis
99.3%	Pseudomonas chlororaphis
99.3%	Pseudomonas chlororaphis
99.3%	Pseudomonas chlororaphis
99.3%	Pseudomonas chlororaphis
99.3%	Pseudomonas chlororaphis
99.3%	Pseudomonas chlororaphis
99.3%	Pseudomonas chlororaphis
99.3%	Pseudomonas chlororaphis
99.3%	Pseudomonas chlororaphis
99.3%	Pseudomonas chlororaphis
99.3%	Pseudomonas chlororaphis
99.3%	Pseudomonas chlororaphis
99.3%	Pseudomonas chlororaphis
99.3%	Pseudomonas chlororaphis
99.3%	Pseudomonas chlororaphis
99.3%	Pseudomonas chlororaphis
99.3%	Pseudomonas chlororaphis
99.3%	Pseudomonas chlororaphis
99.3%	Pseudomonas chlororaphis
99.3%	Pseudomonas chlororaphis
99.3%	Pseudomonas chlororaphis
99.3%	Pseudomonas chlororaphis
99.3%	Pseudomonas chlororaphis
99.3%	Pseudomonas chlororaphis
99.3%	Pseudomonas chlororaphis
99.3%	Pseudomonas chlororaphis
99.3%	Pseudomonas chlororaphis
99.3%	Pseudomonas chlororaphis
99.3%	Pseudomonas chlororaphis
99.3%	Pseudomonas chlororaphis
99.3%	Pseudomonas chlororaphis
99.3%	Pseudomonas chlororaphis
99.3%	Pseudomonas chlororaphis
99.3%	Pseudomonas chlororaphis
99.3%	Pseudomonas chlororaphis
99.3%	Pseudomonas chlororaphis
99.3%	Pseudomonas chlororaphis
99.3%	Pseudomonas chlororaphis
99.3%	Pseudomonas chlororaphis
99.3%	Pseudomonas chlororaphis
99.3%	Pseudomonas chlororaphis
99.3%	Pseudomonas chlororaphis
99.3%	Pseudomonas chlororaphis
99.3%	Pseudomonas chlororaphis
99.3%	Pseudomonas chlororaphis
99.3%	Pseudomonas chlororaphis
99.3%	Pseudomonas chlororaphis
99.3%	Pseudomonas chlororaphis
99.3%	Pseudomonas chlororaphis
99.3%	Pseudomonas chlororaphis
99.3%	Pseudomonas chlororaphis
99.3%	Pseudomonas chlororaphis
99.3%	Pseudomonas chlororaphis
99.3%	Pseudomonas chlororaphis
99.3%	Pseudomonas chlororaphis
99.3%	Pseudomonas chlororaphis
99.3%	Pseudomonas chlororaphis
99.3%	Pseudomonas chlororaphis
99.3%	Pseudomonas chlororaphis
99.3%	Pseudomonas chlororaphis
99.3%	Pseudomonas chlororaphis
99.3%	Pseudomonas chlororaphis
99.3%	Pseudomonas chlororaphis
99.3%	Pseudomonas chlororaphis
99.3%	Pseudomonas chlororaphis
99.3%	Pseudomonas chlororaphis
99.3%	Pseudomonas chlororaphis
99.3%	Pseudomonas chlororaphis
99.3%	Pseudomonas chlororaphis
99.3%	Pseudomonas chlororaphis
99.3%	Pseudomonas chlororaphis
99.3%	Pseudomonas chlororaphis
99.3%	Pseudomonas chlororaphis
99.3%	Pseudomonas chlororaphis
99.3%	Cryobacterium aureum
99.3%	Bacillus marinisedimentorum
99.3%	Rhodoplanes tepidicaeni
99.3%	Rhodoplanes tepidicaeni
99.3%	Rhodoplanes tepidicaeni
99.3%	Mycobacterium lehmannii
99.3%	Mycobacterium lehmannii
99.3%	Chryseomicrobium deserti
99.3%	Chryseomicrobium deserti
99.3%	Chryseomicrobium deserti
99.3%	Chryseomicrobium deserti
99.3%	Chryseomicrobium deserti
99.3%	Brenneria populi
99.3%	Brenneria populi
99.3%	Brenneria populi
99.3%	Brenneria populi
99.3%	Brenneria populi
99.3%	Reyranella aquatilis
99.3%	Reyranella aquatilis
99.3%	Reyranella aquatilis
99.3%	Reyranella aquatilis
99.3%	Reyranella aquatilis
99.3%	Reyranella aquatilis
99.3%	Phreatobacter stygius
99.3%	Phreatobacter stygius
99.3%	Mesorhizobium oceanicum
99.3%	Caulobacter rhizosphaerae
99.3%	Caulobacter rhizosphaerae
99.3%	Caulobacter rhizosphaerae
99.3%	Caulobacter rhizosphaerae
99.3%	Caulobacter rhizosphaerae
99.3%	Caulobacter rhizosphaerae
99.3%	Caulobacter rhizosphaerae
99.3%	Caulobacter rhizosphaerae
99.3%	Caulobacter rhizosphaerae
99.3%	Caulobacter rhizosphaerae
99.3%	Caulobacter rhizosphaerae
99.3%	Caulobacter rhizosphaerae
99.3%	Caulobacter rhizosphaerae
99.3%	Caulobacter rhizosphaerae
99.3%	Caulobacter rhizosphaerae
99.3%	Caulobacter rhizosphaerae
99.3%	Caulobacter rhizosphaerae
99.3%	Caulobacter rhizosphaerae
99.3%	Pseudomonas lactis
99.3%	Arcobacter lekithochrous
99.3%	Rugosibacter aromaticivorans
99.3%	Rugosibacter aromaticivorans
99.3%	Rugosibacter aromaticivorans
99.3%	Rugosibacter aromaticivorans
99.3%	Sphingomonas piscinae
99.3%	Sphingomonas piscinae
99.3%	Shinella curvata
99.3%	Shinella curvata
99.3%	Shinella curvata
99.3%	Shinella curvata
99.3%	Shinella curvata
99.3%	Shinella curvata
99.3%	Shinella curvata
99.3%	Shinella curvata
99.3%	Shinella curvata
99.3%	Shinella curvata
99.3%	Shinella curvata
99.3%	Shinella curvata
99.3%	Shinella curvata
99.3%	Shinella curvata
99.3%	Shinella curvata
99.3%	Shinella curvata
99.3%	Shinella curvata
99.3%	Shinella curvata
99.3%	Shinella curvata
99.3%	Shinella curvata
99.3%	Shinella curvata
99.3%	Shinella curvata
99.3%	Shinella curvata
99.3%	Shinella curvata
99.3%	Shinella curvata
99.3%	Shinella curvata
99.3%	Shinella curvata
99.3%	Shinella curvata
99.3%	Shinella curvata
99.3%	Shinella curvata
99.3%	Shinella curvata
99.3%	Shinella curvata
99.3%	Shinella curvata
99.3%	Shinella curvata
99.3%	Shinella curvata
99.3%	Shinella curvata
99.3%	Shinella curvata
99.3%	Shinella curvata
99.3%	Shinella curvata
99.3%	Shinella curvata
99.3%	Shinella curvata
99.3%	Phenylobacterium aquaticum
99.3%	Phenylobacterium aquaticum
99.3%	Jeotgalicoccus schoeneichii
99.3%	Jeotgalicoccus schoeneichii
99.3%	Ruthenibacterium lactatiformans
99.3%	Acinetobacter halotolerans
99.3%	Acinetobacter halotolerans
99.3%	Acinetobacter halotolerans
99.3%	Acinetobacter halotolerans
99.3%	Acinetobacter halotolerans
99.3%	Acinetobacter halotolerans
99.3%	Novosphingobium colocasiae
99.3%	Pseudomonas songnenensis
99.3%	Pseudomonas songnenensis
99.3%	Pseudomonas songnenensis
99.3%	Pseudomonas songnenensis
99.3%	Sulfurirhabdus autotrophica
99.3%	Sulfurirhabdus autotrophica
99.3%	Sulfurirhabdus autotrophica
99.3%	Sulfurirhabdus autotrophica
99.3%	Sulfurirhabdus autotrophica
99.3%	Lacunisphaera limnophila
99.3%	Lacunisphaera limnophila
99.3%	Lacunisphaera limnophila
99.3%	Sphingomonas hengshuiensis
99.3%	Sphingomonas hengshuiensis
99.3%	Sphingomonas hengshuiensis
99.3%	Sphingomonas hengshuiensis
99.3%	Sphingomonas hengshuiensis
99.3%	Sphingomonas hengshuiensis
99.3%	Sphingomonas hengshuiensis
99.3%	Sphingomonas hengshuiensis
99.3%	Sphingomonas hengshuiensis
99.3%	Sphingomonas hengshuiensis
99.3%	Sphingomonas hengshuiensis
99.3%	Sphingomonas hengshuiensis
99.3%	Sphingomonas hengshuiensis
99.3%	Sphingomonas hengshuiensis
99.3%	Sphingomonas hengshuiensis
99.3%	Sphingomonas hengshuiensis
99.3%	Sphingomonas hengshuiensis
99.3%	Sphingomonas hengshuiensis
99.3%	Sphingomonas hengshuiensis
99.3%	Sphingomonas hengshuiensis
99.3%	Sphingomonas hengshuiensis
99.3%	Sphingomonas hengshuiensis
99.3%	Sphingomonas hengshuiensis
100.0%	Sphingomonas hengshuiensis
99.3%	Sphingomonas hengshuiensis
99.3%	Sphingomonas hengshuiensis
99.3%	Sphingomonas hengshuiensis
99.3%	Sphingomonas hengshuiensis
99.3%	Sphingomonas hengshuiensis
99.3%	Sphingomonas hengshuiensis
99.3%	Sphingomonas hengshuiensis
99.3%	Sphingomonas hengshuiensis
99.3%	Sphingomonas hengshuiensis
99.3%	Sphingomonas hengshuiensis
99.3%	Sphingomonas hengshuiensis
99.3%	Sphingomonas hengshuiensis
99.3%	Sphingomonas hengshuiensis
99.3%	Sphingomonas hengshuiensis
99.3%	Sphingomonas hengshuiensis
99.3%	Sphingomonas hengshuiensis
99.3%	Sphingomonas hengshuiensis
99.3%	Sphingomonas hengshuiensis
99.3%	Sphingomonas hengshuiensis
99.3%	Sphingomonas hengshuiensis
99.3%	Sphingomonas hengshuiensis
99.3%	Sphingomonas hengshuiensis
99.3%	Sphingomonas hengshuiensis
99.3%	Novosphingobium endophyticum
99.3%	Novosphingobium endophyticum
99.3%	Novosphingobium endophyticum
99.3%	Novosphingobium endophyticum
99.3%	Novosphingobium endophyticum
99.3%	Novosphingobium endophyticum
99.3%	Novosphingobium endophyticum
99.3%	Novosphingobium endophyticum
99.3%	Novosphingobium endophyticum
99.3%	Novosphingobium endophyticum
99.3%	Novosphingobium endophyticum
99.3%	Novosphingobium endophyticum
99.3%	Novosphingobium endophyticum
99.3%	Novosphingobium endophyticum
99.3%	Novosphingobium endophyticum
99.3%	Novosphingobium endophyticum
99.3%	Novosphingobium endophyticum
99.3%	Novosphingobium endophyticum
99.3%	Novosphingobium endophyticum
99.3%	Novosphingobium endophyticum
99.3%	Lacimonas salitolerans
99.3%	Lacimonas salitolerans
99.3%	Lacimonas salitolerans
99.3%	Lacimonas salitolerans
99.3%	Lacimonas salitolerans
99.3%	Pseudomonas glareae
99.3%	Pseudomonas glareae
99.3%	Pseudomonas glareae
99.3%	Pseudomonas glareae
99.3%	Haematospirillum jordaniae
99.3%	Ihubacter massiliensis
99.3%	Actinomadura adrarensis
99.3%	Bosea vaviloviae
99.3%	Bradyrhizobium ferriligni
99.3%	Acinetobacter kookii
99.3%	Acinetobacter kookii
99.3%	Acinetobacter kookii
99.3%	Terrabacter koreensis
99.3%	Sphingomonas yantingensis
99.3%	Caulobacter profundus
99.3%	Caulobacter profundus
99.3%	Caulobacter profundus
99.3%	Bacillus borbori
99.3%	Reyranella graminifolii
99.3%	Clostridium saccharobutylicum
99.3%	Clostridium saccharobutylicum
99.3%	Clostridium saccharobutylicum
99.3%	Clostridium saccharobutylicum
99.3%	Clostridium saccharobutylicum
99.3%	Clostridium saccharobutylicum
99.3%	Clostridium saccharobutylicum
99.3%	Clostridium saccharobutylicum
99.3%	Clostridium saccharobutylicum
99.3%	Clostridium perfringens
99.3%
99.3%
99.3%
99.3%
99.3%
99.3%	Lactobacillus delbrueckii
99.3%	Lactobacillus delbrueckii
99.3%	Lactobacillus delbrueckii
99.3%	Lactobacillus delbrueckii
99.3%	Thiobacillus thioparus
99.3%	Fusobacterium mortiferum
99.3%	Fusobacterium mortiferum
99.3%	Pseudomonas saponiphila
99.3%	Pseudomonas saponiphila
99.3%	Pseudomonas saponiphila
99.3%	Pseudomonas caeni
99.3%	Bradyrhizobium cytisi
99.3%	Bradyrhizobium cytisi
99.3%	Bradyrhizobium cytisi
99.3%	Bradyrhizobium cytisi
99.3%	Bradyrhizobium cytisi
99.3%	Bradyrhizobium cytisi
99.3%	Bradyrhizobium cytisi
99.3%	Bradyrhizobium cytisi
99.3%	Bradyrhizobium cytisi
99.3%	Bradyrhizobium cytisi
99.3%	Bradyrhizobium cytisi
99.3%	Bradyrhizobium cytisi
99.3%	Reyranella massiliensis
99.3%	Reyranella massiliensis
99.3%	Reyranella massiliensis
99.3%	Methylorubrum suomiense
99.3%	Nordella oligomobilis
99.3%	Nordella oligomobilis
99.3%	Nordella oligomobilis
99.3%	Methylobacterium brachythecii
99.3%	Methylobacterium brachythecii
99.3%	Methylobacterium brachythecii
99.3%	Methylobacterium brachythecii
99.3%	Methylobacterium brachythecii
99.3%	Methylobacterium brachythecii
99.3%	Methylobacterium brachythecii
99.3%	Methylobacterium brachythecii
99.3%	Methylobacterium brachythecii
99.3%	Methylobacterium brachythecii
99.3%	Methylobacterium brachythecii
99.3%	Methylobacterium brachythecii
99.3%	Methylobacterium brachythecii
99.3%	Methylobacterium brachythecii
99.3%	Methylobacterium brachythecii
99.3%	Methylobacterium brachythecii
99.3%	Methylobacterium brachythecii
99.3%	Methylobacterium brachythecii
99.3%	Methylobacterium brachythecii
99.3%	Methylobacterium brachythecii
99.3%	Methylobacterium brachythecii
99.3%	Methylobacterium brachythecii
99.3%	Methylobacterium brachythecii
99.3%	Methylobacterium brachythecii
99.3%	Methylobacterium brachythecii
99.3%	Methylobacterium brachythecii
99.3%	Methylobacterium brachythecii
99.3%	Methylobacterium brachythecii
99.3%	Methylobacterium brachythecii
99.3%	Methylobacterium brachythecii
99.3%	Methylobacterium brachythecii
99.3%	Methylobacterium brachythecii
99.3%	Methylobacterium brachythecii
99.3%	Methylobacterium brachythecii
99.3%	Methylobacterium brachythecii
99.3%	Methylobacterium brachythecii
99.3%	Methylobacterium brachythecii
99.3%	Methylobacterium brachythecii
99.3%	Methylobacterium brachythecii
99.3%	Methylobacterium brachythecii
99.3%	Methylobacterium brachythecii
99.3%	Methylobacterium brachythecii
99.3%	Methylobacterium brachythecii
99.3%	Methylobacterium brachythecii
99.3%	Methylobacterium brachythecii
99.3%	Methylobacterium brachythecii
99.3%	Methylobacterium brachythecii
99.3%	Methylobacterium brachythecii
99.3%	Methylobacterium brachythecii
99.3%	Methylobacterium brachythecii
99.3%	Methylobacterium brachythecii
99.3%	Methylobacterium brachythecii
99.3%	Methylobacterium brachythecii
99.3%	Methylobacterium brachythecii
99.3%	Methylobacterium brachythecii
99.3%	Methylobacterium brachythecii
99.3%	Methylobacterium brachythecii
99.3%	Methylobacterium brachythecii
99.3%	Methylobacterium brachythecii
99.3%	Methylobacterium brachythecii
99.3%	Methylobacterium brachythecii
99.3%	Methylobacterium brachythecii
99.3%	Methylobacterium brachythecii
99.3%	Methylobacterium brachythecii
99.3%	Methylobacterium brachythecii
99.3%	Methylobacterium brachythecii
99.3%	Methylobacterium brachythecii
99.3%	Methylobacterium brachythecii
99.3%	Methylobacterium brachythecii
99.3%	Methylobacterium brachythecii
99.3%	Methylobacterium brachythecii
99.3%	Methylobacterium brachythecii
99.3%	Methylobacterium brachythecii
99.3%	Methylobacterium brachythecii
99.3%	Methylobacterium brachythecii
99.3%	Methylobacterium brachythecii
99.3%	Methylobacterium brachythecii
99.3%	Methylobacterium brachythecii
99.3%	Methylobacterium brachythecii
99.3%	Methylobacterium brachythecii
99.3%	Methylobacterium brachythecii
99.3%	Methylobacterium brachythecii
99.3%	Methylobacterium brachythecii
99.3%	Methylobacterium brachythecii
99.3%	Methylobacterium brachythecii
99.3%	Methylobacterium brachythecii
99.3%	Methylobacterium brachythecii
99.3%	Methylobacterium brachythecii
99.3%	Methylobacterium brachythecii
99.3%	Methylobacterium brachythecii
99.3%	Methylobacterium brachythecii
99.3%	Methylobacterium brachythecii
99.3%	Methylobacterium brachythecii
99.3%	Methylobacterium brachythecii
99.3%	Methylobacterium brachythecii
99.3%	Methylobacterium brachythecii
99.3%	Methylobacterium brachythecii
99.3%	Methylobacterium brachythecii
99.3%	Methylobacterium brachythecii
99.3%	Methylobacterium brachythecii
99.3%	Methylobacterium brachythecii
99.3%	Methylobacterium brachythecii
99.3%	Methylobacterium brachythecii
99.3%	Methylobacterium brachythecii
99.3%	Methylobacterium brachythecii
99.3%	Methylobacterium brachythecii
99.3%	Methylobacterium brachythecii
99.3%	Methylobacterium brachythecii
99.3%	Methylobacterium brachythecii
99.3%	Methylobacterium brachythecii
99.3%	Methylobacterium brachythecii
99.3%	Methylobacterium brachythecii
99.3%	Methylobacterium brachythecii
99.3%	Methylobacterium brachythecii
99.3%	Methylobacterium brachythecii
99.3%	Methylobacterium brachythecii
99.3%	Methylobacterium brachythecii
99.3%	Methylobacterium brachythecii
99.3%	Methylobacterium brachythecii
99.3%	Methylobacterium brachythecii
99.3%	Methylobacterium brachythecii
99.3%	Methylobacterium brachythecii
99.3%	Methylobacterium brachythecii
99.3%	Methylobacterium brachythecii
99.3%	Methylobacterium brachythecii
99.3%	Methylobacterium brachythecii
99.3%	Methylobacterium brachythecii
99.3%	Methylobacterium brachythecii
99.3%	Methylobacterium brachythecii
99.3%	Methylobacterium brachythecii
99.3%	Methylobacterium brachythecii
99.3%	Methylobacterium brachythecii
99.3%	Methylobacterium brachythecii
99.3%	Methylobacterium brachythecii
99.3%	Methylobacterium brachythecii
99.3%	Methylobacterium brachythecii
99.3%	Methylobacterium brachythecii
99.3%	Methylobacterium brachythecii
99.3%	Methylobacterium brachythecii
99.3%	Methylobacterium brachythecii
99.3%	Methylobacterium brachythecii
99.3%	Methylobacterium brachythecii
99.3%	Methylobacterium brachythecii
99.3%	Methylobacterium brachythecii
99.3%	Methylobacterium brachythecii
99.3%	Methylobacterium brachythecii
99.3%	Methylobacterium brachythecii
99.3%	Methylobacterium brachythecii
99.3%	Methylobacterium brachythecii
99.3%	Methylobacterium brachythecii
99.3%	Methylobacterium brachythecii
99.3%	Methylobacterium brachythecii
99.3%	Methylobacterium brachythecii
99.3%	Methylobacterium brachythecii
99.3%	Methylobacterium brachythecii
99.3%	Methylobacterium brachythecii
99.3%	Methylobacterium brachythecii
99.3%	Methylobacterium brachythecii
99.3%	Methylobacterium brachythecii
99.3%	Methylobacterium brachythecii
99.3%	Methylobacterium brachythecii
99.3%	Methylobacterium brachythecii
99.3%	Methylobacterium brachythecii
99.3%	Methylobacterium brachythecii
99.3%	Methylobacterium brachythecii
99.3%	Methylobacterium brachythecii
99.3%	Methylobacterium brachythecii
99.3%	Methylobacterium brachythecii
99.3%	Methylobacterium brachythecii
99.3%	Methylobacterium brachythecii
99.3%	Methylobacterium brachythecii
99.3%	Methylobacterium brachythecii
99.3%	Methylobacterium brachythecii
99.3%	Methylobacterium brachythecii
99.3%	Methylobacterium brachythecii
99.3%	Methylobacterium brachythecii
99.3%	Methylobacterium brachythecii
99.3%	Methylobacterium brachythecii
99.3%	Methylobacterium brachythecii
99.3%	Methylobacterium brachythecii
99.3%	Methylobacterium brachythecii
99.3%	Methylobacterium brachythecii
99.3%	Methylobacterium brachythecii
99.3%	Methylobacterium brachythecii
99.3%	Methylobacterium brachythecii
99.3%	Methylobacterium brachythecii
99.3%	Methylobacterium brachythecii
99.3%	Methylobacterium brachythecii
99.3%	Methylobacterium brachythecii
99.3%	Methylobacterium brachythecii
99.3%	Methylobacterium brachythecii
99.3%	Methylobacterium brachythecii
99.3%	Methylobacterium brachythecii
99.3%	Methylobacterium brachythecii
99.3%	Methylobacterium brachythecii
99.3%	Methylobacterium brachythecii
100.0%	Methylobacterium brachythecii
99.3%	Methylobacterium brachythecii
99.3%	Methylobacterium brachythecii
99.3%	Methylobacterium brachythecii
99.3%	Methylobacterium brachythecii
99.3%	Methylobacterium brachythecii
99.3%	Methylobacterium brachythecii
99.3%	Methylobacterium brachythecii
99.3%	Methylobacterium brachythecii
99.3%	Methylobacterium brachythecii
99.3%	Methylobacterium brachythecii
99.3%	Methylobacterium brachythecii
99.3%	Methylobacterium brachythecii
99.3%	Methylobacterium brachythecii
99.3%	Methylobacterium brachythecii
99.3%	Methylobacterium brachythecii
99.3%	Methylobacterium brachythecii
99.3%	Methylobacterium brachythecii
99.3%	Methylobacterium brachythecii
99.3%	Methylobacterium brachythecii
99.3%	Methylobacterium brachythecii
99.3%	Methylobacterium brachythecii
99.3%	Methylobacterium brachythecii
99.3%	Methylobacterium brachythecii
99.3%	Methylobacterium brachythecii
99.3%	Methylobacterium brachythecii
99.3%	Methylobacterium brachythecii
99.3%	Methylobacterium brachythecii
99.3%	Methylobacterium brachythecii
99.3%	Methylobacterium brachythecii
99.3%	Methylobacterium brachythecii
99.3%	Methylobacterium brachythecii
99.3%	Methylobacterium brachythecii
99.3%	Methylobacterium brachythecii
99.3%	Methylobacterium brachythecii
99.3%	Methylobacterium brachythecii
99.3%	Methylobacterium brachythecii
99.3%	Methylobacterium brachythecii
99.3%	Methylobacterium brachythecii
99.3%	Methylobacterium brachythecii
99.3%	Methylobacterium brachythecii
99.3%	Methylobacterium brachythecii
99.3%	Methylobacterium brachythecii
99.3%	Methylobacterium brachythecii
99.3%	Methylobacterium brachythecii
99.3%	Methylobacterium brachythecii
99.3%	Methylobacterium brachythecii
99.3%	Methylobacterium brachythecii
99.3%	Methylobacterium brachythecii
99.3%	Methylobacterium brachythecii
99.3%	Methylobacterium brachythecii
99.3%	Methylobacterium brachythecii
99.3%	Methylobacterium brachythecii
99.3%	Methylobacterium brachythecii
99.3%	Methylobacterium brachythecii
99.3%	Methylobacterium brachythecii
99.3%	Methylobacterium brachythecii
99.3%	Methylobacterium brachythecii
99.3%	Methylobacterium brachythecii
99.3%	Methylobacterium brachythecii
99.3%	Methylobacterium brachythecii
99.3%	Methylobacterium brachythecii
99.3%	Methylobacterium brachythecii
99.3%	Methylobacterium brachythecii
99.3%	Methylobacterium brachythecii
99.3%	Methylobacterium brachythecii
99.3%	Methylobacterium brachythecii
99.3%	Methylobacterium brachythecii
99.3%	Methylobacterium brachythecii
99.3%	Methylobacterium brachythecii
99.3%	Methylobacterium brachythecii
99.3%	Methylobacterium brachythecii
99.3%	Methylobacterium brachythecii
99.3%	Methylobacterium brachythecii
99.3%	Methylobacterium brachythecii
99.3%	Methylobacterium brachythecii
99.3%	Methylobacterium brachythecii
99.3%	Sphingomonas soli
99.3%	Brochothrix campestris
99.3%	Hydrogenophilus thermoluteolus
99.3%	Finegoldia magna
99.3%	Finegoldia magna
99.3%	Finegoldia magna
99.3%	Finegoldia magna
99.3%	Finegoldia magna
99.3%	Finegoldia magna
99.3%	Finegoldia magna
99.3%	Sphingomicrobium astaxanthinifaciens
99.3%	Methylobacterium thuringiense
99.3%	Methylobacterium thuringiense
99.3%	Methylobacterium thuringiense
99.3%	Methylobacterium thuringiense
99.3%	Methylobacterium thuringiense
99.3%	Bosea robiniae
99.3%	Bosea robiniae
99.3%	Bosea robiniae
99.3%	Bosea robiniae
99.3%	Bosea robiniae
99.3%	Bosea robiniae
99.3%	Bosea robiniae
99.3%	Bosea robiniae
99.3%	Bosea robiniae
99.3%	Bosea robiniae
99.3%	Bosea robiniae
99.3%	Bosea robiniae
99.3%	Bosea robiniae
99.3%	Bosea robiniae
99.3%	Bosea robiniae
99.3%	Bosea robiniae
99.3%	Bosea robiniae
99.3%	Bosea robiniae
99.3%	Bosea robiniae
99.3%	Bosea robiniae
99.3%	Bosea robiniae
99.3%	Bosea robiniae
99.3%	Bosea robiniae
99.3%	Bosea robiniae
99.3%	Bosea robiniae
99.3%	Bosea robiniae
99.3%	Bosea robiniae
100.0%	Bosea robiniae
99.3%	Bosea robiniae
99.3%	Bosea robiniae
99.3%	Bosea robiniae
99.3%	Bosea robiniae
99.3%	Bosea robiniae
99.3%	Bosea robiniae
99.3%	Bosea robiniae
99.3%	Bosea robiniae
99.3%	Bosea robiniae
99.3%	Bosea robiniae
99.3%	Bosea robiniae
99.3%	Bosea robiniae
99.3%	Bosea robiniae
99.3%	Bosea robiniae
99.3%	Bosea robiniae
99.3%	Bosea robiniae
99.3%	Bosea robiniae
99.3%	Bosea robiniae
99.3%	Bosea robiniae
99.3%	Bosea robiniae
99.3%	Bosea robiniae
99.3%	Bosea robiniae
99.3%	Bosea robiniae
99.3%	Bosea robiniae
99.3%	Bosea robiniae
99.3%	Bosea robiniae
99.3%	Bosea robiniae
99.3%	Bosea robiniae
99.3%	Bosea robiniae
99.3%	Bosea robiniae
99.3%	Bosea robiniae
99.3%	Bosea robiniae
99.3%	Bosea robiniae
99.3%	Bosea robiniae
99.3%	Bosea robiniae
99.3%	Bosea robiniae
99.3%	Bosea robiniae
99.3%	Bosea robiniae
99.3%	Bosea robiniae
99.3%	Bosea robiniae
99.3%	Bosea robiniae
99.3%	Bosea robiniae
99.3%	Bosea robiniae
99.3%	Bosea robiniae
100.0%	Bosea robiniae
99.3%	Bosea robiniae
99.3%	Bosea robiniae
99.3%	Bosea robiniae
99.3%	Bosea robiniae
99.3%	Bosea robiniae
99.3%	Bosea robiniae
99.3%	Bosea robiniae
99.3%	Bosea robiniae
99.3%	Bosea robiniae
99.3%	Bosea robiniae
99.3%	Bosea robiniae
99.3%	Bosea robiniae
99.3%	Bosea robiniae
99.3%	Bosea robiniae
99.3%	Bosea robiniae
99.3%	Bosea robiniae
99.3%	Bosea robiniae
99.3%	Bosea robiniae
99.3%	Bosea robiniae
99.3%	Bosea robiniae
99.3%	Bosea robiniae
99.3%	Bosea robiniae
99.3%	Bosea robiniae
99.3%	Bosea robiniae
99.3%	Bosea robiniae
99.3%	Bosea robiniae
99.3%	Bosea robiniae
99.3%	Bosea robiniae
99.3%	Bosea robiniae
99.3%	Bosea robiniae
99.3%	Bosea robiniae
99.3%	Bosea robiniae
99.3%	Bosea robiniae
99.3%	Bosea robiniae
99.3%	Bosea robiniae
99.3%	Bosea robiniae
99.3%	Bosea robiniae
99.3%	Bosea robiniae
99.3%	Bosea robiniae
99.3%	Bosea robiniae
99.3%	Bosea robiniae
99.3%	Bosea robiniae
99.3%	Bosea robiniae
99.3%	Bosea robiniae
99.3%	Bradyrhizobium oligotrophicum
99.3%	Bradyrhizobium oligotrophicum
99.3%	Bradyrhizobium oligotrophicum
99.3%	Bradyrhizobium oligotrophicum
99.3%	Bradyrhizobium oligotrophicum
99.3%	Bradyrhizobium oligotrophicum
99.3%	Bradyrhizobium oligotrophicum
99.3%	Bradyrhizobium oligotrophicum
99.3%	Bradyrhizobium oligotrophicum
99.3%	Bradyrhizobium oligotrophicum
99.3%	Bradyrhizobium oligotrophicum
99.3%	Bradyrhizobium oligotrophicum
99.3%	Bradyrhizobium oligotrophicum
99.3%	Bradyrhizobium oligotrophicum
99.3%	Bradyrhizobium oligotrophicum
99.3%	Bradyrhizobium oligotrophicum
99.3%	Bradyrhizobium oligotrophicum
99.3%	Bradyrhizobium oligotrophicum
99.3%	Bradyrhizobium oligotrophicum
99.3%	Bradyrhizobium oligotrophicum
99.3%	Bradyrhizobium oligotrophicum
99.3%	Bradyrhizobium oligotrophicum
99.3%	Bradyrhizobium oligotrophicum
99.3%	Bradyrhizobium oligotrophicum
99.3%	Bradyrhizobium oligotrophicum
99.3%	Bradyrhizobium oligotrophicum
99.3%	Bradyrhizobium oligotrophicum
99.3%	Bradyrhizobium oligotrophicum
99.3%	Bradyrhizobium oligotrophicum
99.3%	Bradyrhizobium oligotrophicum
99.3%	Bradyrhizobium oligotrophicum
99.3%	Psychrobacter cryohalolentis
99.3%	Staphylococcus saprophyticus
99.3%	Thiomicrospira cyclica
99.3%	Thiomicrospira cyclica
99.3%	Thiomicrospira cyclica
99.3%	Thiomicrospira cyclica
99.3%	Thiomicrospira cyclica
99.3%	Thiomicrospira cyclica
99.3%	Thiomicrospira cyclica
99.3%	Thiomicrospira cyclica
99.3%	Thiomicrospira cyclica
99.3%	Thiomicrospira cyclica
99.3%	Thiomicrospira cyclica
99.3%	Thiomicrospira cyclica
99.3%	Methylobacterium radiotolerans
99.3%	Methylobacterium radiotolerans
99.3%	Methylobacterium radiotolerans
99.3%	Methylobacterium radiotolerans
99.3%	Methylobacterium radiotolerans
99.3%	Methylobacterium radiotolerans
99.3%	Methylobacterium radiotolerans
99.3%	Methylobacterium radiotolerans
99.3%	Thermoplasma volcanium
99.3%	Thermoplasma volcanium
99.3%	Thermoplasma volcanium
99.3%	Thermoplasma volcanium
99.3%	Thermoplasma volcanium
99.3%	Thermoplasma volcanium
99.3%	Hyphomicrobium denitrificans
99.3%	Hyphomicrobium denitrificans
99.3%	Hyphomicrobium denitrificans
99.3%	Hyphomicrobium denitrificans
99.3%	Hyphomicrobium denitrificans
99.3%	Hyphomicrobium denitrificans
99.3%	Azorhizobium caulinodans
99.3%	Azorhizobium caulinodans
99.3%	Azorhizobium caulinodans
99.3%	Azorhizobium caulinodans
99.3%	Azorhizobium caulinodans
99.3%	Caryophanon tenue
99.3%	Caryophanon tenue
99.3%	Caryophanon tenue
99.3%	Caryophanon tenue
99.3%	Caryophanon tenue
99.3%	Caryophanon tenue
99.3%	Modicisalibacter tunisiensis
99.3%	Pseudomonas panacis
99.3%	Pseudomonas panacis
99.3%	Pseudomonas panacis
99.3%	Pseudomonas panacis
99.3%	Pseudomonas panacis
99.3%	Pseudomonas panacis
99.3%	Pseudomonas panacis
99.3%	Pseudomonas panacis
99.3%	Parageobacillus thermoglucosidasius
99.3%	Parageobacillus thermoglucosidasius
99.3%	Parageobacillus thermoglucosidasius
99.3%	Parageobacillus thermoglucosidasius
99.3%	Parageobacillus thermoglucosidasius
99.3%	Parageobacillus thermoglucosidasius
99.3%	Parageobacillus thermoglucosidasius
99.3%	Parageobacillus thermoglucosidasius
99.3%	Parageobacillus thermoglucosidasius
[truncated: 123,958 more rows]
