# Supplementary material for: Revealing the Microbiome of Four Different Thermal Springs in Turkey with Environmental DNA Metabarcoding
Source: Biology (Basel). 2022 Jun 30;11(7):998. doi: 10.3390/biology11070998 (PMC9311576; doi:10.3390/biology11070998)
Supplement: Supplementary file 1 [file biology-11-00998-s001.zip › Supplementary Table S3/515nr.c2.l100.csv]

% Pairwise Identity	Organism
100.0%	Deinococcus hibisci
100.0%	Sphingomonas hengshuiensis
100.0%	Novosphingobium endophyticum
100.0%	Lysinibacillus yapensis
100.0%	Acinetobacter chinensis
100.0%	Acinetobacter chinensis
100.0%	Acinetobacter chinensis
100.0%	Ottowia flava
100.0%	Acidovorax monticola
100.0%	Mycobacterium lehmannii
100.0%	Chryseomicrobium deserti
100.0%	Bacillus endozanthoxylicus
100.0%	Thermus amyloliquefaciens
100.0%	Thermus amyloliquefaciens
100.0%	Basilea psittacipulmonis
100.0%	Clostridium saccharobutylicum
100.0%	Thermodesulfobacterium commune
100.0%	Derxia gummosa
100.0%	Hydrogenophilus thermoluteolus
100.0%	Bosea robiniae
100.0%	Thermothrix azorensis
100.0%	Sulfurihydrogenibium azorense
100.0%	Sulfurihydrogenibium azorense
100.0%	Sulfurihydrogenibium azorense
100.0%	Sulfurihydrogenibium azorense
100.0%	Parageobacillus thermoglucosidasius
100.0%	Sulfurihydrogenibium subterraneum
100.0%	Persephonella guaymasensis
100.0%	Acinetobacter chinensis
100.0%	Acinetobacter chinensis
100.0%	Thermothrix azorensis
100.0%	Sulfurihydrogenibium azorense
100.0%	Sulfurihydrogenibium azorense
100.0%	Sulfurihydrogenibium azorense
100.0%	Acinetobacter chinensis
100.0%	Acinetobacter chinensis
99.3%	Deinococcus hibisci
99.3%	Deinococcus hibisci
99.3%	Deinococcus hibisci
99.3%	Deinococcus hibisci
99.3%	Sphingomonas hengshuiensis
99.3%	Sphingomonas hengshuiensis
99.3%	Sphingomonas hengshuiensis
99.3%	Sphingomonas hengshuiensis
99.3%	Sphingomonas hengshuiensis
99.3%	Sphingomonas hengshuiensis
99.3%	Sphingomonas hengshuiensis
99.3%	Sphingomonas hengshuiensis
99.3%	Sphingomonas hengshuiensis
99.3%	Sphingomonas hengshuiensis
99.3%	Novosphingobium endophyticum
99.3%	Novosphingobium endophyticum
99.3%	Novosphingobium endophyticum
99.3%	Novosphingobium endophyticum
99.3%	Novosphingobium endophyticum
99.3%	Novosphingobium endophyticum
99.3%	Novosphingobium endophyticum
99.3%	Novosphingobium endophyticum
99.3%	Sphingobacterium faecium
100.0%	Sulfurihydrogenibium azorense
100.0%	Sulfurihydrogenibium azorense
100.0%	Sulfurihydrogenibium azorense
100.0%	Sulfurihydrogenibium azorense
100.0%	Sulfurihydrogenibium azorense
100.0%	Sulfurihydrogenibium azorense
99.3%	Methylobacterium terrae
99.3%	Lysinibacillus yapensis
99.3%	Mesorhizobium denitrificans
99.3%	Mesorhizobium denitrificans
99.3%	Mesorhizobium denitrificans
99.3%	Mesorhizobium denitrificans
99.3%	Acinetobacter chinensis
99.3%	Acinetobacter chinensis
99.3%	Acinetobacter chinensis
99.3%	Acinetobacter chinensis
99.3%	Acinetobacter chinensis
99.3%	Acinetobacter chinensis
99.3%	Acinetobacter chinensis
99.3%	Acinetobacter chinensis
99.3%	Acinetobacter chinensis
99.3%	Acinetobacter chinensis
99.3%	Acinetobacter chinensis
99.3%	Acinetobacter chinensis
99.3%	Acinetobacter chinensis
99.3%	Acinetobacter chinensis
99.3%	Acinetobacter chinensis
99.3%	Acinetobacter chinensis
99.3%	Acinetobacter chinensis
99.3%	Acinetobacter chinensis
99.3%	Acinetobacter chinensis
99.3%	Acinetobacter chinensis
99.3%	Acinetobacter chinensis
99.3%	Acinetobacter chinensis
99.3%	Acinetobacter chinensis
99.3%	Acinetobacter chinensis
99.3%	Acinetobacter chinensis
99.3%	Acinetobacter chinensis
99.3%	Acinetobacter chinensis
99.3%	Acinetobacter chinensis
99.3%	Acinetobacter chinensis
99.3%	Acinetobacter chinensis
99.3%	Acinetobacter chinensis
99.3%	Acinetobacter chinensis
99.3%	Acinetobacter chinensis
99.3%	Acinetobacter chinensis
99.3%	Acinetobacter chinensis
99.3%	Acinetobacter chinensis
99.3%	Ottowia flava
99.3%	Ottowia flava
99.3%	Ottowia flava
99.3%	Ottowia flava
99.3%	Ottowia flava
99.3%	Ottowia flava
99.3%	Janibacter massiliensis
99.3%	Janibacter massiliensis
99.3%	Janibacter massiliensis
99.3%	Janibacter massiliensis
99.3%	Janibacter massiliensis
99.3%	Acidovorax monticola
99.3%	Acidovorax monticola
99.3%	Acidovorax monticola
99.3%	Acidovorax monticola
99.3%	Acidovorax monticola
99.3%	Acidovorax monticola
99.3%	Halomonas saliphila
99.3%	Brevundimonas humi
99.3%	Brevundimonas humi
99.3%	Brevundimonas humi
99.3%	Brevundimonas humi
99.3%	Brevundimonas humi
99.3%	Mycobacterium lehmannii
99.3%	Mycobacterium lehmannii
99.3%	Mycobacterium lehmannii
99.3%	Mycobacterium lehmannii
99.3%	Mycobacterium lehmannii
99.3%	Mycobacterium lehmannii
99.3%	Chryseomicrobium deserti
99.3%	Chryseomicrobium deserti
99.3%	Chryseomicrobium deserti
99.3%	Bacillus endozanthoxylicus
99.3%	Bacillus endozanthoxylicus
99.3%	Bacillus endozanthoxylicus
99.3%	Bacillus endozanthoxylicus
99.3%	Bacillus endozanthoxylicus
99.3%	Bacillus endozanthoxylicus
99.3%	Bacillus endozanthoxylicus
99.3%	Sulfurirhabdus autotrophica
99.3%	Acetobacter thailandicus
99.3%	Acetobacter thailandicus
99.3%	Sphingomonas hengshuiensis
99.3%	Sphingomonas hengshuiensis
99.3%	Sphingomonas hengshuiensis
99.3%	Thermus amyloliquefaciens
99.3%	Thermus amyloliquefaciens
99.3%	Thermus amyloliquefaciens
99.3%	Thermus amyloliquefaciens
99.3%	Thermus amyloliquefaciens
99.3%	Thermus amyloliquefaciens
99.3%	Thermus amyloliquefaciens
99.3%	Thermus amyloliquefaciens
99.3%	Thermus amyloliquefaciens
99.3%	Thermus amyloliquefaciens
99.3%	Thermus amyloliquefaciens
99.3%	Thermus amyloliquefaciens
99.3%	Thermus amyloliquefaciens
99.3%	Thermus amyloliquefaciens
99.3%	Thermus amyloliquefaciens
99.3%	Thermus amyloliquefaciens
99.3%	Thermus amyloliquefaciens
99.3%	Thermus amyloliquefaciens
99.3%	Thermus amyloliquefaciens
99.3%	Thermus amyloliquefaciens
99.3%	Thermus amyloliquefaciens
99.3%	Thermus amyloliquefaciens
99.3%	Thermus amyloliquefaciens
99.3%	Thermus amyloliquefaciens
99.3%	Thermus amyloliquefaciens
99.3%	Thermus amyloliquefaciens
99.3%	Thermus amyloliquefaciens
99.3%	Acinetobacter kookii
99.3%	Burkholderia dabaoshanensis
99.3%	Basilea psittacipulmonis
99.3%	Basilea psittacipulmonis
99.3%	Basilea psittacipulmonis
99.3%	Basilea psittacipulmonis
99.3%	Basilea psittacipulmonis
99.3%	Basilea psittacipulmonis
99.3%	Clostridium saccharobutylicum
99.3%	Clostridium saccharobutylicum
99.3%	Clostridium saccharobutylicum
99.3%	Clostridium saccharobutylicum
99.3%	Clostridium saccharobutylicum
99.3%	Thermodesulfobacterium commune
99.3%	Thermodesulfobacterium commune
99.3%	Thermodesulfobacterium commune
99.3%	Thermodesulfobacterium commune
99.3%	Thermodesulfobacterium commune
99.3%	Thermodesulfobacterium commune
99.3%	Thermodesulfobacterium commune
99.3%	Dietzia natronolimnaea
99.3%	Dietzia natronolimnaea
99.3%	Dietzia natronolimnaea
99.3%	Dietzia natronolimnaea
99.3%	Dietzia natronolimnaea
99.3%	Dietzia natronolimnaea
99.3%	Hydrogenophaga intermedia
99.3%	Derxia gummosa
99.3%	Derxia gummosa
99.3%	Derxia gummosa
99.3%	Derxia gummosa
99.3%	Hydrogenophilus thermoluteolus
99.3%	Hydrogenophilus thermoluteolus
99.3%	Hydrogenophilus thermoluteolus
99.3%	Hydrogenophilus thermoluteolus
99.3%	Hydrogenophilus thermoluteolus
99.3%	Hydrogenophilus thermoluteolus
99.3%	Haloquadratum walsbyi
99.3%	Bosea robiniae
99.3%	Bosea robiniae
99.3%	Bosea robiniae
99.3%	Bosea robiniae
99.3%	Bosea robiniae
99.3%	Bosea robiniae
99.3%	Bosea robiniae
99.3%	Bosea robiniae
99.3%	Thermothrix azorensis
99.3%	Thermothrix azorensis
99.3%	Thermothrix azorensis
99.3%	Thermothrix azorensis
99.3%	Thermothrix azorensis
99.3%	Thermothrix azorensis
99.3%	Thermothrix azorensis
99.3%	Thermothrix azorensis
99.3%	Thermothrix azorensis
99.3%	Thermothrix azorensis
99.3%	Thermothrix azorensis
99.3%	Thermothrix azorensis
99.3%	Thermothrix azorensis
99.3%	Thermothrix azorensis
99.3%	Thermothrix azorensis
99.3%	Thermothrix azorensis
99.3%	Thermothrix azorensis
99.3%	Thermothrix azorensis
99.3%	Thermothrix azorensis
99.3%	Thermothrix azorensis
99.3%	Thermothrix azorensis
99.3%	Thermothrix azorensis
99.3%	Thermothrix azorensis
99.3%	Thermothrix azorensis
99.3%	Thermothrix azorensis
99.3%	Sulfurihydrogenibium azorense
99.3%	Sulfurihydrogenibium azorense
99.3%	Sulfurihydrogenibium azorense
99.3%	Sulfurihydrogenibium azorense
99.3%	Sulfurihydrogenibium azorense
99.3%	Sulfurihydrogenibium azorense
99.3%	Sulfurihydrogenibium azorense
99.3%	Sulfurihydrogenibium azorense
99.3%	Sulfurihydrogenibium azorense
99.3%	Sulfurihydrogenibium azorense
99.3%	Sulfurihydrogenibium azorense
99.3%	Sulfurihydrogenibium azorense
99.3%	Sulfurihydrogenibium azorense
99.3%	Sulfurihydrogenibium azorense
99.3%	Sulfurihydrogenibium azorense
99.3%	Sulfurihydrogenibium azorense
99.3%	Sulfurihydrogenibium azorense
99.3%	Sulfurihydrogenibium azorense
99.3%	Sulfurihydrogenibium azorense
99.3%	Sulfurihydrogenibium azorense
99.3%	Sulfurihydrogenibium azorense
99.3%	Sulfurihydrogenibium azorense
99.3%	Sulfurihydrogenibium azorense
99.3%	Sulfurihydrogenibium azorense
99.3%	Sulfurihydrogenibium azorense
99.3%	Sulfurihydrogenibium azorense
99.3%	Sulfurihydrogenibium azorense
99.3%	Sulfurihydrogenibium azorense
99.3%	Sulfurihydrogenibium azorense
99.3%	Sulfurihydrogenibium azorense
99.3%	Sulfurihydrogenibium azorense
99.3%	Sulfurihydrogenibium azorense
99.3%	Sulfurihydrogenibium azorense
99.3%	Sulfurihydrogenibium azorense
99.3%	Sulfurihydrogenibium azorense
99.3%	Sulfurihydrogenibium azorense
99.3%	Sulfurihydrogenibium azorense
99.3%	Sulfurihydrogenibium azorense
99.3%	Sulfurihydrogenibium azorense
99.3%	Sulfurihydrogenibium azorense
99.3%	Sulfurihydrogenibium azorense
99.3%	Sulfurihydrogenibium azorense
99.3%	Sulfurihydrogenibium azorense
99.3%	Sulfurihydrogenibium azorense
99.3%	Sulfurihydrogenibium azorense
99.3%	Sulfurihydrogenibium azorense
99.3%	Sulfurihydrogenibium azorense
99.3%	Sulfurihydrogenibium azorense
99.3%	Sulfurihydrogenibium azorense
99.3%	Sulfurihydrogenibium azorense
99.3%	Sulfurihydrogenibium azorense
99.3%	Sulfurihydrogenibium azorense
99.3%	Sulfurihydrogenibium azorense
99.3%	Sulfurihydrogenibium azorense
99.3%	Sulfurihydrogenibium azorense
99.3%	Sulfurihydrogenibium azorense
99.3%	Sulfurihydrogenibium azorense
99.3%	Sulfurihydrogenibium azorense
99.3%	Sulfurihydrogenibium azorense
99.3%	Sulfurihydrogenibium azorense
99.3%	Sulfurihydrogenibium azorense
99.3%	Sulfurihydrogenibium azorense
99.3%	Sulfurihydrogenibium azorense
99.3%	Sulfurihydrogenibium azorense
99.3%	Sulfurihydrogenibium azorense
99.3%	Sulfurihydrogenibium azorense
99.3%	Sulfurihydrogenibium azorense
99.3%	Sulfurihydrogenibium azorense
99.3%	Sulfurihydrogenibium azorense
99.3%	Sulfurihydrogenibium azorense
99.3%	Sulfurihydrogenibium azorense
99.3%	Sulfurihydrogenibium azorense
99.3%	Sulfurihydrogenibium azorense
99.3%	Sulfurihydrogenibium azorense
99.3%	Sulfurihydrogenibium azorense
99.3%	Sulfurihydrogenibium azorense
99.3%	Sulfurihydrogenibium azorense
99.3%	Sulfurihydrogenibium azorense
99.3%	Sulfurihydrogenibium azorense
99.3%	Sulfurihydrogenibium azorense
99.3%	Sulfurihydrogenibium azorense
99.3%	Sulfurihydrogenibium azorense
99.3%	Sulfurihydrogenibium azorense
99.3%	Sulfurihydrogenibium azorense
99.3%	Sulfurihydrogenibium azorense
99.3%	Sulfurihydrogenibium azorense
99.3%	Sulfurihydrogenibium azorense
99.3%	Sulfurihydrogenibium azorense
99.3%	Sulfurihydrogenibium azorense
99.3%	Sulfurihydrogenibium azorense
99.3%	Sulfurihydrogenibium azorense
99.3%	Sulfurihydrogenibium azorense
99.3%	Sulfurihydrogenibium azorense
99.3%	Sulfurihydrogenibium azorense
99.3%	Sulfurihydrogenibium azorense
99.3%	Sulfurihydrogenibium azorense
99.3%	Sulfurihydrogenibium azorense
99.3%	Sulfurihydrogenibium azorense
99.3%	Sulfurihydrogenibium azorense
99.3%	Sulfurihydrogenibium azorense
99.3%	Sulfurihydrogenibium azorense
99.3%	Sulfurihydrogenibium azorense
99.3%	Sulfurihydrogenibium azorense
99.3%	Sulfurihydrogenibium azorense
99.3%	Sulfurihydrogenibium azorense
99.3%	Sulfurihydrogenibium azorense
99.3%	Sulfurihydrogenibium azorense
99.3%	Sulfurihydrogenibium azorense
99.3%	Sulfurihydrogenibium azorense
99.3%	Sulfurihydrogenibium azorense
99.3%	Sulfurihydrogenibium azorense
99.3%	Sulfurihydrogenibium azorense
99.3%	Sulfurihydrogenibium azorense
99.3%	Sulfurihydrogenibium azorense
99.3%	Sulfurihydrogenibium azorense
99.3%	Sulfurihydrogenibium azorense
99.3%	Sulfurihydrogenibium azorense
99.3%	Sulfurihydrogenibium azorense
99.3%	Sulfurihydrogenibium azorense
99.3%	Sulfurihydrogenibium azorense
99.3%	Sulfurihydrogenibium azorense
99.3%	Sulfurihydrogenibium azorense
99.3%	Sulfurihydrogenibium azorense
99.3%	Sulfurihydrogenibium azorense
99.3%	Sulfurihydrogenibium azorense
99.3%	Sulfurihydrogenibium azorense
99.3%	Sulfurihydrogenibium azorense
99.3%	Sulfurihydrogenibium azorense
99.3%	Sulfurihydrogenibium azorense
99.3%	Sulfurihydrogenibium azorense
99.3%	Sulfurihydrogenibium azorense
99.3%	Sulfurihydrogenibium azorense
99.3%	Sulfurihydrogenibium azorense
99.3%	Sulfurihydrogenibium azorense
99.3%	Sulfurihydrogenibium azorense
99.3%	Sulfurihydrogenibium azorense
99.3%	Sulfurihydrogenibium azorense
99.3%	Sulfurihydrogenibium azorense
99.3%	Sulfurihydrogenibium azorense
99.3%	Sulfurihydrogenibium azorense
99.3%	Sulfurihydrogenibium azorense
99.3%	Sulfurihydrogenibium azorense
99.3%	Sulfurihydrogenibium azorense
99.3%	Sulfurihydrogenibium azorense
99.3%	Sulfurihydrogenibium azorense
99.3%	Sulfurihydrogenibium azorense
99.3%	Sulfurihydrogenibium azorense
99.3%	Sulfurihydrogenibium azorense
99.3%	Sulfurihydrogenibium azorense
99.3%	Sulfurihydrogenibium azorense
99.3%	Sulfurihydrogenibium azorense
99.3%	Sulfurihydrogenibium azorense
99.3%	Sulfurihydrogenibium azorense
99.3%	Sulfurihydrogenibium azorense
99.3%	Sulfurihydrogenibium azorense
99.3%	Sulfurihydrogenibium azorense
99.3%	Sulfurihydrogenibium azorense
99.3%	Sulfurihydrogenibium azorense
99.3%	Sulfurihydrogenibium azorense
99.3%	Sulfurihydrogenibium azorense
99.3%	Sulfurihydrogenibium azorense
99.3%	Sulfurihydrogenibium azorense
99.3%	Sulfurihydrogenibium azorense
99.3%	Sulfurihydrogenibium azorense
99.3%	Sulfurihydrogenibium azorense
99.3%	Sulfurihydrogenibium azorense
99.3%	Sulfurihydrogenibium azorense
99.3%	Sulfurihydrogenibium azorense
99.3%	Sulfurihydrogenibium azorense
99.3%	Sulfurihydrogenibium azorense
99.3%	Sulfurihydrogenibium azorense
99.3%	Sulfurihydrogenibium azorense
99.3%	Sulfurihydrogenibium azorense
99.3%	Sulfurihydrogenibium azorense
99.3%	Sulfurihydrogenibium azorense
99.3%	Sulfurihydrogenibium azorense
99.3%	Sulfurihydrogenibium azorense
99.3%	Sulfurihydrogenibium azorense
99.3%	Sulfurihydrogenibium azorense
99.3%	Sulfurihydrogenibium azorense
99.3%	Sulfurihydrogenibium azorense
99.3%	Sulfurihydrogenibium azorense
99.3%	Sulfurihydrogenibium azorense
99.3%	Sulfurihydrogenibium azorense
99.3%	Sulfurihydrogenibium azorense
99.3%	Sulfurihydrogenibium azorense
99.3%	Sulfurihydrogenibium azorense
99.3%	Sulfurihydrogenibium azorense
99.3%	Sulfurihydrogenibium azorense
99.3%	Sulfurihydrogenibium azorense
99.3%	Sulfurihydrogenibium azorense
99.3%	Sulfurihydrogenibium azorense
99.3%	Sulfurihydrogenibium azorense
99.3%	Sulfurihydrogenibium azorense
99.3%	Sulfurihydrogenibium azorense
99.3%	Sulfurihydrogenibium azorense
99.3%	Sulfurihydrogenibium azorense
99.3%	Sulfurihydrogenibium azorense
99.3%	Sulfurihydrogenibium azorense
99.3%	Sulfurihydrogenibium azorense
99.3%	Sulfurihydrogenibium azorense
99.3%	Sulfurihydrogenibium azorense
99.3%	Sulfurihydrogenibium azorense
99.3%	Sulfurihydrogenibium azorense
99.3%	Sulfurihydrogenibium azorense
99.3%	Sulfurihydrogenibium azorense
99.3%	Sulfurihydrogenibium azorense
99.3%	Sulfurihydrogenibium azorense
99.3%	Sulfurihydrogenibium azorense
99.3%	Sulfurihydrogenibium azorense
99.3%	Sulfurihydrogenibium azorense
99.3%	Sulfurihydrogenibium azorense
99.3%	Sulfurihydrogenibium azorense
99.3%	Sulfurihydrogenibium azorense
99.3%	Sulfurihydrogenibium azorense
99.3%	Sulfurihydrogenibium azorense
99.3%	Sulfurihydrogenibium azorense
99.3%	Sulfurihydrogenibium azorense
99.3%	Sulfurihydrogenibium azorense
99.3%	Sulfurihydrogenibium azorense
99.3%	Sulfurihydrogenibium azorense
99.3%	Sulfurihydrogenibium azorense
99.3%	Sulfurihydrogenibium azorense
99.3%	Sulfurihydrogenibium azorense
99.3%	Sulfurihydrogenibium azorense
99.3%	Sulfurihydrogenibium azorense
99.3%	Sulfurihydrogenibium azorense
99.3%	Sulfurihydrogenibium azorense
99.3%	Sulfurihydrogenibium azorense
99.3%	Sulfurihydrogenibium azorense
99.3%	Sulfurihydrogenibium azorense
99.3%	Sulfurihydrogenibium azorense
99.3%	Sulfurihydrogenibium azorense
99.3%	Sulfurihydrogenibium azorense
99.3%	Sulfurihydrogenibium azorense
99.3%	Sulfurihydrogenibium azorense
99.3%	Sulfurihydrogenibium azorense
99.3%	Sulfurihydrogenibium azorense
99.3%	Sulfurihydrogenibium azorense
99.3%	Sulfurihydrogenibium azorense
99.3%	Sulfurihydrogenibium azorense
99.3%	Sulfurihydrogenibium azorense
99.3%	Sulfurihydrogenibium azorense
99.3%	Sulfurihydrogenibium azorense
99.3%	Sulfurihydrogenibium azorense
99.3%	Sulfurihydrogenibium azorense
99.3%	Sulfurihydrogenibium azorense
99.3%	Sulfurihydrogenibium azorense
99.3%	Sulfurihydrogenibium azorense
99.3%	Sulfurihydrogenibium azorense
99.3%	Sulfurihydrogenibium azorense
99.3%	Sulfurihydrogenibium azorense
99.3%	Sulfurihydrogenibium azorense
99.3%	Sulfurihydrogenibium azorense
99.3%	Sulfurihydrogenibium azorense
99.3%	Sulfurihydrogenibium azorense
99.3%	Sulfurihydrogenibium azorense
99.3%	Sulfurihydrogenibium azorense
99.3%	Sulfurihydrogenibium azorense
100.0%	Sulfurihydrogenibium azorense
99.3%	Sulfurihydrogenibium azorense
99.3%	Sulfurihydrogenibium azorense
99.3%	Sulfurihydrogenibium azorense
99.3%	Sulfurihydrogenibium azorense
99.3%	Sulfurihydrogenibium azorense
99.3%	Sulfurihydrogenibium azorense
99.3%	Sulfurihydrogenibium azorense
99.3%	Sulfurihydrogenibium azorense
99.3%	Sulfurihydrogenibium azorense
99.3%	Sulfurihydrogenibium azorense
99.3%	Sulfurihydrogenibium azorense
99.3%	Sulfurihydrogenibium azorense
99.3%	Sulfurihydrogenibium azorense
99.3%	Parageobacillus thermoglucosidasius
99.3%	Parageobacillus thermoglucosidasius
99.3%	Parageobacillus thermoglucosidasius
99.3%	Parageobacillus thermoglucosidasius
99.3%	Parageobacillus thermoglucosidasius
99.3%	Parageobacillus thermoglucosidasius
99.3%	Parageobacillus thermoglucosidasius
99.3%	Sulfurihydrogenibium subterraneum
99.3%	Sulfurihydrogenibium subterraneum
99.3%	Sulfurihydrogenibium subterraneum
99.3%	Sulfurihydrogenibium subterraneum
99.3%	Persephonella guaymasensis
99.3%	Persephonella guaymasensis
99.3%	Persephonella guaymasensis
99.3%	Persephonella guaymasensis
99.3%	Persephonella guaymasensis
99.3%	Persephonella guaymasensis
99.3%	Acinetobacter chinensis
99.3%	Acinetobacter chinensis
99.3%	Acinetobacter chinensis
99.3%	Acinetobacter chinensis
99.3%	Acinetobacter chinensis
99.3%	Acinetobacter chinensis
99.3%	Acinetobacter chinensis
99.3%	Acinetobacter chinensis
99.3%	Acinetobacter chinensis
99.3%	Acinetobacter chinensis
99.3%	Acinetobacter chinensis
99.3%	Acinetobacter chinensis
99.3%	Acinetobacter chinensis
99.3%	Acinetobacter chinensis
99.3%	Mycobacterium lehmannii
99.3%	Thermus amyloliquefaciens
99.3%	Thermus amyloliquefaciens
99.3%	Thermothrix azorensis
99.3%	Thermothrix azorensis
99.3%	Thermothrix azorensis
99.3%	Thermothrix azorensis
99.3%	Thermothrix azorensis
99.3%	Thermothrix azorensis
99.3%	Thermothrix azorensis
99.3%	Thermothrix azorensis
99.3%	Thermothrix azorensis
99.3%	Thermothrix azorensis
99.3%	Thermothrix azorensis
99.3%	Thermothrix azorensis
99.3%	Thermothrix azorensis
99.3%	Sulfurihydrogenibium azorense
99.3%	Sulfurihydrogenibium azorense
99.3%	Sulfurihydrogenibium azorense
99.3%	Sulfurihydrogenibium azorense
99.3%	Sulfurihydrogenibium azorense
99.3%	Sulfurihydrogenibium azorense
99.3%	Sulfurihydrogenibium azorense
99.3%	Sulfurihydrogenibium azorense
99.3%	Sulfurihydrogenibium azorense
99.3%	Sulfurihydrogenibium azorense
99.3%	Sulfurihydrogenibium azorense
99.3%	Sulfurihydrogenibium azorense
99.3%	Sulfurihydrogenibium azorense
99.3%	Sulfurihydrogenibium azorense
99.3%	Sulfurihydrogenibium azorense
99.3%	Sulfurihydrogenibium azorense
99.3%	Sulfurihydrogenibium azorense
99.3%	Sulfurihydrogenibium azorense
99.3%	Sulfurihydrogenibium azorense
99.3%	Sulfurihydrogenibium azorense
99.3%	Sulfurihydrogenibium azorense
99.3%	Sulfurihydrogenibium azorense
100.0%	Sulfurihydrogenibium azorense
99.3%	Sulfurihydrogenibium azorense
99.3%	Sulfurihydrogenibium azorense
99.3%	Sulfurihydrogenibium azorense
99.3%	Sulfurihydrogenibium azorense
99.3%	Sulfurihydrogenibium azorense
99.3%	Sulfurihydrogenibium azorense
99.3%	Sulfurihydrogenibium azorense
99.3%	Sulfurihydrogenibium azorense
99.3%	Sulfurihydrogenibium azorense
99.3%	Sulfurihydrogenibium azorense
99.3%	Sulfurihydrogenibium azorense
99.3%	Sulfurihydrogenibium azorense
99.3%	Sulfurihydrogenibium azorense
99.3%	Sulfurihydrogenibium azorense
99.3%	Sulfurihydrogenibium azorense
99.3%	Sulfurihydrogenibium azorense
99.3%	Sulfurihydrogenibium azorense
99.3%	Acinetobacter chinensis
98.7%	Acinetobacter chinensis
99.3%	Acinetobacter chinensis
98.7%	Acinetobacter chinensis
99.3%	Acinetobacter chinensis
99.3%	Acinetobacter chinensis
99.3%	Acinetobacter chinensis
99.3%	Acinetobacter chinensis
99.3%	Acinetobacter chinensis
99.3%	Acinetobacter chinensis
98.7%	Acinetobacter chinensis
99.3%	Acinetobacter chinensis
99.3%	Acinetobacter chinensis
99.3%	Acinetobacter chinensis
99.3%	Acinetobacter chinensis
98.7%	Acinetobacter chinensis
98.7%	Deinococcus hibisci
98.7%	Deinococcus hibisci
98.7%	Deinococcus hibisci
98.7%	Deinococcus hibisci
98.7%	Deinococcus hibisci
98.7%	Deinococcus hibisci
98.7%	Sphingomonas hengshuiensis
98.7%	Sphingomonas hengshuiensis
98.7%	Sphingomonas hengshuiensis
98.7%	Sphingomonas hengshuiensis
98.7%	Sphingomonas hengshuiensis
98.7%	Sphingomonas hengshuiensis
98.7%	Sphingomonas hengshuiensis
98.7%	Sphingomonas hengshuiensis
98.7%	Sphingomonas hengshuiensis
98.7%	Sphingomonas hengshuiensis
98.7%	Sphingomonas hengshuiensis
98.7%	Sphingomonas hengshuiensis
98.7%	Sphingomonas hengshuiensis
98.7%	Sphingomonas hengshuiensis
98.7%	Sphingomonas hengshuiensis
98.7%	Sphingomonas hengshuiensis
98.7%	Sphingomonas hengshuiensis
98.7%	Sphingomonas hengshuiensis
98.7%	Sphingomonas hengshuiensis
98.7%	Sphingomonas hengshuiensis
98.7%	Sphingomonas hengshuiensis
98.7%	Sphingomonas hengshuiensis
98.7%	Sphingomonas hengshuiensis
98.7%	Sphingomonas hengshuiensis
98.7%	Sphingomonas hengshuiensis
98.7%	Sphingomonas hengshuiensis
98.7%	Sphingomonas hengshuiensis
98.7%	Sphingomonas hengshuiensis
98.7%	Sphingomonas hengshuiensis
98.7%	Sphingomonas hengshuiensis
98.7%	Sphingomonas hengshuiensis
98.7%	Novosphingobium endophyticum
98.7%	Novosphingobium endophyticum
98.7%	Novosphingobium endophyticum
98.7%	Novosphingobium endophyticum
98.7%	Novosphingobium endophyticum
98.7%	Novosphingobium endophyticum
98.7%	Novosphingobium endophyticum
98.7%	Novosphingobium endophyticum
98.7%	Novosphingobium endophyticum
98.7%	Novosphingobium endophyticum
98.7%	Novosphingobium endophyticum
98.7%	Novosphingobium endophyticum
98.7%	Novosphingobium endophyticum
98.7%	Thermus amyloliquefaciens
99.3%	Hydrogenophilus thermoluteolus
98.7%	Thermothrix azorensis
98.7%	Thermothrix azorensis
98.7%	Sulfurihydrogenibium azorense
99.3%	Sulfurihydrogenibium azorense
99.3%	Sulfurihydrogenibium azorense
99.3%	Sulfurihydrogenibium azorense
99.3%	Sulfurihydrogenibium azorense
99.3%	Sulfurihydrogenibium azorense
98.7%	Sulfurihydrogenibium azorense
99.3%	Sulfurihydrogenibium azorense
99.3%	Sulfurihydrogenibium azorense
100.0%	Sulfurihydrogenibium azorense
99.3%	Sulfurihydrogenibium azorense
99.3%	Sulfurihydrogenibium azorense
99.3%	Sulfurihydrogenibium azorense
99.3%	Sulfurihydrogenibium azorense
99.3%	Sulfurihydrogenibium azorense
99.3%	Sulfurihydrogenibium azorense
99.3%	Sulfurihydrogenibium azorense
99.3%	Sulfurihydrogenibium azorense
99.3%	Sulfurihydrogenibium azorense
99.3%	Sulfurihydrogenibium azorense
99.3%	Sulfurihydrogenibium azorense
99.3%	Sulfurihydrogenibium azorense
99.3%	Sulfurihydrogenibium azorense
99.3%	Sulfurihydrogenibium azorense
99.3%	Sulfurihydrogenibium azorense
99.3%	Sulfurihydrogenibium azorense
98.7%	Sulfurihydrogenibium azorense
99.3%	Sulfurihydrogenibium azorense
98.7%	Sulfurihydrogenibium azorense
98.7%	Sulfurihydrogenibium azorense
99.3%	Sulfurihydrogenibium azorense
99.3%	Sulfurihydrogenibium azorense
99.3%	Sulfurihydrogenibium azorense
99.3%	Sulfurihydrogenibium azorense
98.7%	Sulfurihydrogenibium azorense
99.3%	Sulfurihydrogenibium azorense
99.3%	Sulfurihydrogenibium azorense
98.7%	Sulfurihydrogenibium azorense
99.3%	Sulfurihydrogenibium azorense
99.3%	Sulfurihydrogenibium azorense
98.7%	Sulfurihydrogenibium azorense
99.3%	Sulfurihydrogenibium azorense
99.3%	Sulfurihydrogenibium azorense
99.3%	Sulfurihydrogenibium azorense
98.7%	Sulfurihydrogenibium azorense
99.3%	Sulfurihydrogenibium azorense
98.7%	Sulfurihydrogenibium azorense
98.7%	Lysinibacillus yapensis
98.7%	Lysinibacillus yapensis
98.7%	Lysinibacillus yapensis
98.7%	Mesorhizobium denitrificans
98.7%	Mesorhizobium denitrificans
98.7%	Mesorhizobium denitrificans
98.7%	Mesorhizobium denitrificans
98.7%	Mesorhizobium denitrificans
98.7%	Mesorhizobium denitrificans
98.7%	Mesorhizobium denitrificans
98.7%	Mesorhizobium denitrificans
98.7%	Mesorhizobium denitrificans
98.7%	Mesorhizobium denitrificans
98.7%	Acinetobacter chinensis
98.7%	Acinetobacter chinensis
98.7%	Acinetobacter chinensis
98.7%	Acinetobacter chinensis
98.7%	Acinetobacter chinensis
98.7%	Acinetobacter chinensis
98.7%	Acinetobacter chinensis
98.7%	Acinetobacter chinensis
98.7%	Acinetobacter chinensis
98.7%	Acinetobacter chinensis
98.7%	Acinetobacter chinensis
98.7%	Acinetobacter chinensis
98.7%	Acinetobacter chinensis
98.7%	Acinetobacter chinensis
98.7%	Acinetobacter chinensis
98.7%	Acinetobacter chinensis
98.7%	Acinetobacter chinensis
98.7%	Acinetobacter chinensis
98.7%	Acinetobacter chinensis
98.7%	Acinetobacter chinensis
98.7%	Acinetobacter chinensis
98.7%	Acinetobacter chinensis
98.7%	Acinetobacter chinensis
98.7%	Acinetobacter chinensis
98.7%	Acinetobacter chinensis
98.7%	Acinetobacter chinensis
98.7%	Acinetobacter chinensis
98.7%	Acinetobacter chinensis
98.7%	Acinetobacter chinensis
98.7%	Acinetobacter chinensis
98.7%	Acinetobacter chinensis
98.7%	Acinetobacter chinensis
98.7%	Acinetobacter chinensis
98.7%	Acinetobacter chinensis
98.7%	Acinetobacter chinensis
98.7%	Acinetobacter chinensis
98.7%	Acinetobacter chinensis
98.7%	Acinetobacter chinensis
98.7%	Acinetobacter chinensis
98.7%	Acinetobacter chinensis
98.7%	Acinetobacter chinensis
98.7%	Acinetobacter chinensis
98.7%	Acinetobacter chinensis
98.7%	Acinetobacter chinensis
98.7%	Acinetobacter chinensis
98.7%	Acinetobacter chinensis
98.7%	Acinetobacter chinensis
98.7%	Acinetobacter chinensis
98.7%	Acinetobacter chinensis
98.7%	Acinetobacter chinensis
98.7%	Acinetobacter chinensis
98.7%	Acinetobacter chinensis
98.7%	Acinetobacter chinensis
98.7%	Acinetobacter chinensis
98.7%	Acinetobacter chinensis
98.7%	Acinetobacter chinensis
98.7%	Acinetobacter chinensis
98.7%	Acinetobacter chinensis
98.7%	Acinetobacter chinensis
98.7%	Acinetobacter chinensis
98.7%	Acinetobacter chinensis
98.7%	Acinetobacter chinensis
98.7%	Acinetobacter chinensis
98.7%	Acinetobacter chinensis
98.7%	Acinetobacter chinensis
98.7%	Acinetobacter chinensis
98.7%	Acinetobacter chinensis
98.7%	Acinetobacter chinensis
98.7%	Acinetobacter chinensis
98.7%	Acinetobacter chinensis
98.7%	Acinetobacter chinensis
98.7%	Acinetobacter chinensis
98.7%	Acinetobacter chinensis
98.7%	Acinetobacter chinensis
98.7%	Acinetobacter chinensis
98.7%	Acinetobacter chinensis
98.7%	Acinetobacter chinensis
98.7%	Acinetobacter chinensis
98.7%	Acinetobacter chinensis
98.7%	Acinetobacter chinensis
98.7%	Acinetobacter chinensis
98.7%	Acinetobacter chinensis
98.7%	Acinetobacter chinensis
98.7%	Acinetobacter chinensis
98.7%	Acinetobacter chinensis
98.7%	Acinetobacter chinensis
98.7%	Acinetobacter chinensis
98.7%	Acinetobacter chinensis
98.7%	Acinetobacter chinensis
98.7%	Acinetobacter chinensis
98.7%	Acinetobacter chinensis
98.7%	Acinetobacter chinensis
98.7%	Acinetobacter chinensis
98.7%	Acinetobacter chinensis
98.7%	Acinetobacter chinensis
98.7%	Acinetobacter chinensis
98.7%	Acinetobacter chinensis
98.7%	Acinetobacter chinensis
98.7%	Acinetobacter chinensis
98.7%	Acinetobacter chinensis
98.7%	Acinetobacter chinensis
98.7%	Acinetobacter chinensis
98.7%	Acinetobacter chinensis
98.7%	Acinetobacter chinensis
98.7%	Acinetobacter chinensis
98.7%	Acinetobacter chinensis
98.7%	Acinetobacter chinensis
98.7%	Acinetobacter chinensis
98.7%	Acinetobacter chinensis
98.7%	Acinetobacter chinensis
98.7%	Acinetobacter chinensis
98.7%	Acinetobacter chinensis
98.7%	Acinetobacter chinensis
98.7%	Acinetobacter chinensis
98.7%	Acinetobacter chinensis
98.7%	Acinetobacter chinensis
98.7%	Acinetobacter chinensis
98.7%	Acinetobacter chinensis
98.7%	Acinetobacter chinensis
98.7%	Acinetobacter chinensis
98.7%	Acinetobacter chinensis
98.7%	Acinetobacter chinensis
98.7%	Acinetobacter chinensis
98.7%	Acinetobacter chinensis
98.7%	Acinetobacter chinensis
98.7%	Acinetobacter chinensis
98.7%	Acinetobacter chinensis
98.7%	Acinetobacter chinensis
98.7%	Acinetobacter chinensis
98.7%	Acinetobacter chinensis
98.7%	Acinetobacter chinensis
98.7%	Acinetobacter chinensis
98.7%	Acinetobacter chinensis
98.7%	Acinetobacter chinensis
98.7%	Acinetobacter chinensis
98.7%	Acinetobacter chinensis
98.7%	Acinetobacter chinensis
98.7%	Acinetobacter chinensis
98.7%	Acinetobacter chinensis
98.7%	Acinetobacter chinensis
98.7%	Acinetobacter chinensis
98.7%	Acinetobacter chinensis
98.7%	Acinetobacter chinensis
98.7%	Acinetobacter chinensis
98.7%	Acinetobacter chinensis
98.7%	Acinetobacter chinensis
98.7%	Acinetobacter chinensis
98.7%	Acinetobacter chinensis
98.7%	Acinetobacter chinensis
98.7%	Acinetobacter chinensis
98.7%	Acinetobacter chinensis
98.7%	Acinetobacter chinensis
98.7%	Acinetobacter chinensis
98.7%	Acinetobacter chinensis
98.7%	Acinetobacter chinensis
98.7%	Acinetobacter chinensis
98.7%	Acinetobacter chinensis
98.7%	Acinetobacter chinensis
98.7%	Acinetobacter chinensis
98.7%	Acinetobacter chinensis
98.7%	Acinetobacter chinensis
98.7%	Acinetobacter chinensis
98.7%	Acinetobacter chinensis
98.7%	Acinetobacter chinensis
98.7%	Acinetobacter chinensis
98.7%	Acinetobacter chinensis
98.7%	Acinetobacter chinensis
98.7%	Acinetobacter chinensis
98.7%	Acinetobacter chinensis
98.7%	Acinetobacter chinensis
98.7%	Acinetobacter chinensis
98.7%	Acinetobacter chinensis
98.7%	Acinetobacter chinensis
98.7%	Acinetobacter chinensis
98.7%	Ottowia flava
98.7%	Ottowia flava
98.7%	Ottowia flava
98.7%	Ottowia flava
98.7%	Ottowia flava
98.7%	Ottowia flava
98.7%	Ottowia flava
98.7%	Ottowia flava
98.7%	Ottowia flava
98.7%	Ottowia flava
98.7%	Ottowia flava
98.7%	Ottowia flava
98.7%	Ottowia flava
98.7%	Janibacter massiliensis
98.7%	Janibacter massiliensis
98.7%	Janibacter massiliensis
98.7%	Janibacter massiliensis
98.7%	Janibacter massiliensis
98.7%	Acidovorax monticola
98.7%	Acidovorax monticola
98.7%	Acidovorax monticola
98.7%	Acidovorax monticola
98.7%	Acidovorax monticola
98.7%	Acidovorax monticola
98.7%	Acidovorax monticola
98.7%	Acidovorax monticola
98.7%	Acidovorax monticola
98.7%	Acidovorax monticola
98.7%	Acidovorax monticola
98.7%	Brevundimonas humi
98.7%	Brevundimonas humi
98.7%	Brevundimonas humi
98.7%	Brevundimonas humi
98.7%	Brevundimonas humi
98.7%	Brevundimonas humi
98.7%	Brevundimonas humi
98.7%	Brevundimonas humi
98.7%	Mycobacterium lehmannii
98.7%	Mycobacterium lehmannii
98.7%	Mycobacterium lehmannii
98.7%	Mycobacterium lehmannii
98.7%	Mycobacterium lehmannii
98.7%	Mycobacterium lehmannii
98.7%	Mycobacterium lehmannii
98.7%	Mycobacterium lehmannii
98.7%	Mycobacterium lehmannii
98.7%	Mycobacterium lehmannii
98.7%	Mycobacterium lehmannii
98.7%	Chryseomicrobium deserti
98.7%	Chryseomicrobium deserti
98.7%	Chryseomicrobium deserti
98.7%	Chryseomicrobium deserti
98.7%	Chryseomicrobium deserti
98.7%	Chryseomicrobium deserti
98.7%	Chryseomicrobium deserti
98.7%	Chryseomicrobium deserti
98.7%	Chryseomicrobium deserti
98.7%	Chryseomicrobium deserti
98.7%	Bacillus endozanthoxylicus
98.7%	Bacillus endozanthoxylicus
98.7%	Bacillus endozanthoxylicus
98.7%	Bacillus endozanthoxylicus
98.7%	Bacillus endozanthoxylicus
98.7%	Bacillus endozanthoxylicus
98.7%	Bacillus endozanthoxylicus
98.7%	Bacillus endozanthoxylicus
98.7%	Bacillus endozanthoxylicus
98.7%	Bacillus endozanthoxylicus
98.7%	Bacillus endozanthoxylicus
98.7%	Bacillus endozanthoxylicus
98.7%	Bacillus endozanthoxylicus
98.7%	Bacillus endozanthoxylicus
98.7%	Bacillus endozanthoxylicus
98.7%	Bacillus endozanthoxylicus
98.7%	Bacillus endozanthoxylicus
98.7%	Bacillus endozanthoxylicus
98.7%	Bacillus endozanthoxylicus
98.7%	Bacillus endozanthoxylicus
98.7%	Agromyces aureus
98.7%	Agromyces aureus
98.7%	Acinetobacter halotolerans
98.7%	Thermogladius calderae
98.7%	Acetobacter thailandicus
98.7%	Acetobacter thailandicus
98.7%	Acetobacter thailandicus
98.7%	Acetobacter thailandicus
98.7%	Acetobacter thailandicus
98.7%	Sphingomonas hengshuiensis
98.7%	Sphingomonas hengshuiensis
98.7%	Thermus amyloliquefaciens
98.7%	Thermus amyloliquefaciens
98.7%	Thermus amyloliquefaciens
98.7%	Thermus amyloliquefaciens
98.7%	Thermus amyloliquefaciens
98.7%	Thermus amyloliquefaciens
98.7%	Thermus amyloliquefaciens
98.7%	Thermus amyloliquefaciens
98.7%	Thermus amyloliquefaciens
98.7%	Thermus amyloliquefaciens
98.7%	Thermus amyloliquefaciens
98.7%	Thermus amyloliquefaciens
98.7%	Thermus amyloliquefaciens
98.7%	Thermus amyloliquefaciens
98.7%	Thermus amyloliquefaciens
98.7%	Thermus amyloliquefaciens
98.7%	Thermus amyloliquefaciens
98.7%	Thermus amyloliquefaciens
98.7%	Thermus amyloliquefaciens
98.7%	Thermus amyloliquefaciens
98.7%	Thermus amyloliquefaciens
98.7%	Thermus amyloliquefaciens
98.7%	Thermus amyloliquefaciens
98.7%	Thermus amyloliquefaciens
98.7%	Thermus amyloliquefaciens
98.7%	Thermus amyloliquefaciens
98.7%	Thermus amyloliquefaciens
99.3%	Thermus amyloliquefaciens
98.7%	Thermus amyloliquefaciens
98.7%	Thermus amyloliquefaciens
98.7%	Thermus amyloliquefaciens
98.7%	Thermus amyloliquefaciens
98.7%	Thermus amyloliquefaciens
98.7%	Thermus amyloliquefaciens
98.7%	Thermus amyloliquefaciens
98.7%	Thermus amyloliquefaciens
98.7%	Thermus amyloliquefaciens
98.7%	Thermus amyloliquefaciens
98.7%	Thermus amyloliquefaciens
98.7%	Thermus amyloliquefaciens
98.7%	Thermus amyloliquefaciens
98.7%	Thermus amyloliquefaciens
98.7%	Thermus amyloliquefaciens
98.7%	Thermus amyloliquefaciens
98.7%	Thermus amyloliquefaciens
98.7%	Thermus amyloliquefaciens
98.7%	Thermus amyloliquefaciens
98.7%	Thermus amyloliquefaciens
98.7%	Thermus amyloliquefaciens
98.7%	Thermus amyloliquefaciens
98.7%	Thermus amyloliquefaciens
98.7%	Thermus amyloliquefaciens
98.7%	Thermus amyloliquefaciens
98.7%	Thermus amyloliquefaciens
98.7%	Thermus amyloliquefaciens
98.7%	Thermus amyloliquefaciens
98.7%	Thermus amyloliquefaciens
98.7%	Thermus amyloliquefaciens
98.7%	Thermus amyloliquefaciens
98.7%	Thermus amyloliquefaciens
98.7%	Thermus amyloliquefaciens
98.7%	Thermus amyloliquefaciens
98.7%	Thermus amyloliquefaciens
98.7%	Thermus amyloliquefaciens
98.7%	Thermus amyloliquefaciens
98.7%	Thermus amyloliquefaciens
98.7%	Thermus amyloliquefaciens
98.7%	Thermus amyloliquefaciens
98.7%	Thermus amyloliquefaciens
98.7%	Thermus amyloliquefaciens
98.7%	Thermus amyloliquefaciens
98.7%	Thermus amyloliquefaciens
98.7%	Thermus amyloliquefaciens
98.7%	Thermus amyloliquefaciens
98.7%	Thermus amyloliquefaciens
98.7%	Thermus amyloliquefaciens
98.7%	Thermus amyloliquefaciens
98.7%	Thermus amyloliquefaciens
98.7%	Thermus amyloliquefaciens
98.7%	Thermus amyloliquefaciens
98.7%	Thermus amyloliquefaciens
98.7%	Thermus amyloliquefaciens
98.7%	Thermus amyloliquefaciens
98.7%	Thermus amyloliquefaciens
98.7%	Thermus amyloliquefaciens
98.7%	Thermus amyloliquefaciens
98.7%	Thermus amyloliquefaciens
98.7%	Thermus amyloliquefaciens
98.7%	Thermus amyloliquefaciens
98.7%	Thermus amyloliquefaciens
98.7%	Thermus amyloliquefaciens
98.7%	Thermus amyloliquefaciens
98.7%	Thermus amyloliquefaciens
98.7%	Thermus amyloliquefaciens
98.7%	Thermus amyloliquefaciens
98.7%	Thermus amyloliquefaciens
98.7%	Thermus amyloliquefaciens
98.7%	Thermus amyloliquefaciens
98.7%	Thermus amyloliquefaciens
98.7%	Thermus amyloliquefaciens
98.7%	Thermus amyloliquefaciens
98.7%	Thermus amyloliquefaciens
98.7%	Thermus amyloliquefaciens
98.7%	Thermus amyloliquefaciens
98.7%	Thermus amyloliquefaciens
98.7%	Thermus amyloliquefaciens
98.7%	Thermus amyloliquefaciens
98.7%	Thermus amyloliquefaciens
98.7%	Thermus amyloliquefaciens
98.7%	Thermus amyloliquefaciens
98.7%	Thermus amyloliquefaciens
98.7%	Thermus amyloliquefaciens
98.7%	Thermus amyloliquefaciens
98.7%	Thermus amyloliquefaciens
98.7%	Thermus amyloliquefaciens
98.7%	Thermus amyloliquefaciens
98.7%	Thermus amyloliquefaciens
98.7%	Thermus amyloliquefaciens
98.7%	Thermus amyloliquefaciens
98.7%	Thermus amyloliquefaciens
98.7%	Thermus amyloliquefaciens
98.7%	Thermus amyloliquefaciens
98.7%	Thermus amyloliquefaciens
98.7%	Thermus amyloliquefaciens
98.7%	Thermus amyloliquefaciens
98.7%	Thermus amyloliquefaciens
98.7%	Thermus amyloliquefaciens
98.7%	Thermus amyloliquefaciens
98.7%	Thermus amyloliquefaciens
98.7%	Thermus amyloliquefaciens
98.7%	Thermus amyloliquefaciens
98.7%	Thermus amyloliquefaciens
98.7%	Thermus amyloliquefaciens
98.7%	Thermus amyloliquefaciens
98.7%	Thermus amyloliquefaciens
98.7%	Thermus amyloliquefaciens
98.7%	Thermus amyloliquefaciens
98.7%	Thermus amyloliquefaciens
98.7%	Thermus amyloliquefaciens
98.7%	Thermus amyloliquefaciens
98.7%	Thermus amyloliquefaciens
98.7%	Thermus amyloliquefaciens
98.7%	Thermus amyloliquefaciens
98.7%	Thermus amyloliquefaciens
98.7%	Bosea vaviloviae
98.7%	Burkholderia dabaoshanensis
98.7%	Burkholderia dabaoshanensis
98.7%	Burkholderia dabaoshanensis
98.7%	Burkholderia dabaoshanensis
98.7%	Basilea psittacipulmonis
98.7%	Basilea psittacipulmonis
98.7%	Basilea psittacipulmonis
98.7%	Basilea psittacipulmonis
98.7%	Basilea psittacipulmonis
98.7%	Basilea psittacipulmonis
98.7%	Basilea psittacipulmonis
98.7%	Basilea psittacipulmonis
98.7%	Basilea psittacipulmonis
98.7%	Anaerobacterium chartisolvens
98.7%	Anaerobacterium chartisolvens
98.7%	Anaerobacterium chartisolvens
98.7%	Anaerobacterium chartisolvens
98.7%	Clostridium saccharobutylicum
98.7%	Clostridium saccharobutylicum
98.7%	Clostridium saccharobutylicum
98.7%	Clostridium saccharobutylicum
98.7%	Clostridium saccharobutylicum
98.7%	Clostridium saccharobutylicum
98.7%	Thermocrinis ruber
98.7%	Thermocrinis ruber
98.7%	Thermodesulfobacterium commune
98.7%	Thermodesulfobacterium commune
98.7%	Thermodesulfobacterium commune
98.7%	Thermodesulfobacterium commune
98.7%	Thermodesulfobacterium commune
98.7%	Thermodesulfobacterium commune
98.7%	Thermodesulfobacterium commune
98.7%	Thermodesulfobacterium commune
98.7%	Thermodesulfobacterium commune
98.7%	Thermodesulfobacterium commune
98.7%	Thermodesulfobacterium commune
98.7%	Thermodesulfobacterium commune
98.7%	Thermodesulfobacterium commune
98.7%	Thermodesulfobacterium commune
98.7%	Thermodesulfobacterium commune
98.7%	Thermodesulfobacterium commune
98.7%	Thermodesulfobacterium commune
98.7%	Thermodesulfobacterium commune
98.7%	Thermodesulfobacterium commune
98.7%	Thermodesulfobacterium commune
98.7%	Thermodesulfobacterium commune
98.7%	Thermodesulfobacterium commune
98.7%	Thermodesulfobacterium commune
98.7%	Thiobacillus thioparus
98.7%	Thiobacillus thioparus
98.7%	Thiobacillus thioparus
98.7%	Dietzia natronolimnaea
98.7%	Dietzia natronolimnaea
98.7%	Dietzia natronolimnaea
98.7%	Dietzia natronolimnaea
98.7%	Dietzia natronolimnaea
98.7%	Thermus islandicus
98.7%	Geothermobacterium ferrireducens
98.7%	Hydrogenophaga intermedia
98.7%	Derxia gummosa
98.7%	Derxia gummosa
98.7%	Derxia gummosa
98.7%	Derxia gummosa
98.7%	Derxia gummosa
98.7%	Derxia gummosa
98.7%	Derxia gummosa
98.7%	Derxia gummosa
98.7%	Derxia gummosa
98.7%	Hydrogenophilus thermoluteolus
98.7%	Hydrogenophilus thermoluteolus
98.7%	Hydrogenophilus thermoluteolus
98.7%	Hydrogenophilus thermoluteolus
98.7%	Hydrogenophilus thermoluteolus
98.7%	Hydrogenophilus thermoluteolus
98.7%	Hydrogenophilus thermoluteolus
98.7%	Hydrogenophilus thermoluteolus
98.7%	Hydrogenophilus thermoluteolus
98.7%	Hydrogenophilus thermoluteolus
98.7%	Bosea robiniae
98.7%	Bosea robiniae
98.7%	Bosea robiniae
98.7%	Bosea robiniae
98.7%	Bosea robiniae
98.7%	Bosea robiniae
98.7%	Bosea robiniae
98.7%	Bosea robiniae
98.7%	Bosea robiniae
98.7%	Bosea robiniae
98.7%	Bosea robiniae
98.7%	Bosea robiniae
98.7%	Bosea robiniae
98.7%	Bosea robiniae
98.7%	Bosea robiniae
98.7%	Bosea robiniae
98.7%	Bosea robiniae
98.7%	Bosea robiniae
98.7%	Thermothrix azorensis
98.7%	Thermothrix azorensis
98.7%	Thermothrix azorensis
98.7%	Thermothrix azorensis
98.7%	Thermothrix azorensis
98.7%	Thermothrix azorensis
98.7%	Thermothrix azorensis
98.7%	Thermothrix azorensis
98.7%	Thermothrix azorensis
98.7%	Thermothrix azorensis
98.7%	Thermothrix azorensis
98.7%	Thermothrix azorensis
98.7%	Thermothrix azorensis
98.7%	Thermothrix azorensis
98.7%	Thermothrix azorensis
98.7%	Thermothrix azorensis
98.7%	Thermothrix azorensis
98.7%	Thermothrix azorensis
98.7%	Thermothrix azorensis
98.7%	Thermothrix azorensis
98.7%	Thermothrix azorensis
98.7%	Thermothrix azorensis
98.7%	Thermothrix azorensis
98.7%	Thermothrix azorensis
98.7%	Thermothrix azorensis
98.7%	Thermothrix azorensis
98.7%	Thermothrix azorensis
98.7%	Thermothrix azorensis
98.7%	Thermothrix azorensis
98.7%	Thermothrix azorensis
98.7%	Thermothrix azorensis
98.7%	Thermothrix azorensis
98.7%	Thermothrix azorensis
98.7%	Thermothrix azorensis
98.7%	Thermothrix azorensis
98.7%	Thermothrix azorensis
98.7%	Thermothrix azorensis
98.7%	Thermothrix azorensis
98.7%	Thermothrix azorensis
98.7%	Thermothrix azorensis
98.7%	Thermothrix azorensis
98.7%	Thermothrix azorensis
98.7%	Thermothrix azorensis
98.7%	Thermothrix azorensis
98.7%	Thermothrix azorensis
98.7%	Thermothrix azorensis
98.7%	Thermothrix azorensis
98.7%	Thermothrix azorensis
98.7%	Thermothrix azorensis
98.7%	Thermothrix azorensis
98.7%	Thermothrix azorensis
98.7%	Thermothrix azorensis
98.7%	Thermothrix azorensis
98.7%	Thermothrix azorensis
98.7%	Thermothrix azorensis
98.7%	Thermothrix azorensis
98.7%	Thermothrix azorensis
98.7%	Thermothrix azorensis
98.7%	Thermothrix azorensis
98.7%	Thermothrix azorensis
98.7%	Thermothrix azorensis
98.7%	Thermothrix azorensis
98.7%	Thermothrix azorensis
98.7%	Thermothrix azorensis
98.7%	Thermothrix azorensis
98.7%	Thermothrix azorensis
98.7%	Thermothrix azorensis
98.7%	Thermothrix azorensis
98.7%	Thermothrix azorensis
98.7%	Thermothrix azorensis
98.7%	Thermothrix azorensis
98.7%	Thermothrix azorensis
98.7%	Thermothrix azorensis
98.7%	Thermothrix azorensis
98.7%	Thermothrix azorensis
98.7%	Thermothrix azorensis
98.7%	Thermothrix azorensis
98.7%	Thermothrix azorensis
98.7%	Thermothrix azorensis
98.7%	Thermothrix azorensis
98.7%	Thermothrix azorensis
98.7%	Thermothrix azorensis
98.7%	Thermothrix azorensis
98.7%	Thermothrix azorensis
98.7%	Thermothrix azorensis
98.7%	Thermothrix azorensis
98.7%	Thermothrix azorensis
98.7%	Thermothrix azorensis
98.7%	Thermothrix azorensis
98.7%	Thermothrix azorensis
98.7%	Thermothrix azorensis
98.7%	Thermothrix azorensis
98.7%	Thermothrix azorensis
98.7%	Thermothrix azorensis
98.7%	Thermothrix azorensis
98.7%	Thermothrix azorensis
98.7%	Thermothrix azorensis
98.7%	Thermothrix azorensis
98.7%	Thermothrix azorensis
98.7%	Thermothrix azorensis
98.7%	Thermothrix azorensis
98.7%	Thermothrix azorensis
98.7%	Thermothrix azorensis
98.7%	Thermothrix azorensis
98.7%	Thermothrix azorensis
98.7%	Thermothrix azorensis
98.7%	Sulfurihydrogenibium azorense
98.7%	Sulfurihydrogenibium azorense
98.7%	Sulfurihydrogenibium azorense
98.7%	Sulfurihydrogenibium azorense
98.7%	Sulfurihydrogenibium azorense
98.7%	Sulfurihydrogenibium azorense
98.7%	Sulfurihydrogenibium azorense
98.7%	Sulfurihydrogenibium azorense
98.7%	Sulfurihydrogenibium azorense
98.7%	Sulfurihydrogenibium azorense
98.7%	Sulfurihydrogenibium azorense
98.7%	Sulfurihydrogenibium azorense
98.7%	Sulfurihydrogenibium azorense
98.7%	Sulfurihydrogenibium azorense
98.7%	Sulfurihydrogenibium azorense
98.7%	Sulfurihydrogenibium azorense
98.7%	Sulfurihydrogenibium azorense
98.7%	Sulfurihydrogenibium azorense
98.7%	Sulfurihydrogenibium azorense
98.7%	Sulfurihydrogenibium azorense
98.7%	Sulfurihydrogenibium azorense
98.7%	Sulfurihydrogenibium azorense
98.7%	Sulfurihydrogenibium azorense
98.7%	Sulfurihydrogenibium azorense
98.7%	Sulfurihydrogenibium azorense
98.7%	Sulfurihydrogenibium azorense
98.7%	Sulfurihydrogenibium azorense
98.7%	Sulfurihydrogenibium azorense
98.7%	Sulfurihydrogenibium azorense
98.7%	Sulfurihydrogenibium azorense
98.7%	Sulfurihydrogenibium azorense
98.7%	Sulfurihydrogenibium azorense
98.7%	Sulfurihydrogenibium azorense
98.7%	Sulfurihydrogenibium azorense
98.7%	Sulfurihydrogenibium azorense
98.7%	Sulfurihydrogenibium azorense
98.7%	Sulfurihydrogenibium azorense
98.7%	Sulfurihydrogenibium azorense
98.7%	Sulfurihydrogenibium azorense
98.7%	Sulfurihydrogenibium azorense
98.7%	Sulfurihydrogenibium azorense
98.7%	Sulfurihydrogenibium azorense
98.7%	Sulfurihydrogenibium azorense
98.7%	Sulfurihydrogenibium azorense
98.7%	Sulfurihydrogenibium azorense
98.7%	Sulfurihydrogenibium azorense
98.7%	Sulfurihydrogenibium azorense
98.7%	Sulfurihydrogenibium azorense
98.7%	Sulfurihydrogenibium azorense
98.7%	Sulfurihydrogenibium azorense
98.7%	Sulfurihydrogenibium azorense
98.7%	Sulfurihydrogenibium azorense
98.7%	Sulfurihydrogenibium azorense
98.7%	Sulfurihydrogenibium azorense
98.7%	Sulfurihydrogenibium azorense
98.7%	Sulfurihydrogenibium azorense
98.7%	Sulfurihydrogenibium azorense
98.7%	Sulfurihydrogenibium azorense
98.7%	Sulfurihydrogenibium azorense
98.7%	Sulfurihydrogenibium azorense
98.7%	Sulfurihydrogenibium azorense
98.7%	Sulfurihydrogenibium azorense
98.7%	Sulfurihydrogenibium azorense
98.7%	Sulfurihydrogenibium azorense
98.7%	Sulfurihydrogenibium azorense
98.7%	Sulfurihydrogenibium azorense
98.7%	Sulfurihydrogenibium azorense
98.7%	Sulfurihydrogenibium azorense
98.7%	Sulfurihydrogenibium azorense
98.7%	Sulfurihydrogenibium azorense
98.7%	Sulfurihydrogenibium azorense
98.7%	Sulfurihydrogenibium azorense
98.7%	Sulfurihydrogenibium azorense
98.7%	Sulfurihydrogenibium azorense
98.7%	Sulfurihydrogenibium azorense
98.7%	Sulfurihydrogenibium azorense
98.7%	Sulfurihydrogenibium azorense
98.7%	Sulfurihydrogenibium azorense
98.7%	Sulfurihydrogenibium azorense
98.7%	Sulfurihydrogenibium azorense
98.7%	Sulfurihydrogenibium azorense
98.7%	Sulfurihydrogenibium azorense
98.7%	Sulfurihydrogenibium azorense
98.7%	Sulfurihydrogenibium azorense
98.7%	Sulfurihydrogenibium azorense
98.7%	Sulfurihydrogenibium azorense
98.7%	Sulfurihydrogenibium azorense
98.7%	Sulfurihydrogenibium azorense
98.7%	Sulfurihydrogenibium azorense
98.7%	Sulfurihydrogenibium azorense
98.7%	Sulfurihydrogenibium azorense
98.7%	Sulfurihydrogenibium azorense
98.7%	Sulfurihydrogenibium azorense
98.7%	Sulfurihydrogenibium azorense
98.7%	Sulfurihydrogenibium azorense
98.7%	Sulfurihydrogenibium azorense
98.7%	Sulfurihydrogenibium azorense
98.7%	Sulfurihydrogenibium azorense
98.7%	Sulfurihydrogenibium azorense
98.7%	Sulfurihydrogenibium azorense
98.7%	Sulfurihydrogenibium azorense
98.7%	Sulfurihydrogenibium azorense
98.7%	Sulfurihydrogenibium azorense
98.7%	Sulfurihydrogenibium azorense
98.7%	Sulfurihydrogenibium azorense
98.7%	Sulfurihydrogenibium azorense
98.7%	Sulfurihydrogenibium azorense
98.7%	Sulfurihydrogenibium azorense
98.7%	Sulfurihydrogenibium azorense
98.7%	Sulfurihydrogenibium azorense
99.3%	Sulfurihydrogenibium azorense
98.7%	Sulfurihydrogenibium azorense
98.7%	Sulfurihydrogenibium azorense
98.7%	Sulfurihydrogenibium azorense
98.7%	Sulfurihydrogenibium azorense
98.7%	Sulfurihydrogenibium azorense
98.7%	Sulfurihydrogenibium azorense
98.7%	Sulfurihydrogenibium azorense
98.7%	Sulfurihydrogenibium azorense
98.7%	Sulfurihydrogenibium azorense
98.7%	Sulfurihydrogenibium azorense
98.7%	Sulfurihydrogenibium azorense
98.7%	Sulfurihydrogenibium azorense
98.7%	Sulfurihydrogenibium azorense
98.7%	Sulfurihydrogenibium azorense
98.7%	Sulfurihydrogenibium azorense
98.7%	Sulfurihydrogenibium azorense
98.7%	Sulfurihydrogenibium azorense
98.7%	Sulfurihydrogenibium azorense
98.7%	Sulfurihydrogenibium azorense
98.7%	Sulfurihydrogenibium azorense
98.7%	Sulfurihydrogenibium azorense
98.7%	Sulfurihydrogenibium azorense
98.7%	Sulfurihydrogenibium azorense
98.7%	Sulfurihydrogenibium azorense
98.7%	Sulfurihydrogenibium azorense
98.7%	Sulfurihydrogenibium azorense
98.7%	Sulfurihydrogenibium azorense
98.7%	Sulfurihydrogenibium azorense
98.7%	Sulfurihydrogenibium azorense
98.7%	Sulfurihydrogenibium azorense
98.7%	Sulfurihydrogenibium azorense
98.7%	Sulfurihydrogenibium azorense
98.7%	Sulfurihydrogenibium azorense
98.7%	Sulfurihydrogenibium azorense
98.7%	Sulfurihydrogenibium azorense
98.7%	Sulfurihydrogenibium azorense
98.7%	Sulfurihydrogenibium azorense
98.7%	Sulfurihydrogenibium azorense
98.7%	Sulfurihydrogenibium azorense
98.7%	Sulfurihydrogenibium azorense
98.7%	Sulfurihydrogenibium azorense
98.7%	Sulfurihydrogenibium azorense
98.7%	Sulfurihydrogenibium azorense
98.7%	Sulfurihydrogenibium azorense
98.7%	Sulfurihydrogenibium azorense
98.7%	Sulfurihydrogenibium azorense
98.7%	Sulfurihydrogenibium azorense
98.7%	Sulfurihydrogenibium azorense
98.7%	Sulfurihydrogenibium azorense
98.7%	Sulfurihydrogenibium azorense
98.7%	Sulfurihydrogenibium azorense
98.7%	Sulfurihydrogenibium azorense
98.7%	Sulfurihydrogenibium azorense
98.7%	Sulfurihydrogenibium azorense
98.7%	Sulfurihydrogenibium azorense
98.7%	Sulfurihydrogenibium azorense
98.7%	Sulfurihydrogenibium azorense
98.7%	Sulfurihydrogenibium azorense
98.7%	Sulfurihydrogenibium azorense
98.7%	Sulfurihydrogenibium azorense
98.7%	Sulfurihydrogenibium azorense
98.7%	Sulfurihydrogenibium azorense
98.7%	Sulfurihydrogenibium azorense
98.7%	Sulfurihydrogenibium azorense
98.7%	Sulfurihydrogenibium azorense
98.7%	Sulfurihydrogenibium azorense
98.7%	Sulfurihydrogenibium azorense
98.7%	Sulfurihydrogenibium azorense
98.7%	Sulfurihydrogenibium azorense
98.7%	Sulfurihydrogenibium azorense
98.7%	Sulfurihydrogenibium azorense
98.7%	Sulfurihydrogenibium azorense
98.7%	Sulfurihydrogenibium azorense
98.7%	Sulfurihydrogenibium azorense
98.7%	Sulfurihydrogenibium azorense
98.7%	Sulfurihydrogenibium azorense
98.7%	Sulfurihydrogenibium azorense
98.7%	Sulfurihydrogenibium azorense
98.7%	Sulfurihydrogenibium azorense
98.7%	Sulfurihydrogenibium azorense
98.7%	Sulfurihydrogenibium azorense
98.7%	Sulfurihydrogenibium azorense
98.7%	Sulfurihydrogenibium azorense
98.7%	Sulfurihydrogenibium azorense
98.7%	Sulfurihydrogenibium azorense
98.7%	Sulfurihydrogenibium azorense
98.7%	Sulfurihydrogenibium azorense
98.7%	Sulfurihydrogenibium azorense
98.7%	Sulfurihydrogenibium azorense
98.7%	Sulfurihydrogenibium azorense
98.7%	Sulfurihydrogenibium azorense
98.7%	Sulfurihydrogenibium azorense
98.7%	Sulfurihydrogenibium azorense
98.7%	Sulfurihydrogenibium azorense
98.7%	Sulfurihydrogenibium azorense
98.7%	Sulfurihydrogenibium azorense
98.7%	Sulfurihydrogenibium azorense
98.7%	Sulfurihydrogenibium azorense
98.7%	Sulfurihydrogenibium azorense
98.7%	Sulfurihydrogenibium azorense
98.7%	Sulfurihydrogenibium azorense
98.7%	Sulfurihydrogenibium azorense
98.7%	Sulfurihydrogenibium azorense
98.7%	Sulfurihydrogenibium azorense
98.7%	Sulfurihydrogenibium azorense
98.7%	Sulfurihydrogenibium azorense
98.7%	Sulfurihydrogenibium azorense
98.7%	Sulfurihydrogenibium azorense
98.7%	Sulfurihydrogenibium azorense
98.7%	Sulfurihydrogenibium azorense
98.7%	Sulfurihydrogenibium azorense
98.7%	Sulfurihydrogenibium azorense
98.7%	Sulfurihydrogenibium azorense
98.7%	Sulfurihydrogenibium azorense
98.7%	Sulfurihydrogenibium azorense
98.7%	Sulfurihydrogenibium azorense
98.7%	Sulfurihydrogenibium azorense
98.7%	Sulfurihydrogenibium azorense
98.7%	Sulfurihydrogenibium azorense
98.7%	Sulfurihydrogenibium azorense
98.7%	Sulfurihydrogenibium azorense
98.7%	Sulfurihydrogenibium azorense
98.7%	Sulfurihydrogenibium azorense
98.7%	Sulfurihydrogenibium azorense
98.7%	Sulfurihydrogenibium azorense
98.7%	Sulfurihydrogenibium azorense
98.7%	Sulfurihydrogenibium azorense
98.7%	Sulfurihydrogenibium azorense
98.7%	Sulfurihydrogenibium azorense
98.7%	Sulfurihydrogenibium azorense
98.7%	Sulfurihydrogenibium azorense
98.7%	Sulfurihydrogenibium azorense
98.7%	Sulfurihydrogenibium azorense
98.7%	Sulfurihydrogenibium azorense
98.7%	Sulfurihydrogenibium azorense
98.7%	Sulfurihydrogenibium azorense
98.7%	Sulfurihydrogenibium azorense
98.7%	Sulfurihydrogenibium azorense
98.7%	Sulfurihydrogenibium azorense
98.7%	Sulfurihydrogenibium azorense
98.7%	Sulfurihydrogenibium azorense
98.7%	Sulfurihydrogenibium azorense
98.7%	Sulfurihydrogenibium azorense
98.7%	Sulfurihydrogenibium azorense
98.7%	Sulfurihydrogenibium azorense
98.7%	Sulfurihydrogenibium azorense
98.7%	Sulfurihydrogenibium azorense
98.7%	Sulfurihydrogenibium azorense
98.7%	Sulfurihydrogenibium azorense
98.7%	Sulfurihydrogenibium azorense
98.7%	Sulfurihydrogenibium azorense
98.7%	Sulfurihydrogenibium azorense
98.7%	Sulfurihydrogenibium azorense
98.7%	Sulfurihydrogenibium azorense
98.7%	Sulfurihydrogenibium azorense
98.7%	Sulfurihydrogenibium azorense
98.7%	Sulfurihydrogenibium azorense
98.7%	Sulfurihydrogenibium azorense
98.7%	Sulfurihydrogenibium azorense
98.7%	Sulfurihydrogenibium azorense
98.7%	Sulfurihydrogenibium azorense
98.7%	Sulfurihydrogenibium azorense
98.7%	Sulfurihydrogenibium azorense
98.7%	Sulfurihydrogenibium azorense
98.7%	Sulfurihydrogenibium azorense
98.7%	Sulfurihydrogenibium azorense
98.7%	Sulfurihydrogenibium azorense
98.7%	Sulfurihydrogenibium azorense
98.7%	Sulfurihydrogenibium azorense
98.7%	Sulfurihydrogenibium azorense
98.7%	Sulfurihydrogenibium azorense
98.7%	Sulfurihydrogenibium azorense
98.7%	Sulfurihydrogenibium azorense
98.7%	Sulfurihydrogenibium azorense
98.7%	Sulfurihydrogenibium azorense
98.7%	Sulfurihydrogenibium azorense
98.7%	Sulfurihydrogenibium azorense
98.7%	Sulfurihydrogenibium azorense
98.7%	Sulfurihydrogenibium azorense
98.7%	Sulfurihydrogenibium azorense
98.7%	Sulfurihydrogenibium azorense
98.7%	Sulfurihydrogenibium azorense
98.7%	Sulfurihydrogenibium azorense
98.7%	Sulfurihydrogenibium azorense
98.7%	Sulfurihydrogenibium azorense
98.7%	Sulfurihydrogenibium azorense
98.7%	Sulfurihydrogenibium azorense
98.7%	Sulfurihydrogenibium azorense
98.7%	Sulfurihydrogenibium azorense
98.7%	Sulfurihydrogenibium azorense
98.7%	Sulfurihydrogenibium azorense
98.7%	Sulfurihydrogenibium azorense
98.7%	Sulfurihydrogenibium azorense
98.7%	Sulfurihydrogenibium azorense
98.7%	Sulfurihydrogenibium azorense
98.7%	Sulfurihydrogenibium azorense
98.7%	Sulfurihydrogenibium azorense
98.7%	Sulfurihydrogenibium azorense
98.7%	Sulfurihydrogenibium azorense
98.7%	Sulfurihydrogenibium azorense
98.7%	Sulfurihydrogenibium azorense
98.7%	Sulfurihydrogenibium azorense
98.7%	Sulfurihydrogenibium azorense
98.7%	Sulfurihydrogenibium azorense
98.7%	Sulfurihydrogenibium azorense
98.7%	Sulfurihydrogenibium azorense
98.7%	Sulfurihydrogenibium azorense
98.7%	Sulfurihydrogenibium azorense
98.7%	Sulfurihydrogenibium azorense
98.7%	Sulfurihydrogenibium azorense
98.7%	Sulfurihydrogenibium azorense
98.7%	Sulfurihydrogenibium azorense
98.7%	Sulfurihydrogenibium azorense
98.7%	Sulfurihydrogenibium azorense
98.7%	Sulfurihydrogenibium azorense
98.7%	Sulfurihydrogenibium azorense
98.7%	Sulfurihydrogenibium azorense
98.7%	Sulfurihydrogenibium azorense
98.7%	Sulfurihydrogenibium azorense
98.7%	Sulfurihydrogenibium azorense
98.7%	Sulfurihydrogenibium azorense
98.7%	Sulfurihydrogenibium azorense
98.7%	Sulfurihydrogenibium azorense
98.7%	Sulfurihydrogenibium azorense
98.7%	Sulfurihydrogenibium azorense
98.7%	Sulfurihydrogenibium azorense
98.7%	Sulfurihydrogenibium azorense
98.7%	Sulfurihydrogenibium azorense
98.7%	Sulfurihydrogenibium azorense
98.7%	Sulfurihydrogenibium azorense
98.7%	Sulfurihydrogenibium azorense
98.7%	Sulfurihydrogenibium azorense
98.7%	Sulfurihydrogenibium azorense
98.7%	Sulfurihydrogenibium azorense
98.7%	Sulfurihydrogenibium azorense
98.7%	Sulfurihydrogenibium azorense
98.7%	Sulfurihydrogenibium azorense
98.7%	Sulfurihydrogenibium azorense
98.7%	Sulfurihydrogenibium azorense
98.7%	Sulfurihydrogenibium azorense
98.7%	Sulfurihydrogenibium azorense
98.7%	Sulfurihydrogenibium azorense
98.7%	Sulfurihydrogenibium azorense
98.7%	Sulfurihydrogenibium azorense
98.7%	Sulfurihydrogenibium azorense
98.7%	Sulfurihydrogenibium azorense
98.7%	Sulfurihydrogenibium azorense
98.7%	Sulfurihydrogenibium azorense
98.7%	Sulfurihydrogenibium azorense
98.7%	Sulfurihydrogenibium azorense
98.7%	Sulfurihydrogenibium azorense
98.7%	Sulfurihydrogenibium azorense
98.7%	Sulfurihydrogenibium azorense
98.7%	Sulfurihydrogenibium azorense
98.7%	Sulfurihydrogenibium azorense
98.7%	Sulfurihydrogenibium azorense
98.7%	Sulfurihydrogenibium azorense
98.7%	Sulfurihydrogenibium azorense
98.7%	Sulfurihydrogenibium azorense
98.7%	Sulfurihydrogenibium azorense
98.7%	Sulfurihydrogenibium azorense
98.7%	Sulfurihydrogenibium azorense
98.7%	Sulfurihydrogenibium azorense
98.7%	Sulfurihydrogenibium azorense
98.7%	Sulfurihydrogenibium azorense
98.7%	Sulfurihydrogenibium azorense
98.7%	Sulfurihydrogenibium azorense
98.7%	Sulfurihydrogenibium azorense
98.7%	Sulfurihydrogenibium azorense
98.7%	Sulfurihydrogenibium azorense
98.7%	Sulfurihydrogenibium azorense
98.7%	Sulfurihydrogenibium azorense
98.7%	Sulfurihydrogenibium azorense
98.7%	Sulfurihydrogenibium azorense
98.7%	Sulfurihydrogenibium azorense
98.7%	Sulfurihydrogenibium azorense
98.7%	Sulfurihydrogenibium azorense
98.7%	Sulfurihydrogenibium azorense
98.7%	Sulfurihydrogenibium azorense
98.7%	Sulfurihydrogenibium azorense
98.7%	Sulfurihydrogenibium azorense
98.7%	Sulfurihydrogenibium azorense
98.7%	Sulfurihydrogenibium azorense
98.7%	Sulfurihydrogenibium azorense
98.7%	Sulfurihydrogenibium azorense
98.7%	Sulfurihydrogenibium azorense
98.7%	Sulfurihydrogenibium azorense
98.7%	Sulfurihydrogenibium azorense
98.7%	Sulfurihydrogenibium azorense
98.7%	Sulfurihydrogenibium azorense
98.7%	Sulfurihydrogenibium azorense
98.7%	Sulfurihydrogenibium azorense
98.7%	Sulfurihydrogenibium azorense
98.7%	Sulfurihydrogenibium azorense
98.7%	Sulfurihydrogenibium azorense
98.7%	Sulfurihydrogenibium azorense
98.7%	Sulfurihydrogenibium azorense
98.7%	Sulfurihydrogenibium azorense
98.7%	Sulfurihydrogenibium azorense
98.7%	Sulfurihydrogenibium azorense
98.7%	Sulfurihydrogenibium azorense
98.7%	Sulfurihydrogenibium azorense
98.7%	Sulfurihydrogenibium azorense
98.7%	Sulfurihydrogenibium azorense
98.7%	Sulfurihydrogenibium azorense
98.7%	Sulfurihydrogenibium azorense
98.7%	Sulfurihydrogenibium azorense
98.7%	Sulfurihydrogenibium azorense
98.7%	Sulfurihydrogenibium azorense
98.7%	Sulfurihydrogenibium azorense
98.7%	Sulfurihydrogenibium azorense
98.7%	Sulfurihydrogenibium azorense
98.7%	Sulfurihydrogenibium azorense
98.7%	Sulfurihydrogenibium azorense
98.7%	Sulfurihydrogenibium azorense
98.7%	Sulfurihydrogenibium azorense
98.7%	Sulfurihydrogenibium azorense
98.7%	Sulfurihydrogenibium azorense
98.7%	Sulfurihydrogenibium azorense
98.7%	Sulfurihydrogenibium azorense
98.7%	Sulfurihydrogenibium azorense
98.7%	Sulfurihydrogenibium azorense
98.7%	Sulfurihydrogenibium azorense
98.7%	Sulfurihydrogenibium azorense
98.7%	Sulfurihydrogenibium azorense
98.7%	Sulfurihydrogenibium azorense
98.7%	Sulfurihydrogenibium azorense
98.7%	Sulfurihydrogenibium azorense
98.7%	Sulfurihydrogenibium azorense
98.7%	Sulfurihydrogenibium azorense
98.7%	Sulfurihydrogenibium azorense
98.7%	Sulfurihydrogenibium azorense
98.7%	Sulfurihydrogenibium azorense
98.7%	Sulfurihydrogenibium azorense
98.7%	Sulfurihydrogenibium azorense
98.7%	Sulfurihydrogenibium azorense
98.7%	Sulfurihydrogenibium azorense
98.7%	Sulfurihydrogenibium azorense
98.7%	Sulfurihydrogenibium azorense
98.7%	Sulfurihydrogenibium azorense
98.7%	Sulfurihydrogenibium azorense
98.7%	Sulfurihydrogenibium azorense
98.7%	Sulfurihydrogenibium azorense
98.7%	Sulfurihydrogenibium azorense
98.7%	Sulfurihydrogenibium azorense
98.7%	Sulfurihydrogenibium azorense
98.7%	Sulfurihydrogenibium azorense
98.7%	Sulfurihydrogenibium azorense
98.7%	Sulfurihydrogenibium azorense
98.7%	Sulfurihydrogenibium azorense
98.7%	Sulfurihydrogenibium azorense
98.7%	Sulfurihydrogenibium azorense
98.7%	Sulfurihydrogenibium azorense
98.7%	Sulfurihydrogenibium azorense
98.7%	Sulfurihydrogenibium azorense
98.7%	Sulfurihydrogenibium azorense
98.7%	Sulfurihydrogenibium azorense
98.7%	Sulfurihydrogenibium azorense
98.7%	Sulfurihydrogenibium azorense
98.7%	Sulfurihydrogenibium azorense
98.7%	Sulfurihydrogenibium azorense
98.7%	Sulfurihydrogenibium azorense
98.7%	Sulfurihydrogenibium azorense
98.7%	Sulfurihydrogenibium azorense
98.7%	Sulfurihydrogenibium azorense
98.7%	Sulfurihydrogenibium azorense
98.7%	Sulfurihydrogenibium azorense
98.7%	Sulfurihydrogenibium azorense
98.7%	Sulfurihydrogenibium azorense
98.7%	Sulfurihydrogenibium azorense
98.7%	Sulfurihydrogenibium azorense
98.7%	Sulfurihydrogenibium azorense
98.7%	Sulfurihydrogenibium azorense
98.7%	Sulfurihydrogenibium azorense
98.7%	Sulfurihydrogenibium azorense
98.7%	Sulfurihydrogenibium azorense
98.7%	Sulfurihydrogenibium azorense
98.7%	Sulfurihydrogenibium azorense
98.7%	Sulfurihydrogenibium azorense
98.7%	Sulfurihydrogenibium azorense
98.7%	Sulfurihydrogenibium azorense
98.7%	Sulfurihydrogenibium azorense
98.7%	Sulfurihydrogenibium azorense
98.7%	Sulfurihydrogenibium azorense
98.7%	Sulfurihydrogenibium azorense
98.7%	Sulfurihydrogenibium azorense
98.7%	Sulfurihydrogenibium azorense
98.7%	Sulfurihydrogenibium azorense
98.7%	Sulfurihydrogenibium azorense
98.7%	Sulfurihydrogenibium azorense
98.7%	Sulfurihydrogenibium azorense
98.7%	Sulfurihydrogenibium azorense
98.7%	Sulfurihydrogenibium azorense
98.7%	Sulfurihydrogenibium azorense
98.7%	Sulfurihydrogenibium azorense
98.7%	Sulfurihydrogenibium azorense
98.7%	Sulfurihydrogenibium azorense
98.7%	Sulfurihydrogenibium azorense
98.7%	Sulfurihydrogenibium azorense
98.7%	Sulfurihydrogenibium azorense
98.7%	Sulfurihydrogenibium azorense
98.7%	Sulfurihydrogenibium azorense
98.7%	Sulfurihydrogenibium azorense
98.7%	Sulfurihydrogenibium azorense
98.7%	Sulfurihydrogenibium azorense
98.7%	Sulfurihydrogenibium azorense
98.7%	Sulfurihydrogenibium azorense
98.7%	Sulfurihydrogenibium azorense
98.7%	Sulfurihydrogenibium azorense
98.7%	Sulfurihydrogenibium azorense
98.7%	Sulfurihydrogenibium azorense
98.7%	Sulfurihydrogenibium azorense
98.7%	Sulfurihydrogenibium azorense
98.7%	Sulfurihydrogenibium azorense
98.7%	Sulfurihydrogenibium azorense
98.7%	Sulfurihydrogenibium azorense
98.7%	Sulfurihydrogenibium azorense
98.7%	Sulfurihydrogenibium azorense
98.7%	Sulfurihydrogenibium azorense
98.7%	Sulfurihydrogenibium azorense
98.7%	Sulfurihydrogenibium azorense
98.7%	Sulfurihydrogenibium azorense
98.7%	Sulfurihydrogenibium azorense
98.7%	Sulfurihydrogenibium azorense
98.7%	Sulfurihydrogenibium azorense
98.7%	Sulfurihydrogenibium azorense
98.7%	Sulfurihydrogenibium azorense
98.7%	Sulfurihydrogenibium azorense
98.7%	Sulfurihydrogenibium azorense
98.7%	Sulfurihydrogenibium azorense
98.7%	Sulfurihydrogenibium azorense
98.7%	Sulfurihydrogenibium azorense
98.7%	Sulfurihydrogenibium azorense
98.7%	Sulfurihydrogenibium azorense
98.7%	Sulfurihydrogenibium azorense
98.7%	Sulfurihydrogenibium azorense
98.7%	Sulfurihydrogenibium azorense
98.7%	Sulfurihydrogenibium azorense
98.7%	Sulfurihydrogenibium azorense
98.7%	Sulfurihydrogenibium azorense
98.7%	Sulfurihydrogenibium azorense
98.7%	Sulfurihydrogenibium azorense
98.7%	Sulfurihydrogenibium azorense
98.7%	Sulfurihydrogenibium azorense
98.7%	Sulfurihydrogenibium azorense
98.7%	Sulfurihydrogenibium azorense
98.7%	Sulfurihydrogenibium azorense
98.7%	Sulfurihydrogenibium azorense
98.7%	Sulfurihydrogenibium azorense
98.7%	Sulfurihydrogenibium azorense
98.7%	Sulfurihydrogenibium azorense
98.7%	Sulfurihydrogenibium azorense
98.7%	Sulfurihydrogenibium azorense
98.7%	Sulfurihydrogenibium azorense
98.7%	Sulfurihydrogenibium azorense
98.7%	Sulfurihydrogenibium azorense
98.7%	Sulfurihydrogenibium azorense
98.7%	Sulfurihydrogenibium azorense
98.7%	Sulfurihydrogenibium azorense
98.7%	Sulfurihydrogenibium azorense
98.7%	Sulfurihydrogenibium azorense
98.7%	Sulfurihydrogenibium azorense
98.7%	Sulfurihydrogenibium azorense
98.7%	Sulfurihydrogenibium azorense
98.7%	Sulfurihydrogenibium azorense
98.7%	Sulfurihydrogenibium azorense
98.7%	Sulfurihydrogenibium azorense
98.7%	Sulfurihydrogenibium azorense
98.7%	Sulfurihydrogenibium azorense
98.7%	Sulfurihydrogenibium azorense
98.7%	Sulfurihydrogenibium azorense
98.7%	Sulfurihydrogenibium azorense
98.7%	Sulfurihydrogenibium azorense
98.7%	Sulfurihydrogenibium azorense
98.7%	Sulfurihydrogenibium azorense
98.7%	Sulfurihydrogenibium azorense
98.7%	Sulfurihydrogenibium azorense
98.7%	Sulfurihydrogenibium azorense
98.7%	Sulfurihydrogenibium azorense
98.7%	Sulfurihydrogenibium azorense
98.7%	Sulfurihydrogenibium azorense
98.7%	Sulfurihydrogenibium azorense
98.7%	Sulfurihydrogenibium azorense
98.7%	Sulfurihydrogenibium azorense
98.7%	Sulfurihydrogenibium azorense
98.7%	Sulfurihydrogenibium azorense
98.7%	Sulfurihydrogenibium azorense
98.7%	Sulfurihydrogenibium azorense
98.7%	Sulfurihydrogenibium azorense
98.7%	Sulfurihydrogenibium azorense
98.7%	Sulfurihydrogenibium azorense
98.7%	Sulfurihydrogenibium azorense
98.7%	Sulfurihydrogenibium azorense
98.7%	Sulfurihydrogenibium azorense
98.7%	Sulfurihydrogenibium azorense
98.7%	Sulfurihydrogenibium azorense
98.7%	Sulfurihydrogenibium azorense
98.7%	Sulfurihydrogenibium azorense
98.7%	Sulfurihydrogenibium azorense
98.7%	Sulfurihydrogenibium azorense
98.7%	Sulfurihydrogenibium azorense
98.7%	Sulfurihydrogenibium azorense
98.7%	Sulfurihydrogenibium azorense
98.7%	Sulfurihydrogenibium azorense
98.7%	Sulfurihydrogenibium azorense
98.7%	Sulfurihydrogenibium azorense
98.7%	Sulfurihydrogenibium azorense
98.7%	Sulfurihydrogenibium azorense
98.7%	Sulfurihydrogenibium azorense
98.7%	Sulfurihydrogenibium azorense
98.7%	Sulfurihydrogenibium azorense
98.7%	Sulfurihydrogenibium azorense
98.7%	Sulfurihydrogenibium azorense
98.7%	Sulfurihydrogenibium azorense
98.7%	Sulfurihydrogenibium azorense
98.7%	Sulfurihydrogenibium azorense
98.7%	Sulfurihydrogenibium azorense
98.7%	Sulfurihydrogenibium azorense
98.7%	Sulfurihydrogenibium azorense
98.7%	Sulfurihydrogenibium azorense
98.7%	Sulfurihydrogenibium azorense
98.7%	Sulfurihydrogenibium azorense
98.7%	Sulfurihydrogenibium azorense
98.7%	Sulfurihydrogenibium azorense
98.7%	Sulfurihydrogenibium azorense
98.7%	Sulfurihydrogenibium azorense
98.7%	Sulfurihydrogenibium azorense
98.7%	Sulfurihydrogenibium azorense
98.7%	Sulfurihydrogenibium azorense
98.7%	Sulfurihydrogenibium azorense
98.7%	Sulfurihydrogenibium azorense
98.7%	Sulfurihydrogenibium azorense
98.7%	Sulfurihydrogenibium azorense
98.7%	Sulfurihydrogenibium azorense
98.7%	Sulfurihydrogenibium azorense
98.7%	Sulfurihydrogenibium azorense
98.7%	Sulfurihydrogenibium azorense
98.7%	Sulfurihydrogenibium azorense
[truncated: 11,417 more rows]
