# Supplementary material for: Revealing the Microbiome of Four Different Thermal Springs in Turkey with Environmental DNA Metabarcoding
Source: Biology (Basel). 2022 Jun 30;11(7):998. doi: 10.3390/biology11070998 (PMC9311576; doi:10.3390/biology11070998)
Supplement: Supplementary file 1 [file biology-11-00998-s001.zip › Supplementary Table S3/515nr.uniq.csv]

% Pairwise Identity	Organism
100.0%	Deinococcus hibisci
100.0%	Sphingomonas hengshuiensis
100.0%	Novosphingobium endophyticum
100.0%	Sphingobacterium faecium
100.0%	Lysinibacillus yapensis
100.0%	Mesorhizobium denitrificans
100.0%	Acinetobacter chinensis
100.0%	Acinetobacter chinensis
100.0%	Acinetobacter chinensis
100.0%	Acinetobacter chinensis
100.0%	Acinetobacter chinensis
100.0%	Ottowia flava
100.0%	Janibacter massiliensis
100.0%	Acidovorax monticola
100.0%	Brevundimonas humi
100.0%	Mycobacterium lehmannii
100.0%	Chryseomicrobium deserti
100.0%	Bacillus endozanthoxylicus
100.0%	Thermogladius calderae
100.0%	Sulfurirhabdus autotrophica
100.0%	Novosphingobium endophyticum
100.0%	Thermus amyloliquefaciens
100.0%	Thermus amyloliquefaciens
100.0%	Thermus amyloliquefaciens
100.0%	Thermus amyloliquefaciens
100.0%	Acinetobacter kookii
100.0%	Bacillus fengqiuensis
100.0%	Basilea psittacipulmonis
100.0%	Anaerobacterium chartisolvens
100.0%	Clostridium saccharobutylicum
100.0%	Thermodesulfobacterium commune
100.0%	Dietzia natronolimnaea
100.0%	Derxia gummosa
100.0%	Hydrogenophilus thermoluteolus
100.0%	Haloquadratum walsbyi
100.0%	Bosea robiniae
100.0%	Thermothrix azorensis
100.0%	Thermothrix azorensis
100.0%	Sulfurihydrogenibium azorense
100.0%	Sulfurihydrogenibium azorense
100.0%	Sulfurihydrogenibium azorense
100.0%	Sulfurihydrogenibium azorense
100.0%	Sulfurihydrogenibium azorense
100.0%	Parageobacillus thermoglucosidasius
100.0%	Parageobacillus thermoglucosidasius
100.0%	Thermodesulfovibrio aggregans
100.0%	Sulfurihydrogenibium subterraneum
100.0%	Persephonella guaymasensis
100.0%	Lysinibacillus yapensis
100.0%	Acinetobacter chinensis
100.0%	Acinetobacter chinensis
100.0%	Acinetobacter chinensis
100.0%	Thermus amyloliquefaciens
100.0%	Thermus amyloliquefaciens
100.0%	Thermothrix azorensis
100.0%	Thermothrix azorensis
100.0%	Sulfurihydrogenibium azorense
100.0%	Sulfurihydrogenibium azorense
100.0%	Sulfurihydrogenibium azorense
100.0%	Sulfurihydrogenibium azorense
100.0%	Sulfurihydrogenibium azorense
100.0%	Sulfurihydrogenibium azorense
100.0%	Sulfurihydrogenibium azorense
100.0%	Bradyrhizobium oligotrophicum
100.0%	Parageobacillus thermoglucosidasius
100.0%	Acinetobacter chinensis
100.0%	Acinetobacter chinensis
100.0%	Acinetobacter chinensis
100.0%	Acinetobacter chinensis
100.0%	Acinetobacter chinensis
100.0%	Acinetobacter chinensis
99.3%	Sphingosinithalassobacter portus
99.3%	Deinococcus hibisci
99.3%	Deinococcus hibisci
99.3%	Deinococcus hibisci
99.3%	Deinococcus hibisci
99.3%	Deinococcus hibisci
99.3%	Deinococcus hibisci
99.3%	Sphingobium hydrophobicum
99.3%	Sphingobium hydrophobicum
99.3%	Sphingomonas hengshuiensis
99.3%	Sphingomonas hengshuiensis
99.3%	Sphingomonas hengshuiensis
99.3%	Sphingomonas hengshuiensis
99.3%	Sphingomonas hengshuiensis
99.3%	Sphingomonas hengshuiensis
99.3%	Sphingomonas hengshuiensis
99.3%	Sphingomonas hengshuiensis
99.3%	Sphingomonas hengshuiensis
99.3%	Sphingomonas hengshuiensis
99.3%	Sphingomonas hengshuiensis
99.3%	Sphingomonas hengshuiensis
99.3%	Sphingomonas hengshuiensis
99.3%	Sphingomonas hengshuiensis
99.3%	Sphingomonas hengshuiensis
99.3%	Sphingomonas hengshuiensis
99.3%	Sphingomonas hengshuiensis
99.3%	Sphingomonas hengshuiensis
99.3%	Sphingomonas hengshuiensis
99.3%	Sphingomonas hengshuiensis
99.3%	Sphingomonas hengshuiensis
99.3%	Sphingomonas hengshuiensis
99.3%	Sphingomonas hengshuiensis
99.3%	Sphingomonas hengshuiensis
99.3%	Sphingomonas hengshuiensis
99.3%	Sphingomonas hengshuiensis
99.3%	Sphingomonas hengshuiensis
99.3%	Sphingomonas hengshuiensis
99.3%	Sphingomonas hengshuiensis
99.3%	Sphingomonas hengshuiensis
99.3%	Sphingomonas hengshuiensis
99.3%	Sphingomonas hengshuiensis
99.3%	Novosphingobium endophyticum
99.3%	Novosphingobium endophyticum
99.3%	Novosphingobium endophyticum
99.3%	Novosphingobium endophyticum
99.3%	Novosphingobium endophyticum
99.3%	Novosphingobium endophyticum
99.3%	Novosphingobium endophyticum
99.3%	Novosphingobium endophyticum
99.3%	Novosphingobium endophyticum
99.3%	Novosphingobium endophyticum
99.3%	Novosphingobium endophyticum
99.3%	Novosphingobium endophyticum
99.3%	Novosphingobium endophyticum
99.3%	Novosphingobium endophyticum
99.3%	Novosphingobium endophyticum
100.0%	Thermus amyloliquefaciens
99.3%	Novosphingobium chloroacetimidivorans
99.3%	Thermus islandicus
100.0%	Acinetobacter septicus
99.3%	Sphingobacterium faecium
99.3%	Sphingobacterium faecium
99.3%	Sphingobacterium faecium
100.0%	Bosea robiniae
100.0%	Thermothrix azorensis
100.0%	Sulfurihydrogenibium azorense
100.0%	Sulfurihydrogenibium azorense
100.0%	Sulfurihydrogenibium azorense
100.0%	Sulfurihydrogenibium azorense
100.0%	Sulfurihydrogenibium azorense
100.0%	Sulfurihydrogenibium azorense
100.0%	Sulfurihydrogenibium azorense
100.0%	Sulfurihydrogenibium azorense
100.0%	Sulfurihydrogenibium azorense
100.0%	Sulfurihydrogenibium azorense
99.3%	Methylobacterium terrae
99.3%	Methylobacterium terrae
99.3%	Methylobacterium terrae
99.3%	Lysinibacillus yapensis
99.3%	Lysinibacillus yapensis
99.3%	Lysinibacillus yapensis
99.3%	Lysinibacillus yapensis
99.3%	Mesorhizobium denitrificans
99.3%	Mesorhizobium denitrificans
99.3%	Mesorhizobium denitrificans
99.3%	Mesorhizobium denitrificans
99.3%	Mesorhizobium denitrificans
99.3%	Mesorhizobium denitrificans
99.3%	Mesorhizobium denitrificans
99.3%	Mesorhizobium denitrificans
99.3%	Acinetobacter chinensis
99.3%	Acinetobacter chinensis
99.3%	Acinetobacter chinensis
99.3%	Acinetobacter chinensis
99.3%	Acinetobacter chinensis
99.3%	Acinetobacter chinensis
99.3%	Acinetobacter chinensis
99.3%	Acinetobacter chinensis
99.3%	Acinetobacter chinensis
99.3%	Acinetobacter chinensis
99.3%	Acinetobacter chinensis
99.3%	Acinetobacter chinensis
99.3%	Acinetobacter chinensis
99.3%	Acinetobacter chinensis
99.3%	Acinetobacter chinensis
99.3%	Acinetobacter chinensis
99.3%	Acinetobacter chinensis
99.3%	Acinetobacter chinensis
99.3%	Acinetobacter chinensis
99.3%	Acinetobacter chinensis
99.3%	Acinetobacter chinensis
99.3%	Acinetobacter chinensis
99.3%	Acinetobacter chinensis
99.3%	Acinetobacter chinensis
99.3%	Acinetobacter chinensis
99.3%	Acinetobacter chinensis
99.3%	Acinetobacter chinensis
99.3%	Acinetobacter chinensis
99.3%	Acinetobacter chinensis
99.3%	Acinetobacter chinensis
99.3%	Acinetobacter chinensis
99.3%	Acinetobacter chinensis
99.3%	Acinetobacter chinensis
99.3%	Acinetobacter chinensis
99.3%	Acinetobacter chinensis
99.3%	Acinetobacter chinensis
99.3%	Acinetobacter chinensis
99.3%	Acinetobacter chinensis
99.3%	Acinetobacter chinensis
99.3%	Acinetobacter chinensis
99.3%	Acinetobacter chinensis
99.3%	Acinetobacter chinensis
99.3%	Acinetobacter chinensis
99.3%	Acinetobacter chinensis
99.3%	Acinetobacter chinensis
99.3%	Acinetobacter chinensis
99.3%	Acinetobacter chinensis
99.3%	Acinetobacter chinensis
99.3%	Acinetobacter chinensis
99.3%	Acinetobacter chinensis
99.3%	Acinetobacter chinensis
99.3%	Acinetobacter chinensis
99.3%	Acinetobacter chinensis
99.3%	Acinetobacter chinensis
99.3%	Acinetobacter chinensis
99.3%	Acinetobacter chinensis
99.3%	Acinetobacter chinensis
99.3%	Acinetobacter chinensis
99.3%	Acinetobacter chinensis
99.3%	Acinetobacter chinensis
99.3%	Acinetobacter chinensis
99.3%	Acinetobacter chinensis
99.3%	Acinetobacter chinensis
99.3%	Acinetobacter chinensis
99.3%	Acinetobacter chinensis
99.3%	Acinetobacter chinensis
99.3%	Acinetobacter chinensis
99.3%	Acinetobacter chinensis
99.3%	Acinetobacter chinensis
99.3%	Acinetobacter chinensis
99.3%	Acinetobacter chinensis
99.3%	Acinetobacter chinensis
99.3%	Acinetobacter chinensis
99.3%	Acinetobacter chinensis
99.3%	Acinetobacter chinensis
99.3%	Acinetobacter chinensis
99.3%	Acinetobacter chinensis
99.3%	Acinetobacter chinensis
99.3%	Acinetobacter chinensis
99.3%	Acinetobacter chinensis
99.3%	Acinetobacter chinensis
99.3%	Acinetobacter chinensis
99.3%	Acinetobacter chinensis
99.3%	Acinetobacter chinensis
99.3%	Acinetobacter chinensis
99.3%	Acinetobacter chinensis
99.3%	Acinetobacter chinensis
99.3%	Acinetobacter chinensis
99.3%	Acinetobacter chinensis
99.3%	Acinetobacter chinensis
99.3%	Acinetobacter chinensis
99.3%	Acinetobacter chinensis
99.3%	Acinetobacter chinensis
99.3%	Acinetobacter chinensis
99.3%	Acinetobacter chinensis
99.3%	Acinetobacter chinensis
99.3%	Acinetobacter chinensis
99.3%	Acinetobacter chinensis
99.3%	Acinetobacter chinensis
99.3%	Acinetobacter chinensis
99.3%	Acinetobacter chinensis
99.3%	Acinetobacter chinensis
99.3%	Acinetobacter chinensis
99.3%	Acinetobacter chinensis
99.3%	Acinetobacter chinensis
99.3%	Acinetobacter chinensis
99.3%	Acinetobacter chinensis
99.3%	Acinetobacter chinensis
99.3%	Acinetobacter chinensis
99.3%	Acinetobacter chinensis
99.3%	Acinetobacter chinensis
99.3%	Acinetobacter chinensis
99.3%	Acinetobacter chinensis
99.3%	Acinetobacter chinensis
99.3%	Acinetobacter chinensis
99.3%	Acinetobacter chinensis
99.3%	Acinetobacter chinensis
99.3%	Acinetobacter chinensis
99.3%	Acinetobacter chinensis
99.3%	Acinetobacter chinensis
99.3%	Acinetobacter chinensis
99.3%	Acinetobacter chinensis
99.3%	Acinetobacter chinensis
99.3%	Acinetobacter chinensis
99.3%	Acinetobacter chinensis
99.3%	Acinetobacter chinensis
99.3%	Acinetobacter chinensis
99.3%	Acinetobacter chinensis
99.3%	Acinetobacter chinensis
99.3%	Acinetobacter chinensis
99.3%	Acinetobacter chinensis
99.3%	Acinetobacter chinensis
99.3%	Acinetobacter chinensis
99.3%	Acinetobacter chinensis
99.3%	Acinetobacter chinensis
99.3%	Acinetobacter chinensis
99.3%	Acinetobacter chinensis
99.3%	Acinetobacter chinensis
99.3%	Ottowia flava
99.3%	Ottowia flava
99.3%	Ottowia flava
99.3%	Ottowia flava
99.3%	Ottowia flava
99.3%	Ottowia flava
99.3%	Ottowia flava
99.3%	Ottowia flava
99.3%	Ottowia flava
99.3%	Ottowia flava
99.3%	Ottowia flava
99.3%	Ottowia flava
99.3%	Janibacter massiliensis
99.3%	Janibacter massiliensis
99.3%	Janibacter massiliensis
99.3%	Janibacter massiliensis
99.3%	Janibacter massiliensis
99.3%	Janibacter massiliensis
99.3%	Janibacter massiliensis
99.3%	Acidovorax monticola
99.3%	Acidovorax monticola
99.3%	Acidovorax monticola
99.3%	Acidovorax monticola
99.3%	Acidovorax monticola
99.3%	Acidovorax monticola
99.3%	Acidovorax monticola
99.3%	Acidovorax monticola
99.3%	Acidovorax monticola
99.3%	Halomonas saliphila
99.3%	Halomonas saliphila
99.3%	Halomonas saliphila
99.3%	Brevundimonas humi
99.3%	Brevundimonas humi
99.3%	Brevundimonas humi
99.3%	Brevundimonas humi
99.3%	Brevundimonas humi
99.3%	Brevundimonas humi
99.3%	Bacillus marinisedimentorum
99.3%	Mycobacterium lehmannii
99.3%	Mycobacterium lehmannii
99.3%	Mycobacterium lehmannii
99.3%	Mycobacterium lehmannii
99.3%	Mycobacterium lehmannii
99.3%	Mycobacterium lehmannii
99.3%	Mycobacterium lehmannii
99.3%	Chryseomicrobium deserti
99.3%	Chryseomicrobium deserti
99.3%	Chryseomicrobium deserti
99.3%	Chryseomicrobium deserti
99.3%	Chryseomicrobium deserti
99.3%	Chryseomicrobium deserti
99.3%	Chryseomicrobium deserti
99.3%	Bacillus endozanthoxylicus
99.3%	Bacillus endozanthoxylicus
99.3%	Bacillus endozanthoxylicus
99.3%	Bacillus endozanthoxylicus
99.3%	Bacillus endozanthoxylicus
99.3%	Bacillus endozanthoxylicus
99.3%	Bacillus endozanthoxylicus
99.3%	Bacillus endozanthoxylicus
99.3%	Bacillus endozanthoxylicus
99.3%	Bacillus endozanthoxylicus
99.3%	Bacillus endozanthoxylicus
99.3%	Bacillus endozanthoxylicus
99.3%	Bacillus endozanthoxylicus
99.3%	Bacillus endozanthoxylicus
99.3%	Bacillus endozanthoxylicus
99.3%	Bacillus endozanthoxylicus
99.3%	Bacillus endozanthoxylicus
99.3%	Bacillus endozanthoxylicus
99.3%	Bacillus endozanthoxylicus
99.3%	Bacillus endozanthoxylicus
99.3%	Bacillus endozanthoxylicus
99.3%	Bacillus endozanthoxylicus
99.3%	Bacillus endozanthoxylicus
99.3%	Aeromicrobium choanae
99.3%	Agromyces aureus
99.3%	Agromyces aureus
99.3%	Agromyces aureus
99.3%	Agromyces aureus
99.3%	Acinetobacter halotolerans
99.3%	Acinetobacter halotolerans
99.3%	Caldimicrobium thiodismutans
99.3%	Caldimicrobium thiodismutans
99.3%	Thermogladius calderae
99.3%	Thermogladius calderae
99.3%	Thermogladius calderae
99.3%	Sulfurirhabdus autotrophica
99.3%	Sulfurirhabdus autotrophica
99.3%	Sulfurirhabdus autotrophica
99.3%	Acetobacter thailandicus
99.3%	Acetobacter thailandicus
99.3%	Acetobacter thailandicus
99.3%	Acetobacter thailandicus
99.3%	Acetobacter thailandicus
99.3%	Sphingomonas hengshuiensis
99.3%	Sphingomonas hengshuiensis
99.3%	Sphingomonas hengshuiensis
99.3%	Sphingomonas hengshuiensis
99.3%	Sphingomonas hengshuiensis
99.3%	Novosphingobium endophyticum
99.3%	Novosphingobium endophyticum
99.3%	Novosphingobium endophyticum
99.3%	Thermus amyloliquefaciens
99.3%	Thermus amyloliquefaciens
99.3%	Thermus amyloliquefaciens
99.3%	Thermus amyloliquefaciens
99.3%	Thermus amyloliquefaciens
99.3%	Thermus amyloliquefaciens
99.3%	Thermus amyloliquefaciens
99.3%	Thermus amyloliquefaciens
99.3%	Thermus amyloliquefaciens
99.3%	Thermus amyloliquefaciens
99.3%	Thermus amyloliquefaciens
99.3%	Thermus amyloliquefaciens
99.3%	Thermus amyloliquefaciens
99.3%	Thermus amyloliquefaciens
99.3%	Thermus amyloliquefaciens
99.3%	Thermus amyloliquefaciens
99.3%	Thermus amyloliquefaciens
99.3%	Thermus amyloliquefaciens
99.3%	Thermus amyloliquefaciens
99.3%	Thermus amyloliquefaciens
99.3%	Thermus amyloliquefaciens
99.3%	Thermus amyloliquefaciens
99.3%	Thermus amyloliquefaciens
99.3%	Thermus amyloliquefaciens
99.3%	Thermus amyloliquefaciens
99.3%	Thermus amyloliquefaciens
99.3%	Thermus amyloliquefaciens
99.3%	Thermus amyloliquefaciens
99.3%	Thermus amyloliquefaciens
99.3%	Thermus amyloliquefaciens
100.0%	Thermus amyloliquefaciens
99.3%	Thermus amyloliquefaciens
99.3%	Thermus amyloliquefaciens
99.3%	Thermus amyloliquefaciens
99.3%	Thermus amyloliquefaciens
99.3%	Thermus amyloliquefaciens
99.3%	Thermus amyloliquefaciens
99.3%	Thermus amyloliquefaciens
99.3%	Thermus amyloliquefaciens
99.3%	Thermus amyloliquefaciens
99.3%	Thermus amyloliquefaciens
99.3%	Thermus amyloliquefaciens
99.3%	Thermus amyloliquefaciens
99.3%	Thermus amyloliquefaciens
99.3%	Thermus amyloliquefaciens
99.3%	Thermus amyloliquefaciens
99.3%	Thermus amyloliquefaciens
99.3%	Thermus amyloliquefaciens
99.3%	Thermus amyloliquefaciens
99.3%	Thermus amyloliquefaciens
99.3%	Thermus amyloliquefaciens
99.3%	Thermus amyloliquefaciens
99.3%	Thermus amyloliquefaciens
99.3%	Thermus amyloliquefaciens
99.3%	Thermus amyloliquefaciens
99.3%	Thermus amyloliquefaciens
99.3%	Thermus amyloliquefaciens
99.3%	Thermus amyloliquefaciens
99.3%	Thermus amyloliquefaciens
99.3%	Thermus amyloliquefaciens
99.3%	Thermus amyloliquefaciens
99.3%	Thermus amyloliquefaciens
99.3%	Thermus amyloliquefaciens
99.3%	Thermus amyloliquefaciens
99.3%	Thermus amyloliquefaciens
99.3%	Thermus amyloliquefaciens
99.3%	Thermus amyloliquefaciens
99.3%	Thermus amyloliquefaciens
99.3%	Thermus amyloliquefaciens
99.3%	Thermus amyloliquefaciens
99.3%	Thermus amyloliquefaciens
99.3%	Thermus amyloliquefaciens
99.3%	Thermus amyloliquefaciens
99.3%	Thermus amyloliquefaciens
99.3%	Thermus amyloliquefaciens
99.3%	Thermus amyloliquefaciens
99.3%	Thermus amyloliquefaciens
99.3%	Thermus amyloliquefaciens
99.3%	Thermus amyloliquefaciens
99.3%	Thermus amyloliquefaciens
99.3%	Thermus amyloliquefaciens
99.3%	Thermus amyloliquefaciens
99.3%	Thermus amyloliquefaciens
99.3%	Thermus amyloliquefaciens
99.3%	Thermus amyloliquefaciens
99.3%	Thermus amyloliquefaciens
99.3%	Thermus amyloliquefaciens
99.3%	Thermus amyloliquefaciens
99.3%	Thermus amyloliquefaciens
99.3%	Thermus amyloliquefaciens
99.3%	Thermus amyloliquefaciens
99.3%	Thermus amyloliquefaciens
99.3%	Bosea vaviloviae
99.3%	Bosea vaviloviae
99.3%	Acinetobacter kookii
99.3%	Burkholderia dabaoshanensis
99.3%	Basilea psittacipulmonis
99.3%	Basilea psittacipulmonis
99.3%	Basilea psittacipulmonis
99.3%	Basilea psittacipulmonis
99.3%	Basilea psittacipulmonis
99.3%	Basilea psittacipulmonis
99.3%	Basilea psittacipulmonis
99.3%	Basilea psittacipulmonis
99.3%	Basilea psittacipulmonis
99.3%	Basilea psittacipulmonis
99.3%	Anaerobacterium chartisolvens
99.3%	Anaerobacterium chartisolvens
99.3%	Anaerobacterium chartisolvens
99.3%	Anaerobacterium chartisolvens
99.3%	Clostridium saccharobutylicum
99.3%	Clostridium saccharobutylicum
99.3%	Clostridium saccharobutylicum
99.3%	Clostridium saccharobutylicum
99.3%	Clostridium saccharobutylicum
99.3%	Clostridium saccharobutylicum
99.3%	Thermocrinis ruber
99.3%	Thermodesulfobacterium geofontis
99.3%	Thermodesulfobacterium commune
99.3%	Thermodesulfobacterium commune
99.3%	Thermodesulfobacterium commune
99.3%	Thermodesulfobacterium commune
99.3%	Thermodesulfobacterium commune
99.3%	Thermodesulfobacterium commune
99.3%	Thermodesulfobacterium commune
99.3%	Thermodesulfobacterium commune
99.3%	Thermodesulfobacterium commune
99.3%	Thermodesulfobacterium commune
99.3%	Thermodesulfobacterium commune
99.3%	Thermodesulfobacterium commune
99.3%	Thermodesulfobacterium commune
99.3%	Thermodesulfobacterium commune
99.3%	Thermodesulfobacterium commune
99.3%	Thermodesulfobacterium commune
99.3%	Thermodesulfobacterium commune
99.3%	Thermodesulfobacterium commune
99.3%	Thermodesulfobacterium commune
99.3%	Thermodesulfobacterium commune
99.3%	Thermodesulfobacterium commune
99.3%	Thermodesulfobacterium commune
99.3%	Thermodesulfobacterium commune
99.3%	Thermodesulfobacterium commune
99.3%	Thermodesulfobacterium commune
99.3%	Thermodesulfobacterium commune
99.3%	Thermodesulfobacterium commune
99.3%	Dietzia natronolimnaea
99.3%	Dietzia natronolimnaea
99.3%	Dietzia natronolimnaea
99.3%	Dietzia natronolimnaea
99.3%	Dietzia natronolimnaea
99.3%	Dietzia natronolimnaea
99.3%	Dietzia natronolimnaea
99.3%	Thermus islandicus
100.0%	Acinetobacter septicus
99.3%	Hydrogenophaga intermedia
99.3%	Hydrogenophaga intermedia
99.3%	Hydrogenophaga intermedia
99.3%	Derxia gummosa
99.3%	Derxia gummosa
99.3%	Derxia gummosa
99.3%	Derxia gummosa
99.3%	Derxia gummosa
99.3%	Derxia gummosa
99.3%	Derxia gummosa
99.3%	Hydrogenophilus thermoluteolus
99.3%	Hydrogenophilus thermoluteolus
99.3%	Hydrogenophilus thermoluteolus
99.3%	Hydrogenophilus thermoluteolus
99.3%	Hydrogenophilus thermoluteolus
99.3%	Hydrogenophilus thermoluteolus
99.3%	Hydrogenophilus thermoluteolus
99.3%	Hydrogenophilus thermoluteolus
99.3%	Hydrogenophilus thermoluteolus
99.3%	Haloquadratum walsbyi
99.3%	Haloquadratum walsbyi
99.3%	Haloquadratum walsbyi
99.3%	Sphingomicrobium astaxanthinifaciens
99.3%	Bosea robiniae
99.3%	Bosea robiniae
99.3%	Bosea robiniae
99.3%	Bosea robiniae
99.3%	Bosea robiniae
99.3%	Bosea robiniae
99.3%	Bosea robiniae
99.3%	Bosea robiniae
99.3%	Bosea robiniae
99.3%	Bosea robiniae
99.3%	Bosea robiniae
99.3%	Bosea robiniae
99.3%	Bosea robiniae
99.3%	Bosea robiniae
99.3%	Bosea robiniae
99.3%	Bosea robiniae
99.3%	Bosea robiniae
99.3%	Bosea robiniae
99.3%	Thermothrix azorensis
99.3%	Thermothrix azorensis
99.3%	Thermothrix azorensis
99.3%	Thermothrix azorensis
99.3%	Thermothrix azorensis
99.3%	Thermothrix azorensis
99.3%	Thermothrix azorensis
99.3%	Thermothrix azorensis
99.3%	Thermothrix azorensis
99.3%	Thermothrix azorensis
99.3%	Thermothrix azorensis
99.3%	Thermothrix azorensis
99.3%	Thermothrix azorensis
99.3%	Thermothrix azorensis
99.3%	Thermothrix azorensis
99.3%	Thermothrix azorensis
99.3%	Thermothrix azorensis
99.3%	Thermothrix azorensis
99.3%	Thermothrix azorensis
99.3%	Thermothrix azorensis
99.3%	Thermothrix azorensis
99.3%	Thermothrix azorensis
99.3%	Thermothrix azorensis
99.3%	Thermothrix azorensis
99.3%	Thermothrix azorensis
99.3%	Thermothrix azorensis
99.3%	Thermothrix azorensis
99.3%	Thermothrix azorensis
99.3%	Thermothrix azorensis
99.3%	Thermothrix azorensis
99.3%	Thermothrix azorensis
99.3%	Thermothrix azorensis
99.3%	Thermothrix azorensis
100.0%	Thermothrix azorensis
99.3%	Thermothrix azorensis
99.3%	Thermothrix azorensis
99.3%	Thermothrix azorensis
99.3%	Thermothrix azorensis
99.3%	Thermothrix azorensis
99.3%	Thermothrix azorensis
99.3%	Thermothrix azorensis
99.3%	Thermothrix azorensis
99.3%	Thermothrix azorensis
99.3%	Thermothrix azorensis
99.3%	Thermothrix azorensis
99.3%	Thermothrix azorensis
99.3%	Thermothrix azorensis
99.3%	Thermothrix azorensis
99.3%	Thermothrix azorensis
99.3%	Thermothrix azorensis
99.3%	Thermothrix azorensis
99.3%	Thermothrix azorensis
99.3%	Thermothrix azorensis
99.3%	Thermothrix azorensis
99.3%	Thermothrix azorensis
99.3%	Thermothrix azorensis
99.3%	Thermothrix azorensis
99.3%	Thermothrix azorensis
99.3%	Thermothrix azorensis
99.3%	Thermothrix azorensis
99.3%	Thermothrix azorensis
99.3%	Thermothrix azorensis
99.3%	Thermothrix azorensis
99.3%	Thermothrix azorensis
99.3%	Thermothrix azorensis
99.3%	Thermothrix azorensis
99.3%	Thermothrix azorensis
99.3%	Thermothrix azorensis
99.3%	Thermothrix azorensis
99.3%	Thermothrix azorensis
99.3%	Thermothrix azorensis
99.3%	Thermothrix azorensis
99.3%	Thermothrix azorensis
99.3%	Thermothrix azorensis
99.3%	Thermothrix azorensis
99.3%	Thermothrix azorensis
99.3%	Thermothrix azorensis
99.3%	Thermothrix azorensis
99.3%	Thermothrix azorensis
99.3%	Thermothrix azorensis
99.3%	Thermothrix azorensis
99.3%	Thermothrix azorensis
99.3%	Thermothrix azorensis
99.3%	Thermothrix azorensis
99.3%	Thermothrix azorensis
99.3%	Thermothrix azorensis
99.3%	Thermothrix azorensis
99.3%	Thermothrix azorensis
99.3%	Thermothrix azorensis
99.3%	Thermothrix azorensis
99.3%	Thermothrix azorensis
99.3%	Thermothrix azorensis
99.3%	Thermothrix azorensis
99.3%	Thermothrix azorensis
99.3%	Thermothrix azorensis
99.3%	Thermothrix azorensis
99.3%	Thermothrix azorensis
99.3%	Thermothrix azorensis
99.3%	Thermothrix azorensis
99.3%	Thermothrix azorensis
99.3%	Thermothrix azorensis
99.3%	Sulfurihydrogenibium azorense
99.3%	Sulfurihydrogenibium azorense
99.3%	Sulfurihydrogenibium azorense
99.3%	Sulfurihydrogenibium azorense
99.3%	Sulfurihydrogenibium azorense
99.3%	Sulfurihydrogenibium azorense
99.3%	Sulfurihydrogenibium azorense
99.3%	Sulfurihydrogenibium azorense
99.3%	Sulfurihydrogenibium azorense
99.3%	Sulfurihydrogenibium azorense
99.3%	Sulfurihydrogenibium azorense
99.3%	Sulfurihydrogenibium azorense
99.3%	Sulfurihydrogenibium azorense
99.3%	Sulfurihydrogenibium azorense
99.3%	Sulfurihydrogenibium azorense
99.3%	Sulfurihydrogenibium azorense
99.3%	Sulfurihydrogenibium azorense
99.3%	Sulfurihydrogenibium azorense
100.0%	Sulfurihydrogenibium azorense
99.3%	Sulfurihydrogenibium azorense
99.3%	Sulfurihydrogenibium azorense
99.3%	Sulfurihydrogenibium azorense
99.3%	Sulfurihydrogenibium azorense
99.3%	Sulfurihydrogenibium azorense
99.3%	Sulfurihydrogenibium azorense
99.3%	Sulfurihydrogenibium azorense
99.3%	Sulfurihydrogenibium azorense
99.3%	Sulfurihydrogenibium azorense
99.3%	Sulfurihydrogenibium azorense
99.3%	Sulfurihydrogenibium azorense
99.3%	Sulfurihydrogenibium azorense
100.0%	Sulfurihydrogenibium azorense
99.3%	Sulfurihydrogenibium azorense
99.3%	Sulfurihydrogenibium azorense
99.3%	Sulfurihydrogenibium azorense
99.3%	Sulfurihydrogenibium azorense
99.3%	Sulfurihydrogenibium azorense
99.3%	Sulfurihydrogenibium azorense
99.3%	Sulfurihydrogenibium azorense
99.3%	Sulfurihydrogenibium azorense
99.3%	Sulfurihydrogenibium azorense
99.3%	Sulfurihydrogenibium azorense
99.3%	Sulfurihydrogenibium azorense
99.3%	Sulfurihydrogenibium azorense
99.3%	Sulfurihydrogenibium azorense
99.3%	Sulfurihydrogenibium azorense
99.3%	Sulfurihydrogenibium azorense
99.3%	Sulfurihydrogenibium azorense
99.3%	Sulfurihydrogenibium azorense
99.3%	Sulfurihydrogenibium azorense
99.3%	Sulfurihydrogenibium azorense
99.3%	Sulfurihydrogenibium azorense
99.3%	Sulfurihydrogenibium azorense
99.3%	Sulfurihydrogenibium azorense
99.3%	Sulfurihydrogenibium azorense
99.3%	Sulfurihydrogenibium azorense
99.3%	Sulfurihydrogenibium azorense
99.3%	Sulfurihydrogenibium azorense
99.3%	Sulfurihydrogenibium azorense
99.3%	Sulfurihydrogenibium azorense
99.3%	Sulfurihydrogenibium azorense
99.3%	Sulfurihydrogenibium azorense
99.3%	Sulfurihydrogenibium azorense
99.3%	Sulfurihydrogenibium azorense
99.3%	Sulfurihydrogenibium azorense
99.3%	Sulfurihydrogenibium azorense
99.3%	Sulfurihydrogenibium azorense
99.3%	Sulfurihydrogenibium azorense
99.3%	Sulfurihydrogenibium azorense
99.3%	Sulfurihydrogenibium azorense
99.3%	Sulfurihydrogenibium azorense
99.3%	Sulfurihydrogenibium azorense
99.3%	Sulfurihydrogenibium azorense
99.3%	Sulfurihydrogenibium azorense
99.3%	Sulfurihydrogenibium azorense
99.3%	Sulfurihydrogenibium azorense
99.3%	Sulfurihydrogenibium azorense
99.3%	Sulfurihydrogenibium azorense
99.3%	Sulfurihydrogenibium azorense
99.3%	Sulfurihydrogenibium azorense
99.3%	Sulfurihydrogenibium azorense
99.3%	Sulfurihydrogenibium azorense
99.3%	Sulfurihydrogenibium azorense
99.3%	Sulfurihydrogenibium azorense
99.3%	Sulfurihydrogenibium azorense
99.3%	Sulfurihydrogenibium azorense
99.3%	Sulfurihydrogenibium azorense
99.3%	Sulfurihydrogenibium azorense
99.3%	Sulfurihydrogenibium azorense
99.3%	Sulfurihydrogenibium azorense
99.3%	Sulfurihydrogenibium azorense
99.3%	Sulfurihydrogenibium azorense
99.3%	Sulfurihydrogenibium azorense
99.3%	Sulfurihydrogenibium azorense
99.3%	Sulfurihydrogenibium azorense
99.3%	Sulfurihydrogenibium azorense
99.3%	Sulfurihydrogenibium azorense
99.3%	Sulfurihydrogenibium azorense
99.3%	Sulfurihydrogenibium azorense
99.3%	Sulfurihydrogenibium azorense
99.3%	Sulfurihydrogenibium azorense
99.3%	Sulfurihydrogenibium azorense
99.3%	Sulfurihydrogenibium azorense
99.3%	Sulfurihydrogenibium azorense
99.3%	Sulfurihydrogenibium azorense
99.3%	Sulfurihydrogenibium azorense
99.3%	Sulfurihydrogenibium azorense
99.3%	Sulfurihydrogenibium azorense
99.3%	Sulfurihydrogenibium azorense
99.3%	Sulfurihydrogenibium azorense
99.3%	Sulfurihydrogenibium azorense
99.3%	Sulfurihydrogenibium azorense
99.3%	Sulfurihydrogenibium azorense
99.3%	Sulfurihydrogenibium azorense
100.0%	Sulfurihydrogenibium azorense
99.3%	Sulfurihydrogenibium azorense
99.3%	Sulfurihydrogenibium azorense
99.3%	Sulfurihydrogenibium azorense
99.3%	Sulfurihydrogenibium azorense
99.3%	Sulfurihydrogenibium azorense
99.3%	Sulfurihydrogenibium azorense
99.3%	Sulfurihydrogenibium azorense
99.3%	Sulfurihydrogenibium azorense
99.3%	Sulfurihydrogenibium azorense
99.3%	Sulfurihydrogenibium azorense
99.3%	Sulfurihydrogenibium azorense
99.3%	Sulfurihydrogenibium azorense
99.3%	Sulfurihydrogenibium azorense
99.3%	Sulfurihydrogenibium azorense
99.3%	Sulfurihydrogenibium azorense
99.3%	Sulfurihydrogenibium azorense
99.3%	Sulfurihydrogenibium azorense
99.3%	Sulfurihydrogenibium azorense
99.3%	Sulfurihydrogenibium azorense
99.3%	Sulfurihydrogenibium azorense
99.3%	Sulfurihydrogenibium azorense
99.3%	Sulfurihydrogenibium azorense
99.3%	Sulfurihydrogenibium azorense
99.3%	Sulfurihydrogenibium azorense
99.3%	Sulfurihydrogenibium azorense
99.3%	Sulfurihydrogenibium azorense
99.3%	Sulfurihydrogenibium azorense
99.3%	Sulfurihydrogenibium azorense
99.3%	Sulfurihydrogenibium azorense
99.3%	Sulfurihydrogenibium azorense
99.3%	Sulfurihydrogenibium azorense
99.3%	Sulfurihydrogenibium azorense
99.3%	Sulfurihydrogenibium azorense
99.3%	Sulfurihydrogenibium azorense
99.3%	Sulfurihydrogenibium azorense
99.3%	Sulfurihydrogenibium azorense
99.3%	Sulfurihydrogenibium azorense
99.3%	Sulfurihydrogenibium azorense
99.3%	Sulfurihydrogenibium azorense
99.3%	Sulfurihydrogenibium azorense
99.3%	Sulfurihydrogenibium azorense
99.3%	Sulfurihydrogenibium azorense
99.3%	Sulfurihydrogenibium azorense
99.3%	Sulfurihydrogenibium azorense
99.3%	Sulfurihydrogenibium azorense
99.3%	Sulfurihydrogenibium azorense
99.3%	Sulfurihydrogenibium azorense
99.3%	Sulfurihydrogenibium azorense
99.3%	Sulfurihydrogenibium azorense
99.3%	Sulfurihydrogenibium azorense
99.3%	Sulfurihydrogenibium azorense
99.3%	Sulfurihydrogenibium azorense
99.3%	Sulfurihydrogenibium azorense
99.3%	Sulfurihydrogenibium azorense
99.3%	Sulfurihydrogenibium azorense
99.3%	Sulfurihydrogenibium azorense
99.3%	Sulfurihydrogenibium azorense
99.3%	Sulfurihydrogenibium azorense
99.3%	Sulfurihydrogenibium azorense
99.3%	Sulfurihydrogenibium azorense
99.3%	Sulfurihydrogenibium azorense
99.3%	Sulfurihydrogenibium azorense
99.3%	Sulfurihydrogenibium azorense
99.3%	Sulfurihydrogenibium azorense
99.3%	Sulfurihydrogenibium azorense
99.3%	Sulfurihydrogenibium azorense
99.3%	Sulfurihydrogenibium azorense
99.3%	Sulfurihydrogenibium azorense
99.3%	Sulfurihydrogenibium azorense
99.3%	Sulfurihydrogenibium azorense
99.3%	Sulfurihydrogenibium azorense
99.3%	Sulfurihydrogenibium azorense
99.3%	Sulfurihydrogenibium azorense
99.3%	Sulfurihydrogenibium azorense
99.3%	Sulfurihydrogenibium azorense
99.3%	Sulfurihydrogenibium azorense
99.3%	Sulfurihydrogenibium azorense
99.3%	Sulfurihydrogenibium azorense
99.3%	Sulfurihydrogenibium azorense
99.3%	Sulfurihydrogenibium azorense
99.3%	Sulfurihydrogenibium azorense
99.3%	Sulfurihydrogenibium azorense
99.3%	Sulfurihydrogenibium azorense
99.3%	Sulfurihydrogenibium azorense
99.3%	Sulfurihydrogenibium azorense
99.3%	Sulfurihydrogenibium azorense
99.3%	Sulfurihydrogenibium azorense
99.3%	Sulfurihydrogenibium azorense
99.3%	Sulfurihydrogenibium azorense
99.3%	Sulfurihydrogenibium azorense
99.3%	Sulfurihydrogenibium azorense
99.3%	Sulfurihydrogenibium azorense
99.3%	Sulfurihydrogenibium azorense
99.3%	Sulfurihydrogenibium azorense
99.3%	Sulfurihydrogenibium azorense
99.3%	Sulfurihydrogenibium azorense
99.3%	Sulfurihydrogenibium azorense
99.3%	Sulfurihydrogenibium azorense
99.3%	Sulfurihydrogenibium azorense
99.3%	Sulfurihydrogenibium azorense
99.3%	Sulfurihydrogenibium azorense
99.3%	Sulfurihydrogenibium azorense
99.3%	Sulfurihydrogenibium azorense
99.3%	Sulfurihydrogenibium azorense
99.3%	Sulfurihydrogenibium azorense
99.3%	Sulfurihydrogenibium azorense
99.3%	Sulfurihydrogenibium azorense
99.3%	Sulfurihydrogenibium azorense
99.3%	Sulfurihydrogenibium azorense
99.3%	Sulfurihydrogenibium azorense
99.3%	Sulfurihydrogenibium azorense
99.3%	Sulfurihydrogenibium azorense
99.3%	Sulfurihydrogenibium azorense
99.3%	Sulfurihydrogenibium azorense
99.3%	Sulfurihydrogenibium azorense
99.3%	Sulfurihydrogenibium azorense
99.3%	Sulfurihydrogenibium azorense
99.3%	Sulfurihydrogenibium azorense
99.3%	Sulfurihydrogenibium azorense
99.3%	Sulfurihydrogenibium azorense
99.3%	Sulfurihydrogenibium azorense
99.3%	Sulfurihydrogenibium azorense
99.3%	Sulfurihydrogenibium azorense
99.3%	Sulfurihydrogenibium azorense
99.3%	Sulfurihydrogenibium azorense
99.3%	Sulfurihydrogenibium azorense
99.3%	Sulfurihydrogenibium azorense
99.3%	Sulfurihydrogenibium azorense
99.3%	Sulfurihydrogenibium azorense
99.3%	Sulfurihydrogenibium azorense
99.3%	Sulfurihydrogenibium azorense
99.3%	Sulfurihydrogenibium azorense
99.3%	Sulfurihydrogenibium azorense
99.3%	Sulfurihydrogenibium azorense
99.3%	Sulfurihydrogenibium azorense
99.3%	Sulfurihydrogenibium azorense
99.3%	Sulfurihydrogenibium azorense
99.3%	Sulfurihydrogenibium azorense
99.3%	Sulfurihydrogenibium azorense
99.3%	Sulfurihydrogenibium azorense
99.3%	Sulfurihydrogenibium azorense
99.3%	Sulfurihydrogenibium azorense
99.3%	Sulfurihydrogenibium azorense
99.3%	Sulfurihydrogenibium azorense
99.3%	Sulfurihydrogenibium azorense
99.3%	Sulfurihydrogenibium azorense
99.3%	Sulfurihydrogenibium azorense
99.3%	Sulfurihydrogenibium azorense
99.3%	Sulfurihydrogenibium azorense
99.3%	Sulfurihydrogenibium azorense
99.3%	Sulfurihydrogenibium azorense
99.3%	Sulfurihydrogenibium azorense
99.3%	Sulfurihydrogenibium azorense
99.3%	Sulfurihydrogenibium azorense
99.3%	Sulfurihydrogenibium azorense
99.3%	Sulfurihydrogenibium azorense
99.3%	Sulfurihydrogenibium azorense
99.3%	Sulfurihydrogenibium azorense
99.3%	Sulfurihydrogenibium azorense
99.3%	Sulfurihydrogenibium azorense
99.3%	Sulfurihydrogenibium azorense
99.3%	Sulfurihydrogenibium azorense
99.3%	Sulfurihydrogenibium azorense
99.3%	Sulfurihydrogenibium azorense
99.3%	Sulfurihydrogenibium azorense
99.3%	Sulfurihydrogenibium azorense
99.3%	Sulfurihydrogenibium azorense
99.3%	Sulfurihydrogenibium azorense
99.3%	Sulfurihydrogenibium azorense
99.3%	Sulfurihydrogenibium azorense
99.3%	Sulfurihydrogenibium azorense
99.3%	Sulfurihydrogenibium azorense
99.3%	Sulfurihydrogenibium azorense
99.3%	Sulfurihydrogenibium azorense
99.3%	Sulfurihydrogenibium azorense
99.3%	Sulfurihydrogenibium azorense
99.3%	Sulfurihydrogenibium azorense
99.3%	Sulfurihydrogenibium azorense
99.3%	Sulfurihydrogenibium azorense
99.3%	Sulfurihydrogenibium azorense
99.3%	Sulfurihydrogenibium azorense
99.3%	Sulfurihydrogenibium azorense
99.3%	Sulfurihydrogenibium azorense
99.3%	Sulfurihydrogenibium azorense
99.3%	Sulfurihydrogenibium azorense
99.3%	Sulfurihydrogenibium azorense
99.3%	Sulfurihydrogenibium azorense
99.3%	Sulfurihydrogenibium azorense
99.3%	Sulfurihydrogenibium azorense
99.3%	Sulfurihydrogenibium azorense
99.3%	Sulfurihydrogenibium azorense
99.3%	Sulfurihydrogenibium azorense
99.3%	Sulfurihydrogenibium azorense
99.3%	Sulfurihydrogenibium azorense
99.3%	Sulfurihydrogenibium azorense
99.3%	Sulfurihydrogenibium azorense
99.3%	Sulfurihydrogenibium azorense
99.3%	Sulfurihydrogenibium azorense
99.3%	Sulfurihydrogenibium azorense
99.3%	Sulfurihydrogenibium azorense
99.3%	Sulfurihydrogenibium azorense
99.3%	Sulfurihydrogenibium azorense
99.3%	Sulfurihydrogenibium azorense
99.3%	Sulfurihydrogenibium azorense
99.3%	Sulfurihydrogenibium azorense
99.3%	Sulfurihydrogenibium azorense
99.3%	Sulfurihydrogenibium azorense
100.0%	Sulfurihydrogenibium azorense
99.3%	Sulfurihydrogenibium azorense
99.3%	Sulfurihydrogenibium azorense
99.3%	Sulfurihydrogenibium azorense
99.3%	Sulfurihydrogenibium azorense
99.3%	Sulfurihydrogenibium azorense
99.3%	Sulfurihydrogenibium azorense
99.3%	Sulfurihydrogenibium azorense
99.3%	Sulfurihydrogenibium azorense
99.3%	Sulfurihydrogenibium azorense
99.3%	Sulfurihydrogenibium azorense
99.3%	Sulfurihydrogenibium azorense
99.3%	Sulfurihydrogenibium azorense
99.3%	Sulfurihydrogenibium azorense
99.3%	Sulfurihydrogenibium azorense
99.3%	Sulfurihydrogenibium azorense
99.3%	Sulfurihydrogenibium azorense
99.3%	Sulfurihydrogenibium azorense
99.3%	Sulfurihydrogenibium azorense
99.3%	Sulfurihydrogenibium azorense
99.3%	Sulfurihydrogenibium azorense
99.3%	Sulfurihydrogenibium azorense
99.3%	Sulfurihydrogenibium azorense
99.3%	Sulfurihydrogenibium azorense
99.3%	Sulfurihydrogenibium azorense
99.3%	Sulfurihydrogenibium azorense
99.3%	Sulfurihydrogenibium azorense
99.3%	Sulfurihydrogenibium azorense
99.3%	Sulfurihydrogenibium azorense
99.3%	Sulfurihydrogenibium azorense
99.3%	Sulfurihydrogenibium azorense
99.3%	Sulfurihydrogenibium azorense
99.3%	Sulfurihydrogenibium azorense
99.3%	Sulfurihydrogenibium azorense
99.3%	Sulfurihydrogenibium azorense
99.3%	Sulfurihydrogenibium azorense
99.3%	Sulfurihydrogenibium azorense
99.3%	Sulfurihydrogenibium azorense
99.3%	Sulfurihydrogenibium azorense
99.3%	Sulfurihydrogenibium azorense
99.3%	Sulfurihydrogenibium azorense
99.3%	Sulfurihydrogenibium azorense
99.3%	Sulfurihydrogenibium azorense
99.3%	Sulfurihydrogenibium azorense
99.3%	Sulfurihydrogenibium azorense
99.3%	Sulfurihydrogenibium azorense
99.3%	Sulfurihydrogenibium azorense
99.3%	Sulfurihydrogenibium azorense
99.3%	Sulfurihydrogenibium azorense
99.3%	Sulfurihydrogenibium azorense
99.3%	Sulfurihydrogenibium azorense
99.3%	Sulfurihydrogenibium azorense
99.3%	Sulfurihydrogenibium azorense
99.3%	Sulfurihydrogenibium azorense
99.3%	Sulfurihydrogenibium azorense
99.3%	Sulfurihydrogenibium azorense
99.3%	Sulfurihydrogenibium azorense
99.3%	Sulfurihydrogenibium azorense
99.3%	Sulfurihydrogenibium azorense
99.3%	Sulfurihydrogenibium azorense
99.3%	Sulfurihydrogenibium azorense
99.3%	Sulfurihydrogenibium azorense
99.3%	Sulfurihydrogenibium azorense
99.3%	Sulfurihydrogenibium azorense
99.3%	Sulfurihydrogenibium azorense
99.3%	Sulfurihydrogenibium azorense
99.3%	Sulfurihydrogenibium azorense
99.3%	Sulfurihydrogenibium azorense
99.3%	Sulfurihydrogenibium azorense
99.3%	Sulfurihydrogenibium azorense
99.3%	Sulfurihydrogenibium azorense
99.3%	Sulfurihydrogenibium azorense
99.3%	Sulfurihydrogenibium azorense
99.3%	Sulfurihydrogenibium azorense
99.3%	Bradyrhizobium oligotrophicum
99.3%	Bradyrhizobium oligotrophicum
99.3%	Tepidicella xavieri
99.3%	Tepidicella xavieri
99.3%	Parageobacillus thermoglucosidasius
99.3%	Parageobacillus thermoglucosidasius
99.3%	Parageobacillus thermoglucosidasius
99.3%	Parageobacillus thermoglucosidasius
99.3%	Parageobacillus thermoglucosidasius
99.3%	Parageobacillus thermoglucosidasius
99.3%	Parageobacillus thermoglucosidasius
99.3%	Parageobacillus thermoglucosidasius
99.3%	Parageobacillus thermoglucosidasius
99.3%	Parageobacillus thermoglucosidasius
99.3%	Streptococcus anginosus
99.3%	Thermodesulfovibrio aggregans
99.3%	Thermodesulfovibrio aggregans
99.3%	Thermodesulfovibrio aggregans
99.3%	Thermodesulfovibrio aggregans
99.3%	Thermodesulfovibrio aggregans
99.3%	Thermodesulfovibrio aggregans
99.3%	Sulfurihydrogenibium subterraneum
99.3%	Sulfurihydrogenibium subterraneum
99.3%	Sulfurihydrogenibium subterraneum
99.3%	Sulfurihydrogenibium subterraneum
99.3%	Sulfurihydrogenibium subterraneum
99.3%	Sulfurihydrogenibium subterraneum
99.3%	Sulfurihydrogenibium subterraneum
99.3%	Sulfurihydrogenibium subterraneum
99.3%	Agromyces rhizospherae
99.3%	Corynebacterium otitidis
99.3%	Persephonella guaymasensis
99.3%	Persephonella guaymasensis
99.3%	Persephonella guaymasensis
99.3%	Persephonella guaymasensis
99.3%	Persephonella guaymasensis
99.3%	Persephonella guaymasensis
99.3%	Persephonella guaymasensis
99.3%	Persephonella guaymasensis
99.3%	Persephonella guaymasensis
99.3%	Persephonella guaymasensis
99.3%	Dechloromonas agitata
99.3%	Mesorhizobium denitrificans
99.3%	Acinetobacter chinensis
99.3%	Acinetobacter chinensis
99.3%	Acinetobacter chinensis
99.3%	Acinetobacter chinensis
99.3%	Acinetobacter chinensis
99.3%	Acinetobacter chinensis
99.3%	Acinetobacter chinensis
99.3%	Acinetobacter chinensis
99.3%	Acinetobacter chinensis
99.3%	Acinetobacter chinensis
99.3%	Acinetobacter chinensis
99.3%	Acinetobacter chinensis
99.3%	Acinetobacter chinensis
99.3%	Acinetobacter chinensis
99.3%	Acinetobacter chinensis
99.3%	Acinetobacter chinensis
99.3%	Acinetobacter chinensis
99.3%	Acinetobacter chinensis
99.3%	Acinetobacter chinensis
99.3%	Acinetobacter chinensis
99.3%	Acinetobacter chinensis
99.3%	Acinetobacter chinensis
99.3%	Acinetobacter chinensis
99.3%	Acinetobacter chinensis
99.3%	Acinetobacter chinensis
99.3%	Acinetobacter chinensis
99.3%	Acinetobacter chinensis
99.3%	Acinetobacter chinensis
99.3%	Acinetobacter chinensis
99.3%	Ottowia flava
99.3%	Ottowia flava
99.3%	Halomonas saliphila
99.3%	Deinococcus hibisci
99.3%	Mycobacterium lehmannii
99.3%	Chryseomicrobium deserti
99.3%	Bacillus endozanthoxylicus
99.3%	Bacillus endozanthoxylicus
99.3%	Bacillus endozanthoxylicus
99.3%	Bacillus endozanthoxylicus
99.3%	Bacillus endozanthoxylicus
99.3%	Bacillus endozanthoxylicus
99.3%	Sphingomonas hengshuiensis
99.3%	Sphingomonas hengshuiensis
99.3%	Sphingomonas hengshuiensis
99.3%	Thermus amyloliquefaciens
99.3%	Thermus amyloliquefaciens
99.3%	Thermus amyloliquefaciens
99.3%	Thermus amyloliquefaciens
99.3%	Thermus amyloliquefaciens
99.3%	Thermus amyloliquefaciens
99.3%	Thermus amyloliquefaciens
99.3%	Thermus amyloliquefaciens
99.3%	Thermus amyloliquefaciens
99.3%	Thermus amyloliquefaciens
99.3%	Acinetobacter kookii
99.3%	Anaerobacterium chartisolvens
99.3%	Clostridium saccharobutylicum
99.3%	Clostridium saccharobutylicum
99.0%	Acinetobacter johnsonii
99.3%	Thermodesulfobacterium commune
99.3%	Thermodesulfobacterium commune
99.3%	Thermodesulfobacterium commune
99.3%	Thermodesulfobacterium commune
99.3%	Thermodesulfobacterium commune
99.3%	Dietzia natronolimnaea
99.3%	Derxia gummosa
99.3%	Hydrogenophilus thermoluteolus
99.3%	Bosea robiniae
99.3%	Thermothrix azorensis
99.3%	Thermothrix azorensis
99.3%	Thermothrix azorensis
99.3%	Thermothrix azorensis
99.3%	Thermothrix azorensis
99.3%	Thermothrix azorensis
99.3%	Thermothrix azorensis
99.3%	Thermothrix azorensis
99.3%	Thermothrix azorensis
99.3%	Thermothrix azorensis
99.3%	Thermothrix azorensis
99.3%	Thermothrix azorensis
99.3%	Thermothrix azorensis
99.3%	Thermothrix azorensis
99.3%	Thermothrix azorensis
99.3%	Thermothrix azorensis
99.3%	Thermothrix azorensis
99.3%	Thermothrix azorensis
99.3%	Thermothrix azorensis
99.3%	Thermothrix azorensis
99.3%	Thermothrix azorensis
99.3%	Thermothrix azorensis
99.3%	Thermothrix azorensis
99.3%	Thermothrix azorensis
99.3%	Thermothrix azorensis
99.3%	Thermothrix azorensis
99.3%	Thermothrix azorensis
99.3%	Thermothrix azorensis
99.3%	Sulfurihydrogenibium azorense
99.3%	Sulfurihydrogenibium azorense
99.3%	Sulfurihydrogenibium azorense
99.3%	Sulfurihydrogenibium azorense
99.3%	Sulfurihydrogenibium azorense
99.3%	Sulfurihydrogenibium azorense
100.0%	Sulfurihydrogenibium azorense
99.3%	Sulfurihydrogenibium azorense
99.3%	Sulfurihydrogenibium azorense
99.3%	Sulfurihydrogenibium azorense
99.3%	Sulfurihydrogenibium azorense
99.3%	Sulfurihydrogenibium azorense
99.3%	Sulfurihydrogenibium azorense
100.0%	Sulfurihydrogenibium azorense
99.3%	Sulfurihydrogenibium azorense
99.3%	Sulfurihydrogenibium azorense
99.3%	Sulfurihydrogenibium azorense
99.3%	Sulfurihydrogenibium azorense
99.3%	Sulfurihydrogenibium azorense
99.3%	Sulfurihydrogenibium azorense
99.3%	Sulfurihydrogenibium azorense
99.3%	Sulfurihydrogenibium azorense
99.3%	Sulfurihydrogenibium azorense
99.3%	Sulfurihydrogenibium azorense
99.3%	Sulfurihydrogenibium azorense
99.3%	Sulfurihydrogenibium azorense
99.3%	Sulfurihydrogenibium azorense
99.3%	Sulfurihydrogenibium azorense
99.3%	Sulfurihydrogenibium azorense
99.3%	Sulfurihydrogenibium azorense
99.3%	Sulfurihydrogenibium azorense
99.3%	Sulfurihydrogenibium azorense
98.7%	Sulfurihydrogenibium azorense
99.3%	Sulfurihydrogenibium azorense
99.3%	Sulfurihydrogenibium azorense
99.3%	Sulfurihydrogenibium azorense
99.3%	Sulfurihydrogenibium azorense
99.3%	Sulfurihydrogenibium azorense
99.3%	Sulfurihydrogenibium azorense
100.0%	Sulfurihydrogenibium azorense
99.3%	Sulfurihydrogenibium azorense
99.3%	Sulfurihydrogenibium azorense
99.3%	Sulfurihydrogenibium azorense
100.0%	Sulfurihydrogenibium azorense
99.3%	Sulfurihydrogenibium azorense
99.3%	Sulfurihydrogenibium azorense
99.3%	Sulfurihydrogenibium azorense
99.3%	Sulfurihydrogenibium azorense
99.3%	Sulfurihydrogenibium azorense
99.3%	Sulfurihydrogenibium azorense
99.3%	Sulfurihydrogenibium azorense
99.3%	Sulfurihydrogenibium azorense
99.3%	Sulfurihydrogenibium azorense
99.3%	Sulfurihydrogenibium azorense
99.3%	Sulfurihydrogenibium azorense
99.3%	Sulfurihydrogenibium azorense
99.3%	Sulfurihydrogenibium azorense
99.3%	Sulfurihydrogenibium azorense
99.3%	Sulfurihydrogenibium azorense
99.3%	Sulfurihydrogenibium azorense
99.3%	Sulfurihydrogenibium azorense
99.3%	Sulfurihydrogenibium azorense
99.3%	Sulfurihydrogenibium azorense
99.3%	Sulfurihydrogenibium azorense
99.3%	Sulfurihydrogenibium azorense
99.3%	Sulfurihydrogenibium azorense
99.3%	Sulfurihydrogenibium azorense
99.3%	Sulfurihydrogenibium azorense
99.3%	Sulfurihydrogenibium azorense
99.3%	Sulfurihydrogenibium azorense
99.3%	Sulfurihydrogenibium azorense
99.3%	Sulfurihydrogenibium azorense
99.3%	Sulfurihydrogenibium azorense
99.3%	Sulfurihydrogenibium azorense
99.3%	Sulfurihydrogenibium azorense
100.0%	Sulfurihydrogenibium azorense
99.3%	Sulfurihydrogenibium azorense
99.3%	Sulfurihydrogenibium azorense
99.3%	Sulfurihydrogenibium azorense
99.3%	Sulfurihydrogenibium azorense
99.3%	Sulfurihydrogenibium azorense
99.3%	Sulfurihydrogenibium azorense
99.3%	Sulfurihydrogenibium azorense
99.3%	Sulfurihydrogenibium azorense
100.0%	Sulfurihydrogenibium azorense
99.3%	Sulfurihydrogenibium azorense
99.3%	Sulfurihydrogenibium azorense
99.3%	Sulfurihydrogenibium azorense
98.7%	Sulfurihydrogenibium azorense
99.3%	Sulfurihydrogenibium azorense
99.3%	Sulfurihydrogenibium azorense
99.3%	Sulfurihydrogenibium azorense
99.3%	Sulfurihydrogenibium azorense
99.3%	Tepidicella xavieri
99.3%	Parageobacillus thermoglucosidasius
99.3%	Parageobacillus thermoglucosidasius
99.3%	Parageobacillus thermoglucosidasius
99.3%	Thermodesulfovibrio aggregans
99.3%	Mesorhizobium denitrificans
99.3%	Mesorhizobium denitrificans
98.7%	Acinetobacter chinensis
99.3%	Acinetobacter chinensis
99.3%	Acinetobacter chinensis
98.7%	Acinetobacter chinensis
99.3%	Acinetobacter chinensis
98.7%	Acinetobacter chinensis
99.3%	Acinetobacter chinensis
99.3%	Acinetobacter chinensis
99.3%	Acinetobacter chinensis
99.3%	Acinetobacter chinensis
99.3%	Acinetobacter chinensis
99.3%	Acinetobacter chinensis
98.7%	Acinetobacter chinensis
98.7%	Acinetobacter chinensis
98.7%	Acinetobacter chinensis
99.3%	Acinetobacter chinensis
99.3%	Acinetobacter chinensis
99.3%	Acinetobacter chinensis
99.3%	Acinetobacter chinensis
99.3%	Acinetobacter chinensis
99.3%	Acinetobacter chinensis
99.3%	Acinetobacter chinensis
99.3%	Acinetobacter chinensis
99.3%	Acinetobacter chinensis
98.7%	Acinetobacter chinensis
99.3%	Acinetobacter chinensis
99.3%	Acinetobacter chinensis
99.3%	Acinetobacter chinensis
99.3%	Acinetobacter chinensis
99.3%	Acinetobacter chinensis
99.3%	Acinetobacter chinensis
99.3%	Acinetobacter chinensis
99.3%	Acinetobacter chinensis
99.3%	Acinetobacter chinensis
98.7%	Acinetobacter chinensis
99.3%	Acinetobacter chinensis
99.3%	Acinetobacter chinensis
99.3%	Acinetobacter chinensis
99.3%	Acinetobacter chinensis
99.3%	Acinetobacter chinensis
99.3%	Acinetobacter chinensis
98.7%	Sphingosinithalassobacter portus
98.7%	Sphingosinithalassobacter portus
98.7%	Sphingosinithalassobacter portus
99.3%	Ottowia flava
98.7%	Ottowia flava
98.7%	Deinococcus hibisci
98.7%	Deinococcus hibisci
98.7%	Deinococcus hibisci
98.7%	Deinococcus hibisci
98.7%	Deinococcus hibisci
98.7%	Deinococcus hibisci
98.7%	Deinococcus hibisci
98.7%	Deinococcus hibisci
98.7%	Deinococcus hibisci
98.7%	Deinococcus hibisci
98.7%	Deinococcus hibisci
98.7%	Deinococcus hibisci
98.7%	Deinococcus hibisci
98.7%	Deinococcus hibisci
98.7%	Deinococcus hibisci
98.7%	Deinococcus hibisci
98.7%	Deinococcus hibisci
98.7%	Deinococcus hibisci
99.3%	Bacillus endozanthoxylicus
99.3%	Bacillus endozanthoxylicus
99.3%	Sphingomonas piscinae
98.7%	Sphingobium hydrophobicum
99.3%	Acinetobacter halotolerans
98.7%	Sphingomonas hengshuiensis
98.7%	Sphingomonas hengshuiensis
98.7%	Sphingomonas hengshuiensis
98.7%	Sphingomonas hengshuiensis
98.7%	Sphingomonas hengshuiensis
98.7%	Sphingomonas hengshuiensis
98.7%	Sphingomonas hengshuiensis
98.7%	Sphingomonas hengshuiensis
98.7%	Sphingomonas hengshuiensis
98.7%	Sphingomonas hengshuiensis
98.7%	Sphingomonas hengshuiensis
98.7%	Sphingomonas hengshuiensis
98.7%	Sphingomonas hengshuiensis
98.7%	Sphingomonas hengshuiensis
98.7%	Sphingomonas hengshuiensis
98.7%	Sphingomonas hengshuiensis
98.7%	Sphingomonas hengshuiensis
98.7%	Sphingomonas hengshuiensis
98.7%	Sphingomonas hengshuiensis
98.7%	Sphingomonas hengshuiensis
98.7%	Sphingomonas hengshuiensis
98.7%	Sphingomonas hengshuiensis
98.7%	Sphingomonas hengshuiensis
98.7%	Sphingomonas hengshuiensis
98.7%	Sphingomonas hengshuiensis
98.7%	Sphingomonas hengshuiensis
98.7%	Sphingomonas hengshuiensis
98.7%	Sphingomonas hengshuiensis
98.7%	Sphingomonas hengshuiensis
98.7%	Sphingomonas hengshuiensis
98.7%	Sphingomonas hengshuiensis
98.7%	Sphingomonas hengshuiensis
98.7%	Sphingomonas hengshuiensis
98.7%	Sphingomonas hengshuiensis
98.7%	Sphingomonas hengshuiensis
98.7%	Sphingomonas hengshuiensis
98.7%	Sphingomonas hengshuiensis
98.7%	Sphingomonas hengshuiensis
98.7%	Sphingomonas hengshuiensis
98.7%	Sphingomonas hengshuiensis
98.7%	Sphingomonas hengshuiensis
98.7%	Sphingomonas hengshuiensis
98.7%	Sphingomonas hengshuiensis
98.7%	Sphingomonas hengshuiensis
98.7%	Sphingomonas hengshuiensis
98.7%	Sphingomonas hengshuiensis
98.7%	Sphingomonas hengshuiensis
98.7%	Sphingomonas hengshuiensis
98.7%	Sphingomonas hengshuiensis
98.7%	Sphingomonas hengshuiensis
98.7%	Sphingomonas hengshuiensis
98.7%	Sphingomonas hengshuiensis
98.7%	Sphingomonas hengshuiensis
98.7%	Sphingomonas hengshuiensis
98.7%	Sphingomonas hengshuiensis
98.7%	Sphingomonas hengshuiensis
98.7%	Sphingomonas hengshuiensis
98.7%	Sphingomonas hengshuiensis
98.7%	Sphingomonas hengshuiensis
98.7%	Sphingomonas hengshuiensis
98.7%	Sphingomonas hengshuiensis
98.7%	Sphingomonas hengshuiensis
98.7%	Sphingomonas hengshuiensis
98.7%	Sphingomonas hengshuiensis
98.7%	Sphingomonas hengshuiensis
98.7%	Sphingomonas hengshuiensis
98.7%	Sphingomonas hengshuiensis
98.7%	Sphingomonas hengshuiensis
98.7%	Sphingomonas hengshuiensis
98.7%	Sphingomonas hengshuiensis
98.7%	Sphingomonas hengshuiensis
98.7%	Sphingomonas hengshuiensis
98.7%	Sphingomonas hengshuiensis
98.7%	Sphingomonas hengshuiensis
98.7%	Sphingomonas hengshuiensis
98.7%	Sphingomonas hengshuiensis
98.7%	Sphingomonas hengshuiensis
98.7%	Sphingomonas hengshuiensis
98.7%	Sphingomonas hengshuiensis
98.7%	Sphingomonas hengshuiensis
98.7%	Sphingomonas hengshuiensis
98.7%	Sphingomonas hengshuiensis
98.7%	Sphingomonas hengshuiensis
98.7%	Sphingomonas hengshuiensis
98.7%	Sphingomonas hengshuiensis
98.7%	Sphingomonas hengshuiensis
98.7%	Sphingomonas hengshuiensis
98.7%	Sphingomonas hengshuiensis
98.7%	Sphingomonas hengshuiensis
98.7%	Sphingomonas hengshuiensis
98.7%	Sphingomonas hengshuiensis
98.7%	Sphingomonas hengshuiensis
98.7%	Sphingomonas hengshuiensis
98.7%	Sphingomonas hengshuiensis
98.7%	Sphingomonas hengshuiensis
98.7%	Sphingomonas hengshuiensis
98.7%	Sphingomonas hengshuiensis
98.7%	Sphingomonas hengshuiensis
98.7%	Sphingomonas hengshuiensis
98.7%	Sphingomonas hengshuiensis
98.7%	Sphingomonas hengshuiensis
98.7%	Sphingomonas hengshuiensis
98.7%	Sphingomonas hengshuiensis
98.7%	Sphingomonas hengshuiensis
98.7%	Sphingomonas hengshuiensis
98.7%	Sphingomonas hengshuiensis
98.7%	Sphingomonas hengshuiensis
98.7%	Sphingomonas hengshuiensis
98.7%	Sphingomonas hengshuiensis
98.7%	Sphingomonas hengshuiensis
98.7%	Sphingomonas hengshuiensis
98.7%	Sphingomonas hengshuiensis
98.7%	Sphingomonas hengshuiensis
98.7%	Sphingomonas hengshuiensis
98.7%	Sphingomonas hengshuiensis
98.7%	Sphingomonas hengshuiensis
98.7%	Sphingomonas hengshuiensis
98.7%	Sphingomonas hengshuiensis
98.7%	Sphingomonas hengshuiensis
98.7%	Sphingomonas hengshuiensis
98.7%	Sphingomonas hengshuiensis
98.7%	Sphingomonas hengshuiensis
98.7%	Sphingomonas hengshuiensis
98.7%	Sphingomonas hengshuiensis
98.7%	Sphingomonas hengshuiensis
98.7%	Sphingomonas hengshuiensis
98.7%	Sphingomonas hengshuiensis
98.7%	Sphingomonas hengshuiensis
98.7%	Sphingomonas hengshuiensis
98.7%	Sphingomonas hengshuiensis
98.7%	Sphingomonas hengshuiensis
98.7%	Sphingomonas hengshuiensis
98.7%	Sphingomonas hengshuiensis
98.7%	Sphingomonas hengshuiensis
98.7%	Sphingomonas hengshuiensis
98.7%	Sphingomonas hengshuiensis
98.7%	Sphingomonas hengshuiensis
98.7%	Sphingomonas hengshuiensis
98.7%	Sphingomonas hengshuiensis
98.7%	Sphingomonas hengshuiensis
98.7%	Sphingomonas hengshuiensis
98.7%	Sphingomonas hengshuiensis
98.7%	Sphingomonas hengshuiensis
98.7%	Sphingomonas hengshuiensis
98.7%	Sphingomonas hengshuiensis
98.7%	Sphingomonas hengshuiensis
98.7%	Sphingomonas hengshuiensis
98.7%	Sphingomonas hengshuiensis
98.7%	Sphingomonas hengshuiensis
98.7%	Sphingomonas hengshuiensis
98.7%	Sphingomonas hengshuiensis
98.7%	Sphingomonas hengshuiensis
98.7%	Sphingomonas hengshuiensis
98.7%	Sphingomonas hengshuiensis
98.7%	Sphingomonas hengshuiensis
98.7%	Sphingomonas hengshuiensis
98.7%	Sphingomonas hengshuiensis
98.7%	Sphingomonas hengshuiensis
98.7%	Sphingomonas hengshuiensis
98.7%	Sphingomonas hengshuiensis
98.7%	Sphingomonas hengshuiensis
98.7%	Sphingomonas hengshuiensis
98.7%	Sphingomonas hengshuiensis
98.7%	Sphingomonas hengshuiensis
98.7%	Sphingomonas hengshuiensis
98.7%	Sphingomonas hengshuiensis
98.7%	Sphingomonas hengshuiensis
98.7%	Sphingomonas hengshuiensis
98.7%	Sphingomonas hengshuiensis
98.7%	Sphingomonas hengshuiensis
98.7%	Sphingomonas hengshuiensis
98.7%	Sphingomonas hengshuiensis
98.7%	Sphingomonas hengshuiensis
98.7%	Sphingomonas hengshuiensis
98.7%	Sphingomonas hengshuiensis
98.7%	Novosphingobium endophyticum
98.7%	Novosphingobium endophyticum
98.7%	Novosphingobium endophyticum
98.7%	Novosphingobium endophyticum
98.7%	Novosphingobium endophyticum
98.7%	Novosphingobium endophyticum
98.7%	Novosphingobium endophyticum
98.7%	Novosphingobium endophyticum
98.7%	Novosphingobium endophyticum
98.7%	Novosphingobium endophyticum
98.7%	Novosphingobium endophyticum
98.7%	Novosphingobium endophyticum
98.7%	Novosphingobium endophyticum
98.7%	Novosphingobium endophyticum
98.7%	Novosphingobium endophyticum
98.7%	Novosphingobium endophyticum
98.7%	Novosphingobium endophyticum
98.7%	Novosphingobium endophyticum
98.7%	Novosphingobium endophyticum
98.7%	Novosphingobium endophyticum
98.7%	Novosphingobium endophyticum
98.7%	Novosphingobium endophyticum
98.7%	Novosphingobium endophyticum
98.7%	Novosphingobium endophyticum
98.7%	Novosphingobium endophyticum
98.7%	Novosphingobium endophyticum
98.7%	Novosphingobium endophyticum
98.7%	Novosphingobium endophyticum
98.7%	Novosphingobium endophyticum
98.7%	Novosphingobium endophyticum
98.7%	Novosphingobium endophyticum
98.7%	Novosphingobium endophyticum
98.7%	Novosphingobium endophyticum
98.7%	Novosphingobium endophyticum
98.7%	Novosphingobium endophyticum
98.7%	Novosphingobium endophyticum
98.7%	Novosphingobium endophyticum
98.7%	Novosphingobium endophyticum
98.7%	Novosphingobium endophyticum
98.7%	Novosphingobium endophyticum
98.7%	Novosphingobium endophyticum
98.7%	Novosphingobium endophyticum
98.7%	Novosphingobium endophyticum
98.7%	Novosphingobium endophyticum
98.7%	Novosphingobium endophyticum
98.7%	Novosphingobium endophyticum
98.7%	Novosphingobium endophyticum
98.7%	Novosphingobium endophyticum
98.7%	Novosphingobium endophyticum
98.7%	Novosphingobium endophyticum
98.7%	Novosphingobium endophyticum
98.7%	Novosphingobium endophyticum
98.7%	Novosphingobium endophyticum
98.7%	Novosphingobium endophyticum
98.7%	Thermus amyloliquefaciens
99.3%	Thermus amyloliquefaciens
99.3%	Thermus amyloliquefaciens
99.0%	Thermus amyloliquefaciens
99.3%	Thermus amyloliquefaciens
99.3%	Thermus amyloliquefaciens
99.3%	Thermus amyloliquefaciens
98.7%	Thermus amyloliquefaciens
99.3%	Thermus amyloliquefaciens
99.3%	Thermus amyloliquefaciens
99.3%	Thermus amyloliquefaciens
99.3%	Thermus amyloliquefaciens
99.3%	Thermus amyloliquefaciens
98.7%	Thermus amyloliquefaciens
99.3%	Acinetobacter kookii
98.7%	Sphingomonas yantingensis
98.7%	Sphingomonas yantingensis
98.7%	Sphingomonas yantingensis
98.8%	Acinetobacter baumannii
98.8%	Acinetobacter baumannii
99.3%	Thermodesulfobacterium commune
99.3%	Thermodesulfobacterium commune
98.7%	Thermus islandicus
98.7%	Thermus islandicus
99.3%	Acinetobacter septicus
99.3%	Acinetobacter septicus
99.3%	Exiguobacterium artemiae
98.7%	Cohnella fontinalis
99.3%	Hydrogenophaga intermedia
98.7%	Sphingomonas soli
98.7%	Sphingobacterium faecium
98.7%	Sphingobacterium faecium
98.7%	Sphingobacterium faecium
98.7%	Sphingobacterium faecium
98.7%	Sphingobacterium faecium
98.7%	Sphingobacterium faecium
98.7%	Sphingobacterium faecium
98.7%	Sphingobacterium faecium
98.7%	Sphingobacterium faecium
98.7%	Sphingobacterium faecium
98.7%	Sphingobacterium faecium
99.3%	Hydrogenophilus thermoluteolus
98.7%	Sphingomicrobium astaxanthinifaciens
98.7%	Bosea robiniae
99.3%	Bosea robiniae
99.3%	Bosea robiniae
99.3%	Bosea robiniae
99.3%	Bosea robiniae
99.3%	Thermothrix azorensis
99.3%	Thermothrix azorensis
99.3%	Thermothrix azorensis
99.3%	Thermothrix azorensis
98.7%	Thermothrix azorensis
98.7%	Thermothrix azorensis
99.3%	Thermothrix azorensis
98.7%	Thermothrix azorensis
99.3%	Thermothrix azorensis
99.3%	Sulfurihydrogenibium azorense
99.3%	Sulfurihydrogenibium azorense
98.7%	Sulfurihydrogenibium azorense
99.3%	Sulfurihydrogenibium azorense
99.3%	Sulfurihydrogenibium azorense
99.3%	Sulfurihydrogenibium azorense
98.7%	Sulfurihydrogenibium azorense
99.3%	Sulfurihydrogenibium azorense
100.0%	Sulfurihydrogenibium azorense
99.3%	Sulfurihydrogenibium azorense
99.3%	Sulfurihydrogenibium azorense
99.3%	Sulfurihydrogenibium azorense
99.3%	Sulfurihydrogenibium azorense
99.3%	Sulfurihydrogenibium azorense
99.3%	Sulfurihydrogenibium azorense
98.7%	Sulfurihydrogenibium azorense
99.3%	Sulfurihydrogenibium azorense
100.0%	Sulfurihydrogenibium azorense
99.3%	Sulfurihydrogenibium azorense
99.3%	Sulfurihydrogenibium azorense
99.3%	Sulfurihydrogenibium azorense
99.3%	Sulfurihydrogenibium azorense
98.7%	Sulfurihydrogenibium azorense
99.3%	Sulfurihydrogenibium azorense
99.3%	Sulfurihydrogenibium azorense
98.7%	Sulfurihydrogenibium azorense
99.3%	Sulfurihydrogenibium azorense
99.3%	Sulfurihydrogenibium azorense
99.3%	Sulfurihydrogenibium azorense
99.3%	Sulfurihydrogenibium azorense
99.3%	Sulfurihydrogenibium azorense
99.3%	Sulfurihydrogenibium azorense
99.3%	Sulfurihydrogenibium azorense
98.7%	Sulfurihydrogenibium azorense
99.3%	Sulfurihydrogenibium azorense
99.3%	Sulfurihydrogenibium azorense
99.3%	Sulfurihydrogenibium azorense
99.3%	Sulfurihydrogenibium azorense
100.0%	Sulfurihydrogenibium azorense
100.0%	Sulfurihydrogenibium azorense
99.3%	Sulfurihydrogenibium azorense
99.3%	Sulfurihydrogenibium azorense
99.3%	Sulfurihydrogenibium azorense
99.3%	Sulfurihydrogenibium azorense
99.3%	Sulfurihydrogenibium azorense
99.3%	Sulfurihydrogenibium azorense
99.3%	Sulfurihydrogenibium azorense
99.3%	Sulfurihydrogenibium azorense
100.0%	Sulfurihydrogenibium azorense
99.3%	Sulfurihydrogenibium azorense
99.3%	Sulfurihydrogenibium azorense
99.3%	Sulfurihydrogenibium azorense
99.3%	Sulfurihydrogenibium azorense
100.0%	Sulfurihydrogenibium azorense
99.3%	Sulfurihydrogenibium azorense
99.3%	Sulfurihydrogenibium azorense
99.3%	Sulfurihydrogenibium azorense
99.3%	Sulfurihydrogenibium azorense
99.3%	Sulfurihydrogenibium azorense
99.3%	Sulfurihydrogenibium azorense
99.3%	Sulfurihydrogenibium azorense
98.8%	Sulfurihydrogenibium azorense
99.3%	Sulfurihydrogenibium azorense
100.0%	Sulfurihydrogenibium azorense
99.3%	Sulfurihydrogenibium azorense
99.3%	Sulfurihydrogenibium azorense
99.3%	Sulfurihydrogenibium azorense
99.3%	Sulfurihydrogenibium azorense
99.3%	Sulfurihydrogenibium azorense
99.3%	Sulfurihydrogenibium azorense
99.3%	Sulfurihydrogenibium azorense
99.3%	Sulfurihydrogenibium azorense
99.3%	Sulfurihydrogenibium azorense
99.3%	Sulfurihydrogenibium azorense
99.3%	Sulfurihydrogenibium azorense
99.3%	Sulfurihydrogenibium azorense
99.3%	Sulfurihydrogenibium azorense
99.3%	Sulfurihydrogenibium azorense
99.3%	Sulfurihydrogenibium azorense
99.3%	Sulfurihydrogenibium azorense
99.3%	Sulfurihydrogenibium azorense
99.3%	Sulfurihydrogenibium azorense
99.3%	Sulfurihydrogenibium azorense
99.3%	Sulfurihydrogenibium azorense
98.7%	Sulfurihydrogenibium azorense
99.3%	Sulfurihydrogenibium azorense
98.7%	Sulfurihydrogenibium azorense
98.7%	Sulfurihydrogenibium azorense
99.3%	Sulfurihydrogenibium azorense
99.3%	Sulfurihydrogenibium azorense
98.7%	Sulfurihydrogenibium azorense
100.0%	Sulfurihydrogenibium azorense
99.3%	Sulfurihydrogenibium azorense
99.3%	Sulfurihydrogenibium azorense
99.3%	Sulfurihydrogenibium azorense
99.3%	Sulfurihydrogenibium azorense
100.0%	Sulfurihydrogenibium azorense
99.3%	Sulfurihydrogenibium azorense
98.7%	Sulfurihydrogenibium azorense
99.3%	Sulfurihydrogenibium azorense
99.3%	Sulfurihydrogenibium azorense
99.3%	Sulfurihydrogenibium azorense
99.3%	Sulfurihydrogenibium azorense
98.7%	Sulfurihydrogenibium azorense
99.3%	Sulfurihydrogenibium azorense
99.3%	Sulfurihydrogenibium azorense
98.7%	Sulfurihydrogenibium azorense
99.3%	Sulfurihydrogenibium azorense
99.3%	Sulfurihydrogenibium azorense
98.7%	Sulfurihydrogenibium azorense
99.0%	Sulfurihydrogenibium azorense
99.3%	Parageobacillus thermoglucosidasius
98.7%	Sphingomonas abaci
98.7%	Sphingobium yanoikuyae
99.3%	Agromyces salentinus
98.7%	Methylobacterium terrae
98.7%	Methylobacterium terrae
98.7%	Methylobacterium terrae
98.7%	Methylobacterium terrae
98.7%	Methylobacterium terrae
98.7%	Cohnella abietis
98.7%	Lysinibacillus yapensis
98.7%	Lysinibacillus yapensis
98.7%	Lysinibacillus yapensis
98.7%	Lysinibacillus yapensis
98.7%	Lysinibacillus yapensis
98.7%	Lysinibacillus yapensis
98.7%	Lysinibacillus yapensis
98.7%	Lysinibacillus yapensis
98.7%	Lysinibacillus yapensis
98.7%	Lysinibacillus yapensis
98.7%	Lysinibacillus yapensis
98.7%	Lysinibacillus yapensis
98.7%	Lysinibacillus yapensis
98.7%	Lysinibacillus yapensis
98.7%	Lysinibacillus yapensis
98.7%	Lysinibacillus yapensis
98.7%	Lysinibacillus yapensis
98.7%	Mesorhizobium denitrificans
98.7%	Mesorhizobium denitrificans
98.7%	Mesorhizobium denitrificans
98.7%	Mesorhizobium denitrificans
98.7%	Mesorhizobium denitrificans
98.7%	Mesorhizobium denitrificans
98.7%	Mesorhizobium denitrificans
98.7%	Mesorhizobium denitrificans
98.7%	Mesorhizobium denitrificans
99.3%	Mesorhizobium denitrificans
98.7%	Mesorhizobium denitrificans
98.7%	Mesorhizobium denitrificans
98.7%	Mesorhizobium denitrificans
98.7%	Mesorhizobium denitrificans
98.7%	Mesorhizobium denitrificans
98.7%	Mesorhizobium denitrificans
98.7%	Mesorhizobium denitrificans
98.7%	Mesorhizobium denitrificans
98.7%	Mesorhizobium denitrificans
98.7%	Mesorhizobium denitrificans
98.7%	Mesorhizobium denitrificans
98.7%	Mesorhizobium denitrificans
98.7%	Mesorhizobium denitrificans
98.7%	Mesorhizobium denitrificans
98.7%	Mesorhizobium denitrificans
98.7%	Mesorhizobium denitrificans
98.7%	Mesorhizobium denitrificans
98.7%	Mesorhizobium denitrificans
98.7%	Acinetobacter chinensis
98.7%	Acinetobacter chinensis
98.7%	Acinetobacter chinensis
98.7%	Acinetobacter chinensis
98.7%	Acinetobacter chinensis
98.7%	Acinetobacter chinensis
98.7%	Acinetobacter chinensis
98.7%	Acinetobacter chinensis
98.7%	Acinetobacter chinensis
98.7%	Acinetobacter chinensis
98.7%	Acinetobacter chinensis
98.7%	Acinetobacter chinensis
98.7%	Acinetobacter chinensis
98.7%	Acinetobacter chinensis
98.7%	Acinetobacter chinensis
98.7%	Acinetobacter chinensis
98.7%	Acinetobacter chinensis
98.7%	Acinetobacter chinensis
98.7%	Acinetobacter chinensis
98.7%	Acinetobacter chinensis
98.7%	Acinetobacter chinensis
98.7%	Acinetobacter chinensis
98.7%	Acinetobacter chinensis
98.7%	Acinetobacter chinensis
98.7%	Acinetobacter chinensis
98.7%	Acinetobacter chinensis
98.7%	Acinetobacter chinensis
98.7%	Acinetobacter chinensis
98.7%	Acinetobacter chinensis
98.7%	Acinetobacter chinensis
98.7%	Acinetobacter chinensis
98.7%	Acinetobacter chinensis
98.7%	Acinetobacter chinensis
98.7%	Acinetobacter chinensis
98.7%	Acinetobacter chinensis
98.7%	Acinetobacter chinensis
98.7%	Acinetobacter chinensis
98.7%	Acinetobacter chinensis
98.7%	Acinetobacter chinensis
98.7%	Acinetobacter chinensis
98.7%	Acinetobacter chinensis
98.7%	Acinetobacter chinensis
98.7%	Acinetobacter chinensis
98.7%	Acinetobacter chinensis
98.7%	Acinetobacter chinensis
98.7%	Acinetobacter chinensis
98.7%	Acinetobacter chinensis
98.7%	Acinetobacter chinensis
98.7%	Acinetobacter chinensis
98.7%	Acinetobacter chinensis
98.7%	Acinetobacter chinensis
98.7%	Acinetobacter chinensis
98.7%	Acinetobacter chinensis
98.7%	Acinetobacter chinensis
98.7%	Acinetobacter chinensis
98.7%	Acinetobacter chinensis
98.7%	Acinetobacter chinensis
98.7%	Acinetobacter chinensis
98.7%	Acinetobacter chinensis
98.7%	Acinetobacter chinensis
98.7%	Acinetobacter chinensis
98.7%	Acinetobacter chinensis
98.7%	Acinetobacter chinensis
98.7%	Acinetobacter chinensis
98.7%	Acinetobacter chinensis
98.7%	Acinetobacter chinensis
98.7%	Acinetobacter chinensis
98.7%	Acinetobacter chinensis
98.7%	Acinetobacter chinensis
98.7%	Acinetobacter chinensis
98.7%	Acinetobacter chinensis
98.7%	Acinetobacter chinensis
99.3%	Acinetobacter chinensis
98.7%	Acinetobacter chinensis
98.7%	Acinetobacter chinensis
98.7%	Acinetobacter chinensis
98.7%	Acinetobacter chinensis
98.7%	Acinetobacter chinensis
98.7%	Acinetobacter chinensis
98.7%	Acinetobacter chinensis
98.7%	Acinetobacter chinensis
98.7%	Acinetobacter chinensis
98.7%	Acinetobacter chinensis
98.7%	Acinetobacter chinensis
98.7%	Acinetobacter chinensis
98.7%	Acinetobacter chinensis
98.7%	Acinetobacter chinensis
98.7%	Acinetobacter chinensis
98.7%	Acinetobacter chinensis
98.7%	Acinetobacter chinensis
98.7%	Acinetobacter chinensis
98.7%	Acinetobacter chinensis
98.7%	Acinetobacter chinensis
98.7%	Acinetobacter chinensis
98.7%	Acinetobacter chinensis
98.7%	Acinetobacter chinensis
98.7%	Acinetobacter chinensis
98.7%	Acinetobacter chinensis
98.7%	Acinetobacter chinensis
98.7%	Acinetobacter chinensis
98.7%	Acinetobacter chinensis
98.7%	Acinetobacter chinensis
98.7%	Acinetobacter chinensis
98.7%	Acinetobacter chinensis
98.7%	Acinetobacter chinensis
98.7%	Acinetobacter chinensis
98.7%	Acinetobacter chinensis
98.7%	Acinetobacter chinensis
98.7%	Acinetobacter chinensis
98.7%	Acinetobacter chinensis
98.7%	Acinetobacter chinensis
98.7%	Acinetobacter chinensis
98.7%	Acinetobacter chinensis
98.7%	Acinetobacter chinensis
98.7%	Acinetobacter chinensis
98.7%	Acinetobacter chinensis
98.7%	Acinetobacter chinensis
98.7%	Acinetobacter chinensis
98.7%	Acinetobacter chinensis
98.7%	Acinetobacter chinensis
98.7%	Acinetobacter chinensis
98.7%	Acinetobacter chinensis
98.7%	Acinetobacter chinensis
98.7%	Acinetobacter chinensis
98.7%	Acinetobacter chinensis
98.7%	Acinetobacter chinensis
98.7%	Acinetobacter chinensis
98.7%	Acinetobacter chinensis
98.7%	Acinetobacter chinensis
98.7%	Acinetobacter chinensis
98.7%	Acinetobacter chinensis
98.7%	Acinetobacter chinensis
98.7%	Acinetobacter chinensis
98.7%	Acinetobacter chinensis
98.7%	Acinetobacter chinensis
98.7%	Acinetobacter chinensis
98.7%	Acinetobacter chinensis
98.7%	Acinetobacter chinensis
98.7%	Acinetobacter chinensis
98.7%	Acinetobacter chinensis
99.3%	Acinetobacter chinensis
98.7%	Acinetobacter chinensis
98.7%	Acinetobacter chinensis
98.7%	Acinetobacter chinensis
98.7%	Acinetobacter chinensis
[truncated: 95,110 more rows]
