# Supplementary material for: Revealing the Microbiome of Four Different Thermal Springs in Turkey with Environmental DNA Metabarcoding
Source: Biology (Basel). 2022 Jun 30;11(7):998. doi: 10.3390/biology11070998 (PMC9311576; doi:10.3390/biology11070998)
Supplement: Supplementary file 1 [file biology-11-00998-s001.zip › Supplementary Table S3/515y.c2.l100.csv]

% Pairwise Identity	Organism
100.0%	Lysinibacillus mangiferihumi
100.0%	Thermoanaerobaculum aquaticum
100.0%	Methylocaldum gracile
99.6%	Ciceribacter thiooxidans
99.6%	Ciceribacter thiooxidans
99.6%	Sphingopyxis macrogoltabida
99.6%	Thermoanaerobaculum aquaticum
99.6%	Thermoanaerobaculum aquaticum
99.6%	Thermoanaerobaculum aquaticum
99.6%	Thermoanaerobaculum aquaticum
99.6%	Thermoanaerobaculum aquaticum
99.6%	Thermoanaerobaculum aquaticum
99.6%	Methylocaldum gracile
99.6%	Methylocaldum gracile
99.6%	Methylocaldum gracile
99.6%	Methylocaldum gracile
99.3%	Ciceribacter thiooxidans
99.3%	Sulfuritortus calidifontis
99.3%	Sulfuritortus calidifontis
99.3%	Sulfuritortus calidifontis
99.3%	Sulfuritortus calidifontis
99.3%	Rectinema cohabitans
99.3%	Desulfotomaculum profundi
99.3%	Thermoanaerobaculum aquaticum
99.3%	Thermoanaerobaculum aquaticum
99.3%	Thermoanaerobaculum aquaticum
99.3%	Thermoanaerobaculum aquaticum
99.3%	Thermoanaerobaculum aquaticum
99.3%	Thermoanaerobaculum aquaticum
99.3%	Thermoanaerobaculum aquaticum
99.3%	Thermoanaerobaculum aquaticum
99.3%	Thermoanaerobaculum aquaticum
99.3%	Thermoanaerobaculum aquaticum
99.3%	Thermoanaerobaculum aquaticum
99.3%	Bacillus abyssalis
99.3%	Desulfomonile tiedjei
99.3%	Methylocaldum gracile
99.3%	Methylocaldum gracile
99.3%	Methylocaldum gracile
99.3%	Methylocaldum gracile
99.3%	Methylocaldum gracile
99.3%	Methylocaldum gracile
99.3%	Methylocaldum gracile
99.3%	Methylocaldum gracile
99.3%	Methylocaldum gracile
98.9%	Aeribacillus composti
98.9%	Sulfuritortus calidifontis
98.9%	Sulfuritortus calidifontis
98.9%	Sulfuritortus calidifontis
98.9%	Sulfuritortus calidifontis
98.9%	Sulfuritortus calidifontis
98.9%	Sulfuritortus calidifontis
98.9%	Sulfuritortus calidifontis
98.9%	Sulfuritortus calidifontis
98.9%	Desulfotomaculum profundi
98.9%	Thermoanaerobaculum aquaticum
98.9%	Thermoanaerobaculum aquaticum
98.9%	Thermoanaerobaculum aquaticum
98.9%	Thermoanaerobaculum aquaticum
98.9%	Thermoanaerobaculum aquaticum
98.9%	Thermoanaerobaculum aquaticum
98.9%	Thermoanaerobaculum aquaticum
98.9%	Ignavibacterium album
98.9%	Desulfomonile tiedjei
98.9%	Desulfomonile tiedjei
98.9%	Desulfomonile tiedjei
98.9%	Desulfomonile tiedjei
98.9%	Desulfomonile tiedjei
98.9%	Desulfurispora thermophila
98.9%	Desulfurispora thermophila
98.9%	Methylocaldum gracile
98.9%	Methylocaldum gracile
98.9%	Methylocaldum gracile
98.9%	Methylocaldum gracile
98.9%	Methylocaldum gracile
98.9%	Methylocaldum gracile
98.9%	Thermoanaerobaculum aquaticum
98.5%	Sulfuritortus calidifontis
98.5%	Sulfuritortus calidifontis
98.5%	Sulfuritortus calidifontis
98.5%	Sulfuritortus calidifontis
98.5%	Sulfuritortus calidifontis
98.5%	Thermoanaerobaculum aquaticum
98.5%	Thermoanaerobaculum aquaticum
98.5%	Thermoanaerobaculum aquaticum
98.5%	Desulfomonile tiedjei
98.5%	Desulfomonile tiedjei
98.5%	Desulfomonile tiedjei
98.5%	Desulfomonile tiedjei
98.5%	Desulfomonile tiedjei
98.5%	Desulfomonile tiedjei
98.5%	Desulfomonile tiedjei
98.5%	Desulfomonile tiedjei
98.5%	Desulfomonile tiedjei
98.5%	Desulfomonile tiedjei
98.5%	Hydrotalea flava
98.5%	Desulfurispora thermophila
98.2%	Magnetospirillum moscoviense
98.2%	Altererythrobacter aurantiacus
98.2%	Phenylobacterium muchangponense
98.2%	Desulfomonile tiedjei
98.2%	Desulfomonile tiedjei
98.2%	Desulfomonile tiedjei
98.2%	Desulfomonile tiedjei
98.2%	Desulfomonile tiedjei
98.2%	Desulfomonile tiedjei
97.8%	Magnetospirillum moscoviense
97.8%	Magnetospirillum moscoviense
97.4%	Magnetospirillum moscoviense
97.4%	Magnetospirillum moscoviense
97.4%	Magnetospirillum moscoviense
96.7%	Sulfuritalea hydrogenivorans
96.4%	Thermodesulfitimonas autotrophica
96.3%	Sulfuritalea hydrogenivorans
96.3%	Sulfuritalea hydrogenivorans
96.3%	Sulfuritalea hydrogenivorans
96.3%	Sulfuritalea hydrogenivorans
95.7%	Sulfuritortus calidifontis
96.0%	Sulfuritalea hydrogenivorans
96.0%	Sulfuritalea hydrogenivorans
96.0%	Sulfuritalea hydrogenivorans
96.0%	Sulfuritalea hydrogenivorans
96.0%	Sulfuritalea hydrogenivorans
95.4%	Desulfomonile tiedjei
95.6%	Annwoodia aquaesulis
95.6%	Georgfuchsia toluolica
95.6%	Thermoanaerobaculum aquaticum
95.2%	Annwoodia aquaesulis
95.2%	Annwoodia aquaesulis
95.2%	Annwoodia aquaesulis
95.2%	Annwoodia aquaesulis
95.2%	Annwoodia aquaesulis
95.2%	Georgfuchsia toluolica
95.2%	Georgfuchsia toluolica
95.2%	Georgfuchsia toluolica
95.2%	Georgfuchsia toluolica
95.2%	Georgfuchsia toluolica
95.2%	Georgfuchsia toluolica
95.2%	Methylothermus subterraneus
95.2%	Methyloversatilis universalis
95.2%	Georgfuchsia toluolica
95.2%	Georgfuchsia toluolica
95.2%	Georgfuchsia toluolica
94.9%	Annwoodia aquaesulis
94.9%	Annwoodia aquaesulis
94.9%	Annwoodia aquaesulis
94.9%	Annwoodia aquaesulis
94.9%	Annwoodia aquaesulis
94.9%	Annwoodia aquaesulis
94.9%	Annwoodia aquaesulis
94.9%	Annwoodia aquaesulis
94.9%	Annwoodia aquaesulis
94.9%	Annwoodia aquaesulis
94.9%	Georgfuchsia toluolica
94.9%	Georgfuchsia toluolica
94.9%	Georgfuchsia toluolica
94.9%	Georgfuchsia toluolica
94.9%	Georgfuchsia toluolica
94.9%	Georgfuchsia toluolica
94.9%	Georgfuchsia toluolica
94.9%	Georgfuchsia toluolica
94.9%	Georgfuchsia toluolica
94.9%	Georgfuchsia toluolica
94.9%	Georgfuchsia toluolica
94.9%	Georgfuchsia toluolica
94.9%	Georgfuchsia toluolica
94.9%	Methylothermus subterraneus
94.9%	Methylothermus subterraneus
94.9%	Methylothermus subterraneus
94.9%	Methylothermus subterraneus
94.9%	Methylothermus subterraneus
94.9%	Methylothermus subterraneus
94.9%	Pelotomaculum isophthalicicum
94.9%	Georgfuchsia toluolica
94.9%	Georgfuchsia toluolica
94.9%	Georgfuchsia toluolica
94.9%	Methylothermus subterraneus
94.5%	Annwoodia aquaesulis
94.5%	Annwoodia aquaesulis
94.5%	Annwoodia aquaesulis
94.5%	Annwoodia aquaesulis
94.5%	Annwoodia aquaesulis
94.5%	Annwoodia aquaesulis
94.5%	Annwoodia aquaesulis
94.5%	Georgfuchsia toluolica
94.5%	Georgfuchsia toluolica
94.5%	Georgfuchsia toluolica
94.5%	Georgfuchsia toluolica
94.5%	Georgfuchsia toluolica
94.5%	Georgfuchsia toluolica
94.5%	Georgfuchsia toluolica
94.5%	Georgfuchsia toluolica
94.5%	Georgfuchsia toluolica
94.5%	Methylothermus subterraneus
94.5%	Methylothermus subterraneus
94.5%	Methylothermus subterraneus
94.5%	Methylothermus subterraneus
94.5%	Methylothermus subterraneus
94.5%	Methylothermus subterraneus
94.5%	Methylothermus subterraneus
94.5%	Methylothermus subterraneus
94.5%	Methylothermus subterraneus
94.5%	Methylothermus subterraneus
94.5%	Methylothermus subterraneus
94.5%	Pelotomaculum isophthalicicum
94.5%	Aquaspirillum arcticum
94.5%	Thermodesulfitimonas autotrophica
94.5%	Thermodesulfitimonas autotrophica
94.5%	Thermodesulfitimonas autotrophica
94.5%	Thermodesulfitimonas autotrophica
94.5%	Thermodesulfitimonas autotrophica
94.5%	Georgfuchsia toluolica
94.5%	Georgfuchsia toluolica
94.5%	Georgfuchsia toluolica
94.5%	Georgfuchsia toluolica
94.5%	Methylothermus subterraneus
94.5%	Methylothermus subterraneus
94.1%	Nitrospira lenta
94.1%	Annwoodia aquaesulis
94.1%	Methylothermus subterraneus
94.1%	Methylothermus subterraneus
94.1%	Methylothermus subterraneus
94.1%	Methylothermus subterraneus
94.1%	Methylothermus subterraneus
94.1%	Methylothermus subterraneus
94.1%	Methylothermus subterraneus
94.1%	Methylococcus capsulatus
94.1%	Aquaspirillum arcticum
94.2%	Thermodesulfitimonas autotrophica
94.2%	Thermodesulfitimonas autotrophica
94.2%	Thermodesulfitimonas autotrophica
94.2%	Thermodesulfitimonas autotrophica
94.2%	Thermodesulfitimonas autotrophica
94.2%	Thermodesulfitimonas autotrophica
94.2%	Thermodesulfitimonas autotrophica
94.1%	Methylothermus subterraneus
94.1%	Methylothermus subterraneus
94.1%	Methylothermus subterraneus
94.1%	Methylothermus subterraneus
94.1%	Methylothermus subterraneus
94.1%	Methylothermus subterraneus
93.6%	Sulfuritalea hydrogenivorans
94.1%	Methylothermus subterraneus
93.8%	Nitrospira lenta
93.8%	Nitrospira lenta
93.8%	Methylothermus subterraneus
93.8%	Methylothermus subterraneus
93.8%	Methylococcus capsulatus
93.8%	Methylococcus capsulatus
93.8%	Methylococcus capsulatus
93.8%	Methylococcus capsulatus
93.8%	Methylococcus capsulatus
93.8%	Methylococcus capsulatus
93.8%	Thermodesulfitimonas autotrophica
93.8%	Thermodesulfitimonas autotrophica
93.8%	Thermodesulfitimonas autotrophica
93.8%	Thermodesulfitimonas autotrophica
93.8%	Thermodesulfitimonas autotrophica
93.8%	Thermodesulfitimonas autotrophica
93.3%	Sulfurisoma sediminicola
93.4%	Nitrospira lenta
93.4%	Symbiobacterium terraclitae
93.4%	Anaeromyxobacter dehalogenans
93.4%	Methylococcus capsulatus
93.4%	Methylococcus capsulatus
93.4%	Methylococcus capsulatus
93.4%	Methylococcus capsulatus
93.4%	Methylococcus capsulatus
93.4%	Methylococcus capsulatus
93.4%	Methylococcus capsulatus
93.4%	Methylococcus capsulatus
93.4%	Methylococcus capsulatus
93.4%	Methylococcus capsulatus
93.4%	Methylococcus capsulatus
93.4%	Methylococcus capsulatus
93.4%	Methylococcus capsulatus
93.4%	Kofleria flava
93.4%	Desulfomonile limimaris
93.4%	Nitrosopumilus oxyclinae
93.4%	Methylococcus capsulatus
92.9%	Sulfurisoma sediminicola
92.9%	Sulfurisoma sediminicola
92.9%	Sulfurisoma sediminicola
93.0%	Symbiobacterium terraclitae
93.0%	Symbiobacterium terraclitae
93.0%	Symbiobacterium terraclitae
93.0%	Symbiobacterium terraclitae
93.0%	Symbiobacterium terraclitae
93.0%	Anaeromyxobacter dehalogenans
93.0%	Anaeromyxobacter dehalogenans
93.0%	Anaeromyxobacter dehalogenans
93.0%	Anaeromyxobacter dehalogenans
93.0%	Anaeromyxobacter dehalogenans
93.0%	Melioribacter roseus
93.0%	Methylococcus capsulatus
93.0%	Methylococcus capsulatus
93.0%	Methylococcus capsulatus
93.0%	Methylococcus capsulatus
93.0%	Methylococcus capsulatus
93.0%	Methylococcus capsulatus
93.0%	Methylococcus capsulatus
93.0%	Methylococcus capsulatus
93.0%	Methylococcus capsulatus
93.0%	Kofleria flava
93.0%	Desulfomonile limimaris
93.0%	Desulfomonile limimaris
93.0%	Desulfomonile limimaris
93.0%	Thermostilla marina
93.0%	Desulfomonile tiedjei
93.0%	Methylococcus capsulatus
93.0%	Methylococcus capsulatus
92.6%	Sulfurisoma sediminicola
92.6%	Annwoodia aquaesulis
93.0%	Algorimarina butyrica
92.7%	Symbiobacterium terraclitae
92.7%	Symbiobacterium terraclitae
92.7%	Symbiobacterium terraclitae
92.7%	Symbiobacterium terraclitae
92.7%	Symbiobacterium terraclitae
92.7%	Symbiobacterium terraclitae
92.7%	Symbiobacterium terraclitae
92.7%	Symbiobacterium terraclitae
92.7%	Symbiobacterium terraclitae
92.7%	Symbiobacterium terraclitae
92.7%	Symbiobacterium terraclitae
92.7%	Symbiobacterium terraclitae
92.7%	Symbiobacterium terraclitae
92.7%	Anaeromyxobacter dehalogenans
92.7%	Anaeromyxobacter dehalogenans
92.7%	Anaeromyxobacter dehalogenans
92.7%	Anaeromyxobacter dehalogenans
92.7%	Anaeromyxobacter dehalogenans
92.7%	Anaeromyxobacter dehalogenans
92.7%	Anaeromyxobacter dehalogenans
92.7%	Anaeromyxobacter dehalogenans
92.7%	Anaeromyxobacter dehalogenans
92.7%	Anaeromyxobacter dehalogenans
92.7%	Melioribacter roseus
92.7%	Melioribacter roseus
92.7%	Melioribacter roseus
92.7%	Melioribacter roseus
92.7%	Melioribacter roseus
92.7%	Melioribacter roseus
92.7%	Methylococcus capsulatus
92.7%	Kofleria flava
92.7%	Kofleria flava
92.7%	Kofleria flava
92.7%	Kofleria flava
92.7%	Desulfomonile limimaris
92.7%	Desulfomonile limimaris
92.7%	Desulfomonile limimaris
92.7%	Desulfomonile limimaris
92.7%	Desulfomonile limimaris
92.7%	Desulfomonile limimaris
92.6%	Thermostilla marina
92.7%	Symbiobacterium terraclitae
92.7%	Anaeromyxobacter dehalogenans
92.7%	Desulfomonile tiedjei
92.7%	Methylococcus capsulatus
92.2%	Annwoodia aquaesulis
92.2%	Annwoodia aquaesulis
92.2%	Annwoodia aquaesulis
92.7%	Algorimarina butyrica
92.7%	Algorimarina butyrica
92.7%	Algorimarina butyrica
92.7%	Algorimarina butyrica
92.2%	Methylothermus subterraneus
92.2%	Methylothermus subterraneus
92.3%	Symbiobacterium terraclitae
92.3%	Symbiobacterium terraclitae
92.3%	Symbiobacterium terraclitae
92.3%	Symbiobacterium terraclitae
92.3%	Symbiobacterium terraclitae
92.3%	Symbiobacterium terraclitae
92.3%	Symbiobacterium terraclitae
92.3%	Thermomarinilinea lacunifontana
92.3%	Thermomarinilinea lacunifontana
92.3%	Anaeromyxobacter dehalogenans
92.3%	Anaeromyxobacter dehalogenans
92.3%	Anaeromyxobacter dehalogenans
92.3%	Anaeromyxobacter dehalogenans
92.3%	Anaeromyxobacter dehalogenans
92.3%	Melioribacter roseus
92.3%	Melioribacter roseus
92.3%	Melioribacter roseus
92.3%	Melioribacter roseus
92.3%	Melioribacter roseus
92.3%	Melioribacter roseus
92.3%	Melioribacter roseus
92.3%	Melioribacter roseus
92.3%	Melioribacter roseus
92.3%	Melioribacter roseus
92.3%	Melioribacter roseus
92.3%	Desulfomonile limimaris
92.3%	Desulfomonile limimaris
92.3%	Desulfomonile limimaris
92.3%	Desulfomonile limimaris
92.3%	Desulfomonile limimaris
92.3%	Thermostilla marina
92.3%	Thermostilla marina
92.3%	Symbiobacterium terraclitae
92.3%	Symbiobacterium terraclitae
92.3%	Symbiobacterium terraclitae
92.3%	Desulfomonile tiedjei
92.3%	Desulfomonile tiedjei
91.8%	Annwoodia aquaesulis
91.8%	Annwoodia aquaesulis
91.8%	Annwoodia aquaesulis
92.3%	Algorimarina butyrica
92.3%	Algorimarina butyrica
92.3%	Algorimarina butyrica
92.3%	Algorimarina butyrica
92.3%	Algorimarina butyrica
92.3%	Algorimarina butyrica
92.3%	Algorimarina butyrica
92.3%	Algorimarina butyrica
91.8%	Methylothermus subterraneus
91.8%	Methylothermus subterraneus
91.8%	Methylothermus subterraneus
91.8%	Methylothermus subterraneus
91.8%	Methylothermus subterraneus
91.9%	Thermomarinilinea lacunifontana
91.9%	Thermomarinilinea lacunifontana
91.9%	Thermomarinilinea lacunifontana
91.9%	Thermomarinilinea lacunifontana
91.9%	Thermomarinilinea lacunifontana
91.9%	Anaeromyxobacter dehalogenans
91.9%	Melioribacter roseus
91.9%	Melioribacter roseus
91.9%	Melioribacter roseus
91.9%	Melioribacter roseus
91.9%	Melioribacter roseus
91.9%	Melioribacter roseus
91.9%	Melioribacter roseus
91.9%	Melioribacter roseus
91.9%	Melioribacter roseus
91.9%	Melioribacter roseus
91.9%	Melioribacter roseus
91.9%	Algorimarina butyrica
91.9%	Algorimarina butyrica
91.9%	Algorimarina butyrica
91.9%	Algorimarina butyrica
91.9%	Algorimarina butyrica
91.9%	Algorimarina butyrica
91.5%	Methylothermus subterraneus
91.6%	Thermomarinilinea lacunifontana
91.6%	Thermomarinilinea lacunifontana
91.6%	Thermomarinilinea lacunifontana
91.6%	Thermomarinilinea lacunifontana
91.6%	Thermomarinilinea lacunifontana
91.6%	Thermomarinilinea lacunifontana
91.7%	Tepidimonas aquatica
91.2%	Haliangium ochraceum
91.2%	Melioribacter roseus
91.2%	Desulfuromonas palmitatis
91.2%	Desulfuromonas palmitatis
91.3%	Tepidimonas aquatica
91.2%	Pelobacter carbinolicus
90.8%	Haliangium ochraceum
90.4%	Methylococcus capsulatus
90.5%	Chondromyces robustus
91.2%	Melioribacter roseus
90.1%	Desulfomonile limimaris
90.1%	Polycladomyces subterraneus
90.2%	Limisphaera ngatamarikiensis
90.1%	Limnochorda pilosa
90.1%	Limnochorda pilosa
90.1%	Limnochorda pilosa
89.7%	Symbiobacterium terraclitae
89.7%	Desulfomonile limimaris
89.8%	Planctopirus hydrillae
89.7%	Gracilibacter thermotolerans
89.7%	Algorimarina butyrica
89.8%	Thermodesulfovibrio yellowstonii
89.8%	Thermodesulfovibrio yellowstonii
89.8%	Thermodesulfovibrio yellowstonii
89.7%	Limnochorda pilosa
89.7%	Limnochorda pilosa
89.4%	Symbiobacterium terraclitae
90.5%	Rhodothermus profundi
89.4%	Thermodesulfovibrio yellowstonii
89.4%	Thermodesulfovibrio yellowstonii
89.4%	Thermodesulfovibrio yellowstonii
89.4%	Thermodesulfovibrio yellowstonii
89.4%	Thermodesulfovibrio yellowstonii
89.4%	Thermodesulfovibrio yellowstonii
89.4%	Thermodesulfovibrio yellowstonii
89.4%	Thermodesulfovibrio yellowstonii
89.3%	Thermomarinilinea lacunifontana
89.3%	Thermomarinilinea lacunifontana
89.3%	Thermomarinilinea lacunifontana
90.1%	Rhodothermus profundi
90.1%	Rhodothermus profundi
90.1%	Rhodothermus profundi
90.1%	Rhodothermus profundi
90.1%	Rhodothermus profundi
90.1%	Rhodothermus profundi
89.1%	Nitrososphaera viennensis
89.0%	Haliangium ochraceum
89.1%	Thermodesulfovibrio yellowstonii
89.1%	Thermodesulfovibrio yellowstonii
89.1%	Thermodesulfovibrio yellowstonii
89.1%	Thermodesulfovibrio yellowstonii
89.1%	Thermodesulfovibrio yellowstonii
89.1%	Thermodesulfovibrio yellowstonii
89.1%	Desulfonispora thiosulfatigenes
89.1%	Desulfonispora thiosulfatigenes
89.0%	Thermomarinilinea lacunifontana
89.0%	Thermomarinilinea lacunifontana
89.0%	Thermomarinilinea lacunifontana
89.0%	Thermomarinilinea lacunifontana
89.0%	Thermomarinilinea lacunifontana
89.0%	Thermomarinilinea lacunifontana
89.0%	Thermobispora bispora
89.0%	Thermobispora bispora
89.0%	Thermobispora bispora
89.0%	Thermobispora bispora
89.0%	Longilinea arvoryzae
89.0%	Longilinea arvoryzae
89.7%	Rhodothermus profundi
89.7%	Rhodothermus profundi
89.7%	Rhodothermus profundi
89.7%	Rhodothermus profundi
89.7%	Rhodothermus profundi
89.7%	Rhodothermus profundi
89.7%	Rhodothermus profundi
89.7%	Rhodothermus profundi
89.7%	Rhodothermus profundi
89.7%	Rhodothermus profundi
89.7%	Rhodothermus profundi
89.7%	Rhodothermus profundi
89.7%	Rhodothermus profundi
89.7%	Rhodothermus profundi
89.7%	Rhodothermus profundi
89.7%	Rhodothermus profundi
89.7%	Rhodothermus profundi
89.7%	Rhodothermus profundi
88.7%	Nitrososphaera viennensis
88.7%	Nitrososphaera viennensis
88.7%	Nitrososphaera viennensis
88.7%	Nitrososphaera viennensis
88.7%	Nitrososphaera viennensis
88.6%	Thermomarinilinea lacunifontana
89.7%	Rhodothermus profundi
89.7%	Rhodothermus profundi
88.7%	Thermodesulfovibrio yellowstonii
88.7%	Thermodesulfovibrio yellowstonii
88.7%	Thermodesulfovibrio yellowstonii
88.7%	Thermodesulfovibrio yellowstonii
88.7%	Thermodesulfovibrio yellowstonii
88.6%	Thermodesulfovibrio yellowstonii
88.7%	Thermodesulfovibrio yellowstonii
88.7%	Thermodesulfovibrio yellowstonii
88.7%	Thermodesulfovibrio yellowstonii
88.6%	Thermincola carboxydiphila
88.7%	Thermodesulfovibrio thiophilus
88.7%	Desulfobulbus elongatus
88.8%	Desulfonispora thiosulfatigenes
88.8%	Desulfonispora thiosulfatigenes
88.8%	Desulfonispora thiosulfatigenes
88.6%	Thermanaeromonas toyohensis
88.7%	Nitrososphaera viennensis
88.6%	Thermomarinilinea lacunifontana
88.6%	Thermomarinilinea lacunifontana
88.6%	Thermomarinilinea lacunifontana
88.6%	Thermomarinilinea lacunifontana
88.6%	Thermomarinilinea lacunifontana
88.6%	Thermomarinilinea lacunifontana
88.6%	Thermomarinilinea lacunifontana
88.6%	Thermomarinilinea lacunifontana
88.6%	Thermomarinilinea lacunifontana
88.6%	Thermomarinilinea lacunifontana
88.7%	Moorella humiferrea
88.6%	Thermobispora bispora
88.6%	Thermobispora bispora
88.6%	Longilinea arvoryzae
88.6%	Longilinea arvoryzae
88.6%	Longilinea arvoryzae
88.7%	Thermodesulfovibrio thiophilus
88.5%	Thermanaeromonas burensis
88.5%	Thermanaeromonas burensis
88.5%	Thermanaeromonas burensis
88.5%	Thermanaeromonas burensis
88.5%	Thermanaeromonas burensis
89.3%	Rhodothermus profundi
89.3%	Rhodothermus profundi
89.3%	Rhodothermus profundi
89.3%	Rhodothermus profundi
89.3%	Rhodothermus profundi
89.3%	Rhodothermus profundi
89.3%	Rhodothermus profundi
89.3%	Rhodothermus profundi
89.3%	Rhodothermus profundi
89.3%	Rhodothermus profundi
89.3%	Rhodothermus profundi
89.3%	Rhodothermus profundi
89.3%	Rhodothermus profundi
89.3%	Rhodothermus profundi
89.3%	Rhodothermus profundi
89.3%	Rhodothermus profundi
89.3%	Rhodothermus profundi
88.3%	Nitrososphaera viennensis
88.3%	Nitrososphaera viennensis
88.3%	Nitrososphaera viennensis
88.3%	Nitrososphaera viennensis
88.3%	Nitrososphaera viennensis
88.3%	Nitrososphaera viennensis
88.3%	Nitrososphaera viennensis
88.3%	Nitrososphaera viennensis
88.3%	Nitrososphaera viennensis
88.3%	Nitrososphaera viennensis
88.3%	Desulfofundulus kuznetsovii
88.3%	Thermodesulfovibrio yellowstonii
88.3%	Thermodesulfovibrio yellowstonii
88.3%	Thermodesulfovibrio yellowstonii
88.3%	Thermodesulfovibrio yellowstonii
88.3%	Thermodesulfovibrio yellowstonii
88.3%	Thermodesulfovibrio yellowstonii
88.3%	Geoalkalibacter ferrihydriticus
88.3%	Thermodesulfovibrio thiophilus
88.3%	Thermodesulfovibrio thiophilus
88.3%	Thermodesulfovibrio thiophilus
88.3%	Thermodesulfovibrio thiophilus
88.3%	Thermodesulfovibrio thiophilus
88.3%	Thermodesulfovibrio thiophilus
88.3%	Thermodesulfovibrio aggregans
88.2%	Thermomarinilinea lacunifontana
88.2%	Thermomarinilinea lacunifontana
88.2%	Thermomarinilinea lacunifontana
88.2%	Thermomarinilinea lacunifontana
88.3%	Thermobaculum terrenum
88.4%	Thermovenabulum ferriorganovorum
88.2%	Thermodesulfovibrio thiophilus
88.2%	Thermodesulfovibrio thiophilus
88.2%	Thermodesulfovibrio thiophilus
88.2%	Thermanaeromonas burensis
88.2%	Thermanaeromonas burensis
88.2%	Thermanaeromonas burensis
88.2%	Thermanaeromonas burensis
88.2%	Thermanaeromonas burensis
88.2%	Thermanaeromonas burensis
88.2%	Thermanaeromonas burensis
88.2%	Thermanaeromonas burensis
88.2%	Thermanaeromonas burensis
88.2%	Thermanaeromonas burensis
88.9%	Rhodothermus profundi
88.9%	Rhodothermus profundi
88.9%	Rhodothermus profundi
88.9%	Rhodothermus profundi
88.9%	Rhodothermus profundi
88.9%	Rhodothermus profundi
88.9%	Rhodothermus profundi
88.9%	Rhodothermus profundi
88.0%	Nitrososphaera viennensis
88.0%	Nitrososphaera viennensis
88.0%	Nitrososphaera viennensis
88.0%	Nitrososphaera viennensis
88.0%	Nitrososphaera viennensis
88.0%	Nitrososphaera viennensis
88.0%	Caldithrix palaeochoryensis
88.9%	Rhodothermus profundi
88.0%	Thermodesulfovibrio yellowstonii
88.0%	Geoalkalibacter ferrihydriticus
88.0%	Geoalkalibacter ferrihydriticus
88.0%	Geoalkalibacter ferrihydriticus
87.9%	Geoalkalibacter ferrihydriticus
88.0%	Geoalkalibacter ferrihydriticus
88.0%	Geoalkalibacter ferrihydriticus
87.9%	Thermodesulfovibrio thiophilus
87.9%	Thermodesulfovibrio thiophilus
87.9%	Thermodesulfovibrio thiophilus
87.9%	Thermodesulfovibrio thiophilus
87.9%	Thermodesulfovibrio thiophilus
88.0%	Thermodesulfovibrio thiophilus
88.0%	Thermodesulfovibrio thiophilus
87.9%	Thermodesulfovibrio thiophilus
87.9%	Thermodesulfovibrio thiophilus
87.9%	Thermodesulfovibrio thiophilus
87.9%	Thermodesulfovibrio thiophilus
87.9%	Thermodesulfovibrio thiophilus
87.9%	Thermodesulfovibrio thiophilus
87.9%	Thermodesulfovibrio thiophilus
87.9%	Thermodesulfovibrio thiophilus
87.9%	Thermodesulfovibrio thiophilus
87.9%	Thermodesulfovibrio thiophilus
87.9%	Thermodesulfovibrio thiophilus
87.9%	Thermodesulfovibrio thiophilus
87.9%	Thermodesulfovibrio thiophilus
87.9%	Thermodesulfovibrio thiophilus
87.9%	Thermodesulfovibrio thiophilus
87.9%	Thermodesulfovibrio thiophilus
87.9%	Thermodesulfovibrio thiophilus
87.9%	Thermodesulfovibrio thiophilus
87.9%	Thermodesulfovibrio thiophilus
87.9%	Thermodesulfovibrio thiophilus
87.9%	Thermodesulfovibrio aggregans
87.9%	Thermodesulfovibrio aggregans
87.9%	Thermodesulfovibrio aggregans
87.9%	Thermodesulfovibrio aggregans
87.9%	Thermodesulfovibrio aggregans
87.9%	Thermodesulfovibrio aggregans
88.0%	Nitrososphaera viennensis
88.0%	Nitrososphaera viennensis
88.0%	Carboxydothermus pertinax
87.9%	Thermobaculum terrenum
87.9%	Geoalkalibacter ferrihydriticus
87.9%	Geoalkalibacter ferrihydriticus
88.0%	Thermovenabulum ferriorganovorum
87.9%	Thermodesulfovibrio thiophilus
87.9%	Thermodesulfovibrio thiophilus
87.9%	Thermodesulfovibrio thiophilus
87.9%	Thermodesulfovibrio thiophilus
87.9%	Thermodesulfovibrio thiophilus
87.9%	Thermodesulfovibrio thiophilus
87.9%	Thermodesulfovibrio thiophilus
87.9%	Thermodesulfovibrio thiophilus
87.9%	Thermodesulfovibrio thiophilus
87.9%	Thermodesulfovibrio thiophilus
87.9%	Thermodesulfovibrio thiophilus
87.9%	Thermodesulfovibrio thiophilus
87.9%	Thermodesulfovibrio thiophilus
87.9%	Thermodesulfovibrio aggregans
87.8%	Thermanaeromonas burensis
87.8%	Thermanaeromonas burensis
87.8%	Thermanaeromonas burensis
87.8%	Thermanaeromonas burensis
87.8%	Thermanaeromonas burensis
87.8%	Thermanaeromonas burensis
88.5%	Rhodothermus profundi
87.5%	Ochrobactrum soli
87.5%	Ochrobactrum soli
87.5%	Ochrobactrum soli
87.5%	Ochrobactrum soli
87.8%	Thermanaeromonas burensis
87.8%	Thermanaeromonas burensis
87.6%	Caldithrix palaeochoryensis
87.6%	Caldithrix palaeochoryensis
87.6%	Caldithrix palaeochoryensis
87.6%	Caldithrix palaeochoryensis
87.7%	Melioribacter roseus
87.5%	Thermodesulfovibrio yellowstonii
87.5%	Thermodesulfovibrio yellowstonii
87.5%	Thermodesulfovibrio yellowstonii
87.6%	Thermodesulfovibrio yellowstonii
87.6%	Geoalkalibacter ferrihydriticus
87.6%	Geoalkalibacter ferrihydriticus
87.6%	Geoalkalibacter ferrihydriticus
87.5%	Geoalkalibacter ferrihydriticus
87.6%	Geoalkalibacter ferrihydriticus
87.6%	Geoalkalibacter ferrihydriticus
87.5%	Geoalkalibacter ferrihydriticus
87.5%	Geoalkalibacter ferrihydriticus
87.5%	Geoalkalibacter ferrihydriticus
87.6%	Geoalkalibacter ferrihydriticus
87.5%	Geoalkalibacter ferrihydriticus
87.5%	Geoalkalibacter ferrihydriticus
87.6%	Geoalkalibacter ferrihydriticus
87.6%	Geoalkalibacter ferrihydriticus
87.5%	Thermodesulfovibrio thiophilus
87.5%	Thermodesulfovibrio thiophilus
87.5%	Thermodesulfovibrio thiophilus
87.6%	Thermodesulfovibrio thiophilus
87.5%	Thermodesulfovibrio thiophilus
87.5%	Thermodesulfovibrio thiophilus
87.5%	Thermodesulfovibrio thiophilus
87.5%	Thermodesulfovibrio thiophilus
87.5%	Thermodesulfovibrio thiophilus
87.6%	Thermodesulfovibrio thiophilus
87.5%	Thermodesulfovibrio thiophilus
87.5%	Thermodesulfovibrio thiophilus
87.5%	Thermodesulfovibrio thiophilus
87.6%	Thermodesulfovibrio thiophilus
87.5%	Thermodesulfovibrio thiophilus
87.5%	Thermodesulfovibrio thiophilus
87.5%	Thermodesulfovibrio thiophilus
87.5%	Thermodesulfovibrio thiophilus
87.5%	Thermodesulfovibrio thiophilus
87.5%	Thermodesulfovibrio thiophilus
87.5%	Thermodesulfovibrio thiophilus
87.5%	Thermodesulfovibrio thiophilus
87.5%	Thermodesulfovibrio thiophilus
87.5%	Thermodesulfovibrio thiophilus
87.5%	Thermodesulfovibrio thiophilus
87.5%	Thermodesulfovibrio thiophilus
87.5%	Thermodesulfovibrio thiophilus
87.5%	Thermodesulfovibrio thiophilus
87.5%	Thermodesulfovibrio thiophilus
87.5%	Thermodesulfovibrio thiophilus
87.5%	Thermodesulfovibrio thiophilus
87.5%	Thermodesulfovibrio thiophilus
87.5%	Thermodesulfovibrio thiophilus
87.5%	Thermodesulfovibrio thiophilus
87.6%	Thermodesulfovibrio thiophilus
87.5%	Thermodesulfovibrio thiophilus
87.5%	Thermodesulfovibrio thiophilus
87.5%	Thermodesulfovibrio thiophilus
87.5%	Thermodesulfovibrio thiophilus
87.5%	Thermodesulfovibrio thiophilus
87.5%	Thermodesulfovibrio thiophilus
87.5%	Thermodesulfovibrio thiophilus
87.5%	Thermodesulfovibrio thiophilus
87.5%	Thermodesulfovibrio thiophilus
87.5%	Thermodesulfovibrio thiophilus
87.5%	Thermodesulfovibrio thiophilus
87.5%	Thermodesulfovibrio thiophilus
87.5%	Thermodesulfovibrio thiophilus
87.6%	Thermodesulfovibrio thiophilus
87.5%	Thermodesulfovibrio thiophilus
87.5%	Thermodesulfovibrio thiophilus
87.5%	Thermodesulfovibrio thiophilus
87.5%	Thermodesulfovibrio thiophilus
87.5%	Thermodesulfovibrio thiophilus
87.5%	Thermodesulfovibrio thiophilus
87.5%	Thermodesulfovibrio thiophilus
87.5%	Thermodesulfovibrio thiophilus
87.5%	Thermodesulfovibrio thiophilus
87.5%	Thermodesulfovibrio thiophilus
87.5%	Thermodesulfovibrio thiophilus
87.5%	Thermodesulfovibrio thiophilus
87.5%	Thermodesulfovibrio thiophilus
87.5%	Thermodesulfovibrio thiophilus
87.5%	Thermodesulfovibrio thiophilus
87.5%	Thermodesulfovibrio thiophilus
87.5%	Thermodesulfovibrio thiophilus
87.5%	Thermodesulfovibrio thiophilus
87.5%	Thermodesulfovibrio thiophilus
87.5%	Thermodesulfovibrio thiophilus
87.5%	Thermodesulfovibrio thiophilus
87.5%	Thermodesulfovibrio thiophilus
87.5%	Thermodesulfovibrio thiophilus
87.5%	Thermodesulfovibrio thiophilus
87.5%	Thermodesulfovibrio thiophilus
87.5%	Thermodesulfovibrio thiophilus
87.5%	Thermodesulfovibrio thiophilus
87.5%	Thermodesulfovibrio thiophilus
87.5%	Thermodesulfovibrio thiophilus
87.5%	Thermodesulfovibrio thiophilus
87.5%	Thermodesulfovibrio aggregans
87.5%	Thermodesulfovibrio aggregans
87.5%	Thermodesulfovibrio aggregans
87.5%	Thermodesulfovibrio aggregans
87.5%	Thermodesulfovibrio aggregans
87.5%	Thermodesulfovibrio aggregans
87.5%	Thermodesulfovibrio aggregans
87.5%	Thermodesulfovibrio aggregans
87.7%	Ammoniphilus oxalaticus
87.6%	Caldithrix palaeochoryensis
87.6%	Carboxydothermus pertinax
87.6%	Carboxydothermus pertinax
87.6%	Carboxydothermus pertinax
87.6%	Carboxydothermus pertinax
87.6%	Carboxydothermus pertinax
87.6%	Carboxydothermus pertinax
87.7%	Halorhodospira halochloris
87.7%	Halorhodospira halochloris
87.7%	Halorhodospira halochloris
87.7%	Halorhodospira halochloris
87.5%	Geoalkalibacter ferrihydriticus
87.5%	Geoalkalibacter ferrihydriticus
87.5%	Geoalkalibacter ferrihydriticus
87.5%	Thermodesulfovibrio thiophilus
87.5%	Thermodesulfovibrio thiophilus
87.5%	Thermodesulfovibrio thiophilus
87.5%	Thermodesulfovibrio thiophilus
87.5%	Thermodesulfovibrio thiophilus
87.5%	Thermodesulfovibrio thiophilus
87.5%	Thermodesulfovibrio thiophilus
87.5%	Thermodesulfovibrio thiophilus
87.5%	Thermodesulfovibrio thiophilus
87.5%	Thermodesulfovibrio thiophilus
87.5%	Thermodesulfovibrio thiophilus
87.5%	Thermodesulfovibrio thiophilus
87.5%	Thermodesulfovibrio thiophilus
87.5%	Thermodesulfovibrio thiophilus
87.5%	Thermodesulfovibrio thiophilus
87.5%	Thermodesulfovibrio thiophilus
87.5%	Thermodesulfovibrio thiophilus
87.5%	Thermodesulfovibrio thiophilus
87.5%	Thermodesulfovibrio thiophilus
87.5%	Thermodesulfovibrio thiophilus
87.5%	Thermodesulfovibrio thiophilus
87.5%	Thermodesulfovibrio thiophilus
87.5%	Thermodesulfovibrio thiophilus
87.5%	Thermodesulfovibrio thiophilus
87.5%	Thermodesulfovibrio thiophilus
87.5%	Thermodesulfovibrio thiophilus
87.5%	Thermodesulfovibrio thiophilus
87.5%	Thermodesulfovibrio thiophilus
87.5%	Thermodesulfovibrio thiophilus
87.5%	Thermodesulfovibrio thiophilus
87.5%	Thermodesulfovibrio thiophilus
87.5%	Thermodesulfovibrio thiophilus
87.5%	Thermodesulfovibrio thiophilus
87.5%	Thermodesulfovibrio aggregans
87.5%	Thermodesulfovibrio aggregans
87.5%	Thermanaeromonas burensis
87.2%	Ochrobactrum soli
87.2%	Ochrobactrum soli
87.2%	Ochrobactrum soli
87.2%	Ochrobactrum soli
87.2%	Ochrobactrum soli
87.2%	Ochrobactrum soli
87.2%	Ochrobactrum soli
87.2%	Desulfatiglans parachlorophenolica
87.3%	Caldithrix palaeochoryensis
87.3%	Caldithrix palaeochoryensis
87.3%	Caldithrix palaeochoryensis
87.3%	Caldithrix palaeochoryensis
87.3%	Caldithrix palaeochoryensis
87.3%	Caldithrix palaeochoryensis
87.3%	Caldithrix palaeochoryensis
87.3%	Caldithrix palaeochoryensis
87.3%	Caldithrix palaeochoryensis
87.3%	Caldithrix palaeochoryensis
87.3%	Caldithrix palaeochoryensis
87.3%	Parvularcula dongshanensis
87.3%	Parvularcula dongshanensis
87.3%	Parvularcula dongshanensis
87.3%	Parvularcula dongshanensis
87.3%	Parvularcula dongshanensis
87.3%	Parvularcula dongshanensis
87.2%	Thermodesulfovibrio yellowstonii
87.2%	Thermodesulfovibrio yellowstonii
87.2%	Thermodesulfovibrio yellowstonii
87.2%	Thermodesulfovibrio yellowstonii
87.2%	Thermodesulfovibrio yellowstonii
87.2%	Thermodesulfovibrio yellowstonii
87.2%	Thermodesulfovibrio yellowstonii
87.2%	Thermodesulfovibrio yellowstonii
87.2%	Thermodesulfovibrio yellowstonii
87.2%	Geoalkalibacter ferrihydriticus
87.2%	Geoalkalibacter ferrihydriticus
87.2%	Geoalkalibacter ferrihydriticus
87.2%	Geoalkalibacter ferrihydriticus
87.2%	Geoalkalibacter ferrihydriticus
87.2%	Geoalkalibacter ferrihydriticus
87.2%	Geoalkalibacter ferrihydriticus
87.2%	Geoalkalibacter ferrihydriticus
87.2%	Geoalkalibacter ferrihydriticus
87.2%	Geoalkalibacter ferrihydriticus
87.2%	Thermodesulfovibrio thiophilus
87.2%	Thermodesulfovibrio thiophilus
87.2%	Thermodesulfovibrio thiophilus
87.2%	Thermodesulfovibrio thiophilus
87.2%	Thermodesulfovibrio thiophilus
87.2%	Thermodesulfovibrio thiophilus
87.2%	Thermodesulfovibrio thiophilus
87.2%	Thermodesulfovibrio thiophilus
87.2%	Thermodesulfovibrio thiophilus
87.2%	Thermodesulfovibrio thiophilus
87.2%	Thermodesulfovibrio thiophilus
87.2%	Thermodesulfovibrio thiophilus
87.2%	Thermodesulfovibrio thiophilus
87.2%	Thermodesulfovibrio thiophilus
87.2%	Thermodesulfovibrio thiophilus
87.2%	Thermodesulfovibrio thiophilus
87.2%	Thermodesulfovibrio thiophilus
87.2%	Thermodesulfovibrio thiophilus
87.9%	Thermodesulfovibrio thiophilus
87.2%	Thermodesulfovibrio thiophilus
87.2%	Thermodesulfovibrio thiophilus
87.2%	Thermodesulfovibrio thiophilus
87.2%	Thermodesulfovibrio thiophilus
87.2%	Thermodesulfovibrio thiophilus
87.2%	Thermodesulfovibrio thiophilus
87.2%	Thermodesulfovibrio thiophilus
87.2%	Thermodesulfovibrio thiophilus
87.2%	Thermodesulfovibrio thiophilus
87.9%	Thermodesulfovibrio thiophilus
87.2%	Thermodesulfovibrio thiophilus
87.2%	Thermodesulfovibrio thiophilus
87.2%	Thermodesulfovibrio thiophilus
87.2%	Thermodesulfovibrio thiophilus
87.2%	Thermodesulfovibrio thiophilus
87.2%	Thermodesulfovibrio thiophilus
87.2%	Thermodesulfovibrio thiophilus
87.2%	Thermodesulfovibrio thiophilus
87.2%	Thermodesulfovibrio thiophilus
87.2%	Thermodesulfovibrio thiophilus
87.2%	Thermodesulfovibrio thiophilus
87.2%	Thermodesulfovibrio thiophilus
87.2%	Thermodesulfovibrio thiophilus
87.2%	Thermodesulfovibrio thiophilus
87.2%	Thermodesulfovibrio thiophilus
87.2%	Thermodesulfovibrio thiophilus
87.2%	Thermodesulfovibrio thiophilus
87.9%	Thermodesulfovibrio thiophilus
87.2%	Thermodesulfovibrio thiophilus
87.2%	Thermodesulfovibrio thiophilus
87.2%	Thermodesulfovibrio thiophilus
87.2%	Thermodesulfovibrio thiophilus
87.2%	Thermodesulfovibrio thiophilus
87.2%	Thermodesulfovibrio thiophilus
87.2%	Thermodesulfovibrio thiophilus
87.2%	Thermodesulfovibrio thiophilus
87.2%	Thermodesulfovibrio thiophilus
87.2%	Thermodesulfovibrio thiophilus
87.2%	Thermodesulfovibrio thiophilus
87.2%	Thermodesulfovibrio thiophilus
87.2%	Thermodesulfovibrio thiophilus
87.2%	Thermodesulfovibrio thiophilus
87.2%	Thermodesulfovibrio thiophilus
87.2%	Thermodesulfovibrio thiophilus
87.2%	Thermodesulfovibrio thiophilus
87.2%	Thermodesulfovibrio thiophilus
87.2%	Thermodesulfovibrio thiophilus
87.2%	Thermodesulfovibrio thiophilus
87.2%	Thermodesulfovibrio thiophilus
87.2%	Thermodesulfovibrio thiophilus
87.2%	Thermodesulfovibrio thiophilus
87.2%	Thermodesulfovibrio thiophilus
87.2%	Thermodesulfovibrio thiophilus
87.2%	Thermodesulfovibrio thiophilus
87.2%	Thermodesulfovibrio thiophilus
87.2%	Thermodesulfovibrio thiophilus
87.2%	Thermodesulfovibrio thiophilus
87.2%	Thermodesulfovibrio thiophilus
87.2%	Thermodesulfovibrio thiophilus
87.2%	Thermodesulfovibrio thiophilus
87.2%	Thermodesulfovibrio thiophilus
87.2%	Thermodesulfovibrio thiophilus
87.2%	Thermodesulfovibrio thiophilus
87.2%	Thermodesulfovibrio thiophilus
87.2%	Thermodesulfovibrio thiophilus
87.2%	Thermodesulfovibrio thiophilus
87.2%	Thermodesulfovibrio thiophilus
87.2%	Thermodesulfovibrio thiophilus
87.2%	Thermodesulfovibrio thiophilus
87.2%	Thermodesulfovibrio thiophilus
87.2%	Thermodesulfovibrio thiophilus
87.2%	Thermodesulfovibrio thiophilus
87.9%	Thermodesulfovibrio thiophilus
87.2%	Thermodesulfovibrio thiophilus
87.2%	Thermodesulfovibrio thiophilus
87.2%	Thermodesulfovibrio thiophilus
87.2%	Thermodesulfovibrio thiophilus
87.2%	Thermodesulfovibrio thiophilus
87.2%	Thermodesulfovibrio thiophilus
87.2%	Thermodesulfovibrio thiophilus
87.2%	Thermodesulfovibrio thiophilus
87.2%	Thermodesulfovibrio thiophilus
87.2%	Thermodesulfovibrio thiophilus
87.2%	Thermodesulfovibrio thiophilus
87.2%	Thermodesulfovibrio thiophilus
87.2%	Thermodesulfovibrio thiophilus
87.9%	Thermodesulfovibrio thiophilus
87.2%	Thermodesulfovibrio thiophilus
87.2%	Thermodesulfovibrio thiophilus
87.2%	Thermodesulfovibrio thiophilus
87.2%	Thermodesulfovibrio thiophilus
87.2%	Thermodesulfovibrio thiophilus
87.2%	Thermodesulfovibrio thiophilus
87.2%	Thermodesulfovibrio thiophilus
87.2%	Thermodesulfovibrio thiophilus
87.2%	Thermodesulfovibrio thiophilus
87.2%	Thermodesulfovibrio thiophilus
87.2%	Thermodesulfovibrio thiophilus
87.2%	Thermodesulfovibrio thiophilus
87.2%	Thermodesulfovibrio thiophilus
87.2%	Thermodesulfovibrio thiophilus
87.2%	Thermodesulfovibrio thiophilus
87.2%	Thermodesulfovibrio thiophilus
87.2%	Thermodesulfovibrio thiophilus
87.2%	Thermodesulfovibrio thiophilus
87.2%	Thermodesulfovibrio thiophilus
87.2%	Thermodesulfovibrio thiophilus
87.2%	Thermodesulfovibrio thiophilus
87.2%	Thermodesulfovibrio thiophilus
87.2%	Thermodesulfovibrio thiophilus
87.2%	Thermodesulfovibrio thiophilus
87.2%	Thermodesulfovibrio thiophilus
87.2%	Thermodesulfovibrio aggregans
87.2%	Thermodesulfovibrio aggregans
87.2%	Thermodesulfovibrio aggregans
87.2%	Thermodesulfovibrio aggregans
87.2%	Thermodesulfovibrio aggregans
87.2%	Thermodesulfovibrio aggregans
87.2%	Thermodesulfovibrio aggregans
87.3%	Ammoniphilus oxalaticus
87.3%	Ammoniphilus oxalaticus
87.3%	Ammoniphilus oxalaticus
87.3%	Ammoniphilus oxalaticus
87.8%	Rhodothermus profundi
87.2%	Carboxydothermus pertinax
87.2%	Carboxydothermus pertinax
87.2%	Carboxydothermus pertinax
87.2%	Carboxydothermus pertinax
87.2%	Carboxydothermus pertinax
87.2%	Carboxydothermus pertinax
87.2%	Carboxydothermus pertinax
87.4%	Halorhodospira halochloris
87.4%	Halorhodospira halochloris
87.4%	Halorhodospira halochloris
87.4%	Halorhodospira halochloris
87.4%	Halorhodospira halochloris
87.4%	Halorhodospira halochloris
87.4%	Halorhodospira halochloris
87.4%	Halorhodospira halochloris
87.4%	Halorhodospira halochloris
87.4%	Halorhodospira halochloris
87.4%	Halorhodospira halochloris
87.2%	Geoalkalibacter ferrihydriticus
87.2%	Geoalkalibacter ferrihydriticus
87.2%	Thermodesulfovibrio thiophilus
87.2%	Thermodesulfovibrio thiophilus
87.1%	Thermodesulfovibrio thiophilus
87.2%	Thermodesulfovibrio thiophilus
87.2%	Thermodesulfovibrio thiophilus
87.1%	Thermodesulfovibrio thiophilus
87.1%	Thermodesulfovibrio thiophilus
87.1%	Thermodesulfovibrio thiophilus
87.1%	Thermodesulfovibrio thiophilus
87.2%	Thermodesulfovibrio thiophilus
87.2%	Thermodesulfovibrio thiophilus
87.2%	Thermodesulfovibrio thiophilus
87.1%	Thermodesulfovibrio thiophilus
87.2%	Thermodesulfovibrio thiophilus
87.2%	Thermodesulfovibrio thiophilus
87.1%	Thermodesulfovibrio thiophilus
87.2%	Thermodesulfovibrio thiophilus
87.2%	Thermodesulfovibrio thiophilus
87.2%	Thermodesulfovibrio thiophilus
87.2%	Thermodesulfovibrio thiophilus
87.2%	Thermodesulfovibrio thiophilus
87.2%	Thermodesulfovibrio thiophilus
87.2%	Thermodesulfovibrio thiophilus
87.2%	Thermodesulfovibrio thiophilus
87.1%	Thermodesulfovibrio thiophilus
87.2%	Thermodesulfovibrio thiophilus
87.2%	Thermodesulfovibrio thiophilus
87.2%	Thermodesulfovibrio thiophilus
87.1%	Thermodesulfovibrio thiophilus
87.1%	Thermodesulfovibrio thiophilus
87.2%	Thermodesulfovibrio thiophilus
87.2%	Thermodesulfovibrio thiophilus
87.2%	Thermodesulfovibrio thiophilus
87.2%	Thermodesulfovibrio thiophilus
87.2%	Thermodesulfovibrio thiophilus
87.1%	Thermodesulfovibrio thiophilus
86.8%	Ochrobactrum soli
86.8%	Ochrobactrum soli
86.8%	Natronospira proteinivora
86.8%	Desulfatiglans parachlorophenolica
86.8%	Desulfatiglans parachlorophenolica
86.8%	Desulfatiglans parachlorophenolica
86.8%	Desulfatiglans parachlorophenolica
86.9%	Caldithrix palaeochoryensis
86.9%	Caldithrix palaeochoryensis
86.9%	Caldithrix palaeochoryensis
86.9%	Caldithrix palaeochoryensis
86.9%	Caldithrix palaeochoryensis
86.9%	Caldithrix palaeochoryensis
86.9%	Caldithrix palaeochoryensis
87.1%	Desulfohalotomaculum peckii
86.9%	Parvularcula dongshanensis
86.9%	Parvularcula dongshanensis
86.9%	Parvularcula dongshanensis
86.9%	Parvularcula dongshanensis
86.9%	Parvularcula dongshanensis
86.9%	Parvularcula dongshanensis
86.9%	Parvularcula dongshanensis
86.9%	Parvularcula dongshanensis
86.9%	Parvularcula dongshanensis
86.9%	Parvularcula dongshanensis
86.9%	Parvularcula dongshanensis
86.9%	Parvularcula dongshanensis
86.9%	Thermodesulfovibrio yellowstonii
86.8%	Thermodesulfovibrio yellowstonii
86.8%	Thermodesulfovibrio yellowstonii
86.8%	Thermodesulfovibrio yellowstonii
86.8%	Thermodesulfovibrio yellowstonii
86.8%	Thermodesulfovibrio yellowstonii
86.8%	Thermodesulfovibrio yellowstonii
86.8%	Thermodesulfovibrio yellowstonii
86.8%	Thermodesulfovibrio yellowstonii
86.8%	Thermodesulfovibrio yellowstonii
86.8%	Thermodesulfovibrio yellowstonii
86.8%	Thermodesulfovibrio yellowstonii
86.8%	Thermodesulfovibrio yellowstonii
86.9%	Thermodesulfovibrio hydrogeniphilus
86.8%	Geoalkalibacter ferrihydriticus
86.9%	Geoalkalibacter ferrihydriticus
86.8%	Thermodesulfovibrio thiophilus
86.8%	Thermodesulfovibrio thiophilus
86.9%	Thermodesulfovibrio thiophilus
87.5%	Thermodesulfovibrio thiophilus
86.8%	Thermodesulfovibrio thiophilus
86.8%	Thermodesulfovibrio thiophilus
86.8%	Thermodesulfovibrio thiophilus
86.8%	Thermodesulfovibrio thiophilus
86.8%	Thermodesulfovibrio thiophilus
86.8%	Thermodesulfovibrio thiophilus
86.8%	Thermodesulfovibrio thiophilus
86.8%	Thermodesulfovibrio thiophilus
86.8%	Thermodesulfovibrio thiophilus
86.8%	Thermodesulfovibrio thiophilus
86.8%	Thermodesulfovibrio thiophilus
86.8%	Thermodesulfovibrio thiophilus
86.8%	Thermodesulfovibrio thiophilus
86.8%	Thermodesulfovibrio thiophilus
86.8%	Thermodesulfovibrio thiophilus
86.8%	Thermodesulfovibrio thiophilus
87.5%	Thermodesulfovibrio thiophilus
86.8%	Thermodesulfovibrio thiophilus
87.5%	Thermodesulfovibrio thiophilus
86.8%	Thermodesulfovibrio thiophilus
86.8%	Thermodesulfovibrio thiophilus
86.8%	Thermodesulfovibrio thiophilus
86.8%	Thermodesulfovibrio thiophilus
86.8%	Thermodesulfovibrio thiophilus
86.8%	Thermodesulfovibrio thiophilus
86.8%	Thermodesulfovibrio thiophilus
86.8%	Thermodesulfovibrio thiophilus
86.8%	Thermodesulfovibrio thiophilus
86.8%	Thermodesulfovibrio thiophilus
86.8%	Thermodesulfovibrio thiophilus
86.8%	Thermodesulfovibrio thiophilus
86.8%	Thermodesulfovibrio thiophilus
86.8%	Thermodesulfovibrio thiophilus
87.5%	Thermodesulfovibrio thiophilus
86.8%	Thermodesulfovibrio thiophilus
86.8%	Thermodesulfovibrio thiophilus
86.8%	Thermodesulfovibrio thiophilus
87.5%	Thermodesulfovibrio thiophilus
86.8%	Thermodesulfovibrio thiophilus
86.8%	Thermodesulfovibrio thiophilus
86.8%	Thermodesulfovibrio thiophilus
86.8%	Thermodesulfovibrio thiophilus
86.8%	Thermodesulfovibrio thiophilus
87.5%	Thermodesulfovibrio thiophilus
87.5%	Thermodesulfovibrio thiophilus
86.8%	Thermodesulfovibrio thiophilus
86.8%	Thermodesulfovibrio thiophilus
86.8%	Thermodesulfovibrio thiophilus
86.8%	Thermodesulfovibrio thiophilus
86.8%	Thermodesulfovibrio thiophilus
86.8%	Thermodesulfovibrio thiophilus
86.8%	Thermodesulfovibrio thiophilus
86.8%	Thermodesulfovibrio thiophilus
86.8%	Thermodesulfovibrio thiophilus
86.8%	Thermodesulfovibrio thiophilus
86.8%	Thermodesulfovibrio thiophilus
86.8%	Thermodesulfovibrio thiophilus
86.8%	Thermodesulfovibrio thiophilus
87.5%	Thermodesulfovibrio thiophilus
86.8%	Thermodesulfovibrio thiophilus
86.8%	Thermodesulfovibrio thiophilus
86.8%	Thermodesulfovibrio thiophilus
86.8%	Thermodesulfovibrio thiophilus
86.8%	Thermodesulfovibrio thiophilus
86.8%	Thermodesulfovibrio thiophilus
86.8%	Thermodesulfovibrio thiophilus
86.8%	Thermodesulfovibrio thiophilus
86.8%	Thermodesulfovibrio thiophilus
86.8%	Thermodesulfovibrio thiophilus
86.8%	Thermodesulfovibrio thiophilus
86.8%	Thermodesulfovibrio thiophilus
86.8%	Thermodesulfovibrio thiophilus
86.8%	Thermodesulfovibrio thiophilus
86.8%	Thermodesulfovibrio thiophilus
86.8%	Thermodesulfovibrio thiophilus
86.8%	Thermodesulfovibrio thiophilus
86.8%	Thermodesulfovibrio thiophilus
86.8%	Thermodesulfovibrio thiophilus
87.0%	Ammoniphilus oxalaticus
87.0%	Ammoniphilus oxalaticus
87.0%	Ammoniphilus oxalaticus
87.7%	Nioella sediminis
87.7%	Nioella sediminis
87.7%	Nioella sediminis
87.0%	Thermanaeromonas burensis
86.9%	Carboxydothermus pertinax
86.9%	Carboxydothermus pertinax
86.9%	Carboxydothermus pertinax
86.9%	Carboxydothermus pertinax
86.8%	Calditerricola yamamurae
86.8%	Thioprofundum hispidum
86.8%	Thioprofundum hispidum
87.0%	Halorhodospira halochloris
87.0%	Halorhodospira halochloris
87.0%	Halorhodospira halochloris
87.0%	Halorhodospira halochloris
87.0%	Halorhodospira halochloris
87.0%	Halorhodospira halochloris
86.8%	Thermodesulfovibrio thiophilus
86.8%	Thermodesulfovibrio thiophilus
86.8%	Thermodesulfovibrio thiophilus
86.8%	Thermodesulfovibrio thiophilus
86.8%	Thermodesulfovibrio thiophilus
86.8%	Carboxydothermus pertinax
86.9%	Thermodesulfovibrio thiophilus
86.4%	Natronospira proteinivora
86.5%	Aquisalimonas lutea
86.5%	Aquisalimonas lutea
86.5%	Aquisalimonas lutea
86.5%	Aquisalimonas lutea
86.5%	Aquisalimonas lutea
86.4%	Desulfatiglans parachlorophenolica
86.6%	Calditerricola satsumensis
86.5%	Parvularcula dongshanensis
86.5%	Parvularcula dongshanensis
86.5%	Parvularcula dongshanensis
86.5%	Parvularcula dongshanensis
86.5%	Parvularcula dongshanensis
86.5%	Parvularcula dongshanensis
86.5%	Rhodovibrio sodomensis
86.4%	Thermodesulfovibrio yellowstonii
86.4%	Thermodesulfovibrio yellowstonii
86.4%	Thermodesulfovibrio yellowstonii
86.4%	Thermodesulfovibrio yellowstonii
86.4%	Thermodesulfovibrio yellowstonii
86.4%	Thermodesulfovibrio yellowstonii
86.4%	Thermodesulfovibrio yellowstonii
86.4%	Thermodesulfovibrio thiophilus
86.4%	Thermodesulfovibrio thiophilus
86.4%	Thermodesulfovibrio thiophilus
86.4%	Thermodesulfovibrio thiophilus
86.4%	Ochrobactrum soli
87.4%	Nioella sediminis
87.4%	Nioella sediminis
87.4%	Nioella sediminis
87.4%	Nioella sediminis
87.4%	Nioella sediminis
87.4%	Nioella sediminis
87.4%	Nioella sediminis
86.3%	Nitrososphaera viennensis
87.1%	Rhodothermus profundi
87.1%	Rhodothermus profundi
87.1%	Rhodothermus profundi
87.1%	Rhodothermus profundi
86.6%	Thermaerobacter composti
86.6%	Thermaerobacter composti
86.6%	Thermaerobacter composti
86.4%	Thioprofundum hispidum
86.4%	Thioprofundum hispidum
86.4%	Thioprofundum hispidum
86.4%	Thioprofundum hispidum
86.5%	Parvularcula dongshanensis
86.8%	Parvularcula dongshanensis
86.6%	Halorhodospira halochloris
86.6%	Halorhodospira halochloris
86.5%	Spiribacter salinus
86.3%	Nitrososphaera viennensis
86.2%	Geoalkalibacter ferrihydriticus
86.2%	Aquisalimonas lutea
86.2%	Aquisalimonas lutea
86.2%	Aquisalimonas lutea
86.2%	Aquisalimonas lutea
86.2%	Aquisalimonas lutea
86.2%	Aquisalimonas lutea
86.3%	Calditerricola satsumensis
86.2%	Parvularcula dongshanensis
86.2%	Rhodovibrio sodomensis
86.1%	Thermodesulfovibrio yellowstonii
86.1%	Thermodesulfovibrio yellowstonii
86.1%	Thermodesulfovibrio yellowstonii
86.1%	Thermodesulfovibrio yellowstonii
86.1%	Thermodesulfovibrio thiophilus
86.1%	Thermodesulfovibrio thiophilus
86.1%	Thermodesulfovibrio thiophilus
86.1%	Thermodesulfovibrio thiophilus
87.0%	Nioella sediminis
87.0%	Nioella sediminis
87.0%	Nioella sediminis
86.1%	Thermanaeromonas burensis
85.9%	Nitrososphaera viennensis
86.7%	Rhodothermus profundi
86.7%	Rhodothermus profundi
86.7%	Rhodothermus profundi
86.7%	Rhodothermus profundi
86.7%	Rhodothermus profundi
86.2%	Thermaerobacter composti
86.1%	Thioprofundum hispidum
86.1%	Thioprofundum hispidum
86.0%	Desulfomonile limimaris
87.0%	Nioella sediminis
85.9%	Nitrososphaera viennensis
85.8%	Geoalkalibacter ferrihydriticus
85.9%	Caldalkalibacillus thermarum
85.9%	Caldalkalibacillus thermarum
85.9%	Caldalkalibacillus thermarum
85.8%	Thermodesulfovibrio thiophilus
85.8%	Thermodesulfovibrio thiophilus
85.8%	Thermodesulfovibrio thiophilus
85.8%	Thermodesulfovibrio thiophilus
85.7%	Kiritimatiella glycovorans
85.7%	Thermodesulfovibrio yellowstonii
85.7%	Thermodesulfovibrio yellowstonii
85.7%	Thermodesulfovibrio yellowstonii
85.7%	Thermodesulfovibrio yellowstonii
85.7%	Thermodesulfovibrio yellowstonii
85.7%	Thermodesulfovibrio yellowstonii
85.7%	Thermodesulfovibrio thiophilus
85.8%	Thermodesulfovibrio thiophilus
85.6%	Nitrososphaera viennensis
85.6%	Nitrososphaera viennensis
85.6%	Nitrososphaera viennensis
85.8%	Heliophilum fasciatum
86.3%	Rhodothermus profundi
86.3%	Rhodothermus profundi
86.3%	Rhodothermus profundi
85.8%	Moorella humiferrea
85.7%	Carboxydothermus islandicus
85.7%	Desulfomonile limimaris
85.5%	Thermodesulfovibrio thiophilus
85.5%	Thermodesulfovibrio thiophilus
85.5%	Thermodesulfovibrio thiophilus
85.5%	Thermodesulfovibrio thiophilus
85.5%	Thermodesulfovibrio thiophilus
85.5%	Thermodesulfovibrio thiophilus
85.5%	Thermodesulfovibrio thiophilus
85.5%	Thermodesulfovibrio thiophilus
85.5%	Thermodesulfovibrio thiophilus
85.5%	Thermodesulfovibrio thiophilus
85.5%	Thermodesulfovibrio thiophilus
85.5%	Thermodesulfovibrio thiophilus
85.5%	Thermodesulfovibrio thiophilus
85.5%	Thermodesulfovibrio thiophilus
85.3%	Thermodesulfovibrio yellowstonii
85.3%	Thermodesulfovibrio yellowstonii
85.3%	Thermodesulfovibrio yellowstonii
85.3%	Thermodesulfovibrio yellowstonii
85.4%	Moorella humiferrea
85.3%	Carboxydothermus islandicus
85.3%	Carboxydothermus islandicus
85.3%	Carboxydothermus islandicus
85.3%	Carboxydothermus islandicus
85.3%	Carboxydothermus islandicus
85.3%	Carboxydothermus islandicus
85.3%	Thermodesulfovibrio yellowstonii
85.3%	Desulfomonile limimaris
85.3%	Desulfomonile limimaris
85.3%	Desulfomonile limimaris
85.3%	Desulfomonile limimaris
85.3%	Desulfomonile limimaris
85.3%	Desulfomonile limimaris
86.0%	Caldithrix palaeochoryensis
85.1%	Thermodesulfovibrio thiophilus
85.1%	Thermodesulfovibrio thiophilus
85.1%	Thermodesulfovibrio thiophilus
85.1%	Thermodesulfovibrio thiophilus
85.1%	Thermodesulfovibrio thiophilus
85.1%	Thermodesulfovibrio thiophilus
85.1%	Thermodesulfovibrio thiophilus
85.1%	Endomicrobium proavitum
85.1%	Endomicrobium proavitum
85.2%	Endomicrobium proavitum
85.0%	Thermodesulfovibrio yellowstonii
84.9%	Carboxydothermus islandicus
84.9%	Carboxydothermus islandicus
84.9%	Carboxydothermus islandicus
84.9%	Carboxydothermus islandicus
84.9%	Carboxydothermus islandicus
84.9%	Carboxydothermus islandicus
84.9%	Carboxydothermus islandicus
84.9%	Carboxydothermus islandicus
84.9%	Carboxydothermus islandicus
84.9%	Carboxydothermus islandicus
84.9%	Carboxydothermus islandicus
84.9%	Carboxydothermus islandicus
84.9%	Carboxydothermus islandicus
84.9%	Desulfomonile limimaris
84.9%	Desulfomonile limimaris
84.9%	Desulfomonile limimaris
84.9%	Desulfomonile limimaris
84.9%	Desulfomonile limimaris
84.9%	Desulfomonile limimaris
84.9%	Desulfomonile limimaris
84.8%	Endomicrobium proavitum
84.8%	Endomicrobium proavitum
84.8%	Endomicrobium proavitum
84.8%	Endomicrobium proavitum
84.8%	Endomicrobium proavitum
84.8%	Endomicrobium proavitum
84.7%	Natranaerovirga pectinivora
84.7%	Mahella australiensis
84.7%	Mahella australiensis
84.6%	Carboxydothermus islandicus
84.6%	Carboxydothermus islandicus
84.6%	Carboxydothermus islandicus
84.6%	Carboxydothermus islandicus
84.6%	Carboxydothermus islandicus
84.6%	Carboxydothermus islandicus
84.6%	Desulfomonile limimaris
84.6%	Desulfomonile limimaris
84.6%	Desulfomonile limimaris
84.6%	Desulfomonile limimaris
84.6%	Carboxydothermus islandicus
84.4%	Endomicrobium proavitum
84.4%	Endomicrobium proavitum
84.4%	Endomicrobium proavitum
84.4%	Stenotrophomonas tumulicola
84.3%	Ignavibacterium album
84.3%	Mahella australiensis
84.3%	Mahella australiensis
84.3%	Mahella australiensis
84.4%	Endomicrobium proavitum
84.2%	Limnochorda pilosa
84.2%	Thermaerobacter composti
84.2%	Carboxydothermus islandicus
84.4%	Halorhodospira halochloris
84.1%	Desulfosarcina widdelii
84.0%	Stenotrophomonas tumulicola
83.9%	Ignavibacterium album
83.9%	Ignavibacterium album
83.9%	Ignavibacterium album
83.9%	Ignavibacterium album
84.0%	Dokdonella ginsengisoli
84.0%	Dokdonella ginsengisoli
83.9%	Stenotrophomonas tumulicola
84.0%	Thiorhodospira sibirica
84.0%	Thiorhodospira sibirica
84.0%	Thiorhodospira sibirica
84.0%	Thiorhodospira sibirica
84.0%	Thiorhodospira sibirica
83.9%	Endomicrobium proavitum
83.6%	Stenotrophomonas tumulicola
83.6%	Stenotrophomonas tumulicola
83.6%	Stenotrophomonas tumulicola
83.7%	Stenotrophomonas tumulicola
83.6%	Stenotrophomonas tumulicola
83.6%	Stenotrophomonas tumulicola
83.7%	Stenotrophomonas tumulicola
83.6%	Stenotrophomonas tumulicola
83.6%	Stenotrophomonas tumulicola
83.6%	Stenotrophomonas tumulicola
83.6%	Stenotrophomonas tumulicola
83.6%	Stenotrophomonas tumulicola
83.6%	Stenotrophomonas tumulicola
83.6%	Ornithinibacillus heyuanensis
83.6%	Ornithinibacillus heyuanensis
83.6%	Caldithrix palaeochoryensis
83.6%	Ignavibacterium album
83.5%	Ignavibacterium album
83.5%	Ignavibacterium album
83.6%	Ignavibacterium album
83.5%	Ignavibacterium album
83.5%	Ignavibacterium album
84.7%	Hungateiclostridium thermocellum
83.6%	Dokdonella ginsengisoli
83.6%	Stenotrophomonas tumulicola
84.0%	Stenotrophomonas tumulicola
84.0%	Stenotrophomonas tumulicola
83.6%	Stenotrophomonas tumulicola
83.6%	Stenotrophomonas tumulicola
83.6%	Stenotrophomonas tumulicola
83.6%	Stenotrophomonas tumulicola
83.6%	Caldalkalibacillus thermarum
83.6%	Thiorhodospira sibirica
83.6%	Thiorhodospira sibirica
83.6%	Thiorhodospira sibirica
83.6%	Thiorhodospira sibirica
83.6%	Thiorhodospira sibirica
83.3%	Stenotrophomonas tumulicola
83.3%	Stenotrophomonas tumulicola
83.3%	Stenotrophomonas tumulicola
83.3%	Stenotrophomonas tumulicola
83.3%	Stenotrophomonas tumulicola
83.3%	Stenotrophomonas tumulicola
83.2%	Stenotrophomonas tumulicola
83.3%	Stenotrophomonas tumulicola
83.3%	Stenotrophomonas tumulicola
83.3%	Stenotrophomonas tumulicola
83.3%	Stenotrophomonas tumulicola
83.3%	Stenotrophomonas tumulicola
83.3%	Stenotrophomonas tumulicola
83.3%	Stenotrophomonas tumulicola
83.3%	Stenotrophomonas tumulicola
83.3%	Stenotrophomonas tumulicola
83.3%	Stenotrophomonas tumulicola
83.3%	Stenotrophomonas tumulicola
83.3%	Stenotrophomonas tumulicola
83.3%	Stenotrophomonas tumulicola
83.3%	Stenotrophomonas tumulicola
83.3%	Stenotrophomonas tumulicola
83.3%	Stenotrophomonas tumulicola
83.3%	Stenotrophomonas tumulicola
83.3%	Stenotrophomonas tumulicola
83.3%	Stenotrophomonas tumulicola
83.3%	Stenotrophomonas tumulicola
83.3%	Stenotrophomonas tumulicola
83.3%	Stenotrophomonas tumulicola
83.3%	Stenotrophomonas tumulicola
83.3%	Stenotrophomonas tumulicola
83.3%	Stenotrophomonas tumulicola
83.3%	Stenotrophomonas tumulicola
83.3%	Stenotrophomonas tumulicola
83.3%	Stenotrophomonas tumulicola
83.3%	Stenotrophomonas tumulicola
83.3%	Stenotrophomonas tumulicola
83.3%	Stenotrophomonas tumulicola
83.2%	Phaeobacterium nitratireducens
83.6%	Aquisalimonas lutea
83.6%	Heliorestis baculata
83.2%	Ignavibacterium album
83.2%	Ignavibacterium album
83.3%	Mahella australiensis
83.3%	Stenotrophomonas tumulicola
83.6%	Stenotrophomonas tumulicola
83.3%	Stenotrophomonas tumulicola
83.2%	Stenotrophomonas tumulicola
83.3%	Stenotrophomonas tumulicola
83.2%	Stenotrophomonas tumulicola
83.2%	Stenotrophomonas tumulicola
83.3%	Stenotrophomonas tumulicola
83.3%	Stenotrophomonas tumulicola
83.3%	Stenotrophomonas tumulicola
83.3%	Stenotrophomonas tumulicola
83.3%	Stenotrophomonas tumulicola
83.3%	Stenotrophomonas tumulicola
83.2%	Stenotrophomonas tumulicola
83.2%	Stenotrophomonas tumulicola
83.6%	Stenotrophomonas tumulicola
83.3%	Stenotrophomonas tumulicola
83.3%	Stenotrophomonas tumulicola
83.2%	Stenotrophomonas tumulicola
83.3%	Stenotrophomonas tumulicola
83.3%	Stenotrophomonas tumulicola
83.3%	Thermus caliditerrae
83.3%	Thermus caliditerrae
83.3%	Caldithrix palaeochoryensis
83.3%	Chitinophaga pinensis
83.3%	Chitinophaga pinensis
83.3%	Thiorhodospira sibirica
83.3%	Thiorhodospira sibirica
83.3%	Thiorhodospira sibirica
83.3%	Thiorhodospira sibirica
83.0%	Mycoavidus cysteinexigens
83.0%	Mycoavidus cysteinexigens
82.9%	Stenotrophomonas tumulicola
82.9%	Stenotrophomonas tumulicola
82.9%	Stenotrophomonas tumulicola
82.9%	Stenotrophomonas tumulicola
82.9%	Stenotrophomonas tumulicola
82.9%	Stenotrophomonas tumulicola
82.9%	Stenotrophomonas tumulicola
82.9%	Stenotrophomonas tumulicola
82.9%	Stenotrophomonas tumulicola
82.9%	Stenotrophomonas tumulicola
82.9%	Stenotrophomonas tumulicola
82.9%	Stenotrophomonas tumulicola
82.9%	Stenotrophomonas tumulicola
82.9%	Stenotrophomonas tumulicola
82.9%	Stenotrophomonas tumulicola
83.5%	Stenotrophomonas tumulicola
82.9%	Stenotrophomonas tumulicola
82.9%	Stenotrophomonas tumulicola
82.9%	Stenotrophomonas tumulicola
82.9%	Stenotrophomonas tumulicola
82.9%	Stenotrophomonas tumulicola
82.9%	Stenotrophomonas tumulicola
82.8%	Stenotrophomonas tumulicola
82.9%	Stenotrophomonas tumulicola
82.9%	Stenotrophomonas tumulicola
83.0%	Stenotrophomonas tumulicola
82.9%	Stenotrophomonas tumulicola
82.9%	Stenotrophomonas tumulicola
83.0%	Stenotrophomonas tumulicola
83.5%	Stenotrophomonas tumulicola
82.9%	Stenotrophomonas tumulicola
82.9%	Stenotrophomonas tumulicola
82.9%	Stenotrophomonas tumulicola
82.9%	Stenotrophomonas tumulicola
82.9%	Stenotrophomonas tumulicola
82.9%	Stenotrophomonas tumulicola
83.0%	Stenotrophomonas tumulicola
82.9%	Stenotrophomonas tumulicola
82.9%	Stenotrophomonas tumulicola
83.5%	Stenotrophomonas tumulicola
82.9%	Stenotrophomonas tumulicola
83.0%	Stenotrophomonas tumulicola
82.9%	Stenotrophomonas tumulicola
82.9%	Stenotrophomonas tumulicola
82.9%	Stenotrophomonas tumulicola
82.9%	Stenotrophomonas tumulicola
82.9%	Stenotrophomonas tumulicola
82.9%	Stenotrophomonas tumulicola
82.9%	Stenotrophomonas tumulicola
82.8%	Phaeobacterium nitratireducens
82.8%	Ornithinibacillus heyuanensis
83.3%	Heliorestis baculata
100.0%	Thermoanaerobaculum aquaticum
83.0%	Hahella ganghwensis
82.9%	Dokdonella ginsengisoli
82.9%	Dokdonella ginsengisoli
100.0%	Methylocaldum gracile
82.9%	Stenotrophomonas tumulicola
82.8%	Stenotrophomonas tumulicola
82.9%	Stenotrophomonas tumulicola
82.9%	Stenotrophomonas tumulicola
82.9%	Stenotrophomonas tumulicola
82.9%	Stenotrophomonas tumulicola
82.9%	Stenotrophomonas tumulicola
82.9%	Stenotrophomonas tumulicola
82.9%	Stenotrophomonas tumulicola
82.9%	Stenotrophomonas tumulicola
82.9%	Stenotrophomonas tumulicola
82.9%	Stenotrophomonas tumulicola
82.9%	Stenotrophomonas tumulicola
82.8%	Stenotrophomonas tumulicola
82.9%	Stenotrophomonas tumulicola
82.9%	Stenotrophomonas tumulicola
82.9%	Stenotrophomonas tumulicola
82.9%	Stenotrophomonas tumulicola
82.9%	Stenotrophomonas tumulicola
82.9%	Stenotrophomonas tumulicola
82.9%	Stenotrophomonas tumulicola
82.9%	Thermus caliditerrae
82.9%	Thermus caliditerrae
82.8%	Stenotrophomonas tumulicola
82.9%	Chitinophaga pinensis
82.6%	Mycoavidus cysteinexigens
83.1%	Stenotrophomonas tumulicola
82.5%	Stenotrophomonas tumulicola
82.5%	Stenotrophomonas tumulicola
82.5%	Stenotrophomonas tumulicola
82.5%	Stenotrophomonas tumulicola
82.5%	Stenotrophomonas tumulicola
82.5%	Stenotrophomonas tumulicola
82.5%	Stenotrophomonas tumulicola
83.1%	Stenotrophomonas tumulicola
82.5%	Stenotrophomonas tumulicola
82.5%	Stenotrophomonas tumulicola
82.5%	Stenotrophomonas tumulicola
82.5%	Stenotrophomonas tumulicola
82.5%	Stenotrophomonas tumulicola
82.5%	Stenotrophomonas tumulicola
82.5%	Stenotrophomonas tumulicola
83.1%	Stenotrophomonas tumulicola
82.5%	Stenotrophomonas tumulicola
82.5%	Stenotrophomonas tumulicola
83.1%	Stenotrophomonas tumulicola
82.5%	Stenotrophomonas tumulicola
82.6%	Legionella cardiaca
82.7%	Thiothrix fructosivorans
82.5%	Stenotrophomonas tumulicola
82.5%	Stenotrophomonas tumulicola
82.5%	Stenotrophomonas tumulicola
82.5%	Stenotrophomonas tumulicola
82.5%	Stenotrophomonas tumulicola
82.5%	Stenotrophomonas tumulicola
82.5%	Thermus caliditerrae
82.5%	Chitinophaga pinensis
83.0%	Desulfomonile tiedjei
82.2%	Luteitalea pratensis
82.2%	Halofilum ochraceum
82.2%	Mycoavidus cysteinexigens
82.2%	Mycoavidus cysteinexigens
82.2%	Mycoavidus cysteinexigens
82.2%	Stenotrophomonas tumulicola
82.2%	Gemmobacter caeni
82.4%	Bactoderma rosea
82.3%	Thiothrix fructosivorans
82.3%	Thiothrix fructosivorans
98.5%	Desulfomonile tiedjei
82.4%	Thioalkalivibrio thiocyanodenitrificans
82.4%	Thioalkalivibrio thiocyanodenitrificans
82.4%	Thioalkalivibrio thiocyanodenitrificans
82.4%	Thioalkalivibrio thiocyanodenitrificans
82.4%	Thioalkalivibrio thiocyanodenitrificans
82.4%	Thioalkalivibrio thiocyanodenitrificans
82.4%	Thioalkalivibrio thiocyanodenitrificans
82.2%	Stenotrophomonas tumulicola
82.7%	Thioalkalivibrio thiocyanodenitrificans
81.8%	Halofilum ochraceum
82.0%	Thioalkalivibrio thiocyanodenitrificans
82.0%	Thioalkalivibrio thiocyanodenitrificans
82.0%	Thioalkalivibrio thiocyanodenitrificans
82.0%	Thioalkalivibrio thiocyanodenitrificans
82.0%	Thioalkalivibrio thiocyanodenitrificans
82.0%	Thioalkalivibrio thiocyanodenitrificans
82.0%	Thioalkalivibrio thiocyanodenitrificans
82.0%	Thioalkalivibrio thiocyanodenitrificans
82.0%	Thioalkalivibrio thiocyanodenitrificans
82.0%	Thioalkalivibrio thiocyanodenitrificans
82.0%	Thioalkalivibrio thiocyanodenitrificans
81.9%	Mycoavidus cysteinexigens
82.3%	Desulfonauticus autotrophicus
82.0%	Thioalkalivibrio thiocyanodenitrificans
81.8%	Desulfococcus biacutus
81.6%	Inmirania thermothiophila
81.3%	Kiritimatiella glycovorans
81.3%	Kiritimatiella glycovorans
81.3%	Kiritimatiella glycovorans
81.3%	Kiritimatiella glycovorans
81.3%	Kroppenstedtia pulmonis
81.7%	Thioalkalivibrio thiocyanodenitrificans
81.7%	Thioalkalivibrio thiocyanodenitrificans
81.7%	Thioalkalivibrio thiocyanodenitrificans
81.7%	Thioalkalivibrio thiocyanodenitrificans
81.7%	Thioalkalivibrio thiocyanodenitrificans
81.7%	Thioalkalivibrio thiocyanodenitrificans
81.5%	Oceanithermus profundus
81.7%	Thioalkalivibrio thiocyanodenitrificans
81.7%	Thioalkalivibrio thiocyanodenitrificans
81.2%	Ignavibacterium album
81.6%	Acidicapsa acidisoli
81.6%	Acidicapsa acidisoli
81.6%	Acidicapsa acidisoli
81.6%	Acidicapsa acidisoli
81.6%	Acidicapsa acidisoli
81.2%	Inmirania thermothiophila
81.3%	Thioalkalivibrio thiocyanodenitrificans
81.6%	Oceanithermus profundus
81.2%	Oceanithermus profundus
81.2%	Oceanithermus profundus
81.2%	Oceanithermus profundus
81.2%	Oceanithermus profundus
81.2%	Oceanithermus profundus
81.2%	Oceanithermus profundus
81.2%	Oceanithermus profundus
81.5%	Oceanithermus profundus
81.2%	Oceanithermus profundus
81.2%	Oceanithermus profundus
81.2%	Oceanithermus profundus
95.5%	Aquincola amnicola
95.5%	Aquincola amnicola
81.3%	Acidicapsa acidisoli
81.3%	Acidicapsa acidisoli
81.3%	Acidicapsa acidisoli
81.3%	Acidicapsa acidisoli
81.3%	Acidicapsa acidisoli
81.3%	Acidicapsa acidisoli
81.3%	Acidicapsa acidisoli
81.3%	Acidicapsa acidisoli
80.6%	Kiritimatiella glycovorans
80.6%	Kiritimatiella glycovorans
80.6%	Kiritimatiella glycovorans
80.6%	Kiritimatiella glycovorans
80.7%	Vulcanithermus mediatlanticus
80.7%	Oceanithermus profundus
80.8%	Oceanithermus profundus
80.8%	Oceanithermus profundus
80.8%	Oceanithermus profundus
80.8%	Oceanithermus profundus
80.8%	Oceanithermus profundus
80.8%	Oceanithermus profundus
80.8%	Oceanithermus profundus
80.8%	Oceanithermus profundus
80.8%	Oceanithermus profundus
80.8%	Oceanithermus profundus
80.8%	Oceanithermus profundus
80.8%	Oceanithermus profundus
80.8%	Oceanithermus profundus
80.8%	Oceanithermus profundus
80.8%	Oceanithermus profundus
80.7%	Moorella humiferrea
80.9%	Acidicapsa acidisoli
80.9%	Acidicapsa acidisoli
80.9%	Acidicapsa acidisoli
80.9%	Acidicapsa acidisoli
80.9%	Acidicapsa acidisoli
80.9%	Acidicapsa acidisoli
80.3%	Vulcanithermus mediatlanticus
80.4%	Oceanithermus profundus
80.4%	Oceanithermus profundus
80.8%	Oceanithermus profundus
80.4%	Oceanithermus profundus
80.4%	Oceanithermus profundus
80.4%	Oceanithermus profundus
80.4%	Oceanithermus profundus
80.4%	Oceanithermus profundus
80.4%	Oceanithermus profundus
80.4%	Oceanithermus profundus
80.4%	Oceanithermus profundus
80.4%	Oceanithermus profundus
80.4%	Oceanithermus profundus
80.4%	Oceanithermus profundus
80.4%	Oceanithermus profundus
80.4%	Oceanithermus profundus
80.4%	Oceanithermus profundus
94.0%	Halochromatium roseum
80.2%	Nitrococcus mobilis
93.9%	Halochromatium roseum
80.5%	Oceanithermus profundus
80.1%	Oceanithermus profundus
80.1%	Oceanithermus profundus
80.1%	Oceanithermus profundus
80.1%	Oceanithermus profundus
80.1%	Oceanithermus profundus
80.2%	Thermodesulfovibrio hydrogeniphilus
79.8%	Nitrococcus mobilis
79.8%	Nitrococcus mobilis
79.8%	Nitrococcus mobilis
79.8%	Nitrococcus mobilis
79.8%	Nitrococcus mobilis
79.9%	Oceanithermus profundus
79.9%	Oceanithermus profundus
79.7%	Oceanithermus profundus
79.5%	Vulcanithermus mediatlanticus
80.1%	Methylomarinovum caldicuralii
79.5%	Nitrococcus mobilis
79.5%	Nitrococcus mobilis
79.5%	Nitrococcus mobilis
79.5%	Nitrococcus mobilis
79.5%	Nitrococcus mobilis
79.5%	Nitrococcus mobilis
79.5%	Nitrococcus mobilis
79.5%	Nitrococcus mobilis
79.5%	Nitrococcus mobilis
79.5%	Nitrococcus mobilis
79.5%	Nitrococcus mobilis
92.4%	Melioribacter roseus
79.6%	Oceanithermus profundus
79.6%	Oceanithermus profundus
79.6%	Oceanithermus profundus
79.6%	Oceanithermus profundus
79.6%	Oceanithermus profundus
79.6%	Oceanithermus profundus
79.6%	Huakuichenia soli
79.6%	Huakuichenia soli
79.0%	Meiothermus rufus
91.7%	Methylothermus subterraneus
79.1%	Nitrococcus mobilis
79.1%	Nitrococcus mobilis
79.1%	Nitrococcus mobilis
79.1%	Nitrococcus mobilis
79.1%	Nitrococcus mobilis
79.1%	Nitrococcus mobilis
79.2%	Oceanithermus profundus
79.2%	Oceanithermus profundus
79.2%	Oceanithermus profundus
79.2%	Oceanithermus profundus
79.2%	Oceanithermus profundus
79.4%	Oceanithermus profundus
79.2%	Oceanithermus profundus
79.2%	Oceanithermus profundus
79.2%	Oceanithermus profundus
79.2%	Oceanithermus profundus
79.2%	Oceanithermus profundus
79.2%	Oceanithermus profundus
79.2%	Oceanithermus profundus
79.2%	Oceanithermus profundus
79.2%	Oceanithermus profundus
79.5%	Puniceicoccus vermicola
91.0%	Nitrospira lenta
80.2%	Sulfurihydrogenibium azorense
80.2%	Sulfurihydrogenibium azorense
80.2%	Sulfurihydrogenibium azorense
79.3%	Glutamicibacter soli
79.4%	Glutamicibacter soli
79.3%	Glutamicibacter soli
79.3%	Glutamicibacter soli
79.3%	Glutamicibacter soli
79.3%	Glutamicibacter soli
79.3%	Glutamicibacter soli
79.3%	Glutamicibacter soli
79.3%	Glutamicibacter soli
96.4%	Thermodesulfovibrio hydrogeniphilus
90.9%	Nitrospira lenta
88.0%	Meiothermus rufus
91.5%	Melioribacter roseus
78.9%	Oceanithermus profundus
78.9%	Oceanithermus profundus
78.9%	Oceanithermus profundus
78.9%	Oceanithermus profundus
78.9%	Oceanithermus profundus
78.8%	Oceanithermus profundus
78.9%	Oceanithermus profundus
78.9%	Oceanithermus profundus
78.9%	Oceanithermus profundus
78.9%	Oceanithermus profundus
78.9%	Oceanithermus profundus
78.9%	Oceanithermus profundus
90.8%	Nitrospira lenta
90.8%	Nitrospira lenta
79.0%	Bifidobacterium reuteri
79.0%	Bifidobacterium reuteri
79.0%	Bifidobacterium reuteri
79.0%	Bifidobacterium reuteri
79.0%	Bifidobacterium reuteri
78.7%	Nitrococcus mobilis
79.8%	Sulfurihydrogenibium azorense
79.8%	Sulfurihydrogenibium azorense
79.8%	Sulfurihydrogenibium azorense
79.8%	Sulfurihydrogenibium azorense
79.8%	Sulfurihydrogenibium azorense
79.8%	Sulfurihydrogenibium azorense
79.8%	Sulfurihydrogenibium azorense
79.8%	Sulfurihydrogenibium azorense
79.8%	Sulfurihydrogenibium azorense
79.8%	Sulfurihydrogenibium azorense
78.9%	Glutamicibacter soli
78.9%	Glutamicibacter soli
78.9%	Glutamicibacter soli
78.9%	Glutamicibacter soli
78.9%	Glutamicibacter soli
79.0%	Glutamicibacter soli
78.9%	Glutamicibacter soli
78.9%	Glutamicibacter soli
78.9%	Glutamicibacter soli
78.9%	Glutamicibacter soli
78.9%	Glutamicibacter soli
78.9%	Glutamicibacter soli
78.9%	Glutamicibacter soli
78.9%	Glutamicibacter soli
78.9%	Glutamicibacter soli
78.9%	Glutamicibacter soli
78.9%	Glutamicibacter soli
[truncated: 4,216 more rows]
