# Supplementary material for: Revealing the Microbiome of Four Different Thermal Springs in Turkey with Environmental DNA Metabarcoding
Source: Biology (Basel). 2022 Jun 30;11(7):998. doi: 10.3390/biology11070998 (PMC9311576; doi:10.3390/biology11070998)
Supplement: Supplementary file 1 [file biology-11-00998-s001.zip › Supplementary Table S3/515y.uniq.csv]

% Pairwise Identity	Organism
99.0%	Thermoanaerobaculum aquaticum
98.9%	Desulfotomaculum profundi
100.0%	Clostridium puniceum
100.0%	Lysinibacillus mangiferihumi
100.0%	Ferrovibrio denitrificans
100.0%	Thermoanaerobaculum aquaticum
100.0%	Desulfurispora thermophila
100.0%	Methylocaldum gracile
98.3%	Thermoanaerobaculum aquaticum
99.6%	Ciceribacter thiooxidans
99.6%	Ciceribacter thiooxidans
99.6%	Ciceribacter thiooxidans
99.6%	Ciceribacter thiooxidans
99.6%	Sulfuritortus calidifontis
99.6%	Rectinema cohabitans
99.6%	Rectinema cohabitans
99.6%	Desulfotomaculum profundi
99.6%	Desulfotomaculum profundi
99.6%	Desulfotomaculum profundi
99.6%	Lysinibacillus mangiferihumi
99.6%	Brevundimonas viscosa
99.6%	Annwoodia aquaesulis
99.6%	Ferrovibrio denitrificans
99.6%	Sphingopyxis macrogoltabida
99.6%	Sphingopyxis macrogoltabida
99.6%	Sphingopyxis macrogoltabida
99.6%	Thermoanaerobaculum aquaticum
99.6%	Thermoanaerobaculum aquaticum
99.6%	Thermoanaerobaculum aquaticum
99.6%	Thermoanaerobaculum aquaticum
99.6%	Thermoanaerobaculum aquaticum
99.6%	Thermoanaerobaculum aquaticum
99.6%	Thermoanaerobaculum aquaticum
99.6%	Thermoanaerobaculum aquaticum
99.6%	Thermoanaerobaculum aquaticum
99.6%	Thermoanaerobaculum aquaticum
99.6%	Thermoanaerobaculum aquaticum
99.6%	Thermoanaerobaculum aquaticum
99.6%	Thermoanaerobaculum aquaticum
99.6%	Thermoanaerobaculum aquaticum
99.6%	Bradyrhizobium oligotrophicum
99.6%	Micrococcus luteus
99.6%	Micrococcus luteus
99.6%	Micrococcus luteus
99.6%	Micrococcus luteus
99.6%	Desulfurispora thermophila
99.6%	Anoxybacillus amylolyticus
99.6%	Anoxybacillus amylolyticus
99.6%	Methylocaldum gracile
99.6%	Methylocaldum gracile
99.6%	Methylocaldum gracile
99.6%	Methylocaldum gracile
99.6%	Methylocaldum gracile
99.6%	Methylocaldum gracile
99.6%	Methylocaldum gracile
99.6%	Methylocaldum gracile
99.6%	Methylocaldum gracile
99.6%	Thiobacter subterraneus
99.6%	Thiobacter subterraneus
99.6%	Ciceribacter thiooxidans
99.6%	Ciceribacter thiooxidans
99.6%	Lactococcus taiwanensis
99.6%	Thermoanaerobaculum aquaticum
99.6%	Ignavibacterium album
99.6%	Methylocaldum gracile
99.6%	Methylocaldum gracile
99.6%	Thermoanaerobaculum aquaticum
99.3%	Thermoanaerobaculum aquaticum
97.9%	Thermoanaerobaculum aquaticum
99.6%	Methylocaldum gracile
99.3%	Ciceribacter thiooxidans
99.3%	Ciceribacter thiooxidans
99.3%	Ciceribacter thiooxidans
99.3%	Ciceribacter thiooxidans
99.3%	Ciceribacter thiooxidans
99.3%	Ciceribacter thiooxidans
99.3%	Sulfuritortus calidifontis
99.3%	Sulfuritortus calidifontis
99.3%	Sulfuritortus calidifontis
99.3%	Sulfuritortus calidifontis
99.3%	Sulfuritortus calidifontis
99.3%	Sulfuritortus calidifontis
99.3%	Sulfuritortus calidifontis
99.3%	Rectinema cohabitans
99.3%	Rectinema cohabitans
99.3%	Rectinema cohabitans
99.3%	Rectinema cohabitans
99.3%	Desulfotomaculum profundi
99.3%	Desulfotomaculum profundi
99.3%	Desulfotomaculum profundi
99.3%	Desulfotomaculum profundi
99.3%	Desulfotomaculum profundi
99.3%	Desulfotomaculum profundi
99.3%	Desulfotomaculum profundi
99.3%	Escherichia marmotae
99.3%	Clostridium puniceum
99.3%	Clostridium puniceum
99.3%	Lysinibacillus mangiferihumi
99.3%	Brevundimonas viscosa
99.3%	Annwoodia aquaesulis
99.3%	Annwoodia aquaesulis
99.3%	Ferrovibrio denitrificans
99.3%	Hydrotalea flava
99.3%	Sphingopyxis macrogoltabida
99.3%	Thermoanaerobaculum aquaticum
99.3%	Thermoanaerobaculum aquaticum
99.3%	Thermoanaerobaculum aquaticum
99.3%	Thermoanaerobaculum aquaticum
99.3%	Thermoanaerobaculum aquaticum
99.3%	Thermoanaerobaculum aquaticum
99.3%	Thermoanaerobaculum aquaticum
99.3%	Thermoanaerobaculum aquaticum
99.3%	Thermoanaerobaculum aquaticum
99.3%	Thermoanaerobaculum aquaticum
99.3%	Thermoanaerobaculum aquaticum
99.3%	Thermoanaerobaculum aquaticum
99.3%	Thermoanaerobaculum aquaticum
99.3%	Thermoanaerobaculum aquaticum
99.3%	Thermoanaerobaculum aquaticum
99.3%	Thermoanaerobaculum aquaticum
99.3%	Thermoanaerobaculum aquaticum
99.3%	Thermoanaerobaculum aquaticum
99.3%	Thermoanaerobaculum aquaticum
99.3%	Thermoanaerobaculum aquaticum
99.3%	Thermoanaerobaculum aquaticum
99.3%	Thermoanaerobaculum aquaticum
99.3%	Thermoanaerobaculum aquaticum
99.3%	Thermoanaerobaculum aquaticum
99.3%	Thermoanaerobaculum aquaticum
99.3%	Thermoanaerobaculum aquaticum
99.3%	Thermoanaerobaculum aquaticum
99.3%	Thermoanaerobaculum aquaticum
99.3%	Thermoanaerobaculum aquaticum
99.3%	Thermoanaerobaculum aquaticum
99.3%	Thermoanaerobaculum aquaticum
99.3%	Thermoanaerobaculum aquaticum
99.3%	Thermoanaerobaculum aquaticum
99.3%	Thermoanaerobaculum aquaticum
99.3%	Thermoanaerobaculum aquaticum
99.3%	Thermoanaerobaculum aquaticum
99.3%	Thermoanaerobaculum aquaticum
99.3%	Thermoanaerobaculum aquaticum
99.3%	Thermoanaerobaculum aquaticum
99.3%	Thermoanaerobaculum aquaticum
99.3%	Thermoanaerobaculum aquaticum
99.3%	Thermoanaerobaculum aquaticum
99.3%	Thermoanaerobaculum aquaticum
99.3%	Thermoanaerobaculum aquaticum
99.3%	Thermoanaerobaculum aquaticum
99.3%	Thermoanaerobaculum aquaticum
99.3%	Thermoanaerobaculum aquaticum
99.3%	Thermoanaerobaculum aquaticum
99.3%	Thermoanaerobaculum aquaticum
99.3%	Thermoanaerobaculum aquaticum
99.3%	Thermoanaerobaculum aquaticum
99.3%	Thermoanaerobaculum aquaticum
99.3%	Thermoanaerobaculum aquaticum
99.3%	Thermoanaerobaculum aquaticum
99.3%	Thermoanaerobaculum aquaticum
99.3%	Thermoanaerobaculum aquaticum
99.3%	Thermoanaerobaculum aquaticum
99.3%	Thermoanaerobaculum aquaticum
99.3%	Thermoanaerobaculum aquaticum
99.3%	Bacillus abyssalis
99.3%	Moorella stamsii
99.3%
99.3%
99.3%
99.3%
99.3%	Bradyrhizobium oligotrophicum
99.3%	Micrococcus luteus
99.3%	Micrococcus luteus
99.3%	Micrococcus luteus
99.3%	Ignavibacterium album
99.3%	Ignavibacterium album
99.3%	Thermodesulfovibrio yellowstonii
99.3%	Desulfomonile tiedjei
99.3%	Desulfurispora thermophila
99.3%	Desulfurispora thermophila
99.3%	Desulfurispora thermophila
99.3%	Desulfurispora thermophila
99.3%	Desulfurispora thermophila
99.6%	Desulfurispora thermophila
99.3%	Anoxybacillus amylolyticus
99.3%	Anoxybacillus amylolyticus
99.3%	Desulfofundulus thermoacetoxidans
99.3%	Methylocaldum gracile
99.3%	Methylocaldum gracile
99.3%	Methylocaldum gracile
99.3%	Methylocaldum gracile
99.3%	Methylocaldum gracile
99.3%	Methylocaldum gracile
99.3%	Methylocaldum gracile
99.3%	Methylocaldum gracile
99.3%	Methylocaldum gracile
99.3%	Methylocaldum gracile
99.3%	Methylocaldum gracile
99.3%	Methylocaldum gracile
99.3%	Methylocaldum gracile
99.3%	Methylocaldum gracile
99.3%	Methylocaldum gracile
99.3%	Methylocaldum gracile
99.3%	Methylocaldum gracile
99.3%	Methylocaldum gracile
99.3%	Methylocaldum gracile
99.3%	Methylocaldum gracile
99.3%	Methylocaldum gracile
99.3%	Methylocaldum gracile
99.3%	Methylocaldum gracile
99.3%	Methylocaldum gracile
99.3%	Methylocaldum gracile
99.3%	Methylocaldum gracile
99.3%	Methylocaldum gracile
99.3%	Methylocaldum gracile
99.3%	Thermus scotoductus
99.3%	Ciceribacter thiooxidans
99.3%	Sulfuritortus calidifontis
99.3%	Sulfuritortus calidifontis
99.3%	Rectinema cohabitans
99.3%	Desulfotomaculum profundi
99.3%	Streptococcus thermophilus
99.3%	Streptococcus thermophilus
99.3%	Lactococcus taiwanensis
97.6%	Thermoanaerobaculum aquaticum
99.3%	Thermoanaerobaculum aquaticum
99.3%	Thermoanaerobaculum aquaticum
99.3%	Thermoanaerobaculum aquaticum
99.3%	Thermoanaerobaculum aquaticum
99.3%	Thermoanaerobaculum aquaticum
99.3%	Thermoanaerobaculum aquaticum
99.3%	Thermoanaerobaculum aquaticum
99.3%	Thermoanaerobaculum aquaticum
99.3%	Thermoanaerobaculum aquaticum
99.3%	Treponema caldarium
99.3%	Desulfurispora thermophila
99.3%	Anoxybacillus amylolyticus
99.3%	Bellilinea caldifistulae
99.3%	Methylocaldum gracile
99.3%	Methylocaldum gracile
99.3%	Methylocaldum gracile
99.3%	Methylocaldum gracile
99.3%	Methylocaldum gracile
99.3%	Thermoanaerobaculum aquaticum
97.6%	Thermoanaerobaculum aquaticum
99.0%	Aquicella lusitana
98.9%	Vulcaniibacterium gelatinicum
98.9%	Vulcaniibacterium gelatinicum
98.9%	Ciceribacter thiooxidans
98.9%	Ciceribacter thiooxidans
98.9%	Ciceribacter thiooxidans
98.9%	Ciceribacter thiooxidans
98.9%	Ciceribacter thiooxidans
98.9%	Aeribacillus composti
98.9%	Aeribacillus composti
98.9%	Aeribacillus composti
98.9%	Sulfuritortus calidifontis
98.9%	Sulfuritortus calidifontis
98.9%	Sulfuritortus calidifontis
98.9%	Sulfuritortus calidifontis
98.9%	Sulfuritortus calidifontis
98.9%	Sulfuritortus calidifontis
98.9%	Sulfuritortus calidifontis
98.9%	Sulfuritortus calidifontis
98.9%	Sulfuritortus calidifontis
98.9%	Sulfuritortus calidifontis
98.9%	Sulfuritortus calidifontis
98.9%	Sulfuritortus calidifontis
98.9%	Sulfuritortus calidifontis
98.9%	Sulfuritortus calidifontis
98.9%	Sulfuritortus calidifontis
98.9%	Sulfuritortus calidifontis
98.9%	Sulfuritortus calidifontis
98.9%	Sulfuritortus calidifontis
98.9%	Sulfuritortus calidifontis
98.9%	Sulfuritortus calidifontis
98.9%	Sulfuritortus calidifontis
98.9%	Sulfuritortus calidifontis
98.9%	Sulfuritortus calidifontis
98.9%	Sulfuritortus calidifontis
98.9%	Sulfuritortus calidifontis
98.9%	Sulfuritortus calidifontis
98.9%	Sulfuritortus calidifontis
98.9%	Sulfuritortus calidifontis
98.9%	Rectinema cohabitans
98.9%	Rectinema cohabitans
98.9%	Rectinema cohabitans
98.9%	Rectinema cohabitans
98.9%	Rectinema cohabitans
98.9%	Desulfotomaculum profundi
98.9%	Desulfotomaculum profundi
98.9%	Desulfotomaculum profundi
98.9%	Desulfotomaculum profundi
98.9%	Desulfotomaculum profundi
98.9%	Desulfotomaculum profundi
98.9%	Desulfotomaculum profundi
98.9%	Desulfotomaculum profundi
98.9%	Desulfotomaculum profundi
98.9%	Desulfotomaculum profundi
98.9%	Lawsonella clevelandensis
98.9%	Altererythrobacter aurantiacus
98.9%	Altererythrobacter aurantiacus
98.9%	Cutibacterium acnes
98.9%	Sinimarinibacterium flocculans
98.9%	Thermus amyloliquefaciens
98.9%	Thermus amyloliquefaciens
98.9%	Thermus amyloliquefaciens
98.9%	Escherichia marmotae
98.9%	Clostridium puniceum
98.9%	Clostridium puniceum
98.9%	Clostridium puniceum
98.9%	Lactobacillus delbrueckii
98.9%	Lysinibacillus mangiferihumi
98.9%	Lysinibacillus mangiferihumi
98.9%	Ferrovibrio denitrificans
98.9%	Ferrovibrio denitrificans
98.9%	Ferrovibrio denitrificans
98.9%	Ferrovibrio denitrificans
98.9%	Hydrotalea flava
98.9%	Hydrotalea flava
98.9%	Hydrotalea flava
98.9%	Hydrotalea flava
98.9%	Hydrotalea flava
98.9%	Hydrotalea flava
98.9%	Hydrotalea flava
98.9%	Hydrotalea flava
98.9%	Geobacillus stearothermophilus
98.9%	Sphingopyxis macrogoltabida
98.9%	Sphingopyxis macrogoltabida
98.9%	Sphingopyxis macrogoltabida
98.9%	Sphingopyxis macrogoltabida
98.9%	Sphingopyxis macrogoltabida
98.9%	Pseudomonas alcaligenes
98.9%	Thermoanaerobaculum aquaticum
98.9%	Thermoanaerobaculum aquaticum
98.9%	Thermoanaerobaculum aquaticum
98.9%	Thermoanaerobaculum aquaticum
98.9%	Thermoanaerobaculum aquaticum
98.9%	Thermoanaerobaculum aquaticum
98.9%	Thermoanaerobaculum aquaticum
98.9%	Thermoanaerobaculum aquaticum
98.9%	Thermoanaerobaculum aquaticum
98.9%	Thermoanaerobaculum aquaticum
98.9%	Thermoanaerobaculum aquaticum
98.9%	Thermoanaerobaculum aquaticum
98.9%	Thermoanaerobaculum aquaticum
98.9%	Thermoanaerobaculum aquaticum
98.9%	Thermoanaerobaculum aquaticum
98.9%	Thermoanaerobaculum aquaticum
98.9%	Thermoanaerobaculum aquaticum
98.9%	Thermoanaerobaculum aquaticum
98.9%	Thermoanaerobaculum aquaticum
98.9%	Thermoanaerobaculum aquaticum
98.9%	Thermoanaerobaculum aquaticum
98.9%	Thermoanaerobaculum aquaticum
98.9%	Thermoanaerobaculum aquaticum
98.9%	Thermoanaerobaculum aquaticum
98.9%	Thermoanaerobaculum aquaticum
98.9%	Thermoanaerobaculum aquaticum
98.9%	Thermoanaerobaculum aquaticum
98.9%	Thermoanaerobaculum aquaticum
98.9%	Thermoanaerobaculum aquaticum
98.9%	Thermoanaerobaculum aquaticum
98.9%	Thermoanaerobaculum aquaticum
98.9%	Thermoanaerobaculum aquaticum
98.9%	Thermoanaerobaculum aquaticum
98.9%	Thermoanaerobaculum aquaticum
98.9%	Thermoanaerobaculum aquaticum
98.9%	Thermoanaerobaculum aquaticum
98.9%	Thermoanaerobaculum aquaticum
98.9%	Thermoanaerobaculum aquaticum
98.9%	Thermoanaerobaculum aquaticum
98.9%	Thermoanaerobaculum aquaticum
98.9%	Thermoanaerobaculum aquaticum
98.9%	Thermoanaerobaculum aquaticum
98.9%	Thermoanaerobaculum aquaticum
98.9%	Thermoanaerobaculum aquaticum
98.9%	Thermoanaerobaculum aquaticum
98.9%	Thermoanaerobaculum aquaticum
98.9%	Thermoanaerobaculum aquaticum
98.9%	Thermoanaerobaculum aquaticum
98.9%	Thermoanaerobaculum aquaticum
98.9%	Thermoanaerobaculum aquaticum
98.9%	Thermoanaerobaculum aquaticum
98.9%	Thermoanaerobaculum aquaticum
98.9%	Thermoanaerobaculum aquaticum
98.9%	Thermoanaerobaculum aquaticum
98.9%	Thermoanaerobaculum aquaticum
98.9%	Thermoanaerobaculum aquaticum
98.9%	Thermoanaerobaculum aquaticum
98.9%	Thermoanaerobaculum aquaticum
98.9%	Thermoanaerobaculum aquaticum
98.9%	Thermoanaerobaculum aquaticum
98.9%	Thermoanaerobaculum aquaticum
98.9%	Thermoanaerobaculum aquaticum
98.9%	Thermoanaerobaculum aquaticum
98.9%	Thermoanaerobaculum aquaticum
98.9%	Thermoanaerobaculum aquaticum
98.9%	Thermoanaerobaculum aquaticum
98.9%	Thermoanaerobaculum aquaticum
98.9%	Thermoanaerobaculum aquaticum
98.9%	Thermoanaerobaculum aquaticum
98.9%	Thermoanaerobaculum aquaticum
98.9%	Thermoanaerobaculum aquaticum
98.9%	Thermoanaerobaculum aquaticum
98.9%	Thermoanaerobaculum aquaticum
98.9%	Thermoanaerobaculum aquaticum
98.9%	Thermoanaerobaculum aquaticum
98.9%	Thermoanaerobaculum aquaticum
98.9%	Thermoanaerobaculum aquaticum
98.9%	Thermoanaerobaculum aquaticum
98.9%	Thermoanaerobaculum aquaticum
98.9%	Thermoanaerobaculum aquaticum
98.9%	Thermoanaerobaculum aquaticum
98.9%	Thermoanaerobaculum aquaticum
98.9%	Thermoanaerobaculum aquaticum
98.9%	Thermoanaerobaculum aquaticum
98.9%	Thermoanaerobaculum aquaticum
98.9%	Thermoanaerobaculum aquaticum
98.9%	Thermoanaerobaculum aquaticum
98.9%	Thermoanaerobaculum aquaticum
98.9%	Thermoanaerobaculum aquaticum
98.9%	Thermoanaerobaculum aquaticum
98.9%	Thermoanaerobaculum aquaticum
98.9%	Thermoanaerobaculum aquaticum
98.9%	Thermoanaerobaculum aquaticum
98.9%	Thermoanaerobaculum aquaticum
98.9%	Thermoanaerobaculum aquaticum
98.9%	Thermoanaerobaculum aquaticum
98.9%	Thermoanaerobaculum aquaticum
98.9%	Thermoanaerobaculum aquaticum
98.9%	Thermoanaerobaculum aquaticum
98.9%	Thermoanaerobaculum aquaticum
98.9%	Thermoanaerobaculum aquaticum
98.9%	Thermoanaerobaculum aquaticum
98.9%	Thermoanaerobaculum aquaticum
98.9%	Thermoanaerobaculum aquaticum
98.9%	Thermoanaerobaculum aquaticum
98.9%	Thermoanaerobaculum aquaticum
98.9%	Thermoanaerobaculum aquaticum
98.9%	Thermoanaerobaculum aquaticum
98.9%	Thermoanaerobaculum aquaticum
98.9%	Moorella stamsii
98.9%	Moorella stamsii
98.9%
98.9%
98.9%
98.9%	Pseudonocardia alaniniphila
98.9%	Bradyrhizobium oligotrophicum
98.9%	Micrococcus luteus
98.9%	Treponema caldarium
98.9%	Ignavibacterium album
98.9%	Ignavibacterium album
98.9%	Ignavibacterium album
98.9%	Thermodesulfovibrio yellowstonii
98.9%	Thermodesulfovibrio yellowstonii
98.9%	Desulfomonile tiedjei
98.9%	Desulfomonile tiedjei
98.9%	Desulfomonile tiedjei
98.9%	Desulfomonile tiedjei
98.9%	Desulfomonile tiedjei
98.9%	Desulfomonile tiedjei
98.9%	Desulfomonile tiedjei
98.9%	Desulfomonile tiedjei
98.9%	Desulfomonile tiedjei
98.9%	Exiguobacterium acetylicum
98.9%	Parageobacillus thermoglucosidasius
98.9%	Desulfurispora thermophila
98.9%	Desulfurispora thermophila
98.9%	Desulfurispora thermophila
98.9%	Desulfurispora thermophila
98.9%	Desulfurispora thermophila
98.9%	Desulfurispora thermophila
98.9%	Azospirillum rugosum
98.9%	Anoxybacillus amylolyticus
98.9%	Anoxybacillus amylolyticus
98.9%	Anoxybacillus amylolyticus
98.9%	Anoxybacillus amylolyticus
98.9%	Methylocaldum gracile
98.9%	Methylocaldum gracile
98.9%	Methylocaldum gracile
98.9%	Methylocaldum gracile
98.9%	Methylocaldum gracile
98.9%	Methylocaldum gracile
98.9%	Methylocaldum gracile
98.9%	Methylocaldum gracile
98.9%	Methylocaldum gracile
98.9%	Methylocaldum gracile
98.9%	Methylocaldum gracile
98.9%	Methylocaldum gracile
98.9%	Methylocaldum gracile
98.9%	Methylocaldum gracile
98.9%	Methylocaldum gracile
98.9%	Methylocaldum gracile
98.9%	Methylocaldum gracile
98.9%	Methylocaldum gracile
98.9%	Methylocaldum gracile
98.9%	Methylocaldum gracile
98.9%	Methylocaldum gracile
98.9%	Methylocaldum gracile
98.9%	Methylocaldum gracile
100.0%	Methylocaldum gracile
98.9%	Methylocaldum gracile
98.9%	Methylocaldum gracile
98.9%	Methylocaldum gracile
98.9%	Methylocaldum gracile
98.9%	Methylocaldum gracile
98.9%	Methylocaldum gracile
98.9%	Methylocaldum gracile
98.9%	Methylocaldum gracile
98.9%	Methylocaldum gracile
98.9%	Methylocaldum gracile
98.9%	Methylocaldum gracile
98.9%	Methylocaldum gracile
98.9%	Methylocaldum gracile
98.9%	Methylocaldum gracile
98.9%	Methylocaldum gracile
98.9%	Methylocaldum gracile
98.9%	Methylocaldum gracile
98.9%	Thiobacter subterraneus
98.9%	Thiobacter subterraneus
98.9%	Ciceribacter thiooxidans
98.9%	Ciceribacter thiooxidans
98.9%	Sulfuritortus calidifontis
98.9%	Sulfuritortus calidifontis
98.9%	Desulfotomaculum profundi
98.9%	Desulfotomaculum profundi
98.9%	Hydrotalea flava
98.9%	Hydrotalea flava
98.9%	Hydrotalea flava
98.9%	Hydrotalea flava
98.9%	Lactococcus taiwanensis
98.9%	Thermoanaerobaculum aquaticum
98.9%	Thermoanaerobaculum aquaticum
98.9%	Thermoanaerobaculum aquaticum
98.9%	Thermoanaerobaculum aquaticum
98.9%	Thermoanaerobaculum aquaticum
98.9%	Thermoanaerobaculum aquaticum
98.9%	Thermoanaerobaculum aquaticum
98.9%	Thermoanaerobaculum aquaticum
98.9%	Thermoanaerobaculum aquaticum
98.9%	Thermoanaerobaculum aquaticum
98.9%	Thermoanaerobaculum aquaticum
98.9%	Thermoanaerobaculum aquaticum
98.9%	Thermoanaerobaculum aquaticum
98.9%	Thermoanaerobaculum aquaticum
98.9%	Thermoanaerobaculum aquaticum
98.9%	Thermoanaerobaculum aquaticum
98.9%	Thermoanaerobaculum aquaticum
98.9%	Thermoanaerobaculum aquaticum
98.9%	Thermoanaerobaculum aquaticum
98.9%	Thermoanaerobaculum aquaticum
98.9%	Thermoanaerobaculum aquaticum
98.9%	Thermoanaerobaculum aquaticum
98.9%	Thermoanaerobaculum aquaticum
98.9%	Thermoanaerobaculum aquaticum
98.9%	Thermoanaerobaculum aquaticum
99.3%	Thermoanaerobaculum aquaticum
98.9%	Thermoanaerobaculum aquaticum
98.9%	Thermoanaerobaculum aquaticum
98.9%	Thermoanaerobaculum aquaticum
98.9%	Thermoanaerobaculum aquaticum
98.9%	Thermoanaerobaculum aquaticum
98.9%	Thermoanaerobaculum aquaticum
98.9%	Micrococcus luteus
98.9%	Treponema caldarium
98.9%	Desulfomonile tiedjei
98.9%	Desulfomonile tiedjei
98.9%	Desulfomonile tiedjei
98.9%	Desulfurispora thermophila
98.9%	Bellilinea caldifistulae
98.9%	Bellilinea caldifistulae
98.9%	Methylocaldum gracile
98.9%	Methylocaldum gracile
98.9%	Methylocaldum gracile
98.9%	Methylocaldum gracile
98.9%	Methylocaldum gracile
98.9%	Methylocaldum gracile
98.9%	Methylocaldum gracile
98.9%	Methylocaldum gracile
98.9%	Methylocaldum gracile
98.9%	Methylocaldum gracile
98.9%	Ciceribacter thiooxidans
98.9%	Sulfuritortus calidifontis
98.9%	Clostridium puniceum
97.2%	Desulfomonile tiedjei
98.9%	Bellilinea caldifistulae
98.9%	Bellilinea caldifistulae
96.9%	Desulfovibrio putealis
99.6%	Methylocaldum gracile
98.6%	Aquicella lusitana
98.5%	Vulcaniibacterium gelatinicum
98.5%	Ciceribacter thiooxidans
98.5%	Ciceribacter thiooxidans
98.5%	Ciceribacter thiooxidans
98.5%	Ciceribacter thiooxidans
98.5%	Ciceribacter thiooxidans
98.5%	Ciceribacter thiooxidans
98.5%	Sulfuritortus calidifontis
98.5%	Sulfuritortus calidifontis
98.5%	Sulfuritortus calidifontis
98.5%	Sulfuritortus calidifontis
98.5%	Sulfuritortus calidifontis
98.5%	Sulfuritortus calidifontis
98.5%	Sulfuritortus calidifontis
98.5%	Sulfuritortus calidifontis
98.9%	Sulfuritortus calidifontis
98.5%	Sulfuritortus calidifontis
98.5%	Sulfuritortus calidifontis
98.5%	Sulfuritortus calidifontis
98.5%	Sulfuritortus calidifontis
98.5%	Sulfuritortus calidifontis
98.5%	Sulfuritortus calidifontis
99.6%	Sulfuritortus calidifontis
98.5%	Sulfuritortus calidifontis
98.5%	Sulfuritortus calidifontis
98.5%	Sulfuritortus calidifontis
98.5%	Sulfuritortus calidifontis
98.5%	Sulfuritortus calidifontis
98.5%	Sulfuritortus calidifontis
98.5%	Sulfuritortus calidifontis
98.5%	Sulfuritortus calidifontis
98.5%	Sulfuritortus calidifontis
98.5%	Sulfuritortus calidifontis
98.5%	Sulfuritortus calidifontis
98.5%	Sulfuritortus calidifontis
98.5%	Sulfuritortus calidifontis
98.5%	Sulfuritortus calidifontis
98.5%	Sulfuritortus calidifontis
98.5%	Sulfuritortus calidifontis
98.5%	Sulfuritortus calidifontis
98.5%	Sulfuritortus calidifontis
98.5%	Rectinema cohabitans
98.5%	Rectinema cohabitans
98.5%	Rectinema cohabitans
98.5%	Rectinema cohabitans
98.5%	Rectinema cohabitans
98.5%	Rectinema cohabitans
98.5%	Rectinema cohabitans
98.5%	Desulfotomaculum profundi
98.5%	Desulfotomaculum profundi
98.5%	Desulfotomaculum profundi
99.6%	Desulfotomaculum profundi
98.5%	Desulfotomaculum profundi
98.5%	Desulfotomaculum profundi
98.5%	Desulfotomaculum profundi
98.5%	Desulfotomaculum profundi
98.5%	Altererythrobacter aurantiacus
98.5%	Altererythrobacter aurantiacus
98.5%	Altererythrobacter aurantiacus
98.5%	Altererythrobacter aurantiacus
98.5%	Cutibacterium acnes
98.5%	Thermus amyloliquefaciens
99.6%	Thermus amyloliquefaciens
98.5%	Clostridium puniceum
98.5%	Clostridium puniceum
98.5%	Clostridium puniceum
98.5%	Lactobacillus delbrueckii
98.5%	Lysinibacillus mangiferihumi
98.5%	Paracoccus sphaerophysae
98.5%	Ferrovibrio denitrificans
98.5%	Hydrotalea flava
98.5%	Hydrotalea flava
98.5%	Hydrotalea flava
98.5%	Hydrotalea flava
99.6%	Hydrotalea flava
98.5%	Hydrotalea flava
98.5%	Hydrotalea flava
98.5%	Hydrotalea flava
98.5%	Hydrotalea flava
98.5%	Hydrotalea flava
98.5%	Hydrotalea flava
98.5%	Hydrotalea flava
98.5%	Hydrotalea flava
98.5%	Hydrotalea flava
98.5%	Hydrotalea flava
98.5%	Hydrotalea flava
98.5%	Geobacillus kaustophilus
98.5%	Sphingopyxis macrogoltabida
98.5%	Sphingopyxis macrogoltabida
98.5%	Sphingopyxis macrogoltabida
98.5%	Thermoanaerobaculum aquaticum
98.5%	Thermoanaerobaculum aquaticum
98.5%	Thermoanaerobaculum aquaticum
98.5%	Thermoanaerobaculum aquaticum
98.5%	Thermoanaerobaculum aquaticum
98.5%	Thermoanaerobaculum aquaticum
99.6%	Thermoanaerobaculum aquaticum
98.5%	Thermoanaerobaculum aquaticum
98.5%	Thermoanaerobaculum aquaticum
98.5%	Thermoanaerobaculum aquaticum
98.5%	Thermoanaerobaculum aquaticum
98.5%	Thermoanaerobaculum aquaticum
98.5%	Thermoanaerobaculum aquaticum
98.5%	Thermoanaerobaculum aquaticum
98.5%	Thermoanaerobaculum aquaticum
98.5%	Thermoanaerobaculum aquaticum
98.5%	Thermoanaerobaculum aquaticum
98.5%	Thermoanaerobaculum aquaticum
98.5%	Thermoanaerobaculum aquaticum
98.5%	Thermoanaerobaculum aquaticum
98.5%	Thermoanaerobaculum aquaticum
98.5%	Thermoanaerobaculum aquaticum
98.5%	Thermoanaerobaculum aquaticum
98.5%	Thermoanaerobaculum aquaticum
98.5%	Thermoanaerobaculum aquaticum
98.5%	Thermoanaerobaculum aquaticum
98.5%	Thermoanaerobaculum aquaticum
98.5%	Thermoanaerobaculum aquaticum
98.5%	Thermoanaerobaculum aquaticum
98.5%	Thermoanaerobaculum aquaticum
98.5%	Thermoanaerobaculum aquaticum
98.5%	Thermoanaerobaculum aquaticum
98.5%	Thermoanaerobaculum aquaticum
98.5%	Thermoanaerobaculum aquaticum
98.5%	Thermoanaerobaculum aquaticum
98.5%	Thermoanaerobaculum aquaticum
98.5%	Thermoanaerobaculum aquaticum
98.5%	Thermoanaerobaculum aquaticum
98.5%	Thermoanaerobaculum aquaticum
98.5%	Thermoanaerobaculum aquaticum
98.5%	Thermoanaerobaculum aquaticum
98.5%	Thermoanaerobaculum aquaticum
98.5%	Thermoanaerobaculum aquaticum
98.5%	Thermoanaerobaculum aquaticum
98.5%	Thermoanaerobaculum aquaticum
98.5%	Thermoanaerobaculum aquaticum
98.5%	Thermoanaerobaculum aquaticum
98.5%	Thermoanaerobaculum aquaticum
98.5%	Thermoanaerobaculum aquaticum
98.5%	Thermoanaerobaculum aquaticum
98.5%	Thermoanaerobaculum aquaticum
98.5%	Thermoanaerobaculum aquaticum
98.5%	Thermoanaerobaculum aquaticum
99.6%	Thermoanaerobaculum aquaticum
98.5%	Thermoanaerobaculum aquaticum
98.9%	Thermoanaerobaculum aquaticum
98.5%	Thermoanaerobaculum aquaticum
98.5%	Thermoanaerobaculum aquaticum
98.5%	Thermoanaerobaculum aquaticum
98.5%	Thermoanaerobaculum aquaticum
98.5%	Thermoanaerobaculum aquaticum
98.5%	Thermoanaerobaculum aquaticum
98.5%	Thermoanaerobaculum aquaticum
98.5%	Thermoanaerobaculum aquaticum
98.5%	Thermoanaerobaculum aquaticum
98.5%	Thermoanaerobaculum aquaticum
98.5%	Thermoanaerobaculum aquaticum
98.5%	Thermoanaerobaculum aquaticum
98.5%	Thermoanaerobaculum aquaticum
98.5%	Thermoanaerobaculum aquaticum
98.5%	Thermoanaerobaculum aquaticum
98.5%	Thermoanaerobaculum aquaticum
98.5%	Thermoanaerobaculum aquaticum
98.5%	Thermoanaerobaculum aquaticum
98.5%	Thermoanaerobaculum aquaticum
98.5%	Thermoanaerobaculum aquaticum
98.5%	Thermoanaerobaculum aquaticum
98.5%	Thermoanaerobaculum aquaticum
98.5%	Thermoanaerobaculum aquaticum
98.5%	Thermoanaerobaculum aquaticum
98.5%	Thermoanaerobaculum aquaticum
98.5%	Thermoanaerobaculum aquaticum
98.5%	Thermoanaerobaculum aquaticum
98.5%	Thermoanaerobaculum aquaticum
98.5%	Thermoanaerobaculum aquaticum
98.5%	Thermoanaerobaculum aquaticum
98.5%	Thermoanaerobaculum aquaticum
98.9%	Thermoanaerobaculum aquaticum
99.6%	Thermoanaerobaculum aquaticum
98.5%	Thermoanaerobaculum aquaticum
98.5%	Thermoanaerobaculum aquaticum
98.5%	Thermoanaerobaculum aquaticum
98.5%	Thermoanaerobaculum aquaticum
98.5%	Thermoanaerobaculum aquaticum
98.5%	Thermoanaerobaculum aquaticum
98.5%	Thermoanaerobaculum aquaticum
98.5%	Thermoanaerobaculum aquaticum
99.6%	Thermoanaerobaculum aquaticum
98.5%	Thermoanaerobaculum aquaticum
98.5%	Thermoanaerobaculum aquaticum
98.5%	Thermoanaerobaculum aquaticum
98.5%	Thermoanaerobaculum aquaticum
98.5%	Thermoanaerobaculum aquaticum
98.5%	Thermoanaerobaculum aquaticum
98.5%	Thermoanaerobaculum aquaticum
98.5%	Thermoanaerobaculum aquaticum
98.5%	Thermoanaerobaculum aquaticum
98.5%	Thermoanaerobaculum aquaticum
98.5%	Thermoanaerobaculum aquaticum
98.5%	Thermoanaerobaculum aquaticum
98.5%	Thermoanaerobaculum aquaticum
99.6%	Thermoanaerobaculum aquaticum
98.5%	Thermoanaerobaculum aquaticum
98.5%	Thermoanaerobaculum aquaticum
98.5%	Thermoanaerobaculum aquaticum
98.5%	Thermoanaerobaculum aquaticum
98.5%	Thermoanaerobaculum aquaticum
98.5%	Thermoanaerobaculum aquaticum
98.5%	Thermoanaerobaculum aquaticum
98.5%	Thermoanaerobaculum aquaticum
98.5%	Thermoanaerobaculum aquaticum
98.5%	Thermoanaerobaculum aquaticum
98.5%	Thermoanaerobaculum aquaticum
98.5%	Thermoanaerobaculum aquaticum
98.5%	Thermoanaerobaculum aquaticum
98.5%	Thermoanaerobaculum aquaticum
98.5%	Thermoanaerobaculum aquaticum
98.5%	Thermoanaerobaculum aquaticum
98.5%	Thermoanaerobaculum aquaticum
98.5%	Micrococcus luteus
98.5%	Geobacter metallireducens
98.5%	Ignavibacterium album
98.5%	Ignavibacterium album
98.5%	Ignavibacterium album
98.5%	Ignavibacterium album
98.5%	Ignavibacterium album
98.5%	Ignavibacterium album
98.5%	Thermodesulfovibrio yellowstonii
98.5%	Thermodesulfovibrio yellowstonii
98.5%	Desulfomonile tiedjei
98.5%	Desulfomonile tiedjei
98.5%	Desulfomonile tiedjei
98.5%	Desulfomonile tiedjei
98.5%	Desulfomonile tiedjei
98.5%	Desulfomonile tiedjei
98.5%	Desulfomonile tiedjei
98.5%	Desulfomonile tiedjei
98.5%	Desulfomonile tiedjei
98.5%	Desulfomonile tiedjei
98.5%	Desulfomonile tiedjei
98.5%	Desulfomonile tiedjei
98.5%	Desulfomonile tiedjei
98.5%	Desulfomonile tiedjei
98.5%	Desulfomonile tiedjei
98.5%	Desulfomonile tiedjei
98.5%	Desulfomonile tiedjei
98.5%	Desulfomonile tiedjei
98.5%	Desulfomonile tiedjei
98.5%	Desulfomonile tiedjei
98.5%	Desulfomonile tiedjei
98.5%	Desulfomonile tiedjei
98.5%	Desulfomonile tiedjei
98.5%	Desulfomonile tiedjei
98.5%	Desulfomonile tiedjei
98.5%	Desulfomonile tiedjei
98.5%	Desulfomonile tiedjei
98.5%	Desulfomonile tiedjei
98.5%	Desulfomonile tiedjei
98.5%	Desulfomonile tiedjei
98.5%	Desulfomonile tiedjei
98.5%	Desulfomonile tiedjei
98.5%	Desulfomonile tiedjei
98.5%	Desulfurispora thermophila
98.5%	Desulfurispora thermophila
99.6%	Desulfurispora thermophila
98.5%	Desulfurispora thermophila
98.5%	Desulfurispora thermophila
98.5%	Anoxybacillus amylolyticus
98.5%	Desulfofundulus thermoacetoxidans
98.5%	Desulfofundulus thermoacetoxidans
98.5%	Desulfovibrio putealis
98.5%	Methylocaldum gracile
98.5%	Methylocaldum gracile
98.5%	Methylocaldum gracile
98.5%	Methylocaldum gracile
98.5%	Methylocaldum gracile
98.5%	Methylocaldum gracile
98.5%	Methylocaldum gracile
99.6%	Methylocaldum gracile
98.5%	Methylocaldum gracile
98.5%	Methylocaldum gracile
98.5%	Methylocaldum gracile
98.5%	Methylocaldum gracile
98.5%	Methylocaldum gracile
98.5%	Methylocaldum gracile
98.5%	Methylocaldum gracile
98.5%	Methylocaldum gracile
99.6%	Methylocaldum gracile
98.5%	Methylocaldum gracile
98.5%	Methylocaldum gracile
98.5%	Methylocaldum gracile
99.6%	Methylocaldum gracile
98.5%	Methylocaldum gracile
98.5%	Methylocaldum gracile
98.5%	Methylocaldum gracile
98.5%	Methylocaldum gracile
98.5%	Methylocaldum gracile
98.5%	Methylocaldum gracile
98.5%	Methylocaldum gracile
98.5%	Methylocaldum gracile
98.5%	Methylocaldum gracile
98.5%	Methylocaldum gracile
98.5%	Methylocaldum gracile
98.5%	Methylocaldum gracile
98.5%	Methylocaldum gracile
98.5%	Methylocaldum gracile
98.5%	Methylocaldum gracile
98.5%	Methylocaldum gracile
98.5%	Methylocaldum gracile
98.5%	Methylocaldum gracile
98.5%	Methylocaldum gracile
98.5%	Methylocaldum gracile
98.5%	Methylocaldum gracile
98.5%	Methylocaldum gracile
98.5%	Methylocaldum gracile
98.5%	Methylocaldum gracile
98.5%	Methylocaldum gracile
98.5%	Methylocaldum gracile
98.5%	Methylocaldum gracile
98.5%	Methylocaldum gracile
98.5%	Methylocaldum gracile
98.5%	Pseudomonas balearica
98.5%	Tepidiphilus succinatimandens
98.5%	Sulfuritortus calidifontis
98.5%	Sulfuritortus calidifontis
98.5%	Sulfuritortus calidifontis
98.5%	Sulfuritortus calidifontis
98.5%	Sulfuritortus calidifontis
98.5%	Sulfuritortus calidifontis
98.5%	Rectinema cohabitans
98.5%	Desulfotomaculum profundi
98.5%	Desulfotomaculum profundi
98.5%	Desulfotomaculum profundi
98.5%	Desulfotomaculum profundi
98.5%	Altererythrobacter aurantiacus
98.5%	Hydrotalea flava
98.5%	Hydrotalea flava
98.5%	Hydrotalea flava
98.5%	Hydrotalea flava
98.5%	Hydrotalea flava
98.5%	Hydrotalea flava
98.5%	Hydrotalea flava
98.5%	Nocardioides caricicola
98.5%	Lactococcus taiwanensis
98.5%	Sphingopyxis macrogoltabida
98.5%	Thermoanaerobaculum aquaticum
98.5%	Thermoanaerobaculum aquaticum
98.5%	Thermoanaerobaculum aquaticum
100.0%	Thermoanaerobaculum aquaticum
98.5%	Thermoanaerobaculum aquaticum
98.5%	Thermoanaerobaculum aquaticum
98.5%	Thermoanaerobaculum aquaticum
98.5%	Thermoanaerobaculum aquaticum
98.5%	Thermoanaerobaculum aquaticum
98.5%	Thermoanaerobaculum aquaticum
98.5%	Thermoanaerobaculum aquaticum
98.5%	Thermoanaerobaculum aquaticum
98.5%	Thermoanaerobaculum aquaticum
99.2%	Thermoanaerobaculum aquaticum
98.5%	Thermoanaerobaculum aquaticum
98.5%	Thermoanaerobaculum aquaticum
98.5%	Thermoanaerobaculum aquaticum
98.5%	Thermoanaerobaculum aquaticum
98.5%	Thermoanaerobaculum aquaticum
98.5%	Thermoanaerobaculum aquaticum
98.5%	Thermoanaerobaculum aquaticum
98.5%	Thermoanaerobaculum aquaticum
98.5%	Thermoanaerobaculum aquaticum
98.5%	Thermoanaerobaculum aquaticum
98.5%	Thermoanaerobaculum aquaticum
98.5%	Thermoanaerobaculum aquaticum
98.5%	Thermoanaerobaculum aquaticum
98.5%	Thermoanaerobaculum aquaticum
98.5%	Thermoanaerobaculum aquaticum
98.5%	Thermoanaerobaculum aquaticum
99.6%	Thermoanaerobaculum aquaticum
98.5%	Thermoanaerobaculum aquaticum
98.5%	Thermoanaerobaculum aquaticum
99.6%	Treponema caldarium
98.5%	Desulfomonile tiedjei
98.5%	Desulfomonile tiedjei
98.5%	Desulfomonile tiedjei
98.5%	Desulfomonile tiedjei
98.5%	Desulfomonile tiedjei
98.5%	Desulfomonile tiedjei
98.5%	Desulfomonile tiedjei
98.5%	Desulfomonile tiedjei
98.5%	Desulfomonile tiedjei
98.5%	Desulfomonile tiedjei
98.5%	Desulfurispora thermophila
98.5%	Desulfurispora thermophila
98.5%	Bellilinea caldifistulae
98.5%	Bellilinea caldifistulae
98.5%	Bellilinea caldifistulae
98.5%	Methylocaldum gracile
98.5%	Methylocaldum gracile
98.5%	Methylocaldum gracile
98.5%	Pseudomonas balearica
98.5%	Ciceribacter thiooxidans
98.5%	Ferrovibrio denitrificans
99.6%	Lactococcus taiwanensis
98.5%	Thermoanaerobaculum aquaticum
98.5%	Desulfomonile tiedjei
98.5%	Desulfomonile tiedjei
98.9%	Desulfurispora thermophila
98.5%	Bellilinea caldifistulae
98.2%	Methanobacterium oryzae
98.5%	Methylocaldum gracile
98.3%	Aquicella lusitana
98.3%	Aquicella lusitana
98.2%	Vulcaniibacterium gelatinicum
98.2%	Ciceribacter thiooxidans
98.2%	Ciceribacter thiooxidans
98.2%	Sulfuritortus calidifontis
98.2%	Sulfuritortus calidifontis
98.2%	Sulfuritortus calidifontis
98.2%	Sulfuritortus calidifontis
98.2%	Sulfuritortus calidifontis
98.2%	Sulfuritortus calidifontis
98.2%	Sulfuritortus calidifontis
99.2%	Sulfuritortus calidifontis
98.2%	Sulfuritortus calidifontis
98.2%	Sulfuritortus calidifontis
98.2%	Sulfuritortus calidifontis
98.2%	Sulfuritortus calidifontis
98.2%	Sulfuritortus calidifontis
98.2%	Sulfuritortus calidifontis
98.2%	Sulfuritortus calidifontis
98.2%	Sulfuritortus calidifontis
98.2%	Sulfuritortus calidifontis
98.2%	Sulfuritortus calidifontis
98.2%	Sulfuritortus calidifontis
98.2%	Sulfuritortus calidifontis
98.2%	Sulfuritortus calidifontis
98.2%	Sulfuritortus calidifontis
98.2%	Sulfuritortus calidifontis
98.2%	Sulfuritortus calidifontis
98.2%	Sulfuritortus calidifontis
98.2%	Sulfuritortus calidifontis
98.2%	Sulfuritortus calidifontis
98.2%	Sulfuritortus calidifontis
98.2%	Sulfuritortus calidifontis
98.2%	Sulfuritortus calidifontis
98.2%	Sulfuritortus calidifontis
98.2%	Rectinema cohabitans
98.2%	Rectinema cohabitans
98.2%	Desulfotomaculum profundi
98.2%	Desulfotomaculum profundi
98.2%	Desulfotomaculum profundi
98.2%	Desulfotomaculum profundi
98.2%	Magnetospirillum moscoviense
98.2%	Magnetospirillum moscoviense
98.2%	Magnetospirillum moscoviense
98.2%	Altererythrobacter aurantiacus
98.2%	Altererythrobacter aurantiacus
98.2%	Altererythrobacter aurantiacus
98.2%	Pseudorhodoplanes sinuspersici
98.2%	Pseudorhodoplanes sinuspersici
98.2%	Pseudorhodoplanes sinuspersici
98.2%	Escherichia marmotae
98.2%	Defluviimonas aquaemixtae
98.2%	Defluviimonas aquaemixtae
98.2%	Defluviimonas aquaemixtae
98.2%	Defluviimonas aquaemixtae
98.2%	Clostridium puniceum
98.2%	Phenylobacterium muchangponense
98.2%	Ferrovibrio denitrificans
98.2%	Ferrovibrio denitrificans
98.2%	Hydrotalea flava
98.2%	Hydrotalea flava
98.2%	Hydrotalea flava
98.2%	Hydrotalea flava
98.2%	Hydrotalea flava
98.2%	Hydrotalea flava
98.2%	Hydrotalea flava
98.2%	Hydrotalea flava
98.2%	Hydrotalea flava
98.2%	Hydrotalea flava
98.2%	Hydrotalea flava
98.2%	Hydrotalea flava
98.2%	Hydrotalea flava
98.2%	Nocardioides caricicola
98.2%	Nocardioides caricicola
98.2%	Thermoanaerobaculum aquaticum
98.2%	Thermoanaerobaculum aquaticum
98.2%	Thermoanaerobaculum aquaticum
98.2%	Thermoanaerobaculum aquaticum
98.2%	Thermoanaerobaculum aquaticum
98.2%	Thermoanaerobaculum aquaticum
98.2%	Thermoanaerobaculum aquaticum
98.2%	Thermoanaerobaculum aquaticum
98.2%	Thermoanaerobaculum aquaticum
98.2%	Thermoanaerobaculum aquaticum
98.2%	Thermoanaerobaculum aquaticum
98.2%	Thermoanaerobaculum aquaticum
98.2%	Thermoanaerobaculum aquaticum
98.2%	Thermoanaerobaculum aquaticum
98.2%	Thermoanaerobaculum aquaticum
98.2%	Thermoanaerobaculum aquaticum
98.2%	Thermoanaerobaculum aquaticum
98.2%	Thermoanaerobaculum aquaticum
98.2%	Thermoanaerobaculum aquaticum
98.2%	Thermoanaerobaculum aquaticum
98.2%	Thermoanaerobaculum aquaticum
98.2%	Thermoanaerobaculum aquaticum
98.2%	Thermoanaerobaculum aquaticum
98.2%	Thermoanaerobaculum aquaticum
98.2%	Thermoanaerobaculum aquaticum
98.2%	Thermoanaerobaculum aquaticum
98.2%	Thermoanaerobaculum aquaticum
98.2%	Thermoanaerobaculum aquaticum
98.2%	Thermoanaerobaculum aquaticum
98.2%	Thermoanaerobaculum aquaticum
98.2%	Thermoanaerobaculum aquaticum
98.2%	Thermoanaerobaculum aquaticum
98.2%	Thermoanaerobaculum aquaticum
98.2%	Thermoanaerobaculum aquaticum
98.2%	Thermoanaerobaculum aquaticum
98.2%	Thermoanaerobaculum aquaticum
98.2%	Thermoanaerobaculum aquaticum
98.2%	Thermoanaerobaculum aquaticum
98.2%	Thermoanaerobaculum aquaticum
98.2%	Thermoanaerobaculum aquaticum
98.2%	Thermoanaerobaculum aquaticum
98.2%	Thermoanaerobaculum aquaticum
98.2%	Thermoanaerobaculum aquaticum
98.2%	Thermoanaerobaculum aquaticum
98.2%	Thermoanaerobaculum aquaticum
98.2%	Thermoanaerobaculum aquaticum
98.2%	Thermoanaerobaculum aquaticum
98.2%	Thermoanaerobaculum aquaticum
98.2%	Thermoanaerobaculum aquaticum
98.2%	Thermoanaerobaculum aquaticum
98.2%	Thermoanaerobaculum aquaticum
98.2%	Thermoanaerobaculum aquaticum
98.2%	Thermoanaerobaculum aquaticum
98.2%	Thermoanaerobaculum aquaticum
98.2%	Thermoanaerobaculum aquaticum
98.2%	Thermoanaerobaculum aquaticum
98.2%	Thermoanaerobaculum aquaticum
98.2%	Thermoanaerobaculum aquaticum
98.2%	Thermoanaerobaculum aquaticum
98.2%	Thermoanaerobaculum aquaticum
98.2%	Thermoanaerobaculum aquaticum
98.2%	Thermoanaerobaculum aquaticum
98.2%	Thermoanaerobaculum aquaticum
98.2%	Thermoanaerobaculum aquaticum
99.2%	Thermoanaerobaculum aquaticum
98.2%	Geobacter metallireducens
98.2%	Ignavibacterium album
98.2%	Ignavibacterium album
98.2%	Ignavibacterium album
98.2%	Ignavibacterium album
98.2%	Ignavibacterium album
98.2%	Ignavibacterium album
98.2%	Ignavibacterium album
99.2%	Ignavibacterium album
98.2%	Thermodesulfovibrio yellowstonii
98.2%	Desulfomonile tiedjei
98.2%	Desulfomonile tiedjei
98.2%	Desulfomonile tiedjei
98.2%	Desulfomonile tiedjei
98.2%	Desulfomonile tiedjei
98.2%	Desulfomonile tiedjei
98.2%	Desulfomonile tiedjei
98.2%	Desulfomonile tiedjei
98.2%	Desulfomonile tiedjei
98.2%	Desulfomonile tiedjei
98.2%	Desulfomonile tiedjei
98.2%	Desulfomonile tiedjei
98.2%	Desulfomonile tiedjei
98.2%	Desulfomonile tiedjei
98.2%	Desulfomonile tiedjei
98.2%	Desulfomonile tiedjei
98.2%	Desulfomonile tiedjei
98.2%	Desulfomonile tiedjei
98.2%	Desulfomonile tiedjei
98.2%	Desulfomonile tiedjei
98.2%	Desulfomonile tiedjei
98.2%	Desulfomonile tiedjei
98.2%	Desulfomonile tiedjei
98.2%	Desulfomonile tiedjei
98.2%	Desulfomonile tiedjei
98.2%	Desulfomonile tiedjei
98.2%	Desulfomonile tiedjei
98.2%	Desulfomonile tiedjei
98.2%	Desulfomonile tiedjei
98.2%	Desulfomonile tiedjei
98.2%	Desulfomonile tiedjei
98.2%	Desulfomonile tiedjei
98.2%	Desulfomonile tiedjei
98.2%	Desulfomonile tiedjei
98.2%	Desulfomonile tiedjei
98.2%	Desulfomonile tiedjei
98.2%	Desulfomonile tiedjei
98.2%	Desulfomonile tiedjei
98.2%	Desulfomonile tiedjei
98.2%	Desulfomonile tiedjei
98.2%	Desulfomonile tiedjei
98.2%	Desulfomonile tiedjei
98.2%	Desulfomonile tiedjei
98.2%	Desulfomonile tiedjei
98.2%	Desulfomonile tiedjei
98.2%	Desulfurispora thermophila
98.2%	Desulfurispora thermophila
98.2%	Desulfurispora thermophila
98.2%	Desulfurispora thermophila
98.2%	Desulfurispora thermophila
98.2%	Desulfurispora thermophila
98.2%	Desulfurispora thermophila
99.2%	Bellilinea caldifistulae
98.2%	Methylocaldum gracile
98.2%	Methylocaldum gracile
98.2%	Methylocaldum gracile
98.2%	Methylocaldum gracile
98.2%	Methylocaldum gracile
98.2%	Methylocaldum gracile
98.2%	Methylocaldum gracile
98.2%	Methylocaldum gracile
98.2%	Methylocaldum gracile
98.2%	Methylocaldum gracile
98.2%	Methylocaldum gracile
98.2%	Methylocaldum gracile
98.2%	Methylocaldum gracile
98.2%	Methylocaldum gracile
98.2%	Methylocaldum gracile
98.2%	Methylocaldum gracile
98.2%	Methylocaldum gracile
98.2%	Methylocaldum gracile
98.2%	Methylocaldum gracile
99.2%	Methylocaldum gracile
98.2%	Methylocaldum gracile
99.2%	Methylocaldum gracile
98.2%	Methylocaldum gracile
98.2%	Methylocaldum gracile
98.2%	Pseudomonas balearica
98.2%	Sulfuritortus calidifontis
98.2%	Sulfuritortus calidifontis
98.2%	Sulfuritortus calidifontis
98.2%	Sulfuritortus calidifontis
98.2%	Sulfuritortus calidifontis
98.2%	Sulfuritortus calidifontis
98.2%	Sulfuritortus calidifontis
98.2%	Sulfuritortus calidifontis
98.2%	Rectinema cohabitans
98.2%	Rectinema cohabitans
98.2%	Magnetospirillum moscoviense
98.2%	Altererythrobacter aurantiacus
98.2%	Altererythrobacter aurantiacus
98.2%	Altererythrobacter aurantiacus
98.2%	Pseudorhodoplanes sinuspersici
98.2%	Crassaminicella profunda
98.2%	Hydrotalea flava
98.2%	Hydrotalea flava
98.2%	Hydrotalea flava
98.2%	Sphingopyxis macrogoltabida
98.2%	Thermoanaerobaculum aquaticum
98.2%	Thermoanaerobaculum aquaticum
98.2%	Thermoanaerobaculum aquaticum
98.2%	Thermoanaerobaculum aquaticum
98.2%	Thermoanaerobaculum aquaticum
98.2%	Thermoanaerobaculum aquaticum
98.2%	Thermoanaerobaculum aquaticum
98.2%	Thermoanaerobaculum aquaticum
98.2%	Thermoanaerobaculum aquaticum
98.2%	Thermoanaerobaculum aquaticum
98.2%	Thermoanaerobaculum aquaticum
98.2%	Thermoanaerobaculum aquaticum
98.2%	Thermoanaerobaculum aquaticum
98.2%	Thermoanaerobaculum aquaticum
98.2%	Thermoanaerobaculum aquaticum
98.2%	Thermoanaerobaculum aquaticum
98.2%	Thermoanaerobaculum aquaticum
98.2%	Thermoanaerobaculum aquaticum
98.2%	Thermoanaerobaculum aquaticum
98.2%	Thermoanaerobaculum aquaticum
98.2%	Thermoanaerobaculum aquaticum
99.6%	Thermoanaerobaculum aquaticum
98.2%	Ignavibacterium album
98.2%	Ignavibacterium album
98.2%	Thermodesulfovibrio yellowstonii
98.2%	Desulfomonile tiedjei
98.2%	Desulfomonile tiedjei
98.2%	Desulfomonile tiedjei
98.2%	Desulfomonile tiedjei
98.2%	Desulfomonile tiedjei
98.2%	Desulfomonile tiedjei
98.2%	Desulfomonile tiedjei
98.2%	Desulfomonile tiedjei
98.2%	Desulfomonile tiedjei
98.2%	Desulfomonile tiedjei
98.2%	Desulfomonile tiedjei
98.2%	Desulfomonile tiedjei
98.2%	Desulfomonile tiedjei
98.2%	Desulfomonile tiedjei
98.2%	Desulfomonile tiedjei
98.2%	Desulfomonile tiedjei
98.2%	Bellilinea caldifistulae
98.2%	Bellilinea caldifistulae
98.2%	Bellilinea caldifistulae
98.2%	Bellilinea caldifistulae
98.2%	Bellilinea caldifistulae
98.2%	Methylocaldum gracile
98.2%	Methylocaldum gracile
98.2%	Methylocaldum gracile
98.2%	Methylocaldum gracile
98.2%	Methylocaldum gracile
98.2%	Thermoanaerobaculum aquaticum
98.2%	Desulfomonile tiedjei
98.2%	Desulfurispora thermophila
97.8%	Methylocaldum gracile
98.2%	Methylocaldum gracile
97.9%	Aquicella lusitana
97.8%	Ciceribacter thiooxidans
97.8%	Sulfuritortus calidifontis
97.8%	Sulfuritortus calidifontis
97.8%	Sulfuritortus calidifontis
98.9%	Sulfuritortus calidifontis
97.8%	Sulfuritortus calidifontis
97.8%	Sulfuritortus calidifontis
97.8%	Sulfuritortus calidifontis
97.8%	Sulfuritortus calidifontis
97.8%	Sulfuritortus calidifontis
98.9%	Sulfuritortus calidifontis
97.8%	Sulfuritortus calidifontis
98.9%	Sulfuritortus calidifontis
97.8%	Sulfuritortus calidifontis
97.8%	Sulfuritortus calidifontis
97.8%	Sulfuritortus calidifontis
97.8%	Desulfotomaculum profundi
97.8%	Desulfotomaculum profundi
97.8%	Desulfotomaculum profundi
97.8%	Magnetospirillum moscoviense
97.8%	Magnetospirillum moscoviense
97.8%	Magnetospirillum moscoviense
97.8%	Magnetospirillum moscoviense
97.8%	Magnetospirillum moscoviense
97.8%	Magnetospirillum moscoviense
97.8%	Magnetospirillum moscoviense
97.8%	Magnetospirillum moscoviense
97.8%	Magnetospirillum moscoviense
97.8%	Altererythrobacter aurantiacus
97.8%	Altererythrobacter aurantiacus
97.8%	Altererythrobacter aurantiacus
97.8%	Altererythrobacter aurantiacus
97.8%	Altererythrobacter aurantiacus
97.8%	Altererythrobacter aurantiacus
97.8%	Altererythrobacter aurantiacus
97.8%	Pseudorhodoplanes sinuspersici
97.8%	Pseudorhodoplanes sinuspersici
97.8%	Pseudorhodoplanes sinuspersici
97.8%	Pseudorhodoplanes sinuspersici
97.8%	Pseudorhodoplanes sinuspersici
97.8%	Pseudorhodoplanes sinuspersici
97.8%	Pseudorhodoplanes sinuspersici
97.8%	Pseudorhodoplanes sinuspersici
97.8%	Thermus amyloliquefaciens
97.8%	Escherichia marmotae
97.8%	Escherichia marmotae
97.8%	Defluviimonas aquaemixtae
97.8%	Defluviimonas aquaemixtae
97.8%	Defluviimonas aquaemixtae
97.8%	Lysinibacillus mangiferihumi
97.8%	Ferrovibrio denitrificans
98.9%	Hydrotalea flava
97.8%	Hydrotalea flava
97.8%	Hydrotalea flava
97.8%	Hydrotalea flava
97.8%	Hydrotalea flava
97.8%	Hydrotalea flava
97.8%	Hydrotalea flava
97.8%	Hydrotalea flava
97.8%	Nocardioides caricicola
97.8%	Sphingopyxis macrogoltabida
97.8%	Pseudomonas alcaligenes
97.8%	Thermoanaerobaculum aquaticum
97.8%	Thermoanaerobaculum aquaticum
97.8%	Thermoanaerobaculum aquaticum
97.8%	Thermoanaerobaculum aquaticum
97.8%	Thermoanaerobaculum aquaticum
97.8%	Thermoanaerobaculum aquaticum
97.8%	Thermoanaerobaculum aquaticum
97.8%	Thermoanaerobaculum aquaticum
97.8%	Thermoanaerobaculum aquaticum
97.8%	Thermoanaerobaculum aquaticum
97.8%	Thermoanaerobaculum aquaticum
98.9%	Thermoanaerobaculum aquaticum
97.8%	Thermoanaerobaculum aquaticum
97.8%	Thermoanaerobaculum aquaticum
97.8%	Thermoanaerobaculum aquaticum
97.8%	Thermoanaerobaculum aquaticum
97.8%	Thermoanaerobaculum aquaticum
97.8%	Thermoanaerobaculum aquaticum
97.8%	Thermoanaerobaculum aquaticum
98.9%	Thermoanaerobaculum aquaticum
97.8%	Thermoanaerobaculum aquaticum
97.8%	Thermoanaerobaculum aquaticum
97.8%	Thermoanaerobaculum aquaticum
97.8%	Thermoanaerobaculum aquaticum
97.8%	Thermoanaerobaculum aquaticum
98.9%	Thermoanaerobaculum aquaticum
97.8%	Thermoanaerobaculum aquaticum
97.8%	Thermoanaerobaculum aquaticum
97.8%	Thermoanaerobaculum aquaticum
97.8%	Thermoanaerobaculum aquaticum
97.8%	Thermoanaerobaculum aquaticum
97.8%	Thermoanaerobaculum aquaticum
97.8%	Thermoanaerobaculum aquaticum
97.8%	Thermoanaerobaculum aquaticum
97.8%	Thermoanaerobaculum aquaticum
97.8%	Thermoanaerobaculum aquaticum
98.2%	Thermoanaerobaculum aquaticum
98.9%	Thermoanaerobaculum aquaticum
97.8%	Carboxydocella manganica
97.8%	Micrococcus luteus
97.8%	Geobacter metallireducens
97.8%	Geobacter metallireducens
97.8%	Ignavibacterium album
97.8%	Ignavibacterium album
97.8%	Ignavibacterium album
97.8%	Ignavibacterium album
97.8%	Desulfomonile tiedjei
97.8%	Desulfomonile tiedjei
97.8%	Desulfomonile tiedjei
97.8%	Desulfomonile tiedjei
97.8%	Desulfomonile tiedjei
97.8%	Desulfomonile tiedjei
97.8%	Desulfomonile tiedjei
97.8%	Desulfomonile tiedjei
97.8%	Desulfomonile tiedjei
97.8%	Desulfomonile tiedjei
97.8%	Desulfomonile tiedjei
97.8%	Desulfomonile tiedjei
98.9%	Desulfomonile tiedjei
97.8%	Desulfomonile tiedjei
98.9%	Desulfomonile tiedjei
97.8%	Desulfomonile tiedjei
97.8%	Desulfomonile tiedjei
97.8%	Desulfomonile tiedjei
97.8%	Desulfomonile tiedjei
97.8%	Desulfomonile tiedjei
97.8%	Desulfomonile tiedjei
97.8%	Desulfomonile tiedjei
97.8%	Desulfomonile tiedjei
97.8%	Desulfomonile tiedjei
97.8%	Desulfomonile tiedjei
97.8%	Desulfomonile tiedjei
97.8%	Desulfomonile tiedjei
97.8%	Desulfomonile tiedjei
97.8%	Desulfomonile tiedjei
97.8%	Desulfomonile tiedjei
97.8%	Desulfomonile tiedjei
97.8%	Desulfomonile tiedjei
97.8%	Desulfomonile tiedjei
97.8%	Desulfomonile tiedjei
97.8%	Desulfomonile tiedjei
97.8%	Desulfomonile tiedjei
97.8%	Desulfomonile tiedjei
97.8%	Desulfomonile tiedjei
97.8%	Desulfomonile tiedjei
97.8%	Desulfomonile tiedjei
97.8%	Desulfomonile tiedjei
97.8%	Desulfomonile tiedjei
97.8%	Desulfomonile tiedjei
97.8%	Desulfomonile tiedjei
97.8%	Desulfomonile tiedjei
97.8%	Desulfomonile tiedjei
97.8%	Desulfomonile tiedjei
97.8%	Desulfomonile tiedjei
97.8%	Desulfurispora thermophila
97.8%	Desulfurispora thermophila
97.8%	Desulfovibrio putealis
97.8%	Desulfovibrio putealis
97.8%	Methylocaldum gracile
97.8%	Methylocaldum gracile
97.8%	Methylocaldum gracile
97.8%	Methylocaldum gracile
99.2%	Methylocaldum gracile
97.8%	Methylocaldum gracile
97.8%	Methylocaldum gracile
97.8%	Methylocaldum gracile
97.8%	Methylocaldum gracile
97.8%	Methylocaldum gracile
97.8%	Methylocaldum gracile
97.8%	Pseudomonas balearica
97.8%	Pseudomonas balearica
97.9%	Aquicella lusitana
98.5%	Sulfuritortus calidifontis
97.8%	Sulfuritortus calidifontis
97.8%	Altererythrobacter aurantiacus
97.8%	Pseudorhodoplanes sinuspersici
97.8%	Hydrotalea flava
98.9%	Thermoanaerobaculum aquaticum
97.8%	Thermoanaerobaculum aquaticum
97.8%	Thermoanaerobaculum aquaticum
99.2%	Thermoanaerobaculum aquaticum
98.9%	Thermoanaerobaculum aquaticum
97.8%	Thermoanaerobaculum aquaticum
97.8%	Thermoanaerobaculum aquaticum
97.8%	Thermoanaerobaculum aquaticum
97.8%	Thermoanaerobaculum aquaticum
97.8%	Thermoanaerobaculum aquaticum
97.8%	Thermoanaerobaculum aquaticum
97.8%	Thermoanaerobaculum aquaticum
97.8%	Thermoanaerobaculum aquaticum
97.8%	Thermoanaerobaculum aquaticum
97.8%	Thermoanaerobaculum aquaticum
97.8%	Thermoanaerobaculum aquaticum
97.8%	Bacillus abyssalis
97.8%	Ignavibacterium album
97.8%	Desulfomonile tiedjei
97.8%	Desulfomonile tiedjei
97.8%	Desulfurispora thermophila
97.8%	Bellilinea caldifistulae
97.8%	Bellilinea caldifistulae
97.8%	Methylocaldum gracile
97.8%	Methylocaldum gracile
97.8%	Methylocaldum gracile
97.8%	Sphingopyxis macrogoltabida
99.2%	Thermoanaerobaculum aquaticum
97.5%	Anoxybacillus flavithermus
98.6%	Aquicella lusitana
97.4%	Desulfosporosinus fructosivorans
97.4%	Desulfosporosinus fructosivorans
97.4%	Sulfuritortus calidifontis
97.4%	Sulfuritortus calidifontis
97.4%	Sulfuritortus calidifontis
97.4%	Sulfuritortus calidifontis
97.4%	Sulfuritortus calidifontis
97.4%	Sulfuritortus calidifontis
97.4%	Sulfuritortus calidifontis
97.4%	Sulfuritortus calidifontis
97.4%	Desulfotomaculum profundi
97.4%	Desulfotomaculum profundi
97.4%	Magnetospirillum moscoviense
97.4%	Magnetospirillum moscoviense
97.4%	Magnetospirillum moscoviense
97.4%	Magnetospirillum moscoviense
97.4%	Magnetospirillum moscoviense
97.4%	Magnetospirillum moscoviense
97.4%	Magnetospirillum moscoviense
97.4%	Magnetospirillum moscoviense
97.4%	Magnetospirillum moscoviense
97.4%	Magnetospirillum moscoviense
97.4%	Magnetospirillum moscoviense
97.4%	Magnetospirillum moscoviense
97.4%	Thalassiella azotivora
97.4%	Altererythrobacter aurantiacus
97.4%	Altererythrobacter aurantiacus
97.4%	Altererythrobacter aurantiacus
97.4%	Altererythrobacter aurantiacus
97.4%	Altererythrobacter aurantiacus
97.4%	Pseudorhodoplanes sinuspersici
97.4%	Pseudorhodoplanes sinuspersici
97.4%	Pseudorhodoplanes sinuspersici
97.4%	Thermus amyloliquefaciens
97.4%	Nitrososphaera viennensis
97.4%	Annwoodia aquaesulis
97.4%	Ferrovibrio denitrificans
98.5%	Hydrotalea flava
97.4%	Hydrotalea flava
97.4%	Hydrotalea flava
97.4%	Hydrotalea flava
97.4%	Sphingopyxis macrogoltabida
97.4%	Oxalicibacterium faecigallinarum
97.4%	Thermoanaerobaculum aquaticum
97.4%	Thermoanaerobaculum aquaticum
97.4%	Thermoanaerobaculum aquaticum
97.4%	Thermoanaerobaculum aquaticum
97.4%	Thermoanaerobaculum aquaticum
97.4%	Thermoanaerobaculum aquaticum
97.4%	Thermoanaerobaculum aquaticum
97.4%	Thermoanaerobaculum aquaticum
99.2%	Thermoanaerobaculum aquaticum
97.4%	Thermoanaerobaculum aquaticum
98.5%	Thermoanaerobaculum aquaticum
97.4%	Thermoanaerobaculum aquaticum
97.4%	Thermoanaerobaculum aquaticum
97.4%	Thermoanaerobaculum aquaticum
97.4%	Thermoanaerobaculum aquaticum
97.4%	Thermoanaerobaculum aquaticum
97.4%	Thermoanaerobaculum aquaticum
97.4%	Thermoanaerobaculum aquaticum
97.4%	Thermoanaerobaculum aquaticum
97.4%	Thermoanaerobaculum aquaticum
97.4%	Thermoanaerobaculum aquaticum
98.5%	Thermoanaerobaculum aquaticum
97.4%	Micrococcus luteus
97.4%	Geobacter metallireducens
97.4%	Geobacter metallireducens
97.4%	Geobacter metallireducens
97.4%	Ignavibacterium album
97.4%	Desulfomonile tiedjei
97.4%	Desulfomonile tiedjei
97.4%	Desulfomonile tiedjei
97.4%	Desulfomonile tiedjei
97.4%	Desulfomonile tiedjei
97.4%	Desulfomonile tiedjei
97.4%	Desulfomonile tiedjei
97.4%	Desulfomonile tiedjei
97.4%	Desulfomonile tiedjei
97.4%	Desulfomonile tiedjei
97.4%	Desulfomonile tiedjei
97.8%	Desulfomonile tiedjei
97.4%	Desulfatirhabdium butyrativorans
97.4%	Desulfurispora thermophila
97.4%	Desulfovibrio putealis
97.4%	Desulfovibrio putealis
97.4%	Desulfovibrio putealis
97.4%	Desulfovibrio putealis
97.4%	Desulfovibrio putealis
97.4%	Methylocaldum gracile
97.8%	Methylocaldum gracile
97.4%	Methylocaldum gracile
97.4%	Methylocaldum gracile
97.4%	Methylocaldum gracile
97.4%	Methylocaldum gracile
97.4%	Ciceribacter thiooxidans
97.4%	Sulfuritortus calidifontis
97.4%	Sulfuritortus calidifontis
97.4%	Desulfotomaculum profundi
97.4%	Desulfotomaculum profundi
97.4%	Magnetospirillum moscoviense
97.4%	Nitrososphaera viennensis
97.4%	Hydrotalea flava
97.4%	Lactococcus taiwanensis
97.4%	Thermoanaerobaculum aquaticum
97.4%	Thermoanaerobaculum aquaticum
97.4%	Thermoanaerobaculum aquaticum
97.4%	Thermoanaerobaculum aquaticum
97.4%	Thermoanaerobaculum aquaticum
97.4%	Thermoanaerobaculum aquaticum
97.4%	Ignavibacterium album
97.4%	Desulfomonile tiedjei
97.4%	Desulfomonile tiedjei
97.4%	Desulfomonile tiedjei
97.4%	Desulfomonile tiedjei
97.4%	Desulfomonile tiedjei
97.4%	Azospirillum rugosum
98.1%	Methylocaldum gracile
97.4%	Methylocaldum gracile
97.4%	Thermoanaerobaculum aquaticum
97.4%	Thermoanaerobaculum aquaticum
98.1%	Desulfomonile tiedjei
97.4%	Desulfomonile tiedjei
97.4%	Methylocaldum gracile
97.1%	Sulfuritortus calidifontis
97.1%	Sulfuritortus calidifontis
97.1%	Sulfuritortus calidifontis
97.1%	Sulfuritortus calidifontis
97.1%	Sulfuritortus calidifontis
97.1%	Magnetospirillum moscoviense
97.1%	Magnetospirillum moscoviense
97.1%	Magnetospirillum moscoviense
97.1%	Magnetospirillum moscoviense
98.1%	Magnetospirillum moscoviense
97.1%	Magnetospirillum moscoviense
97.1%	Magnetospirillum moscoviense
97.1%	Magnetospirillum moscoviense
97.1%	Magnetospirillum moscoviense
97.1%	Magnetospirillum moscoviense
97.1%	Altererythrobacter aurantiacus
97.1%	Altererythrobacter aurantiacus
97.1%	Altererythrobacter aurantiacus
97.1%	Altererythrobacter aurantiacus
97.1%	Altererythrobacter aurantiacus
97.1%	Pseudorhodoplanes sinuspersici
97.1%	Pseudorhodoplanes sinuspersici
97.1%	Pseudorhodoplanes sinuspersici
97.1%	Nitrososphaera viennensis
97.1%	Defluviimonas aquaemixtae
97.1%	Brevundimonas viscosa
97.1%	Annwoodia aquaesulis
97.1%	Ferrovibrio denitrificans
97.1%	Hydrotalea flava
97.1%	Hydrotalea flava
97.1%	Rhodoplanes piscinae
97.1%	Sulfuritalea hydrogenivorans
97.1%	Oxalicibacterium faecigallinarum
97.1%	Oxalicibacterium faecigallinarum
97.1%	Thermoanaerobaculum aquaticum
97.1%	Thermoanaerobaculum aquaticum
97.1%	Thermoanaerobaculum aquaticum
97.1%	Thermoanaerobaculum aquaticum
97.1%	Thermoanaerobaculum aquaticum
97.1%	Thermoanaerobaculum aquaticum
97.1%	Thermoanaerobaculum aquaticum
97.1%	Thermoanaerobaculum aquaticum
97.1%	Thermoanaerobaculum aquaticum
97.1%	Thermoanaerobaculum aquaticum
97.1%	Thermoanaerobaculum aquaticum
97.1%	Thermoanaerobaculum aquaticum
97.1%	Thermoanaerobaculum aquaticum
97.1%	Thermoanaerobaculum aquaticum
97.1%	Thermoanaerobaculum aquaticum
97.1%	Thermoanaerobaculum aquaticum
97.1%	Thermoanaerobaculum aquaticum
97.1%	Thermoanaerobaculum aquaticum
97.1%	Thermoanaerobaculum aquaticum
97.1%	Thermoanaerobaculum aquaticum
97.1%	Thermoanaerobaculum aquaticum
97.1%	Thermoanaerobaculum aquaticum
97.1%	Thermodesulfovibrio yellowstonii
97.1%	Desulfomonile tiedjei
97.1%	Desulfomonile tiedjei
97.1%	Desulfomonile tiedjei
97.1%	Desulfomonile tiedjei
97.1%	Desulfomonile tiedjei
97.1%	Desulfomonile tiedjei
97.1%	Desulfomonile tiedjei
97.1%	Desulfomonile tiedjei
97.1%	Desulfomonile tiedjei
97.1%	Azospirillum rugosum
97.1%	Desulfovibrio putealis
97.1%	Desulfovibrio putealis
97.1%	Desulfovibrio putealis
97.1%	Desulfovibrio putealis
97.1%	Desulfovibrio putealis
97.1%	Desulfovibrio putealis
97.1%	Desulfovibrio putealis
97.1%	Methylocaldum gracile
97.1%	Sulfuritortus calidifontis
97.1%	Rectinema cohabitans
97.1%	Altererythrobacter aurantiacus
97.1%	Pseudorhodoplanes sinuspersici
98.5%	Thermoanaerobaculum aquaticum
97.1%	Thermoanaerobaculum aquaticum
97.1%	Thermoanaerobaculum aquaticum
98.5%	Thermoanaerobaculum aquaticum
97.1%	Thermoanaerobaculum aquaticum
97.1%	Thermoanaerobaculum aquaticum
97.1%	Thermoanaerobaculum aquaticum
97.1%	Thermoanaerobaculum aquaticum
98.1%	Thermoanaerobaculum aquaticum
98.1%	Thermoanaerobaculum aquaticum
96.5%	Methanothermobacter thermautotrophicus
97.1%	Desulfomonile tiedjei
97.1%	Desulfovibrio putealis
96.5%	Ciceribacter thiooxidans
96.5%	Aeribacillus composti
96.5%	Thermoanaerobaculum aquaticum
97.0%	Thermoanaerobaculum aquaticum
96.5%	Thermoanaerobaculum aquaticum
96.7%	Bauldia consociata
96.5%	Methylocaldum gracile
96.5%	Methylocaldum gracile
96.5%	Methylocaldum gracile
96.5%	Methylocaldum gracile
96.5%	Methylocaldum gracile
96.7%	Rhodoplanes tepidicaeni
96.7%	Sulfuritortus calidifontis
96.7%	Sulfuritortus calidifontis
96.7%	Sulfuritortus calidifontis
96.7%	Thermodesulfitimonas autotrophica
96.7%	Desulfotomaculum profundi
96.7%	Magnetospirillum moscoviense
96.7%	Altererythrobacter aurantiacus
96.7%	Altererythrobacter aurantiacus
96.7%	Altererythrobacter aurantiacus
96.7%	Pseudorhodoplanes sinuspersici
96.7%	Pseudorhodoplanes sinuspersici
96.7%	Pseudorhodoplanes sinuspersici
96.7%	Pseudoclostridium thermosuccinogenes
96.7%	Sulfuritalea hydrogenivorans
96.7%	Sulfuritalea hydrogenivorans
96.7%	Sulfuritalea hydrogenivorans
96.7%	Sulfuritalea hydrogenivorans
96.7%	Sulfuritalea hydrogenivorans
96.7%	Sulfuritalea hydrogenivorans
96.7%	Sulfuritalea hydrogenivorans
96.7%	Sulfuritalea hydrogenivorans
96.7%	Oxalicibacterium faecigallinarum
96.7%	Thermoanaerobaculum aquaticum
96.7%	Thermoanaerobaculum aquaticum
97.0%	Thermoanaerobaculum aquaticum
96.7%	Thermoanaerobaculum aquaticum
96.7%	Thermoanaerobaculum aquaticum
96.7%	Thermoanaerobaculum aquaticum
96.7%	Thermoanaerobaculum aquaticum
96.7%	Thermoanaerobaculum aquaticum
96.7%	Thermoanaerobaculum aquaticum
96.7%	Thermoanaerobaculum aquaticum
96.7%	Thermoanaerobaculum aquaticum
96.7%	Thermoanaerobaculum aquaticum
96.7%	Thermoanaerobaculum aquaticum
96.7%	Bacillus abyssalis
96.7%	Hyphomicrobium aestuarii
96.7%	Geobacter metallireducens
96.7%	Geobacter metallireducens
96.7%	Desulfomonile tiedjei
96.7%	Desulfomonile tiedjei
96.7%	Desulfomonile tiedjei
96.7%	Desulfomonile tiedjei
96.7%	Desulfomonile tiedjei
96.7%	Desulfomonile tiedjei
96.7%	Desulfomonile tiedjei
96.7%	Desulfomonile tiedjei
96.7%	Desulfovibrio putealis
96.7%	Desulfovibrio putealis
96.7%	Desulfovibrio putealis
96.7%	Desulfovibrio putealis
96.7%	Desulfovibrio putealis
96.7%	Methylocaldum gracile
96.7%	Methylocaldum gracile
96.7%	Tepidiphilus succinatimandens
96.7%	Bacillus piscis
96.1%	Pseudonocardia tritici
96.7%	Sulfuritortus calidifontis
96.7%	Desulfotomaculum profundi
96.7%	Crassaminicella profunda
96.7%	Crassaminicella profunda
95.4%	Natronincola peptidivorans
96.8%	Spirochaeta perfilievii
96.8%	Spirochaeta perfilievii
96.7%	Sulfuritalea hydrogenivorans
98.1%	Thermoanaerobaculum aquaticum
96.7%	Thermoanaerobaculum aquaticum
96.7%	Thermoanaerobaculum aquaticum
98.1%	Thermoanaerobaculum aquaticum
96.7%	Thermoanaerobaculum aquaticum
96.7%	Treponema caldarium
96.7%	Ignavibacterium album
96.7%	Ignavibacterium album
96.1%	Methanothermobacter thermautotrophicus
96.7%	Desulfatirhabdium butyrativorans
96.2%	Aquicella lusitana
96.1%	Sulfuritortus calidifontis
97.0%	Desulfotomaculum profundi
96.7%	Altererythrobacter aurantiacus
96.1%	Anoxybacillus tepidamans
96.1%	Thermoanaerobaculum aquaticum
96.1%	Thermoanaerobaculum aquaticum
97.7%	Thermoanaerobaculum aquaticum
98.1%	Thermoanaerobaculum aquaticum
96.1%	Moorella stamsii
96.4%	Bauldia consociata
96.1%	Desulfurispora thermophila
96.1%	Desulfurispora thermophila
96.1%	Desulfurispora thermophila
96.4%	Methanobacterium oryzae
96.1%	Methylocaldum gracile
96.1%	Methylocaldum gracile
96.1%	Methylocaldum gracile
96.1%	Methylocaldum gracile
96.1%	Methylocaldum gracile
96.1%	Methylocaldum gracile
96.1%	Methylocaldum gracile
96.1%	Methylocaldum gracile
96.1%	Methylocaldum gracile
97.7%	Pseudomonas balearica
96.3%	Sulfuritortus calidifontis
96.4%	Thermodesulfitimonas autotrophica
96.4%	Thermodesulfitimonas autotrophica
96.4%	Thermodesulfitimonas autotrophica
96.3%	Magnetospirillum moscoviense
96.3%	Magnetospirillum moscoviense
96.3%	Sulfuricaulis limicola
96.3%	Altererythrobacter aurantiacus
97.3%	Altererythrobacter aurantiacus
96.7%	Pseudorhodoplanes sinuspersici
96.3%	Pseudoclostridium thermosuccinogenes
96.3%	Pseudoclostridium thermosuccinogenes
96.3%	Pseudoclostridium thermosuccinogenes
96.3%	Lysinibacillus mangiferihumi
95.1%	Georgfuchsia toluolica
96.3%	Sphingopyxis macrogoltabida
96.3%	Sulfuritalea hydrogenivorans
96.3%	Sulfuritalea hydrogenivorans
96.3%	Sulfuritalea hydrogenivorans
96.3%	Sulfuritalea hydrogenivorans
96.3%	Sulfuritalea hydrogenivorans
96.3%	Sulfuritalea hydrogenivorans
96.3%	Sulfuritalea hydrogenivorans
96.3%	Sulfuritalea hydrogenivorans
96.3%	Sulfuritalea hydrogenivorans
96.3%	Sulfuritalea hydrogenivorans
96.3%	Sulfuritalea hydrogenivorans
96.3%	Sulfuritalea hydrogenivorans
96.3%	Sulfuritalea hydrogenivorans
96.3%	Sulfuritalea hydrogenivorans
96.3%	Sulfuritalea hydrogenivorans
96.3%	Sulfuritalea hydrogenivorans
96.3%	Sulfuritalea hydrogenivorans
96.3%	Oxalicibacterium faecigallinarum
96.3%	Thermoanaerobaculum aquaticum
96.3%	Thermoanaerobaculum aquaticum
96.3%	Thermoanaerobaculum aquaticum
96.3%	Thermoanaerobaculum aquaticum
96.3%	Thermoanaerobaculum aquaticum
96.3%	Thermoanaerobaculum aquaticum
96.3%	Thermoanaerobaculum aquaticum
96.3%	Thermoanaerobaculum aquaticum
96.3%	Thermoanaerobaculum aquaticum
96.3%	Thermoanaerobaculum aquaticum
96.3%	Thermoanaerobaculum aquaticum
96.3%	Thermoanaerobaculum aquaticum
97.3%	Thermoanaerobaculum aquaticum
96.3%	Thermoanaerobaculum aquaticum
96.7%	Thermoanaerobaculum aquaticum
96.3%	Thermoanaerobaculum aquaticum
96.3%	Thermoanaerobaculum aquaticum
96.3%	Thermoanaerobaculum aquaticum
96.3%	Geobacter metallireducens
96.3%	Geobacter metallireducens
96.3%	Desulfomonile tiedjei
96.3%	Desulfomonile tiedjei
96.3%	Desulfatirhabdium butyrativorans
96.3%	Desulfurispora thermophila
97.3%	Desulfovibrio putealis
96.3%	Desulfovibrio putealis
96.3%	Desulfovibrio putealis
96.7%	Desulfovibrio putealis
96.3%	Methylocaldum gracile
97.3%	Methylocaldum gracile
96.4%	Thermodesulfitimonas autotrophica
97.7%	Desulfotomaculum profundi
96.3%	Desulfotomaculum profundi
96.3%	Magnetospirillum moscoviense
96.3%	Altererythrobacter aurantiacus
96.3%	Sulfuritalea hydrogenivorans
96.3%	Oxalicibacterium faecigallinarum
96.3%	Thermoanaerobaculum aquaticum
95.8%	Thermoanaerobaculum aquaticum
96.3%	Thermoanaerobaculum aquaticum
97.7%	Thermoanaerobaculum aquaticum
96.3%	Desulfomonile tiedjei
97.7%	Thiobacter subterraneus
95.7%	Ciceribacter thiooxidans
97.3%	Desulfosporosinus fructosivorans
96.0%	Pseudonocardia profundimaris
95.7%	Sulfuritortus calidifontis
95.7%	Sulfuritortus calidifontis
95.7%	Rectinema cohabitans
95.7%	Rectinema cohabitans
95.7%	Desulfotomaculum profundi
95.7%	Desulfotomaculum profundi
95.7%	Desulfotomaculum profundi
95.7%	Desulfotomaculum profundi
95.7%	Desulfotomaculum profundi
95.7%	Lysinibacillus mangiferihumi
94.8%	Georgfuchsia toluolica
94.8%	Methylothermus subterraneus
95.7%	Thermoanaerobaculum aquaticum
96.3%	Thermoanaerobaculum aquaticum
95.7%	Thermoanaerobaculum aquaticum
95.7%	Desulfomonile tiedjei
95.7%	Desulfomonile tiedjei
95.7%	Desulfomonile tiedjei
95.7%	Desulfurispora thermophila
95.7%	Desulfurispora thermophila
95.7%	Desulfurispora thermophila
97.3%	Desulfovibrio putealis
95.7%	Methylocaldum gracile
95.7%	Methylocaldum gracile
95.7%	Methylocaldum gracile
95.7%	Methylocaldum gracile
95.7%	Methylocaldum gracile
95.7%	Methylocaldum gracile
95.7%	Methylocaldum gracile
95.7%	Methylocaldum gracile
96.0%	Rhodoplanes tepidicaeni
95.7%	Sulfuritortus calidifontis
95.7%	Rectinema cohabitans
96.0%	Thermodesulfitimonas autotrophica
96.0%	Thermodesulfitimonas autotrophica
96.0%	Thermodesulfitimonas autotrophica
96.0%	Thermodesulfitimonas autotrophica
96.0%	Magnetospirillum moscoviense
96.0%	Magnetospirillum moscoviense
96.0%	Sulfuricaulis limicola
96.0%	Sulfuricaulis limicola
96.0%	Altererythrobacter aurantiacus
96.0%	Altererythrobacter aurantiacus
96.0%	Pseudorhodoplanes sinuspersici
96.0%	Defluviimonas aquaemixtae
96.0%	Methyloligella solikamskensis
96.0%	Sulfurisoma sediminicola
96.0%	Pseudoclostridium thermosuccinogenes
96.0%	Pseudoclostridium thermosuccinogenes
96.0%	Pseudoclostridium thermosuccinogenes
95.7%	Clostridium puniceum
96.0%	Hydrotalea flava
94.7%	Georgfuchsia toluolica
96.0%	Rhodoplanes piscinae
96.0%	Sulfuritalea hydrogenivorans
96.0%	Sulfuritalea hydrogenivorans
96.0%	Sulfuritalea hydrogenivorans
96.0%	Sulfuritalea hydrogenivorans
96.0%	Sulfuritalea hydrogenivorans
96.0%	Sulfuritalea hydrogenivorans
96.0%	Sulfuritalea hydrogenivorans
96.0%	Sulfuritalea hydrogenivorans
96.0%	Sulfuritalea hydrogenivorans
96.0%	Sulfuritalea hydrogenivorans
96.0%	Sulfuritalea hydrogenivorans
96.0%	Sulfuritalea hydrogenivorans
96.0%	Sulfuritalea hydrogenivorans
96.0%	Sulfuritalea hydrogenivorans
96.0%	Sulfuritalea hydrogenivorans
96.0%	Sulfuritalea hydrogenivorans
96.0%	Sulfuritalea hydrogenivorans
96.0%	Sulfuritalea hydrogenivorans
97.0%	Sulfuritalea hydrogenivorans
96.0%	Sulfuritalea hydrogenivorans
96.0%	Thermoanaerobaculum aquaticum
96.0%	Thermoanaerobaculum aquaticum
96.0%	Thermoanaerobaculum aquaticum
96.0%	Thermoanaerobaculum aquaticum
96.0%	Thermoanaerobaculum aquaticum
[truncated: 237,980 more rows]
