# Supplementary material for: Revealing the Microbiome of Four Different Thermal Springs in Turkey with Environmental DNA Metabarcoding
Source: Biology (Basel). 2022 Jun 30;11(7):998. doi: 10.3390/biology11070998 (PMC9311576; doi:10.3390/biology11070998)
Supplement: Supplementary file 1 [file biology-11-00998-s001.zip › Supplementary Table S3/515yf.c2.l100.clean.csv]

% Pairwise Identity	Organism
100.0%	Hydrotalea flava
100.0%	Thermoanaerobaculum aquaticum
100.0%	Ciceribacter thiooxidans
100.0%	Anoxybacillus geothermalis
100.0%	Hydrotalea flava
100.0%	Sphingopyxis macrogoltabida
100.0%	Thermoanaerobaculum aquaticum
100.0%	Methylocaldum gracile
100.0%	Vulcaniibacterium gelatinicum
100.0%	Bacillus marinisedimentorum
100.0%	Ciceribacter thiooxidans
100.0%	Rectinema cohabitans
100.0%	Desulfotomaculum profundi
100.0%	Bacillus oryzisoli
100.0%	Escherichia marmotae
100.0%	Clostridium puniceum
100.0%	Lysinibacillus mangiferihumi
100.0%	Ferrovibrio denitrificans
100.0%	Hydrotalea flava
100.0%	Thermoanaerobaculum aquaticum
100.0%	Bradyrhizobium oligotrophicum
100.0%	Geobacter sulfurreducens
100.0%	Thermodesulfovibrio yellowstonii
100.0%	Desulfurispora thermophila
100.0%	Methylocaldum gracile
100.0%	Thermus scotoductus
100.0%	Bacillus lacus
100.0%	Bacillus marinisedimentorum
100.0%	Ciceribacter thiooxidans
100.0%	Rectinema cohabitans
100.0%	Desulfotomaculum profundi
100.0%	Bacillus oryzisoli
100.0%	Thermus amyloliquefaciens
100.0%	Escherichia marmotae
100.0%	Clostridium puniceum
100.0%	Streptococcus thermophilus
100.0%	Lysinibacillus mangiferihumi
100.0%	Brevundimonas viscosa
100.0%	Phenylobacterium muchangponense
100.0%	Annwoodia aquaesulis
100.0%	Ferrovibrio denitrificans
100.0%	Hydrotalea flava
100.0%	Geobacillus stearothermophilus
100.0%	Lactococcus taiwanensis
100.0%	Malikia spinosa
100.0%	Sphingopyxis macrogoltabida
100.0%	Thermoanaerobaculum aquaticum
100.0%	Moorella stamsii
100.0%	Micrococcus luteus
100.0%	Geobacter sulfurreducens
100.0%	Treponema caldarium
100.0%	Thermodesulfovibrio yellowstonii
100.0%	Methanothermobacter thermautotrophicus
100.0%	Exiguobacterium acetylicum
100.0%	Desulfurispora thermophila
100.0%	Desulfurispora thermophila
100.0%	Methylocaldum gracile
100.0%	Aquicella lusitana
100.0%	Thiobacter subterraneus
100.0%	Ciceribacter thiooxidans
100.0%	Rectinema cohabitans
100.0%	Desulfotomaculum profundi
100.0%	Desulfotomaculum profundi
100.0%	Desulfotomaculum profundi
100.0%	Hydrotalea flava
99.3%	Ignavibacterium album
100.0%	Thermodesulfovibrio yellowstonii
100.0%	Methanothermobacter thermautotrophicus
100.0%	Methanothermobacter thermautotrophicus
100.0%	Desulfurispora thermophila
100.0%	Desulfurispora thermophila
100.0%	Aquicella lusitana
99.2%	Sulfuritortus calidifontis
99.2%	Hydrotalea flava
99.2%	Ignavibacterium album
99.2%	Bellilinea caldifistulae
99.2%	Desulfofundulus thermoacetoxidans
99.2%	Aeribacillus composti
99.2%	Nocardioides litorisoli
99.2%	Sulfuritortus calidifontis
99.2%	Desulfotomaculum profundi
99.2%	Ferrovibrio denitrificans
99.2%	Desulfosporosinus burensis
99.2%	Micrococcus luteus
99.2%	Ignavibacterium album
99.2%	Desulfurispora thermophila
99.2%	Bellilinea caldifistulae
98.5%	Altererythrobacter aquaemixtae
99.2%	Sulfuritortus calidifontis
99.2%	Sulfuritortus calidifontis
99.2%	Hydrotalea flava
99.2%	Carboxydocella sporoproducens
99.2%	Pseudonocardia alaniniphila
98.5%	Desulfomonile tiedjei
99.2%	Bellilinea caldifistulae
98.5%	Altererythrobacter aquaemixtae
98.5%	Sulfuritortus calidifontis
98.5%	Desulfomonile tiedjei
98.5%	Altererythrobacter aquaemixtae
98.5%	Thermodesulfitimonas autotrophica
98.5%	Thermoanaerobaculum aquaticum
98.5%	Pseudomonas flexibilis
98.5%	Desulfomonile tiedjei
98.5%	Azospirillum rugosum
98.5%	Altererythrobacter aquaemixtae
98.5%	Altererythrobacter aquaemixtae
98.5%	Nitrososphaera viennensis
98.5%	Thermoanaerobaculum aquaticum
97.8%	Desulfobacca acetoxidans
98.5%	Desulfomonile tiedjei
98.5%	Desulfomonile tiedjei
97.7%	Pseudorhodoplanes sinuspersici
97.7%	Desulfobacca acetoxidans
97.7%	Geosporobacter ferrireducens
97.7%	Pseudorhodoplanes sinuspersici
97.7%	Defluviimonas aquaemixtae
97.7%	Thermoanaerobaculum aquaticum
97.7%	Desulfobacca acetoxidans
97.7%	Denitratisoma oestradiolicum
97.7%	Pseudorhodoplanes sinuspersici
97.7%	Pseudorhodoplanes sinuspersici
97.7%	Thermoanaerobaculum aquaticum
97.7%	Desulfobacca acetoxidans
97.7%	Desulfomonile tiedjei
97.7%	Desulfomonile tiedjei
97.7%	Desulfomonile tiedjei
97.0%	Denitratisoma oestradiolicum
97.0%	Desulfovibrio putealis
97.0%	Magnetospirillum moscoviense
97.0%	Geosporobacter ferrireducens
97.0%	Desulfomonile tiedjei
97.0%	Denitratisoma oestradiolicum
97.0%	Desulfovibrio putealis
97.0%	Magnetospirillum moscoviense
97.0%	Pseudorhodoplanes sinuspersici
97.0%	Desulfomonile tiedjei
97.0%	Denitratisoma oestradiolicum
97.0%	Desulfovibrio putealis
96.9%	Magnetospirillum moscoviense
96.9%	Magnetospirillum moscoviense
96.9%	Magnetospirillum moscoviense
100.0%	Thermoanaerobaculum aquaticum
96.9%	Thermoanaerobaculum aquaticum
96.3%	Pelotomaculum thermopropionicum
96.9%	Desulfomonile tiedjei
96.9%	Desulfomonile tiedjei
96.9%	Denitratisoma oestradiolicum
96.9%	Desulfovibrio putealis
96.9%	Desulfovibrio putealis
96.9%	Desulfovibrio putealis
96.2%	Pelotomaculum thermopropionicum
95.6%	Aquincola amnicola
96.2%	Pelotomaculum thermopropionicum
96.2%	Desulfomonile tiedjei
96.2%	Desulfomonile tiedjei
96.2%	Denitratisoma oestradiolicum
95.5%	Aquincola amnicola
95.6%	Thermodesulfitimonas autotrophica
96.2%	Pelotomaculum thermopropionicum
96.2%	Pelotomaculum thermopropionicum
96.2%	Pelotomaculum thermopropionicum
96.2%	Desulfomonile tiedjei
95.5%	Aquincola amnicola
95.6%	Thermodesulfitimonas autotrophica
95.5%	Paludibaculum fermentans
95.5%	Sulfurisoma sediminicola
95.5%	Anaeroarcus burkinensis
95.5%	Aquincola amnicola
95.5%	Vitiosangium cumulatum
95.5%	Thermodesulfitimonas autotrophica
95.5%	Paludibaculum fermentans
95.5%	Sulfurisoma sediminicola
95.5%	Pseudoclostridium thermosuccinogenes
95.5%	Pelotomaculum thermopropionicum
95.5%	Pelotomaculum thermopropionicum
95.5%	Desulfatirhabdium butyrativorans
95.5%	Anaeroarcus burkinensis
95.4%	Aquincola amnicola
95.4%	Aquincola amnicola
94.8%	Aquincola amnicola
94.8%	Aquincola amnicola
95.5%	Thermodesulfitimonas autotrophica
95.5%	Thermodesulfitimonas autotrophica
95.4%	Paludibaculum fermentans
95.4%	Sulfurisoma sediminicola
95.4%	Sulfurisoma sediminicola
94.8%	Limnobacter litoralis
95.4%	Desulfofundulus kuznetsovii
94.7%	Paludibaculum fermentans
94.7%	Pseudoclostridium thermosuccinogenes
94.7%	Limnobacter litoralis
94.7%	Sulfuricaulis limicola
94.7%	Limnobacter litoralis
94.7%	Bauldia consociata
94.1%	Halochromatium roseum
91.3%	Nitrospira lenta
94.7%	Pseudoclostridium thermosuccinogenes
94.0%	Thermoanaerobaculum aquaticum
94.0%	Halochromatium roseum
94.2%	Pelotomaculum thermopropionicum
94.0%	Sulfuricaulis limicola
94.0%	Sulfuritalea hydrogenivorans
94.0%	Thermoanaerobaculum aquaticum
94.0%	Halochromatium roseum
94.0%	Pelotomaculum isophthalicicum
94.1%	Pelotomaculum thermopropionicum
93.9%	Noviherbaspirillum agri
93.9%	Sulfuricaulis limicola
94.0%	Sulfuricaulis limicola
93.3%	Annwoodia aquaesulis
93.9%	Sulfuritalea hydrogenivorans
93.9%	Thermoanaerobaculum aquaticum
93.9%	Thermoanaerobaculum aquaticum
93.9%	Thermodesulfovibrio yellowstonii
93.9%	Desulfomonile tiedjei
93.9%	Halochromatium roseum
93.9%	Halochromatium roseum
93.9%	Pelotomaculum isophthalicicum
93.9%	Leptolinea tardivitalis
94.1%	Pelotomaculum thermopropionicum
94.1%	Pelotomaculum thermopropionicum
91.6%	Nitrospira lenta
93.3%	Sulfuricaulis limicola
93.9%	Sulfuricaulis limicola
93.3%	Annwoodia aquaesulis
93.9%	Halochromatium roseum
93.3%	Halochromatium roseum
93.2%	Sulfuricaulis limicola
93.2%	Sulfuricaulis limicola
93.2%	Methyloligella solikamskensis
93.2%	Annwoodia aquaesulis
93.2%	Thermoanaerobaculum aquaticum
93.2%	Sulfuricaulis limicola
93.2%	Sulfuricaulis limicola
93.2%	Methyloligella solikamskensis
93.2%	Annwoodia aquaesulis
93.2%	Acidiferrobacter thiooxydans
92.6%	Melioribacter roseus
93.8%	Devosia humi
93.1%	Sulfuricaulis limicola
93.1%	Sulfuricaulis limicola
93.1%	Annwoodia aquaesulis
92.5%	Annwoodia aquaesulis
93.1%	Annwoodia aquaesulis
92.5%	Melioribacter roseus
93.1%	Halochromatium roseum
93.1%	Halochromatium roseum
93.1%	Halochromatium roseum
95.1%	Leptolinea tardivitalis
92.5%	Rectinema cohabitans
92.5%	Methyloligella solikamskensis
92.5%	Annwoodia aquaesulis
92.5%	Melioribacter roseus
92.4%	Wenzhouxiangella salilacus
92.5%	Rectinema cohabitans
92.4%	Methyloligella solikamskensis
92.4%	Annwoodia aquaesulis
92.4%	Thermoanaerobaculum aquaticum
92.4%	Melioribacter roseus
91.9%	Thioalkalibacter halophilus
92.4%	Halochromatium roseum
92.4%	Halochromatium roseum
92.4%	Rectinema cohabitans
93.0%	Devosia humi
92.4%	Methyloligella solikamskensis
92.4%	Annwoodia aquaesulis
93.6%	Annwoodia aquaesulis
92.4%	Annwoodia aquaesulis
93.6%	Annwoodia aquaesulis
92.4%	Annwoodia aquaesulis
92.4%	Annwoodia aquaesulis
92.4%	Annwoodia aquaesulis
91.8%	Methylothermus subterraneus
92.4%	Aciditerrimonas ferrireducens
91.8%	Anaeromyxobacter dehalogenans
92.4%	Anaeromyxobacter dehalogenans
91.8%	Melioribacter roseus
92.4%	Leptolinea tardivitalis
91.9%	Desulfonispora thiosulfatigenes
91.7%	Neisseria zalophi
91.9%	Thermodesulfitimonas autotrophica
91.8%	Thermodesulfitimonas autotrophica
91.9%	Thermodesulfitimonas autotrophica
92.9%	Annwoodia aquaesulis
91.8%	Annwoodia aquaesulis
91.7%	Methylothermus subterraneus
91.7%	Anaeromyxobacter dehalogenans
91.8%	Leptolinea tardivitalis
91.8%	Desulfonispora thiosulfatigenes
91.8%	Thermodesulfitimonas autotrophica
91.7%	Thermodesulfitimonas autotrophica
91.7%	Abyssivirga alkaniphila
91.1%	Nitrospira lenta
91.7%	Jahnella thaxteri
91.7%	Jahnella thaxteri
91.7%	Nitrospira japonica
91.7%	Methylothermus subterraneus
91.7%	Anaeromyxobacter dehalogenans
91.1%	Melioribacter roseus
91.7%	Pelotomaculum propionicicum
91.7%	Leptolinea tardivitalis
93.5%	Desulfonispora thiosulfatigenes
93.5%	Desulfonispora thiosulfatigenes
93.5%	Desulfonispora thiosulfatigenes
91.8%	Tepidimonas ignava
91.6%	Neisseria zalophi
91.6%	Neisseria zalophi
91.7%	Thermodesulfitimonas autotrophica
91.7%	Thermodesulfitimonas autotrophica
91.7%	Thermodesulfitimonas autotrophica
91.0%	Nitrospira lenta
91.6%	Jahnella thaxteri
91.6%	Methylothermus subterraneus
91.6%	Methylothermus subterraneus
91.6%	Anaeromyxobacter dehalogenans
91.6%	Anaeromyxobacter dehalogenans
91.0%	Anaeromyxobacter dehalogenans
91.0%	Anaeromyxobacter dehalogenans
91.0%	Melioribacter roseus
91.6%	Melioribacter roseus
91.6%	Melioribacter roseus
91.6%	Melioribacter roseus
91.6%	Melioribacter roseus
91.0%	Desulfuromonas acetexigens
93.4%	Azospirillum picis
91.7%	Leptolinea tardivitalis
91.6%	Syntrophomonas sapovorans
91.7%	Tepidimonas ignava
91.7%	Thermodesulfitimonas autotrophica
91.7%	Thermodesulfitimonas autotrophica
91.7%	Thermodesulfitimonas autotrophica
91.0%	Nitrospira lenta
92.1%	Chiayiivirga flava
91.5%	Jahnella thaxteri
91.0%	Hydrogenophilus thermoluteolus
91.0%	Anaeromyxobacter dehalogenans
91.0%	Haliangium ochraceum
91.0%	Melioribacter roseus
91.0%	Desulfuromonas acetexigens
91.0%	Pelobacter seleniigenes
91.6%	Leptolinea tardivitalis
90.9%	Nitrospira lenta
90.4%	Symbiobacterium terraclitae
90.9%	Hydrogenophilus thermoluteolus
90.4%	Desulfobacca acetoxidans
90.9%	Anaeromyxobacter dehalogenans
90.9%	Haliangium ochraceum
91.5%	Melioribacter roseus
90.9%	Desulfuromonas acetexigens
91.0%	Desulforhopalus vacuolatus
90.9%	Pelobacter seleniigenes
90.9%	Pelobacter seleniigenes
91.0%	Desulfoglaeba alkanexedens
90.8%	Nitrospira lenta
90.8%	Nitrospira lenta
90.3%	Symbiobacterium terraclitae
90.8%	Jahnella thaxteri
91.4%	Hydrogenophilus thermoluteolus
91.4%	Hydrogenophilus thermoluteolus
90.3%	Desulfobacca acetoxidans
90.8%	Anaeromyxobacter dehalogenans
90.8%	Anaeromyxobacter dehalogenans
90.8%	Haliangium ochraceum
90.8%	Haliangium ochraceum
90.8%	Desulfuromonas acetexigens
90.8%	Desulfuromonas acetexigens
90.8%	Pelobacter seleniigenes
90.8%	Syntrophomonas zehnderi
90.9%	Leptolinea tardivitalis
90.8%	Syntrophomonas sapovorans
90.3%	Chondromyces robustus
90.3%	Phaeobacterium nitratireducens
90.2%	Symbiobacterium terraclitae
90.2%	Desulfobacca acetoxidans
90.8%	Desulfuromonas acetexigens
90.8%	Desulfuromonas acetexigens
90.8%	Desulfuromonas acetexigens
90.8%	Desulfuromonas acetexigens
90.8%	Pelobacter seleniigenes
90.8%	Pelobacter seleniigenes
90.8%	Pelobacter seleniigenes
90.2%	Kofleria flava
90.3%	Desulfonispora thiosulfatigenes
90.2%	Nitrosopumilus oxyclinae
90.7%	Nitrospira lenta
90.7%	Nitrospira lenta
90.2%	Phaeobacterium nitratireducens
90.2%	Symbiobacterium terraclitae
90.2%	Thermomarinilinea lacunifontana
90.2%	Methylophaga lonarensis
90.2%	Desulfobacca acetoxidans
90.2%	Kofleria flava
90.2%	Leptolinea tardivitalis
91.9%	Desulfonispora thiosulfatigenes
91.9%	Desulfonispora thiosulfatigenes
91.9%	Desulfonispora thiosulfatigenes
91.3%	Chondromyces robustus
90.1%	Nitrosopumilus oxyclinae
90.6%	Nitrospira lenta
90.1%	Nitrospira lenta
90.1%	Thermogutta terrifontis
91.2%	Symbiobacterium terraclitae
91.2%	Symbiobacterium terraclitae
91.2%	Symbiobacterium terraclitae
90.1%	Symbiobacterium terraclitae
90.1%	Symbiobacterium terraclitae
91.2%	Symbiobacterium terraclitae
91.2%	Symbiobacterium terraclitae
91.2%	Symbiobacterium terraclitae
91.2%	Symbiobacterium terraclitae
90.1%	Thermomarinilinea lacunifontana
89.6%	Aggregicoccus edonensis
90.7%	Deferrisoma camini
90.2%	Jahnella thaxteri
89.6%	Rhizomicrobium palustre
89.6%	Rhizomicrobium palustre
90.1%	Desulfobacca acetoxidans
90.6%	Desulfuromonas acetexigens
89.7%	Parvularcula lutaonensis
89.7%	Parvularcula lutaonensis
90.1%	Kofleria flava
90.1%	Kofleria flava
90.6%	Nitrospira lenta
90.6%	Nitrospira lenta
91.2%	Lewinella xylanilytica
89.5%	Thermogutta terrifontis
89.6%	Symbiobacterium terraclitae
89.5%	Aggregicoccus edonensis
89.5%	Rhizomicrobium palustre
91.2%	Melioribacter roseus
90.1%	Desulfomonile tiedjei
90.1%	Desulfomonile tiedjei
89.6%	Parvularcula lutaonensis
90.0%	Pelobacter seleniigenes
90.0%	Pelobacter seleniigenes
89.6%	Nitrospira moscoviensis
89.6%	Tepidimonas ignava
93.0%	Planctopirus hydrillae
93.0%	Planctopirus hydrillae
89.4%	Nitrospira lenta
89.4%	Nitrospira lenta
89.4%	Nitrospira lenta
89.4%	Nitrospira lenta
90.5%	Nitrospira lenta
89.4%	Nitrospira lenta
89.4%	Nitrospira lenta
90.5%	Nitrospira lenta
89.4%	Nitrospira lenta
89.4%	Limnochorda pilosa
89.4%	Thermogutta terrifontis
89.5%	Symbiobacterium turbinis
89.4%	Aggregicoccus edonensis
89.4%	Rhizomicrobium palustre
89.6%	Parvularcula lutaonensis
91.1%	Longilinea arvoryzae
89.6%	Pelotomaculum thermopropionicum
89.4%	Desulfuromonas palmitatis
89.4%	Plesiocystis pacifica
89.3%	Nitrosopumilus oxyclinae
89.8%	Nitrospira lenta
89.3%	Nitrospira lenta
89.3%	Thermogutta terrifontis
89.3%	Symbiobacterium terraclitae
90.4%	Symbiobacterium terraclitae
90.4%	Symbiobacterium terraclitae
90.4%	Symbiobacterium terraclitae
90.4%	Symbiobacterium terraclitae
90.4%	Symbiobacterium terraclitae
89.3%	Symbiobacterium terraclitae
90.4%	Symbiobacterium terraclitae
90.4%	Symbiobacterium terraclitae
90.4%	Symbiobacterium terraclitae
90.4%	Symbiobacterium terraclitae
89.3%	Thermomarinilinea lacunifontana
89.3%	Thermomarinilinea lacunifontana
89.3%	Aggregicoccus edonensis
89.3%	Rhizomicrobium palustre
89.3%	Rhizomicrobium palustre
89.3%	Rhizomicrobium palustre
88.8%	Moorella stamsii
90.4%	Symbiobacterium thermophilum
90.4%	Symbiobacterium thermophilum
90.4%	Symbiobacterium thermophilum
89.3%	Desulfobacca acetoxidans
89.5%	Parvularcula lutaonensis
89.5%	Parvularcula lutaonensis
89.5%	Parvularcula lutaonensis
89.3%	Pelotomaculum propionicicum
89.3%	Desulfuromonas palmitatis
89.2%	Nitrosopumilus oxyclinae
89.8%	Luteitalea pratensis
88.7%	Luteitalea pratensis
88.8%	Thermodesulfitimonas autotrophica
89.8%	Nitrospira lenta
89.8%	Nitrospira lenta
88.7%	Nitrospira lenta
89.8%	Nitrospira lenta
89.8%	Nitrospira lenta
89.8%	Thermogutta terrifontis
89.8%	Thermogutta terrifontis
89.3%	Jahnella thaxteri
88.7%	Rhizomicrobium palustre
90.9%	Melioribacter roseus
89.3%	Desulfosarcina variabilis
88.7%	Cystobacter velatus
88.9%	Gelria glutamica
88.8%	Desulfuromonas palmitatis
88.6%	Luteitalea pratensis
88.7%	Thermodesulfitimonas autotrophica
88.6%	Nitrospira lenta
88.6%	Nitrospira lenta
89.7%	Nitrospira lenta
88.7%	Nitrospira lenta
88.6%	Nitrospira lenta
89.8%	Symbiobacterium turbinis
89.8%	Symbiobacterium turbinis
88.6%	Desulfohalotomaculum tongense
88.7%	Moorella stamsii
88.6%	Desulfobacca acetoxidans
88.6%	Cystobacter velatus
88.8%	Gelria glutamica
88.7%	Desulfuromonas palmitatis
88.6%	Plesiocystis pacifica
88.6%	Plesiocystis pacifica
89.7%	Wenzhouxiangella salilacus
88.6%	Nitrosopumilus oxyclinae
88.5%	Luteitalea pratensis
88.5%	Luteitalea pratensis
88.6%	Thermodesulfitimonas autotrophica
88.6%	Thermodesulfitimonas autotrophica
89.6%	Symbiobacterium terraclitae
88.5%	Desulfohalotomaculum tongense
88.5%	Rhizomicrobium palustre
88.5%	Thermosyntropha tengcongensis
88.5%	Thermosyntropha tengcongensis
89.7%	Symbiobacterium thermophilum
88.1%	Thermaerobacter marianensis
88.7%	Parvularcula lutaonensis
88.7%	Gelria glutamica
88.7%	Gelria glutamica
88.7%	Gelria glutamica
88.6%	Desulfuromonas palmitatis
88.6%	Desulfuromonas palmitatis
88.6%	Desulfuromonas palmitatis
88.5%	Cryptanaerobacter phenolicus
89.0%	Nitrospira lenta
89.0%	Nitrospira lenta
88.5%	Desulfohalotomaculum tongense
88.1%	Thermaerobacter marianensis
87.9%	Dissulfurirhabdus thermomarina
88.9%	Nitrospira lenta
89.0%	Symbiobacterium turbinis
89.0%	Symbiobacterium turbinis
89.0%	Symbiobacterium turbinis
89.0%	Symbiobacterium turbinis
89.0%	Symbiobacterium turbinis
89.4%	Rhodothermus profundi
89.4%	Rhodothermus profundi
88.1%	Gracilibacter thermotolerans
88.0%	Thermaerobacter marianensis
88.9%	Desulfobulbus propionicus
88.9%	Desulfobulbus propionicus
88.1%	Mahella australiensis
88.1%	Mahella australiensis
91.2%	Longilinea arvoryzae
89.5%	Desulfonispora thiosulfatigenes
88.0%	Desulfuromonas palmitatis
87.8%	Dissulfurirhabdus thermomarina
88.1%	Moorella perchloratireducens
89.3%	Desulfonatronobacter acidivorans
89.3%	Rhodothermus profundi
88.0%	Gracilibacter thermotolerans
89.4%	Symbiobacterium thermophilum
89.4%	Symbiobacterium thermophilum
89.4%	Symbiobacterium thermophilum
89.4%	Symbiobacterium thermophilum
89.4%	Symbiobacterium thermophilum
89.4%	Symbiobacterium thermophilum
89.4%	Symbiobacterium thermophilum
87.9%	Thermaerobacter marianensis
87.3%	Geoalkalibacter ferrihydriticus
87.4%	Desulfonatronum cooperativum
89.3%	Rhodothermus profundi
89.3%	Rhodothermus profundi
87.4%	Caldicoprobacter guelmensis
87.4%	Caldicoprobacter guelmensis
87.4%	Caldicoprobacter guelmensis
87.8%	Thermaerobacter marianensis
87.8%	Thermaerobacter marianensis
87.8%	Thermaerobacter marianensis
87.8%	Thermaerobacter marianensis
89.9%	Melioribacter roseus
87.2%	Geoalkalibacter ferrihydriticus
87.3%	Desulfonatronum cooperativum
87.6%	Desulfallas alcoholivorax
87.3%	Thermoanaerobacter sulfurigignens
87.1%	Racemicystis persica
88.6%	Kroppenstedtia pulmonis
88.6%	Kroppenstedtia pulmonis
88.6%	Kroppenstedtia pulmonis
88.6%	Kroppenstedtia pulmonis
88.6%	Kroppenstedtia pulmonis
88.2%	Symbiobacterium turbinis
87.1%	Symbiobacterium terraclitae
89.2%	Rhodothermus profundi
89.2%	Rhodothermus profundi
87.3%	Caldicoprobacter guelmensis
88.7%	Symbiobacterium thermophilum
87.1%	Pelotomaculum thermopropionicum
87.1%	Geoalkalibacter ferrihydriticus
88.7%	Desulfonatronum cooperativum
88.7%	Desulfonatronum cooperativum
87.2%	Thermoanaerobacter sulfurigignens
90.4%	Longilinea arvoryzae
90.4%	Longilinea arvoryzae
90.4%	Longilinea arvoryzae
90.4%	Longilinea arvoryzae
87.1%	Cryptanaerobacter phenolicus
86.9%	Thermanaeromonas burensis
90.4%	Helicobacter canadensis
86.8%	Rubrivirga marina
86.8%	Rubrivirga marina
87.2%	Caldicoprobacter guelmensis
88.6%	Symbiobacterium thermophilum
88.6%	Symbiobacterium thermophilum
88.6%	Symbiobacterium thermophilum
88.6%	Symbiobacterium thermophilum
88.6%	Symbiobacterium thermophilum
88.5%	Symbiobacterium thermophilum
87.0%	Pelotomaculum thermopropionicum
87.0%	Geoalkalibacter ferrihydriticus
86.6%	Desulfonatronum cooperativum
87.2%	Kushneria aurantia
87.6%	Thermoanaerobacter sulfurigignens
87.0%	Cryptanaerobacter phenolicus
87.1%	Cryptanaerobacter phenolicus
88.4%	Nitrospira lenta
86.8%	Thermanaeromonas burensis
86.5%	Kiritimatiella glycovorans
86.8%	Limisphaera ngatamarikiensis
86.5%	Thermomarinilinea lacunifontana
86.6%	Desulfobulbus alkaliphilus
86.7%	Rubrivirga marina
86.7%	Caldicoprobacter guelmensis
87.6%	Caldicoprobacter guelmensis
87.6%	Caldicoprobacter guelmensis
86.7%	Caldicoprobacter guelmensis
86.5%	Desulfobacca acetoxidans
87.0%	Thermaerobacter marianensis
86.5%	Desulfonatronum cooperativum
87.4%	Thermodesulfovibrio thiophilus
87.4%	Thermodesulfovibrio thiophilus
87.9%	Leptolinea tardivitalis
87.9%	Cryptanaerobacter phenolicus
87.9%	Cryptanaerobacter phenolicus
86.7%	Thermanaeromonas burensis
86.4%	Kiritimatiella glycovorans
87.8%	Kroppenstedtia pulmonis
87.8%	Kroppenstedtia pulmonis
87.8%	Kroppenstedtia pulmonis
86.6%	Limisphaera ngatamarikiensis
86.7%	Limisphaera ngatamarikiensis
88.3%	Symbiobacterium terraclitae
87.8%	Pelolinea submarina
86.4%	Thermomarinilinea lacunifontana
86.4%	Thermomarinilinea lacunifontana
86.4%	Thermomarinilinea lacunifontana
87.3%	Desulfobulbus alkaliphilus
87.3%	Desulfobulbus alkaliphilus
87.3%	Desulfobulbus alkaliphilus
87.3%	Desulfobulbus alkaliphilus
86.4%	Desulfofundulus kuznetsovii
86.6%	Rubrivirga marina
86.4%	Desulfobacca acetoxidans
86.4%	Caldanaerobacter subterraneus
86.4%	Geoalkalibacter ferrihydriticus
87.8%	Shimia marina
86.4%	Desulfonatronum cooperativum
87.7%	Nitrospira lenta
87.0%	Thermanaeromonas burensis
87.0%	Thermanaeromonas burensis
86.3%	Kiritimatiella glycovorans
88.2%	Symbiobacterium terraclitae
86.3%	Thermomarinilinea lacunifontana
86.3%	Desulfonatronum thiosulfatophilum
86.5%	Rubrivirga marina
86.5%	Rubrivirga marina
86.5%	Rubrivirga marina
86.3%	Desulfobacca acetoxidans
86.3%	Desulfobacca acetoxidans
85.9%	Desulfarculus baarsii
87.2%	Desulfonatronum cooperativum
87.2%	Desulfonatronum cooperativum
87.2%	Desulfonatronum cooperativum
86.5%	Kushneria aurantia
87.7%	Thermoanaerobacter sulfurigignens
87.7%	Thermoanaerobacter sulfurigignens
87.7%	Thermoanaerobacter sulfurigignens
87.7%	Thermoanaerobacter sulfurigignens
87.7%	Thermoanaerobacter sulfurigignens
87.7%	Thermoanaerobacter sulfurigignens
90.0%	Bellilinea caldifistulae
90.0%	Bellilinea caldifistulae
90.0%	Bellilinea caldifistulae
86.8%	Rhodospira trueperi
86.3%	Cryptanaerobacter phenolicus
86.3%	Cryptanaerobacter phenolicus
86.0%	Limisphaera ngatamarikiensis
86.2%	Thermomarinilinea lacunifontana
87.7%	Aggregicoccus edonensis
87.3%	Rubrivirga marina
86.8%	Caldicoprobacter guelmensis
87.2%	Desulfarculus baarsii
87.2%	Desulfarculus baarsii
87.2%	Desulfarculus baarsii
87.2%	Desulfarculus baarsii
85.7%	Desulfonatronum cooperativum
86.6%	Thermodesulfovibrio thiophilus
86.6%	Thermodesulfovibrio thiophilus
86.7%	Rhodospira trueperi
89.2%	Kiritimatiella glycovorans
85.9%	Limisphaera ngatamarikiensis
87.0%	Symbiobacterium terraclitae
87.1%	Rubrobacter naiadicus
89.8%	Xylella fastidiosa
89.8%	Rhodospirillum rubrum
89.8%	Rhodospirillum rubrum
85.6%	Desulfonatronum cooperativum
85.7%	Syntrophorhabdus aromaticivorans
86.6%	Rhodospira trueperi
86.6%	Rhodospira trueperi
85.8%	Thermanaeromonas burensis
85.1%	Symbiobacterium terraclitae
88.6%	Helicobacter canadensis
88.6%	Helicobacter canadensis
88.6%	Helicobacter canadensis
91.1%	Bryobacter aggregatus
91.1%	Bryobacter aggregatus
85.7%	Rubrivirga marina
86.9%	Nibribacter koreensis
86.9%	Nibribacter koreensis
86.9%	Nibribacter koreensis
87.0%	Paenibacillus soli
86.4%	Desulfonatronum cooperativum
86.4%	Thermodesulfovibrio thiophilus
85.6%	Syntrophorhabdus aromaticivorans
84.3%	Thermodesulfovibrio aggregans
85.2%	Thermohalobacter berrensis
88.5%	Plesiocystis pacifica
88.5%	Plesiocystis pacifica
88.5%	Plesiocystis pacifica
85.0%	Symbiobacterium terraclitae
86.0%	Caldicoprobacter guelmensis
85.9%	Sphaerochaeta pleomorpha
86.4%	Desulfarculus baarsii
86.4%	Desulfarculus baarsii
86.4%	Desulfarculus baarsii
85.8%	Thermodesulfovibrio thiophilus
85.8%	Thermodesulfovibrio thiophilus
85.8%	Thermodesulfovibrio thiophilus
85.8%	Thermodesulfovibrio thiophilus
85.8%	Thermodesulfovibrio thiophilus
85.8%	Thermodesulfovibrio thiophilus
85.9%	Thermodesulfovibrio thiophilus
85.8%	Thermodesulfovibrio thiophilus
85.0%	Rubrobacter taiwanensis
85.1%	Thermohalobacter berrensis
85.8%	Halomonas saliphila
85.8%	Halomonas saliphila
86.2%	Symbiobacterium terraclitae
86.2%	Symbiobacterium terraclitae
86.2%	Symbiobacterium terraclitae
84.8%	Thermomarinilinea lacunifontana
86.3%	Caldicoprobacter faecalis
91.7%	Henriciella litoralis
86.3%	Tetragenococcus muriaticus
86.3%	Tetragenococcus muriaticus
86.3%	Tetragenococcus muriaticus
86.3%	Tetragenococcus muriaticus
86.3%	Tetragenococcus muriaticus
86.3%	Tetragenococcus muriaticus
86.4%	Alicyclobacillus acidocaldarius
84.4%	Geoalkalibacter ferrihydriticus
85.7%	Thermodesulfovibrio thiophilus
85.8%	Rhodospira trueperi
87.8%	Granulicatella elegans
87.8%	Granulicatella elegans
87.8%	Granulicatella elegans
87.8%	Granulicatella elegans
90.2%	Rubrobacter taiwanensis
90.2%	Rubrobacter taiwanensis
90.2%	Rubrobacter taiwanensis
90.2%	Rubrobacter taiwanensis
85.0%	Thermohalobacter berrensis
86.1%	Rubinisphaera italica
84.7%	Caldovatus sediminis
88.4%	Pelolinea submarina
84.7%	Thermomarinilinea lacunifontana
84.8%	Thermomarinilinea lacunifontana
84.8%	Thermomarinilinea lacunifontana
87.7%	Helicobacter canadensis
87.7%	Helicobacter canadensis
87.7%	Dissulfuribacter thermophilus
87.7%	Dissulfuribacter thermophilus
84.3%	Geoalkalibacter ferrihydriticus
85.2%	Thermodesulfovibrio thiophilus
84.8%	Syntrophorhabdus aromaticivorans
88.9%	Syntrophorhabdus aromaticivorans
84.8%	Syntrophorhabdus aromaticivorans
83.6%	Thermodesulfovibrio aggregans
86.2%	Thermohalobacter berrensis
86.2%	Thermohalobacter berrensis
86.2%	Thermohalobacter berrensis
87.6%	Plesiocystis pacifica
84.6%	Thermomarinilinea lacunifontana
84.6%	Thermomarinilinea lacunifontana
84.6%	Labilithrix luteola
84.6%	Labilithrix luteola
84.4%	Desulfallas thermosapovorans
87.6%	Helicobacter canadensis
87.5%	Sphingomonas jaspsi
84.3%	Thermaerobacter composti
84.6%	Halorhodospira halochloris
84.2%	Geoalkalibacter ferrihydriticus
87.7%	Ruminiclostridium sufflavum
85.2%	Thermodesulfovibrio thiophilus
85.2%	Thermodesulfovibrio thiophilus
85.0%	Thermodesulfovibrio thiophilus
85.0%	Thermodesulfovibrio thiophilus
84.1%	Lactobacillus insicii
84.2%	Numidum massiliense
84.1%	Thermomarinilinea lacunifontana
84.3%	Desulfallas thermosapovorans
85.4%	Nakamurella lactea
88.8%	Helicobacter canadensis
84.2%	Thermaerobacter composti
84.4%	Halorhodospira halochloris
84.4%	Halorhodospira halochloris
85.5%	Thermobaculum terrenum
85.5%	Thermobaculum terrenum
85.5%	Thermobaculum terrenum
85.5%	Thermobaculum terrenum
85.5%	Thermobaculum terrenum
85.5%	Thermobaculum terrenum
84.1%	Geoalkalibacter ferrihydriticus
84.9%	Thermodesulfovibrio thiophilus
84.9%	Thermodesulfovibrio thiophilus
84.9%	Thermodesulfovibrio thiophilus
86.4%	Helicobacter ganmani
84.4%	Vicinamibacter silvestris
84.0%	Lactobacillus insicii
84.1%	Numidum massiliense
84.0%	Geobacter sulfurreducens
84.0%	Geobacter sulfurreducens
85.2%	Thermomarinilinea lacunifontana
84.2%	Desulfallas thermosapovorans
88.1%	Helicobacter canadensis
88.1%	Helicobacter canadensis
89.1%	Bryobacter aggregatus
89.1%	Bryobacter aggregatus
89.1%	Bryobacter aggregatus
89.1%	Bryobacter aggregatus
89.1%	Bryobacter aggregatus
89.1%	Bryobacter aggregatus
91.4%	Helicobacter winghamensis
91.4%	Helicobacter winghamensis
91.4%	Helicobacter winghamensis
91.4%	Helicobacter winghamensis
84.1%	Thermaerobacter composti
84.1%	Brassicibacter mesophilus
84.3%	Halorhodospira halochloris
84.3%	Halorhodospira halochloris
84.4%	Thermomicrobium roseum
84.0%	Geoalkalibacter ferrihydriticus
84.0%	Geoalkalibacter ferrihydriticus
84.0%	Rhodovibrio salinarum
84.8%	Thermodesulfovibrio thiophilus
85.4%	Thermohalobacter berrensis
86.8%	Caulobacter hibisci
84.3%	Vicinamibacter silvestris
83.8%	Labilithrix luteola
84.1%	Desulfallas thermosapovorans
84.1%	Desulfallas thermosapovorans
83.6%	Deferrisoma camini
88.0%	Helicobacter canadensis
88.0%	Helicobacter canadensis
87.9%	Helicobacter canadensis
84.0%	Thermaerobacter composti
84.0%	Thermaerobacter composti
84.2%	Halorhodospira halochloris
83.6%	Thermodesulfovibrio hydrogeniphilus
83.5%	Methylobacterium jeotgali
83.5%	Geoalkalibacter ferrihydriticus
83.9%	Rhodovibrio salinarum
86.6%	Thermodesulfovibrio thiophilus
84.3%	Thermodesulfovibrio thiophilus
84.3%	Thermodesulfovibrio thiophilus
86.6%	Thermodesulfovibrio thiophilus
84.3%	Thermodesulfovibrio thiophilus
84.3%	Thermodesulfovibrio thiophilus
84.7%	Leptolinea tardivitalis
86.1%	Rhodocista pekingensis
86.1%	Rhodocista pekingensis
86.1%	Rhodocista pekingensis
86.1%	Rhodocista pekingensis
86.1%	Rhodocista pekingensis
86.1%	Rhodocista pekingensis
83.8%	Desulfovibrio sulfodismutans
86.0%	Microvirga calopogonii
86.0%	Microvirga calopogonii
86.0%	Microvirga calopogonii
84.6%	Siccirubricoccus deserti
83.5%	Deferrisoma camini
88.3%	Helicobacter canadensis
83.5%	Calditerricola yamamurae
84.7%	Thermobaculum terrenum
83.7%	Methylobacterium jeotgali
83.7%	Methylobacterium jeotgali
83.7%	Methylobacterium jeotgali
83.0%	Geoalkalibacter ferrihydriticus
84.1%	Thermodesulfovibrio thiophilus
84.3%	Thermodesulfovibrio thiophilus
83.6%	Ammoniphilus oxalaticus
83.6%	Rhabdanaerobium thermarum
83.2%	Lactobacillus insicii
86.4%	Clostridium polynesiense
86.5%	Caldisalinibacter kiritimatiensis
85.7%	Enterococcus saccharolyticus
83.3%	Deferrisoma camini
83.3%	Sporanaerobacter acetigenes
87.6%	Helicobacter pullorum
89.5%	Xylella fastidiosa
86.0%	Helicobacter canadensis
89.5%	Thermaerobacter composti
89.5%	Thermaerobacter composti
89.5%	Thermaerobacter composti
89.5%	Thermaerobacter composti
83.3%	Calditerricola yamamurae
84.9%	Alicyclobacillus acidocaldarius
83.6%	Thermomicrobium roseum
82.8%	Geoalkalibacter ferrihydriticus
83.2%	Geoalkalibacter ferrihydriticus
83.6%	Thermovenabulum ferriorganovorum
83.7%	Edaphobacter acidisoli
84.3%	Parafilimonas terrae
82.7%	Vagococcus entomophilus
83.6%	Deferrisoma camini
83.6%	Deferrisoma camini
83.6%	Deferrisoma camini
87.0%	Helicobacter canadensis
87.0%	Helicobacter canadensis
87.0%	Helicobacter canadensis
87.0%	Helicobacter canadensis
87.0%	Helicobacter canadensis
83.0%	Bosea robiniae
82.8%	Thermodesulfovibrio hydrogeniphilus
82.7%	Geoalkalibacter ferrihydriticus
83.5%	Thermodesulfovibrio thiophilus
83.5%	Thermodesulfovibrio thiophilus
86.8%	Edaphobacter acidisoli
86.8%	Edaphobacter acidisoli
86.8%	Edaphobacter acidisoli
86.8%	Edaphobacter acidisoli
87.3%	Flavitalea antarctica
87.3%	Flavitalea antarctica
87.3%	Flavitalea antarctica
87.3%	Flavitalea antarctica
87.3%	Flavitalea antarctica
82.6%	Vagococcus entomophilus
87.4%	Helicobacter canadensis
87.4%	Helicobacter canadensis
87.4%	Helicobacter canadensis
82.9%	Methylobacterium jeotgali
82.6%	Geoalkalibacter ferrihydriticus
85.5%	Rubrobacter calidifluminis
84.9%	Enterococcus saccharolyticus
88.4%	Xylella fastidiosa
88.4%	Xylella fastidiosa
88.4%	Xylella fastidiosa
88.4%	Xylella fastidiosa
88.4%	Xylella fastidiosa
88.4%	Xylella fastidiosa
89.9%	Calderihabitans maritimus
87.1%	Neoasaia chiangmaiensis
88.7%	Flexistipes sinusarabici
85.0%	Sporobacter termitidis
85.0%	Sporobacter termitidis
85.0%	Sporobacter termitidis
85.0%	Sporobacter termitidis
85.0%	Sporobacter termitidis
85.0%	Sporobacter termitidis
82.7%	Geoalkalibacter ferrihydriticus
82.7%	Geoalkalibacter ferrihydriticus
84.8%	Endomicrobium proavitum
83.3%	Devosia humi
83.3%	Devosia humi
89.0%	Aquisalimonas lutea
88.5%	Nocardia terpenica
88.5%	Nocardia terpenica
88.5%	Nocardia terpenica
88.5%	Nocardia terpenica
88.5%	Nocardia terpenica
86.0%	Helicobacter canadensis
98.4%	Nitrospira japonica
89.0%	Acidaminococcus fermentans
82.4%	Thermobaculum terrenum
84.8%	Thermodesulfovibrio hydrogeniphilus
82.7%	Thermodesulfovibrio hydrogeniphilus
84.8%	Thermodesulfovibrio hydrogeniphilus
82.7%	Thermodesulfovibrio hydrogeniphilus
83.2%	Thioalkalivibrio thiocyanodenitrificans
83.1%	Psychrobacillus insolitus
83.1%	Psychrobacillus insolitus
83.1%	Psychrobacillus insolitus
82.7%	Thermodesulfovibrio aggregans
82.7%	Thermodesulfovibrio aggregans
82.7%	Thermodesulfovibrio aggregans
83.1%	Desulfuromusa bakii
84.8%	Hydrogenimonas thermophila
84.8%	Hydrogenimonas thermophila
86.2%	Ruminiclostridium cellulolyticum
86.2%	Ruminiclostridium cellulolyticum
86.2%	Ruminiclostridium cellulolyticum
83.5%	Microvirga calopogonii
83.5%	Microvirga calopogonii
83.5%	Microvirga calopogonii
89.8%	Edaphobacter acidisoli
86.3%	Flavitalea antarctica
86.3%	Flavitalea antarctica
88.9%	Desulfocarbo indianensis
88.9%	Xylella fastidiosa
84.2%	Roseospira thiosulfatophila
85.3%	Thermobaculum terrenum
85.3%	Thermobaculum terrenum
85.3%	Thermobaculum terrenum
87.0%	Dictyoglomus turgidum
82.9%	Desulfuromusa bakii
86.1%	Thermoflexus hugenholtzii
86.1%	Thermoflexus hugenholtzii
86.1%	Thermoflexus hugenholtzii
86.1%	Thermoflexus hugenholtzii
86.1%	Thermoflexus hugenholtzii
86.1%	Thermoflexus hugenholtzii
86.1%	Thermoflexus hugenholtzii
86.1%	Thermoflexus hugenholtzii
86.1%	Thermoflexus hugenholtzii
82.6%	Heliophilum fasciatum
82.6%	Heliophilum fasciatum
86.3%	Clostridium oceanicum
87.4%	Xylella fastidiosa
83.3%	Tetragenococcus muriaticus
82.3%	Acidothermus cellulolyticus
82.3%	Acidothermus cellulolyticus
83.2%	Clostridium acetireducens
83.2%	Clostridium acetireducens
82.8%	Desulfuromusa bakii
89.5%	Thermotoga caldifontis
87.2%	Carboxydothermus islandicus
81.3%	Desulfotomaculum reducens
82.4%	Geoalkalibacter subterraneus
81.9%	Thermodesulfovibrio hydrogeniphilus
82.3%	Psychrobacillus insolitus
82.6%	Desulfuromusa bakii
82.6%	Desulfuromusa bakii
85.3%	Ruminiclostridium cellulolyticum
82.6%	Microvirga calopogonii
82.6%	Microvirga calopogonii
82.6%	Microvirga calopogonii
82.6%	Microvirga calopogonii
86.5%	Ornithinibacillus heyuanensis
87.9%	Thermotoga caldifontis
86.5%	Neoasaia chiangmaiensis
86.5%	Neoasaia chiangmaiensis
85.9%	Dehalogenimonas alkenigignens
82.1%	Natranaerovirga pectinivora
82.3%	Rhodanobacter umsongensis
86.6%	Methanococcus maripaludis
86.5%	Clostridium malenominatum
81.2%	Desulfotomaculum reducens
92.0%	Thermanaerovibrio acidaminovorans
92.0%	Thermanaerovibrio acidaminovorans
92.0%	Thermanaerovibrio acidaminovorans
92.0%	Thermanaerovibrio acidaminovorans
92.0%	Thermanaerovibrio acidaminovorans
92.0%	Thermanaerovibrio acidaminovorans
84.4%	Thermobaculum terrenum
84.4%	Thermobaculum terrenum
84.4%	Thermobaculum terrenum
82.1%	Levilinea saccharolytica
82.1%	Levilinea saccharolytica
87.0%	Dehalobacter restrictus
86.3%	Xylella fastidiosa
86.3%	Xylella fastidiosa
82.5%	Tetragenococcus muriaticus
82.5%	Tetragenococcus muriaticus
82.5%	Tetragenococcus muriaticus
82.4%	Tetragenococcus muriaticus
81.1%	Desulfotomaculum reducens
91.0%	Campylobacter hominis
91.0%	Campylobacter hominis
91.0%	Campylobacter hominis
91.0%	Campylobacter hominis
85.1%	Desulfothermus okinawensis
82.0%	Thermodesulfovibrio aggregans
89.9%	Thermosulfuriphilus ammonigenes
89.9%	Thermosulfuriphilus ammonigenes
89.9%	Thermosulfuriphilus ammonigenes
89.9%	Thermosulfuriphilus ammonigenes
89.9%	Thermosulfuriphilus ammonigenes
83.3%	Polycladomyces subterraneus
81.6%	Silvanigrella aquatica
86.6%	Stenotrophobacter terrae
86.6%	Stenotrophobacter terrae
82.8%	Bifidobacterium commune
81.3%	Thermotoga caldifontis
88.4%	Thermotoga caldifontis
88.4%	Thermotoga caldifontis
88.4%	Thermotoga caldifontis
88.4%	Thermotoga caldifontis
88.4%	Thermotoga caldifontis
83.3%	Polycladomyces abyssicola
83.3%	Polycladomyces abyssicola
83.3%	Polycladomyces abyssicola
83.3%	Polycladomyces abyssicola
83.3%	Polycladomyces abyssicola
83.3%	Polycladomyces abyssicola
80.6%	Alkalibacter saccharofermentans
81.8%	Microvirga calopogonii
87.8%	Parasediminibacterium paludis
87.0%	Bifidobacterium ramosum
81.2%	Thermotoga caldifontis
81.3%	Thermotoga caldifontis
87.0%	Thermotoga caldifontis
93.9%	Ilumatobacter nonamiensis
81.3%	Natranaerovirga pectinivora
81.3%	Sphaerochaeta pleomorpha
80.5%	Desulfotomaculum reducens
80.5%	Desulfotomaculum reducens
80.5%	Alkalibacter saccharofermentans
86.7%	Lactobacillus vaccinostercus
86.7%	Lactobacillus vaccinostercus
86.7%	Lactobacillus vaccinostercus
86.7%	Lactobacillus vaccinostercus
82.5%	Amycolatopsis jiguanensis
81.7%	Bifidobacterium commune
81.1%	Thermotoga caldifontis
81.1%	Mizugakiibacter sediminis
81.6%	Tetragenococcus muriaticus
81.7%	Tetragenococcus muriaticus
88.1%	Bifidobacterium cuniculi
88.1%	Bifidobacterium cuniculi
88.1%	Bifidobacterium cuniculi
80.3%	Desulfotomaculum reducens
82.3%	Caldithrix abyssi
88.0%	Spiroplasma leptinotarsae
82.3%	Luteimonas dalianensis
82.3%	Luteimonas dalianensis
82.3%	Luteimonas dalianensis
82.3%	Luteimonas dalianensis
82.3%	Luteimonas dalianensis
82.3%	Luteimonas dalianensis
82.3%	Luteimonas dalianensis
82.3%	Luteimonas dalianensis
93.8%	Nitrosopumilus oxyclinae
93.8%	Nitrosopumilus oxyclinae
82.0%	Bifidobacterium commune
90.5%	Thermotoga caldifontis
87.2%	Thermotoga caldifontis
87.2%	Thermotoga caldifontis
87.2%	Thermotoga caldifontis
87.2%	Thermotoga caldifontis
87.2%	Thermotoga caldifontis
87.2%	Thermotoga caldifontis
87.2%	Thermotoga caldifontis
87.2%	Thermotoga caldifontis
87.2%	Thermotoga caldifontis
87.2%	Thermotoga caldifontis
87.2%	Thermotoga caldifontis
87.2%	Thermotoga caldifontis
87.2%	Thermotoga caldifontis
87.2%	Thermotoga caldifontis
81.3%	Thermotoga caldifontis
87.2%	Thermotoga caldifontis
87.2%	Thermotoga caldifontis
87.2%	Thermotoga caldifontis
87.2%	Thermotoga caldifontis
80.6%	Thermotoga caldifontis
87.2%	Thermotoga caldifontis
87.2%	Thermotoga caldifontis
87.2%	Thermotoga caldifontis
87.2%	Thermotoga caldifontis
87.2%	Thermotoga caldifontis
87.2%	Thermotoga caldifontis
87.2%	Thermotoga caldifontis
87.2%	Thermotoga caldifontis
87.2%	Thermotoga caldifontis
87.2%	Thermotoga caldifontis
87.2%	Thermotoga caldifontis
87.2%	Thermotoga caldifontis
87.2%	Thermotoga caldifontis
87.2%	Thermotoga caldifontis
88.6%	Thermosulfuriphilus ammonigenes
83.3%	Longibacter salinarum
83.3%	Longibacter salinarum
83.3%	Longibacter salinarum
98.1%	Ileibacterium massiliense
82.0%	Nitrosomonas stercoris
84.8%	Meiothermus roseus
84.8%	Meiothermus roseus
84.8%	Meiothermus roseus
80.3%	Peptostreptococcus canis
80.3%	Peptostreptococcus canis
79.9%	Anaerobranca horikoshii
83.0%	Glutamicibacter soli
85.1%	Fastidiosipila sanguinis
85.1%	Fastidiosipila sanguinis
85.1%	Fastidiosipila sanguinis
86.2%	Paludisphaera borealis
80.6%	Anaerobranca horikoshii
80.6%	Anaerobranca horikoshii
87.7%	Lactobacillus siliginis
81.4%	Dehalogenimonas alkenigignens
81.4%	Luteimonas dalianensis
83.2%	Luteimonas dalianensis
83.2%	Luteimonas dalianensis
79.9%	Anoxynatronum buryatiense
96.4%	Hungateiclostridium saccincola
96.4%	Hungateiclostridium saccincola
96.4%	Hungateiclostridium saccincola
84.2%	Lactobacillus wasatchensis
84.2%	Lactobacillus wasatchensis
81.1%	Bifidobacterium commune
86.0%	Thermotoga caldifontis
86.0%	Thermotoga caldifontis
89.2%	Thermotoga caldifontis
86.0%	Thermotoga caldifontis
89.2%	Thermotoga caldifontis
89.2%	Thermotoga caldifontis
86.0%	Thermotoga caldifontis
89.2%	Thermotoga caldifontis
89.2%	Thermotoga caldifontis
85.4%	Leuconostoc mesenteroides
79.8%	Desulfopila inferna
80.7%	Thermaerobacter composti
79.7%	Glutamicibacter soli
82.7%	Glutamicibacter soli
82.7%	Glutamicibacter soli
82.8%	Oenococcus kitaharae
82.8%	Oenococcus kitaharae
82.8%	Oenococcus kitaharae
82.8%	Oenococcus kitaharae
82.8%	Oenococcus kitaharae
82.8%	Oenococcus kitaharae
82.8%	Oenococcus kitaharae
82.8%	Oenococcus kitaharae
96.4%	Thermus oshimai
96.4%	Thermus oshimai
81.3%	Salinibacter altiplanensis
81.3%	Salinibacter altiplanensis
81.3%	Salinibacter altiplanensis
89.0%	Thermotoga caldifontis
81.4%	Coprothermobacter proteolyticus
84.8%	Glutamicibacter soli
84.6%	Glutamicibacter soli
84.8%	Glutamicibacter soli
84.8%	Glutamicibacter soli
83.8%	Meiothermus timidus
83.8%	Meiothermus timidus
83.8%	Meiothermus timidus
84.4%	Spiroplasma leptinotarsae
93.3%	Bifidobacterium apri
93.3%	Bifidobacterium apri
93.3%	Bifidobacterium apri
93.3%	Bifidobacterium apri
93.3%	Bifidobacterium apri
85.9%	Bifidobacterium ramosum
85.9%	Bifidobacterium ramosum
83.3%	Treponema primitia
84.3%	Glutamicibacter soli
84.9%	Spiroplasma leptinotarsae
83.2%	Lactobacillus wasatchensis
83.2%	Lactobacillus wasatchensis
83.2%	Lactobacillus wasatchensis
83.2%	Lactobacillus wasatchensis
83.2%	Lactobacillus wasatchensis
83.2%	Lactobacillus wasatchensis
83.2%	Lactobacillus wasatchensis
83.2%	Lactobacillus wasatchensis
83.2%	Lactobacillus wasatchensis
83.2%	Lactobacillus wasatchensis
83.2%	Lactobacillus wasatchensis
83.2%	Lactobacillus wasatchensis
80.4%	Arthrobacter endophyticus
87.8%	Thermotoga caldifontis
90.8%	Thermanaerothrix daxensis
85.4%	Acidicapsa ligni
79.0%	Desulfopila inferna
85.5%	Ardenticatena maritima
84.7%	Mesotoga prima
80.5%	Glutamicibacter soli
86.3%	Glutamicibacter soli
86.3%	Glutamicibacter soli
80.5%	Glutamicibacter soli
80.5%	Glutamicibacter soli
80.7%	Glutamicibacter soli
80.5%	Glutamicibacter soli
80.5%	Glutamicibacter soli
80.5%	Glutamicibacter soli
80.7%	Glutamicibacter soli
80.5%	Glutamicibacter soli
80.5%	Glutamicibacter soli
80.4%	Glutamicibacter soli
80.7%	Glutamicibacter soli
82.1%	Glutamicibacter soli
83.7%	Nakamurella intestinalis
83.7%	Nakamurella intestinalis
83.7%	Nakamurella intestinalis
79.8%	Weissella uvarum
86.3%	Terrimicrobium sacchariphilum
86.3%	Terrimicrobium sacchariphilum
86.3%	Terrimicrobium sacchariphilum
86.3%	Terrimicrobium sacchariphilum
88.4%	Ardenticatena maritima
83.7%	Aciditerrimonas ferrireducens
84.9%	Aciditerrimonas ferrireducens
84.9%	Aciditerrimonas ferrireducens
84.9%	Aciditerrimonas ferrireducens
84.7%	Bifidobacterium bombi
84.7%	Bifidobacterium bombi
100.0%	Elusimicrobium minutum
100.0%	Elusimicrobium minutum
84.1%	Glutamicibacter soli
84.1%	Glutamicibacter soli
84.1%	Glutamicibacter soli
79.8%	Glutamicibacter soli
90.5%	Desulfobacterium indolicum
81.4%	Leptospirillum ferrooxidans
97.9%	Kiritimatiella glycovorans
92.9%	Fusobacterium mortiferum
91.7%	Clostridioides mangenotii
79.7%	Thermobaculum terrenum
79.7%	Thermobaculum terrenum
92.9%	Thiohalospira alkaliphila
92.9%	Thiohalospira alkaliphila
92.9%	Thiohalospira alkaliphila
79.0%	Glutamicibacter soli
81.4%	Glutamicibacter soli
85.0%	Spiroplasma leptinotarsae
85.0%	Spiroplasma leptinotarsae
85.0%	Spiroplasma leptinotarsae
85.0%	Spiroplasma leptinotarsae
85.0%	Spiroplasma leptinotarsae
84.8%	Galactobacter valiniphilus
83.5%	Bifidobacterium ramosum
79.0%	Bifidobacterium commune
97.8%	Mesoplasma lactucae
97.8%	Mesoplasma lactucae
97.8%	Mesoplasma lactucae
83.5%	Bifidobacterium actinocoloniiforme
83.5%	Bifidobacterium actinocoloniiforme
84.8%	Bifidobacterium actinocoloniiforme
85.0%	Glutamicibacter soli
85.0%	Glutamicibacter soli
85.0%	Glutamicibacter soli
85.0%	Glutamicibacter soli
85.0%	Glutamicibacter soli
85.0%	Glutamicibacter soli
85.0%	Glutamicibacter soli
85.0%	Glutamicibacter soli
85.0%	Glutamicibacter soli
85.0%	Glutamicibacter soli
85.0%	Glutamicibacter soli
85.0%	Glutamicibacter soli
85.0%	Glutamicibacter soli
85.0%	Glutamicibacter soli
85.0%	Glutamicibacter soli
85.0%	Glutamicibacter soli
85.0%	Glutamicibacter soli
85.0%	Glutamicibacter soli
85.0%	Glutamicibacter soli
85.0%	Glutamicibacter soli
85.0%	Glutamicibacter soli
85.0%	Glutamicibacter soli
85.0%	Glutamicibacter soli
85.0%	Glutamicibacter soli
85.0%	Glutamicibacter soli
85.0%	Glutamicibacter soli
85.0%	Glutamicibacter soli
85.0%	Glutamicibacter soli
85.0%	Glutamicibacter soli
85.0%	Glutamicibacter soli
85.0%	Glutamicibacter soli
85.0%	Glutamicibacter soli
85.0%	Glutamicibacter soli
85.0%	Glutamicibacter soli
85.0%	Glutamicibacter soli
85.0%	Glutamicibacter soli
85.0%	Glutamicibacter soli
85.0%	Glutamicibacter soli
85.0%	Glutamicibacter soli
85.0%	Glutamicibacter soli
85.0%	Glutamicibacter soli
79.6%	Glutamicibacter soli
85.0%	Glutamicibacter soli
85.0%	Glutamicibacter soli
85.0%	Glutamicibacter soli
85.0%	Glutamicibacter soli
85.0%	Glutamicibacter soli
85.0%	Glutamicibacter soli
85.0%	Glutamicibacter soli
85.0%	Glutamicibacter soli
85.0%	Glutamicibacter soli
85.0%	Glutamicibacter soli
85.0%	Glutamicibacter soli
85.0%	Glutamicibacter soli
85.0%	Glutamicibacter soli
79.8%	Glutamicibacter soli
79.6%	Glutamicibacter soli
85.0%	Glutamicibacter soli
79.6%	Glutamicibacter soli
85.0%	Glutamicibacter soli
85.0%	Glutamicibacter soli
79.6%	Glutamicibacter soli
85.0%	Glutamicibacter soli
85.0%	Glutamicibacter soli
85.0%	Glutamicibacter soli
79.6%	Glutamicibacter soli
85.0%	Glutamicibacter soli
85.0%	Glutamicibacter soli
85.0%	Glutamicibacter soli
85.0%	Glutamicibacter soli
85.0%	Glutamicibacter soli
85.0%	Glutamicibacter soli
79.6%	Glutamicibacter soli
85.0%	Glutamicibacter soli
85.0%	Glutamicibacter soli
85.0%	Glutamicibacter soli
85.0%	Glutamicibacter soli
85.0%	Glutamicibacter soli
85.0%	Glutamicibacter soli
85.0%	Glutamicibacter soli
85.0%	Glutamicibacter soli
85.0%	Glutamicibacter soli
85.0%	Glutamicibacter soli
85.0%	Glutamicibacter soli
85.0%	Glutamicibacter soli
85.0%	Glutamicibacter soli
79.6%	Glutamicibacter soli
85.0%	Glutamicibacter soli
85.0%	Glutamicibacter soli
85.0%	Glutamicibacter soli
85.0%	Glutamicibacter soli
85.0%	Glutamicibacter soli
85.0%	Glutamicibacter soli
85.0%	Glutamicibacter soli
85.0%	Glutamicibacter soli
90.2%	Glutamicibacter soli
85.0%	Glutamicibacter soli
85.0%	Glutamicibacter soli
85.0%	Glutamicibacter soli
85.0%	Glutamicibacter soli
85.0%	Glutamicibacter soli
85.0%	Glutamicibacter soli
79.8%	Glutamicibacter soli
83.7%	Glutamicibacter soli
85.0%	Glutamicibacter soli
85.0%	Glutamicibacter soli
85.0%	Glutamicibacter soli
85.0%	Glutamicibacter soli
85.0%	Glutamicibacter soli
85.0%	Glutamicibacter soli
79.6%	Glutamicibacter soli
79.6%	Glutamicibacter soli
85.0%	Glutamicibacter soli
83.7%	Glutamicibacter soli
85.0%	Glutamicibacter soli
85.0%	Glutamicibacter soli
85.0%	Glutamicibacter soli
85.0%	Glutamicibacter soli
85.0%	Glutamicibacter soli
85.0%	Glutamicibacter soli
85.0%	Glutamicibacter soli
85.0%	Glutamicibacter soli
85.0%	Glutamicibacter soli
85.0%	Glutamicibacter soli
85.0%	Glutamicibacter soli
85.0%	Glutamicibacter soli
85.0%	Glutamicibacter soli
85.0%	Glutamicibacter soli
85.0%	Glutamicibacter soli
79.6%	Glutamicibacter soli
85.0%	Glutamicibacter soli
85.0%	Glutamicibacter soli
85.0%	Glutamicibacter soli
85.0%	Glutamicibacter soli
83.7%	Glutamicibacter soli
85.0%	Glutamicibacter soli
85.0%	Glutamicibacter soli
85.0%	Glutamicibacter soli
85.0%	Glutamicibacter soli
85.0%	Glutamicibacter soli
85.0%	Glutamicibacter soli
79.8%	Glutamicibacter soli
85.0%	Glutamicibacter soli
85.0%	Glutamicibacter soli
85.0%	Glutamicibacter soli
85.0%	Glutamicibacter soli
85.0%	Glutamicibacter soli
85.0%	Glutamicibacter soli
85.0%	Glutamicibacter soli
85.0%	Glutamicibacter soli
85.0%	Glutamicibacter soli
85.0%	Glutamicibacter soli
79.6%	Glutamicibacter soli
85.0%	Glutamicibacter soli
85.0%	Glutamicibacter soli
85.0%	Glutamicibacter soli
85.0%	Glutamicibacter soli
85.0%	Glutamicibacter soli
85.0%	Glutamicibacter soli
85.0%	Glutamicibacter soli
85.0%	Glutamicibacter soli
85.0%	Glutamicibacter soli
85.0%	Glutamicibacter soli
85.0%	Glutamicibacter soli
79.8%	Glutamicibacter soli
79.8%	Glutamicibacter soli
85.0%	Glutamicibacter soli
85.0%	Glutamicibacter soli
85.0%	Glutamicibacter soli
85.0%	Glutamicibacter soli
85.0%	Glutamicibacter soli
85.0%	Glutamicibacter soli
85.0%	Glutamicibacter soli
85.0%	Glutamicibacter soli
85.0%	Glutamicibacter soli
79.6%	Glutamicibacter soli
86.5%	Glutamicibacter soli
85.0%	Glutamicibacter soli
85.0%	Glutamicibacter soli
82.8%	Nakamurella intestinalis
81.3%	Nitrospira japonica
86.5%	Aciditerrimonas ferrireducens
86.3%	Glutamicibacter soli
86.3%	Glutamicibacter soli
86.3%	Glutamicibacter soli
86.3%	Glutamicibacter soli
86.3%	Glutamicibacter soli
86.3%	Glutamicibacter soli
86.3%	Glutamicibacter soli
86.3%	Glutamicibacter soli
86.3%	Glutamicibacter soli
87.0%	Glutamicibacter soli
86.3%	Glutamicibacter soli
86.3%	Glutamicibacter soli
86.3%	Glutamicibacter soli
86.3%	Glutamicibacter soli
86.3%	Glutamicibacter soli
86.3%	Glutamicibacter soli
86.3%	Glutamicibacter soli
86.3%	Glutamicibacter soli
86.3%	Glutamicibacter soli
86.3%	Glutamicibacter soli
86.3%	Glutamicibacter soli
86.3%	Glutamicibacter soli
86.3%	Glutamicibacter soli
86.3%	Glutamicibacter soli
86.3%	Glutamicibacter soli
86.3%	Glutamicibacter soli
86.3%	Glutamicibacter soli
86.3%	Glutamicibacter soli
86.3%	Glutamicibacter soli
86.3%	Glutamicibacter soli
86.3%	Glutamicibacter soli
87.0%	Glutamicibacter soli
86.3%	Glutamicibacter soli
87.0%	Glutamicibacter soli
86.3%	Glutamicibacter soli
86.3%	Glutamicibacter soli
86.3%	Glutamicibacter soli
86.3%	Glutamicibacter soli
87.0%	Glutamicibacter soli
85.0%	Glutamicibacter soli
86.3%	Glutamicibacter soli
86.3%	Glutamicibacter soli
87.0%	Glutamicibacter soli
86.3%	Glutamicibacter soli
86.3%	Glutamicibacter soli
86.3%	Glutamicibacter soli
86.3%	Glutamicibacter soli
86.3%	Glutamicibacter soli
86.3%	Glutamicibacter soli
86.3%	Glutamicibacter soli
87.0%	Glutamicibacter soli
86.3%	Glutamicibacter soli
86.3%	Glutamicibacter soli
86.3%	Glutamicibacter soli
86.3%	Glutamicibacter soli
86.3%	Glutamicibacter soli
86.3%	Glutamicibacter soli
91.4%	Leptolinea tardivitalis
91.4%	Leptolinea tardivitalis
91.2%	Leptospirillum ferriphilum
84.6%	Spiroplasma leptinotarsae
83.3%	Spiroplasma lampyridicola
91.1%	Sedimentisphaera salicampi
91.1%	Sedimentisphaera salicampi
83.3%	Lactobacillus wasatchensis
83.3%	Lactobacillus wasatchensis
83.3%	Lactobacillus wasatchensis
83.3%	Lactobacillus wasatchensis
83.3%	Lactobacillus wasatchensis
97.7%	Oxynema thaianum
97.7%	Oxynema thaianum
97.7%	Oxynema thaianum
80.8%	Desulfocurvus thunnarius
80.8%	Desulfocurvus thunnarius
80.8%	Desulfocurvus thunnarius
80.8%	Desulfocurvus thunnarius
80.8%	Desulfocurvus thunnarius
87.7%	Chthonomonas calidirosea
87.7%	Chthonomonas calidirosea
87.7%	Chthonomonas calidirosea
87.7%	Chthonomonas calidirosea
87.7%	Chthonomonas calidirosea
87.7%	Chthonomonas calidirosea
87.7%	Chthonomonas calidirosea
87.7%	Chthonomonas calidirosea
84.4%	Terriglobus saanensis
87.7%	Glutamicibacter soli
87.7%	Glutamicibacter soli
87.7%	Glutamicibacter soli
87.7%	Glutamicibacter soli
87.7%	Glutamicibacter soli
87.7%	Glutamicibacter soli
87.7%	Glutamicibacter soli
87.7%	Glutamicibacter soli
87.7%	Glutamicibacter soli
87.7%	Glutamicibacter soli
87.7%	Glutamicibacter soli
87.7%	Glutamicibacter soli
84.0%	Glutamicibacter soli
87.7%	Glutamicibacter soli
87.7%	Glutamicibacter soli
87.7%	Glutamicibacter soli
87.7%	Glutamicibacter soli
87.7%	Glutamicibacter soli
87.7%	Glutamicibacter soli
87.7%	Glutamicibacter soli
87.7%	Glutamicibacter soli
87.7%	Glutamicibacter soli
87.7%	Glutamicibacter soli
87.7%	Glutamicibacter soli
87.7%	Glutamicibacter soli
87.7%	Glutamicibacter soli
87.7%	Glutamicibacter soli
87.7%	Glutamicibacter soli
87.7%	Glutamicibacter soli
87.7%	Glutamicibacter soli
87.7%	Glutamicibacter soli
87.7%	Glutamicibacter soli
87.7%	Glutamicibacter soli
87.7%	Glutamicibacter soli
87.7%	Glutamicibacter soli
87.7%	Glutamicibacter soli
87.7%	Glutamicibacter soli
87.7%	Glutamicibacter soli
87.7%	Glutamicibacter soli
84.6%	Glutamicibacter soli
87.7%	Glutamicibacter soli
87.7%	Glutamicibacter soli
87.7%	Glutamicibacter soli
87.7%	Glutamicibacter soli
87.7%	Glutamicibacter soli
87.7%	Glutamicibacter soli
87.7%	Glutamicibacter soli
87.7%	Glutamicibacter soli
87.7%	Glutamicibacter soli
87.7%	Glutamicibacter soli
87.7%	Glutamicibacter soli
87.7%	Glutamicibacter soli
87.7%	Glutamicibacter soli
87.7%	Glutamicibacter soli
87.7%	Glutamicibacter soli
87.7%	Glutamicibacter soli
87.7%	Glutamicibacter soli
87.7%	Glutamicibacter soli
87.7%	Glutamicibacter soli
87.7%	Glutamicibacter soli
87.7%	Glutamicibacter soli
87.7%	Glutamicibacter soli
87.7%	Glutamicibacter soli
87.7%	Glutamicibacter soli
87.7%	Glutamicibacter soli
87.7%	Glutamicibacter soli
87.7%	Glutamicibacter soli
87.7%	Glutamicibacter soli
87.7%	Glutamicibacter soli
87.7%	Glutamicibacter soli
87.7%	Glutamicibacter soli
87.7%	Glutamicibacter soli
87.7%	Glutamicibacter soli
87.7%	Glutamicibacter soli
87.7%	Glutamicibacter soli
87.7%	Glutamicibacter soli
87.7%	Glutamicibacter soli
87.7%	Glutamicibacter soli
87.7%	Glutamicibacter soli
87.7%	Glutamicibacter soli
87.7%	Glutamicibacter soli
87.7%	Glutamicibacter soli
87.7%	Glutamicibacter soli
87.7%	Glutamicibacter soli
87.7%	Glutamicibacter soli
87.7%	Glutamicibacter soli
87.7%	Glutamicibacter soli
87.7%	Glutamicibacter soli
87.7%	Glutamicibacter soli
87.7%	Glutamicibacter soli
87.7%	Glutamicibacter soli
87.7%	Glutamicibacter soli
87.7%	Glutamicibacter soli
87.7%	Glutamicibacter soli
87.7%	Glutamicibacter soli
87.7%	Glutamicibacter soli
87.7%	Glutamicibacter soli
87.7%	Glutamicibacter soli
87.7%	Glutamicibacter soli
87.7%	Glutamicibacter soli
87.7%	Glutamicibacter soli
87.7%	Glutamicibacter soli
87.7%	Glutamicibacter soli
87.7%	Glutamicibacter soli
87.7%	Glutamicibacter soli
87.7%	Glutamicibacter soli
87.7%	Glutamicibacter soli
87.7%	Glutamicibacter soli
87.7%	Glutamicibacter soli
87.7%	Glutamicibacter soli
87.7%	Glutamicibacter soli
87.7%	Glutamicibacter soli
87.7%	Glutamicibacter soli
87.7%	Glutamicibacter soli
87.7%	Glutamicibacter soli
84.0%	Glutamicibacter soli
87.7%	Glutamicibacter soli
87.7%	Glutamicibacter soli
87.7%	Glutamicibacter soli
87.7%	Glutamicibacter soli
87.7%	Glutamicibacter soli
87.7%	Glutamicibacter soli
87.7%	Glutamicibacter soli
87.7%	Glutamicibacter soli
87.7%	Glutamicibacter soli
87.7%	Glutamicibacter soli
87.7%	Glutamicibacter soli
87.7%	Glutamicibacter soli
87.7%	Glutamicibacter soli
87.7%	Glutamicibacter soli
87.7%	Glutamicibacter soli
87.7%	Glutamicibacter soli
87.7%	Glutamicibacter soli
87.7%	Glutamicibacter soli
87.7%	Glutamicibacter soli
87.7%	Glutamicibacter soli
87.7%	Glutamicibacter soli
87.7%	Glutamicibacter soli
87.7%	Glutamicibacter soli
87.7%	Glutamicibacter soli
87.7%	Glutamicibacter soli
87.7%	Glutamicibacter soli
87.7%	Glutamicibacter soli
87.7%	Glutamicibacter soli
87.7%	Glutamicibacter soli
87.7%	Glutamicibacter soli
87.7%	Glutamicibacter soli
87.7%	Glutamicibacter soli
87.7%	Glutamicibacter soli
87.7%	Glutamicibacter soli
87.7%	Glutamicibacter soli
83.8%	Spiroplasma leptinotarsae
83.8%	Spiroplasma leptinotarsae
83.8%	Spiroplasma leptinotarsae
83.8%	Spiroplasma leptinotarsae
83.8%	Spiroplasma leptinotarsae
83.8%	Spiroplasma leptinotarsae
83.8%	Spiroplasma leptinotarsae
83.8%	Spiroplasma leptinotarsae
83.8%	Spiroplasma leptinotarsae
83.8%	Spiroplasma leptinotarsae
83.8%	Spiroplasma leptinotarsae
83.8%	Spiroplasma leptinotarsae
83.8%	Spiroplasma leptinotarsae
83.8%	Spiroplasma leptinotarsae
83.8%	Spiroplasma leptinotarsae
83.8%	Spiroplasma leptinotarsae
83.8%	Spiroplasma leptinotarsae
83.8%	Spiroplasma leptinotarsae
83.8%	Spiroplasma leptinotarsae
83.8%	Spiroplasma leptinotarsae
83.8%	Spiroplasma leptinotarsae
83.8%	Spiroplasma leptinotarsae
83.8%	Spiroplasma leptinotarsae
83.8%	Spiroplasma leptinotarsae
83.8%	Spiroplasma leptinotarsae
83.8%	Spiroplasma leptinotarsae
83.8%	Spiroplasma leptinotarsae
83.8%	Spiroplasma leptinotarsae
83.8%	Spiroplasma leptinotarsae
83.8%	Spiroplasma leptinotarsae
83.8%	Spiroplasma leptinotarsae
83.8%	Spiroplasma leptinotarsae
83.8%	Spiroplasma leptinotarsae
83.8%	Spiroplasma leptinotarsae
83.5%	Galactobacter valiniphilus
83.5%	Galactobacter valiniphilus
83.5%	Galactobacter valiniphilus
83.5%	Galactobacter valiniphilus
87.9%	Bifidobacterium vespertilionis
87.9%	Bifidobacterium vespertilionis
87.9%	Bifidobacterium vespertilionis
87.9%	Bifidobacterium vespertilionis
82.8%	Gemmata massiliana
85.7%	Stenotrophobacter terrae
85.7%	Stenotrophobacter terrae
83.5%	Bifidobacterium avesanii
78.8%	Arthrobacter endophyticus
82.6%	Arthrobacter endophyticus
78.6%	Arthrobacter endophyticus
78.6%	Arthrobacter endophyticus
82.6%	Arthrobacter endophyticus
78.8%	Arthrobacter endophyticus
78.8%	Arthrobacter endophyticus
78.6%	Arthrobacter endophyticus
78.6%	Arthrobacter endophyticus
97.7%	Gloeobacter kilaueensis
81.7%	Desulfocurvus thunnarius
82.4%	Bifidobacterium actinocoloniiforme
82.4%	Bifidobacterium actinocoloniiforme
82.4%	Bifidobacterium actinocoloniiforme
82.4%	Bifidobacterium actinocoloniiforme
83.8%	Lactobacillus fermentum
83.8%	Lactobacillus fermentum
83.8%	Lactobacillus fermentum
92.3%	Methanothermobacter marburgensis
85.1%	Glutamicibacter soli
89.7%	Glutamicibacter soli
89.7%	Glutamicibacter soli
89.7%	Glutamicibacter soli
89.7%	Glutamicibacter soli
89.7%	Glutamicibacter soli
89.7%	Glutamicibacter soli
89.7%	Glutamicibacter soli
89.7%	Glutamicibacter soli
89.7%	Glutamicibacter soli
89.7%	Glutamicibacter soli
89.7%	Glutamicibacter soli
89.7%	Glutamicibacter soli
89.7%	Glutamicibacter soli
89.7%	Glutamicibacter soli
83.8%	Glutamicibacter soli
89.7%	Glutamicibacter soli
89.7%	Glutamicibacter soli
89.7%	Glutamicibacter soli
83.8%	Glutamicibacter soli
89.7%	Glutamicibacter soli
89.7%	Glutamicibacter soli
89.7%	Glutamicibacter soli
89.7%	Glutamicibacter soli
89.7%	Glutamicibacter soli
89.7%	Glutamicibacter soli
89.7%	Glutamicibacter soli
89.7%	Glutamicibacter soli
89.7%	Glutamicibacter soli
89.7%	Glutamicibacter soli
89.7%	Glutamicibacter soli
89.7%	Glutamicibacter soli
83.8%	Glutamicibacter soli
89.7%	Glutamicibacter soli
78.9%	Glutamicibacter soli
89.7%	Glutamicibacter soli
89.7%	Glutamicibacter soli
89.7%	Glutamicibacter soli
89.7%	Glutamicibacter soli
87.7%	Glutamicibacter soli
89.7%	Glutamicibacter soli
89.7%	Glutamicibacter soli
89.7%	Glutamicibacter soli
89.7%	Glutamicibacter soli
89.7%	Glutamicibacter soli
89.7%	Glutamicibacter soli
89.7%	Glutamicibacter soli
89.7%	Glutamicibacter soli
89.7%	Glutamicibacter soli
83.8%	Glutamicibacter soli
89.7%	Glutamicibacter soli
89.7%	Glutamicibacter soli
89.7%	Glutamicibacter soli
89.7%	Glutamicibacter soli
83.8%	Glutamicibacter soli
89.7%	Glutamicibacter soli
89.7%	Glutamicibacter soli
89.7%	Glutamicibacter soli
83.8%	Glutamicibacter soli
83.8%	Glutamicibacter soli
89.7%	Glutamicibacter soli
89.7%	Glutamicibacter soli
89.7%	Glutamicibacter soli
83.8%	Glutamicibacter soli
83.8%	Glutamicibacter soli
89.7%	Glutamicibacter soli
89.7%	Glutamicibacter soli
89.7%	Glutamicibacter soli
83.8%	Glutamicibacter soli
89.7%	Glutamicibacter soli
83.8%	Glutamicibacter soli
89.7%	Glutamicibacter soli
89.7%	Glutamicibacter soli
89.7%	Glutamicibacter soli
83.8%	Glutamicibacter soli
89.7%	Glutamicibacter soli
83.8%	Glutamicibacter soli
89.7%	Glutamicibacter soli
89.7%	Glutamicibacter soli
89.7%	Glutamicibacter soli
89.7%	Glutamicibacter soli
89.7%	Glutamicibacter soli
89.7%	Glutamicibacter soli
89.7%	Glutamicibacter soli
89.7%	Glutamicibacter soli
89.7%	Glutamicibacter soli
89.7%	Glutamicibacter soli
89.7%	Glutamicibacter soli
83.8%	Glutamicibacter soli
83.8%	Glutamicibacter soli
89.7%	Glutamicibacter soli
89.7%	Glutamicibacter soli
83.8%	Glutamicibacter soli
89.7%	Glutamicibacter soli
89.7%	Glutamicibacter soli
89.7%	Glutamicibacter soli
89.7%	Glutamicibacter soli
89.7%	Glutamicibacter soli
83.8%	Glutamicibacter soli
83.8%	Glutamicibacter soli
89.7%	Glutamicibacter soli
89.7%	Glutamicibacter soli
89.7%	Glutamicibacter soli
89.7%	Glutamicibacter soli
89.7%	Glutamicibacter soli
89.7%	Glutamicibacter soli
89.7%	Glutamicibacter soli
89.7%	Glutamicibacter soli
83.8%	Glutamicibacter soli
89.7%	Glutamicibacter soli
83.8%	Glutamicibacter soli
89.7%	Glutamicibacter soli
89.7%	Glutamicibacter soli
89.7%	Glutamicibacter soli
83.8%	Glutamicibacter soli
89.7%	Glutamicibacter soli
89.7%	Glutamicibacter soli
89.7%	Glutamicibacter soli
83.8%	Glutamicibacter soli
89.7%	Glutamicibacter soli
83.8%	Glutamicibacter soli
89.7%	Glutamicibacter soli
89.7%	Glutamicibacter soli
89.7%	Glutamicibacter soli
89.7%	Glutamicibacter soli
89.7%	Glutamicibacter soli
89.7%	Glutamicibacter soli
89.7%	Glutamicibacter soli
89.7%	Glutamicibacter soli
89.7%	Glutamicibacter soli
89.7%	Glutamicibacter soli
89.7%	Glutamicibacter soli
89.7%	Glutamicibacter soli
85.1%	Glutamicibacter soli
89.7%	Glutamicibacter soli
83.8%	Glutamicibacter soli
89.7%	Glutamicibacter soli
89.7%	Glutamicibacter soli
83.8%	Glutamicibacter soli
89.7%	Glutamicibacter soli
89.7%	Glutamicibacter soli
89.7%	Glutamicibacter soli
89.7%	Glutamicibacter soli
78.8%	Glutamicibacter soli
89.7%	Glutamicibacter soli
89.7%	Glutamicibacter soli
89.7%	Glutamicibacter soli
89.7%	Glutamicibacter soli
89.7%	Glutamicibacter soli
89.7%	Glutamicibacter soli
89.7%	Glutamicibacter soli
83.8%	Glutamicibacter soli
89.7%	Glutamicibacter soli
89.7%	Glutamicibacter soli
[truncated: 513 more rows]
