# Supplementary material for: Revealing the Microbiome of Four Different Thermal Springs in Turkey with Environmental DNA Metabarcoding
Source: Biology (Basel). 2022 Jun 30;11(7):998. doi: 10.3390/biology11070998 (PMC9311576; doi:10.3390/biology11070998)
Supplement: Supplementary file 1 [file biology-11-00998-s001.zip › Supplementary Table S3/515yf.c2.l100.csv]

% Pairwise Identity	Organism
100.0%	Hydrotalea flava
100.0%	Thermoanaerobaculum aquaticum
100.0%	Ciceribacter thiooxidans
100.0%	Anoxybacillus geothermalis
100.0%	Hydrotalea flava
100.0%	Sphingopyxis macrogoltabida
100.0%	Thermoanaerobaculum aquaticum
100.0%	Methylocaldum gracile
100.0%	Vulcaniibacterium gelatinicum
100.0%	Bacillus marinisedimentorum
100.0%	Ciceribacter thiooxidans
100.0%	Rectinema cohabitans
100.0%	Desulfotomaculum profundi
100.0%	Bacillus oryzisoli
100.0%	Escherichia marmotae
100.0%	Clostridium puniceum
100.0%	Lysinibacillus mangiferihumi
100.0%	Ferrovibrio denitrificans
100.0%	Hydrotalea flava
100.0%	Thermoanaerobaculum aquaticum
100.0%	Bradyrhizobium oligotrophicum
100.0%	Geobacter sulfurreducens
100.0%	Thermodesulfovibrio yellowstonii
100.0%	Desulfurispora thermophila
100.0%	Methylocaldum gracile
100.0%	Thermus scotoductus
100.0%	Bacillus lacus
100.0%	Bacillus marinisedimentorum
100.0%	Ciceribacter thiooxidans
100.0%	Rectinema cohabitans
100.0%	Desulfotomaculum profundi
100.0%	Bacillus oryzisoli
100.0%	Thermus amyloliquefaciens
100.0%	Escherichia marmotae
100.0%	Clostridium puniceum
100.0%	Streptococcus thermophilus
100.0%	Lysinibacillus mangiferihumi
100.0%	Brevundimonas viscosa
100.0%	Phenylobacterium muchangponense
100.0%	Annwoodia aquaesulis
100.0%	Ferrovibrio denitrificans
100.0%	Hydrotalea flava
100.0%	Geobacillus stearothermophilus
100.0%	Lactococcus taiwanensis
100.0%	Malikia spinosa
100.0%	Sphingopyxis macrogoltabida
100.0%	Thermoanaerobaculum aquaticum
100.0%	Thermoanaerobaculum aquaticum
100.0%	Moorella stamsii
100.0%	Micrococcus luteus
100.0%	Geobacter sulfurreducens
100.0%	Treponema caldarium
100.0%	Thermodesulfovibrio yellowstonii
100.0%	Methanothermobacter thermautotrophicus
100.0%	Exiguobacterium acetylicum
100.0%	Desulfurispora thermophila
100.0%	Desulfurispora thermophila
100.0%	Methylocaldum gracile
100.0%	Aquicella lusitana
100.0%	Thiobacter subterraneus
100.0%	Ciceribacter thiooxidans
100.0%	Rectinema cohabitans
100.0%	Desulfotomaculum profundi
100.0%	Desulfotomaculum profundi
100.0%	Desulfotomaculum profundi
100.0%	Hydrotalea flava
100.0%	Hydrotalea flava
100.0%	Thermoanaerobaculum aquaticum
100.0%	Thermoanaerobaculum aquaticum
99.3%	Ignavibacterium album
100.0%	Thermodesulfovibrio yellowstonii
100.0%	Methanothermobacter thermautotrophicus
100.0%	Methanothermobacter thermautotrophicus
100.0%	Desulfurispora thermophila
100.0%	Desulfurispora thermophila
100.0%	Methylocaldum gracile
100.0%	Methylocaldum gracile
100.0%	Methylocaldum gracile
100.0%	Methylocaldum gracile
100.0%	Aquicella lusitana
99.2%	Sulfuritortus calidifontis
99.2%	Hydrotalea flava
99.2%	Thermoanaerobaculum aquaticum
100.0%	Thermoanaerobaculum aquaticum
99.2%	Thermoanaerobaculum aquaticum
99.2%	Thermoanaerobaculum aquaticum
99.2%	Thermoanaerobaculum aquaticum
99.2%	Thermoanaerobaculum aquaticum
99.2%	Thermoanaerobaculum aquaticum
99.2%	Thermoanaerobaculum aquaticum
99.2%	Thermoanaerobaculum aquaticum
99.2%	Thermoanaerobaculum aquaticum
99.2%	Thermoanaerobaculum aquaticum
99.2%	Thermoanaerobaculum aquaticum
99.2%	Ignavibacterium album
99.2%	Bellilinea caldifistulae
99.2%	Desulfofundulus thermoacetoxidans
99.2%	Aeribacillus composti
99.2%	Nocardioides litorisoli
99.2%	Sulfuritortus calidifontis
99.2%	Desulfotomaculum profundi
99.2%	Ferrovibrio denitrificans
99.2%	Hydrotalea flava
99.2%	Hydrotalea flava
99.2%	Hydrotalea flava
99.2%	Hydrotalea flava
99.2%	Thermoanaerobaculum aquaticum
99.2%	Thermoanaerobaculum aquaticum
99.2%	Thermoanaerobaculum aquaticum
99.2%	Thermoanaerobaculum aquaticum
99.2%	Thermoanaerobaculum aquaticum
99.2%	Thermoanaerobaculum aquaticum
99.2%	Thermoanaerobaculum aquaticum
99.2%	Thermoanaerobaculum aquaticum
99.2%	Thermoanaerobaculum aquaticum
99.2%	Thermoanaerobaculum aquaticum
99.2%	Thermoanaerobaculum aquaticum
99.2%	Thermoanaerobaculum aquaticum
99.2%	Thermoanaerobaculum aquaticum
99.2%	Thermoanaerobaculum aquaticum
99.2%	Thermoanaerobaculum aquaticum
99.2%	Thermoanaerobaculum aquaticum
99.2%	Thermoanaerobaculum aquaticum
99.2%	Thermoanaerobaculum aquaticum
99.2%	Thermoanaerobaculum aquaticum
99.2%	Thermoanaerobaculum aquaticum
99.2%	Thermoanaerobaculum aquaticum
99.2%	Thermoanaerobaculum aquaticum
99.2%	Thermoanaerobaculum aquaticum
99.2%	Thermoanaerobaculum aquaticum
99.2%	Thermoanaerobaculum aquaticum
99.2%	Thermoanaerobaculum aquaticum
99.2%	Thermoanaerobaculum aquaticum
99.2%	Thermoanaerobaculum aquaticum
99.2%	Thermoanaerobaculum aquaticum
99.2%	Thermoanaerobaculum aquaticum
99.2%	Thermoanaerobaculum aquaticum
99.2%	Thermoanaerobaculum aquaticum
99.2%	Thermoanaerobaculum aquaticum
99.2%	Thermoanaerobaculum aquaticum
99.2%	Thermoanaerobaculum aquaticum
99.2%	Thermoanaerobaculum aquaticum
99.2%	Thermoanaerobaculum aquaticum
99.2%	Thermoanaerobaculum aquaticum
99.2%	Thermoanaerobaculum aquaticum
99.2%	Thermoanaerobaculum aquaticum
99.2%	Thermoanaerobaculum aquaticum
99.2%	Thermoanaerobaculum aquaticum
99.2%	Thermoanaerobaculum aquaticum
99.2%	Thermoanaerobaculum aquaticum
99.2%	Thermoanaerobaculum aquaticum
99.2%	Thermoanaerobaculum aquaticum
99.2%	Thermoanaerobaculum aquaticum
99.2%	Thermoanaerobaculum aquaticum
99.2%	Thermoanaerobaculum aquaticum
99.2%	Thermoanaerobaculum aquaticum
99.2%	Thermoanaerobaculum aquaticum
99.2%	Thermoanaerobaculum aquaticum
99.2%	Thermoanaerobaculum aquaticum
99.2%	Thermoanaerobaculum aquaticum
99.2%	Thermoanaerobaculum aquaticum
99.2%	Thermoanaerobaculum aquaticum
99.2%	Thermoanaerobaculum aquaticum
99.2%	Thermoanaerobaculum aquaticum
99.2%	Thermoanaerobaculum aquaticum
99.2%	Thermoanaerobaculum aquaticum
99.2%	Thermoanaerobaculum aquaticum
99.2%	Thermoanaerobaculum aquaticum
99.2%	Thermoanaerobaculum aquaticum
99.2%	Thermoanaerobaculum aquaticum
99.2%	Thermoanaerobaculum aquaticum
99.2%	Thermoanaerobaculum aquaticum
99.2%	Thermoanaerobaculum aquaticum
99.2%	Thermoanaerobaculum aquaticum
99.2%	Thermoanaerobaculum aquaticum
99.2%	Thermoanaerobaculum aquaticum
99.2%	Thermoanaerobaculum aquaticum
99.2%	Thermoanaerobaculum aquaticum
99.2%	Thermoanaerobaculum aquaticum
99.2%	Thermoanaerobaculum aquaticum
100.0%	Thermoanaerobaculum aquaticum
99.2%	Thermoanaerobaculum aquaticum
99.2%	Thermoanaerobaculum aquaticum
99.2%	Thermoanaerobaculum aquaticum
99.2%	Thermoanaerobaculum aquaticum
99.2%	Thermoanaerobaculum aquaticum
99.2%	Thermoanaerobaculum aquaticum
99.2%	Thermoanaerobaculum aquaticum
99.2%	Thermoanaerobaculum aquaticum
99.2%	Thermoanaerobaculum aquaticum
99.2%	Thermoanaerobaculum aquaticum
99.2%	Thermoanaerobaculum aquaticum
99.2%	Thermoanaerobaculum aquaticum
99.2%	Thermoanaerobaculum aquaticum
99.2%	Thermoanaerobaculum aquaticum
99.2%	Thermoanaerobaculum aquaticum
99.2%	Thermoanaerobaculum aquaticum
99.2%	Thermoanaerobaculum aquaticum
99.2%	Thermoanaerobaculum aquaticum
99.2%	Desulfosporosinus burensis
99.2%	Micrococcus luteus
99.2%	Ignavibacterium album
99.2%	Desulfurispora thermophila
99.2%	Bellilinea caldifistulae
99.2%	Methylocaldum gracile
99.2%	Methylocaldum gracile
99.2%	Methylocaldum gracile
99.2%	Methylocaldum gracile
99.2%	Methylocaldum gracile
99.2%	Methylocaldum gracile
99.2%	Methylocaldum gracile
99.2%	Methylocaldum gracile
98.5%	Altererythrobacter aquaemixtae
99.2%	Sulfuritortus calidifontis
99.2%	Sulfuritortus calidifontis
99.2%	Hydrotalea flava
99.2%	Carboxydocella sporoproducens
99.2%	Pseudonocardia alaniniphila
99.2%	Ignavibacterium album
98.5%	Desulfomonile tiedjei
99.2%	Bellilinea caldifistulae
98.5%	Altererythrobacter aquaemixtae
98.5%	Sulfuritortus calidifontis
98.5%	Desulfomonile tiedjei
98.5%	Altererythrobacter aquaemixtae
98.5%	Sulfuritortus calidifontis
98.5%	Sulfuritortus calidifontis
98.5%	Sulfuritortus calidifontis
98.5%	Sulfuritortus calidifontis
98.5%	Sulfuritortus calidifontis
98.5%	Sulfuritortus calidifontis
98.5%	Thermodesulfitimonas autotrophica
98.5%	Thermoanaerobaculum aquaticum
98.5%	Pseudomonas flexibilis
98.5%	Desulfomonile tiedjei
98.5%	Azospirillum rugosum
98.5%	Altererythrobacter aquaemixtae
98.5%	Altererythrobacter aquaemixtae
98.5%	Nitrososphaera viennensis
98.5%	Thermoanaerobaculum aquaticum
97.8%	Desulfobacca acetoxidans
98.5%	Desulfomonile tiedjei
98.5%	Desulfomonile tiedjei
98.5%	Desulfomonile tiedjei
98.5%	Desulfomonile tiedjei
97.7%	Pseudorhodoplanes sinuspersici
97.7%	Desulfobacca acetoxidans
97.7%	Desulfomonile tiedjei
97.7%	Desulfomonile tiedjei
97.7%	Desulfomonile tiedjei
97.7%	Altererythrobacter aquaemixtae
97.7%	Geosporobacter ferrireducens
97.7%	Pseudorhodoplanes sinuspersici
97.7%	Defluviimonas aquaemixtae
97.7%	Thermoanaerobaculum aquaticum
97.7%	Desulfobacca acetoxidans
97.7%	Desulfomonile tiedjei
97.7%	Desulfomonile tiedjei
97.7%	Desulfomonile tiedjei
97.7%	Desulfomonile tiedjei
97.7%	Desulfomonile tiedjei
97.7%	Desulfomonile tiedjei
97.7%	Desulfomonile tiedjei
97.7%	Desulfomonile tiedjei
97.7%	Desulfomonile tiedjei
97.7%	Desulfomonile tiedjei
97.7%	Desulfomonile tiedjei
97.7%	Desulfomonile tiedjei
97.7%	Desulfomonile tiedjei
97.7%	Denitratisoma oestradiolicum
97.7%	Pseudorhodoplanes sinuspersici
97.7%	Pseudorhodoplanes sinuspersici
97.7%	Thermoanaerobaculum aquaticum
97.7%	Desulfobacca acetoxidans
97.7%	Desulfomonile tiedjei
97.7%	Desulfomonile tiedjei
97.7%	Desulfomonile tiedjei
97.0%	Denitratisoma oestradiolicum
97.0%	Desulfovibrio putealis
97.0%	Magnetospirillum moscoviense
97.0%	Geosporobacter ferrireducens
97.0%	Desulfomonile tiedjei
97.0%	Denitratisoma oestradiolicum
97.0%	Desulfovibrio putealis
97.0%	Magnetospirillum moscoviense
97.0%	Pseudorhodoplanes sinuspersici
97.0%	Desulfomonile tiedjei
97.0%	Denitratisoma oestradiolicum
97.0%	Desulfovibrio putealis
96.9%	Magnetospirillum moscoviense
96.9%	Magnetospirillum moscoviense
96.9%	Magnetospirillum moscoviense
96.9%	Thermoanaerobaculum aquaticum
100.0%	Thermoanaerobaculum aquaticum
96.3%	Pelotomaculum thermopropionicum
96.9%	Desulfomonile tiedjei
96.9%	Desulfomonile tiedjei
96.9%	Denitratisoma oestradiolicum
96.9%	Desulfovibrio putealis
96.9%	Desulfovibrio putealis
96.9%	Desulfovibrio putealis
96.2%	Aquincola amnicola
96.2%	Pelotomaculum thermopropionicum
96.2%	Aquincola amnicola
96.2%	Aquincola amnicola
95.6%	Aquincola amnicola
96.2%	Pelotomaculum thermopropionicum
96.2%	Desulfomonile tiedjei
96.2%	Desulfomonile tiedjei
96.2%	Denitratisoma oestradiolicum
96.2%	Desulfovibrio putealis
95.5%	Aquincola amnicola
95.6%	Thermodesulfitimonas autotrophica
96.2%	Pelotomaculum thermopropionicum
96.2%	Pelotomaculum thermopropionicum
96.2%	Pelotomaculum thermopropionicum
96.2%	Desulfomonile tiedjei
95.5%	Aquincola amnicola
95.6%	Thermodesulfitimonas autotrophica
95.5%	Paludibaculum fermentans
95.5%	Sulfurisoma sediminicola
95.5%	Anaeroarcus burkinensis
95.5%	Aquincola amnicola
95.5%	Aquincola amnicola
95.5%	Aquincola amnicola
95.5%	Aquincola amnicola
95.5%	Vitiosangium cumulatum
95.5%	Thermodesulfitimonas autotrophica
95.5%	Paludibaculum fermentans
95.5%	Sulfurisoma sediminicola
95.5%	Pseudoclostridium thermosuccinogenes
95.5%	Pelotomaculum thermopropionicum
95.5%	Pelotomaculum thermopropionicum
95.5%	Simplicispira limi
95.5%	Desulfatirhabdium butyrativorans
95.5%	Anaeroarcus burkinensis
95.4%	Aquincola amnicola
94.8%	Aquincola amnicola
94.8%	Aquincola amnicola
95.4%	Aquincola amnicola
95.4%	Aquincola amnicola
95.5%	Thermodesulfitimonas autotrophica
95.5%	Thermodesulfitimonas autotrophica
95.4%	Paludibaculum fermentans
95.4%	Sulfurisoma sediminicola
95.4%	Sulfurisoma sediminicola
95.4%	Sulfurisoma sediminicola
94.8%	Limnobacter litoralis
95.4%	Desulfofundulus kuznetsovii
94.7%	Aquincola amnicola
94.7%	Aquincola amnicola
94.7%	Aquincola amnicola
94.7%	Aquincola amnicola
94.7%	Aquincola amnicola
94.7%	Aquincola amnicola
94.7%	Aquincola amnicola
94.7%	Aquincola amnicola
94.7%	Aquincola amnicola
94.7%	Paludibaculum fermentans
94.7%	Pseudoclostridium thermosuccinogenes
94.7%	Limnobacter litoralis
94.7%	Aquincola amnicola
94.7%	Aquincola amnicola
94.7%	Aquincola amnicola
94.7%	Aquincola amnicola
94.7%	Aquincola amnicola
94.7%	Aquincola amnicola
94.7%	Aquincola amnicola
94.7%	Aquincola amnicola
94.7%	Aquincola amnicola
94.7%	Aquincola amnicola
94.7%	Aquincola amnicola
94.7%	Aquincola amnicola
95.3%	Aquincola amnicola
94.7%	Aquincola amnicola
94.7%	Aquincola amnicola
94.7%	Aquincola amnicola
94.7%	Aquincola amnicola
94.7%	Aquincola amnicola
94.7%	Aquincola amnicola
94.7%	Aquincola amnicola
94.7%	Aquincola amnicola
94.7%	Aquincola amnicola
94.7%	Aquincola amnicola
94.7%	Aquincola amnicola
94.7%	Aquincola amnicola
94.7%	Aquincola amnicola
94.7%	Aquincola amnicola
94.7%	Aquincola amnicola
94.7%	Aquincola amnicola
94.7%	Aquincola amnicola
94.7%	Aquincola amnicola
94.7%	Aquincola amnicola
94.7%	Aquincola amnicola
94.7%	Aquincola amnicola
94.7%	Aquincola amnicola
94.7%	Aquincola amnicola
94.7%	Aquincola amnicola
94.7%	Aquincola amnicola
94.7%	Aquincola amnicola
95.3%	Aquincola amnicola
94.7%	Aquincola amnicola
94.7%	Aquincola amnicola
94.7%	Aquincola amnicola
95.3%	Aquincola amnicola
94.7%	Aquincola amnicola
94.7%	Aquincola amnicola
94.7%	Aquincola amnicola
94.7%	Aquincola amnicola
94.7%	Aquincola amnicola
94.7%	Aquincola amnicola
94.7%	Aquincola amnicola
94.7%	Aquincola amnicola
94.7%	Aquincola amnicola
94.7%	Aquincola amnicola
94.7%	Aquincola amnicola
94.7%	Aquincola amnicola
94.7%	Aquincola amnicola
94.7%	Aquincola amnicola
94.7%	Aquincola amnicola
94.7%	Aquincola amnicola
94.7%	Aquincola amnicola
94.7%	Aquincola amnicola
94.7%	Aquincola amnicola
94.7%	Aquincola amnicola
94.7%	Sulfuricaulis limicola
94.7%	Limnobacter litoralis
94.7%	Bauldia consociata
94.7%	Halochromatium roseum
94.7%	Halochromatium roseum
94.7%	Halochromatium roseum
94.1%	Halochromatium roseum
94.7%	Aquincola amnicola
94.7%	Aquincola amnicola
94.7%	Aquincola amnicola
94.7%	Aquincola amnicola
94.7%	Aquincola amnicola
94.7%	Aquincola amnicola
94.7%	Aquincola amnicola
94.7%	Aquincola amnicola
94.7%	Aquincola amnicola
94.7%	Aquincola amnicola
94.7%	Aquincola amnicola
94.7%	Aquincola amnicola
91.3%	Nitrospira lenta
94.7%	Pseudoclostridium thermosuccinogenes
94.0%	Thermoanaerobaculum aquaticum
94.0%	Halochromatium roseum
94.2%	Pelotomaculum thermopropionicum
94.0%	Sulfuricaulis limicola
94.0%	Sulfuritalea hydrogenivorans
94.0%	Thermoanaerobaculum aquaticum
94.0%	Halochromatium roseum
94.0%	Pelotomaculum isophthalicicum
94.1%	Pelotomaculum thermopropionicum
93.9%	Noviherbaspirillum agri
94.0%	Sulfuricaulis limicola
93.9%	Sulfuricaulis limicola
93.9%	Annwoodia aquaesulis
93.3%	Annwoodia aquaesulis
93.9%	Thiohalobacter thiocyanaticus
93.9%	Sulfuritalea hydrogenivorans
93.9%	Thioprofundum hispidum
93.9%	Thioprofundum hispidum
93.9%	Thioprofundum hispidum
93.9%	Thermoanaerobaculum aquaticum
93.9%	Thermoanaerobaculum aquaticum
93.9%	Thermoanaerobaculum aquaticum
93.9%	Thermodesulfovibrio yellowstonii
93.9%	Desulfomonile tiedjei
93.9%	Halochromatium roseum
93.9%	Halochromatium roseum
93.9%	Halochromatium roseum
93.9%	Halochromatium roseum
93.9%	Halochromatium roseum
93.9%	Pelotomaculum isophthalicicum
93.9%	Leptolinea tardivitalis
94.1%	Pelotomaculum thermopropionicum
94.1%	Pelotomaculum thermopropionicum
91.6%	Nitrospira lenta
93.3%	Sulfuricaulis limicola
93.9%	Sulfuricaulis limicola
93.3%	Annwoodia aquaesulis
93.3%	Halochromatium roseum
93.9%	Halochromatium roseum
93.9%	Halochromatium roseum
93.9%	Halochromatium roseum
93.9%	Halochromatium roseum
93.2%	Sulfuricaulis limicola
93.2%	Sulfuricaulis limicola
93.2%	Methyloligella solikamskensis
93.2%	Annwoodia aquaesulis
93.2%	Thermoanaerobaculum aquaticum
93.2%	Halochromatium roseum
93.2%	Halochromatium roseum
93.2%	Halochromatium roseum
93.2%	Halochromatium roseum
93.2%	Halochromatium roseum
93.2%	Halochromatium roseum
93.2%	Halochromatium roseum
93.8%	Halochromatium roseum
93.2%	Halochromatium roseum
93.2%	Halochromatium roseum
93.2%	Halochromatium roseum
93.2%	Spiribacter roseus
93.2%	Spiribacter roseus
93.2%	Spiribacter roseus
93.2%	Sulfuricaulis limicola
93.2%	Sulfuricaulis limicola
93.2%	Methyloligella solikamskensis
93.2%	Annwoodia aquaesulis
93.2%	Acidiferrobacter thiooxydans
93.2%	Thioprofundum hispidum
93.2%	Thermoanaerobaculum aquaticum
93.2%	Thermoanaerobaculum aquaticum
93.2%	Thermoanaerobaculum aquaticum
93.2%	Thermoanaerobaculum aquaticum
93.2%	Thermoanaerobaculum aquaticum
93.2%	Thermoanaerobaculum aquaticum
93.2%	Thermoanaerobaculum aquaticum
93.2%	Thermoanaerobaculum aquaticum
93.2%	Thermoanaerobaculum aquaticum
93.2%	Thermoanaerobaculum aquaticum
93.2%	Thermoanaerobaculum aquaticum
93.2%	Thermoanaerobaculum aquaticum
93.2%	Thermoanaerobaculum aquaticum
93.2%	Thermoanaerobaculum aquaticum
93.2%	Thermoanaerobaculum aquaticum
93.2%	Thermoanaerobaculum aquaticum
93.2%	Thermoanaerobaculum aquaticum
93.2%	Melioribacter roseus
93.2%	Melioribacter roseus
93.2%	Melioribacter roseus
93.2%	Melioribacter roseus
92.6%	Melioribacter roseus
93.2%	Halochromatium roseum
93.2%	Halochromatium roseum
93.2%	Halochromatium roseum
93.2%	Halochromatium roseum
93.2%	Halochromatium roseum
93.2%	Halochromatium roseum
93.2%	Halochromatium roseum
93.2%	Halochromatium roseum
93.2%	Halochromatium roseum
93.2%	Halochromatium roseum
93.2%	Halochromatium roseum
93.2%	Halochromatium roseum
93.2%	Halochromatium roseum
93.2%	Halochromatium roseum
93.2%	Halochromatium roseum
93.2%	Halochromatium roseum
93.2%	Halochromatium roseum
93.2%	Halochromatium roseum
93.2%	Halochromatium roseum
93.2%	Halochromatium roseum
93.2%	Halochromatium roseum
93.2%	Halochromatium roseum
93.2%	Halochromatium roseum
93.2%	Halochromatium roseum
93.2%	Halochromatium roseum
93.2%	Halochromatium roseum
93.2%	Halochromatium roseum
93.2%	Halochromatium roseum
93.2%	Halochromatium roseum
93.2%	Halochromatium roseum
93.2%	Halochromatium roseum
93.2%	Halochromatium roseum
93.2%	Halochromatium roseum
93.2%	Halochromatium roseum
93.2%	Halochromatium roseum
93.2%	Halochromatium roseum
93.2%	Halochromatium roseum
93.2%	Halochromatium roseum
93.2%	Halochromatium roseum
93.2%	Halochromatium roseum
93.2%	Halochromatium roseum
93.2%	Halochromatium roseum
93.2%	Halochromatium roseum
93.2%	Halochromatium roseum
93.2%	Halochromatium roseum
93.2%	Halochromatium roseum
93.2%	Halochromatium roseum
93.2%	Halochromatium roseum
93.2%	Halochromatium roseum
93.2%	Halochromatium roseum
93.2%	Halochromatium roseum
93.2%	Halochromatium roseum
93.2%	Halochromatium roseum
93.2%	Halochromatium roseum
93.2%	Halochromatium roseum
93.8%	Devosia humi
93.1%	Sulfuricaulis limicola
93.1%	Sulfuricaulis limicola
93.1%	Annwoodia aquaesulis
92.5%	Annwoodia aquaesulis
93.1%	Annwoodia aquaesulis
93.1%	Annwoodia aquaesulis
92.5%	Melioribacter roseus
93.1%	Halochromatium roseum
93.1%	Halochromatium roseum
93.1%	Halochromatium roseum
95.1%	Leptolinea tardivitalis
92.5%	Rectinema cohabitans
92.5%	Methyloligella solikamskensis
92.5%	Annwoodia aquaesulis
92.5%	Annwoodia aquaesulis
93.7%	Annwoodia aquaesulis
92.5%	Annwoodia aquaesulis
92.5%	Methylothermus subterraneus
92.5%	Anaeromyxobacter dehalogenans
92.5%	Melioribacter roseus
92.5%	Melioribacter roseus
92.4%	Wenzhouxiangella salilacus
92.5%	Rectinema cohabitans
92.4%	Sulfuricaulis limicola
92.4%	Chiayiivirga flava
92.4%	Methyloligella solikamskensis
92.4%	Annwoodia aquaesulis
92.4%	Annwoodia aquaesulis
92.4%	Annwoodia aquaesulis
92.4%	Annwoodia aquaesulis
92.4%	Annwoodia aquaesulis
92.4%	Annwoodia aquaesulis
92.4%	Annwoodia aquaesulis
92.4%	Annwoodia aquaesulis
92.4%	Annwoodia aquaesulis
92.4%	Annwoodia aquaesulis
92.4%	Annwoodia aquaesulis
92.4%	Methylothermus subterraneus
92.4%	Methylothermus subterraneus
92.4%	Thermoanaerobaculum aquaticum
92.4%	Anaeromyxobacter dehalogenans
92.4%	Anaeromyxobacter dehalogenans
92.4%	Anaeromyxobacter dehalogenans
92.4%	Anaeromyxobacter dehalogenans
92.4%	Melioribacter roseus
92.4%	Melioribacter roseus
91.9%	Thioalkalibacter halophilus
92.4%	Cystobacter armeniaca
92.4%	Halochromatium roseum
92.4%	Halochromatium roseum
92.4%	Rectinema cohabitans
93.0%	Devosia humi
92.4%	Methyloligella solikamskensis
93.6%	Annwoodia aquaesulis
92.4%	Annwoodia aquaesulis
92.4%	Annwoodia aquaesulis
92.4%	Annwoodia aquaesulis
92.4%	Annwoodia aquaesulis
93.6%	Annwoodia aquaesulis
92.4%	Annwoodia aquaesulis
93.6%	Annwoodia aquaesulis
91.8%	Methylothermus subterraneus
92.4%	Aciditerrimonas ferrireducens
91.8%	Anaeromyxobacter dehalogenans
92.4%	Anaeromyxobacter dehalogenans
92.4%	Anaeromyxobacter dehalogenans
92.4%	Melioribacter roseus
91.8%	Melioribacter roseus
92.4%	Melioribacter roseus
92.4%	Melioribacter roseus
92.4%	Leptolinea tardivitalis
91.9%	Desulfonispora thiosulfatigenes
91.7%	Neisseria zalophi
91.8%	Thermodesulfitimonas autotrophica
91.9%	Thermodesulfitimonas autotrophica
91.9%	Thermodesulfitimonas autotrophica
91.7%	Spiribacter roseus
91.7%	Nitrospira lenta
91.7%	Nitrospira lenta
91.7%	Nitrospira lenta
92.9%	Annwoodia aquaesulis
91.8%	Annwoodia aquaesulis
91.7%	Methylothermus subterraneus
91.7%	Anaeromyxobacter dehalogenans
91.7%	Anaeromyxobacter dehalogenans
91.7%	Melioribacter roseus
91.7%	Melioribacter roseus
91.7%	Melioribacter roseus
91.7%	Melioribacter roseus
91.7%	Melioribacter roseus
91.7%	Melioribacter roseus
92.9%	Melioribacter roseus
91.7%	Melioribacter roseus
91.8%	Leptolinea tardivitalis
91.8%	Desulfonispora thiosulfatigenes
91.7%	Wenzhouxiangella salilacus
91.7%	Wenzhouxiangella salilacus
91.7%	Wenzhouxiangella salilacus
91.7%	Wenzhouxiangella salilacus
91.7%	Wenzhouxiangella salilacus
91.7%	Wenzhouxiangella salilacus
91.7%	Wenzhouxiangella salilacus
91.8%	Thermodesulfitimonas autotrophica
91.7%	Thermodesulfitimonas autotrophica
91.7%	Spiribacter roseus
91.7%	Spiribacter roseus
91.7%	Spiribacter roseus
91.7%	Spiribacter roseus
91.7%	Spiribacter roseus
91.7%	Spiribacter roseus
91.7%	Spiribacter roseus
91.7%	Spiribacter roseus
91.7%	Spiribacter roseus
91.7%	Abyssivirga alkaniphila
91.7%	Nitrospira lenta
91.7%	Nitrospira lenta
91.7%	Nitrospira lenta
91.7%	Nitrospira lenta
91.7%	Nitrospira lenta
91.7%	Nitrospira lenta
91.7%	Nitrospira lenta
91.7%	Nitrospira lenta
91.1%	Nitrospira lenta
91.7%	Jahnella thaxteri
91.7%	Jahnella thaxteri
91.7%	Nitrospira japonica
91.7%	Methylothermus subterraneus
91.7%	Methylothermus subterraneus
91.7%	Methylothermus subterraneus
91.7%	Anaeromyxobacter dehalogenans
91.7%	Anaeromyxobacter dehalogenans
91.7%	Anaeromyxobacter dehalogenans
91.7%	Anaeromyxobacter dehalogenans
91.7%	Anaeromyxobacter dehalogenans
92.3%	Melioribacter roseus
91.7%	Melioribacter roseus
91.1%	Melioribacter roseus
91.7%	Melioribacter roseus
91.7%	Melioribacter roseus
91.7%	Melioribacter roseus
91.7%	Melioribacter roseus
91.7%	Melioribacter roseus
91.7%	Melioribacter roseus
91.7%	Melioribacter roseus
91.7%	Melioribacter roseus
91.7%	Melioribacter roseus
91.7%	Melioribacter roseus
91.7%	Melioribacter roseus
91.7%	Melioribacter roseus
91.7%	Melioribacter roseus
91.7%	Melioribacter roseus
91.7%	Melioribacter roseus
91.7%	Melioribacter roseus
91.7%	Melioribacter roseus
91.7%	Melioribacter roseus
91.7%	Melioribacter roseus
91.7%	Melioribacter roseus
91.7%	Melioribacter roseus
91.7%	Melioribacter roseus
91.7%	Melioribacter roseus
91.7%	Melioribacter roseus
91.7%	Melioribacter roseus
91.7%	Melioribacter roseus
91.7%	Melioribacter roseus
91.7%	Melioribacter roseus
91.7%	Melioribacter roseus
91.7%	Melioribacter roseus
91.7%	Melioribacter roseus
91.7%	Melioribacter roseus
91.7%	Melioribacter roseus
91.7%	Melioribacter roseus
91.7%	Melioribacter roseus
91.7%	Melioribacter roseus
91.7%	Melioribacter roseus
91.7%	Melioribacter roseus
91.7%	Melioribacter roseus
91.7%	Melioribacter roseus
91.7%	Cystobacter armeniaca
91.7%	Pelotomaculum propionicicum
91.7%	Leptolinea tardivitalis
93.5%	Desulfonispora thiosulfatigenes
93.5%	Desulfonispora thiosulfatigenes
93.5%	Desulfonispora thiosulfatigenes
93.5%	Desulfonispora thiosulfatigenes
91.8%	Tepidimonas ignava
91.6%	Neisseria zalophi
91.6%	Neisseria zalophi
91.7%	Thermodesulfitimonas autotrophica
91.7%	Thermodesulfitimonas autotrophica
91.7%	Thermodesulfitimonas autotrophica
91.6%	Spiribacter roseus
91.6%	Nitrospira lenta
91.0%	Nitrospira lenta
91.0%	Nitrospira lenta
91.6%	Jahnella thaxteri
91.7%	Algorimarina butyrica
91.6%	Methylothermus subterraneus
91.6%	Methylothermus subterraneus
91.6%	Methylothermus subterraneus
91.6%	Methylothermus subterraneus
91.6%	Methylothermus subterraneus
91.6%	Anaeromyxobacter dehalogenans
91.0%	Anaeromyxobacter dehalogenans
92.2%	Anaeromyxobacter dehalogenans
91.6%	Anaeromyxobacter dehalogenans
91.0%	Anaeromyxobacter dehalogenans
91.6%	Anaeromyxobacter dehalogenans
91.6%	Anaeromyxobacter dehalogenans
91.6%	Melioribacter roseus
91.6%	Melioribacter roseus
91.6%	Melioribacter roseus
91.6%	Melioribacter roseus
91.0%	Melioribacter roseus
91.0%	Desulfuromonas acetexigens
93.4%	Azospirillum picis
91.7%	Leptolinea tardivitalis
91.6%	Syntrophomonas sapovorans
91.7%	Tepidimonas ignava
91.7%	Thermodesulfitimonas autotrophica
91.7%	Thermodesulfitimonas autotrophica
91.7%	Thermodesulfitimonas autotrophica
91.0%	Nitrospira lenta
91.0%	Nitrospira lenta
91.0%	Nitrospira lenta
91.0%	Nitrospira lenta
91.0%	Nitrospira lenta
91.0%	Nitrospira lenta
91.0%	Nitrospira lenta
91.0%	Nitrospira lenta
91.0%	Symbiobacterium turbinis
92.1%	Chiayiivirga flava
92.1%	Chiayiivirga flava
91.5%	Jahnella thaxteri
92.8%	Agarivorans gilvus
91.0%	Hydrogenophilus thermoluteolus
91.0%	Methylothermus subterraneus
91.0%	Methylothermus subterraneus
91.0%	Methylothermus subterraneus
91.0%	Methylothermus subterraneus
91.0%	Anaeromyxobacter dehalogenans
91.0%	Anaeromyxobacter dehalogenans
91.0%	Anaeromyxobacter dehalogenans
91.0%	Anaeromyxobacter dehalogenans
91.0%	Haliangium ochraceum
91.0%	Melioribacter roseus
91.0%	Ignavibacterium album
91.0%	Desulfuromonas acetexigens
91.0%	Pelobacter seleniigenes
91.0%	Cystobacter armeniaca
91.0%	Cystobacter armeniaca
91.0%	Cystobacter armeniaca
91.6%	Leptolinea tardivitalis
91.6%	Leptolinea tardivitalis
90.9%	Nitrospira lenta
90.9%	Nitrospira lenta
90.9%	Nitrospira lenta
90.9%	Nitrospira lenta
90.9%	Nitrospira lenta
90.9%	Nitrospira lenta
90.9%	Nitrospira lenta
90.9%	Nitrospira lenta
90.9%	Nitrospira lenta
90.9%	Nitrospira lenta
90.9%	Nitrospira lenta
90.9%	Nitrospira lenta
90.9%	Nitrospira lenta
90.9%	Nitrospira lenta
90.9%	Nitrospira lenta
90.9%	Nitrospira lenta
90.9%	Nitrospira lenta
90.9%	Nitrospira lenta
90.9%	Nitrospira lenta
90.9%	Nitrospira lenta
91.0%	Nitrospira lenta
91.0%	Nitrospira lenta
91.0%	Nitrospira lenta
90.9%	Nitrospira lenta
90.9%	Nitrospira lenta
91.0%	Nitrospira lenta
91.0%	Symbiobacterium turbinis
90.4%	Symbiobacterium terraclitae
90.9%	Symbiobacterium terraclitae
90.9%	Symbiobacterium terraclitae
90.9%	Chiayiivirga flava
90.9%	Hydrogenophilus thermoluteolus
90.9%	Methylothermus subterraneus
90.9%	Methylothermus subterraneus
90.9%	Methylothermus subterraneus
90.9%	Methylothermus subterraneus
90.9%	Methylothermus subterraneus
90.9%	Methylothermus subterraneus
90.9%	Methylothermus subterraneus
90.9%	Methylothermus subterraneus
90.9%	Methylothermus subterraneus
90.9%	Methylothermus subterraneus
90.9%	Methylothermus subterraneus
90.9%	Methylothermus subterraneus
90.9%	Methylothermus subterraneus
90.9%	Methylothermus subterraneus
90.9%	Methylothermus subterraneus
90.9%	Methylothermus subterraneus
90.9%	Methylothermus subterraneus
90.9%	Methylothermus subterraneus
90.9%	Methylothermus subterraneus
90.9%	Methylothermus subterraneus
90.9%	Methylothermus subterraneus
90.9%	Methylothermus subterraneus
90.9%	Methylothermus subterraneus
90.4%	Desulfobacca acetoxidans
90.9%	Desulfobacca acetoxidans
90.9%	Anaeromyxobacter dehalogenans
90.9%	Anaeromyxobacter dehalogenans
90.9%	Anaeromyxobacter dehalogenans
90.9%	Anaeromyxobacter dehalogenans
90.9%	Anaeromyxobacter dehalogenans
91.0%	Anaeromyxobacter dehalogenans
90.9%	Anaeromyxobacter dehalogenans
90.9%	Anaeromyxobacter dehalogenans
90.9%	Anaeromyxobacter dehalogenans
90.9%	Anaeromyxobacter dehalogenans
90.9%	Anaeromyxobacter dehalogenans
90.9%	Anaeromyxobacter dehalogenans
90.9%	Anaeromyxobacter dehalogenans
90.9%	Anaeromyxobacter dehalogenans
90.9%	Anaeromyxobacter dehalogenans
90.9%	Anaeromyxobacter dehalogenans
90.9%	Anaeromyxobacter dehalogenans
90.9%	Anaeromyxobacter dehalogenans
90.9%	Anaeromyxobacter dehalogenans
90.9%	Anaeromyxobacter dehalogenans
90.9%	Anaeromyxobacter dehalogenans
90.9%	Anaeromyxobacter dehalogenans
90.9%	Anaeromyxobacter dehalogenans
90.9%	Anaeromyxobacter dehalogenans
90.9%	Anaeromyxobacter dehalogenans
90.9%	Anaeromyxobacter dehalogenans
90.9%	Anaeromyxobacter dehalogenans
90.9%	Anaeromyxobacter dehalogenans
90.9%	Anaeromyxobacter dehalogenans
90.9%	Anaeromyxobacter dehalogenans
90.9%	Anaeromyxobacter dehalogenans
90.9%	Anaeromyxobacter dehalogenans
90.9%	Anaeromyxobacter dehalogenans
90.9%	Anaeromyxobacter dehalogenans
90.9%	Haliangium ochraceum
91.5%	Melioribacter roseus
91.5%	Melioribacter roseus
92.1%	Melioribacter roseus
91.5%	Melioribacter roseus
91.5%	Melioribacter roseus
91.5%	Melioribacter roseus
90.9%	Desulfuromonas acetexigens
90.9%	Desulfuromonas acetexigens
91.0%	Desulforhopalus vacuolatus
90.9%	Thioalkalibacter halophilus
90.9%	Thioalkalibacter halophilus
90.9%	Thioalkalibacter halophilus
90.9%	Thioalkalibacter halophilus
90.9%	Thioalkalibacter halophilus
90.9%	Pelobacter seleniigenes
90.9%	Pelobacter seleniigenes
90.9%	Cystobacter armeniaca
90.9%	Cystobacter armeniaca
90.9%	Cystobacter armeniaca
90.9%	Cystobacter armeniaca
90.9%	Cystobacter armeniaca
90.9%	Cystobacter armeniaca
90.9%	Cystobacter armeniaca
90.9%	Cystobacter armeniaca
90.9%	Cystobacter armeniaca
90.9%	Cystobacter armeniaca
90.9%	Cystobacter armeniaca
90.9%	Cystobacter armeniaca
90.9%	Cystobacter armeniaca
90.9%	Cystobacter armeniaca
90.9%	Cystobacter armeniaca
90.9%	Cystobacter armeniaca
91.0%	Desulfoglaeba alkanexedens
91.0%	Nitrospira moscoviensis
92.7%	Desulfonispora thiosulfatigenes
92.7%	Desulfonispora thiosulfatigenes
91.0%	Thermodesulfitimonas autotrophica
90.8%	Nitrospira lenta
90.8%	Nitrospira lenta
90.8%	Nitrospira lenta
90.3%	Nitrospira lenta
90.8%	Nitrospira lenta
90.8%	Nitrospira lenta
90.8%	Nitrospira lenta
90.8%	Nitrospira lenta
90.8%	Nitrospira lenta
90.8%	Nitrospira lenta
90.8%	Nitrospira lenta
90.8%	Nitrospira lenta
90.3%	Nitrospira lenta
90.8%	Nitrospira lenta
90.3%	Nitrospira lenta
90.8%	Nitrospira lenta
90.3%	Nitrospira lenta
90.8%	Nitrospira lenta
90.8%	Nitrospira lenta
90.8%	Nitrospira lenta
90.8%	Nitrospira lenta
90.3%	Nitrospira lenta
90.8%	Nitrospira lenta
92.0%	Symbiobacterium terraclitae
92.0%	Symbiobacterium terraclitae
90.3%	Symbiobacterium terraclitae
90.8%	Jahnella thaxteri
91.4%	Hydrogenophilus thermoluteolus
91.4%	Hydrogenophilus thermoluteolus
90.8%	Methylothermus subterraneus
90.3%	Desulfobacca acetoxidans
90.8%	Anaeromyxobacter dehalogenans
90.8%	Anaeromyxobacter dehalogenans
90.8%	Anaeromyxobacter dehalogenans
90.8%	Anaeromyxobacter dehalogenans
90.8%	Anaeromyxobacter dehalogenans
90.8%	Anaeromyxobacter dehalogenans
90.8%	Anaeromyxobacter dehalogenans
90.8%	Anaeromyxobacter dehalogenans
90.8%	Anaeromyxobacter dehalogenans
90.8%	Anaeromyxobacter dehalogenans
90.8%	Haliangium ochraceum
90.8%	Haliangium ochraceum
90.8%	Desulfuromonas acetexigens
90.8%	Desulfuromonas acetexigens
90.8%	Pelobacter seleniigenes
90.8%	Syntrophomonas zehnderi
90.8%	Cystobacter armeniaca
90.8%	Cystobacter armeniaca
90.8%	Cystobacter armeniaca
90.9%	Leptolinea tardivitalis
90.9%	Leptolinea tardivitalis
90.4%	Nitrospira moscoviensis
90.8%	Syntrophomonas sapovorans
90.3%	Chondromyces robustus
90.2%	Nitrospira lenta
90.2%	Nitrospira lenta
90.8%	Nitrospira lenta
90.2%	Nitrospira lenta
90.2%	Nitrospira lenta
90.2%	Nitrospira lenta
90.2%	Nitrospira lenta
90.2%	Nitrospira lenta
90.2%	Nitrospira lenta
90.2%	Nitrospira lenta
90.2%	Nitrospira lenta
90.2%	Nitrospira lenta
90.2%	Nitrospira lenta
90.2%	Nitrospira lenta
90.2%	Nitrospira lenta
90.2%	Nitrospira lenta
90.2%	Nitrospira lenta
90.2%	Nitrospira lenta
90.2%	Nitrospira lenta
90.2%	Nitrospira lenta
90.2%	Nitrospira lenta
90.2%	Nitrospira lenta
90.2%	Nitrospira lenta
90.2%	Nitrospira lenta
90.2%	Nitrospira lenta
90.2%	Nitrospira lenta
90.2%	Nitrospira lenta
90.8%	Nitrospira lenta
90.2%	Nitrospira lenta
90.2%	Nitrospira lenta
90.2%	Nitrospira lenta
90.2%	Nitrospira lenta
90.2%	Nitrospira lenta
90.2%	Nitrospira lenta
90.2%	Nitrospira lenta
90.2%	Nitrospira lenta
90.2%	Nitrospira lenta
90.2%	Nitrospira lenta
90.2%	Nitrospira lenta
90.2%	Nitrospira lenta
90.3%	Nitrospira lenta
90.2%	Nitrospira lenta
90.2%	Nitrospira lenta
90.2%	Nitrospira lenta
90.2%	Nitrospira lenta
90.2%	Nitrospira lenta
90.2%	Nitrospira lenta
90.2%	Nitrospira lenta
90.2%	Nitrospira lenta
90.2%	Nitrospira lenta
90.2%	Nitrospira lenta
90.2%	Nitrospira lenta
90.2%	Nitrospira lenta
90.2%	Nitrospira lenta
90.2%	Nitrospira lenta
90.2%	Nitrospira lenta
90.2%	Nitrospira lenta
90.3%	Nitrospira lenta
90.2%	Nitrospira lenta
90.2%	Nitrospira lenta
90.2%	Nitrospira lenta
90.2%	Nitrospira lenta
90.2%	Nitrospira lenta
90.2%	Nitrospira lenta
90.2%	Nitrospira lenta
90.2%	Nitrospira lenta
90.2%	Nitrospira lenta
90.2%	Nitrospira lenta
90.2%	Nitrospira lenta
90.2%	Nitrospira lenta
90.2%	Nitrospira lenta
90.2%	Nitrospira lenta
90.2%	Nitrospira lenta
90.2%	Nitrospira lenta
90.2%	Nitrospira lenta
90.8%	Nitrospira lenta
90.2%	Nitrospira lenta
90.2%	Nitrospira lenta
90.2%	Nitrospira lenta
90.2%	Nitrospira lenta
90.2%	Nitrospira lenta
90.2%	Nitrospira lenta
90.2%	Nitrospira lenta
90.2%	Nitrospira lenta
90.2%	Nitrospira lenta
90.2%	Nitrospira lenta
90.2%	Nitrospira lenta
90.2%	Nitrospira lenta
90.2%	Nitrospira lenta
90.2%	Nitrospira lenta
90.2%	Nitrospira lenta
90.2%	Nitrospira lenta
90.3%	Phaeobacterium nitratireducens
90.3%	Symbiobacterium turbinis
90.2%	Symbiobacterium turbinis
90.2%	Symbiobacterium terraclitae
90.2%	Nitrospira japonica
90.2%	Desulfobacca acetoxidans
90.2%	Melioribacter roseus
90.8%	Desulfuromonas acetexigens
90.8%	Desulfuromonas acetexigens
90.8%	Desulfuromonas acetexigens
90.8%	Desulfuromonas acetexigens
90.8%	Desulfuromonas acetexigens
90.8%	Pelobacter seleniigenes
90.8%	Pelobacter seleniigenes
90.8%	Pelobacter seleniigenes
90.2%	Kofleria flava
90.3%	Nitrospira moscoviensis
90.3%	Nitrospira moscoviensis
90.2%	Nitrospira moscoviensis
90.3%	Desulfonispora thiosulfatigenes
90.2%	Nitrosopumilus oxyclinae
90.2%	Nitrospira lenta
90.2%	Nitrospira lenta
90.2%	Nitrospira lenta
90.2%	Nitrospira lenta
90.2%	Nitrospira lenta
90.2%	Nitrospira lenta
90.2%	Nitrospira lenta
90.2%	Nitrospira lenta
90.2%	Nitrospira lenta
90.2%	Nitrospira lenta
90.2%	Nitrospira lenta
90.2%	Nitrospira lenta
90.2%	Nitrospira lenta
90.2%	Nitrospira lenta
90.2%	Nitrospira lenta
90.2%	Nitrospira lenta
90.2%	Nitrospira lenta
90.7%	Nitrospira lenta
90.2%	Nitrospira lenta
90.2%	Nitrospira lenta
90.2%	Nitrospira lenta
90.2%	Nitrospira lenta
90.2%	Nitrospira lenta
90.2%	Nitrospira lenta
90.2%	Nitrospira lenta
90.2%	Nitrospira lenta
90.2%	Nitrospira lenta
90.2%	Nitrospira lenta
90.2%	Nitrospira lenta
90.2%	Nitrospira lenta
90.2%	Nitrospira lenta
90.2%	Nitrospira lenta
90.2%	Nitrospira lenta
90.2%	Nitrospira lenta
90.2%	Nitrospira lenta
90.2%	Nitrospira lenta
90.2%	Nitrospira lenta
90.2%	Nitrospira lenta
90.7%	Nitrospira lenta
90.2%	Nitrospira lenta
90.2%	Nitrospira lenta
90.2%	Nitrospira lenta
90.2%	Nitrospira lenta
90.2%	Nitrospira lenta
90.2%	Nitrospira lenta
90.2%	Nitrospira lenta
90.2%	Nitrospira lenta
90.2%	Nitrospira lenta
90.2%	Nitrospira lenta
90.2%	Nitrospira lenta
90.2%	Nitrospira lenta
90.2%	Nitrospira lenta
90.2%	Nitrospira lenta
90.2%	Nitrospira lenta
90.2%	Nitrospira lenta
90.2%	Nitrospira lenta
90.2%	Nitrospira lenta
90.2%	Nitrospira lenta
90.2%	Nitrospira lenta
90.7%	Nitrospira lenta
90.2%	Nitrospira lenta
90.2%	Nitrospira lenta
90.2%	Nitrospira lenta
90.2%	Nitrospira lenta
90.2%	Nitrospira lenta
90.2%	Nitrospira lenta
90.2%	Nitrospira lenta
90.2%	Nitrospira lenta
90.2%	Nitrospira lenta
90.2%	Nitrospira lenta
90.2%	Nitrospira lenta
90.2%	Nitrospira lenta
90.2%	Nitrospira lenta
90.2%	Nitrospira lenta
90.2%	Nitrospira lenta
90.2%	Nitrospira lenta
90.2%	Nitrospira lenta
90.2%	Nitrospira lenta
90.2%	Nitrospira lenta
90.2%	Nitrospira lenta
90.2%	Nitrospira lenta
90.2%	Nitrospira lenta
90.2%	Nitrospira lenta
90.2%	Nitrospira lenta
90.2%	Nitrospira lenta
90.2%	Nitrospira lenta
90.7%	Nitrospira lenta
90.2%	Nitrospira lenta
90.2%	Nitrospira lenta
90.2%	Nitrospira lenta
90.2%	Nitrospira lenta
90.2%	Nitrospira lenta
90.2%	Nitrospira lenta
90.2%	Nitrospira lenta
90.2%	Nitrospira lenta
90.2%	Nitrospira lenta
90.2%	Nitrospira lenta
90.2%	Nitrospira lenta
90.2%	Nitrospira lenta
90.2%	Nitrospira lenta
90.2%	Nitrospira lenta
90.2%	Nitrospira lenta
90.2%	Nitrospira lenta
90.2%	Nitrospira lenta
90.2%	Nitrospira lenta
90.2%	Nitrospira lenta
90.2%	Nitrospira lenta
90.2%	Nitrospira lenta
90.2%	Nitrospira lenta
90.2%	Nitrospira lenta
90.2%	Nitrospira lenta
90.2%	Nitrospira lenta
90.2%	Nitrospira lenta
90.2%	Nitrospira lenta
90.2%	Nitrospira lenta
90.2%	Nitrospira lenta
90.2%	Nitrospira lenta
90.2%	Nitrospira lenta
90.2%	Nitrospira lenta
90.2%	Nitrospira lenta
90.2%	Nitrospira lenta
90.2%	Nitrospira lenta
90.2%	Nitrospira lenta
90.2%	Nitrospira lenta
90.2%	Nitrospira lenta
90.2%	Nitrospira lenta
90.2%	Nitrospira lenta
90.2%	Nitrospira lenta
90.2%	Nitrospira lenta
90.2%	Nitrospira lenta
90.2%	Nitrospira lenta
90.2%	Nitrospira lenta
90.7%	Nitrospira lenta
90.2%	Nitrospira lenta
90.2%	Nitrospira lenta
90.2%	Nitrospira lenta
90.2%	Nitrospira lenta
90.2%	Nitrospira lenta
90.2%	Nitrospira lenta
90.2%	Nitrospira lenta
90.2%	Nitrospira lenta
90.2%	Nitrospira lenta
90.2%	Nitrospira lenta
90.2%	Nitrospira lenta
90.2%	Nitrospira lenta
90.2%	Nitrospira lenta
90.2%	Nitrospira lenta
90.2%	Nitrospira lenta
90.2%	Nitrospira lenta
90.2%	Nitrospira lenta
90.2%	Nitrospira lenta
90.2%	Nitrospira lenta
90.2%	Nitrospira lenta
90.2%	Nitrospira lenta
90.2%	Nitrospira lenta
90.2%	Nitrospira lenta
90.2%	Nitrospira lenta
90.2%	Nitrospira lenta
90.2%	Nitrospira lenta
90.2%	Nitrospira lenta
90.2%	Nitrospira lenta
90.2%	Nitrospira lenta
90.2%	Nitrospira lenta
90.2%	Nitrospira lenta
90.2%	Nitrospira lenta
90.2%	Nitrospira lenta
90.2%	Nitrospira lenta
90.2%	Nitrospira lenta
90.2%	Nitrospira lenta
90.2%	Nitrospira lenta
90.2%	Nitrospira lenta
90.2%	Nitrospira lenta
90.2%	Nitrospira lenta
90.2%	Nitrospira lenta
90.2%	Nitrospira lenta
90.2%	Nitrospira lenta
90.2%	Nitrospira lenta
90.2%	Nitrospira lenta
90.2%	Nitrospira lenta
90.2%	Nitrospira lenta
90.2%	Nitrospira lenta
90.2%	Nitrospira lenta
90.2%	Nitrospira lenta
90.2%	Nitrospira lenta
90.2%	Nitrospira lenta
90.2%	Nitrospira lenta
90.2%	Nitrospira lenta
90.2%	Nitrospira lenta
90.2%	Nitrospira lenta
90.2%	Nitrospira lenta
90.2%	Nitrospira lenta
90.2%	Nitrospira lenta
90.2%	Nitrospira lenta
90.2%	Nitrospira lenta
90.2%	Nitrospira lenta
90.2%	Nitrospira lenta
90.2%	Nitrospira lenta
90.2%	Nitrospira lenta
90.2%	Nitrospira lenta
90.2%	Nitrospira lenta
90.2%	Nitrospira lenta
90.2%	Nitrospira lenta
90.2%	Nitrospira lenta
90.2%	Nitrospira lenta
90.2%	Nitrospira lenta
90.2%	Nitrospira lenta
90.2%	Nitrospira lenta
90.2%	Nitrospira lenta
90.2%	Nitrospira lenta
90.2%	Nitrospira lenta
90.2%	Nitrospira lenta
90.2%	Nitrospira lenta
90.2%	Nitrospira lenta
90.2%	Nitrospira lenta
90.2%	Nitrospira lenta
90.2%	Nitrospira lenta
90.2%	Nitrospira lenta
90.2%	Nitrospira lenta
90.2%	Nitrospira lenta
90.2%	Nitrospira lenta
90.2%	Nitrospira lenta
90.2%	Nitrospira lenta
90.2%	Nitrospira lenta
90.2%	Nitrospira lenta
90.7%	Nitrospira lenta
90.2%	Nitrospira lenta
90.2%	Nitrospira lenta
90.2%	Phaeobacterium nitratireducens
90.2%	Symbiobacterium turbinis
90.2%	Symbiobacterium turbinis
90.2%	Symbiobacterium turbinis
90.2%	Symbiobacterium turbinis
90.2%	Symbiobacterium turbinis
90.2%	Symbiobacterium terraclitae
90.2%	Symbiobacterium terraclitae
91.3%	Symbiobacterium terraclitae
90.2%	Symbiobacterium terraclitae
90.2%	Symbiobacterium terraclitae
90.2%	Symbiobacterium terraclitae
90.2%	Symbiobacterium terraclitae
90.2%	Symbiobacterium terraclitae
91.3%	Symbiobacterium terraclitae
90.2%	Thermomarinilinea lacunifontana
90.2%	Aggregicoccus edonensis
90.2%	Methylophaga lonarensis
90.2%	Nitrospira japonica
90.2%	Nitrospira japonica
90.2%	Desulfobacca acetoxidans
90.2%	Desulfobacca acetoxidans
90.2%	Anaeromyxobacter dehalogenans
90.8%	Melioribacter roseus
90.8%	Melioribacter roseus
90.8%	Melioribacter roseus
90.8%	Melioribacter roseus
90.8%	Melioribacter roseus
90.8%	Melioribacter roseus
90.8%	Melioribacter roseus
90.8%	Melioribacter roseus
90.8%	Melioribacter roseus
90.8%	Melioribacter roseus
90.8%	Melioribacter roseus
90.2%	Ignavibacterium album
90.2%	Ignavibacterium album
90.2%	Desulfosarcina variabilis
90.2%	Desulfosarcina variabilis
90.2%	Desulfosarcina variabilis
90.2%	Kofleria flava
90.2%	Leptolinea tardivitalis
90.2%	Nitrospira moscoviensis
90.2%	Nitrospira moscoviensis
90.2%	Nitrospira moscoviensis
90.2%	Nitrospira moscoviensis
91.9%	Desulfonispora thiosulfatigenes
91.9%	Desulfonispora thiosulfatigenes
91.9%	Desulfonispora thiosulfatigenes
91.3%	Chondromyces robustus
90.1%	Nitrosopumilus oxyclinae
90.1%	Nitrospira lenta
90.1%	Nitrospira lenta
90.1%	Nitrospira lenta
90.1%	Nitrospira lenta
90.1%	Nitrospira lenta
90.1%	Nitrospira lenta
90.1%	Nitrospira lenta
90.1%	Nitrospira lenta
90.1%	Nitrospira lenta
90.1%	Nitrospira lenta
90.1%	Nitrospira lenta
90.1%	Nitrospira lenta
90.1%	Nitrospira lenta
90.1%	Nitrospira lenta
90.1%	Nitrospira lenta
90.1%	Nitrospira lenta
90.1%	Nitrospira lenta
90.1%	Nitrospira lenta
90.1%	Nitrospira lenta
90.1%	Nitrospira lenta
90.1%	Nitrospira lenta
90.1%	Nitrospira lenta
90.1%	Nitrospira lenta
90.1%	Nitrospira lenta
90.1%	Nitrospira lenta
90.1%	Nitrospira lenta
90.1%	Nitrospira lenta
90.1%	Nitrospira lenta
90.1%	Nitrospira lenta
90.1%	Nitrospira lenta
90.1%	Nitrospira lenta
90.1%	Nitrospira lenta
90.1%	Nitrospira lenta
90.1%	Nitrospira lenta
90.1%	Nitrospira lenta
90.1%	Nitrospira lenta
90.1%	Nitrospira lenta
90.1%	Nitrospira lenta
90.1%	Nitrospira lenta
90.1%	Nitrospira lenta
90.1%	Nitrospira lenta
90.1%	Nitrospira lenta
90.1%	Nitrospira lenta
90.1%	Nitrospira lenta
90.1%	Nitrospira lenta
90.1%	Nitrospira lenta
90.1%	Nitrospira lenta
90.1%	Nitrospira lenta
90.1%	Nitrospira lenta
90.1%	Nitrospira lenta
90.1%	Nitrospira lenta
90.1%	Nitrospira lenta
90.1%	Nitrospira lenta
90.1%	Nitrospira lenta
90.1%	Nitrospira lenta
90.1%	Nitrospira lenta
90.1%	Nitrospira lenta
90.1%	Nitrospira lenta
90.1%	Nitrospira lenta
90.1%	Nitrospira lenta
90.1%	Nitrospira lenta
90.1%	Nitrospira lenta
90.1%	Nitrospira lenta
90.1%	Nitrospira lenta
90.2%	Nitrospira lenta
90.1%	Nitrospira lenta
90.1%	Nitrospira lenta
90.1%	Nitrospira lenta
90.1%	Nitrospira lenta
90.1%	Nitrospira lenta
90.1%	Nitrospira lenta
90.1%	Nitrospira lenta
90.1%	Nitrospira lenta
90.1%	Nitrospira lenta
90.1%	Nitrospira lenta
90.1%	Nitrospira lenta
90.1%	Nitrospira lenta
90.1%	Nitrospira lenta
90.1%	Nitrospira lenta
90.1%	Nitrospira lenta
90.1%	Nitrospira lenta
90.1%	Nitrospira lenta
90.1%	Nitrospira lenta
90.1%	Nitrospira lenta
90.1%	Nitrospira lenta
90.1%	Nitrospira lenta
90.1%	Nitrospira lenta
90.1%	Nitrospira lenta
90.1%	Nitrospira lenta
90.1%	Nitrospira lenta
90.1%	Nitrospira lenta
90.1%	Nitrospira lenta
90.1%	Nitrospira lenta
90.1%	Nitrospira lenta
90.1%	Nitrospira lenta
90.6%	Nitrospira lenta
90.1%	Nitrospira lenta
90.1%	Nitrospira lenta
90.1%	Nitrospira lenta
90.1%	Nitrospira lenta
90.1%	Nitrospira lenta
90.1%	Nitrospira lenta
90.1%	Nitrospira lenta
90.1%	Nitrospira lenta
90.1%	Nitrospira lenta
90.1%	Nitrospira lenta
90.1%	Thermogutta terrifontis
91.2%	Symbiobacterium terraclitae
91.2%	Symbiobacterium terraclitae
91.2%	Symbiobacterium terraclitae
91.2%	Symbiobacterium terraclitae
90.1%	Symbiobacterium terraclitae
91.2%	Symbiobacterium terraclitae
90.1%	Symbiobacterium terraclitae
91.2%	Symbiobacterium terraclitae
91.2%	Symbiobacterium terraclitae
91.2%	Symbiobacterium terraclitae
91.2%	Symbiobacterium terraclitae
91.2%	Symbiobacterium terraclitae
90.1%	Symbiobacterium terraclitae
90.1%	Symbiobacterium terraclitae
90.1%	Symbiobacterium terraclitae
90.1%	Thermomarinilinea lacunifontana
89.6%	Aggregicoccus edonensis
90.7%	Deferrisoma camini
90.2%	Jahnella thaxteri
90.1%	Nitrospira japonica
89.6%	Rhizomicrobium palustre
89.6%	Rhizomicrobium palustre
90.2%	Desulfobacca acetoxidans
90.1%	Desulfobacca acetoxidans
90.1%	Desulfobacca acetoxidans
90.1%	Desulfobacca acetoxidans
90.1%	Geobacter uraniireducens
90.6%	Desulfuromonas acetexigens
89.7%	Parvularcula lutaonensis
89.7%	Parvularcula lutaonensis
90.1%	Pelobacter seleniigenes
90.1%	Kofleria flava
90.1%	Kofleria flava
90.1%	Nitrospira moscoviensis
90.2%	Nitrospira moscoviensis
90.2%	Nitrospira moscoviensis
90.2%	Nitrospira moscoviensis
90.2%	Nitrospira moscoviensis
90.6%	Nitrospira lenta
90.6%	Nitrospira lenta
91.2%	Lewinella xylanilytica
89.5%	Thermogutta terrifontis
89.5%	Symbiobacterium terraclitae
89.5%	Symbiobacterium terraclitae
89.5%	Symbiobacterium terraclitae
89.5%	Symbiobacterium terraclitae
89.6%	Symbiobacterium terraclitae
89.5%	Symbiobacterium terraclitae
89.5%	Symbiobacterium terraclitae
89.5%	Symbiobacterium terraclitae
89.5%	Symbiobacterium terraclitae
89.5%	Symbiobacterium terraclitae
89.5%	Symbiobacterium terraclitae
89.5%	Symbiobacterium terraclitae
89.5%	Aggregicoccus edonensis
89.5%	Rhizomicrobium palustre
91.2%	Melioribacter roseus
90.1%	Desulfomonile tiedjei
90.1%	Desulfomonile tiedjei
89.6%	Parvularcula lutaonensis
90.0%	Pelobacter seleniigenes
90.0%	Pelobacter seleniigenes
89.6%	Nitrospira moscoviensis
89.6%	Tepidimonas ignava
93.0%	Planctopirus hydrillae
93.0%	Planctopirus hydrillae
89.4%	Nitrospira lenta
89.4%	Nitrospira lenta
89.4%	Nitrospira lenta
90.5%	Nitrospira lenta
89.4%	Nitrospira lenta
89.4%	Nitrospira lenta
90.5%	Nitrospira lenta
89.4%	Nitrospira lenta
89.4%	Nitrospira lenta
89.4%	Limnochorda pilosa
89.4%	Thermogutta terrifontis
89.5%	Symbiobacterium turbinis
89.4%	Symbiobacterium terraclitae
89.4%	Symbiobacterium terraclitae
89.9%	Symbiobacterium terraclitae
89.4%	Symbiobacterium terraclitae
89.4%	Symbiobacterium terraclitae
89.4%	Symbiobacterium terraclitae
89.4%	Symbiobacterium terraclitae
89.4%	Symbiobacterium terraclitae
89.4%	Symbiobacterium terraclitae
89.4%	Symbiobacterium terraclitae
89.4%	Symbiobacterium terraclitae
89.4%	Symbiobacterium terraclitae
89.4%	Symbiobacterium terraclitae
89.4%	Symbiobacterium terraclitae
89.4%	Symbiobacterium terraclitae
89.4%	Symbiobacterium terraclitae
89.4%	Symbiobacterium terraclitae
89.4%	Symbiobacterium terraclitae
89.4%	Symbiobacterium terraclitae
89.4%	Symbiobacterium terraclitae
89.4%	Symbiobacterium terraclitae
89.4%	Symbiobacterium terraclitae
89.4%	Symbiobacterium terraclitae
89.4%	Symbiobacterium terraclitae
89.4%	Symbiobacterium terraclitae
89.4%	Symbiobacterium terraclitae
89.4%	Symbiobacterium terraclitae
89.4%	Symbiobacterium terraclitae
89.4%	Symbiobacterium terraclitae
89.4%	Symbiobacterium terraclitae
89.4%	Symbiobacterium terraclitae
89.4%	Symbiobacterium terraclitae
89.4%	Symbiobacterium terraclitae
89.4%	Symbiobacterium terraclitae
89.4%	Aggregicoccus edonensis
89.4%	Rhizomicrobium palustre
89.4%	Desulfobacca acetoxidans
89.4%	Desulfobacca acetoxidans
89.4%	Desulfobacca acetoxidans
89.4%	Desulfobacca acetoxidans
89.4%	Desulfobacca acetoxidans
89.4%	Desulfobacca acetoxidans
89.9%	Desulfobacca acetoxidans
89.4%	Desulfobacca acetoxidans
89.4%	Desulfobacca acetoxidans
89.4%	Desulfobacca acetoxidans
89.4%	Desulfobacca acetoxidans
89.4%	Desulfobacca acetoxidans
89.4%	Desulfobacca acetoxidans
89.4%	Desulfosarcina variabilis
89.6%	Parvularcula lutaonensis
89.6%	Parvularcula lutaonensis
89.6%	Parvularcula lutaonensis
89.6%	Parvularcula lutaonensis
91.1%	Longilinea arvoryzae
89.6%	Pelotomaculum thermopropionicum
89.4%	Desulfuromonas palmitatis
89.4%	Plesiocystis pacifica
89.3%	Nitrosopumilus oxyclinae
89.8%	Nitrospira lenta
89.3%	Nitrospira lenta
89.3%	Thermogutta terrifontis
90.4%	Symbiobacterium terraclitae
90.4%	Symbiobacterium terraclitae
90.4%	Symbiobacterium terraclitae
89.3%	Symbiobacterium terraclitae
89.3%	Symbiobacterium terraclitae
89.4%	Symbiobacterium terraclitae
90.4%	Symbiobacterium terraclitae
89.3%	Symbiobacterium terraclitae
90.4%	Symbiobacterium terraclitae
90.4%	Symbiobacterium terraclitae
89.3%	Symbiobacterium terraclitae
90.4%	Symbiobacterium terraclitae
89.3%	Symbiobacterium terraclitae
90.4%	Symbiobacterium terraclitae
89.3%	Symbiobacterium terraclitae
90.4%	Symbiobacterium terraclitae
90.4%	Symbiobacterium terraclitae
90.4%	Symbiobacterium terraclitae
90.4%	Symbiobacterium terraclitae
90.4%	Symbiobacterium terraclitae
89.3%	Symbiobacterium terraclitae
89.3%	Symbiobacterium terraclitae
90.4%	Symbiobacterium terraclitae
90.4%	Symbiobacterium terraclitae
90.4%	Symbiobacterium terraclitae
90.4%	Symbiobacterium terraclitae
89.3%	Symbiobacterium terraclitae
90.4%	Symbiobacterium terraclitae
89.3%	Symbiobacterium terraclitae
89.3%	Symbiobacterium terraclitae
90.4%	Symbiobacterium terraclitae
90.4%	Symbiobacterium terraclitae
90.4%	Symbiobacterium terraclitae
90.4%	Symbiobacterium terraclitae
89.3%	Thermomarinilinea lacunifontana
89.3%	Thermomarinilinea lacunifontana
89.3%	Aggregicoccus edonensis
89.3%	Rhizomicrobium palustre
89.3%	Rhizomicrobium palustre
89.3%	Rhizomicrobium palustre
89.3%	Rhizomicrobium palustre
89.3%	Rhizomicrobium palustre
88.8%	Moorella stamsii
90.4%	Symbiobacterium thermophilum
90.4%	Symbiobacterium thermophilum
90.4%	Symbiobacterium thermophilum
90.4%	Symbiobacterium thermophilum
89.3%	Desulfobacca acetoxidans
89.5%	Parvularcula lutaonensis
89.5%	Parvularcula lutaonensis
89.5%	Parvularcula lutaonensis
89.5%	Parvularcula lutaonensis
89.3%	Pelotomaculum propionicicum
89.3%	Desulfuromonas palmitatis
89.2%	Nitrosopumilus oxyclinae
88.7%	Luteitalea pratensis
89.8%	Luteitalea pratensis
88.8%	Thermodesulfitimonas autotrophica
88.7%	Nitrospira lenta
89.8%	Nitrospira lenta
89.8%	Nitrospira lenta
89.8%	Nitrospira lenta
89.8%	Nitrospira lenta
89.8%	Thermogutta terrifontis
89.8%	Thermogutta terrifontis
89.3%	Jahnella thaxteri
88.7%	Rhizomicrobium palustre
90.9%	Melioribacter roseus
89.3%	Desulfosarcina variabilis
88.9%	Parvularcula lutaonensis
88.7%	Cystobacter velatus
88.9%	Gelria glutamica
88.8%	Desulfuromonas palmitatis
88.6%	Luteitalea pratensis
88.7%	Thermodesulfitimonas autotrophica
88.6%	Nitrospira lenta
88.6%	Nitrospira lenta
89.7%	Nitrospira lenta
88.7%	Nitrospira lenta
88.6%	Nitrospira lenta
89.8%	Symbiobacterium turbinis
89.8%	Symbiobacterium turbinis
88.6%	Desulfohalotomaculum tongense
88.6%	Aggregicoccus edonensis
88.6%	Aggregicoccus edonensis
88.6%	Aggregicoccus edonensis
90.2%	Roseicitreum antarcticum
88.6%	Rhizomicrobium palustre
88.6%	Rhizomicrobium palustre
88.6%	Rhizomicrobium palustre
88.6%	Rhizomicrobium palustre
88.7%	Moorella stamsii
88.6%	Desulfobacca acetoxidans
88.6%	Desulfosarcina variabilis
88.6%	Desulfosarcina variabilis
88.8%	Parvularcula lutaonensis
88.8%	Parvularcula lutaonensis
88.8%	Parvularcula lutaonensis
88.8%	Parvularcula lutaonensis
88.8%	Parvularcula lutaonensis
88.8%	Parvularcula lutaonensis
88.8%	Parvularcula lutaonensis
88.8%	Parvularcula lutaonensis
88.8%	Parvularcula lutaonensis
88.6%	Cystobacter velatus
88.8%	Gelria glutamica
91.5%	Desulfobulbus elongatus
88.7%	Desulfuromonas palmitatis
88.6%	Plesiocystis pacifica
88.6%	Plesiocystis pacifica
89.7%	Wenzhouxiangella salilacus
88.6%	Nitrosopumilus oxyclinae
88.5%	Luteitalea pratensis
88.5%	Luteitalea pratensis
88.6%	Thermodesulfitimonas autotrophica
88.6%	Thermodesulfitimonas autotrophica
89.6%	Symbiobacterium terraclitae
88.5%	Desulfohalotomaculum tongense
88.5%	Rhizomicrobium palustre
88.5%	Thermosyntropha tengcongensis
88.5%	Thermosyntropha tengcongensis
89.7%	Symbiobacterium thermophilum
88.1%	Thermaerobacter marianensis
88.7%	Parvularcula lutaonensis
88.7%	Gelria glutamica
88.7%	Gelria glutamica
88.7%	Gelria glutamica
88.6%	Desulfuromonas palmitatis
88.6%	Desulfuromonas palmitatis
88.6%	Desulfuromonas palmitatis
88.5%	Cryptanaerobacter phenolicus
89.0%	Nitrospira lenta
89.0%	Nitrospira lenta
88.5%	Desulfohalotomaculum tongense
88.0%	Rhodothermus profundi
90.1%	Rhodothermus profundi
90.1%	Rhodothermus profundi
88.1%	Desulfofundulus kuznetsovii
88.1%	Thermaerobacter marianensis
87.9%	Dissulfurirhabdus thermomarina
88.9%	Nitrospira lenta
89.0%	Symbiobacterium turbinis
89.0%	Symbiobacterium turbinis
89.0%	Symbiobacterium turbinis
89.0%	Symbiobacterium turbinis
89.0%	Symbiobacterium turbinis
89.4%	Rhodothermus profundi
89.4%	Rhodothermus profundi
88.1%	Gracilibacter thermotolerans
87.9%	Moorella stamsii
89.5%	Symbiobacterium thermophilum
88.0%	Thermaerobacter marianensis
88.9%	Desulfobulbus propionicus
88.9%	Desulfobulbus propionicus
88.1%	Mahella australiensis
88.1%	Mahella australiensis
91.2%	Longilinea arvoryzae
89.5%	Desulfonispora thiosulfatigenes
88.0%	Desulfuromonas palmitatis
87.8%	Dissulfurirhabdus thermomarina
88.1%	Moorella perchloratireducens
89.3%	Desulfonatronobacter acidivorans
89.3%	Rhodothermus profundi
88.0%	Gracilibacter thermotolerans
88.0%	Caldicoprobacter guelmensis
88.0%	Caldicoprobacter guelmensis
89.4%	Symbiobacterium thermophilum
89.4%	Symbiobacterium thermophilum
89.4%	Symbiobacterium thermophilum
89.4%	Symbiobacterium thermophilum
89.4%	Symbiobacterium thermophilum
89.4%	Symbiobacterium thermophilum
89.4%	Symbiobacterium thermophilum
89.4%	Symbiobacterium thermophilum
89.4%	Symbiobacterium thermophilum
89.4%	Symbiobacterium thermophilum
87.9%	Thermaerobacter marianensis
87.3%	Geoalkalibacter ferrihydriticus
87.4%	Desulfonatronum cooperativum
87.5%	Thermanaeromonas burensis
87.2%	Aggregicoccus edonensis
89.3%	Rhodothermus profundi
89.3%	Rhodothermus profundi
89.3%	Rhodothermus profundi
89.3%	Rhodothermus profundi
89.3%	Rhodothermus profundi
89.3%	Rhodothermus profundi
87.4%	Caldicoprobacter guelmensis
87.4%	Caldicoprobacter guelmensis
87.4%	Caldicoprobacter guelmensis
87.4%	Caldicoprobacter guelmensis
87.8%	Thermaerobacter marianensis
87.8%	Thermaerobacter marianensis
87.8%	Thermaerobacter marianensis
87.8%	Thermaerobacter marianensis
89.9%	Melioribacter roseus
87.2%	Geoalkalibacter ferrihydriticus
87.3%	Desulfonatronum cooperativum
91.2%	Kordiimonas gwangyangensis
87.6%	Desulfallas alcoholivorax
87.3%	Thermoanaerobacter sulfurigignens
87.1%	Racemicystis persica
87.4%	Thermanaeromonas burensis
87.4%	Thermanaeromonas burensis
88.6%	Kroppenstedtia pulmonis
88.6%	Kroppenstedtia pulmonis
88.6%	Kroppenstedtia pulmonis
88.6%	Kroppenstedtia pulmonis
88.6%	Kroppenstedtia pulmonis
88.2%	Symbiobacterium turbinis
87.1%	Symbiobacterium terraclitae
87.2%	Nitrososphaera viennensis
87.1%	Aggregicoccus edonensis
89.2%	Rhodothermus profundi
89.2%	Rhodothermus profundi
89.2%	Rhodothermus profundi
87.3%	Rubrivirga marina
87.3%	Rubrivirga marina
87.3%	Caldicoprobacter guelmensis
87.3%	Caldicoprobacter guelmensis
87.3%	Caldicoprobacter guelmensis
87.1%	Caldicoprobacter guelmensis
87.3%	Caldicoprobacter guelmensis
87.3%	Caldicoprobacter guelmensis
88.7%	Symbiobacterium thermophilum
89.3%	Symbiobacterium thermophilum
87.1%	Pelotomaculum thermopropionicum
87.1%	Geoalkalibacter ferrihydriticus
88.7%	Desulfonatronum cooperativum
88.7%	Desulfonatronum cooperativum
87.2%	Thermoanaerobacter sulfurigignens
90.4%	Longilinea arvoryzae
90.4%	Longilinea arvoryzae
90.4%	Longilinea arvoryzae
90.4%	Longilinea arvoryzae
87.1%	Cryptanaerobacter phenolicus
87.1%	Thermanaeromonas toyohensis
86.9%	Thermanaeromonas burensis
87.0%	Aggregicoccus edonensis
88.5%	Rhodothermus profundi
90.3%	Rhodothermus profundi
88.5%	Rhodothermus profundi
88.5%	Rhodothermus profundi
88.5%	Rhodothermus profundi
88.5%	Rhodothermus profundi
90.4%	Helicobacter canadensis
87.0%	Moorella thermoacetica
86.8%	Rubrivirga marina
86.8%	Rubrivirga marina
87.2%	Caldicoprobacter guelmensis
87.2%	Caldicoprobacter guelmensis
87.2%	Caldicoprobacter guelmensis
87.2%	Caldicoprobacter guelmensis
87.7%	Caldicoprobacter guelmensis
87.7%	Caldicoprobacter guelmensis
88.6%	Symbiobacterium thermophilum
88.5%	Symbiobacterium thermophilum
88.6%	Symbiobacterium thermophilum
88.6%	Symbiobacterium thermophilum
88.6%	Symbiobacterium thermophilum
88.6%	Symbiobacterium thermophilum
88.6%	Symbiobacterium thermophilum
88.6%	Symbiobacterium thermophilum
87.1%	Thermaerobacter marianensis
87.1%	Thermaerobacter marianensis
87.1%	Thermaerobacter marianensis
87.1%	Thermaerobacter marianensis
87.0%	Pelotomaculum thermopropionicum
87.0%	Geoalkalibacter ferrihydriticus
86.6%	Desulfonatronum cooperativum
87.2%	Kushneria aurantia
87.6%	Thermoanaerobacter sulfurigignens
87.6%	Thermoanaerobacter sulfurigignens
87.0%	Cryptanaerobacter phenolicus
87.1%	Cryptanaerobacter phenolicus
88.4%	Nitrospira lenta
86.8%	Thermanaeromonas burensis
86.8%	Thermanaeromonas burensis
86.5%	Kiritimatiella glycovorans
86.8%	Limisphaera ngatamarikiensis
86.5%	Thermomarinilinea lacunifontana
86.6%	Desulfobulbus alkaliphilus
87.4%	Caldicoprobacter faecalis
88.4%	Rhodothermus profundi
88.4%	Rhodothermus profundi
88.4%	Rhodothermus profundi
88.4%	Rhodothermus profundi
88.4%	Rhodothermus profundi
88.4%	Rhodothermus profundi
88.4%	Rhodothermus profundi
88.4%	Rhodothermus profundi
88.4%	Rhodothermus profundi
88.4%	Rhodothermus profundi
88.4%	Rhodothermus profundi
88.4%	Rhodothermus profundi
88.4%	Rhodothermus profundi
88.4%	Rhodothermus profundi
88.4%	Rhodothermus profundi
90.2%	Rhodothermus profundi
88.4%	Rhodothermus profundi
88.4%	Rhodothermus profundi
88.4%	Rhodothermus profundi
88.4%	Rhodothermus profundi
88.4%	Rhodothermus profundi
86.7%	Rubrivirga marina
86.7%	Rubrivirga marina
86.7%	Rubrivirga marina
86.7%	Rubrivirga marina
87.6%	Caldicoprobacter guelmensis
87.6%	Caldicoprobacter guelmensis
87.6%	Caldicoprobacter guelmensis
87.6%	Caldicoprobacter guelmensis
86.7%	Caldicoprobacter guelmensis
87.6%	Caldicoprobacter guelmensis
87.6%	Caldicoprobacter guelmensis
87.6%	Caldicoprobacter guelmensis
86.7%	Caldicoprobacter guelmensis
86.5%	Desulfobacca acetoxidans
87.0%	Thermaerobacter marianensis
88.0%	Desulfarculus baarsii
86.5%	Desulfonatronum cooperativum
87.4%	Thermodesulfovibrio thiophilus
87.4%	Thermodesulfovibrio thiophilus
87.9%	Leptolinea tardivitalis
87.9%	Cryptanaerobacter phenolicus
87.9%	Cryptanaerobacter phenolicus
86.7%	Thermanaeromonas burensis
86.4%	Kiritimatiella glycovorans
87.8%	Kroppenstedtia pulmonis
87.8%	Kroppenstedtia pulmonis
87.8%	Kroppenstedtia pulmonis
86.6%	Limisphaera ngatamarikiensis
86.7%	Limisphaera ngatamarikiensis
88.3%	Symbiobacterium terraclitae
[truncated: 6,999 more rows]
