# Supplementary material for: Revealing the Microbiome of Four Different Thermal Springs in Turkey with Environmental DNA Metabarcoding
Source: Biology (Basel). 2022 Jun 30;11(7):998. doi: 10.3390/biology11070998 (PMC9311576; doi:10.3390/biology11070998)
Supplement: Supplementary file 1 [file biology-11-00998-s001.zip › Supplementary Table S3/515yf.uniq.csv]

% Pairwise Identity	Organism
100.0%	Thermoanaerobaculum aquaticum
100.0%	Thermoanaerobaculum aquaticum
100.0%	Desulfotomaculum profundi
98.7%	Thermoanaerobaculum aquaticum
98.7%	Thermoanaerobaculum aquaticum
98.0%	Thermoanaerobaculum aquaticum
98.0%	Thermoanaerobaculum aquaticum
97.3%	Desulfomonile tiedjei
97.3%	Denitratisoma oestradiolicum
100.0%	Rectinema cohabitans
100.0%	Ferrovibrio denitrificans
100.0%	Hydrotalea flava
100.0%	Pseudomonas alcaligenes
100.0%	Thermoanaerobaculum aquaticum
100.0%	Methylocaldum gracile
100.0%	Bacillus lacus
100.0%	Ciceribacter thiooxidans
100.0%	Rectinema cohabitans
100.0%	Anoxybacillus geothermalis
100.0%	Ferrovibrio denitrificans
100.0%	Hydrotalea flava
100.0%	Sphingopyxis macrogoltabida
100.0%	Thermoanaerobaculum aquaticum
100.0%	Thermoanaerobaculum aquaticum
100.0%	Geobacter sulfurreducens
100.0%	Thermodesulfovibrio yellowstonii
100.0%	Methylocaldum gracile
100.0%	Thermus scotoductus
100.0%	Vulcaniibacterium gelatinicum
100.0%	Bacillus piscis
100.0%	Bacillus lacus
100.0%	Bacillus marinisedimentorum
100.0%	Ciceribacter thiooxidans
100.0%	Rectinema cohabitans
100.0%	Desulfotomaculum profundi
100.0%	Bacillus oryzisoli
100.0%	Thermus amyloliquefaciens
100.0%	Escherichia marmotae
100.0%	Tepidiphilus thermophilus
100.0%	Clostridium puniceum
100.0%	Lysinibacillus mangiferihumi
100.0%	Annwoodia aquaesulis
100.0%	Ferrovibrio denitrificans
100.0%	Hydrotalea flava
100.0%	Thiobacillus sajanensis
100.0%	Lactococcus taiwanensis
100.0%	Malikia spinosa
100.0%	Thermoanaerobaculum aquaticum
100.0%	Thermoanaerobaculum aquaticum
100.0%	Bradyrhizobium oligotrophicum
100.0%	Micrococcus luteus
100.0%	Geobacter sulfurreducens
100.0%	Thermodesulfovibrio yellowstonii
100.0%	Desulfurispora thermophila
100.0%	Methylocaldum gracile
100.0%	Aquicella lusitana
100.0%	Thermus scotoductus
100.0%	Thiobacter subterraneus
100.0%	Vulcaniibacterium gelatinicum
100.0%	Bacillus lacus
100.0%	Bacillus marinisedimentorum
100.0%	Ciceribacter thiooxidans
99.3%	Sulfuritortus calidifontis
100.0%	Rectinema cohabitans
100.0%	Desulfotomaculum profundi
100.0%	Bacillus oryzisoli
100.0%	Lawsonella clevelandensis
100.0%	Thermus amyloliquefaciens
100.0%	Escherichia marmotae
100.0%	Tepidiphilus thermophilus
100.0%	Clostridium puniceum
100.0%	Streptococcus thermophilus
100.0%	Lactobacillus delbrueckii
100.0%	Lysinibacillus mangiferihumi
100.0%	Brevundimonas viscosa
100.0%	Phenylobacterium muchangponense
100.0%	Annwoodia aquaesulis
100.0%	Ferrovibrio denitrificans
100.0%	Hydrotalea flava
100.0%	Hydrotalea flava
100.0%	Geobacillus kaustophilus
100.0%	Geobacillus stearothermophilus
100.0%	Pseudomonas alcaligenes
100.0%	Lactococcus taiwanensis
100.0%	Malikia spinosa
100.0%	Sphingopyxis macrogoltabida
100.0%	Thermoanaerobaculum aquaticum
99.3%	Thermoanaerobaculum aquaticum
100.0%	Thermoanaerobaculum aquaticum
100.0%	Moorella stamsii
99.3%	Bradyrhizobium oligotrophicum
100.0%	Bradyrhizobium oligotrophicum
100.0%	Micrococcus luteus
100.0%	Geobacter sulfurreducens
100.0%	Treponema caldarium
100.0%	Thermodesulfovibrio yellowstonii
100.0%	Methanothermobacter thermautotrophicus
100.0%	Exiguobacterium acetylicum
100.0%	Parageobacillus thermoglucosidasius
100.0%	Desulfurispora thermophila
100.0%	Desulfurispora thermophila
100.0%	Desulfurispora thermophila
100.0%	Methylocaldum gracile
100.0%	Aquicella lusitana
100.0%	Thermus scotoductus
100.0%	Thiobacter subterraneus
100.0%	Bacillus marinisedimentorum
99.3%	Bacillus marinisedimentorum
100.0%	Ciceribacter thiooxidans
100.0%	Ciceribacter thiooxidans
100.0%	Ciceribacter thiooxidans
100.0%	Ciceribacter thiooxidans
100.0%	Ciceribacter thiooxidans
99.3%	Sulfuritortus calidifontis
100.0%	Rectinema cohabitans
100.0%	Rectinema cohabitans
100.0%	Rectinema cohabitans
99.3%	Rectinema cohabitans
100.0%	Desulfotomaculum profundi
100.0%	Desulfotomaculum profundi
100.0%	Desulfotomaculum profundi
100.0%	Desulfotomaculum profundi
100.0%	Thermus amyloliquefaciens
99.3%	Escherichia marmotae
100.0%	Clostridium puniceum
100.0%	Hydrotalea flava
100.0%	Hydrotalea flava
100.0%	Hydrotalea flava
100.0%	Thiobacillus sajanensis
100.0%	Pseudomonas alcaligenes
100.0%	Malikia spinosa
99.3%	Sphingopyxis macrogoltabida
99.3%	Sphingopyxis macrogoltabida
100.0%	Sphingopyxis macrogoltabida
100.0%	Thermoanaerobaculum aquaticum
99.3%	Thermoanaerobaculum aquaticum
100.0%	Thermoanaerobaculum aquaticum
99.3%	Thermoanaerobaculum aquaticum
99.3%	Thermoanaerobaculum aquaticum
99.3%	Thermoanaerobaculum aquaticum
99.3%	Thermoanaerobaculum aquaticum
99.3%	Thermoanaerobaculum aquaticum
99.3%	Thermoanaerobaculum aquaticum
100.0%	Thermoanaerobaculum aquaticum
99.3%	Thermoanaerobaculum aquaticum
99.3%	Thermoanaerobaculum aquaticum
100.0%	Thermoanaerobaculum aquaticum
99.3%	Thermoanaerobaculum aquaticum
99.3%	Thermoanaerobaculum aquaticum
100.0%	Thermoanaerobaculum aquaticum
99.3%	Thermoanaerobaculum aquaticum
99.3%	Thermoanaerobaculum aquaticum
99.3%	Thermoanaerobaculum aquaticum
99.3%	Thermoanaerobaculum aquaticum
99.3%	Thermoanaerobaculum aquaticum
99.3%	Thermoanaerobaculum aquaticum
99.3%	Thermoanaerobaculum aquaticum
99.3%	Ignavibacterium album
100.0%	Thermodesulfovibrio yellowstonii
100.0%	Thermodesulfovibrio yellowstonii
100.0%	Thermodesulfovibrio yellowstonii
100.0%	Methanothermobacter thermautotrophicus
100.0%	Methanothermobacter thermautotrophicus
100.0%	Desulfurispora thermophila
100.0%	Desulfurispora thermophila
100.0%	Desulfurispora thermophila
99.3%	Bellilinea caldifistulae
99.3%	Methylocaldum gracile
100.0%	Methylocaldum gracile
99.3%	Methylocaldum gracile
100.0%	Methylocaldum gracile
100.0%	Methylocaldum gracile
100.0%	Methylocaldum gracile
99.3%	Methylocaldum gracile
99.3%	Methylocaldum gracile
99.3%	Methylocaldum gracile
100.0%	Aquicella lusitana
99.2%	Bacillus marinisedimentorum
99.3%	Ciceribacter thiooxidans
99.2%	Ciceribacter thiooxidans
99.2%	Ciceribacter thiooxidans
99.2%	Ciceribacter thiooxidans
99.2%	Aeribacillus composti
99.2%	Sulfuritortus calidifontis
99.2%	Rectinema cohabitans
99.2%	Rectinema cohabitans
99.2%	Desulfotomaculum profundi
99.3%	Desulfotomaculum profundi
99.2%	Cutibacterium acnes
99.2%	Thermus amyloliquefaciens
99.2%	Thermus amyloliquefaciens
99.2%	Clostridium puniceum
99.2%	Lysinibacillus mangiferihumi
99.2%	Ferrovibrio denitrificans
100.0%	Ferrovibrio denitrificans
100.0%	Hydrotalea flava
99.2%	Hydrotalea flava
99.2%	Hydrotalea flava
99.2%	Hydrotalea flava
99.2%	Hydrotalea flava
99.2%	Hydrotalea flava
99.2%	Hydrotalea flava
100.0%	Hydrotalea flava
99.2%	Hydrotalea flava
99.2%	Hydrotalea flava
99.2%	Hydrotalea flava
99.2%	Hydrotalea flava
99.2%	Hydrotalea flava
99.2%	Hydrotalea flava
99.2%	Hydrotalea flava
99.2%	Hydrotalea flava
96.0%	Natronincola peptidivorans
99.2%	Pseudomonas alcaligenes
99.2%	Sphingopyxis macrogoltabida
99.2%	Sphingopyxis macrogoltabida
99.2%	Thermoanaerobaculum aquaticum
99.2%	Thermoanaerobaculum aquaticum
99.2%	Thermoanaerobaculum aquaticum
99.2%	Thermoanaerobaculum aquaticum
99.2%	Thermoanaerobaculum aquaticum
99.2%	Thermoanaerobaculum aquaticum
99.2%	Thermoanaerobaculum aquaticum
99.2%	Thermoanaerobaculum aquaticum
99.2%	Thermoanaerobaculum aquaticum
99.2%	Thermoanaerobaculum aquaticum
99.2%	Thermoanaerobaculum aquaticum
99.2%	Thermoanaerobaculum aquaticum
99.2%	Thermoanaerobaculum aquaticum
99.2%	Thermoanaerobaculum aquaticum
99.2%	Thermoanaerobaculum aquaticum
99.2%	Thermoanaerobaculum aquaticum
99.2%	Thermoanaerobaculum aquaticum
99.2%	Thermoanaerobaculum aquaticum
99.2%	Thermoanaerobaculum aquaticum
99.2%	Thermoanaerobaculum aquaticum
99.2%	Thermoanaerobaculum aquaticum
99.2%	Thermoanaerobaculum aquaticum
99.2%	Thermoanaerobaculum aquaticum
99.2%	Thermoanaerobaculum aquaticum
99.2%	Thermoanaerobaculum aquaticum
99.3%	Thermoanaerobaculum aquaticum
99.2%	Thermoanaerobaculum aquaticum
99.2%	Thermoanaerobaculum aquaticum
99.2%	Thermoanaerobaculum aquaticum
99.3%	Thermoanaerobaculum aquaticum
99.2%	Thermoanaerobaculum aquaticum
99.2%	Thermoanaerobaculum aquaticum
99.2%	Thermoanaerobaculum aquaticum
99.2%	Thermoanaerobaculum aquaticum
100.0%	Thermoanaerobaculum aquaticum
99.2%	Thermoanaerobaculum aquaticum
99.2%	Thermoanaerobaculum aquaticum
100.0%	Thermoanaerobaculum aquaticum
99.2%	Thermoanaerobaculum aquaticum
99.2%	Thermoanaerobaculum aquaticum
99.2%	Thermoanaerobaculum aquaticum
99.2%	Thermoanaerobaculum aquaticum
99.2%	Thermoanaerobaculum aquaticum
99.2%	Thermoanaerobaculum aquaticum
99.2%	Thermoanaerobaculum aquaticum
99.2%	Thermoanaerobaculum aquaticum
99.2%	Thermoanaerobaculum aquaticum
99.2%	Thermoanaerobaculum aquaticum
99.2%	Thermoanaerobaculum aquaticum
100.0%	Thermoanaerobaculum aquaticum
99.2%	Thermoanaerobaculum aquaticum
99.2%	Thermoanaerobaculum aquaticum
99.2%	Thermoanaerobaculum aquaticum
99.2%	Thermoanaerobaculum aquaticum
99.2%	Thermoanaerobaculum aquaticum
99.2%	Thermoanaerobaculum aquaticum
99.2%	Thermoanaerobaculum aquaticum
99.2%	Thermoanaerobaculum aquaticum
99.2%	Thermoanaerobaculum aquaticum
99.2%	Thermoanaerobaculum aquaticum
99.2%	Thermoanaerobaculum aquaticum
99.2%	Thermoanaerobaculum aquaticum
99.2%	Thermoanaerobaculum aquaticum
99.2%	Thermoanaerobaculum aquaticum
99.2%	Thermoanaerobaculum aquaticum
99.2%	Thermoanaerobaculum aquaticum
99.3%	Thermoanaerobaculum aquaticum
99.2%	Thermoanaerobaculum aquaticum
99.2%	Thermoanaerobaculum aquaticum
99.2%	Thermoanaerobaculum aquaticum
99.2%	Thermoanaerobaculum aquaticum
99.2%	Thermoanaerobaculum aquaticum
99.2%	Thermoanaerobaculum aquaticum
99.2%	Thermoanaerobaculum aquaticum
99.2%	Thermoanaerobaculum aquaticum
99.2%	Ignavibacterium album
99.2%	Thermodesulfovibrio yellowstonii
100.0%	Thermodesulfovibrio yellowstonii
99.2%	Methanothermobacter thermautotrophicus
99.2%	Desulfurispora thermophila
99.2%	Desulfurispora thermophila
99.2%	Desulfurispora thermophila
99.2%	Desulfurispora thermophila
99.2%	Desulfurispora thermophila
99.2%	Desulfurispora thermophila
99.2%	Bellilinea caldifistulae
99.2%	Desulfofundulus thermoacetoxidans
95.4%	Desulfovibrio putealis
99.2%	Methylocaldum gracile
99.2%	Methylocaldum gracile
99.2%	Methylocaldum gracile
99.2%	Methylocaldum gracile
99.2%	Methylocaldum gracile
99.2%	Methylocaldum gracile
99.2%	Methylocaldum gracile
99.2%	Methylocaldum gracile
99.2%	Methylocaldum gracile
99.2%	Methylocaldum gracile
100.0%	Methylocaldum gracile
99.2%	Methylocaldum gracile
99.2%	Methylocaldum gracile
99.2%	Methylocaldum gracile
99.2%	Methylocaldum gracile
99.2%	Methylocaldum gracile
99.2%	Methylocaldum gracile
99.2%	Methylocaldum gracile
99.2%	Methylocaldum gracile
99.2%	Methylocaldum gracile
99.2%	Methylocaldum gracile
99.2%	Methylocaldum gracile
99.2%	Methylocaldum gracile
99.2%	Methylocaldum gracile
99.2%	Vulcaniibacterium gelatinicum
99.2%	Bacillus lacus
99.2%	Bacillus marinisedimentorum
99.2%	Bacillus marinisedimentorum
99.2%	Bacillus marinisedimentorum
99.2%	Ciceribacter thiooxidans
99.2%	Ciceribacter thiooxidans
99.2%	Ciceribacter thiooxidans
99.2%	Ciceribacter thiooxidans
99.2%	Ciceribacter thiooxidans
100.0%	Ciceribacter thiooxidans
99.2%	Ciceribacter thiooxidans
99.2%	Ciceribacter thiooxidans
99.2%	Ciceribacter thiooxidans
99.2%	Ciceribacter thiooxidans
99.2%	Ciceribacter thiooxidans
99.2%	Ciceribacter thiooxidans
99.2%	Aeribacillus composti
99.2%	Nocardioides litorisoli
99.2%	Desulfosporosinus fructosivorans
99.2%	Sulfuritortus calidifontis
99.2%	Sulfuritortus calidifontis
99.2%	Sulfuritortus calidifontis
99.2%	Sulfuritortus calidifontis
99.2%	Rectinema cohabitans
99.2%	Rectinema cohabitans
100.0%	Rectinema cohabitans
99.2%	Rectinema cohabitans
99.2%	Rectinema cohabitans
99.2%	Rectinema cohabitans
99.2%	Rectinema cohabitans
99.2%	Rectinema cohabitans
99.2%	Rectinema cohabitans
99.2%	Alcaligenes endophyticus
99.2%	Desulfotomaculum profundi
99.2%	Desulfotomaculum profundi
99.2%	Desulfotomaculum profundi
99.2%	Desulfotomaculum profundi
99.2%	Desulfotomaculum profundi
99.2%	Desulfotomaculum profundi
99.2%	Desulfotomaculum profundi
99.2%	Desulfotomaculum profundi
99.2%	Desulfotomaculum profundi
99.2%	Desulfotomaculum profundi
99.2%	Desulfotomaculum profundi
99.2%	Desulfotomaculum profundi
99.2%	Bacillus oryzisoli
99.2%	Bacillus oryzisoli
100.0%	Bacillus oryzisoli
99.2%	Bacillus oryzisoli
99.2%	Bacillus oryzisoli
99.2%	Cutibacterium acnes
99.2%	Sinimarinibacterium flocculans
99.2%	Escherichia marmotae
99.2%	Methylocaldum marinum
99.2%	Clostridium puniceum
99.2%	Clostridium puniceum
99.2%	Streptococcus thermophilus
99.2%	Lactobacillus delbrueckii
99.2%	Lysinibacillus mangiferihumi
99.2%	Brevundimonas viscosa
99.2%	Annwoodia aquaesulis
99.2%	Ferrovibrio denitrificans
99.2%	Ferrovibrio denitrificans
99.2%	Ferrovibrio denitrificans
99.2%	Ferrovibrio denitrificans
99.2%	Ferrovibrio denitrificans
99.2%	Hydrotalea flava
99.2%	Hydrotalea flava
99.2%	Hydrotalea flava
99.2%	Hydrotalea flava
99.2%	Hydrotalea flava
99.2%	Hydrotalea flava
99.2%	Hydrotalea flava
99.2%	Hydrotalea flava
99.2%	Hydrotalea flava
99.2%	Hydrotalea flava
99.2%	Hydrotalea flava
99.2%	Hydrotalea flava
99.2%	Hydrotalea flava
99.2%	Hydrotalea flava
99.2%	Hydrotalea flava
99.2%	Hydrotalea flava
99.2%	Hydrotalea flava
99.2%	Hydrotalea flava
99.2%	Hydrotalea flava
99.2%	Hydrotalea flava
99.2%	Hydrotalea flava
99.2%	Hydrotalea flava
99.2%	Hydrotalea flava
99.2%	Hydrotalea flava
99.2%	Hydrotalea flava
99.2%	Hydrotalea flava
99.2%	Hydrotalea flava
99.2%	Hydrotalea flava
99.2%	Hydrotalea flava
99.2%	Hydrotalea flava
99.2%	Hydrotalea flava
99.2%	Hydrotalea flava
99.2%	Hydrotalea flava
99.2%	Hydrotalea flava
99.2%	Hydrotalea flava
99.2%	Hydrotalea flava
99.2%	Hydrotalea flava
99.2%	Hydrotalea flava
99.2%	Hydrotalea flava
99.2%	Hydrotalea flava
99.2%	Hydrotalea flava
99.2%	Hydrotalea flava
99.2%	Hydrotalea flava
99.2%	Lactococcus taiwanensis
99.2%	Sphingopyxis macrogoltabida
99.2%	Thermoanaerobaculum aquaticum
99.2%	Thermoanaerobaculum aquaticum
99.2%	Thermoanaerobaculum aquaticum
99.2%	Thermoanaerobaculum aquaticum
99.2%	Thermoanaerobaculum aquaticum
99.2%	Thermoanaerobaculum aquaticum
99.2%	Thermoanaerobaculum aquaticum
99.2%	Thermoanaerobaculum aquaticum
99.2%	Thermoanaerobaculum aquaticum
99.2%	Thermoanaerobaculum aquaticum
99.2%	Thermoanaerobaculum aquaticum
99.2%	Thermoanaerobaculum aquaticum
99.2%	Thermoanaerobaculum aquaticum
99.2%	Thermoanaerobaculum aquaticum
100.0%	Thermoanaerobaculum aquaticum
99.2%	Thermoanaerobaculum aquaticum
99.2%	Thermoanaerobaculum aquaticum
99.2%	Thermoanaerobaculum aquaticum
99.2%	Thermoanaerobaculum aquaticum
99.2%	Thermoanaerobaculum aquaticum
99.2%	Thermoanaerobaculum aquaticum
99.2%	Thermoanaerobaculum aquaticum
99.2%	Thermoanaerobaculum aquaticum
99.2%	Thermoanaerobaculum aquaticum
99.2%	Thermoanaerobaculum aquaticum
99.2%	Thermoanaerobaculum aquaticum
99.2%	Thermoanaerobaculum aquaticum
99.2%	Thermoanaerobaculum aquaticum
99.2%	Thermoanaerobaculum aquaticum
99.2%	Thermoanaerobaculum aquaticum
99.2%	Thermoanaerobaculum aquaticum
99.2%	Thermoanaerobaculum aquaticum
99.2%	Thermoanaerobaculum aquaticum
99.2%	Thermoanaerobaculum aquaticum
99.2%	Thermoanaerobaculum aquaticum
99.2%	Thermoanaerobaculum aquaticum
99.2%	Thermoanaerobaculum aquaticum
99.2%	Thermoanaerobaculum aquaticum
99.2%	Thermoanaerobaculum aquaticum
99.2%	Thermoanaerobaculum aquaticum
99.2%	Thermoanaerobaculum aquaticum
99.2%	Thermoanaerobaculum aquaticum
99.2%	Thermoanaerobaculum aquaticum
99.2%	Thermoanaerobaculum aquaticum
99.2%	Thermoanaerobaculum aquaticum
99.2%	Thermoanaerobaculum aquaticum
99.2%	Thermoanaerobaculum aquaticum
99.2%	Thermoanaerobaculum aquaticum
99.2%	Thermoanaerobaculum aquaticum
99.2%	Thermoanaerobaculum aquaticum
100.0%	Thermoanaerobaculum aquaticum
99.2%	Thermoanaerobaculum aquaticum
99.2%	Thermoanaerobaculum aquaticum
99.2%	Thermoanaerobaculum aquaticum
99.2%	Thermoanaerobaculum aquaticum
99.2%	Thermoanaerobaculum aquaticum
99.2%	Thermoanaerobaculum aquaticum
99.2%	Thermoanaerobaculum aquaticum
99.2%	Thermoanaerobaculum aquaticum
99.2%	Thermoanaerobaculum aquaticum
99.2%	Thermoanaerobaculum aquaticum
99.2%	Thermoanaerobaculum aquaticum
99.2%	Thermoanaerobaculum aquaticum
99.2%	Thermoanaerobaculum aquaticum
99.2%	Thermoanaerobaculum aquaticum
99.2%	Thermoanaerobaculum aquaticum
99.2%	Thermoanaerobaculum aquaticum
99.2%	Thermoanaerobaculum aquaticum
99.2%	Thermoanaerobaculum aquaticum
99.2%	Thermoanaerobaculum aquaticum
99.2%	Thermoanaerobaculum aquaticum
99.2%	Thermoanaerobaculum aquaticum
99.2%	Thermoanaerobaculum aquaticum
99.2%	Thermoanaerobaculum aquaticum
99.2%	Thermoanaerobaculum aquaticum
99.2%	Thermoanaerobaculum aquaticum
99.2%	Thermoanaerobaculum aquaticum
99.2%	Thermoanaerobaculum aquaticum
99.2%	Thermoanaerobaculum aquaticum
99.2%	Thermoanaerobaculum aquaticum
99.2%	Thermoanaerobaculum aquaticum
99.2%	Thermoanaerobaculum aquaticum
99.2%	Thermoanaerobaculum aquaticum
99.2%	Thermoanaerobaculum aquaticum
99.2%	Thermoanaerobaculum aquaticum
99.2%	Thermoanaerobaculum aquaticum
99.2%	Thermoanaerobaculum aquaticum
99.2%	Thermoanaerobaculum aquaticum
99.2%	Thermoanaerobaculum aquaticum
99.2%	Thermoanaerobaculum aquaticum
99.2%	Thermoanaerobaculum aquaticum
99.2%	Thermoanaerobaculum aquaticum
99.2%	Thermoanaerobaculum aquaticum
99.2%	Thermoanaerobaculum aquaticum
99.2%	Thermoanaerobaculum aquaticum
99.2%	Thermoanaerobaculum aquaticum
99.2%	Thermoanaerobaculum aquaticum
99.2%	Thermoanaerobaculum aquaticum
99.2%	Thermoanaerobaculum aquaticum
99.2%	Thermoanaerobaculum aquaticum
99.2%	Thermoanaerobaculum aquaticum
99.2%	Thermoanaerobaculum aquaticum
99.2%	Thermoanaerobaculum aquaticum
99.2%	Thermoanaerobaculum aquaticum
99.2%	Thermoanaerobaculum aquaticum
99.2%	Thermoanaerobaculum aquaticum
99.2%	Thermoanaerobaculum aquaticum
99.2%	Thermoanaerobaculum aquaticum
99.2%	Thermoanaerobaculum aquaticum
99.2%	Thermoanaerobaculum aquaticum
99.2%	Thermoanaerobaculum aquaticum
99.2%	Thermoanaerobaculum aquaticum
99.2%	Thermoanaerobaculum aquaticum
99.2%	Thermoanaerobaculum aquaticum
99.2%	Thermoanaerobaculum aquaticum
99.2%	Thermoanaerobaculum aquaticum
99.2%	Thermoanaerobaculum aquaticum
99.2%	Thermoanaerobaculum aquaticum
99.2%	Thermoanaerobaculum aquaticum
99.2%	Thermoanaerobaculum aquaticum
99.2%	Thermoanaerobaculum aquaticum
99.2%	Thermoanaerobaculum aquaticum
99.2%	Thermoanaerobaculum aquaticum
99.2%	Thermoanaerobaculum aquaticum
99.2%	Thermoanaerobaculum aquaticum
99.2%	Thermoanaerobaculum aquaticum
99.2%	Thermoanaerobaculum aquaticum
99.2%	Thermoanaerobaculum aquaticum
99.2%	Thermoanaerobaculum aquaticum
99.2%	Thermoanaerobaculum aquaticum
99.2%	Thermoanaerobaculum aquaticum
99.2%	Thermoanaerobaculum aquaticum
99.2%	Thermoanaerobaculum aquaticum
99.2%	Thermoanaerobaculum aquaticum
99.2%	Thermoanaerobaculum aquaticum
99.2%	Thermoanaerobaculum aquaticum
99.2%	Thermoanaerobaculum aquaticum
99.2%	Thermoanaerobaculum aquaticum
99.2%	Thermoanaerobaculum aquaticum
99.2%	Thermoanaerobaculum aquaticum
99.2%	Thermoanaerobaculum aquaticum
99.2%	Thermoanaerobaculum aquaticum
99.2%	Thermoanaerobaculum aquaticum
99.2%	Thermoanaerobaculum aquaticum
99.2%	Thermoanaerobaculum aquaticum
99.2%	Thermoanaerobaculum aquaticum
99.2%	Thermoanaerobaculum aquaticum
99.2%	Thermoanaerobaculum aquaticum
99.2%	Thermoanaerobaculum aquaticum
99.2%	Thermoanaerobaculum aquaticum
99.2%	Thermoanaerobaculum aquaticum
99.2%	Thermoanaerobaculum aquaticum
99.2%	Thermoanaerobaculum aquaticum
99.2%	Thermoanaerobaculum aquaticum
99.2%	Thermoanaerobaculum aquaticum
99.2%	Thermoanaerobaculum aquaticum
99.2%	Thermoanaerobaculum aquaticum
99.2%	Thermoanaerobaculum aquaticum
99.2%	Thermoanaerobaculum aquaticum
99.2%	Thermoanaerobaculum aquaticum
99.2%	Thermoanaerobaculum aquaticum
99.2%	Thermoanaerobaculum aquaticum
99.2%	Thermoanaerobaculum aquaticum
99.2%	Thermoanaerobaculum aquaticum
99.2%	Thermoanaerobaculum aquaticum
99.2%	Thermoanaerobaculum aquaticum
99.2%	Thermoanaerobaculum aquaticum
99.2%	Thermoanaerobaculum aquaticum
99.2%	Thermoanaerobaculum aquaticum
99.2%	Thermoanaerobaculum aquaticum
99.2%	Thermoanaerobaculum aquaticum
99.2%	Thermoanaerobaculum aquaticum
99.2%	Thermoanaerobaculum aquaticum
99.2%	Thermoanaerobaculum aquaticum
99.2%	Thermoanaerobaculum aquaticum
99.2%	Thermoanaerobaculum aquaticum
99.2%	Thermoanaerobaculum aquaticum
99.2%	Thermoanaerobaculum aquaticum
99.2%	Thermoanaerobaculum aquaticum
99.2%	Thermoanaerobaculum aquaticum
99.2%	Thermoanaerobaculum aquaticum
99.2%	Thermoanaerobaculum aquaticum
99.2%	Thermoanaerobaculum aquaticum
99.2%	Thermoanaerobaculum aquaticum
99.2%	Thermoanaerobaculum aquaticum
99.2%	Thermoanaerobaculum aquaticum
99.2%	Thermoanaerobaculum aquaticum
99.2%	Thermoanaerobaculum aquaticum
99.2%	Thermoanaerobaculum aquaticum
99.2%	Thermoanaerobaculum aquaticum
99.2%	Thermoanaerobaculum aquaticum
99.2%	Thermoanaerobaculum aquaticum
99.2%	Thermoanaerobaculum aquaticum
99.2%	Thermoanaerobaculum aquaticum
99.2%	Thermoanaerobaculum aquaticum
99.2%	Thermoanaerobaculum aquaticum
99.2%	Thermoanaerobaculum aquaticum
99.2%	Thermoanaerobaculum aquaticum
99.2%	Thermoanaerobaculum aquaticum
99.2%	Thermoanaerobaculum aquaticum
99.2%	Thermoanaerobaculum aquaticum
99.2%	Thermoanaerobaculum aquaticum
99.2%	Thermoanaerobaculum aquaticum
99.2%	Thermoanaerobaculum aquaticum
99.2%	Thermoanaerobaculum aquaticum
99.2%	Thermoanaerobaculum aquaticum
99.2%	Desulfosporosinus burensis
99.2%	Micrococcus luteus
99.2%	Micrococcus luteus
100.0%	Geobacter sulfurreducens
99.2%	Geobacter sulfurreducens
99.2%	Treponema caldarium
99.2%	Ignavibacterium album
99.2%	Thermodesulfovibrio yellowstonii
99.2%	Thermodesulfovibrio yellowstonii
99.2%	Desulfomonile tiedjei
98.5%	Desulfomonile tiedjei
99.2%	Desulfurispora thermophila
99.2%	Desulfurispora thermophila
99.2%	Desulfurispora thermophila
99.2%	Desulfurispora thermophila
99.2%	Desulfurispora thermophila
99.2%	Desulfurispora thermophila
99.2%	Bellilinea caldifistulae
99.2%	Methylocaldum gracile
99.2%	Methylocaldum gracile
99.2%	Methylocaldum gracile
99.2%	Methylocaldum gracile
99.2%	Methylocaldum gracile
99.2%	Methylocaldum gracile
99.2%	Methylocaldum gracile
99.2%	Methylocaldum gracile
99.2%	Methylocaldum gracile
99.2%	Methylocaldum gracile
99.2%	Methylocaldum gracile
99.2%	Methylocaldum gracile
99.2%	Methylocaldum gracile
99.2%	Methylocaldum gracile
99.2%	Methylocaldum gracile
99.2%	Methylocaldum gracile
99.2%	Methylocaldum gracile
99.2%	Methylocaldum gracile
99.2%	Methylocaldum gracile
99.2%	Methylocaldum gracile
99.2%	Methylocaldum gracile
99.2%	Methylocaldum gracile
99.2%	Methylocaldum gracile
99.2%	Methylocaldum gracile
99.2%	Methylocaldum gracile
99.2%	Methylocaldum gracile
99.2%	Methylocaldum gracile
99.2%	Methylocaldum gracile
99.2%	Methylocaldum gracile
99.2%	Methylocaldum gracile
99.2%	Methylocaldum gracile
99.2%	Methylocaldum gracile
99.2%	Methylocaldum gracile
99.2%	Methylocaldum gracile
99.2%	Methylocaldum gracile
99.2%	Methylocaldum gracile
99.2%	Methylocaldum gracile
99.2%	Methylocaldum gracile
99.2%	Methylocaldum gracile
99.2%	Methylocaldum gracile
99.2%	Methylocaldum gracile
99.2%	Methylocaldum gracile
99.2%	Methylocaldum gracile
99.2%	Methylocaldum gracile
99.2%	Methylocaldum gracile
99.2%	Methylocaldum gracile
99.2%	Methylocaldum gracile
99.2%	Methylocaldum gracile
99.2%	Methylocaldum gracile
99.2%	Methylocaldum gracile
99.2%	Methylocaldum gracile
100.0%	Methylocaldum gracile
99.2%	Methylocaldum gracile
99.2%	Methylocaldum gracile
99.2%	Methylocaldum gracile
99.2%	Methylocaldum gracile
99.2%	Methylocaldum gracile
99.2%	Methylocaldum gracile
99.2%	Methylocaldum gracile
99.2%	Aquicella lusitana
99.2%	Aquicella lusitana
99.2%	Aquicella lusitana
99.2%	Thermus scotoductus
99.2%	Thiobacter subterraneus
99.2%	Bacillus marinisedimentorum
99.2%	Bacillus marinisedimentorum
99.2%	Bacillus marinisedimentorum
99.2%	Bacillus marinisedimentorum
99.2%	Ciceribacter thiooxidans
99.2%	Aeribacillus composti
98.5%	Altererythrobacter aquaemixtae
99.2%	Sulfuritortus calidifontis
99.2%	Sulfuritortus calidifontis
99.2%	Sulfuritortus calidifontis
98.5%	Sulfuritortus calidifontis
98.5%	Sulfuritortus calidifontis
99.2%	Sulfuritortus calidifontis
99.2%	Rectinema cohabitans
99.2%	Rectinema cohabitans
99.2%	Desulfotomaculum profundi
99.2%	Desulfotomaculum profundi
99.2%	Desulfotomaculum profundi
99.2%	Desulfotomaculum profundi
99.2%	Desulfotomaculum profundi
99.2%	Bacillus oryzisoli
99.2%	Thermus amyloliquefaciens
98.5%	Escherichia marmotae
99.2%	Escherichia marmotae
99.2%	Paracoccus sanguinis
99.2%	Methylocaldum marinum
99.2%	Lysinibacillus mangiferihumi
99.2%	Annwoodia aquaesulis
99.2%	Hydrotalea flava
99.2%	Hydrotalea flava
99.2%	Hydrotalea flava
99.2%	Hydrotalea flava
99.2%	Hydrotalea flava
99.2%	Hydrotalea flava
98.5%	Hydrotalea flava
99.2%	Hydrotalea flava
99.2%	Hydrotalea flava
99.2%	Hydrotalea flava
99.2%	Hydrotalea flava
99.2%	Hydrotalea flava
99.2%	Hydrotalea flava
99.2%	Hydrotalea flava
99.2%	Hydrotalea flava
99.2%	Hydrotalea flava
99.2%	Hydrotalea flava
99.2%	Hydrotalea flava
99.2%	Hydrotalea flava
99.2%	Hydrotalea flava
99.2%	Carboxydocella sporoproducens
99.2%	Geobacillus stearothermophilus
98.5%	Thermoanaerobaculum aquaticum
98.5%	Thermoanaerobaculum aquaticum
99.2%	Thermoanaerobaculum aquaticum
98.5%	Thermoanaerobaculum aquaticum
99.2%	Thermoanaerobaculum aquaticum
98.5%	Thermoanaerobaculum aquaticum
99.2%	Thermoanaerobaculum aquaticum
98.5%	Thermoanaerobaculum aquaticum
99.2%	Thermoanaerobaculum aquaticum
98.5%	Thermoanaerobaculum aquaticum
99.2%	Thermoanaerobaculum aquaticum
99.2%	Pseudonocardia alaniniphila
99.2%	Treponema caldarium
99.2%	Ignavibacterium album
99.2%	Ignavibacterium album
98.5%	Ignavibacterium album
99.2%	Ignavibacterium album
99.2%	Ignavibacterium album
99.2%	Thermodesulfovibrio yellowstonii
99.2%	Thermodesulfovibrio yellowstonii
99.2%	Thermodesulfovibrio yellowstonii
99.2%	Methanothermobacter thermautotrophicus
99.2%	Methanothermobacter thermautotrophicus
99.2%	Methanothermobacter thermautotrophicus
99.2%	Methanothermobacter thermautotrophicus
99.2%	Desulfomonile tiedjei
98.5%	Desulfomonile tiedjei
99.2%	Desulfurispora thermophila
99.2%	Desulfurispora thermophila
99.2%	Desulfurispora thermophila
99.2%	Desulfurispora thermophila
99.2%	Desulfurispora thermophila
99.2%	Desulfurispora thermophila
99.2%	Desulfurispora thermophila
99.2%	Desulfurispora thermophila
99.2%	Desulfurispora thermophila
99.2%	Desulfurispora thermophila
99.2%	Desulfurispora thermophila
98.5%	Bellilinea caldifistulae
99.2%	Bellilinea caldifistulae
99.2%	Bellilinea caldifistulae
99.2%	Bellilinea caldifistulae
99.2%	Methylocaldum gracile
99.2%	Methylocaldum gracile
99.2%	Methylocaldum gracile
99.2%	Methylocaldum gracile
98.5%	Ciceribacter thiooxidans
95.3%	Aquincola amnicola
95.3%	Aquincola amnicola
98.5%	Altererythrobacter aquaemixtae
98.5%	Sulfuritortus calidifontis
98.5%	Sulfuritortus calidifontis
98.5%	Sulfuritortus calidifontis
98.5%	Sulfuritortus calidifontis
98.5%	Sulfuritortus calidifontis
98.5%	Sulfuritortus calidifontis
98.5%	Sulfuritortus calidifontis
98.5%	Sulfuritortus calidifontis
98.5%	Sulfuritortus calidifontis
98.5%	Sulfuritortus calidifontis
98.5%	Sulfuritortus calidifontis
98.5%	Sulfuritortus calidifontis
98.5%	Sulfuritortus calidifontis
98.5%	Sulfuritortus calidifontis
98.5%	Sulfuritortus calidifontis
98.5%	Sulfuritortus calidifontis
98.5%	Sulfuritortus calidifontis
98.5%	Rectinema cohabitans
99.2%	Rectinema cohabitans
98.5%	Desulfotomaculum profundi
98.5%	Desulfotomaculum profundi
98.5%	Tepidiphilus thermophilus
98.5%	Ferrovibrio denitrificans
98.5%	Hydrotalea flava
99.2%	Hydrotalea flava
98.5%	Hydrotalea flava
98.5%	Hydrotalea flava
98.5%	Hydrotalea flava
99.2%	Hydrotalea flava
98.5%	Hydrotalea flava
99.2%	Carboxydocella sporoproducens
98.5%	Sphingopyxis macrogoltabida
98.5%	Thermoanaerobaculum aquaticum
98.5%	Thermoanaerobaculum aquaticum
98.5%	Thermoanaerobaculum aquaticum
99.2%	Thermoanaerobaculum aquaticum
98.5%	Thermoanaerobaculum aquaticum
98.5%	Thermoanaerobaculum aquaticum
98.5%	Thermoanaerobaculum aquaticum
99.2%	Thermoanaerobaculum aquaticum
98.5%	Thermoanaerobaculum aquaticum
98.5%	Thermoanaerobaculum aquaticum
98.5%	Thermoanaerobaculum aquaticum
98.5%	Thermoanaerobaculum aquaticum
98.5%	Thermoanaerobaculum aquaticum
98.5%	Thermoanaerobaculum aquaticum
98.5%	Thermoanaerobaculum aquaticum
98.5%	Thermoanaerobaculum aquaticum
98.5%	Thermoanaerobaculum aquaticum
98.5%	Thermoanaerobaculum aquaticum
98.5%	Thermoanaerobaculum aquaticum
98.5%	Thermoanaerobaculum aquaticum
98.5%	Thermoanaerobaculum aquaticum
98.5%	Thermoanaerobaculum aquaticum
98.5%	Thermoanaerobaculum aquaticum
98.5%	Thermoanaerobaculum aquaticum
98.5%	Thermoanaerobaculum aquaticum
98.5%	Thermoanaerobaculum aquaticum
99.2%	Thermoanaerobaculum aquaticum
98.5%	Thermoanaerobaculum aquaticum
98.5%	Thermoanaerobaculum aquaticum
98.5%	Thermoanaerobaculum aquaticum
99.2%	Thermoanaerobaculum aquaticum
98.5%	Thermoanaerobaculum aquaticum
98.5%	Thermoanaerobaculum aquaticum
98.5%	Thermoanaerobaculum aquaticum
98.5%	Thermoanaerobaculum aquaticum
98.5%	Thermoanaerobaculum aquaticum
98.5%	Thermoanaerobaculum aquaticum
98.5%	Thermoanaerobaculum aquaticum
98.5%	Thermoanaerobaculum aquaticum
99.2%	Thermoanaerobaculum aquaticum
98.5%	Bradyrhizobium oligotrophicum
99.2%	Methanothermobacter thermautotrophicus
98.5%	Desulfomonile tiedjei
98.5%	Desulfomonile tiedjei
98.5%	Desulfurispora thermophila
98.5%	Azospirillum rugosum
98.5%	Bellilinea caldifistulae
98.5%	Bellilinea caldifistulae
98.5%	Methylocaldum gracile
98.5%	Methylocaldum gracile
98.5%	Methylocaldum gracile
98.5%	Methylocaldum gracile
98.5%	Aquicella lusitana
98.5%	Ciceribacter thiooxidans
99.2%	Ciceribacter thiooxidans
98.5%	Ciceribacter thiooxidans
98.5%	Ciceribacter thiooxidans
98.5%	Ciceribacter thiooxidans
95.2%	Aquincola amnicola
98.5%	Nocardioides litorisoli
98.5%	Altererythrobacter aquaemixtae
98.5%	Sulfuritortus calidifontis
98.5%	Sulfuritortus calidifontis
98.5%	Sulfuritortus calidifontis
98.5%	Sulfuritortus calidifontis
98.5%	Sulfuritortus calidifontis
98.5%	Sulfuritortus calidifontis
98.5%	Sulfuritortus calidifontis
98.5%	Sulfuritortus calidifontis
98.5%	Sulfuritortus calidifontis
98.5%	Sulfuritortus calidifontis
98.5%	Sulfuritortus calidifontis
98.5%	Sulfuritortus calidifontis
98.5%	Sulfuritortus calidifontis
98.5%	Sulfuritortus calidifontis
98.5%	Sulfuritortus calidifontis
98.5%	Sulfuritortus calidifontis
98.5%	Sulfuritortus calidifontis
98.5%	Sulfuritortus calidifontis
98.5%	Sulfuritortus calidifontis
98.5%	Sulfuritortus calidifontis
98.5%	Sulfuritortus calidifontis
98.5%	Sulfuritortus calidifontis
98.5%	Sulfuritortus calidifontis
98.5%	Sulfuritortus calidifontis
98.5%	Sulfuritortus calidifontis
98.5%	Sulfuritortus calidifontis
98.5%	Sulfuritortus calidifontis
98.5%	Sulfuritortus calidifontis
98.5%	Sulfuritortus calidifontis
98.5%	Sulfuritortus calidifontis
98.5%	Sulfuritortus calidifontis
98.5%	Lysobacter solanacearum
98.5%	Rectinema cohabitans
98.5%	Thermodesulfitimonas autotrophica
98.5%	Desulfotomaculum profundi
98.5%	Desulfotomaculum profundi
98.5%	Desulfotomaculum profundi
98.5%	Desulfotomaculum profundi
98.5%	Desulfotomaculum profundi
98.5%	Desulfotomaculum profundi
98.5%	Thermus amyloliquefaciens
98.5%	Escherichia marmotae
98.5%	Nitrososphaera viennensis
98.5%	Methylocaldum marinum
98.5%	Methylocaldum marinum
98.5%	Methylocaldum marinum
98.5%	Lysinibacillus mangiferihumi
98.5%	Lysinibacillus mangiferihumi
98.5%	Brevundimonas viscosa
98.5%	Hydrotalea flava
98.5%	Hydrotalea flava
98.5%	Hydrotalea flava
98.5%	Hydrotalea flava
98.5%	Hydrotalea flava
98.5%	Hydrotalea flava
98.5%	Hydrotalea flava
98.5%	Hydrotalea flava
98.5%	Hydrotalea flava
98.5%	Hydrotalea flava
98.5%	Hydrotalea flava
98.5%	Hydrotalea flava
98.5%	Hydrotalea flava
98.5%	Hydrotalea flava
98.5%	Hydrotalea flava
98.5%	Hydrotalea flava
98.5%	Sphingopyxis macrogoltabida
98.5%	Thermoanaerobaculum aquaticum
98.5%	Thermoanaerobaculum aquaticum
98.5%	Thermoanaerobaculum aquaticum
98.5%	Thermoanaerobaculum aquaticum
98.5%	Thermoanaerobaculum aquaticum
98.5%	Thermoanaerobaculum aquaticum
98.5%	Thermoanaerobaculum aquaticum
98.5%	Thermoanaerobaculum aquaticum
98.5%	Thermoanaerobaculum aquaticum
98.5%	Thermoanaerobaculum aquaticum
98.5%	Thermoanaerobaculum aquaticum
98.5%	Thermoanaerobaculum aquaticum
98.5%	Thermoanaerobaculum aquaticum
98.5%	Thermoanaerobaculum aquaticum
98.5%	Thermoanaerobaculum aquaticum
98.5%	Thermoanaerobaculum aquaticum
98.5%	Thermoanaerobaculum aquaticum
98.5%	Thermoanaerobaculum aquaticum
98.5%	Thermoanaerobaculum aquaticum
98.5%	Thermoanaerobaculum aquaticum
98.5%	Thermoanaerobaculum aquaticum
98.5%	Thermoanaerobaculum aquaticum
98.5%	Thermoanaerobaculum aquaticum
98.5%	Thermoanaerobaculum aquaticum
98.5%	Thermoanaerobaculum aquaticum
98.5%	Thermoanaerobaculum aquaticum
98.5%	Thermoanaerobaculum aquaticum
98.5%	Thermoanaerobaculum aquaticum
98.5%	Thermoanaerobaculum aquaticum
97.8%	Thermoanaerobaculum aquaticum
98.5%	Thermoanaerobaculum aquaticum
98.5%	Thermoanaerobaculum aquaticum
98.5%	Thermoanaerobaculum aquaticum
98.5%	Thermoanaerobaculum aquaticum
98.5%	Thermoanaerobaculum aquaticum
98.5%	Thermoanaerobaculum aquaticum
98.5%	Thermoanaerobaculum aquaticum
98.5%	Thermoanaerobaculum aquaticum
98.5%	Thermoanaerobaculum aquaticum
98.5%	Thermoanaerobaculum aquaticum
98.5%	Thermoanaerobaculum aquaticum
98.5%	Thermoanaerobaculum aquaticum
98.5%	Thermoanaerobaculum aquaticum
98.5%	Thermoanaerobaculum aquaticum
98.5%	Thermoanaerobaculum aquaticum
98.5%	Thermoanaerobaculum aquaticum
98.5%	Thermoanaerobaculum aquaticum
98.5%	Thermoanaerobaculum aquaticum
98.5%	Thermoanaerobaculum aquaticum
98.5%	Thermoanaerobaculum aquaticum
98.5%	Thermoanaerobaculum aquaticum
98.5%	Thermoanaerobaculum aquaticum
98.5%	Thermoanaerobaculum aquaticum
98.5%	Thermoanaerobaculum aquaticum
98.5%	Thermoanaerobaculum aquaticum
98.5%	Thermoanaerobaculum aquaticum
98.5%	Thermoanaerobaculum aquaticum
98.5%	Thermoanaerobaculum aquaticum
98.5%	Thermoanaerobaculum aquaticum
98.5%	Thermoanaerobaculum aquaticum
98.5%	Thermoanaerobaculum aquaticum
98.5%	Thermoanaerobaculum aquaticum
98.5%	Thermoanaerobaculum aquaticum
98.5%	Thermoanaerobaculum aquaticum
98.5%	Thermoanaerobaculum aquaticum
98.5%	Thermoanaerobaculum aquaticum
98.5%	Thermoanaerobaculum aquaticum
98.5%	Thermoanaerobaculum aquaticum
98.5%	Thermoanaerobaculum aquaticum
98.5%	Thermoanaerobaculum aquaticum
98.5%	Thermoanaerobaculum aquaticum
98.5%	Thermoanaerobaculum aquaticum
98.5%	Thermoanaerobaculum aquaticum
98.5%	Thermoanaerobaculum aquaticum
98.5%	Thermoanaerobaculum aquaticum
98.5%	Thermoanaerobaculum aquaticum
98.5%	Thermoanaerobaculum aquaticum
98.5%	Thermoanaerobaculum aquaticum
98.5%	Thermoanaerobaculum aquaticum
98.5%	Thermoanaerobaculum aquaticum
98.5%	Thermoanaerobaculum aquaticum
98.5%	Thermoanaerobaculum aquaticum
98.5%	Thermoanaerobaculum aquaticum
98.5%	Thermoanaerobaculum aquaticum
98.5%	Thermoanaerobaculum aquaticum
98.5%	Thermoanaerobaculum aquaticum
98.5%	Thermoanaerobaculum aquaticum
98.5%	Thermoanaerobaculum aquaticum
98.5%	Thermoanaerobaculum aquaticum
98.5%	Thermoanaerobaculum aquaticum
98.5%	Thermoanaerobaculum aquaticum
98.5%	Thermoanaerobaculum aquaticum
98.5%	Thermoanaerobaculum aquaticum
98.5%	Thermoanaerobaculum aquaticum
98.5%	Thermoanaerobaculum aquaticum
98.5%	Thermoanaerobaculum aquaticum
98.5%	Thermoanaerobaculum aquaticum
98.5%	Thermoanaerobaculum aquaticum
98.5%	Thermoanaerobaculum aquaticum
98.5%	Thermoanaerobaculum aquaticum
98.5%	Thermoanaerobaculum aquaticum
98.5%	Thermoanaerobaculum aquaticum
98.5%	Thermoanaerobaculum aquaticum
98.5%	Thermoanaerobaculum aquaticum
98.5%	Thermoanaerobaculum aquaticum
98.5%	Thermoanaerobaculum aquaticum
98.5%	Thermoanaerobaculum aquaticum
98.5%	Thermoanaerobaculum aquaticum
98.5%	Thermoanaerobaculum aquaticum
98.5%	Thermoanaerobaculum aquaticum
98.5%	Thermoanaerobaculum aquaticum
98.5%	Thermoanaerobaculum aquaticum
98.5%	Thermoanaerobaculum aquaticum
98.5%	Thermoanaerobaculum aquaticum
98.5%	Thermoanaerobaculum aquaticum
98.5%	Thermoanaerobaculum aquaticum
98.5%	Thermoanaerobaculum aquaticum
98.5%	Thermoanaerobaculum aquaticum
98.5%	Thermoanaerobaculum aquaticum
98.5%	Thermoanaerobaculum aquaticum
98.5%	Thermoanaerobaculum aquaticum
98.5%	Thermoanaerobaculum aquaticum
98.5%	Pseudomonas flexibilis
98.5%	Micrococcus luteus
98.5%	Geobacter sulfurreducens
98.5%	Geobacter sulfurreducens
98.5%	Treponema caldarium
98.5%	Ignavibacterium album
98.5%	Ignavibacterium album
98.5%	Ignavibacterium album
98.5%	Ignavibacterium album
98.5%	Ignavibacterium album
98.5%	Ignavibacterium album
98.5%	Ignavibacterium album
98.5%	Ignavibacterium album
98.5%	Ignavibacterium album
98.5%	Ignavibacterium album
98.5%	Ignavibacterium album
98.5%	Ignavibacterium album
98.5%	Ignavibacterium album
98.5%	Thermodesulfovibrio yellowstonii
98.5%	Desulfomonile tiedjei
99.2%	Desulfomonile tiedjei
98.5%	Desulfomonile tiedjei
98.5%	Desulfomonile tiedjei
98.5%	Desulfurispora thermophila
98.5%	Desulfurispora thermophila
98.5%	Desulfurispora thermophila
98.5%	Desulfurispora thermophila
98.5%	Azospirillum rugosum
98.5%	Bellilinea caldifistulae
98.5%	Bellilinea caldifistulae
98.5%	Bellilinea caldifistulae
98.5%	Bellilinea caldifistulae
98.5%	Desulfofundulus thermoacetoxidans
98.5%	Methanobacterium oryzae
98.5%	Methylocaldum gracile
98.5%	Methylocaldum gracile
98.5%	Methylocaldum gracile
98.5%	Methylocaldum gracile
98.5%	Methylocaldum gracile
98.5%	Methylocaldum gracile
98.5%	Methylocaldum gracile
98.5%	Methylocaldum gracile
98.5%	Methylocaldum gracile
98.5%	Methylocaldum gracile
98.5%	Methylocaldum gracile
98.5%	Methylocaldum gracile
98.5%	Methylocaldum gracile
98.5%	Methylocaldum gracile
98.5%	Methylocaldum gracile
98.5%	Methylocaldum gracile
98.5%	Methylocaldum gracile
94.7%	Aquincola amnicola
98.5%	Altererythrobacter aquaemixtae
97.8%	Altererythrobacter aquaemixtae
98.5%	Altererythrobacter aquaemixtae
97.8%	Altererythrobacter aquaemixtae
98.5%	Altererythrobacter aquaemixtae
98.5%	Sulfuritortus calidifontis
98.5%	Sulfuritortus calidifontis
98.5%	Sulfuritortus calidifontis
98.5%	Sulfuritortus calidifontis
98.5%	Sulfuritortus calidifontis
98.5%	Sulfuritortus calidifontis
98.5%	Sulfuritortus calidifontis
98.5%	Sulfuritortus calidifontis
98.5%	Sulfuritortus calidifontis
98.5%	Sulfuritortus calidifontis
97.8%	Sulfuritortus calidifontis
98.5%	Desulfotomaculum profundi
98.5%	Desulfotomaculum profundi
98.5%	Desulfotomaculum profundi
98.5%	Desulfotomaculum profundi
98.5%	Desulfotomaculum profundi
98.5%	Desulfotomaculum profundi
98.5%	Desulfotomaculum profundi
97.8%	Pseudorhodoplanes sinuspersici
97.8%	Escherichia marmotae
98.5%	Nitrososphaera viennensis
98.5%	Nitrososphaera viennensis
98.5%	Clostridium puniceum
98.5%	Methylobacterium bullatum
98.5%	Hydrotalea flava
99.2%	Hydrotalea flava
98.5%	Hydrotalea flava
98.5%	Hydrotalea flava
98.5%	Hydrotalea flava
98.5%	Hydrotalea flava
98.5%	Carboxydocella sporoproducens
97.8%	Thermoanaerobaculum aquaticum
98.5%	Thermoanaerobaculum aquaticum
98.5%	Thermoanaerobaculum aquaticum
98.5%	Thermoanaerobaculum aquaticum
98.5%	Thermoanaerobaculum aquaticum
98.5%	Thermoanaerobaculum aquaticum
98.5%	Thermoanaerobaculum aquaticum
98.5%	Moorella stamsii
100.0%	Pseudomonas flexibilis
97.8%	Desulfobacca acetoxidans
98.5%	Ignavibacterium album
98.5%	Ignavibacterium album
98.5%	Ignavibacterium album
98.5%	Ignavibacterium album
98.5%	Ignavibacterium album
98.5%	Thermodesulfovibrio yellowstonii
98.5%	Methanothermobacter thermautotrophicus
98.5%	Methanothermobacter thermautotrophicus
98.5%	Methanothermobacter thermautotrophicus
98.5%	Methanothermobacter thermautotrophicus
98.5%	Desulfomonile tiedjei
98.5%	Desulfomonile tiedjei
98.5%	Desulfomonile tiedjei
97.8%	Desulfomonile tiedjei
98.5%	Desulfomonile tiedjei
97.8%	Desulfomonile tiedjei
98.5%	Desulfomonile tiedjei
97.8%	Desulfomonile tiedjei
98.5%	Desulfomonile tiedjei
98.5%	Desulfurispora thermophila
98.5%	Desulfurispora thermophila
98.5%	Desulfurispora thermophila
98.5%	Desulfurispora thermophila
98.5%	Desulfurispora thermophila
99.2%	Desulfurispora thermophila
98.5%	Desulfurispora thermophila
98.5%	Desulfurispora thermophila
98.5%	Desulfurispora thermophila
98.5%	Desulfurispora thermophila
98.5%	Bellilinea caldifistulae
98.5%	Bellilinea caldifistulae
98.5%	Desulfofundulus thermoacetoxidans
98.5%	Methylocaldum gracile
98.5%	Methylocaldum gracile
98.5%	Methylocaldum gracile
98.5%	Methylocaldum gracile
98.5%	Methylocaldum gracile
97.7%	Altererythrobacter aquaemixtae
97.7%	Altererythrobacter aquaemixtae
97.7%	Altererythrobacter aquaemixtae
97.7%	Altererythrobacter aquaemixtae
97.7%	Sulfuritortus calidifontis
97.7%	Sulfuritortus calidifontis
97.7%	Sulfuritortus calidifontis
97.7%	Sulfuritortus calidifontis
98.5%	Sulfuritortus calidifontis
97.7%	Sulfuritortus calidifontis
99.2%	Rectinema cohabitans
97.7%	Thermodesulfitimonas autotrophica
97.7%	Thermodesulfitimonas autotrophica
97.7%	Pseudorhodoplanes sinuspersici
97.7%	Nitrososphaera viennensis
97.7%	Defluviimonas aquaemixtae
97.7%	Lactobacillus delbrueckii
97.7%	Methylobacterium bullatum
98.5%	Hydrotalea flava
97.7%	Hydrotalea flava
98.5%	Carboxydocella sporoproducens
97.9%	Spirochaeta perfilievii
97.7%	Pseudomonas alcaligenes
97.7%	Thermoanaerobaculum aquaticum
97.7%	Thermoanaerobaculum aquaticum
97.8%	Thermoanaerobaculum aquaticum
97.7%	Thermoanaerobaculum aquaticum
97.7%	Thermoanaerobaculum aquaticum
97.7%	Thermoanaerobaculum aquaticum
97.7%	Thermoanaerobaculum aquaticum
97.7%	Thermoanaerobaculum aquaticum
97.7%	Thermoanaerobaculum aquaticum
97.7%	Thermoanaerobaculum aquaticum
98.5%	Thermoanaerobaculum aquaticum
97.7%	Thermoanaerobaculum aquaticum
97.7%	Thermoanaerobaculum aquaticum
97.7%	Thermoanaerobaculum aquaticum
97.7%	Thermoanaerobaculum aquaticum
97.7%	Thermoanaerobaculum aquaticum
97.7%	Thermoanaerobaculum aquaticum
97.7%	Methanothermobacter marburgensis
97.7%	Desulfobacca acetoxidans
97.7%	Ignavibacterium album
97.7%	Thermodesulfovibrio yellowstonii
97.7%	Thermodesulfovibrio yellowstonii
97.7%	Methanothermobacter thermautotrophicus
97.7%	Desulfomonile tiedjei
97.7%	Desulfomonile tiedjei
97.7%	Desulfomonile tiedjei
97.7%	Desulfomonile tiedjei
97.7%	Desulfomonile tiedjei
97.7%	Desulfomonile tiedjei
97.7%	Desulfomonile tiedjei
97.7%	Desulfomonile tiedjei
97.7%	Desulfomonile tiedjei
97.7%	Desulfomonile tiedjei
97.7%	Desulfomonile tiedjei
97.7%	Desulfomonile tiedjei
97.7%	Desulfomonile tiedjei
97.7%	Desulfomonile tiedjei
97.7%	Desulfomonile tiedjei
97.7%	Desulfomonile tiedjei
97.7%	Desulfomonile tiedjei
98.5%	Desulfomonile tiedjei
98.5%	Desulfurispora thermophila
97.7%	Bellilinea caldifistulae
97.7%	Bacillus kexueae
97.7%	Bacillus marinisedimentorum
97.7%	Bacillus marinisedimentorum
97.7%	Ciceribacter thiooxidans
97.7%	Ciceribacter thiooxidans
97.7%	Ciceribacter thiooxidans
97.7%	Altererythrobacter aquaemixtae
97.7%	Altererythrobacter aquaemixtae
97.7%	Altererythrobacter aquaemixtae
97.7%	Altererythrobacter aquaemixtae
98.4%	Altererythrobacter aquaemixtae
97.7%	Altererythrobacter aquaemixtae
97.7%	Altererythrobacter aquaemixtae
97.7%	Altererythrobacter aquaemixtae
97.7%	Altererythrobacter aquaemixtae
97.7%	Altererythrobacter aquaemixtae
97.7%	Altererythrobacter aquaemixtae
97.7%	Altererythrobacter aquaemixtae
97.7%	Altererythrobacter aquaemixtae
97.7%	Altererythrobacter aquaemixtae
98.4%	Altererythrobacter aquaemixtae
97.7%	Altererythrobacter aquaemixtae
97.7%	Altererythrobacter aquaemixtae
97.7%	Sulfuritortus calidifontis
97.7%	Sulfuritortus calidifontis
97.7%	Sulfuritortus calidifontis
97.7%	Sulfuritortus calidifontis
97.7%	Sulfuritortus calidifontis
97.7%	Sulfuritortus calidifontis
97.7%	Sulfuritortus calidifontis
97.7%	Sulfuritortus calidifontis
97.7%	Sulfuritortus calidifontis
97.7%	Sulfuritortus calidifontis
97.7%	Sulfuritortus calidifontis
98.4%	Sulfuritortus calidifontis
97.7%	Sulfuritortus calidifontis
97.7%	Sulfuritortus calidifontis
97.7%	Sulfuritortus calidifontis
97.7%	Sulfuritortus calidifontis
97.7%	Sulfuritortus calidifontis
98.4%	Rectinema cohabitans
97.7%	Thermodesulfitimonas autotrophica
97.7%	Desulfotomaculum profundi
97.7%	Desulfotomaculum profundi
97.7%	Desulfotomaculum profundi
97.7%	Geosporobacter ferrireducens
97.7%	Pseudorhodoplanes sinuspersici
97.7%	Defluviimonas aquaemixtae
98.5%	Syntrophomonas cellicola
97.7%	Hydrotalea flava
97.7%	Hydrotalea flava
97.7%	Hydrotalea flava
97.7%	Hydrotalea flava
97.7%	Hydrotalea flava
97.7%	Hydrotalea flava
97.7%	Rhodoplanes piscinae
97.7%	Sphingopyxis macrogoltabida
97.7%	Sphingopyxis macrogoltabida
97.7%	Thermoanaerobaculum aquaticum
97.7%	Thermoanaerobaculum aquaticum
97.7%	Thermoanaerobaculum aquaticum
97.7%	Thermoanaerobaculum aquaticum
97.7%	Thermoanaerobaculum aquaticum
97.7%	Thermoanaerobaculum aquaticum
97.7%	Thermoanaerobaculum aquaticum
97.7%	Thermoanaerobaculum aquaticum
97.7%	Thermoanaerobaculum aquaticum
97.7%	Thermoanaerobaculum aquaticum
97.7%	Thermoanaerobaculum aquaticum
97.7%	Thermoanaerobaculum aquaticum
97.7%	Thermoanaerobaculum aquaticum
97.7%	Thermoanaerobaculum aquaticum
97.7%	Thermoanaerobaculum aquaticum
97.7%	Thermoanaerobaculum aquaticum
97.7%	Thermoanaerobaculum aquaticum
97.7%	Thermoanaerobaculum aquaticum
97.7%	Thermoanaerobaculum aquaticum
97.7%	Thermoanaerobaculum aquaticum
97.7%	Thermoanaerobaculum aquaticum
97.7%	Thermoanaerobaculum aquaticum
97.7%	Thermoanaerobaculum aquaticum
97.7%	Thermoanaerobaculum aquaticum
97.7%	Thermoanaerobaculum aquaticum
97.7%	Thermoanaerobaculum aquaticum
97.7%	Thermoanaerobaculum aquaticum
97.7%	Thermoanaerobaculum aquaticum
97.7%	Thermoanaerobaculum aquaticum
97.7%	Thermoanaerobaculum aquaticum
97.7%	Thermoanaerobaculum aquaticum
97.7%	Thermoanaerobaculum aquaticum
97.7%	Thermoanaerobaculum aquaticum
97.7%	Thermoanaerobaculum aquaticum
97.7%	Thermoanaerobaculum aquaticum
97.7%	Thermoanaerobaculum aquaticum
97.7%	Thermoanaerobaculum aquaticum
97.7%	Thermoanaerobaculum aquaticum
97.7%	Thermoanaerobaculum aquaticum
97.7%	Thermoanaerobaculum aquaticum
97.7%	Thermoanaerobaculum aquaticum
97.7%	Thermoanaerobaculum aquaticum
97.7%	Thermoanaerobaculum aquaticum
97.7%	Thermoanaerobaculum aquaticum
97.7%	Thermoanaerobaculum aquaticum
98.4%	Thermoanaerobaculum aquaticum
97.7%	Thermoanaerobaculum aquaticum
97.7%	Thermoanaerobaculum aquaticum
97.7%	Thermoanaerobaculum aquaticum
97.7%	Thermoanaerobaculum aquaticum
97.7%	Thermoanaerobaculum aquaticum
97.7%	Thermoanaerobaculum aquaticum
98.4%	Thermoanaerobaculum aquaticum
97.7%	Thermoanaerobaculum aquaticum
97.7%	Thermoanaerobaculum aquaticum
97.7%	Pseudomonas flexibilis
97.7%	Sulfurihydrogenibium azorense
97.7%	Geobacter sulfurreducens
97.7%	Desulfobacca acetoxidans
97.7%	Desulfobacca acetoxidans
97.7%	Treponema caldarium
98.4%	Ignavibacterium album
97.7%	Ignavibacterium album
97.7%	Ignavibacterium album
97.7%	Ignavibacterium album
97.7%	Ignavibacterium album
97.7%	Ignavibacterium album
97.7%	Thermodesulfovibrio yellowstonii
97.7%	Thermodesulfovibrio yellowstonii
97.7%	Thermodesulfovibrio yellowstonii
97.7%	Thermodesulfovibrio yellowstonii
97.7%	Methanothermobacter thermautotrophicus
97.7%	Desulfomonile tiedjei
97.7%	Desulfomonile tiedjei
97.7%	Desulfomonile tiedjei
97.7%	Desulfomonile tiedjei
97.7%	Desulfomonile tiedjei
97.7%	Desulfomonile tiedjei
97.7%	Desulfomonile tiedjei
97.7%	Desulfomonile tiedjei
97.7%	Desulfomonile tiedjei
97.7%	Desulfomonile tiedjei
97.7%	Desulfomonile tiedjei
97.7%	Desulfomonile tiedjei
97.7%	Desulfomonile tiedjei
97.7%	Desulfomonile tiedjei
97.7%	Desulfomonile tiedjei
97.7%	Desulfomonile tiedjei
97.7%	Desulfomonile tiedjei
97.7%	Desulfomonile tiedjei
97.7%	Desulfomonile tiedjei
97.7%	Desulfomonile tiedjei
97.7%	Desulfomonile tiedjei
97.7%	Desulfomonile tiedjei
97.7%	Desulfomonile tiedjei
97.7%	Desulfomonile tiedjei
97.7%	Desulfomonile tiedjei
97.7%	Desulfomonile tiedjei
97.7%	Desulfomonile tiedjei
97.7%	Desulfomonile tiedjei
97.7%	Desulfomonile tiedjei
97.7%	Desulfomonile tiedjei
97.7%	Desulfomonile tiedjei
97.7%	Desulfomonile tiedjei
97.7%	Desulfomonile tiedjei
97.7%	Desulfomonile tiedjei
97.7%	Desulfomonile tiedjei
97.7%	Desulfomonile tiedjei
97.7%	Desulfomonile tiedjei
97.7%	Desulfomonile tiedjei
97.7%	Desulfomonile tiedjei
97.7%	Desulfomonile tiedjei
97.7%	Desulfomonile tiedjei
97.7%	Desulfomonile tiedjei
97.7%	Desulfomonile tiedjei
97.7%	Desulfomonile tiedjei
97.7%	Desulfomonile tiedjei
97.7%	Desulfomonile tiedjei
97.7%	Desulfomonile tiedjei
97.7%	Desulfomonile tiedjei
97.7%	Desulfomonile tiedjei
98.4%	Desulfomonile tiedjei
97.7%	Desulfomonile tiedjei
97.7%	Desulfomonile tiedjei
97.7%	Desulfomonile tiedjei
97.7%	Desulfomonile tiedjei
97.7%	Desulfomonile tiedjei
97.7%	Desulfomonile tiedjei
97.7%	Desulfomonile tiedjei
97.7%	Desulfomonile tiedjei
97.7%	Desulfomonile tiedjei
97.7%	Desulfomonile tiedjei
97.7%	Desulfomonile tiedjei
97.7%	Desulfomonile tiedjei
97.7%	Desulfomonile tiedjei
97.7%	Methylocystis hirsuta
97.7%	Denitratisoma oestradiolicum
97.7%	Desulfurispora thermophila
99.2%	Desulfurispora thermophila
97.7%	Desulfurispora thermophila
97.7%	Desulfurispora thermophila
97.7%	Bellilinea caldifistulae
97.7%	Bellilinea caldifistulae
97.7%	Bellilinea caldifistulae
97.7%	Bellilinea caldifistulae
97.7%	Desulfovibrio putealis
97.7%	Methylocaldum gracile
97.7%	Methylocaldum gracile
97.7%	Methylocaldum gracile
97.7%	Methylocaldum gracile
97.7%	Methylocaldum gracile
97.7%	Methylocaldum gracile
97.7%	Methylocaldum gracile
97.7%	Altererythrobacter aquaemixtae
97.7%	Altererythrobacter aquaemixtae
97.7%	Altererythrobacter aquaemixtae
97.7%	Altererythrobacter aquaemixtae
97.7%	Altererythrobacter aquaemixtae
97.7%	Altererythrobacter aquaemixtae
97.7%	Sulfuritortus calidifontis
97.7%	Sulfuritortus calidifontis
97.7%	Sulfuritortus calidifontis
97.7%	Sulfuritortus calidifontis
97.7%	Sulfuritortus calidifontis
97.7%	Sulfuritortus calidifontis
97.7%	Rectinema cohabitans
97.7%	Rectinema cohabitans
97.7%	Rectinema cohabitans
97.7%	Rectinema cohabitans
97.7%	Thermodesulfitimonas autotrophica
97.0%	Desulfotomaculum profundi
97.7%	Pseudorhodoplanes sinuspersici
97.0%	Pseudorhodoplanes sinuspersici
97.7%	Pseudorhodoplanes sinuspersici
97.7%	Pseudorhodoplanes sinuspersici
97.7%	Defluviimonas alba
97.7%	Annwoodia aquaesulis
97.7%	Hydrotalea flava
97.7%	Hydrotalea flava
97.2%	Spirochaeta perfilievii
97.7%	Sphingopyxis macrogoltabida
97.7%	Thermoanaerobaculum aquaticum
97.7%	Thermoanaerobaculum aquaticum
97.7%	Thermoanaerobaculum aquaticum
97.7%	Thermoanaerobaculum aquaticum
97.7%	Thermoanaerobaculum aquaticum
97.7%	Thermoanaerobaculum aquaticum
99.2%	Pseudomonas flexibilis
97.7%	Desulfobacca acetoxidans
97.7%	Desulfobacca acetoxidans
97.7%	Desulfobacca acetoxidans
97.7%	Methanothermobacter thermautotrophicus
97.7%	Desulfomonile tiedjei
97.7%	Desulfomonile tiedjei
97.7%	Desulfomonile tiedjei
97.7%	Desulfomonile tiedjei
97.7%	Desulfomonile tiedjei
97.7%	Desulfomonile tiedjei
97.7%	Desulfomonile tiedjei
97.7%	Desulfomonile tiedjei
97.7%	Desulfomonile tiedjei
97.7%	Desulfomonile tiedjei
97.7%	Desulfomonile tiedjei
97.7%	Desulfomonile tiedjei
97.7%	Desulfomonile tiedjei
97.7%	Desulfomonile tiedjei
97.0%	Desulfomonile tiedjei
97.7%	Desulfomonile tiedjei
97.7%	Desulfomonile tiedjei
97.7%	Desulfomonile tiedjei
97.7%	Desulfomonile tiedjei
97.7%	Desulfomonile tiedjei
97.7%	Desulfomonile tiedjei
97.7%	Desulfomonile tiedjei
97.0%	Desulfomonile tiedjei
97.7%	Desulfomonile tiedjei
97.7%	Desulfomonile tiedjei
97.7%	Desulfomonile tiedjei
97.7%	Desulfomonile tiedjei
97.0%	Denitratisoma oestradiolicum
97.7%	Denitratisoma oestradiolicum
97.7%	Desulfurispora thermophila
97.7%	Desulfurispora thermophila
98.4%	Bellilinea caldifistulae
97.0%	Desulfovibrio putealis
97.7%	Methylocaldum gracile
97.7%	Methylocaldum gracile
97.0%	Bacillus lacus
97.0%	Altererythrobacter aquaemixtae
97.0%	Sulfuritortus calidifontis
97.7%	Rectinema cohabitans
97.7%	Desulfotomaculum profundi
97.0%	Magnetospirillum moscoviense
97.0%	Geosporobacter ferrireducens
97.0%	Altererythrobacter aurantiacus
97.0%	Pseudorhodoplanes sinuspersici
97.0%	Pseudorhodoplanes sinuspersici
97.0%	Pseudorhodoplanes sinuspersici
97.0%	Pseudorhodoplanes sinuspersici
97.0%	Hydrotalea flava
97.7%	Hydrotalea flava
97.2%	Spirochaeta perfilievii
97.0%	Rhodoplanes piscinae
97.0%	Oxalicibacterium faecigallinarum
97.0%	Thermoanaerobaculum aquaticum
97.0%	Thermoanaerobaculum aquaticum
97.0%	Thermoanaerobaculum aquaticum
97.0%	Thermoanaerobaculum aquaticum
97.0%	Thermoanaerobaculum aquaticum
97.0%	Thermoanaerobaculum aquaticum
97.0%	Thermoanaerobaculum aquaticum
97.0%	Thermoanaerobaculum aquaticum
97.7%	Thermoanaerobaculum aquaticum
97.7%	Thermoanaerobaculum aquaticum
97.0%	Thermoanaerobaculum aquaticum
97.0%	Ignavibacterium album
98.4%	Thermodesulfovibrio yellowstonii
97.0%	Desulfosporosinus orientis
97.0%	Desulfosporosinus orientis
97.0%	Desulfomonile tiedjei
97.0%	Desulfomonile tiedjei
97.0%	Desulfomonile tiedjei
97.0%	Desulfomonile tiedjei
97.7%	Desulfomonile tiedjei
97.0%	Desulfomonile tiedjei
97.7%	Desulfomonile tiedjei
97.0%	Denitratisoma oestradiolicum
97.7%	Desulfurispora thermophila
97.7%	Desulfurispora thermophila
97.0%	Azospirillum rugosum
93.9%	Halochromatium roseum
97.0%	Desulfovibrio putealis
97.7%	Methylocaldum gracile
97.0%	Methylocaldum gracile
97.0%	Methylocaldum gracile
97.0%	Georgenia deserti
97.0%	Ciceribacter thiooxidans
97.0%	Altererythrobacter aquaemixtae
97.0%	Altererythrobacter aquaemixtae
97.0%	Altererythrobacter aquaemixtae
97.0%	Altererythrobacter aquaemixtae
97.7%	Altererythrobacter aquaemixtae
97.0%	Altererythrobacter aquaemixtae
97.0%	Sulfuritortus calidifontis
97.0%	Sulfuritortus calidifontis
97.0%	Sulfuritortus calidifontis
97.0%	Sulfuritortus calidifontis
97.7%	Sulfuritortus calidifontis
97.0%	Sulfuritortus calidifontis
97.0%	Sulfuritortus calidifontis
97.0%	Rectinema cohabitans
97.0%	Desulfotomaculum profundi
97.0%	Magnetospirillum moscoviense
97.0%	Magnetospirillum moscoviense
97.0%	Geosporobacter ferrireducens
97.0%	Pseudorhodoplanes sinuspersici
97.0%	Pseudorhodoplanes sinuspersici
97.0%	Pseudorhodoplanes sinuspersici
97.0%	Pseudorhodoplanes sinuspersici
97.0%	Pseudorhodoplanes sinuspersici
97.0%	Escherichia marmotae
97.0%	Defluviimonas aquaemixtae
97.0%	Defluviimonas aquaemixtae
97.0%	Defluviimonas aquaemixtae
97.0%	Defluviimonas aquaemixtae
97.0%	Ferrovibrio denitrificans
100.0%	Hydrotalea flava
97.7%	Hydrotalea flava
97.0%	Hydrotalea flava
97.0%	Hydrotalea flava
97.0%	Lactococcus taiwanensis
97.0%	Oxalicibacterium faecigallinarum
97.0%	Oxalicibacterium faecigallinarum
97.0%	Thermoanaerobaculum aquaticum
97.7%	Thermoanaerobaculum aquaticum
97.0%	Thermoanaerobaculum aquaticum
97.0%	Thermoanaerobaculum aquaticum
97.0%	Thermoanaerobaculum aquaticum
97.0%	Thermoanaerobaculum aquaticum
97.0%	Thermoanaerobaculum aquaticum
97.0%	Thermoanaerobaculum aquaticum
97.7%	Thermoanaerobaculum aquaticum
97.0%	Thermoanaerobaculum aquaticum
97.7%	Thermoanaerobaculum aquaticum
100.0%	Thermoanaerobaculum aquaticum
97.0%	Thermoanaerobaculum aquaticum
97.0%	Thermoanaerobaculum aquaticum
97.0%	Thermoanaerobaculum aquaticum
97.0%	Thermoanaerobaculum aquaticum
97.0%	Thermoanaerobaculum aquaticum
97.0%	Thermoanaerobaculum aquaticum
97.0%	Thermoanaerobaculum aquaticum
97.0%	Thermoanaerobaculum aquaticum
97.0%	Thermoanaerobaculum aquaticum
97.0%	Thermoanaerobaculum aquaticum
97.0%	Thermoanaerobaculum aquaticum
97.0%	Thermoanaerobaculum aquaticum
97.0%	Thermoanaerobaculum aquaticum
97.0%	Thermoanaerobaculum aquaticum
97.7%	Thermoanaerobaculum aquaticum
97.0%	Thermoanaerobaculum aquaticum
97.0%	Thermoanaerobaculum aquaticum
97.0%	Thermoanaerobaculum aquaticum
97.0%	Thermoanaerobaculum aquaticum
97.0%	Thermoanaerobaculum aquaticum
97.0%	Thermoanaerobaculum aquaticum
97.0%	Thermoanaerobaculum aquaticum
97.0%	Thermoanaerobaculum aquaticum
97.0%	Thermoanaerobaculum aquaticum
97.0%	Thermoanaerobaculum aquaticum
97.0%	Thermoanaerobaculum aquaticum
97.0%	Desulfosporosinus burensis
97.0%	Pseudomonas flexibilis
97.0%	Desulfobacca acetoxidans
97.0%	Desulfobacca acetoxidans
97.0%	Treponema caldarium
97.0%	Ignavibacterium album
97.0%	Ignavibacterium album
97.0%	Ignavibacterium album
97.0%	Pelotomaculum thermopropionicum
97.0%	Thermodesulfovibrio yellowstonii
97.0%	Desulfosporosinus orientis
97.0%	Desulfomonile tiedjei
97.0%	Desulfomonile tiedjei
97.0%	Desulfomonile tiedjei
97.0%	Desulfomonile tiedjei
97.7%	Desulfomonile tiedjei
97.0%	Desulfomonile tiedjei
97.7%	Desulfomonile tiedjei
97.0%	Desulfomonile tiedjei
97.7%	Desulfomonile tiedjei
97.0%	Desulfomonile tiedjei
97.0%	Desulfomonile tiedjei
97.0%	Desulfomonile tiedjei
97.0%	Desulfomonile tiedjei
97.0%	Desulfomonile tiedjei
97.0%	Desulfomonile tiedjei
97.0%	Desulfomonile tiedjei
97.0%	Desulfomonile tiedjei
97.0%	Desulfomonile tiedjei
97.0%	Desulfomonile tiedjei
97.0%	Desulfomonile tiedjei
97.0%	Desulfomonile tiedjei
97.0%	Denitratisoma oestradiolicum
97.0%	Denitratisoma oestradiolicum
97.0%	Desulfurispora thermophila
97.0%	Desulfurispora thermophila
97.0%	Desulfurispora thermophila
97.0%	Desulfomonile tiedjei
97.0%	Desulfovibrio putealis
97.0%	Desulfovibrio putealis
97.0%	Methylocaldum gracile
97.0%	Methylocaldum gracile
96.3%	Aquincola amnicola
96.9%	Altererythrobacter aquaemixtae
96.9%	Altererythrobacter aquaemixtae
96.9%	Sulfuritortus calidifontis
96.3%	Sulfuritortus calidifontis
98.4%	Sulfuritortus calidifontis
96.9%	Sulfuritortus calidifontis
96.3%	Sulfuritortus calidifontis
96.9%	Desulfotomaculum profundi
96.9%	Bacillus oryzisoli
96.9%	Magnetospirillum moscoviense
96.9%	Magnetospirillum moscoviense
96.3%	Magnetospirillum moscoviense
96.9%	Magnetospirillum moscoviense
96.9%	Pseudorhodoplanes sinuspersici
96.9%	Pseudorhodoplanes sinuspersici
96.9%	Pseudorhodoplanes sinuspersici
96.9%	Pseudorhodoplanes sinuspersici
96.9%	Hydrotalea flava
97.7%	Hydrotalea flava
96.9%	Georgfuchsia toluolica
96.3%	Oxalicibacterium faecigallinarum
96.9%	Thermoanaerobaculum aquaticum
96.9%	Thermoanaerobaculum aquaticum
100.0%	Thermoanaerobaculum aquaticum
96.9%	Thermoanaerobaculum aquaticum
96.9%	Thermoanaerobaculum aquaticum
96.9%	Thermoanaerobaculum aquaticum
96.9%	Methanothermobacter marburgensis
96.9%	Desulfobacca acetoxidans
96.9%	Desulfobacca acetoxidans
96.9%	Desulfobacca acetoxidans
96.3%	Pelotomaculum thermopropionicum
96.9%	Methanothermobacter thermautotrophicus
98.4%	Methanothermobacter thermautotrophicus
96.9%	Desulfomonile tiedjei
96.9%	Desulfomonile tiedjei
96.9%	Desulfomonile tiedjei
96.9%	Desulfomonile tiedjei
96.9%	Desulfomonile tiedjei
96.9%	Desulfomonile tiedjei
96.9%	Desulfomonile tiedjei
96.9%	Desulfomonile tiedjei
96.9%	Desulfomonile tiedjei
96.9%	Desulfomonile tiedjei
96.9%	Desulfomonile tiedjei
96.9%	Desulfomonile tiedjei
96.3%	Desulfomonile tiedjei
96.9%	Desulfomonile tiedjei
96.3%	Desulfomonile tiedjei
96.9%	Desulfomonile tiedjei
96.3%	Desulfomonile tiedjei
96.9%	Desulfomonile tiedjei
96.9%	Denitratisoma oestradiolicum
96.9%	Denitratisoma oestradiolicum
96.9%	Denitratisoma oestradiolicum
96.9%	Desulfovibrio putealis
96.9%	Desulfovibrio putealis
96.9%	Desulfovibrio putealis
96.9%	Desulfovibrio putealis
96.3%	Desulfovibrio putealis
96.9%	Methylocaldum gracile
96.3%	Methylocaldum gracile
96.2%	Aquincola amnicola
93.8%	Aquincola amnicola
96.2%	Aquincola amnicola
96.9%	Desulfotomaculum profundi
96.2%	Magnetospirillum moscoviense
96.2%	Magnetospirillum moscoviense
96.2%	Pseudorhodoplanes sinuspersici
96.9%	Pseudorhodoplanes sinuspersici
96.2%	Pseudorhodoplanes sinuspersici
96.2%	Nitrososphaera viennensis
96.9%	Thermoanaerobaculum aquaticum
96.2%	Thermoanaerobaculum aquaticum
96.2%	Thermoanaerobaculum aquaticum
96.2%	Thermoanaerobaculum aquaticum
96.2%	Pelotomaculum thermopropionicum
96.2%	Desulfomonile tiedjei
96.2%	Desulfomonile tiedjei
96.9%	Desulfomonile tiedjei
96.2%	Desulfatirhabdium butyrativorans
96.2%	Denitratisoma oestradiolicum
96.2%	Denitratisoma oestradiolicum
96.2%	Denitratisoma oestradiolicum
96.2%	Denitratisoma oestradiolicum
96.2%	Denitratisoma oestradiolicum
93.8%	Halochromatium roseum
96.2%	Desulfovibrio putealis
96.2%	Desulfovibrio putealis
96.2%	Desulfovibrio putealis
96.2%	Desulfovibrio putealis
96.2%	Desulfovibrio putealis
96.2%	Desulfovibrio putealis
96.9%	Methylocaldum gracile
96.2%	Rhodoplanes tepidicaeni
96.2%	Ciceribacter thiooxidans
95.6%	Aquincola amnicola
96.2%	Aquincola amnicola
96.2%	Aquincola amnicola
96.2%	Aquincola amnicola
96.2%	Aquincola amnicola
96.2%	Aquincola amnicola
96.2%	Aquincola amnicola
96.2%	Altererythrobacter aquaemixtae
96.2%	Sulfuritortus calidifontis
96.2%	Sulfuritortus calidifontis
96.2%	Sulfuritortus calidifontis
96.2%	Rectinema cohabitans
96.2%	Desulfotomaculum profundi
96.2%	Desulfotomaculum profundi
96.2%	Desulfotomaculum profundi
96.2%	Desulfotomaculum profundi
96.2%	Magnetospirillum moscoviense
96.2%	Magnetospirillum moscoviense
96.2%	Magnetospirillum moscoviense
96.2%	Magnetospirillum moscoviense
96.2%	Magnetospirillum moscoviense
96.2%	Pseudorhodoplanes sinuspersici
96.2%	Methylocaldum marinum
99.2%	Hydrotalea flava
96.2%	Hydrotalea flava
96.2%	Oxalicibacterium faecigallinarum
96.2%	Oxalicibacterium faecigallinarum
96.2%	Thermoanaerobaculum aquaticum
96.2%	Thermoanaerobaculum aquaticum
96.2%	Thermoanaerobaculum aquaticum
96.2%	Thermoanaerobaculum aquaticum
96.2%	Thermoanaerobaculum aquaticum
96.2%	Thermoanaerobaculum aquaticum
96.2%	Thermoanaerobaculum aquaticum
96.2%	Thermoanaerobaculum aquaticum
96.2%	Thermoanaerobaculum aquaticum
96.2%	Thermoanaerobaculum aquaticum
96.2%	Thermoanaerobaculum aquaticum
96.2%	Thermoanaerobaculum aquaticum
97.6%	Thermoanaerobaculum aquaticum
96.2%	Thermoanaerobaculum aquaticum
96.2%	Thermoanaerobaculum aquaticum
96.2%	Thermoanaerobaculum aquaticum
96.2%	Thermoanaerobaculum aquaticum
96.2%	Thermoanaerobaculum aquaticum
96.2%	Thermoanaerobaculum aquaticum
96.2%	Thermoanaerobaculum aquaticum
96.2%	Thermoanaerobaculum aquaticum
96.2%	Thermoanaerobaculum aquaticum
96.2%	Thermoanaerobaculum aquaticum
96.2%	Thermoanaerobaculum aquaticum
96.2%	Thermoanaerobaculum aquaticum
96.2%	Hyphomicrobium aestuarii
96.2%	Desulfobacca acetoxidans
96.2%	Treponema caldarium
96.2%	Ignavibacterium album
96.2%	Pelotomaculum thermopropionicum
96.2%	Pelotomaculum thermopropionicum
96.2%	Thermodesulfovibrio yellowstonii
96.2%	Thermodesulfovibrio yellowstonii
93.8%	Thermodesulfovibrio yellowstonii
96.2%	Desulfomonile tiedjei
96.2%	Desulfomonile tiedjei
96.2%	Desulfomonile tiedjei
96.2%	Desulfomonile tiedjei
96.2%	Desulfomonile tiedjei
96.2%	Desulfomonile tiedjei
96.2%	Desulfomonile tiedjei
96.2%	Desulfomonile tiedjei
96.2%	Desulfomonile tiedjei
96.9%	Desulfomonile tiedjei
96.2%	Desulfomonile tiedjei
96.2%	Desulfomonile tiedjei
96.2%	Denitratisoma oestradiolicum
96.2%	Denitratisoma oestradiolicum
96.2%	Denitratisoma oestradiolicum
96.2%	Denitratisoma oestradiolicum
96.2%	Denitratisoma oestradiolicum
96.2%	Denitratisoma oestradiolicum
96.2%	Denitratisoma oestradiolicum
96.2%	Desulfurispora thermophila
96.2%	Bellilinea caldifistulae
96.2%	Desulfovibrio putealis
96.2%	Desulfovibrio putealis
96.2%	Desulfovibrio putealis
96.2%	Desulfovibrio putealis
96.2%	Desulfovibrio putealis
96.2%	Desulfovibrio putealis
96.2%	Desulfovibrio putealis
96.2%	Desulfovibrio putealis
96.2%	Desulfovibrio putealis
96.2%	Desulfovibrio putealis
96.2%	Desulfovibrio putealis
96.2%	Desulfovibrio putealis
96.2%	Desulfovibrio putealis
96.2%	Desulfovibrio putealis
96.2%	Desulfovibrio putealis
96.2%	Desulfovibrio putealis
96.2%	Desulfovibrio putealis
96.2%	Desulfovibrio putealis
96.2%	Desulfovibrio putealis
96.2%	Desulfovibrio putealis
96.2%	Desulfovibrio putealis
96.2%	Desulfovibrio putealis
96.2%	Desulfovibrio putealis
96.2%	Desulfovibrio putealis
96.2%	Desulfovibrio putealis
96.2%	Desulfovibrio putealis
96.2%	Desulfovibrio putealis
96.2%	Methanobacterium oryzae
96.2%	Methylocaldum gracile
96.2%	Methylocaldum gracile
96.2%	Methylocaldum gracile
95.5%	Aquincola amnicola
95.5%	Aquincola amnicola
95.5%	Aquincola amnicola
96.2%	Aquincola amnicola
96.2%	Altererythrobacter aquaemixtae
96.2%	Sulfuritortus calidifontis
96.2%	Rectinema cohabitans
95.6%	Thermodesulfitimonas autotrophica
96.2%	Thermodesulfitimonas autotrophica
98.4%	Desulfotomaculum profundi
96.2%	Desulfotomaculum profundi
96.2%	Magnetospirillum moscoviense
96.2%	Magnetospirillum moscoviense
96.2%	Magnetospirillum moscoviense
96.2%	Pseudorhodoplanes sinuspersici
96.2%	Pseudorhodoplanes sinuspersici
96.2%	Pseudorhodoplanes sinuspersici
96.2%	Pseudorhodoplanes sinuspersici
95.5%	Sulfurisoma sediminicola
96.2%	Hydrotalea flava
96.2%	Hydrotalea flava
96.2%	Hydrotalea flava
95.7%	Spirochaeta perfilievii
96.2%	Oxalicibacterium faecigallinarum
96.9%	Thermoanaerobaculum aquaticum
96.2%	Thermoanaerobaculum aquaticum
96.2%	Thermoanaerobaculum aquaticum
96.2%	Thermoanaerobaculum aquaticum
96.2%	Thermoanaerobaculum aquaticum
[truncated: 127,697 more rows]
