# Supplementary material for: Revealing the Microbiome of Four Different Thermal Springs in Turkey with Environmental DNA Metabarcoding
Source: Biology (Basel). 2022 Jun 30;11(7):998. doi: 10.3390/biology11070998 (PMC9311576; doi:10.3390/biology11070998)
Supplement: Supplementary file 1 [file biology-11-00998-s001.zip › Supplementary Table S3/515yr.c2.l100.csv]

% Pairwise Identity	Organism
100.0%	Thermoanaerobaculum aquaticum
100.0%	Thermoanaerobaculum aquaticum
100.0%	Methanothermobacter thermautotrophicus
100.0%	Desulfomonile tiedjei
100.0%	Caryophanon tenue
100.0%	Desulfurispora thermophila
100.0%	Methylocaldum tepidum
99.3%	Erythrobacter suaedae
99.3%	Magnetospirillum marisnigri
99.3%	Magnetospirillum marisnigri
99.3%	Novosphingobium endophyticum
99.3%	Hydrotalea flava
99.3%	Methylopila carotae
99.3%	Methylopila carotae
99.3%	Ciceribacter thiooxidans
99.3%	Ciceribacter thiooxidans
99.3%	Ciceribacter thiooxidans
99.3%	Sulfuritortus calidifontis
99.3%	Sulfuritortus calidifontis
99.3%	Sulfuritortus calidifontis
99.3%	Sulfuritortus calidifontis
99.3%	Sulfuritortus calidifontis
99.3%	Sulfuritortus calidifontis
99.3%	Rectinema cohabitans
99.3%	Desulfotomaculum profundi
99.3%	Annwoodia aquaesulis
99.3%	Thermoanaerobaculum aquaticum
99.3%	Thermoanaerobaculum aquaticum
99.3%	Thermoanaerobaculum aquaticum
99.3%	Thermoanaerobaculum aquaticum
99.3%	Thermoanaerobaculum aquaticum
99.3%	Thermoanaerobaculum aquaticum
99.3%	Thermoanaerobaculum aquaticum
99.3%	Thermoanaerobaculum aquaticum
99.3%	Thermoanaerobaculum aquaticum
99.3%	Thermoanaerobaculum aquaticum
99.3%	Ignavibacterium album
99.3%	Ignavibacterium album
99.3%	Ignavibacterium album
99.3%	Thermodesulfovibrio yellowstonii
99.3%	Methanothermobacter thermautotrophicus
99.3%	Desulfomonile tiedjei
99.3%	Desulfomonile tiedjei
99.3%	Desulfomonile tiedjei
99.3%	Desulfomonile tiedjei
99.3%	Desulfomonile tiedjei
99.3%	Desulfomonile tiedjei
99.3%	Parageobacillus thermoglucosidasius
99.3%	Parageobacillus thermoglucosidasius
99.3%	Desulfovibrio putealis
99.3%	Methylocaldum tepidum
99.3%	Methylocaldum tepidum
99.3%	Methylocaldum tepidum
99.3%	Methylocaldum tepidum
99.3%	Methylocaldum tepidum
99.3%	Methylocaldum tepidum
98.7%	Erythrobacter suaedae
98.7%	Magnetospirillum marisnigri
98.7%	Magnetospirillum marisnigri
98.7%	Hydrotalea flava
98.7%	Hydrotalea flava
98.7%	Hydrotalea flava
98.7%	Hydrotalea flava
98.7%	Hydrotalea flava
98.7%	Ciceribacter thiooxidans
98.7%	Ciceribacter thiooxidans
98.7%	Ciceribacter thiooxidans
98.7%	Aeribacillus composti
98.7%	Chryseomicrobium deserti
98.7%	Brenneria populi
98.7%	Desulfosporosinus nitroreducens
98.7%	Sulfuritortus calidifontis
98.7%	Sulfuritortus calidifontis
98.7%	Sulfuritortus calidifontis
98.7%	Sulfuritortus calidifontis
98.7%	Sulfuritortus calidifontis
98.7%	Sulfuritortus calidifontis
98.7%	Sulfuritortus calidifontis
98.7%	Sulfuritortus calidifontis
98.7%	Sulfuritortus calidifontis
98.7%	Sulfuritortus calidifontis
98.7%	Sulfuritortus calidifontis
98.7%	Rectinema cohabitans
98.7%	Thermodesulfitimonas autotrophica
98.7%	Desulfotomaculum profundi
98.7%	Desulfotomaculum profundi
98.7%	Basilea psittacipulmonis
98.7%	Basilea psittacipulmonis
98.7%	Methyloligella solikamskensis
98.7%	Annwoodia aquaesulis
98.7%	Hydrotalea flava
98.7%	Thermoanaerobaculum aquaticum
98.7%	Thermoanaerobaculum aquaticum
98.7%	Thermoanaerobaculum aquaticum
98.7%	Thermoanaerobaculum aquaticum
98.7%	Thermoanaerobaculum aquaticum
98.7%	Thermoanaerobaculum aquaticum
98.7%	Thermoanaerobaculum aquaticum
98.7%	Thermoanaerobaculum aquaticum
98.7%	Thermoanaerobaculum aquaticum
98.7%	Thermoanaerobaculum aquaticum
98.7%	Thermoanaerobaculum aquaticum
98.7%	Thermoanaerobaculum aquaticum
98.7%	Thermoanaerobaculum aquaticum
98.7%	Thermoanaerobaculum aquaticum
98.7%	Thermoanaerobaculum aquaticum
98.7%	Ignavibacterium album
98.7%	Ignavibacterium album
98.7%	Ignavibacterium album
98.7%	Ignavibacterium album
98.7%	Thermodesulfovibrio yellowstonii
98.7%	Thermodesulfovibrio yellowstonii
98.7%	Thermodesulfovibrio yellowstonii
98.7%	Methanothermobacter thermautotrophicus
98.7%	Desulfomonile tiedjei
98.7%	Desulfomonile tiedjei
98.7%	Desulfomonile tiedjei
98.7%	Desulfomonile tiedjei
98.7%	Desulfomonile tiedjei
98.7%	Desulfomonile tiedjei
98.7%	Desulfomonile tiedjei
98.7%	Desulfomonile tiedjei
98.7%	Desulfomonile tiedjei
98.7%	Desulfomonile tiedjei
98.7%	Desulfomonile tiedjei
98.7%	Parageobacillus thermoglucosidasius
98.7%	Parageobacillus thermoglucosidasius
98.7%	Parageobacillus thermoglucosidasius
98.7%	Parageobacillus thermoglucosidasius
98.7%	Desulfurispora thermophila
98.7%	Desulfurispora thermophila
98.7%	Desulfurispora thermophila
98.7%	Desulfurispora thermophila
98.7%	Desulfurispora thermophila
98.7%	Desulfurispora thermophila
98.7%	Desulfurispora thermophila
98.7%	Desulfovibrio putealis
98.7%	Desulfovibrio putealis
98.7%	Desulfovibrio putealis
98.7%	Desulfovibrio putealis
98.7%	Desulfovibrio putealis
98.7%	Hungateiclostridium aldrichii
98.7%	Methylocaldum tepidum
98.7%	Methylocaldum tepidum
98.7%	Methylocaldum tepidum
98.7%	Methylocaldum tepidum
98.7%	Methylocaldum tepidum
98.7%	Methylocaldum tepidum
98.7%	Methylocaldum tepidum
98.7%	Methylocaldum tepidum
98.7%	Methylocaldum tepidum
98.7%	Methylocaldum tepidum
98.7%	Methylocaldum tepidum
98.7%	Methylocaldum tepidum
98.7%	Thermoanaerobaculum aquaticum
98.7%	Thermoanaerobaculum aquaticum
98.7%	Thermoanaerobaculum aquaticum
98.7%	Bellilinea caldifistulae
98.7%	Bellilinea caldifistulae
98.7%	Bellilinea caldifistulae
98.0%	Erythrobacter suaedae
98.0%	Erythrobacter suaedae
98.0%	Magnetospirillum marisnigri
98.0%	Magnetospirillum marisnigri
98.0%	Magnetospirillum marisnigri
98.0%	Magnetospirillum marisnigri
98.0%	Novosphingobium endophyticum
98.0%	Hydrotalea flava
98.0%	Hydrotalea flava
98.0%	Hydrotalea flava
98.0%	Hydrotalea flava
98.0%	Hydrotalea flava
98.0%	Hydrotalea flava
98.0%	Hydrotalea flava
98.0%	Hydrotalea flava
98.0%	Hydrotalea flava
98.0%	Hydrotalea flava
98.0%	Hydrotalea flava
98.0%	Hydrotalea flava
98.0%	Hydrotalea flava
98.0%	Hydrotalea flava
98.6%	Methylothermus subterraneus
98.0%	Thermoanaerobaculum aquaticum
98.6%	Desulfomonile tiedjei
98.0%	Desulfothermobacter acidiphilus
98.0%	Ciceribacter thiooxidans
98.0%	Sulfuritortus calidifontis
98.0%	Sulfuritortus calidifontis
98.0%	Sulfuritortus calidifontis
98.0%	Sulfuritortus calidifontis
98.0%	Sulfuritortus calidifontis
98.0%	Sulfuritortus calidifontis
98.0%	Rectinema cohabitans
98.0%	Rectinema cohabitans
98.0%	Rectinema cohabitans
98.0%	Rectinema cohabitans
98.0%	Rectinema cohabitans
98.0%	Thermodesulfitimonas autotrophica
98.0%	Thermodesulfitimonas autotrophica
98.0%	Thermodesulfitimonas autotrophica
98.0%	Thermodesulfitimonas autotrophica
98.0%	Rugosibacter aromaticivorans
98.0%	Rugosibacter aromaticivorans
98.0%	Rugosibacter aromaticivorans
98.0%	Rugosibacter aromaticivorans
98.0%	Rugosibacter aromaticivorans
98.0%	Desulfotomaculum profundi
98.0%	Desulfotomaculum profundi
98.0%	Desulfotomaculum profundi
98.0%	Sulfuricaulis limicola
98.0%	Methyloligella solikamskensis
98.0%	Methyloligella solikamskensis
98.0%	Anaerobacterium chartisolvens
98.0%	Annwoodia aquaesulis
98.0%	Annwoodia aquaesulis
98.0%	Annwoodia aquaesulis
98.0%	Annwoodia aquaesulis
98.0%	Annwoodia aquaesulis
98.0%	Annwoodia aquaesulis
98.0%	Annwoodia aquaesulis
98.0%	Annwoodia aquaesulis
98.0%	Annwoodia aquaesulis
98.0%	Annwoodia aquaesulis
98.0%	Chitiniphilus shinanonensis
98.0%	Thermoanaerobaculum aquaticum
98.0%	Thermoanaerobaculum aquaticum
98.0%	Thermoanaerobaculum aquaticum
98.0%	Thermoanaerobaculum aquaticum
98.0%	Thermoanaerobaculum aquaticum
98.0%	Thermoanaerobaculum aquaticum
98.0%	Thermoanaerobaculum aquaticum
98.0%	Thermoanaerobaculum aquaticum
98.0%	Thermoanaerobaculum aquaticum
98.0%	Thermoanaerobaculum aquaticum
98.0%	Thermoanaerobaculum aquaticum
98.0%	Thermoanaerobaculum aquaticum
98.0%	Thermoanaerobaculum aquaticum
98.0%	Thermoanaerobaculum aquaticum
98.0%	Thermoanaerobaculum aquaticum
98.0%	Thermoanaerobaculum aquaticum
98.0%	Thermoanaerobaculum aquaticum
98.0%	Thermoanaerobaculum aquaticum
98.0%	Thermoanaerobaculum aquaticum
98.0%	Thermoanaerobaculum aquaticum
98.0%	Thermoanaerobaculum aquaticum
98.0%	Thermoanaerobaculum aquaticum
98.0%	Thermoanaerobaculum aquaticum
98.0%	Micrococcus luteus
98.0%	Ignavibacterium album
98.0%	Ignavibacterium album
98.0%	Thermodesulfovibrio yellowstonii
98.0%	Thermodesulfovibrio yellowstonii
98.0%	Thermodesulfovibrio yellowstonii
98.0%	Desulfomonile tiedjei
98.0%	Desulfomonile tiedjei
98.0%	Desulfomonile tiedjei
98.0%	Desulfomonile tiedjei
98.0%	Desulfomonile tiedjei
98.0%	Desulfomonile tiedjei
98.0%	Desulfomonile tiedjei
98.0%	Desulfomonile tiedjei
98.0%	Desulfomonile tiedjei
98.0%	Desulfotomaculum hydrothermale
98.0%	Parageobacillus thermoglucosidasius
98.0%	Desulfurispora thermophila
98.0%	Desulfurispora thermophila
98.0%	Desulfurispora thermophila
98.0%	Desulfovibrio putealis
98.0%	Desulfovibrio putealis
98.0%	Desulfovibrio putealis
98.0%	Desulfovibrio putealis
98.0%	Desulfovibrio putealis
98.0%	Desulfovibrio putealis
98.0%	Desulfovibrio putealis
98.0%	Desulfovibrio putealis
98.0%	Desulfovibrio putealis
98.0%	Methylocaldum tepidum
98.0%	Methylocaldum tepidum
98.0%	Methylocaldum tepidum
98.0%	Methylocaldum tepidum
98.0%	Methylocaldum tepidum
98.0%	Methylocaldum tepidum
98.0%	Carboxydocella thermautotrophica
98.0%	Annwoodia aquaesulis
98.0%	Thermoanaerobaculum aquaticum
98.0%	Thermoanaerobaculum aquaticum
98.0%	Thermoanaerobaculum aquaticum
98.0%	Thermoanaerobaculum aquaticum
98.0%	Desulfomonile tiedjei
98.0%	Bellilinea caldifistulae
98.0%	Bellilinea caldifistulae
98.0%	Bellilinea caldifistulae
98.0%	Bellilinea caldifistulae
98.0%	Desulfosporosinus fructosivorans
98.6%	Basilea psittacipulmonis
97.4%	Hydrotalea flava
97.4%	Hydrotalea flava
97.4%	Hydrotalea flava
97.4%	Hydrotalea flava
97.4%	Hydrotalea flava
97.4%	Hydrotalea flava
98.0%	Nitrospira japonica
98.0%	Methylothermus subterraneus
98.0%	Methylothermus subterraneus
98.0%	Methylothermus subterraneus
98.0%	Methylothermus subterraneus
98.0%	Methylothermus subterraneus
98.0%	Methylothermus subterraneus
98.0%	Methylothermus subterraneus
98.0%	Thermoanaerobaculum aquaticum
98.0%	Desulfomonile tiedjei
98.0%	Desulfomonile tiedjei
98.0%	Desulfomonile tiedjei
98.0%	Desulfomonile tiedjei
97.3%	Desulfothermobacter acidiphilus
97.3%	Desulfothermobacter acidiphilus
97.3%	Desulfothermobacter acidiphilus
97.3%	Desulfothermobacter acidiphilus
97.3%	Desulfothermobacter acidiphilus
97.3%	Rhodoplanes tepidicaeni
97.3%	Nitrosopumilus ureiphilus
97.3%	Nitrosopumilus ureiphilus
97.3%	Thermodesulfitimonas autotrophica
97.3%	Thermodesulfitimonas autotrophica
97.3%	Thermodesulfitimonas autotrophica
97.3%	Thermodesulfitimonas autotrophica
97.3%	Thermodesulfitimonas autotrophica
97.3%	Thermodesulfitimonas autotrophica
97.3%	Thermodesulfitimonas autotrophica
97.3%	Thermodesulfitimonas autotrophica
97.3%	Thermodesulfitimonas autotrophica
97.3%	Thermodesulfitimonas autotrophica
97.3%	Thermodesulfitimonas autotrophica
97.3%	Rugosibacter aromaticivorans
97.3%	Rugosibacter aromaticivorans
97.3%	Rugosibacter aromaticivorans
97.3%	Rugosibacter aromaticivorans
97.3%	Rugosibacter aromaticivorans
97.3%	Rugosibacter aromaticivorans
97.3%	Rugosibacter aromaticivorans
97.3%	Rugosibacter aromaticivorans
97.3%	Sulfuricaulis limicola
97.3%	Sulfurifustis variabilis
97.3%	Sulfurifustis variabilis
97.3%	Sulfurifustis variabilis
97.3%	Sulfurifustis variabilis
97.3%	Thermomarinilinea lacunifontana
97.3%	Thermomarinilinea lacunifontana
97.3%	Basilea psittacipulmonis
97.3%	Ectothiorhodospira mobilis
97.3%	Desulfosoma profundi
97.3%	Annwoodia aquaesulis
97.3%	Annwoodia aquaesulis
97.3%	Annwoodia aquaesulis
97.3%	Annwoodia aquaesulis
97.3%	Annwoodia aquaesulis
97.4%	Annwoodia aquaesulis
97.4%	Annwoodia aquaesulis
97.3%	Annwoodia aquaesulis
97.4%	Annwoodia aquaesulis
97.3%	Annwoodia aquaesulis
97.3%	Annwoodia aquaesulis
97.3%	Annwoodia aquaesulis
97.3%	Annwoodia aquaesulis
97.3%	Annwoodia aquaesulis
97.3%	Annwoodia aquaesulis
97.3%	Annwoodia aquaesulis
97.3%	Annwoodia aquaesulis
97.3%	Annwoodia aquaesulis
97.3%	Nitrospira japonica
98.0%	Methylothermus subterraneus
97.3%	Thermoanaerobaculum aquaticum
97.3%	Thermoanaerobaculum aquaticum
97.3%	Thermoanaerobaculum aquaticum
97.3%	Thermoanaerobaculum aquaticum
97.3%	Thermoanaerobaculum aquaticum
97.3%	Anaeromyxobacter dehalogenans
97.3%	Desulfomonile tiedjei
97.3%	Desulfomonile tiedjei
97.3%	Desulfallas alcoholivorax
97.3%	Desulfurispora thermophila
97.3%	Methylococcus capsulatus
97.3%	Methylococcus capsulatus
97.3%	Desulfovibrio putealis
97.3%	Desulfovibrio putealis
97.3%	Desulfovibrio putealis
97.3%	Desulfovibrio putealis
97.3%	Desulfovibrio putealis
97.3%	Desulfovibrio putealis
97.3%	Methylocaldum tepidum
97.3%	Annwoodia aquaesulis
97.3%	Annwoodia aquaesulis
97.3%	Annwoodia aquaesulis
97.3%	Annwoodia aquaesulis
97.3%	Desulfocucumis palustris
97.9%	Basilea psittacipulmonis
97.9%	Basilea psittacipulmonis
97.9%	Basilea psittacipulmonis
97.9%	Basilea psittacipulmonis
97.9%	Basilea psittacipulmonis
97.9%	Basilea psittacipulmonis
96.7%	Annwoodia aquaesulis
96.7%	Annwoodia aquaesulis
97.3%	Georgfuchsia toluolica
97.3%	Nitrospira japonica
97.3%	Nitrospira japonica
97.3%	Nitrospira japonica
97.3%	Nitrospira japonica
97.3%	Nitrospira japonica
97.3%	Nitrospira japonica
97.3%	Nitrospira japonica
97.3%	Nitrospira japonica
97.3%	Nitrospira japonica
97.3%	Nitrospira japonica
97.3%	Nitrospira japonica
97.3%	Nitrospira japonica
97.9%	Nitrospira japonica
97.3%	Nitrospira japonica
97.3%	Nitrospira japonica
97.3%	Nitrospira japonica
97.3%	Nitrospira japonica
97.3%	Nitrospira japonica
97.3%	Aquaspirillum serpens
97.3%	Methylothermus subterraneus
97.3%	Methylothermus subterraneus
97.3%	Methylothermus subterraneus
97.3%	Methylothermus subterraneus
97.3%	Methylothermus subterraneus
97.3%	Methylothermus subterraneus
97.3%	Methylothermus subterraneus
97.3%	Methylothermus subterraneus
97.3%	Methylothermus subterraneus
97.3%	Methylothermus subterraneus
97.3%	Methylothermus subterraneus
97.3%	Methylothermus subterraneus
97.3%	Methylothermus subterraneus
97.3%	Desulfomonile tiedjei
97.3%	Desulfomonile tiedjei
97.3%	Desulfomonile tiedjei
97.3%	Desulfomonile tiedjei
97.3%	Desulfomonile tiedjei
97.3%	Desulfomonile tiedjei
97.3%	Desulfomonile tiedjei
97.3%	Desulfomonile tiedjei
97.3%	Desulfomonile tiedjei
97.3%	Desulfomonile tiedjei
97.3%	Desulfomonile tiedjei
96.7%	Phenylobacterium terrae
96.7%	Desulfothermobacter acidiphilus
96.7%	Desulfothermobacter acidiphilus
96.7%	Desulfothermobacter acidiphilus
96.7%	Desulfothermobacter acidiphilus
96.7%	Desulfothermobacter acidiphilus
96.7%	Desulfothermobacter acidiphilus
96.7%	Desulfothermobacter acidiphilus
96.7%	Rhodoplanes tepidicaeni
96.7%	Nitrosopumilus ureiphilus
96.7%	Nitrosopumilus ureiphilus
96.7%	Nitrosopumilus ureiphilus
96.7%	Nitrosopumilus ureiphilus
96.7%	Nitrosopumilus ureiphilus
96.7%	Nitrosopumilus ureiphilus
96.7%	Nitrosopumilus ureiphilus
96.7%	Sulfuritortus calidifontis
96.7%	Sulfuritortus calidifontis
96.7%	Sulfuritortus calidifontis
96.7%	Thermodesulfitimonas autotrophica
96.7%	Thermodesulfitimonas autotrophica
96.7%	Thermodesulfitimonas autotrophica
96.7%	Thermodesulfitimonas autotrophica
96.7%	Thermodesulfitimonas autotrophica
96.7%	Thermodesulfitimonas autotrophica
96.7%	Thermodesulfitimonas autotrophica
96.7%	Rugosibacter aromaticivorans
96.7%	Rugosibacter aromaticivorans
96.7%	Rugosibacter aromaticivorans
96.7%	Rugosibacter aromaticivorans
96.7%	Rugosibacter aromaticivorans
96.7%	Dissulfurirhabdus thermomarina
96.7%	Dissulfurirhabdus thermomarina
96.7%	Sulfuricaulis limicola
96.7%	Sulfuricaulis limicola
96.7%	Sulfurifustis variabilis
96.7%	Sulfurifustis variabilis
96.7%	Sulfurifustis variabilis
96.7%	Sulfurifustis variabilis
96.7%	Sulfurifustis variabilis
96.7%	Symbiobacterium terraclitae
96.7%	Thermomarinilinea lacunifontana
96.7%	Thermomarinilinea lacunifontana
96.7%	Thermomarinilinea lacunifontana
96.7%	Thermomarinilinea lacunifontana
96.7%	Thermomarinilinea lacunifontana
96.7%	Thermomarinilinea lacunifontana
96.7%	Desulfatiglans parachlorophenolica
96.7%	Basilea psittacipulmonis
96.7%	Basilea psittacipulmonis
96.7%	Ectothiorhodospira mobilis
96.7%	Ectothiorhodospira mobilis
96.7%	Ectothiorhodospira mobilis
96.7%	Ectothiorhodospira mobilis
96.7%	Ectothiorhodospira mobilis
96.7%	Desulfofundulus thermocisternus
96.7%	Annwoodia aquaesulis
96.7%	Annwoodia aquaesulis
96.7%	Annwoodia aquaesulis
96.7%	Annwoodia aquaesulis
96.7%	Annwoodia aquaesulis
98.6%	Annwoodia aquaesulis
96.7%	Annwoodia aquaesulis
96.7%	Annwoodia aquaesulis
96.7%	Annwoodia aquaesulis
96.7%	Annwoodia aquaesulis
96.7%	Annwoodia aquaesulis
96.7%	Annwoodia aquaesulis
96.7%	Annwoodia aquaesulis
96.7%	Annwoodia aquaesulis
97.3%	Nitrospira japonica
96.7%	Nitrospira japonica
97.3%	Nitrospira japonica
97.3%	Nitrospira japonica
97.3%	Nitrospira japonica
96.7%	Nitrospira japonica
96.7%	Nitrospira japonica
96.7%	Nitrospira japonica
97.3%	Nitrospira japonica
97.3%	Nitrospira japonica
96.7%	Nitrospira japonica
96.7%	Nitrospira japonica
97.3%	Nitrospira japonica
97.3%	Nitrospira japonica
97.3%	Nitrospira japonica
96.7%	Nitrospira japonica
97.3%	Nitrospira japonica
96.7%	Nitrospira japonica
97.3%	Nitrospira japonica
96.7%	Nitrospira japonica
96.7%	Nitrospira japonica
96.7%	Thermoanaerobaculum aquaticum
96.7%	Thermoanaerobaculum aquaticum
96.7%	Anaeromyxobacter dehalogenans
96.7%	Anaeromyxobacter dehalogenans
96.7%	Anaeromyxobacter dehalogenans
96.7%	Anaeromyxobacter dehalogenans
96.7%	Anaeromyxobacter dehalogenans
96.7%	Anaeromyxobacter dehalogenans
96.7%	Anaeromyxobacter dehalogenans
96.7%	Haliangium ochraceum
96.7%	Desulfomonile tiedjei
96.7%	Desulfomonile tiedjei
96.7%	Desulfomonile tiedjei
96.7%	Desulfomonile tiedjei
96.7%	Desulfomonile tiedjei
96.7%	Desulfomonile tiedjei
96.7%	Desulfomonile tiedjei
96.7%	Desulfallas alcoholivorax
96.7%	Desulfallas alcoholivorax
96.7%	Desulfallas alcoholivorax
96.7%	Desulfallas alcoholivorax
96.7%	Desulfallas alcoholivorax
96.7%	Methylococcus capsulatus
96.7%	Methylococcus capsulatus
96.7%	Methylococcus capsulatus
96.7%	Methylococcus capsulatus
96.7%	Methylococcus capsulatus
96.7%	Methylococcus capsulatus
96.7%	Methylococcus capsulatus
96.7%	Pelotomaculum isophthalicicum
96.7%	Pelotomaculum propionicicum
96.6%	Nitrosopumilus ureiphilus
96.6%	Nitrosopumilus ureiphilus
96.6%	Nitrosopumilus ureiphilus
97.3%	Rugosibacter aromaticivorans
96.7%	Annwoodia aquaesulis
96.7%	Annwoodia aquaesulis
96.7%	Annwoodia aquaesulis
96.7%	Annwoodia aquaesulis
96.6%	Anaeromyxobacter dehalogenans
96.6%	Nitrosopumilus ureiphilus
96.6%	Desulfocucumis palustris
96.6%	Desulfocucumis palustris
96.6%	Desulfocucumis palustris
96.6%	Desulfocucumis palustris
96.6%	Desulfocucumis palustris
96.6%	Desulfocucumis palustris
96.6%	Desulfosporosinus fructosivorans
96.6%	Desulfosporosinus fructosivorans
96.6%	Desulfosporosinus fructosivorans
97.2%	Basilea psittacipulmonis
97.2%	Basilea psittacipulmonis
97.2%	Basilea psittacipulmonis
97.2%	Basilea psittacipulmonis
96.1%	Basilea psittacipulmonis
97.2%	Basilea psittacipulmonis
97.2%	Basilea psittacipulmonis
97.2%	Basilea psittacipulmonis
97.2%	Basilea psittacipulmonis
97.2%	Basilea psittacipulmonis
97.2%	Basilea psittacipulmonis
97.2%	Basilea psittacipulmonis
97.2%	Basilea psittacipulmonis
96.6%	Nitrospira japonica
96.6%	Nitrospira japonica
96.6%	Nitrospira japonica
96.6%	Nitrospira japonica
96.6%	Nitrospira japonica
96.6%	Nitrospira japonica
96.6%	Nitrospira japonica
96.6%	Nitrospira japonica
96.6%	Nitrospira japonica
96.6%	Nitrospira japonica
96.6%	Nitrospira japonica
96.6%	Nitrospira japonica
96.6%	Nitrospira japonica
96.6%	Nitrospira japonica
96.6%	Nitrospira japonica
96.6%	Nitrospira japonica
96.6%	Nitrospira japonica
96.6%	Nitrospira japonica
96.6%	Nitrospira japonica
96.6%	Nitrospira japonica
96.6%	Nitrospira japonica
96.6%	Nitrospira japonica
96.6%	Nitrospira japonica
96.6%	Nitrospira japonica
96.6%	Nitrospira japonica
96.6%	Nitrospira japonica
96.6%	Nitrospira japonica
96.6%	Nitrospira japonica
96.6%	Nitrospira japonica
96.6%	Nitrospira japonica
96.6%	Nitrospira japonica
96.6%	Nitrospira japonica
96.6%	Nitrospira japonica
96.6%	Nitrospira japonica
96.6%	Nitrospira japonica
96.6%	Nitrospira japonica
96.6%	Nitrospira japonica
96.6%	Nitrospira japonica
96.6%	Nitrospira japonica
96.6%	Nitrospira japonica
96.6%	Nitrospira japonica
96.6%	Nitrospira japonica
96.6%	Nitrospira japonica
96.6%	Nitrospira japonica
96.6%	Nitrospira japonica
96.6%	Nitrospira japonica
96.6%	Nitrospira japonica
96.6%	Nitrospira japonica
96.6%	Nitrospira japonica
96.6%	Nitrospira japonica
96.6%	Nitrospira japonica
96.6%	Nitrospira japonica
96.6%	Nitrospira japonica
96.6%	Nitrospira japonica
96.6%	Nitrospira japonica
96.6%	Nitrospira japonica
96.6%	Nitrospira japonica
96.6%	Nitrospira japonica
96.6%	Nitrospira japonica
96.6%	Nitrospira japonica
96.6%	Nitrospira japonica
96.6%	Nitrospira japonica
96.6%	Nitrospira japonica
96.6%	Nitrospira japonica
96.6%	Nitrospira japonica
96.6%	Nitrospira japonica
96.1%	Nitrospira japonica
96.6%	Nitrospira japonica
96.6%	Nitrospira japonica
96.6%	Nitrospira japonica
96.6%	Nitrospira japonica
96.6%	Nitrospira japonica
96.6%	Nitrospira japonica
96.6%	Nitrospira japonica
96.6%	Nitrospira japonica
96.6%	Nitrospira japonica
96.6%	Nitrospira japonica
96.6%	Nitrospira japonica
96.6%	Nitrospira japonica
96.6%	Nitrospira japonica
96.6%	Nitrospira japonica
96.6%	Nitrospira japonica
96.6%	Nitrospira japonica
96.6%	Nitrospira japonica
96.6%	Nitrospira japonica
96.6%	Nitrospira japonica
96.6%	Nitrospira japonica
96.6%	Nitrospira japonica
96.6%	Nitrospira japonica
96.6%	Nitrospira japonica
96.6%	Nitrospira japonica
96.6%	Nitrospira japonica
96.6%	Nitrospira japonica
96.6%	Aquaspirillum serpens
96.6%	Aquaspirillum serpens
96.6%	Aquaspirillum serpens
96.6%	Methylothermus subterraneus
96.6%	Methylothermus subterraneus
96.6%	Methylothermus subterraneus
96.6%	Methylothermus subterraneus
96.6%	Methylothermus subterraneus
96.6%	Methylothermus subterraneus
96.6%	Methylothermus subterraneus
96.6%	Methylothermus subterraneus
96.6%	Methylothermus subterraneus
96.6%	Methylothermus subterraneus
96.6%	Methylothermus subterraneus
96.6%	Desulfobacca acetoxidans
96.6%	Desulfomonile tiedjei
96.6%	Desulfomonile tiedjei
96.6%	Desulfomonile tiedjei
96.6%	Desulfomonile tiedjei
96.6%	Desulfomonile tiedjei
96.6%	Desulfomonile tiedjei
96.6%	Thermolithobacter carboxydivorans
96.0%	Desulfothermobacter acidiphilus
96.0%	Desulfothermobacter acidiphilus
96.0%	Desulfothermobacter acidiphilus
96.0%	Desulfothermobacter acidiphilus
96.0%	Desulfothermobacter acidiphilus
96.0%	Nitrosopumilus ureiphilus
96.0%	Nitrosopumilus ureiphilus
96.0%	Nitrosopumilus ureiphilus
96.0%	Nitrosopumilus ureiphilus
96.0%	Nitrosopumilus ureiphilus
96.0%	Nitrosopumilus ureiphilus
96.0%	Nitrosopumilus ureiphilus
96.0%	Nitrosopumilus ureiphilus
96.0%	Nitrosopumilus ureiphilus
96.0%	Nitrosopumilus ureiphilus
96.0%	Nitrosopumilus ureiphilus
96.0%	Nitrosopumilus ureiphilus
96.0%	Nitrosopumilus ureiphilus
96.0%	Nitrosopumilus ureiphilus
96.0%	Nitrosopumilus ureiphilus
96.0%	Nitrosopumilus ureiphilus
96.0%	Nitrosopumilus ureiphilus
96.0%	Nitrosopumilus ureiphilus
96.0%	Nitrosopumilus ureiphilus
96.0%	Nitrosopumilus ureiphilus
96.0%	Nitrosopumilus ureiphilus
96.0%	Nitrosopumilus ureiphilus
96.0%	Nitrosopumilus ureiphilus
96.0%	Nitrosopumilus ureiphilus
96.0%	Nitrosopumilus ureiphilus
96.0%	Nitrosopumilus ureiphilus
96.0%	Nitrosopumilus ureiphilus
96.0%	Nitrosopumilus ureiphilus
96.0%	Nitrosopumilus ureiphilus
96.0%	Nitrosopumilus ureiphilus
96.0%	Nitrosopumilus ureiphilus
96.0%	Nitrosopumilus ureiphilus
96.0%	Nitrosopumilus ureiphilus
96.0%	Nitrosopumilus ureiphilus
96.0%	Nitrosopumilus ureiphilus
96.0%	Nitrosopumilus ureiphilus
96.0%	Nitrosopumilus ureiphilus
96.0%	Nitrosopumilus ureiphilus
96.0%	Nitrosopumilus ureiphilus
96.0%	Nitrosopumilus ureiphilus
96.0%	Nitrosopumilus ureiphilus
96.0%	Nitrosopumilus ureiphilus
96.0%	Nitrosopumilus ureiphilus
96.0%	Nitrosopumilus ureiphilus
96.0%	Nitrosopumilus ureiphilus
96.0%	Nitrosopumilus ureiphilus
96.0%	Nitrosopumilus ureiphilus
96.0%	Nitrosopumilus ureiphilus
96.0%	Nitrosopumilus ureiphilus
96.0%	Nitrosopumilus ureiphilus
96.0%	Nitrosopumilus ureiphilus
96.0%	Nitrosopumilus ureiphilus
96.0%	Nitrosopumilus ureiphilus
96.0%	Nitrosopumilus ureiphilus
96.0%	Nitrosopumilus ureiphilus
96.0%	Nitrosopumilus ureiphilus
96.0%	Nitrosopumilus ureiphilus
96.0%	Nitrosopumilus ureiphilus
96.0%	Nitrosopumilus ureiphilus
96.0%	Nitrosopumilus ureiphilus
96.0%	Nitrosopumilus ureiphilus
96.0%	Nitrosopumilus ureiphilus
96.0%	Nitrosopumilus ureiphilus
96.0%	Nitrosopumilus ureiphilus
96.0%	Nitrosopumilus ureiphilus
96.0%	Nitrosopumilus ureiphilus
96.0%	Nitrosopumilus ureiphilus
96.0%	Nitrosopumilus ureiphilus
96.0%	Nitrosopumilus ureiphilus
96.0%	Nitrosopumilus ureiphilus
96.0%	Nitrosopumilus ureiphilus
96.0%	Nitrosopumilus ureiphilus
96.0%	Nitrosopumilus ureiphilus
96.0%	Nitrosopumilus ureiphilus
96.0%	Nitrosopumilus ureiphilus
96.0%	Nitrosopumilus ureiphilus
96.0%	Nitrosopumilus ureiphilus
96.6%	Desulfocucumis palustris
96.0%	Sulfuritortus calidifontis
96.0%	Sulfuritortus calidifontis
96.0%	Thermodesulfitimonas autotrophica
96.0%	Thermodesulfitimonas autotrophica
96.0%	Dissulfurirhabdus thermomarina
96.0%	Dissulfurirhabdus thermomarina
96.0%	Dissulfurirhabdus thermomarina
96.0%	Dissulfurirhabdus thermomarina
96.0%	Dissulfurirhabdus thermomarina
96.0%	Sulfurifustis variabilis
96.0%	Sulfurifustis variabilis
96.0%	Sulfurifustis variabilis
96.0%	Sulfurifustis variabilis
96.0%	Sulfurifustis variabilis
96.0%	Sulfurifustis variabilis
96.0%	Sulfurifustis variabilis
96.0%	Novibacillus thermophilus
96.0%	Symbiobacterium terraclitae
96.0%	Symbiobacterium terraclitae
96.0%	Symbiobacterium terraclitae
96.0%	Symbiobacterium terraclitae
96.0%	Symbiobacterium terraclitae
96.0%	Symbiobacterium terraclitae
96.0%	Symbiobacterium terraclitae
96.0%	Thermomarinilinea lacunifontana
96.0%	Thermomarinilinea lacunifontana
96.0%	Thermomarinilinea lacunifontana
96.0%	Thermomarinilinea lacunifontana
96.0%	Thermomarinilinea lacunifontana
96.0%	Thermomarinilinea lacunifontana
96.0%	Thermomarinilinea lacunifontana
96.0%	Aquihabitans daechungensis
96.0%	Desulfatiglans parachlorophenolica
96.0%	Desulfatiglans parachlorophenolica
96.0%	Desulfatiglans parachlorophenolica
97.2%	Basilea psittacipulmonis
96.0%	Ectothiorhodospira mobilis
96.0%	Ectothiorhodospira mobilis
96.0%	Ectothiorhodospira mobilis
96.0%	Ectothiorhodospira mobilis
96.0%	Ectothiorhodospira mobilis
96.0%	Ectothiorhodospira mobilis
96.0%	Ectothiorhodospira mobilis
96.0%	Ectothiorhodospira mobilis
96.0%	Ectothiorhodospira mobilis
96.0%	Ectothiorhodospira mobilis
96.0%	Sulfurisoma sediminicola
96.0%	Desulfofundulus thermocisternus
96.0%	Desulfofundulus thermocisternus
96.0%	Desulfofundulus thermocisternus
96.0%	Desulfofundulus thermocisternus
96.0%	Desulfofundulus thermocisternus
96.0%	Annwoodia aquaesulis
96.0%	Annwoodia aquaesulis
96.0%	Annwoodia aquaesulis
96.0%	Annwoodia aquaesulis
96.0%	Annwoodia aquaesulis
96.0%	Annwoodia aquaesulis
96.0%	Nitrospira japonica
96.6%	Nitrospira japonica
96.0%	Nitrospira japonica
96.6%	Nitrospira japonica
96.0%	Nitrospira japonica
96.6%	Nitrospira japonica
96.6%	Nitrospira japonica
96.6%	Nitrospira japonica
96.0%	Nitrospira japonica
96.6%	Nitrospira japonica
96.6%	Nitrospira japonica
96.0%	Nitrospira japonica
96.6%	Nitrospira japonica
96.0%	Nitrospira japonica
96.6%	Nitrospira japonica
96.0%	Nitrospira japonica
96.0%	Nitrospira japonica
96.6%	Nitrospira japonica
96.6%	Nitrospira japonica
96.0%	Nitrospira japonica
96.6%	Nitrospira japonica
96.6%	Nitrospira japonica
96.6%	Nitrospira japonica
96.6%	Nitrospira japonica
96.0%	Nitrospira japonica
96.6%	Nitrospira japonica
96.0%	Nitrospira japonica
96.6%	Nitrospira japonica
96.0%	Nitrospira japonica
96.6%	Nitrospira japonica
96.0%	Nitrospira japonica
96.6%	Nitrospira japonica
96.0%	Nitrospira japonica
96.6%	Nitrospira japonica
96.0%	Nitrospira japonica
96.0%	Nitrospira japonica
96.0%	Nitrospira japonica
96.0%	Nitrospira japonica
96.6%	Nitrospira japonica
96.0%	Nitrospira japonica
96.6%	Nitrospira japonica
96.6%	Nitrospira japonica
96.0%	Nitrospira japonica
96.6%	Nitrospira japonica
96.6%	Nitrospira japonica
96.6%	Methylothermus subterraneus
96.6%	Methylothermus subterraneus
96.6%	Methylothermus subterraneus
96.0%	Methylothermus subterraneus
96.6%	Methylothermus subterraneus
96.6%	Methylothermus subterraneus
96.0%	Anaeromyxobacter dehalogenans
96.0%	Anaeromyxobacter dehalogenans
96.0%	Anaeromyxobacter dehalogenans
96.0%	Anaeromyxobacter dehalogenans
96.0%	Anaeromyxobacter dehalogenans
96.0%	Anaeromyxobacter dehalogenans
96.0%	Anaeromyxobacter dehalogenans
96.0%	Anaeromyxobacter dehalogenans
96.0%	Anaeromyxobacter dehalogenans
96.0%	Anaeromyxobacter dehalogenans
96.0%	Anaeromyxobacter dehalogenans
96.0%	Anaeromyxobacter dehalogenans
96.0%	Anaeromyxobacter dehalogenans
96.0%	Anaeromyxobacter dehalogenans
96.0%	Anaeromyxobacter dehalogenans
96.0%	Haliangium ochraceum
96.0%	Haliangium ochraceum
96.0%	Haliangium ochraceum
96.0%	Melioribacter roseus
96.0%	Acidimicrobium ferrooxidans
96.0%	Desulfomonile tiedjei
96.0%	Desulfomonile tiedjei
96.0%	Desulfomonile tiedjei
96.0%	Desulfomonile tiedjei
96.0%	Desulfomonile tiedjei
96.0%	Desulfomonile tiedjei
96.0%	Desulfomonile tiedjei
96.0%	Desulfomonile tiedjei
96.0%	Desulfomonile tiedjei
96.0%	Desulfomonile tiedjei
97.2%	Thermodesulfovibrio hydrogeniphilus
97.2%	Thermodesulfovibrio hydrogeniphilus
96.0%	Thermodesulfovibrio hydrogeniphilus
97.2%	Thermodesulfovibrio hydrogeniphilus
97.9%	Thermodesulfovibrio hydrogeniphilus
96.0%	Desulfallas alcoholivorax
96.0%	Desulfallas alcoholivorax
96.0%	Desulfallas alcoholivorax
96.0%	Desulfallas alcoholivorax
96.0%	Desulfallas alcoholivorax
96.0%	Desulfallas alcoholivorax
96.0%	Desulfallas alcoholivorax
96.0%	Methylococcus capsulatus
96.0%	Methylococcus capsulatus
96.0%	Methylococcus capsulatus
96.0%	Methylococcus capsulatus
96.0%	Methylococcus capsulatus
96.0%	Methylococcus capsulatus
96.0%	Methylococcus capsulatus
96.0%	Methylococcus capsulatus
96.0%	Methylococcus capsulatus
96.0%	Methylococcus capsulatus
96.0%	Methylococcus capsulatus
96.0%	Methylococcus capsulatus
96.0%	Methylococcus capsulatus
96.0%	Methylococcus capsulatus
96.0%	Methylococcus capsulatus
96.0%	Methylococcus capsulatus
96.0%	Methylococcus capsulatus
96.0%	Pelotomaculum propionicicum
96.0%	Thermodesulfovibrio aggregans
96.0%	Nitrosopumilus ureiphilus
96.0%	Nitrosopumilus ureiphilus
96.0%	Nitrosopumilus ureiphilus
96.0%	Nitrosopumilus ureiphilus
96.0%	Nitrosopumilus ureiphilus
96.0%	Nitrosopumilus ureiphilus
96.0%	Nitrosopumilus ureiphilus
96.0%	Nitrosopumilus ureiphilus
96.6%	Rectinema cohabitans
96.6%	Rectinema cohabitans
96.0%	Thermodesulfitimonas autotrophica
96.0%	Thermodesulfitimonas autotrophica
96.0%	Thermodesulfovibrio hydrogeniphilus
97.2%	Thermodesulfovibrio hydrogeniphilus
96.0%	Thermodesulfovibrio hydrogeniphilus
96.0%	Thermodesulfovibrio hydrogeniphilus
96.0%	Thermodesulfovibrio hydrogeniphilus
96.0%	Methylococcus capsulatus
96.0%	Methylococcus capsulatus
96.0%	Methylococcus capsulatus
95.9%	Nitrosopumilus ureiphilus
95.9%	Nitrosopumilus ureiphilus
95.9%	Nitrosopumilus ureiphilus
95.9%	Nitrosopumilus ureiphilus
95.9%	Nitrosopumilus ureiphilus
95.9%	Nitrosopumilus ureiphilus
95.9%	Nitrosopumilus ureiphilus
95.9%	Nitrosopumilus ureiphilus
95.4%	Nitrosopumilus ureiphilus
95.9%	Desulfocucumis palustris
95.9%	Desulfocucumis palustris
95.9%	Desulfocucumis palustris
95.9%	Desulfocucumis palustris
95.9%	Desulfocucumis palustris
95.9%	Desulfocucumis palustris
95.9%	Desulfocucumis palustris
95.9%	Desulfocucumis palustris
95.9%	Desulfocucumis palustris
95.9%	Desulfocucumis palustris
95.9%	Desulfocucumis palustris
95.9%	Desulfocucumis palustris
95.9%	Desulfocucumis palustris
96.6%	Basilea psittacipulmonis
96.6%	Basilea psittacipulmonis
96.6%	Basilea psittacipulmonis
96.6%	Basilea psittacipulmonis
96.6%	Basilea psittacipulmonis
96.6%	Basilea psittacipulmonis
96.6%	Basilea psittacipulmonis
96.6%	Basilea psittacipulmonis
96.6%	Basilea psittacipulmonis
95.9%	Ectothiorhodospira mobilis
95.9%	Nitrospira japonica
95.9%	Nitrospira japonica
95.9%	Nitrospira japonica
95.9%	Nitrospira japonica
95.9%	Nitrospira japonica
95.9%	Nitrospira japonica
95.9%	Nitrospira japonica
95.9%	Nitrospira japonica
95.9%	Nitrospira japonica
95.9%	Nitrospira japonica
97.2%	Nitrospira japonica
95.9%	Nitrospira japonica
95.9%	Nitrospira japonica
95.9%	Nitrospira japonica
95.9%	Nitrospira japonica
95.9%	Nitrospira japonica
95.9%	Nitrospira japonica
95.9%	Nitrospira japonica
95.9%	Nitrospira japonica
95.9%	Nitrospira japonica
95.9%	Nitrospira japonica
95.9%	Nitrospira japonica
95.9%	Nitrospira japonica
95.9%	Nitrospira japonica
95.9%	Nitrospira japonica
95.9%	Nitrospira japonica
95.9%	Nitrospira japonica
95.9%	Nitrospira japonica
95.9%	Nitrospira japonica
95.9%	Nitrospira japonica
95.9%	Nitrospira japonica
95.4%	Nitrospira japonica
95.9%	Nitrospira japonica
95.9%	Nitrospira japonica
95.9%	Nitrospira japonica
95.9%	Nitrospira japonica
95.9%	Nitrospira japonica
95.9%	Nitrospira japonica
95.9%	Nitrospira japonica
95.9%	Nitrospira japonica
95.9%	Nitrospira japonica
95.9%	Nitrospira japonica
95.9%	Nitrospira japonica
95.9%	Nitrospira japonica
95.9%	Nitrospira japonica
95.9%	Nitrospira japonica
95.9%	Nitrospira japonica
95.9%	Nitrospira japonica
95.9%	Nitrospira japonica
95.9%	Nitrospira japonica
95.9%	Nitrospira japonica
96.6%	Nitrospira japonica
95.9%	Nitrospira japonica
95.9%	Nitrospira japonica
95.9%	Nitrospira japonica
95.9%	Nitrospira japonica
95.9%	Nitrospira japonica
95.9%	Nitrospira japonica
95.9%	Nitrospira japonica
95.9%	Nitrospira japonica
95.9%	Nitrospira japonica
95.9%	Nitrospira japonica
95.9%	Nitrospira japonica
95.9%	Nitrospira japonica
95.9%	Nitrospira japonica
95.9%	Nitrospira japonica
95.9%	Nitrospira japonica
95.9%	Nitrospira japonica
95.9%	Nitrospira japonica
95.9%	Nitrospira japonica
95.9%	Nitrospira japonica
95.9%	Nitrospira japonica
95.9%	Nitrospira japonica
95.9%	Nitrospira japonica
95.9%	Nitrospira japonica
95.9%	Nitrospira japonica
95.9%	Nitrospira japonica
95.9%	Nitrospira japonica
95.9%	Nitrospira japonica
95.9%	Nitrospira japonica
95.9%	Nitrospira japonica
95.9%	Nitrospira japonica
95.9%	Nitrospira japonica
95.9%	Nitrospira japonica
95.9%	Nitrospira japonica
95.9%	Nitrospira japonica
95.9%	Nitrospira japonica
95.9%	Nitrospira japonica
95.9%	Nitrospira japonica
95.9%	Nitrospira japonica
95.9%	Nitrospira japonica
95.9%	Nitrospira japonica
95.9%	Nitrospira japonica
97.2%	Nitrospira japonica
95.9%	Nitrospira japonica
95.9%	Nitrospira japonica
95.9%	Nitrospira japonica
95.9%	Nitrospira japonica
95.9%	Nitrospira japonica
95.9%	Nitrospira japonica
95.9%	Nitrospira japonica
95.9%	Nitrospira japonica
95.9%	Nitrospira japonica
95.9%	Nitrospira japonica
95.9%	Nitrospira japonica
95.9%	Nitrospira japonica
95.9%	Nitrospira japonica
95.9%	Nitrospira japonica
95.9%	Nitrospira japonica
95.9%	Nitrospira japonica
95.9%	Nitrospira japonica
95.9%	Nitrospira japonica
95.9%	Nitrospira japonica
95.9%	Nitrospira japonica
95.9%	Nitrospira japonica
95.9%	Nitrospira japonica
95.9%	Nitrospira japonica
95.9%	Nitrospira japonica
95.9%	Nitrospira japonica
95.9%	Nitrospira japonica
95.9%	Nitrospira japonica
95.9%	Nitrospira japonica
95.9%	Nitrospira japonica
95.9%	Nitrospira japonica
95.9%	Nitrospira japonica
95.9%	Nitrospira japonica
95.4%	Nitrospira japonica
95.9%	Nitrospira japonica
95.9%	Nitrospira japonica
95.9%	Nitrospira japonica
95.9%	Nitrospira japonica
95.9%	Nitrospira japonica
95.9%	Nitrospira japonica
95.9%	Nitrospira japonica
95.9%	Nitrospira japonica
95.9%	Nitrospira japonica
95.9%	Nitrospira japonica
95.9%	Nitrospira japonica
95.9%	Nitrospira japonica
95.9%	Nitrospira japonica
95.9%	Nitrospira japonica
95.9%	Nitrospira japonica
95.9%	Nitrospira japonica
95.9%	Nitrospira japonica
95.9%	Nitrospira japonica
95.9%	Nitrospira japonica
95.9%	Nitrospira japonica
95.9%	Nitrospira japonica
97.8%	Nitrospira japonica
95.9%	Nitrospira japonica
95.9%	Nitrospira japonica
95.9%	Nitrospira japonica
95.9%	Nitrospira japonica
95.9%	Nitrospira japonica
95.9%	Aquaspirillum serpens
95.9%	Aquaspirillum serpens
95.9%	Methylothermus subterraneus
95.9%	Methylothermus subterraneus
95.9%	Methylothermus subterraneus
95.9%	Desulfobacca acetoxidans
95.9%	Desulfobacca acetoxidans
95.9%	Desulfobacca acetoxidans
95.9%	Desulfobacca acetoxidans
95.9%	Desulfobacca acetoxidans
95.9%	Desulfobacca acetoxidans
95.9%	Thermolithobacter carboxydivorans
95.4%	Caldalkalibacillus thermarum
97.2%	Methylococcus capsulatus
95.3%	Desulfothermobacter acidiphilus
95.3%	Nitrosopumilus ureiphilus
95.3%	Nitrosopumilus ureiphilus
95.4%	Nitrosopumilus ureiphilus
95.3%	Nitrosopumilus ureiphilus
95.3%	Nitrosopumilus ureiphilus
95.3%	Nitrosopumilus ureiphilus
95.3%	Nitrosopumilus ureiphilus
95.3%	Nitrosopumilus ureiphilus
95.3%	Nitrosopumilus ureiphilus
95.4%	Nitrosopumilus ureiphilus
95.3%	Nitrosopumilus ureiphilus
95.3%	Nitrosopumilus ureiphilus
95.3%	Nitrosopumilus ureiphilus
95.3%	Nitrosopumilus ureiphilus
95.3%	Nitrosopumilus ureiphilus
95.3%	Nitrosopumilus ureiphilus
95.3%	Nitrosopumilus ureiphilus
95.3%	Nitrosopumilus ureiphilus
95.3%	Nitrosopumilus ureiphilus
95.3%	Nitrosopumilus ureiphilus
95.3%	Nitrosopumilus ureiphilus
95.3%	Nitrosopumilus ureiphilus
95.3%	Nitrosopumilus ureiphilus
95.3%	Nitrosopumilus ureiphilus
95.3%	Nitrosopumilus ureiphilus
95.3%	Nitrosopumilus ureiphilus
95.3%	Nitrosopumilus ureiphilus
95.3%	Nitrosopumilus ureiphilus
95.4%	Nitrosopumilus ureiphilus
95.3%	Nitrosopumilus ureiphilus
95.3%	Nitrosopumilus ureiphilus
95.3%	Nitrosopumilus ureiphilus
95.3%	Nitrosopumilus ureiphilus
95.3%	Nitrosopumilus ureiphilus
95.3%	Nitrosopumilus ureiphilus
95.3%	Nitrosopumilus ureiphilus
95.3%	Nitrosopumilus ureiphilus
95.3%	Nitrosopumilus ureiphilus
95.3%	Nitrosopumilus ureiphilus
95.3%	Nitrosopumilus ureiphilus
95.3%	Nitrosopumilus ureiphilus
95.3%	Nitrosopumilus ureiphilus
95.3%	Nitrosopumilus ureiphilus
95.3%	Nitrosopumilus ureiphilus
95.3%	Nitrosopumilus ureiphilus
95.3%	Nitrosopumilus ureiphilus
95.3%	Nitrosopumilus ureiphilus
95.3%	Nitrosopumilus ureiphilus
95.3%	Nitrosopumilus ureiphilus
95.3%	Nitrosopumilus ureiphilus
95.4%	Nitrosopumilus ureiphilus
95.3%	Nitrosopumilus ureiphilus
95.3%	Nitrosopumilus ureiphilus
95.3%	Nitrosopumilus ureiphilus
95.3%	Nitrosopumilus ureiphilus
95.3%	Nitrosopumilus ureiphilus
95.3%	Nitrosopumilus ureiphilus
95.3%	Nitrosopumilus ureiphilus
95.3%	Nitrosopumilus ureiphilus
95.3%	Nitrosopumilus ureiphilus
95.4%	Nitrosopumilus ureiphilus
95.3%	Nitrosopumilus ureiphilus
95.3%	Nitrosopumilus ureiphilus
95.3%	Nitrosopumilus ureiphilus
95.3%	Nitrosopumilus ureiphilus
95.3%	Nitrosopumilus ureiphilus
95.3%	Nitrosopumilus ureiphilus
95.3%	Nitrosopumilus ureiphilus
95.3%	Nitrosopumilus ureiphilus
95.4%	Nitrosopumilus ureiphilus
95.4%	Nitrosopumilus ureiphilus
95.3%	Nitrosopumilus ureiphilus
95.3%	Nitrosopumilus ureiphilus
95.3%	Nitrosopumilus ureiphilus
95.3%	Nitrosopumilus ureiphilus
95.3%	Nitrosopumilus ureiphilus
95.3%	Nitrosopumilus ureiphilus
95.3%	Nitrosopumilus ureiphilus
95.3%	Nitrosopumilus ureiphilus
95.3%	Nitrosopumilus ureiphilus
95.3%	Nitrosopumilus ureiphilus
95.3%	Nitrosopumilus ureiphilus
95.4%	Nitrosopumilus ureiphilus
95.3%	Nitrosopumilus ureiphilus
95.3%	Nitrosopumilus ureiphilus
95.3%	Nitrosopumilus ureiphilus
95.3%	Nitrosopumilus ureiphilus
95.3%	Nitrosopumilus ureiphilus
95.4%	Nitrosopumilus ureiphilus
95.3%	Nitrosopumilus ureiphilus
95.3%	Nitrosopumilus ureiphilus
95.3%	Nitrosopumilus ureiphilus
95.3%	Nitrosopumilus ureiphilus
95.3%	Nitrosopumilus ureiphilus
95.3%	Nitrosopumilus ureiphilus
95.3%	Nitrosopumilus ureiphilus
95.3%	Nitrosopumilus ureiphilus
95.3%	Nitrosopumilus ureiphilus
95.3%	Nitrosopumilus ureiphilus
95.3%	Nitrosopumilus ureiphilus
95.3%	Nitrosopumilus ureiphilus
95.3%	Nitrosopumilus ureiphilus
95.3%	Nitrosopumilus ureiphilus
95.3%	Nitrosopumilus ureiphilus
95.3%	Nitrosopumilus ureiphilus
95.3%	Nitrosopumilus ureiphilus
95.3%	Nitrosopumilus ureiphilus
95.3%	Nitrosopumilus ureiphilus
95.3%	Nitrosopumilus ureiphilus
95.3%	Nitrosopumilus ureiphilus
95.3%	Nitrosopumilus ureiphilus
95.3%	Nitrosopumilus ureiphilus
95.4%	Nitrosopumilus ureiphilus
95.3%	Nitrosopumilus ureiphilus
95.3%	Nitrosopumilus ureiphilus
95.3%	Nitrosopumilus ureiphilus
95.3%	Nitrosopumilus ureiphilus
95.4%	Nitrosopumilus ureiphilus
95.3%	Nitrosopumilus ureiphilus
95.3%	Nitrosopumilus ureiphilus
95.4%	Nitrosopumilus ureiphilus
95.3%	Nitrosopumilus ureiphilus
95.3%	Nitrosopumilus ureiphilus
95.3%	Nitrosopumilus ureiphilus
95.3%	Nitrosopumilus ureiphilus
95.3%	Nitrosopumilus ureiphilus
95.3%	Nitrosopumilus ureiphilus
95.3%	Nitrosopumilus ureiphilus
95.3%	Nitrosopumilus ureiphilus
95.4%	Nitrosopumilus ureiphilus
95.3%	Nitrosopumilus ureiphilus
95.3%	Nitrosopumilus ureiphilus
95.3%	Nitrosopumilus ureiphilus
95.3%	Nitrosopumilus ureiphilus
95.3%	Nitrosopumilus ureiphilus
95.3%	Nitrosopumilus ureiphilus
95.3%	Nitrosopumilus ureiphilus
95.3%	Nitrosopumilus ureiphilus
95.3%	Nitrosopumilus ureiphilus
95.3%	Nitrosopumilus ureiphilus
95.3%	Nitrosopumilus ureiphilus
95.3%	Nitrosopumilus ureiphilus
95.3%	Nitrosopumilus ureiphilus
95.3%	Nitrosopumilus ureiphilus
95.4%	Nitrosopumilus ureiphilus
95.9%	Nitrosopumilus ureiphilus
95.3%	Nitrosopumilus ureiphilus
95.3%	Nitrosopumilus ureiphilus
95.3%	Nitrosopumilus ureiphilus
95.4%	Nitrosopumilus ureiphilus
95.3%	Nitrosopumilus ureiphilus
95.3%	Nitrosopumilus ureiphilus
95.3%	Nitrosopumilus ureiphilus
95.4%	Nitrosopumilus ureiphilus
95.4%	Nitrosopumilus ureiphilus
95.3%	Nitrosopumilus ureiphilus
95.3%	Nitrosopumilus ureiphilus
95.3%	Nitrosopumilus ureiphilus
95.3%	Nitrosopumilus ureiphilus
95.3%	Nitrosopumilus ureiphilus
95.4%	Nitrosopumilus ureiphilus
95.3%	Nitrosopumilus ureiphilus
95.3%	Nitrosopumilus ureiphilus
95.3%	Nitrosopumilus ureiphilus
95.3%	Nitrosopumilus ureiphilus
95.3%	Nitrosopumilus ureiphilus
95.3%	Nitrosopumilus ureiphilus
95.3%	Nitrosopumilus ureiphilus
95.9%	Nitrosopumilus ureiphilus
95.3%	Nitrosopumilus ureiphilus
95.3%	Nitrosopumilus ureiphilus
95.3%	Nitrosopumilus ureiphilus
95.3%	Nitrosopumilus ureiphilus
95.3%	Nitrosopumilus ureiphilus
95.3%	Nitrosopumilus ureiphilus
95.3%	Nitrosopumilus ureiphilus
95.4%	Nitrosopumilus ureiphilus
95.3%	Nitrosopumilus ureiphilus
95.3%	Nitrosopumilus ureiphilus
95.3%	Nitrosopumilus ureiphilus
95.3%	Nitrosopumilus ureiphilus
95.3%	Nitrosopumilus ureiphilus
95.3%	Nitrosopumilus ureiphilus
95.3%	Nitrosopumilus ureiphilus
95.3%	Nitrosopumilus ureiphilus
95.3%	Nitrosopumilus ureiphilus
95.3%	Nitrosopumilus ureiphilus
95.3%	Nitrosopumilus ureiphilus
95.3%	Nitrosopumilus ureiphilus
95.3%	Nitrosopumilus ureiphilus
95.3%	Nitrosopumilus ureiphilus
95.3%	Nitrosopumilus ureiphilus
95.3%	Nitrosopumilus ureiphilus
95.3%	Nitrosopumilus ureiphilus
95.3%	Nitrosopumilus ureiphilus
95.4%	Nitrosopumilus ureiphilus
95.3%	Nitrosopumilus ureiphilus
95.3%	Nitrosopumilus ureiphilus
95.3%	Nitrosopumilus ureiphilus
95.3%	Nitrosopumilus ureiphilus
95.3%	Nitrosopumilus ureiphilus
95.3%	Nitrosopumilus ureiphilus
95.3%	Nitrosopumilus ureiphilus
95.3%	Nitrosopumilus ureiphilus
95.3%	Nitrosopumilus ureiphilus
95.4%	Nitrosopumilus ureiphilus
95.3%	Nitrosopumilus ureiphilus
95.3%	Nitrosopumilus ureiphilus
95.3%	Nitrosopumilus ureiphilus
95.3%	Nitrosopumilus ureiphilus
95.3%	Nitrosopumilus ureiphilus
95.4%	Nitrosopumilus ureiphilus
95.4%	Nitrosopumilus ureiphilus
95.3%	Nitrosopumilus ureiphilus
95.3%	Nitrosopumilus ureiphilus
95.3%	Nitrosopumilus ureiphilus
95.3%	Nitrosopumilus ureiphilus
95.3%	Nitrosopumilus ureiphilus
95.3%	Nitrosopumilus ureiphilus
95.3%	Nitrosopumilus ureiphilus
95.4%	Nitrosopumilus ureiphilus
95.3%	Nitrosopumilus ureiphilus
95.3%	Nitrosopumilus ureiphilus
95.3%	Nitrosopumilus ureiphilus
95.3%	Nitrosopumilus ureiphilus
95.3%	Nitrosopumilus ureiphilus
95.3%	Nitrosopumilus ureiphilus
95.3%	Nitrosopumilus ureiphilus
95.3%	Nitrosopumilus ureiphilus
95.3%	Nitrosopumilus ureiphilus
95.3%	Nitrosopumilus ureiphilus
95.3%	Nitrosopumilus ureiphilus
95.3%	Nitrosopumilus ureiphilus
95.3%	Nitrosopumilus ureiphilus
95.3%	Nitrosopumilus ureiphilus
95.3%	Nitrosopumilus ureiphilus
95.3%	Nitrosopumilus ureiphilus
95.3%	Nitrosopumilus ureiphilus
95.3%	Nitrosopumilus ureiphilus
95.3%	Nitrosopumilus ureiphilus
95.4%	Nitrosopumilus ureiphilus
95.3%	Nitrosopumilus ureiphilus
95.3%	Nitrosopumilus ureiphilus
95.3%	Nitrosopumilus ureiphilus
95.3%	Nitrosopumilus ureiphilus
95.3%	Nitrosopumilus ureiphilus
95.3%	Nitrosopumilus ureiphilus
95.3%	Nitrosopumilus ureiphilus
95.3%	Nitrosopumilus ureiphilus
95.4%	Nitrosopumilus ureiphilus
95.3%	Nitrosopumilus ureiphilus
95.3%	Nitrosopumilus ureiphilus
95.3%	Nitrosopumilus ureiphilus
95.3%	Nitrosopumilus ureiphilus
95.3%	Nitrosopumilus ureiphilus
95.3%	Nitrosopumilus ureiphilus
95.3%	Nitrosopumilus ureiphilus
95.3%	Nitrosopumilus ureiphilus
95.3%	Nitrosopumilus ureiphilus
95.3%	Nitrosopumilus ureiphilus
95.3%	Nitrosopumilus ureiphilus
95.3%	Nitrosopumilus ureiphilus
95.3%	Nitrosopumilus ureiphilus
95.3%	Nitrosopumilus ureiphilus
95.3%	Nitrosopumilus ureiphilus
95.3%	Nitrosopumilus ureiphilus
95.3%	Nitrosopumilus ureiphilus
95.3%	Nitrosopumilus ureiphilus
95.3%	Nitrosopumilus ureiphilus
95.3%	Nitrosopumilus ureiphilus
95.3%	Nitrosopumilus ureiphilus
95.3%	Nitrosopumilus ureiphilus
95.3%	Nitrosopumilus ureiphilus
95.3%	Nitrosopumilus ureiphilus
95.3%	Nitrosopumilus ureiphilus
95.3%	Nitrosopumilus ureiphilus
95.3%	Nitrosopumilus ureiphilus
95.3%	Nitrosopumilus ureiphilus
95.3%	Nitrosopumilus ureiphilus
95.3%	Nitrosopumilus ureiphilus
95.3%	Nitrosopumilus ureiphilus
95.3%	Nitrosopumilus ureiphilus
95.3%	Nitrosopumilus ureiphilus
95.3%	Nitrosopumilus ureiphilus
95.3%	Nitrosopumilus ureiphilus
95.3%	Nitrosopumilus ureiphilus
95.3%	Nitrosopumilus ureiphilus
95.3%	Nitrosopumilus ureiphilus
95.3%	Nitrosopumilus ureiphilus
95.4%	Nitrosopumilus ureiphilus
95.4%	Nitrosopumilus ureiphilus
95.3%	Nitrosopumilus ureiphilus
95.3%	Nitrosopumilus ureiphilus
95.3%	Nitrosopumilus ureiphilus
95.3%	Nitrosopumilus ureiphilus
95.4%	Nitrosopumilus ureiphilus
95.3%	Nitrosopumilus ureiphilus
95.3%	Nitrosopumilus ureiphilus
95.4%	Nitrosopumilus ureiphilus
95.3%	Nitrosopumilus ureiphilus
95.3%	Nitrosopumilus ureiphilus
95.3%	Nitrosopumilus ureiphilus
95.4%	Nitrosopumilus ureiphilus
95.3%	Nitrosopumilus ureiphilus
95.3%	Nitrosopumilus ureiphilus
95.3%	Nitrosopumilus ureiphilus
95.3%	Nitrosopumilus ureiphilus
95.3%	Nitrosopumilus ureiphilus
95.3%	Nitrosopumilus ureiphilus
95.3%	Nitrosopumilus ureiphilus
95.3%	Nitrosopumilus ureiphilus
95.4%	Nitrosopumilus ureiphilus
95.3%	Nitrosopumilus ureiphilus
95.3%	Nitrosopumilus ureiphilus
95.3%	Nitrosopumilus ureiphilus
95.3%	Nitrosopumilus ureiphilus
95.4%	Nitrosopumilus ureiphilus
95.4%	Nitrosopumilus ureiphilus
95.3%	Nitrosopumilus ureiphilus
95.3%	Nitrosopumilus ureiphilus
95.3%	Nitrosopumilus ureiphilus
95.3%	Nitrosopumilus ureiphilus
95.4%	Nitrosopumilus ureiphilus
95.3%	Nitrosopumilus ureiphilus
95.4%	Nitrosopumilus ureiphilus
95.3%	Nitrosopumilus ureiphilus
95.3%	Nitrosopumilus ureiphilus
95.3%	Nitrosopumilus ureiphilus
95.3%	Nitrosopumilus ureiphilus
95.3%	Nitrosopumilus ureiphilus
95.3%	Nitrosopumilus ureiphilus
95.4%	Nitrosopumilus ureiphilus
95.4%	Nitrosopumilus ureiphilus
95.4%	Nitrosopumilus ureiphilus
95.3%	Nitrosopumilus ureiphilus
95.4%	Nitrosopumilus ureiphilus
95.3%	Nitrosopumilus ureiphilus
95.3%	Nitrosopumilus ureiphilus
95.3%	Nitrosopumilus ureiphilus
95.3%	Nitrosopumilus ureiphilus
95.4%	Nitrosopumilus ureiphilus
95.3%	Nitrosopumilus ureiphilus
95.3%	Nitrosopumilus ureiphilus
95.9%	Desulfocucumis palustris
95.9%	Desulfocucumis palustris
95.3%	Sulfuritortus calidifontis
95.3%	Rugosibacter aromaticivorans
95.3%	Dissulfurirhabdus thermomarina
95.3%	Dissulfurirhabdus thermomarina
95.3%	Dissulfurirhabdus thermomarina
95.3%	Dissulfurirhabdus thermomarina
95.3%	Dissulfurirhabdus thermomarina
95.3%	Dissulfurirhabdus thermomarina
95.3%	Dissulfurirhabdus thermomarina
95.3%	Dissulfurirhabdus thermomarina
95.3%	Dissulfurirhabdus thermomarina
95.3%	Dissulfurirhabdus thermomarina
95.3%	Dissulfurirhabdus thermomarina
95.3%	Dissulfurirhabdus thermomarina
95.3%	Dissulfurirhabdus thermomarina
95.3%	Thermostilla marina
95.3%	Thermostilla marina
95.3%	Thermostilla marina
95.3%	Novibacillus thermophilus
95.3%	Novibacillus thermophilus
95.3%	Novibacillus thermophilus
95.3%	Novibacillus thermophilus
95.3%	Symbiobacterium terraclitae
95.4%	Symbiobacterium terraclitae
95.4%	Symbiobacterium terraclitae
95.3%	Symbiobacterium terraclitae
95.4%	Symbiobacterium terraclitae
95.3%	Symbiobacterium terraclitae
95.4%	Symbiobacterium terraclitae
95.3%	Symbiobacterium terraclitae
95.3%	Symbiobacterium terraclitae
95.3%	Symbiobacterium terraclitae
95.3%	Symbiobacterium terraclitae
95.3%	Symbiobacterium terraclitae
95.3%	Symbiobacterium terraclitae
95.3%	Symbiobacterium terraclitae
95.3%	Symbiobacterium terraclitae
95.3%	Symbiobacterium terraclitae
95.3%	Symbiobacterium terraclitae
95.3%	Symbiobacterium terraclitae
95.3%	Symbiobacterium terraclitae
95.3%	Symbiobacterium terraclitae
95.3%	Symbiobacterium terraclitae
95.3%	Symbiobacterium terraclitae
95.3%	Symbiobacterium terraclitae
95.3%	Desulfatiglans parachlorophenolica
95.3%	Desulfatiglans parachlorophenolica
95.3%	Ectothiorhodospira mobilis
95.3%	Ectothiorhodospira mobilis
95.3%	Ectothiorhodospira mobilis
95.3%	Ectothiorhodospira mobilis
95.3%	Ectothiorhodospira mobilis
95.3%	Desulfofundulus thermocisternus
95.3%	Desulfofundulus thermocisternus
95.3%	Desulfofundulus thermocisternus
95.3%	Desulfofundulus thermocisternus
95.3%	Desulfofundulus thermocisternus
95.3%	Desulfofundulus thermocisternus
95.9%	Nitrospira japonica
95.9%	Nitrospira japonica
95.3%	Nitrospira japonica
95.4%	Nitrospira japonica
95.4%	Nitrospira japonica
95.4%	Nitrospira japonica
95.9%	Nitrospira japonica
95.9%	Nitrospira japonica
95.9%	Nitrospira japonica
95.3%	Nitrospira japonica
95.4%	Nitrospira japonica
95.4%	Nitrospira japonica
95.9%	Nitrospira japonica
95.9%	Nitrospira japonica
95.3%	Nitrospira japonica
95.9%	Nitrospira japonica
95.9%	Nitrospira japonica
95.4%	Nitrospira japonica
95.4%	Nitrospira japonica
95.9%	Nitrospira japonica
95.4%	Nitrospira japonica
95.4%	Nitrospira japonica
95.4%	Nitrospira japonica
95.9%	Nitrospira japonica
95.4%	Nitrospira japonica
95.9%	Nitrospira japonica
95.9%	Nitrospira japonica
95.4%	Nitrospira japonica
95.9%	Nitrospira japonica
95.4%	Nitrospira japonica
95.4%	Nitrospira japonica
95.4%	Nitrospira japonica
95.4%	Nitrospira japonica
95.4%	Nitrospira japonica
95.9%	Nitrospira japonica
95.9%	Nitrospira japonica
95.4%	Nitrospira japonica
95.9%	Nitrospira japonica
95.4%	Nitrospira japonica
95.4%	Nitrospira japonica
95.4%	Nitrospira japonica
95.3%	Nitrospira japonica
95.9%	Nitrospira japonica
95.4%	Nitrospira japonica
95.9%	Nitrospira japonica
95.4%	Nitrospira japonica
95.9%	Nitrospira japonica
95.4%	Nitrospira japonica
95.4%	Nitrospira japonica
95.3%	Nitrospira japonica
95.9%	Nitrospira japonica
95.9%	Nitrospira japonica
95.9%	Nitrospira japonica
95.9%	Nitrospira japonica
95.9%	Nitrospira japonica
95.4%	Nitrospira japonica
95.4%	Nitrospira japonica
95.4%	Nitrospira japonica
95.3%	Nitrospirillum amazonense
95.3%	Anaeromyxobacter dehalogenans
95.3%	Anaeromyxobacter dehalogenans
95.3%	Anaeromyxobacter dehalogenans
95.3%	Anaeromyxobacter dehalogenans
95.3%	Anaeromyxobacter dehalogenans
95.3%	Anaeromyxobacter dehalogenans
95.3%	Anaeromyxobacter dehalogenans
95.3%	Anaeromyxobacter dehalogenans
95.3%	Anaeromyxobacter dehalogenans
95.3%	Anaeromyxobacter dehalogenans
95.3%	Anaeromyxobacter dehalogenans
95.3%	Anaeromyxobacter dehalogenans
95.3%	Anaeromyxobacter dehalogenans
95.3%	Anaeromyxobacter dehalogenans
95.3%	Haliangium ochraceum
95.3%	Melioribacter roseus
95.3%	Melioribacter roseus
95.3%	Melioribacter roseus
95.3%	Melioribacter roseus
95.3%	Melioribacter roseus
95.3%	Melioribacter roseus
95.3%	Melioribacter roseus
95.4%	Thermodesulfovibrio yellowstonii
95.4%	Thermodesulfovibrio yellowstonii
97.2%	Thermodesulfovibrio yellowstonii
95.4%	Thermodesulfovibrio yellowstonii
95.4%	Thermodesulfovibrio yellowstonii
95.4%	Thermodesulfovibrio yellowstonii
95.3%	Thermodesulfovibrio yellowstonii
95.4%	Thermodesulfovibrio yellowstonii
95.4%	Thermodesulfovibrio yellowstonii
95.3%	Desulfomonile tiedjei
95.3%	Desulfomonile tiedjei
95.3%	Desulfomonile tiedjei
95.3%	Desulfomonile tiedjei
95.3%	Desulfomonile tiedjei
95.3%	Desulfomonile tiedjei
95.3%	Dethiobacter alkaliphilus
95.3%	Dethiobacter alkaliphilus
96.6%	Thermodesulfovibrio hydrogeniphilus
96.6%	Thermodesulfovibrio hydrogeniphilus
96.6%	Thermodesulfovibrio hydrogeniphilus
96.6%	Thermodesulfovibrio hydrogeniphilus
96.6%	Thermodesulfovibrio hydrogeniphilus
96.6%	Thermodesulfovibrio hydrogeniphilus
96.6%	Thermodesulfovibrio hydrogeniphilus
96.6%	Thermodesulfovibrio hydrogeniphilus
96.6%	Thermodesulfovibrio hydrogeniphilus
96.6%	Thermodesulfovibrio hydrogeniphilus
96.6%	Thermodesulfovibrio hydrogeniphilus
96.6%	Thermodesulfovibrio hydrogeniphilus
96.6%	Thermodesulfovibrio hydrogeniphilus
96.6%	Thermodesulfovibrio hydrogeniphilus
96.6%	Thermodesulfovibrio hydrogeniphilus
96.6%	Thermodesulfovibrio hydrogeniphilus
96.6%	Thermodesulfovibrio hydrogeniphilus
96.6%	Thermodesulfovibrio hydrogeniphilus
96.6%	Thermodesulfovibrio hydrogeniphilus
96.6%	Thermodesulfovibrio hydrogeniphilus
96.6%	Thermodesulfovibrio hydrogeniphilus
95.4%	Thermodesulfovibrio hydrogeniphilus
96.6%	Thermodesulfovibrio hydrogeniphilus
96.6%	Thermodesulfovibrio hydrogeniphilus
96.6%	Thermodesulfovibrio hydrogeniphilus
96.6%	Thermodesulfovibrio hydrogeniphilus
96.6%	Thermodesulfovibrio hydrogeniphilus
96.6%	Thermodesulfovibrio hydrogeniphilus
96.6%	Thermodesulfovibrio hydrogeniphilus
96.6%	Thermodesulfovibrio hydrogeniphilus
96.6%	Thermodesulfovibrio hydrogeniphilus
96.6%	Thermodesulfovibrio hydrogeniphilus
96.6%	Thermodesulfovibrio hydrogeniphilus
97.2%	Thermodesulfovibrio hydrogeniphilus
95.4%	Thermodesulfovibrio hydrogeniphilus
96.6%	Thermodesulfovibrio hydrogeniphilus
97.2%	Thermodesulfovibrio hydrogeniphilus
96.6%	Thermodesulfovibrio hydrogeniphilus
95.4%	Thermodesulfovibrio hydrogeniphilus
97.2%	Thermodesulfovibrio hydrogeniphilus
95.4%	Thermodesulfovibrio hydrogeniphilus
96.0%	Thermodesulfovibrio hydrogeniphilus
96.6%	Thermodesulfovibrio hydrogeniphilus
96.6%	Thermodesulfovibrio hydrogeniphilus
96.6%	Thermodesulfovibrio hydrogeniphilus
96.6%	Thermodesulfovibrio hydrogeniphilus
97.2%	Thermodesulfovibrio hydrogeniphilus
96.6%	Thermodesulfovibrio hydrogeniphilus
95.4%	Caldalkalibacillus thermarum
95.4%	Caldalkalibacillus thermarum
95.4%	Caldalkalibacillus thermarum
95.4%	Caldalkalibacillus thermarum
95.3%	Desulfallas alcoholivorax
95.3%	Desulfallas alcoholivorax
95.3%	Desulfallas alcoholivorax
95.3%	Desulfallas alcoholivorax
95.3%	Methylococcus capsulatus
95.3%	Methylococcus capsulatus
95.3%	Methylococcus capsulatus
95.3%	Methylococcus capsulatus
95.3%	Methylococcus capsulatus
95.3%	Methylococcus capsulatus
95.3%	Methylococcus capsulatus
95.3%	Methylococcus capsulatus
95.3%	Methylococcus capsulatus
95.3%	Methylococcus capsulatus
95.3%	Methylococcus capsulatus
95.3%	Methylococcus capsulatus
95.3%	Methylococcus capsulatus
95.3%	Methylococcus capsulatus
95.4%	Methylococcus capsulatus
95.3%	Methylococcus capsulatus
95.3%	Methylococcus capsulatus
95.3%	Methylococcus capsulatus
95.3%	Methylococcus capsulatus
95.3%	Methylococcus capsulatus
95.3%	Methylococcus capsulatus
95.3%	Methylococcus capsulatus
95.3%	Methylococcus capsulatus
95.4%	Methylococcus capsulatus
95.3%	Thermodesulfovibrio aggregans
95.3%	Thermodesulfovibrio aggregans
95.3%	Thermodesulfovibrio aggregans
95.3%	Thermodesulfovibrio aggregans
95.3%	Thermodesulfovibrio aggregans
95.3%	Thermodesulfovibrio aggregans
95.3%	Thermodesulfovibrio aggregans
95.4%	Thermodesulfovibrio aggregans
95.3%	Thermodesulfovibrio aggregans
95.4%	Thermodesulfovibrio aggregans
95.3%	Thermodesulfovibrio aggregans
95.4%	Thermodesulfovibrio aggregans
95.3%	Thermodesulfovibrio aggregans
95.3%	Thermodesulfovibrio aggregans
95.3%	Thermodesulfovibrio aggregans
95.3%	Thermodesulfovibrio aggregans
95.3%	Thermodesulfovibrio aggregans
95.3%	Nitrosopumilus ureiphilus
95.3%	Nitrosopumilus ureiphilus
95.3%	Nitrosopumilus ureiphilus
96.5%	Nitrosopumilus ureiphilus
95.3%	Nitrosopumilus ureiphilus
95.3%	Nitrosopumilus ureiphilus
95.3%	Nitrosopumilus ureiphilus
95.3%	Nitrosopumilus ureiphilus
95.3%	Nitrosopumilus ureiphilus
95.3%	Nitrosopumilus ureiphilus
95.3%	Nitrosopumilus ureiphilus
95.3%	Nitrosopumilus ureiphilus
95.3%	Nitrosopumilus ureiphilus
95.3%	Nitrosopumilus ureiphilus
95.3%	Nitrosopumilus ureiphilus
95.3%	Nitrosopumilus ureiphilus
95.3%	Nitrosopumilus ureiphilus
95.3%	Nitrosopumilus ureiphilus
95.3%	Nitrosopumilus ureiphilus
95.3%	Nitrosopumilus ureiphilus
95.3%	Nitrosopumilus ureiphilus
95.3%	Nitrosopumilus ureiphilus
95.3%	Nitrosopumilus ureiphilus
95.3%	Nitrosopumilus ureiphilus
95.3%	Nitrosopumilus ureiphilus
95.3%	Nitrosopumilus ureiphilus
95.3%	Nitrosopumilus ureiphilus
95.3%	Symbiobacterium terraclitae
95.3%	Symbiobacterium terraclitae
95.3%	Symbiobacterium terraclitae
95.3%	Symbiobacterium terraclitae
95.3%	Symbiobacterium terraclitae
95.3%	Brockia lithotrophica
96.5%	Nitrospira japonica
96.5%	Nitrospira japonica
95.9%	Nitrospira japonica
95.9%	Nitrospira japonica
95.9%	Nitrospira japonica
95.9%	Nitrospira japonica
95.3%	Desulfomonile tiedjei
96.5%	Thermodesulfovibrio hydrogeniphilus
95.3%	Thermodesulfovibrio hydrogeniphilus
96.5%	Thermodesulfovibrio hydrogeniphilus
96.6%	Thermodesulfovibrio hydrogeniphilus
96.5%	Thermodesulfovibrio hydrogeniphilus
96.6%	Thermodesulfovibrio hydrogeniphilus
96.6%	Thermodesulfovibrio hydrogeniphilus
95.3%	Thermodesulfovibrio hydrogeniphilus
95.3%	Thermodesulfovibrio hydrogeniphilus
95.3%	Thermodesulfovibrio hydrogeniphilus
96.5%	Thermodesulfovibrio hydrogeniphilus
96.5%	Thermodesulfovibrio hydrogeniphilus
96.6%	Thermodesulfovibrio hydrogeniphilus
96.5%	Thermodesulfovibrio hydrogeniphilus
95.3%	Thermodesulfovibrio hydrogeniphilus
96.6%	Thermodesulfovibrio hydrogeniphilus
96.5%	Thermodesulfovibrio hydrogeniphilus
95.3%	Thermodesulfovibrio hydrogeniphilus
95.3%	Thermodesulfovibrio hydrogeniphilus
96.6%	Thermodesulfovibrio hydrogeniphilus
96.6%	Thermodesulfovibrio hydrogeniphilus
96.6%	Thermodesulfovibrio hydrogeniphilus
95.3%	Thermodesulfovibrio hydrogeniphilus
95.3%	Methylococcus capsulatus
95.3%	Thermodesulfovibrio aggregans
95.3%	Thermodesulfovibrio aggregans
94.7%	Nitrosopumilus ureiphilus
95.3%	Nitrosopumilus ureiphilus
96.5%	Nitrosopumilus ureiphilus
96.5%	Nitrosopumilus ureiphilus
95.3%	Nitrosopumilus ureiphilus
94.7%	Nitrosopumilus ureiphilus
96.5%	Nitrosopumilus ureiphilus
94.7%	Nitrosopumilus ureiphilus
96.5%	Nitrosopumilus ureiphilus
94.7%	Nitrosopumilus ureiphilus
95.3%	Nitrosopumilus ureiphilus
95.3%	Nitrosopumilus ureiphilus
94.7%	Nitrosopumilus ureiphilus
96.5%	Nitrosopumilus ureiphilus
96.5%	Nitrosopumilus ureiphilus
94.7%	Nitrosopumilus ureiphilus
96.5%	Nitrosopumilus ureiphilus
96.5%	Nitrosopumilus ureiphilus
95.3%	Nitrosopumilus ureiphilus
96.5%	Nitrosopumilus ureiphilus
95.3%	Nitrosopumilus ureiphilus
96.5%	Nitrosopumilus ureiphilus
94.7%	Nitrosopumilus ureiphilus
95.3%	Nitrosopumilus ureiphilus
94.7%	Nitrosopumilus ureiphilus
96.5%	Nitrosopumilus ureiphilus
94.7%	Nitrosopumilus ureiphilus
95.3%	Nitrosopumilus ureiphilus
96.5%	Nitrosopumilus ureiphilus
96.5%	Nitrosopumilus ureiphilus
95.3%	Nitrosopumilus ureiphilus
96.5%	Nitrosopumilus ureiphilus
96.5%	Nitrosopumilus ureiphilus
96.5%	Nitrosopumilus ureiphilus
95.3%	Nitrosopumilus ureiphilus
95.3%	Desulfocucumis palustris
95.3%	Desulfocucumis palustris
95.3%	Desulfocucumis palustris
95.3%	Desulfocucumis palustris
95.3%	Desulfocucumis palustris
95.3%	Desulfocucumis palustris
95.3%	Desulfocucumis palustris
95.9%	Basilea psittacipulmonis
95.3%	Nitrospira japonica
95.3%	Nitrospira japonica
95.3%	Nitrospira japonica
95.3%	Nitrospira japonica
95.3%	Nitrospira japonica
95.3%	Nitrospira japonica
95.3%	Nitrospira japonica
97.1%	Nitrospira japonica
95.3%	Nitrospira japonica
95.3%	Nitrospira japonica
95.9%	Nitrospira japonica
95.3%	Nitrospira japonica
95.3%	Nitrospira japonica
95.3%	Nitrospira japonica
95.3%	Nitrospira japonica
95.3%	Nitrospira japonica
96.5%	Nitrospira japonica
95.3%	Nitrospira japonica
95.3%	Nitrospira japonica
95.3%	Nitrospira japonica
95.3%	Nitrospira japonica
95.3%	Nitrospira japonica
95.3%	Nitrospira japonica
95.3%	Nitrospira japonica
95.3%	Nitrospira japonica
95.3%	Nitrospira japonica
95.3%	Nitrospira japonica
95.3%	Nitrospira japonica
95.3%	Nitrospira japonica
95.3%	Nitrospira japonica
95.3%	Nitrospira japonica
95.3%	Nitrospira japonica
95.3%	Nitrospira japonica
95.3%	Nitrospira japonica
95.3%	Nitrospira japonica
95.3%	Nitrospira japonica
95.3%	Nitrospira japonica
95.3%	Nitrospira japonica
95.3%	Nitrospira japonica
95.3%	Nitrospira japonica
95.3%	Nitrospira japonica
95.3%	Nitrospira japonica
95.3%	Nitrospira japonica
95.3%	Nitrospira japonica
95.3%	Nitrospira japonica
95.3%	Nitrospira japonica
95.3%	Nitrospira japonica
96.5%	Nitrospira japonica
95.3%	Nitrospira japonica
95.3%	Nitrospira japonica
96.5%	Nitrospira japonica
95.3%	Nitrospira japonica
95.3%	Nitrospira japonica
95.3%	Nitrospira japonica
95.3%	Nitrospira japonica
95.3%	Nitrospira japonica
95.3%	Nitrospira japonica
95.3%	Nitrospira japonica
95.3%	Nitrospira japonica
95.3%	Nitrospira japonica
95.3%	Nitrospira japonica
95.3%	Nitrospira japonica
95.3%	Nitrospira japonica
95.3%	Nitrospira japonica
95.3%	Nitrospira japonica
95.3%	Nitrospira japonica
95.3%	Nitrospira japonica
95.3%	Nitrospira japonica
95.3%	Nitrospira japonica
95.3%	Nitrospira japonica
95.3%	Nitrospira japonica
95.3%	Nitrospira japonica
95.3%	Nitrospira japonica
95.3%	Nitrospira japonica
95.3%	Nitrospira japonica
95.3%	Nitrospira japonica
95.3%	Nitrospira japonica
95.3%	Nitrospira japonica
95.3%	Nitrospira japonica
96.5%	Nitrospira japonica
95.3%	Nitrospira japonica
95.3%	Nitrospira japonica
95.3%	Nitrospira japonica
95.3%	Nitrospira japonica
95.3%	Nitrospira japonica
95.3%	Nitrospira japonica
95.3%	Nitrospira japonica
96.5%	Nitrospira japonica
95.3%	Nitrospira japonica
95.3%	Nitrospira japonica
95.3%	Nitrospira japonica
95.3%	Nitrospira japonica
95.3%	Nitrospira japonica
95.3%	Nitrospira japonica
95.3%	Nitrospira japonica
95.3%	Nitrospira japonica
95.3%	Nitrospira japonica
95.3%	Nitrospira japonica
95.3%	Nitrospira japonica
96.5%	Nitrospira japonica
95.3%	Nitrospira japonica
95.3%	Nitrospira japonica
[truncated: 6,194 more rows]
