# Supplementary material for: Revealing the Microbiome of Four Different Thermal Springs in Turkey with Environmental DNA Metabarcoding
Source: Biology (Basel). 2022 Jun 30;11(7):998. doi: 10.3390/biology11070998 (PMC9311576; doi:10.3390/biology11070998)
Supplement: Supplementary file 1 [file biology-11-00998-s001.zip › Supplementary Table S3/515yr.uniq.csv]

% Pairwise Identity	Organism
100.0%	Ferrovibrio soli
100.0%	Ciceribacter thiooxidans
100.0%	Aeribacillus composti
100.0%	Chryseomicrobium deserti
100.0%	Sulfuritortus calidifontis
100.0%	Rectinema cohabitans
100.0%	Basilea psittacipulmonis
100.0%	Clostridium saccharobutylicum
100.0%	Thermoanaerobaculum aquaticum
100.0%	Thermoanaerobaculum aquaticum
100.0%	Ignavibacterium album
100.0%	Thermodesulfovibrio yellowstonii
100.0%	Methanothermobacter thermautotrophicus
100.0%	Desulfomonile tiedjei
100.0%	Caryophanon tenue
100.0%	Desulfurispora thermophila
100.0%	Hungateiclostridium aldrichii
100.0%	Methylocaldum tepidum
100.0%	Sulfuritortus calidifontis
99.3%	Erythrobacter suaedae
99.3%	Erythrobacter suaedae
99.3%	Erythrobacter suaedae
99.3%	Magnetospirillum marisnigri
99.3%	Magnetospirillum marisnigri
99.3%	Magnetospirillum marisnigri
99.3%	Magnetospirillum marisnigri
99.3%	Magnetospirillum marisnigri
99.3%	Novosphingobium endophyticum
99.3%	Novosphingobium endophyticum
99.3%	Novosphingobium endophyticum
100.0%	Vallitalea pronyensis
99.3%	Hydrotalea flava
100.0%	Thermoanaerobaculum aquaticum
100.0%	Thermoanaerobaculum aquaticum
100.0%	Thermoanaerobaculum aquaticum
99.3%	Tepidicella baoligensis
99.3%	Pseudogemmobacter bohemicus
99.3%	Pseudogemmobacter bohemicus
99.3%	Methylopila carotae
99.3%	Methylopila carotae
99.3%	Methylopila carotae
99.3%	Methylopila carotae
99.3%	Methylopila carotae
99.3%	Methylopila carotae
99.3%	Methylopila carotae
99.3%	Methylopila carotae
99.3%	Ferrovibrio soli
99.3%	Ciceribacter thiooxidans
99.3%	Ciceribacter thiooxidans
99.3%	Ciceribacter thiooxidans
99.3%	Ciceribacter thiooxidans
99.3%	Ciceribacter thiooxidans
99.3%	Angustibacter speluncae
99.3%	Desulfosporosinus nitroreducens
99.3%	Desulfosporosinus fructosivorans
99.3%	Marinisporobacter balticus
99.3%	Sulfuritortus calidifontis
99.3%	Sulfuritortus calidifontis
99.3%	Sulfuritortus calidifontis
99.3%	Sulfuritortus calidifontis
99.3%	Sulfuritortus calidifontis
99.3%	Sulfuritortus calidifontis
99.3%	Sulfuritortus calidifontis
99.3%	Rectinema cohabitans
99.3%	Rectinema cohabitans
99.3%	Desulfotomaculum profundi
99.3%	Desulfotomaculum profundi
99.3%	Desulfotomaculum profundi
99.3%	Azospirillum agricola
99.3%	Basilea psittacipulmonis
99.3%	Basilea psittacipulmonis
99.3%	Methyloligella solikamskensis
99.3%	Pelotomaculum schinkii
99.3%	Brevundimonas viscosa
99.3%	Desulfofundulus thermocisternus
99.3%	Annwoodia aquaesulis
99.3%	Lactococcus taiwanensis
99.3%	Geobacter luticola
99.3%	Thermoanaerobaculum aquaticum
99.3%	Thermoanaerobaculum aquaticum
99.3%	Thermoanaerobaculum aquaticum
99.3%	Thermoanaerobaculum aquaticum
99.3%	Thermoanaerobaculum aquaticum
99.3%	Thermoanaerobaculum aquaticum
99.3%	Thermoanaerobaculum aquaticum
99.3%	Thermoanaerobaculum aquaticum
99.3%	Thermoanaerobaculum aquaticum
99.3%	Thermoanaerobaculum aquaticum
99.3%	Thermoanaerobaculum aquaticum
99.3%	Thermoanaerobaculum aquaticum
99.3%	Thermoanaerobaculum aquaticum
99.3%	Thermoanaerobaculum aquaticum
99.3%	Thermoanaerobaculum aquaticum
99.3%	Thermoanaerobaculum aquaticum
99.3%	Thermoanaerobaculum aquaticum
99.3%	Thermoanaerobaculum aquaticum
99.3%	Thermoanaerobaculum aquaticum
99.3%	Thermoanaerobaculum aquaticum
99.3%	Thermoanaerobaculum aquaticum
99.3%	Thermoanaerobaculum aquaticum
99.3%	Thermoanaerobaculum aquaticum
99.3%	Thermoanaerobaculum aquaticum
99.3%	Thermoanaerobaculum aquaticum
99.3%	Thermoanaerobaculum aquaticum
99.3%	Thermoanaerobaculum aquaticum
99.3%	Bradyrhizobium oligotrophicum
99.3%	Micrococcus luteus
99.3%	Micrococcus luteus
99.3%	Micrococcus luteus
99.3%	Micrococcus luteus
99.3%	Treponema caldarium
99.3%	Treponema caldarium
99.3%	Ignavibacterium album
99.3%	Ignavibacterium album
99.3%	Ignavibacterium album
99.3%	Ignavibacterium album
99.3%	Ignavibacterium album
99.3%	Thermodesulfovibrio yellowstonii
99.3%	Thermodesulfovibrio yellowstonii
99.3%	Methanothermobacter thermautotrophicus
99.3%	Methanothermobacter thermautotrophicus
99.3%	Methanothermobacter thermautotrophicus
99.3%	Desulfomonile tiedjei
99.3%	Desulfomonile tiedjei
99.3%	Desulfomonile tiedjei
99.3%	Desulfomonile tiedjei
99.3%	Desulfomonile tiedjei
99.3%	Desulfomonile tiedjei
99.3%	Desulfomonile tiedjei
99.3%	Desulfomonile tiedjei
99.3%	Desulfomonile tiedjei
99.3%	Desulfomonile tiedjei
99.3%	Desulfomonile tiedjei
99.3%	Caryophanon tenue
99.3%	Parageobacillus thermoglucosidasius
99.3%	Parageobacillus thermoglucosidasius
99.3%	Parageobacillus thermoglucosidasius
99.3%	Parageobacillus thermoglucosidasius
99.3%	Desulfurispora thermophila
99.3%	Desulfurispora thermophila
99.3%	Desulfurispora thermophila
99.3%	Desulfurispora thermophila
99.3%	Desulfurispora thermophila
99.3%	Desulfovibrio putealis
99.3%	Hungateiclostridium aldrichii
99.3%	Hungateiclostridium aldrichii
99.3%	Methylocaldum tepidum
99.3%	Methylocaldum tepidum
99.3%	Methylocaldum tepidum
99.3%	Methylocaldum tepidum
99.3%	Methylocaldum tepidum
99.3%	Methylocaldum tepidum
99.3%	Methylocaldum tepidum
99.3%	Methylocaldum tepidum
99.3%	Methylocaldum tepidum
99.3%	Ciceribacter thiooxidans
99.3%	Sulfuritortus calidifontis
99.3%	Sulfuritortus calidifontis
99.3%	Novosphingobium endophyticum
99.3%	Thermoanaerobaculum aquaticum
99.3%	Thermoanaerobaculum aquaticum
99.3%	Thermoanaerobaculum aquaticum
99.3%	Thermoanaerobaculum aquaticum
99.3%	Ignavibacterium album
99.3%	Desulfomonile tiedjei
99.3%	Desulfomonile tiedjei
99.3%	Desulfurispora thermophila
99.3%	Bellilinea caldifistulae
99.3%	Methylocaldum tepidum
98.7%	Erythrobacter suaedae
98.7%	Erythrobacter suaedae
98.7%	Erythrobacter suaedae
98.7%	Erythrobacter suaedae
98.7%	Erythrobacter suaedae
98.7%	Erythrobacter suaedae
98.7%	Erythrobacter suaedae
98.7%	Erythrobacter suaedae
98.7%	Erythrobacter suaedae
99.3%	Desulfotomaculum profundi
98.7%	Magnetospirillum marisnigri
98.7%	Magnetospirillum marisnigri
98.7%	Magnetospirillum marisnigri
98.7%	Magnetospirillum marisnigri
98.7%	Magnetospirillum marisnigri
98.7%	Magnetospirillum marisnigri
98.7%	Magnetospirillum marisnigri
98.7%	Magnetospirillum marisnigri
98.7%	Magnetospirillum marisnigri
98.7%	Magnetospirillum marisnigri
98.7%	Novosphingobium endophyticum
98.7%	Novosphingobium endophyticum
98.7%	Hydrotalea flava
98.7%	Hydrotalea flava
98.7%	Hydrotalea flava
98.7%	Hydrotalea flava
98.7%	Hydrotalea flava
98.7%	Hydrotalea flava
98.7%	Hydrotalea flava
98.7%	Hydrotalea flava
98.7%	Hydrotalea flava
98.7%	Hydrotalea flava
99.3%	Thermoanaerobaculum aquaticum
99.3%	Thermoanaerobaculum aquaticum
98.7%	Thermoanaerobaculum aquaticum
98.7%	Thermoanaerobaculum aquaticum
99.3%	Thermoanaerobaculum aquaticum
98.7%	Thermoanaerobaculum aquaticum
98.7%	Thermoanaerobaculum aquaticum
99.3%	Thermoanaerobaculum aquaticum
99.3%	Desulfomonile tiedjei
98.7%	Desulfomonile tiedjei
99.3%	Desulfomonile tiedjei
98.8%	Aquicella lusitana
98.7%	Erythrobacter suaedae
98.7%	Erythrobacter suaedae
98.7%	Tepidicella baoligensis
98.7%	Pseudogemmobacter bohemicus
98.7%	Pseudogemmobacter bohemicus
98.7%	Methylopila carotae
98.7%	Methylopila carotae
98.7%	Methylopila carotae
98.7%	Methylopila carotae
98.7%	Methylopila carotae
98.7%	Methylopila carotae
98.7%	Pseudonocardia tritici
98.7%	Pseudonocardia tritici
98.7%	Ferrovibrio soli
98.7%	Ferrovibrio soli
98.7%	Ferrovibrio soli
98.7%	Ferrovibrio soli
98.7%	Rhodosalinus sediminis
98.7%	Ciceribacter thiooxidans
98.7%	Ciceribacter thiooxidans
98.7%	Ciceribacter thiooxidans
98.7%	Ciceribacter thiooxidans
98.7%	Ciceribacter thiooxidans
98.7%	Ciceribacter thiooxidans
98.7%	Ciceribacter thiooxidans
98.7%	Ciceribacter thiooxidans
98.7%	Ciceribacter thiooxidans
98.7%	Ciceribacter thiooxidans
98.7%	Ciceribacter thiooxidans
98.7%	Ciceribacter thiooxidans
98.7%	Aeribacillus composti
98.7%	Aeribacillus composti
98.7%	Aeribacillus composti
98.7%	Chryseomicrobium deserti
98.7%	Chryseomicrobium deserti
98.7%	Nocardioides agrisoli
98.7%	Brenneria populi
98.7%	Brenneria populi
98.7%	Brenneria populi
98.7%	Desulfosporosinus nitroreducens
98.7%	Desulfosporosinus fructosivorans
98.7%	Desulfosporosinus fructosivorans
98.7%	Sulfuritortus calidifontis
98.7%	Sulfuritortus calidifontis
98.7%	Sulfuritortus calidifontis
98.7%	Sulfuritortus calidifontis
98.7%	Sulfuritortus calidifontis
98.7%	Sulfuritortus calidifontis
98.7%	Sulfuritortus calidifontis
98.7%	Sulfuritortus calidifontis
98.7%	Sulfuritortus calidifontis
98.7%	Sulfuritortus calidifontis
98.7%	Sulfuritortus calidifontis
98.7%	Sulfuritortus calidifontis
98.7%	Sulfuritortus calidifontis
98.7%	Sulfuritortus calidifontis
98.7%	Sulfuritortus calidifontis
98.7%	Sulfuritortus calidifontis
98.7%	Sulfuritortus calidifontis
99.3%	Sulfuritortus calidifontis
98.7%	Sulfuritortus calidifontis
98.7%	Sulfuritortus calidifontis
98.7%	Sulfuritortus calidifontis
98.7%	Sulfuritortus calidifontis
98.7%	Sulfuritortus calidifontis
98.7%	Sulfuritortus calidifontis
98.7%	Sulfuritortus calidifontis
98.7%	Sulfuritortus calidifontis
98.7%	Sulfuritortus calidifontis
98.7%	Sulfuritortus calidifontis
98.7%	Sulfuritortus calidifontis
98.7%	Sulfuritortus calidifontis
98.7%	Sulfuritortus calidifontis
98.7%	Rectinema cohabitans
98.7%	Rectinema cohabitans
98.7%	Rectinema cohabitans
98.7%	Rectinema cohabitans
98.7%	Rectinema cohabitans
98.7%	Rectinema cohabitans
98.7%	Thermodesulfitimonas autotrophica
98.7%	Thermodesulfitimonas autotrophica
98.7%	Rugosibacter aromaticivorans
98.7%	Desulfotomaculum profundi
98.7%	Desulfotomaculum profundi
98.7%	Desulfotomaculum profundi
98.7%	Desulfotomaculum profundi
98.7%	Desulfotomaculum profundi
98.7%	Desulfotomaculum profundi
98.7%	Desulfotomaculum profundi
98.7%	Desulfotomaculum profundi
98.7%	Desulfotomaculum profundi
98.7%	Desulfotomaculum profundi
98.7%	Azospirillum agricola
98.7%	Pseudomonas songnenensis
98.7%	Sulfuricaulis limicola
98.7%	Sulfurirhabdus autotrophica
98.7%	Novosphingobium endophyticum
98.7%	Cutibacterium acnes
98.7%	Thermus amyloliquefaciens
98.7%	Thermus amyloliquefaciens
98.7%	Thermus amyloliquefaciens
98.7%	Bacillus borbori
98.7%	Methylocaldum marinum
98.7%	Basilea psittacipulmonis
98.7%	Basilea psittacipulmonis
98.7%	Basilea psittacipulmonis
98.7%	Methyloligella solikamskensis
98.7%	Methyloligella solikamskensis
98.7%	Methyloligella solikamskensis
98.7%	Methyloligella solikamskensis
98.7%	Methyloligella solikamskensis
98.7%	Methyloligella solikamskensis
98.7%	Anaerobacterium chartisolvens
98.7%	Clostridium saccharobutylicum
98.7%	Clostridium saccharobutylicum
98.7%	Brevundimonas viscosa
98.7%	Brevundimonas viscosa
98.7%	Desulfofundulus thermocisternus
98.7%	Annwoodia aquaesulis
98.7%	Annwoodia aquaesulis
98.7%	Annwoodia aquaesulis
98.7%	Hydrotalea flava
98.7%	Hydrotalea flava
98.7%	Hydrotalea flava
98.7%	Hydrotalea flava
98.7%	Hydrotalea flava
98.7%	Lactococcus taiwanensis
98.7%	Lactococcus taiwanensis
98.7%	Lactococcus taiwanensis
98.7%	Geobacter luticola
98.7%	Geobacter luticola
98.7%	Exiguobacterium acetylicum
98.7%	Thermoanaerobaculum aquaticum
98.7%	Thermoanaerobaculum aquaticum
98.7%	Thermoanaerobaculum aquaticum
98.7%	Thermoanaerobaculum aquaticum
98.7%	Thermoanaerobaculum aquaticum
98.7%	Thermoanaerobaculum aquaticum
98.7%	Thermoanaerobaculum aquaticum
98.7%	Thermoanaerobaculum aquaticum
98.7%	Thermoanaerobaculum aquaticum
98.7%	Thermoanaerobaculum aquaticum
98.7%	Thermoanaerobaculum aquaticum
98.7%	Thermoanaerobaculum aquaticum
98.7%	Thermoanaerobaculum aquaticum
98.7%	Thermoanaerobaculum aquaticum
98.7%	Thermoanaerobaculum aquaticum
98.7%	Thermoanaerobaculum aquaticum
98.7%	Thermoanaerobaculum aquaticum
98.7%	Thermoanaerobaculum aquaticum
98.7%	Thermoanaerobaculum aquaticum
98.7%	Thermoanaerobaculum aquaticum
98.7%	Thermoanaerobaculum aquaticum
98.7%	Thermoanaerobaculum aquaticum
98.7%	Thermoanaerobaculum aquaticum
98.7%	Thermoanaerobaculum aquaticum
98.7%	Thermoanaerobaculum aquaticum
98.7%	Thermoanaerobaculum aquaticum
98.7%	Thermoanaerobaculum aquaticum
98.7%	Thermoanaerobaculum aquaticum
98.7%	Thermoanaerobaculum aquaticum
98.7%	Thermoanaerobaculum aquaticum
98.7%	Thermoanaerobaculum aquaticum
98.7%	Thermoanaerobaculum aquaticum
98.7%	Thermoanaerobaculum aquaticum
98.7%	Thermoanaerobaculum aquaticum
98.7%	Thermoanaerobaculum aquaticum
98.7%	Thermoanaerobaculum aquaticum
98.7%	Thermoanaerobaculum aquaticum
98.7%	Thermoanaerobaculum aquaticum
98.7%	Thermoanaerobaculum aquaticum
98.7%	Thermoanaerobaculum aquaticum
98.7%	Thermoanaerobaculum aquaticum
98.7%	Thermoanaerobaculum aquaticum
98.7%	Thermoanaerobaculum aquaticum
98.7%	Thermoanaerobaculum aquaticum
98.7%	Thermoanaerobaculum aquaticum
98.7%	Thermoanaerobaculum aquaticum
98.7%	Thermoanaerobaculum aquaticum
98.7%	Thermoanaerobaculum aquaticum
98.7%	Thermoanaerobaculum aquaticum
98.7%	Thermoanaerobaculum aquaticum
98.7%	Thermoanaerobaculum aquaticum
98.7%	Thermoanaerobaculum aquaticum
98.7%	Thermoanaerobaculum aquaticum
98.7%	Thermoanaerobaculum aquaticum
98.7%	Thermoanaerobaculum aquaticum
98.7%	Thermoanaerobaculum aquaticum
98.7%	Thermoanaerobaculum aquaticum
98.7%	Thermoanaerobaculum aquaticum
98.7%	Thermoanaerobaculum aquaticum
98.7%	Thermoanaerobaculum aquaticum
98.7%	Thermoanaerobaculum aquaticum
98.7%	Thermoanaerobaculum aquaticum
98.7%	Thermoanaerobaculum aquaticum
98.7%	Thermoanaerobaculum aquaticum
98.7%	Thermoanaerobaculum aquaticum
98.7%	Thermoanaerobaculum aquaticum
98.7%	Thermoanaerobaculum aquaticum
98.7%	Thermoanaerobaculum aquaticum
98.7%	Thermoanaerobaculum aquaticum
98.7%	Thermoanaerobaculum aquaticum
98.7%	Thermoanaerobaculum aquaticum
98.7%	Thermoanaerobaculum aquaticum
98.7%	Thermoanaerobaculum aquaticum
98.7%	Thermoanaerobaculum aquaticum
98.7%	Thermoanaerobaculum aquaticum
98.7%	Thermoanaerobaculum aquaticum
98.7%	Thermoanaerobaculum aquaticum
98.7%	Thermoanaerobaculum aquaticum
98.7%	Thermoanaerobaculum aquaticum
98.7%	Thermoanaerobaculum aquaticum
98.7%	Thermoanaerobaculum aquaticum
98.7%	Thermoanaerobaculum aquaticum
98.7%	Thermoanaerobaculum aquaticum
98.7%	Thermoanaerobaculum aquaticum
98.7%	Thermoanaerobaculum aquaticum
98.7%	Thermoanaerobaculum aquaticum
98.7%	Thermoanaerobaculum aquaticum
98.7%	Thermoanaerobaculum aquaticum
98.7%	Thermoanaerobaculum aquaticum
98.7%	Thermoanaerobaculum aquaticum
98.7%	Thermoanaerobaculum aquaticum
98.7%	Thermoanaerobaculum aquaticum
98.7%	Thermoanaerobaculum aquaticum
98.7%	Thermoanaerobaculum aquaticum
98.7%	Thermoanaerobaculum aquaticum
98.7%	Thermoanaerobaculum aquaticum
98.7%	Thermoanaerobaculum aquaticum
98.7%	Thermoanaerobaculum aquaticum
98.7%	Thermoanaerobaculum aquaticum
98.7%	Thermoanaerobaculum aquaticum
98.7%	Thermoanaerobaculum aquaticum
98.7%	Thermoanaerobaculum aquaticum
98.7%	Thermoanaerobaculum aquaticum
98.7%	Thermoanaerobaculum aquaticum
98.7%	Thermoanaerobaculum aquaticum
98.7%	Thermoanaerobaculum aquaticum
98.7%	Thermoanaerobaculum aquaticum
98.7%	Thermoanaerobaculum aquaticum
98.7%	Thermoanaerobaculum aquaticum
98.7%	Thermoanaerobaculum aquaticum
98.7%	Thermoanaerobaculum aquaticum
98.7%	Thermoanaerobaculum aquaticum
98.7%	Thermoanaerobaculum aquaticum
98.7%	Thermoanaerobaculum aquaticum
98.7%	Thermoanaerobaculum aquaticum
98.7%	Thermoanaerobaculum aquaticum
98.7%	Thermoanaerobaculum aquaticum
98.7%	Thermoanaerobaculum aquaticum
98.7%	Thermoanaerobaculum aquaticum
98.7%	Thermoanaerobaculum aquaticum
98.7%	Thermoanaerobaculum aquaticum
98.7%	Thermoanaerobaculum aquaticum
98.7%	Thermoanaerobaculum aquaticum
98.7%	Thermoanaerobaculum aquaticum
98.7%	Thermoanaerobaculum aquaticum
98.7%	Thermoanaerobaculum aquaticum
98.7%	Thermoanaerobaculum aquaticum
98.7%	Thermoanaerobaculum aquaticum
98.7%	Thermoanaerobaculum aquaticum
98.7%	Thermoanaerobaculum aquaticum
98.7%	Thermoanaerobaculum aquaticum
98.7%	Thermoanaerobaculum aquaticum
98.7%	Thermoanaerobaculum aquaticum
98.7%	Thermoanaerobaculum aquaticum
98.7%	Thermoanaerobaculum aquaticum
98.7%	Thermoanaerobaculum aquaticum
98.7%	Thermoanaerobaculum aquaticum
99.3%	Thermoanaerobaculum aquaticum
98.7%	Thermoanaerobaculum aquaticum
98.7%	Thermoanaerobaculum aquaticum
98.7%	Thermoanaerobaculum aquaticum
98.7%	Thermoanaerobaculum aquaticum
98.7%	Thermoanaerobaculum aquaticum
98.7%	Thermoanaerobaculum aquaticum
98.7%	Thermoanaerobaculum aquaticum
98.7%	Thermoanaerobaculum aquaticum
98.7%	Thermoanaerobaculum aquaticum
98.7%	Thermoanaerobaculum aquaticum
98.7%	Thermoanaerobaculum aquaticum
98.7%	Thermoanaerobaculum aquaticum
98.7%	Thermoanaerobaculum aquaticum
98.7%	Thermoanaerobaculum aquaticum
98.7%	Thermoanaerobaculum aquaticum
98.7%	Thermoanaerobaculum aquaticum
98.7%	Thermoanaerobaculum aquaticum
98.7%	Thermoanaerobaculum aquaticum
98.7%	Thermoanaerobaculum aquaticum
98.7%	Thermoanaerobaculum aquaticum
98.7%	Thermoanaerobaculum aquaticum
98.7%	Thermoanaerobaculum aquaticum
98.7%	Fontimonas thermophila
98.7%	Moorella stamsii
98.7%	Bradyrhizobium oligotrophicum
98.7%	Micrococcus luteus
98.7%	Micrococcus luteus
98.7%	Micrococcus luteus
98.7%	Desulfobacca acetoxidans
98.7%	Desulfobacca acetoxidans
98.7%	Desulfobacca acetoxidans
98.7%	Treponema caldarium
98.7%	Ignavibacterium album
98.7%	Ignavibacterium album
98.7%	Ignavibacterium album
98.7%	Ignavibacterium album
98.7%	Ignavibacterium album
98.7%	Ignavibacterium album
98.7%	Ignavibacterium album
98.7%	Ignavibacterium album
98.7%	Thermodesulfovibrio yellowstonii
98.7%	Thermodesulfovibrio yellowstonii
98.7%	Thermodesulfovibrio yellowstonii
98.7%	Thermodesulfovibrio yellowstonii
98.7%	Thermodesulfovibrio yellowstonii
98.7%	Thermodesulfovibrio yellowstonii
98.7%	Thermodesulfovibrio yellowstonii
98.7%	Thermodesulfovibrio yellowstonii
98.7%	Methanothermobacter thermautotrophicus
98.7%	Methanothermobacter thermautotrophicus
98.7%	Methanothermobacter thermautotrophicus
98.7%	Methanothermobacter thermautotrophicus
98.7%	Methanothermobacter thermautotrophicus
98.7%	Methanothermobacter thermautotrophicus
98.7%	Methanothermobacter thermautotrophicus
98.7%	Methanothermobacter thermautotrophicus
98.7%	Desulfomonile tiedjei
98.7%	Desulfomonile tiedjei
98.7%	Desulfomonile tiedjei
98.7%	Desulfomonile tiedjei
98.7%	Desulfomonile tiedjei
98.7%	Desulfomonile tiedjei
98.7%	Desulfomonile tiedjei
98.7%	Desulfomonile tiedjei
98.7%	Desulfomonile tiedjei
98.7%	Desulfomonile tiedjei
98.7%	Desulfomonile tiedjei
98.7%	Desulfomonile tiedjei
98.7%	Desulfomonile tiedjei
98.7%	Desulfomonile tiedjei
98.7%	Desulfomonile tiedjei
98.7%	Desulfomonile tiedjei
98.7%	Desulfomonile tiedjei
98.7%	Desulfomonile tiedjei
98.7%	Desulfomonile tiedjei
98.7%	Desulfomonile tiedjei
98.7%	Desulfomonile tiedjei
98.7%	Desulfomonile tiedjei
98.7%	Desulfomonile tiedjei
98.7%	Desulfomonile tiedjei
98.7%	Desulfomonile tiedjei
98.7%	Desulfomonile tiedjei
98.7%	Desulfomonile tiedjei
98.7%	Desulfomonile tiedjei
98.7%	Desulfomonile tiedjei
98.7%	Desulfomonile tiedjei
98.7%	Desulfomonile tiedjei
98.7%	Desulfomonile tiedjei
98.7%	Desulfomonile tiedjei
98.7%	Desulfomonile tiedjei
98.7%	Desulfomonile tiedjei
98.7%	Desulfomonile tiedjei
98.7%	Desulfomonile tiedjei
98.7%	Desulfomonile tiedjei
98.7%	Desulfomonile tiedjei
98.7%	Desulfomonile tiedjei
98.7%	Desulfomonile tiedjei
98.7%	Desulfomonile tiedjei
98.7%	Desulfomonile tiedjei
98.7%	Desulfomonile tiedjei
98.7%	Caryophanon tenue
98.7%	Desulfotomaculum hydrothermale
98.7%	Desulfatirhabdium butyrativorans
98.7%	Parageobacillus thermoglucosidasius
98.7%	Parageobacillus thermoglucosidasius
98.7%	Parageobacillus thermoglucosidasius
98.7%	Parageobacillus thermoglucosidasius
98.7%	Parageobacillus thermoglucosidasius
98.7%	Parageobacillus thermoglucosidasius
98.7%	Parageobacillus thermoglucosidasius
98.7%	Parageobacillus thermoglucosidasius
98.7%	Parageobacillus thermoglucosidasius
98.7%	Desulfurispora thermophila
98.7%	Desulfurispora thermophila
98.7%	Desulfurispora thermophila
98.7%	Desulfurispora thermophila
98.7%	Desulfurispora thermophila
98.7%	Desulfurispora thermophila
98.7%	Desulfurispora thermophila
98.7%	Desulfurispora thermophila
98.7%	Desulfurispora thermophila
98.7%	Desulfurispora thermophila
98.7%	Desulfurispora thermophila
98.7%	Desulfurispora thermophila
98.7%	Desulfurispora thermophila
98.7%	Streptococcus anginosus
98.7%	Streptococcus anginosus
98.7%	Desulfovibrio putealis
98.7%	Desulfovibrio putealis
98.7%	Desulfovibrio putealis
98.7%	Desulfovibrio putealis
98.7%	Desulfovibrio putealis
98.7%	Desulfovibrio putealis
98.7%	Desulfovibrio putealis
98.7%	Hungateiclostridium aldrichii
98.7%	Hungateiclostridium aldrichii
98.7%	Hungateiclostridium aldrichii
98.7%	Hungateiclostridium aldrichii
98.7%	Hungateiclostridium aldrichii
98.7%	Hungateiclostridium aldrichii
98.7%	Hungateiclostridium aldrichii
98.7%	Methylocaldum tepidum
98.7%	Methylocaldum tepidum
98.7%	Methylocaldum tepidum
98.7%	Methylocaldum tepidum
98.7%	Methylocaldum tepidum
98.7%	Methylocaldum tepidum
98.7%	Methylocaldum tepidum
98.7%	Methylocaldum tepidum
98.7%	Methylocaldum tepidum
98.7%	Methylocaldum tepidum
98.7%	Methylocaldum tepidum
98.7%	Methylocaldum tepidum
98.7%	Methylocaldum tepidum
98.7%	Methylocaldum tepidum
98.7%	Methylocaldum tepidum
98.7%	Methylocaldum tepidum
98.7%	Methylocaldum tepidum
98.7%	Methylocaldum tepidum
98.7%	Methylocaldum tepidum
98.7%	Methylocaldum tepidum
98.7%	Methylocaldum tepidum
98.7%	Methylocaldum tepidum
98.7%	Methylocaldum tepidum
98.7%	Methylocaldum tepidum
98.7%	Methylocaldum tepidum
98.7%	Methylocaldum tepidum
98.7%	Methylocaldum tepidum
98.7%	Methylocaldum tepidum
98.7%	Methylocaldum tepidum
98.7%	Methylocaldum tepidum
98.7%	Methylocaldum tepidum
98.7%	Methylocaldum tepidum
98.7%	Methylocaldum tepidum
98.7%	Methylocaldum tepidum
98.7%	Methylocaldum tepidum
98.7%	Methylocaldum tepidum
98.7%	Methylocaldum tepidum
98.7%	Methylocaldum tepidum
98.7%	Carboxydocella thermautotrophica
98.7%	Methylopila carotae
98.7%	Methylopila carotae
98.7%	Ciceribacter thiooxidans
98.7%	Sulfuritortus calidifontis
98.7%	Rectinema cohabitans
98.7%	Rectinema cohabitans
98.7%	Thermodesulfitimonas autotrophica
99.3%	Rugosibacter aromaticivorans
98.7%	Desulfotomaculum profundi
98.7%	Pseudomonas songnenensis
98.7%	Clostridium saccharobutylicum
98.7%	Annwoodia aquaesulis
98.7%	Thermoanaerobaculum aquaticum
98.7%	Thermoanaerobaculum aquaticum
98.7%	Thermoanaerobaculum aquaticum
98.7%	Thermoanaerobaculum aquaticum
98.7%	Thermoanaerobaculum aquaticum
98.7%	Thermoanaerobaculum aquaticum
98.7%	Thermoanaerobaculum aquaticum
98.7%	Thermoanaerobaculum aquaticum
98.7%	Thermoanaerobaculum aquaticum
98.7%	Thermoanaerobaculum aquaticum
98.7%	Thermoanaerobaculum aquaticum
98.7%	Thermoanaerobaculum aquaticum
98.7%	Thermoanaerobaculum aquaticum
98.7%	Thermoanaerobaculum aquaticum
98.7%	Thermoanaerobaculum aquaticum
98.7%	Thermoanaerobaculum aquaticum
98.7%	Thermoanaerobaculum aquaticum
98.7%	Thermoanaerobaculum aquaticum
98.7%	Thermoanaerobaculum aquaticum
98.7%	Thermoanaerobaculum aquaticum
100.0%	Thermoanaerobaculum aquaticum
98.7%	Treponema caldarium
98.7%	Ignavibacterium album
98.7%	Thermodesulfovibrio yellowstonii
98.7%	Thermodesulfovibrio yellowstonii
98.7%	Desulfomonile tiedjei
98.7%	Desulfomonile tiedjei
98.7%	Desulfomonile tiedjei
98.7%	Desulfomonile tiedjei
98.7%	Desulfomonile tiedjei
98.7%	Desulfomonile tiedjei
98.7%	Desulfomonile tiedjei
98.7%	Parageobacillus thermoglucosidasius
98.7%	Parageobacillus thermoglucosidasius
98.7%	Desulfurispora thermophila
100.0%	Desulfurispora thermophila
98.7%	Bellilinea caldifistulae
98.7%	Bellilinea caldifistulae
98.7%	Bellilinea caldifistulae
98.7%	Bellilinea caldifistulae
98.7%	Bellilinea caldifistulae
98.7%	Bellilinea caldifistulae
98.7%	Bellilinea caldifistulae
98.7%	Methylocaldum tepidum
98.7%	Methylocaldum tepidum
98.7%	Methylocaldum tepidum
98.7%	Methylocaldum tepidum
98.0%	Erythrobacter suaedae
98.0%	Erythrobacter suaedae
98.0%	Erythrobacter suaedae
98.0%	Erythrobacter suaedae
98.0%	Erythrobacter suaedae
98.0%	Erythrobacter suaedae
98.0%	Erythrobacter suaedae
98.0%	Erythrobacter suaedae
98.6%	Desulfosporosinus fructosivorans
100.0%	Sulfuritortus calidifontis
98.0%	Desulfotomaculum profundi
98.0%	Magnetospirillum marisnigri
98.0%	Magnetospirillum marisnigri
98.0%	Magnetospirillum marisnigri
98.0%	Magnetospirillum marisnigri
98.0%	Magnetospirillum marisnigri
98.0%	Magnetospirillum marisnigri
98.0%	Magnetospirillum marisnigri
98.0%	Magnetospirillum marisnigri
98.0%	Magnetospirillum marisnigri
98.0%	Magnetospirillum marisnigri
98.0%	Magnetospirillum marisnigri
98.0%	Magnetospirillum marisnigri
98.0%	Magnetospirillum marisnigri
98.0%	Magnetospirillum marisnigri
98.0%	Magnetospirillum marisnigri
98.0%	Novosphingobium endophyticum
98.0%	Novosphingobium endophyticum
98.0%	Novosphingobium endophyticum
98.6%	Vallitalea pronyensis
100.0%	Basilea psittacipulmonis
98.6%	Clostridium saccharobutylicum
98.0%	Hydrotalea flava
98.0%	Hydrotalea flava
98.0%	Hydrotalea flava
98.0%	Hydrotalea flava
98.0%	Hydrotalea flava
98.0%	Hydrotalea flava
98.0%	Hydrotalea flava
98.0%	Hydrotalea flava
98.0%	Hydrotalea flava
98.0%	Hydrotalea flava
98.0%	Hydrotalea flava
98.0%	Hydrotalea flava
98.0%	Hydrotalea flava
98.0%	Hydrotalea flava
98.0%	Hydrotalea flava
98.0%	Hydrotalea flava
98.0%	Hydrotalea flava
98.0%	Hydrotalea flava
98.0%	Hydrotalea flava
98.0%	Hydrotalea flava
98.0%	Hydrotalea flava
98.0%	Hydrotalea flava
98.0%	Hydrotalea flava
98.0%	Hydrotalea flava
98.0%	Hydrotalea flava
98.0%	Hydrotalea flava
98.6%	Georgfuchsia toluolica
98.6%	Methylothermus subterraneus
98.6%	Thermoanaerobaculum aquaticum
100.0%	Thermoanaerobaculum aquaticum
98.7%	Thermoanaerobaculum aquaticum
98.0%	Thermoanaerobaculum aquaticum
98.0%	Thermoanaerobaculum aquaticum
98.6%	Thermoanaerobaculum aquaticum
98.6%	Thermoanaerobaculum aquaticum
98.6%	Thermoanaerobaculum aquaticum
98.6%	Thermoanaerobaculum aquaticum
98.0%	Thermoanaerobaculum aquaticum
98.6%	Thermoanaerobaculum aquaticum
99.3%	Thermoanaerobaculum aquaticum
98.6%	Thermoanaerobaculum aquaticum
98.6%	Thermoanaerobaculum aquaticum
98.0%	Thermoanaerobaculum aquaticum
98.0%	Thermoanaerobaculum aquaticum
98.6%	Thermoanaerobaculum aquaticum
98.6%	Methanothermobacter thermautotrophicus
98.6%	Desulfomonile tiedjei
98.6%	Desulfomonile tiedjei
98.0%	Desulfomonile tiedjei
98.6%	Desulfomonile tiedjei
98.6%	Desulfurispora thermophila
98.7%	Bellilinea caldifistulae
98.3%	Methylocaldum szegediense
99.3%	Methylocaldum tepidum
98.2%	Aquicella lusitana
98.0%	Vulcaniibacterium gelatinicum
98.0%	Vulcaniibacterium gelatinicum
98.0%	Vulcaniibacterium gelatinicum
98.0%	Erythrobacter suaedae
98.0%	Erythrobacter suaedae
98.0%	Pseudomonas pharmacofabricae
98.0%	Tepidicella baoligensis
98.0%	Tepidicella baoligensis
98.0%	Paracoccus jeotgali
98.0%	Pseudogemmobacter bohemicus
98.0%	Pseudogemmobacter bohemicus
98.0%	Pseudogemmobacter bohemicus
98.0%	Pseudogemmobacter bohemicus
98.0%	Methylopila carotae
98.0%	Methylopila carotae
98.0%	Methylopila carotae
98.0%	Methylopila carotae
98.0%	Methylopila carotae
98.0%	Methylopila carotae
98.0%	Methylopila carotae
98.0%	Methylopila carotae
98.0%	Methylopila carotae
98.0%	Methylopila carotae
98.0%	Desulfothermobacter acidiphilus
98.0%	Ferrovibrio soli
98.0%	Mangrovitalea sediminis
98.0%	Rhodosalinus sediminis
98.0%	Rhodoplanes tepidicaeni
98.0%	Rhodoplanes tepidicaeni
98.0%	Ciceribacter thiooxidans
98.0%	Ciceribacter thiooxidans
98.0%	Ciceribacter thiooxidans
98.0%	Ciceribacter thiooxidans
98.0%	Ciceribacter thiooxidans
98.0%	Ciceribacter thiooxidans
98.0%	Ciceribacter thiooxidans
98.0%	Ciceribacter thiooxidans
98.0%	Ciceribacter thiooxidans
98.0%	Ciceribacter thiooxidans
98.0%	Ciceribacter thiooxidans
98.0%	Ciceribacter thiooxidans
98.0%	Ciceribacter thiooxidans
98.0%	Ciceribacter thiooxidans
98.0%	Ciceribacter thiooxidans
98.0%	Ciceribacter thiooxidans
98.0%	Ciceribacter thiooxidans
98.0%	Ciceribacter thiooxidans
98.0%	Chryseomicrobium deserti
98.0%	Brenneria populi
98.0%	Brenneria populi
98.0%	Brenneria populi
98.0%	Brenneria populi
98.0%	Brenneria populi
98.0%	Desulfosporosinus nitroreducens
98.0%	Desulfosporosinus fructosivorans
98.0%	Sulfuritortus calidifontis
98.0%	Sulfuritortus calidifontis
98.0%	Sulfuritortus calidifontis
98.0%	Sulfuritortus calidifontis
98.0%	Sulfuritortus calidifontis
98.0%	Sulfuritortus calidifontis
98.0%	Sulfuritortus calidifontis
98.0%	Sulfuritortus calidifontis
98.0%	Sulfuritortus calidifontis
98.0%	Sulfuritortus calidifontis
98.0%	Sulfuritortus calidifontis
98.0%	Sulfuritortus calidifontis
98.0%	Sulfuritortus calidifontis
98.0%	Sulfuritortus calidifontis
98.0%	Sulfuritortus calidifontis
98.0%	Sulfuritortus calidifontis
98.0%	Sulfuritortus calidifontis
98.0%	Sulfuritortus calidifontis
98.0%	Sulfuritortus calidifontis
98.0%	Sulfuritortus calidifontis
98.0%	Sulfuritortus calidifontis
98.0%	Sulfuritortus calidifontis
98.0%	Sulfuritortus calidifontis
98.0%	Sulfuritortus calidifontis
98.0%	Sulfuritortus calidifontis
98.0%	Sulfuritortus calidifontis
98.0%	Sulfuritortus calidifontis
98.0%	Sulfuritortus calidifontis
100.0%	Sulfuritortus calidifontis
98.0%	Sulfuritortus calidifontis
98.0%	Sulfuritortus calidifontis
98.0%	Sulfuritortus calidifontis
98.0%	Sulfuritortus calidifontis
98.0%	Sulfuritortus calidifontis
98.0%	Sulfuritortus calidifontis
98.0%	Sulfuritortus calidifontis
98.0%	Sulfuritortus calidifontis
98.0%	Rectinema cohabitans
98.0%	Rectinema cohabitans
98.0%	Rectinema cohabitans
98.0%	Rectinema cohabitans
98.0%	Rectinema cohabitans
98.0%	Rectinema cohabitans
98.0%	Rectinema cohabitans
98.0%	Rectinema cohabitans
98.0%	Rectinema cohabitans
98.0%	Rectinema cohabitans
98.0%	Rectinema cohabitans
98.0%	Rectinema cohabitans
98.0%	Rectinema cohabitans
98.0%	Rectinema cohabitans
98.0%	Rectinema cohabitans
98.0%	Rectinema cohabitans
98.0%	Rectinema cohabitans
98.0%	Thermodesulfitimonas autotrophica
98.0%	Thermodesulfitimonas autotrophica
98.0%	Thermodesulfitimonas autotrophica
98.0%	Thermodesulfitimonas autotrophica
98.0%	Thermodesulfitimonas autotrophica
98.0%	Thermodesulfitimonas autotrophica
98.0%	Thermodesulfitimonas autotrophica
98.0%	Thermodesulfitimonas autotrophica
98.0%	Thermodesulfitimonas autotrophica
98.0%	Thermodesulfitimonas autotrophica
98.0%	Thermodesulfitimonas autotrophica
98.0%	Rugosibacter aromaticivorans
98.0%	Rugosibacter aromaticivorans
98.0%	Rugosibacter aromaticivorans
98.0%	Rugosibacter aromaticivorans
98.0%	Rugosibacter aromaticivorans
98.0%	Rugosibacter aromaticivorans
98.0%	Rugosibacter aromaticivorans
98.0%	Rugosibacter aromaticivorans
98.0%	Rugosibacter aromaticivorans
99.3%	Rugosibacter aromaticivorans
98.0%	Rugosibacter aromaticivorans
98.0%	Desulfotomaculum profundi
98.0%	Desulfotomaculum profundi
98.0%	Desulfotomaculum profundi
98.0%	Desulfotomaculum profundi
98.0%	Desulfotomaculum profundi
98.0%	Desulfotomaculum profundi
98.0%	Desulfotomaculum profundi
98.0%	Desulfotomaculum profundi
98.0%	Desulfotomaculum profundi
98.0%	Desulfotomaculum profundi
98.0%	Desulfotomaculum profundi
98.0%	Desulfotomaculum profundi
100.0%	Desulfotomaculum profundi
98.0%	Lawsonella clevelandensis
98.0%	Pseudomonas songnenensis
98.0%	Pseudomonas songnenensis
98.0%	Pseudomonas songnenensis
98.0%	Sulfuricaulis limicola
98.0%	Sulfuricaulis limicola
98.0%	Sulfuricaulis limicola
98.0%	Sulfuricaulis limicola
98.0%	Sulfuricaulis limicola
98.0%	Sulfurirhabdus autotrophica
98.0%	Sulfurirhabdus autotrophica
98.0%	Novosphingobium endophyticum
98.0%	Cutibacterium acnes
98.0%	Sulfurifustis variabilis
98.0%	Thermus amyloliquefaciens
98.0%	Thermus amyloliquefaciens
98.0%	Thermus amyloliquefaciens
98.0%	Thermus amyloliquefaciens
98.0%	Thermus amyloliquefaciens
98.0%	Thermus amyloliquefaciens
98.0%	Thermus amyloliquefaciens
98.0%	Methanobacterium movilense
98.0%	Basilea psittacipulmonis
98.0%	Basilea psittacipulmonis
98.0%	Basilea psittacipulmonis
98.0%	Basilea psittacipulmonis
98.0%	Basilea psittacipulmonis
98.0%	Methyloligella solikamskensis
98.0%	Methyloligella solikamskensis
98.0%	Methyloligella solikamskensis
98.0%	Methyloligella solikamskensis
98.0%	Methyloligella solikamskensis
98.0%	Methyloligella solikamskensis
98.0%	Methyloligella solikamskensis
98.0%	Methyloligella solikamskensis
98.0%	Anaerobacterium chartisolvens
98.0%	Clostridium saccharobutylicum
98.0%	Clostridium saccharobutylicum
98.0%	Clostridium saccharobutylicum
98.0%	Clostridium saccharobutylicum
98.0%	Clostridium saccharobutylicum
98.0%	Lactobacillus delbrueckii
98.0%	Lactobacillus delbrueckii
98.0%	Brevundimonas viscosa
98.0%	Desulfofundulus thermocisternus
98.0%	Desulfofundulus thermocisternus
98.0%	Desulfofundulus thermocisternus
98.0%	Annwoodia aquaesulis
98.0%	Annwoodia aquaesulis
98.0%	Annwoodia aquaesulis
98.0%	Annwoodia aquaesulis
98.0%	Annwoodia aquaesulis
98.0%	Annwoodia aquaesulis
98.0%	Annwoodia aquaesulis
98.0%	Annwoodia aquaesulis
98.0%	Annwoodia aquaesulis
98.0%	Annwoodia aquaesulis
98.0%	Annwoodia aquaesulis
98.0%	Annwoodia aquaesulis
98.0%	Annwoodia aquaesulis
98.0%	Annwoodia aquaesulis
98.0%	Annwoodia aquaesulis
98.0%	Annwoodia aquaesulis
98.0%	Annwoodia aquaesulis
98.0%	Annwoodia aquaesulis
98.0%	Annwoodia aquaesulis
98.0%	Annwoodia aquaesulis
98.0%	Annwoodia aquaesulis
98.0%	Annwoodia aquaesulis
98.0%	Annwoodia aquaesulis
98.0%	Annwoodia aquaesulis
98.0%	Annwoodia aquaesulis
98.0%	Annwoodia aquaesulis
98.0%	Annwoodia aquaesulis
98.0%	Hydrotalea flava
98.0%	Hydrotalea flava
98.0%	Hydrotalea flava
98.0%	Hydrotalea flava
98.0%	Hydrotalea flava
98.0%	Hydrotalea flava
98.0%	Geobacillus stearothermophilus
98.0%	Geobacillus stearothermophilus
98.0%	Geobacillus stearothermophilus
98.0%	Geobacter luticola
98.0%	Geobacter luticola
98.0%	Chitiniphilus shinanonensis
98.0%	Chitiniphilus shinanonensis
98.6%	Methylothermus subterraneus
98.0%	Thermoanaerobaculum aquaticum
98.0%	Thermoanaerobaculum aquaticum
98.0%	Thermoanaerobaculum aquaticum
98.0%	Thermoanaerobaculum aquaticum
98.0%	Thermoanaerobaculum aquaticum
98.0%	Thermoanaerobaculum aquaticum
98.0%	Thermoanaerobaculum aquaticum
98.0%	Thermoanaerobaculum aquaticum
98.0%	Thermoanaerobaculum aquaticum
98.0%	Thermoanaerobaculum aquaticum
98.0%	Thermoanaerobaculum aquaticum
98.0%	Thermoanaerobaculum aquaticum
98.0%	Thermoanaerobaculum aquaticum
98.0%	Thermoanaerobaculum aquaticum
98.0%	Thermoanaerobaculum aquaticum
98.0%	Thermoanaerobaculum aquaticum
98.0%	Thermoanaerobaculum aquaticum
98.0%	Thermoanaerobaculum aquaticum
98.0%	Thermoanaerobaculum aquaticum
98.0%	Thermoanaerobaculum aquaticum
100.0%	Thermoanaerobaculum aquaticum
98.0%	Thermoanaerobaculum aquaticum
98.0%	Thermoanaerobaculum aquaticum
98.0%	Thermoanaerobaculum aquaticum
98.0%	Thermoanaerobaculum aquaticum
98.0%	Thermoanaerobaculum aquaticum
98.0%	Thermoanaerobaculum aquaticum
98.0%	Thermoanaerobaculum aquaticum
98.0%	Thermoanaerobaculum aquaticum
98.0%	Thermoanaerobaculum aquaticum
98.0%	Thermoanaerobaculum aquaticum
98.0%	Thermoanaerobaculum aquaticum
98.0%	Thermoanaerobaculum aquaticum
98.0%	Thermoanaerobaculum aquaticum
100.0%	Thermoanaerobaculum aquaticum
98.0%	Thermoanaerobaculum aquaticum
98.0%	Thermoanaerobaculum aquaticum
98.0%	Thermoanaerobaculum aquaticum
98.0%	Thermoanaerobaculum aquaticum
98.0%	Thermoanaerobaculum aquaticum
98.0%	Thermoanaerobaculum aquaticum
98.0%	Thermoanaerobaculum aquaticum
98.0%	Thermoanaerobaculum aquaticum
100.0%	Thermoanaerobaculum aquaticum
98.0%	Thermoanaerobaculum aquaticum
98.0%	Thermoanaerobaculum aquaticum
98.0%	Thermoanaerobaculum aquaticum
98.0%	Thermoanaerobaculum aquaticum
98.0%	Thermoanaerobaculum aquaticum
98.0%	Thermoanaerobaculum aquaticum
98.0%	Thermoanaerobaculum aquaticum
98.0%	Thermoanaerobaculum aquaticum
98.0%	Thermoanaerobaculum aquaticum
98.0%	Thermoanaerobaculum aquaticum
98.0%	Thermoanaerobaculum aquaticum
98.0%	Thermoanaerobaculum aquaticum
98.0%	Thermoanaerobaculum aquaticum
98.0%	Thermoanaerobaculum aquaticum
98.0%	Thermoanaerobaculum aquaticum
98.0%	Thermoanaerobaculum aquaticum
98.0%	Thermoanaerobaculum aquaticum
98.0%	Thermoanaerobaculum aquaticum
98.0%	Thermoanaerobaculum aquaticum
98.0%	Thermoanaerobaculum aquaticum
98.0%	Thermoanaerobaculum aquaticum
98.0%	Thermoanaerobaculum aquaticum
98.0%	Thermoanaerobaculum aquaticum
98.0%	Thermoanaerobaculum aquaticum
98.6%	Thermoanaerobaculum aquaticum
98.0%	Thermoanaerobaculum aquaticum
98.0%	Thermoanaerobaculum aquaticum
98.0%	Thermoanaerobaculum aquaticum
98.0%	Thermoanaerobaculum aquaticum
98.0%	Thermoanaerobaculum aquaticum
98.0%	Thermoanaerobaculum aquaticum
98.0%	Thermoanaerobaculum aquaticum
98.0%	Thermoanaerobaculum aquaticum
98.0%	Thermoanaerobaculum aquaticum
98.0%	Thermoanaerobaculum aquaticum
98.0%	Thermoanaerobaculum aquaticum
98.0%	Thermoanaerobaculum aquaticum
98.0%	Thermoanaerobaculum aquaticum
98.0%	Thermoanaerobaculum aquaticum
98.0%	Thermoanaerobaculum aquaticum
98.0%	Thermoanaerobaculum aquaticum
98.0%	Thermoanaerobaculum aquaticum
98.0%	Thermoanaerobaculum aquaticum
98.0%	Thermoanaerobaculum aquaticum
98.0%	Thermoanaerobaculum aquaticum
98.0%	Thermoanaerobaculum aquaticum
98.0%	Thermoanaerobaculum aquaticum
98.0%	Thermoanaerobaculum aquaticum
98.0%	Thermoanaerobaculum aquaticum
98.0%	Thermoanaerobaculum aquaticum
98.0%	Thermoanaerobaculum aquaticum
98.0%	Thermoanaerobaculum aquaticum
98.0%	Thermoanaerobaculum aquaticum
98.0%	Thermoanaerobaculum aquaticum
98.0%	Thermoanaerobaculum aquaticum
98.0%	Thermoanaerobaculum aquaticum
98.0%	Thermoanaerobaculum aquaticum
98.0%	Thermoanaerobaculum aquaticum
98.0%	Thermoanaerobaculum aquaticum
98.0%	Thermoanaerobaculum aquaticum
98.0%	Thermoanaerobaculum aquaticum
98.0%	Thermoanaerobaculum aquaticum
98.0%	Thermoanaerobaculum aquaticum
98.0%	Thermoanaerobaculum aquaticum
98.0%	Thermoanaerobaculum aquaticum
98.0%	Thermoanaerobaculum aquaticum
98.0%	Thermoanaerobaculum aquaticum
98.0%	Thermoanaerobaculum aquaticum
98.0%	Thermoanaerobaculum aquaticum
98.0%	Thermoanaerobaculum aquaticum
98.0%	Thermoanaerobaculum aquaticum
98.0%	Thermoanaerobaculum aquaticum
98.0%	Thermoanaerobaculum aquaticum
98.0%	Thermoanaerobaculum aquaticum
98.0%	Thermoanaerobaculum aquaticum
98.0%	Thermoanaerobaculum aquaticum
98.0%	Thermoanaerobaculum aquaticum
98.0%	Thermoanaerobaculum aquaticum
98.0%	Thermoanaerobaculum aquaticum
98.0%	Thermoanaerobaculum aquaticum
98.0%	Thermoanaerobaculum aquaticum
98.0%	Thermoanaerobaculum aquaticum
98.0%	Thermoanaerobaculum aquaticum
98.0%	Thermoanaerobaculum aquaticum
98.0%	Thermoanaerobaculum aquaticum
98.0%	Thermoanaerobaculum aquaticum
98.0%	Thermoanaerobaculum aquaticum
98.0%	Thermoanaerobaculum aquaticum
98.0%	Thermoanaerobaculum aquaticum
98.0%	Thermoanaerobaculum aquaticum
98.0%	Thermoanaerobaculum aquaticum
98.0%	Thermoanaerobaculum aquaticum
98.0%	Thermoanaerobaculum aquaticum
98.0%	Thermoanaerobaculum aquaticum
98.0%	Thermoanaerobaculum aquaticum
98.0%	Thermoanaerobaculum aquaticum
98.0%	Thermoanaerobaculum aquaticum
98.0%	Thermoanaerobaculum aquaticum
98.0%	Thermoanaerobaculum aquaticum
98.0%	Thermoanaerobaculum aquaticum
98.0%	Thermoanaerobaculum aquaticum
98.0%	Thermoanaerobaculum aquaticum
98.0%	Thermoanaerobaculum aquaticum
98.0%	Thermoanaerobaculum aquaticum
98.0%	Thermoanaerobaculum aquaticum
98.0%	Thermoanaerobaculum aquaticum
98.0%	Thermoanaerobaculum aquaticum
98.0%	Thermoanaerobaculum aquaticum
98.0%	Thermoanaerobaculum aquaticum
98.0%	Thermoanaerobaculum aquaticum
98.0%	Thermoanaerobaculum aquaticum
98.0%	Thermoanaerobaculum aquaticum
98.0%	Thermoanaerobaculum aquaticum
98.0%	Thermoanaerobaculum aquaticum
98.0%	Thermoanaerobaculum aquaticum
98.0%	Thermoanaerobaculum aquaticum
98.0%	Thermoanaerobaculum aquaticum
98.0%	Thermoanaerobaculum aquaticum
98.0%	Thermoanaerobaculum aquaticum
98.0%	Thermoanaerobaculum aquaticum
98.0%	Thermoanaerobaculum aquaticum
98.0%	Thermoanaerobaculum aquaticum
98.0%	Thermoanaerobaculum aquaticum
98.0%	Thermoanaerobaculum aquaticum
98.0%	Thermoanaerobaculum aquaticum
98.0%	Thermoanaerobaculum aquaticum
98.0%	Thermoanaerobaculum aquaticum
98.0%	Thermoanaerobaculum aquaticum
98.0%	Thermoanaerobaculum aquaticum
98.0%	Thermoanaerobaculum aquaticum
98.0%	Thermoanaerobaculum aquaticum
98.0%	Thermoanaerobaculum aquaticum
98.0%	Thermoanaerobaculum aquaticum
98.0%	Thermoanaerobaculum aquaticum
98.0%	Thermoanaerobaculum aquaticum
98.0%	Thermoanaerobaculum aquaticum
98.0%	Thermoanaerobaculum aquaticum
98.0%	Thermoanaerobaculum aquaticum
98.0%	Thermoanaerobaculum aquaticum
98.0%	Thermoanaerobaculum aquaticum
98.0%	Thermoanaerobaculum aquaticum
98.0%	Thermoanaerobaculum aquaticum
98.0%	Thermoanaerobaculum aquaticum
98.0%	Thermoanaerobaculum aquaticum
98.0%	Thermoanaerobaculum aquaticum
98.0%	Thermoanaerobaculum aquaticum
98.0%	Thermoanaerobaculum aquaticum
98.0%	Thermoanaerobaculum aquaticum
98.0%	Thermoanaerobaculum aquaticum
98.0%	Thermoanaerobaculum aquaticum
98.0%	Thermoanaerobaculum aquaticum
98.0%	Thermoanaerobaculum aquaticum
98.0%	Thermoanaerobaculum aquaticum
98.0%	Thermoanaerobaculum aquaticum
98.0%	Thermoanaerobaculum aquaticum
98.0%	Thermoanaerobaculum aquaticum
98.0%	Thermoanaerobaculum aquaticum
98.0%	Thermoanaerobaculum aquaticum
98.0%	Thermoanaerobaculum aquaticum
98.0%	Thermoanaerobaculum aquaticum
98.0%	Thermoanaerobaculum aquaticum
98.0%	Thermoanaerobaculum aquaticum
98.0%	Thermoanaerobaculum aquaticum
98.0%	Thermoanaerobaculum aquaticum
98.0%	Thermoanaerobaculum aquaticum
98.0%	Thermoanaerobaculum aquaticum
98.0%	Thermoanaerobaculum aquaticum
98.0%	Thermoanaerobaculum aquaticum
98.0%	Thermoanaerobaculum aquaticum
98.0%	Thermoanaerobaculum aquaticum
98.0%	Thermoanaerobaculum aquaticum
98.0%	Thermoanaerobaculum aquaticum
98.0%	Thermoanaerobaculum aquaticum
98.0%	Thermoanaerobaculum aquaticum
98.0%	Thermoanaerobaculum aquaticum
98.0%	Thermoanaerobaculum aquaticum
98.0%	Thermoanaerobaculum aquaticum
98.0%	Thermoanaerobaculum aquaticum
98.0%	Thermoanaerobaculum aquaticum
98.0%	Thermoanaerobaculum aquaticum
98.0%	Thermoanaerobaculum aquaticum
98.0%	Thermoanaerobaculum aquaticum
98.0%	Thermoanaerobaculum aquaticum
98.0%	Thermoanaerobaculum aquaticum
98.0%	Thermoanaerobaculum aquaticum
98.0%	Thermoanaerobaculum aquaticum
98.0%	Thermoanaerobaculum aquaticum
98.0%	Thermoanaerobaculum aquaticum
98.0%	Thermoanaerobaculum aquaticum
98.0%	Thermoanaerobaculum aquaticum
98.0%	Thermoanaerobaculum aquaticum
98.0%	Thermoanaerobaculum aquaticum
98.0%	Thermoanaerobaculum aquaticum
98.0%	Thermoanaerobaculum aquaticum
98.0%	Thermoanaerobaculum aquaticum
98.0%	Thermoanaerobaculum aquaticum
98.0%	Thermoanaerobaculum aquaticum
98.0%	Thermoanaerobaculum aquaticum
98.0%	Thermoanaerobaculum aquaticum
98.0%	Thermoanaerobaculum aquaticum
98.0%	Thermoanaerobaculum aquaticum
98.0%	Thermoanaerobaculum aquaticum
98.0%	Thermoanaerobaculum aquaticum
98.0%	Thermoanaerobaculum aquaticum
98.0%	Thermoanaerobaculum aquaticum
98.0%	Thermoanaerobaculum aquaticum
98.0%	Thermoanaerobaculum aquaticum
98.0%	Thermoanaerobaculum aquaticum
98.0%	Thermoanaerobaculum aquaticum
98.0%	Thermoanaerobaculum aquaticum
98.0%	Thermoanaerobaculum aquaticum
98.0%	Thermoanaerobaculum aquaticum
98.0%	Thermoanaerobaculum aquaticum
98.0%	Thermoanaerobaculum aquaticum
98.0%	Thermoanaerobaculum aquaticum
98.0%	Thermoanaerobaculum aquaticum
98.0%	Thermoanaerobaculum aquaticum
98.0%	Thermoanaerobaculum aquaticum
98.0%	Thermoanaerobaculum aquaticum
98.0%	Thermoanaerobaculum aquaticum
98.0%	Thermoanaerobaculum aquaticum
98.0%	Thermoanaerobaculum aquaticum
98.0%	Thermoanaerobaculum aquaticum
98.0%	Thermoanaerobaculum aquaticum
98.0%	Thermoanaerobaculum aquaticum
98.0%	Thermoanaerobaculum aquaticum
98.0%	Thermoanaerobaculum aquaticum
98.0%	Thermoanaerobaculum aquaticum
98.0%	Thermoanaerobaculum aquaticum
98.0%	Thermoanaerobaculum aquaticum
98.0%	Thermoanaerobaculum aquaticum
98.0%	Thermoanaerobaculum aquaticum
98.0%	Thermoanaerobaculum aquaticum
98.0%	Thermoanaerobaculum aquaticum
98.0%	Thermoanaerobaculum aquaticum
98.0%	Thermoanaerobaculum aquaticum
98.0%	Thermoanaerobaculum aquaticum
98.0%	Thermoanaerobaculum aquaticum
98.0%	Thermoanaerobaculum aquaticum
98.0%	Thermoanaerobaculum aquaticum
98.0%	Thermoanaerobaculum aquaticum
98.0%	Thermoanaerobaculum aquaticum
98.0%	Thermoanaerobaculum aquaticum
98.0%	Thermoanaerobaculum aquaticum
98.0%	Thermoanaerobaculum aquaticum
98.0%	Thermoanaerobaculum aquaticum
98.0%	Thermoanaerobaculum aquaticum
98.0%	Thermoanaerobaculum aquaticum
98.0%	Thermoanaerobaculum aquaticum
98.0%	Thermoanaerobaculum aquaticum
98.0%	Thermoanaerobaculum aquaticum
100.0%	Thermoanaerobaculum aquaticum
98.0%	Thermoanaerobaculum aquaticum
98.0%	Thermoanaerobaculum aquaticum
98.0%	Thermoanaerobaculum aquaticum
98.0%	Thermoanaerobaculum aquaticum
98.0%	Thermoanaerobaculum aquaticum
98.0%	Thermoanaerobaculum aquaticum
98.0%	Thermoanaerobaculum aquaticum
98.0%	Thermoanaerobaculum aquaticum
98.0%	Thermoanaerobaculum aquaticum
98.0%	Thermoanaerobaculum aquaticum
98.0%	Thermoanaerobaculum aquaticum
98.0%	Thermoanaerobaculum aquaticum
98.0%	Thermoanaerobaculum aquaticum
98.0%	Thermoanaerobaculum aquaticum
98.0%	Thermoanaerobaculum aquaticum
98.0%	Thermoanaerobaculum aquaticum
98.0%	Thermoanaerobaculum aquaticum
98.0%	Thermoanaerobaculum aquaticum
98.0%	Thermoanaerobaculum aquaticum
98.0%	Thermoanaerobaculum aquaticum
98.0%	Thermoanaerobaculum aquaticum
98.0%	Thermoanaerobaculum aquaticum
98.0%	Thermoanaerobaculum aquaticum
98.0%	Thermoanaerobaculum aquaticum
98.0%	Thermoanaerobaculum aquaticum
98.0%	Thermoanaerobaculum aquaticum
98.0%	Thermoanaerobaculum aquaticum
98.0%	Thermoanaerobaculum aquaticum
98.0%	Thermoanaerobaculum aquaticum
98.0%	Thermoanaerobaculum aquaticum
98.0%	Thermoanaerobaculum aquaticum
98.0%	Thermoanaerobaculum aquaticum
98.0%	Moorella stamsii
98.0%	Moorella stamsii
98.0%	Bradyrhizobium oligotrophicum
98.0%	Micrococcus luteus
98.0%	Desulfobacca acetoxidans
98.0%	Desulfobacca acetoxidans
98.0%	Desulfobacca acetoxidans
98.0%	Desulfobacca acetoxidans
98.0%	Desulfobacca acetoxidans
98.0%	Desulfobacca acetoxidans
98.0%	Ignavibacterium album
98.0%	Ignavibacterium album
98.0%	Ignavibacterium album
98.0%	Ignavibacterium album
98.0%	Ignavibacterium album
98.0%	Ignavibacterium album
98.0%	Ignavibacterium album
98.0%	Ignavibacterium album
98.0%	Ignavibacterium album
98.0%	Ignavibacterium album
98.0%	Ignavibacterium album
98.0%	Ignavibacterium album
98.0%	Ignavibacterium album
98.0%	Ignavibacterium album
98.0%	Ignavibacterium album
98.0%	Thermodesulfovibrio yellowstonii
98.0%	Thermodesulfovibrio yellowstonii
98.0%	Thermodesulfovibrio yellowstonii
98.0%	Thermodesulfovibrio yellowstonii
98.0%	Methanothermobacter thermautotrophicus
98.0%	Methanothermobacter thermautotrophicus
98.0%	Methanothermobacter thermautotrophicus
98.0%	Methanothermobacter thermautotrophicus
98.0%	Methanothermobacter thermautotrophicus
98.0%	Methanothermobacter thermautotrophicus
98.0%	Desulfomonile tiedjei
98.0%	Desulfomonile tiedjei
98.0%	Desulfomonile tiedjei
98.0%	Desulfomonile tiedjei
98.0%	Desulfomonile tiedjei
98.0%	Desulfomonile tiedjei
98.0%	Desulfomonile tiedjei
98.0%	Desulfomonile tiedjei
98.0%	Desulfomonile tiedjei
98.0%	Desulfomonile tiedjei
98.0%	Desulfomonile tiedjei
98.0%	Desulfomonile tiedjei
98.0%	Desulfomonile tiedjei
98.0%	Desulfomonile tiedjei
98.0%	Desulfomonile tiedjei
98.0%	Desulfomonile tiedjei
98.0%	Desulfomonile tiedjei
98.0%	Desulfomonile tiedjei
98.0%	Desulfomonile tiedjei
98.0%	Desulfomonile tiedjei
98.0%	Desulfomonile tiedjei
98.0%	Desulfomonile tiedjei
98.0%	Desulfomonile tiedjei
98.0%	Desulfomonile tiedjei
98.0%	Desulfomonile tiedjei
98.0%	Desulfomonile tiedjei
98.0%	Desulfomonile tiedjei
98.0%	Desulfomonile tiedjei
98.0%	Desulfomonile tiedjei
98.0%	Desulfomonile tiedjei
98.0%	Desulfomonile tiedjei
98.0%	Desulfomonile tiedjei
98.0%	Desulfomonile tiedjei
98.0%	Desulfomonile tiedjei
98.0%	Desulfomonile tiedjei
98.0%	Desulfomonile tiedjei
98.0%	Desulfomonile tiedjei
98.0%	Desulfomonile tiedjei
98.0%	Desulfomonile tiedjei
98.0%	Desulfomonile tiedjei
98.0%	Desulfomonile tiedjei
98.0%	Desulfomonile tiedjei
98.0%	Desulfomonile tiedjei
98.0%	Desulfomonile tiedjei
98.0%	Desulfomonile tiedjei
98.0%	Desulfomonile tiedjei
98.0%	Desulfomonile tiedjei
98.0%	Desulfomonile tiedjei
98.0%	Desulfomonile tiedjei
98.0%	Desulfomonile tiedjei
98.0%	Desulfomonile tiedjei
98.0%	Desulfomonile tiedjei
98.0%	Desulfomonile tiedjei
98.0%	Desulfomonile tiedjei
98.0%	Desulfomonile tiedjei
98.0%	Desulfomonile tiedjei
98.0%	Desulfomonile tiedjei
98.0%	Desulfomonile tiedjei
98.0%	Desulfomonile tiedjei
98.0%	Desulfomonile tiedjei
98.0%	Desulfomonile tiedjei
98.0%	Desulfomonile tiedjei
98.0%	Desulfomonile tiedjei
98.0%	Desulfomonile tiedjei
98.0%	Desulfomonile tiedjei
98.0%	Desulfomonile tiedjei
98.0%	Desulfomonile tiedjei
98.0%	Desulfomonile tiedjei
98.0%	Desulfomonile tiedjei
98.0%	Desulfomonile tiedjei
98.0%	Desulfomonile tiedjei
98.0%	Caryophanon tenue
98.0%	Caryophanon tenue
98.0%	Caryophanon tenue
98.0%	Caryophanon tenue
98.0%	Caryophanon tenue
98.0%	Desulfotomaculum nigrificans
98.0%	Desulfotomaculum nigrificans
98.0%	Desulfotomaculum nigrificans
98.0%	Desulfotomaculum hydrothermale
98.0%	Desulfotomaculum hydrothermale
98.0%	Desulfotomaculum hydrothermale
98.0%	Desulfovirgula thermocuniculi
98.0%	Parageobacillus thermoglucosidasius
98.0%	Parageobacillus thermoglucosidasius
98.0%	Parageobacillus thermoglucosidasius
98.0%	Parageobacillus thermoglucosidasius
98.0%	Parageobacillus thermoglucosidasius
98.0%	Parageobacillus thermoglucosidasius
98.0%	Parageobacillus thermoglucosidasius
98.0%	Parageobacillus thermoglucosidasius
98.0%	Parageobacillus thermoglucosidasius
98.0%	Desulfurispora thermophila
98.0%	Desulfurispora thermophila
98.0%	Desulfurispora thermophila
98.0%	Desulfurispora thermophila
98.0%	Desulfurispora thermophila
98.0%	Desulfurispora thermophila
98.0%	Desulfurispora thermophila
98.0%	Desulfurispora thermophila
98.0%	Desulfurispora thermophila
98.0%	Desulfurispora thermophila
98.0%	Desulfurispora thermophila
98.0%	Desulfurispora thermophila
98.0%	Desulfurispora thermophila
98.0%	Desulfurispora thermophila
98.0%	Desulfurispora thermophila
98.0%	Desulfurispora thermophila
98.0%	Desulfurispora thermophila
98.0%	Pelotomaculum propionicicum
98.0%	Pelotomaculum propionicicum
98.0%	Pelotomaculum propionicicum
98.0%	Pelotomaculum propionicicum
98.0%	Desulfovibrio putealis
98.0%	Desulfovibrio putealis
98.0%	Desulfovibrio putealis
98.0%	Desulfovibrio putealis
98.0%	Desulfovibrio putealis
98.0%	Desulfovibrio putealis
98.0%	Desulfovibrio putealis
98.0%	Desulfovibrio putealis
98.0%	Desulfovibrio putealis
98.0%	Desulfovibrio putealis
98.0%	Desulfovibrio putealis
98.0%	Desulfovibrio putealis
98.0%	Desulfovibrio putealis
98.0%	Desulfovibrio putealis
98.0%	Desulfovibrio putealis
98.0%	Desulfovibrio putealis
98.0%	Desulfovibrio putealis
98.0%	Desulfovibrio putealis
98.0%	Desulfovibrio putealis
98.0%	Desulfovibrio putealis
98.0%	Hungateiclostridium aldrichii
98.0%	Hungateiclostridium aldrichii
98.0%	Hungateiclostridium aldrichii
98.0%	Methylocaldum tepidum
98.0%	Methylocaldum tepidum
98.0%	Methylocaldum tepidum
98.0%	Methylocaldum tepidum
98.0%	Methylocaldum tepidum
98.0%	Methylocaldum tepidum
98.0%	Methylocaldum tepidum
98.0%	Methylocaldum tepidum
98.0%	Methylocaldum tepidum
98.0%	Methylocaldum tepidum
98.0%	Methylocaldum tepidum
98.0%	Methylocaldum tepidum
98.0%	Methylocaldum tepidum
98.0%	Methylocaldum tepidum
98.0%	Methylocaldum tepidum
98.0%	Methylocaldum tepidum
98.0%	Methylocaldum tepidum
98.0%	Methylocaldum tepidum
98.0%	Methylocaldum tepidum
98.0%	Methylocaldum tepidum
98.0%	Methylocaldum tepidum
100.0%	Methylocaldum tepidum
98.0%	Methylocaldum tepidum
98.0%	Methylocaldum tepidum
98.0%	Methylocaldum tepidum
98.0%	Methylocaldum tepidum
98.0%	Methylocaldum tepidum
98.0%	Methylocaldum tepidum
98.0%	Methylocaldum tepidum
100.0%	Methylocaldum tepidum
98.0%	Methylocaldum tepidum
98.0%	Methylocaldum tepidum
98.0%	Methylocaldum tepidum
98.0%	Methylocaldum tepidum
98.0%	Methylocaldum tepidum
98.0%	Methylocaldum tepidum
98.0%	Methylocaldum tepidum
98.0%	Methylocaldum tepidum
98.0%	Methylocaldum tepidum
98.0%	Methylocaldum tepidum
98.0%	Methylocaldum tepidum
98.0%	Methylocaldum tepidum
98.0%	Methylocaldum tepidum
98.0%	Carboxydocella thermautotrophica
98.0%	Carboxydocella thermautotrophica
98.0%	Carboxydocella thermautotrophica
98.0%	Methylopila carotae
98.0%	Nocardioides agrisoli
98.0%	Sulfuritortus calidifontis
98.0%	Sulfuritortus calidifontis
98.0%	Sulfuritortus calidifontis
98.0%	Sulfuritortus calidifontis
98.0%	Sulfuritortus calidifontis
98.0%	Sulfuritortus calidifontis
98.0%	Sulfuritortus calidifontis
98.0%	Sulfuritortus calidifontis
98.0%	Rectinema cohabitans
98.0%	Rugosibacter aromaticivorans
98.6%	Rugosibacter aromaticivorans
98.6%	Rugosibacter aromaticivorans
98.0%	Rugosibacter aromaticivorans
98.6%	Rugosibacter aromaticivorans
98.6%	Rugosibacter aromaticivorans
98.0%	Desulfotomaculum profundi
98.0%	Desulfotomaculum profundi
99.3%	Magnetospirillum marisnigri
98.0%	Thermus amyloliquefaciens
98.0%	Methyloligella solikamskensis
98.0%	Annwoodia aquaesulis
98.0%	Annwoodia aquaesulis
98.0%	Hydrotalea flava
99.3%	Hydrotalea flava
99.3%	Hydrotalea flava
99.3%	Hydrotalea flava
98.0%	Thermoanaerobaculum aquaticum
98.0%	Thermoanaerobaculum aquaticum
98.0%	Thermoanaerobaculum aquaticum
98.0%	Thermoanaerobaculum aquaticum
98.0%	Thermoanaerobaculum aquaticum
98.0%	Thermoanaerobaculum aquaticum
98.0%	Thermoanaerobaculum aquaticum
98.0%	Thermoanaerobaculum aquaticum
98.0%	Thermoanaerobaculum aquaticum
98.0%	Thermoanaerobaculum aquaticum
98.0%	Thermoanaerobaculum aquaticum
98.0%	Thermoanaerobaculum aquaticum
98.0%	Thermoanaerobaculum aquaticum
98.0%	Thermoanaerobaculum aquaticum
98.0%	Thermoanaerobaculum aquaticum
98.0%	Thermoanaerobaculum aquaticum
98.0%	Thermoanaerobaculum aquaticum
98.0%	Thermoanaerobaculum aquaticum
98.0%	Thermoanaerobaculum aquaticum
98.0%	Thermoanaerobaculum aquaticum
98.0%	Thermoanaerobaculum aquaticum
98.0%	Thermoanaerobaculum aquaticum
98.0%	Thermoanaerobaculum aquaticum
98.0%	Thermoanaerobaculum aquaticum
98.0%	Thermoanaerobaculum aquaticum
98.0%	Thermoanaerobaculum aquaticum
98.0%	Thermoanaerobaculum aquaticum
99.3%	Thermoanaerobaculum aquaticum
98.0%	Thermoanaerobaculum aquaticum
98.0%	Thermoanaerobaculum aquaticum
98.0%	Thermoanaerobaculum aquaticum
98.0%	Thermoanaerobaculum aquaticum
98.0%	Thermoanaerobaculum aquaticum
99.3%	Thermoanaerobaculum aquaticum
98.0%	Micrococcus luteus
98.0%	Desulfobacca acetoxidans
98.0%	Desulfobacca acetoxidans
98.0%	Treponema caldarium
98.0%	Ignavibacterium album
98.0%	Thermodesulfovibrio yellowstonii
98.0%	Desulfomonile tiedjei
98.0%	Desulfomonile tiedjei
98.0%	Desulfomonile tiedjei
98.0%	Desulfomonile tiedjei
98.0%	Desulfomonile tiedjei
98.0%	Desulfomonile tiedjei
98.0%	Desulfomonile tiedjei
98.0%	Desulfomonile tiedjei
98.0%	Desulfomonile tiedjei
98.0%	Desulfomonile tiedjei
98.0%	Desulfatirhabdium butyrativorans
98.0%	Desulfurispora thermophila
98.0%	Desulfurispora thermophila
98.0%	Bellilinea caldifistulae
98.0%	Bellilinea caldifistulae
98.0%	Bellilinea caldifistulae
98.0%	Bellilinea caldifistulae
98.0%	Bellilinea caldifistulae
98.0%	Bellilinea caldifistulae
98.0%	Bellilinea caldifistulae
98.0%	Desulfovibrio putealis
98.0%	Desulfovibrio putealis
98.0%	Desulfovibrio putealis
98.0%	Hungateiclostridium aldrichii
99.3%	Methylocaldum tepidum
98.0%	Methylocaldum tepidum
98.0%	Methylocaldum tepidum
98.0%	Methylocaldum tepidum
97.4%	Erythrobacter suaedae
97.4%	Erythrobacter suaedae
97.4%	Erythrobacter suaedae
97.4%	Erythrobacter suaedae
97.4%	Erythrobacter suaedae
97.4%	Erythrobacter suaedae
97.4%	Erythrobacter suaedae
97.4%	Erythrobacter suaedae
97.4%	Erythrobacter suaedae
97.4%	Erythrobacter suaedae
97.4%	Erythrobacter suaedae
97.4%	Erythrobacter suaedae
97.4%	Erythrobacter suaedae
97.4%	Erythrobacter suaedae
97.4%	Erythrobacter suaedae
97.4%	Erythrobacter suaedae
97.4%	Erythrobacter suaedae
98.0%	Ciceribacter thiooxidans
98.0%	Desulfocucumis palustris
98.0%	Desulfosporosinus fructosivorans
98.0%	Desulfosporosinus fructosivorans
98.0%	Desulfosporosinus fructosivorans
98.0%	Desulfosporosinus fructosivorans
98.0%	Desulfosporosinus fructosivorans
98.0%	Desulfosporosinus fructosivorans
98.0%	Desulfosporosinus fructosivorans
98.0%	Desulfosporosinus fructosivorans
98.0%	Sulfuritortus calidifontis
98.6%	Rugosibacter aromaticivorans
99.3%	Desulfotomaculum profundi
97.4%	Magnetospirillum marisnigri
97.4%	Magnetospirillum marisnigri
97.4%	Magnetospirillum marisnigri
97.4%	Magnetospirillum marisnigri
97.4%	Magnetospirillum marisnigri
97.4%	Magnetospirillum marisnigri
97.4%	Magnetospirillum marisnigri
97.4%	Magnetospirillum marisnigri
97.4%	Novosphingobium endophyticum
97.4%	Novosphingobium endophyticum
97.4%	Novosphingobium endophyticum
98.6%	Basilea psittacipulmonis
98.0%	Annwoodia aquaesulis
98.6%	Annwoodia aquaesulis
97.4%	Annwoodia aquaesulis
97.4%	Hydrotalea flava
97.4%	Hydrotalea flava
97.4%	Hydrotalea flava
97.4%	Hydrotalea flava
97.4%	Hydrotalea flava
97.4%	Hydrotalea flava
97.4%	Hydrotalea flava
97.4%	Hydrotalea flava
97.4%	Hydrotalea flava
97.4%	Hydrotalea flava
97.4%	Hydrotalea flava
97.4%	Hydrotalea flava
97.4%	Hydrotalea flava
97.4%	Hydrotalea flava
97.4%	Hydrotalea flava
97.4%	Hydrotalea flava
97.4%	Hydrotalea flava
97.4%	Hydrotalea flava
97.4%	Hydrotalea flava
97.4%	Hydrotalea flava
97.4%	Hydrotalea flava
97.4%	Hydrotalea flava
97.4%	Hydrotalea flava
97.4%	Hydrotalea flava
97.4%	Hydrotalea flava
97.4%	Hydrotalea flava
97.4%	Hydrotalea flava
97.4%	Hydrotalea flava
97.4%	Hydrotalea flava
97.4%	Hydrotalea flava
97.4%	Hydrotalea flava
97.4%	Hydrotalea flava
97.4%	Hydrotalea flava
97.4%	Hydrotalea flava
97.4%	Hydrotalea flava
97.4%	Hydrotalea flava
97.4%	Hydrotalea flava
97.4%	Hydrotalea flava
97.4%	Hydrotalea flava
97.4%	Hydrotalea flava
97.4%	Hydrotalea flava
97.4%	Hydrotalea flava
97.4%	Hydrotalea flava
97.4%	Hydrotalea flava
97.4%	Hydrotalea flava
97.4%	Hydrotalea flava
97.4%	Hydrotalea flava
97.4%	Hydrotalea flava
97.4%	Hydrotalea flava
97.4%	Hydrotalea flava
97.4%	Hydrotalea flava
97.4%	Hydrotalea flava
97.4%	Hydrotalea flava
98.0%	Georgfuchsia toluolica
98.0%	Georgfuchsia toluolica
98.0%	Georgfuchsia toluolica
98.0%	Georgfuchsia toluolica
98.0%	Georgfuchsia toluolica
98.0%	Nitrospira japonica
98.0%	Nitrospira japonica
98.0%	Nitrospira japonica
98.0%	Nitrospira japonica
98.0%	Methylothermus subterraneus
98.0%	Methylothermus subterraneus
98.0%	Methylothermus subterraneus
98.0%	Methylothermus subterraneus
98.0%	Methylothermus subterraneus
98.0%	Methylothermus subterraneus
98.0%	Methylothermus subterraneus
98.0%	Methylothermus subterraneus
98.0%	Methylothermus subterraneus
98.0%	Methylothermus subterraneus
98.0%	Methylothermus subterraneus
98.0%	Methylothermus subterraneus
98.0%	Methylothermus subterraneus
98.0%	Methylothermus subterraneus
98.0%	Methylothermus subterraneus
98.0%	Methylothermus subterraneus
98.0%	Methylothermus subterraneus
98.0%	Methylothermus subterraneus
98.0%	Methylothermus subterraneus
98.0%	Thermoanaerobaculum aquaticum
97.4%	Thermoanaerobaculum aquaticum
98.0%	Thermoanaerobaculum aquaticum
97.4%	Thermoanaerobaculum aquaticum
97.4%	Thermoanaerobaculum aquaticum
99.3%	Thermoanaerobaculum aquaticum
98.0%	Thermoanaerobaculum aquaticum
98.0%	Thermoanaerobaculum aquaticum
99.3%	Thermoanaerobaculum aquaticum
99.3%	Thermoanaerobaculum aquaticum
97.4%	Thermoanaerobaculum aquaticum
100.0%	Thermoanaerobaculum aquaticum
100.0%	Thermoanaerobaculum aquaticum
99.3%	Thermoanaerobaculum aquaticum
97.4%	Thermoanaerobaculum aquaticum
98.0%	Thermoanaerobaculum aquaticum
98.0%	Thermoanaerobaculum aquaticum
98.0%	Thermoanaerobaculum aquaticum
97.4%	Thermoanaerobaculum aquaticum
98.6%	Thermoanaerobaculum aquaticum
98.0%	Thermoanaerobaculum aquaticum
97.4%	Thermoanaerobaculum aquaticum
99.3%	Thermoanaerobaculum aquaticum
99.3%	Thermoanaerobaculum aquaticum
98.0%	Thermoanaerobaculum aquaticum
98.0%	Thermoanaerobaculum aquaticum
97.4%	Thermoanaerobaculum aquaticum
98.0%	Thermoanaerobaculum aquaticum
98.0%	Methylobacterium thuringiense
97.4%	Desulfobacca acetoxidans
98.0%	Methanothermobacter thermautotrophicus
98.0%	Desulfomonile tiedjei
98.0%	Desulfomonile tiedjei
98.0%	Desulfomonile tiedjei
98.0%	Desulfomonile tiedjei
98.0%	Desulfomonile tiedjei
98.0%	Desulfomonile tiedjei
98.0%	Desulfomonile tiedjei
98.0%	Desulfomonile tiedjei
98.0%	Desulfomonile tiedjei
98.0%	Desulfomonile tiedjei
98.0%	Desulfomonile tiedjei
98.0%	Desulfomonile tiedjei
98.0%	Bellilinea caldifistulae
98.0%	Azonexus caeni
97.4%	Desulfovibrio putealis
97.7%	Methylocaldum szegediense
99.3%	Methylocaldum tepidum
99.3%	Methylocaldum tepidum
97.5%	Aquicella lusitana
97.5%	Aquicella lusitana
97.5%	Aquicella lusitana
97.5%	Aquicella lusitana
97.5%	Aquicella lusitana
97.3%	Lichenihabitans psoromatis
97.3%	Erythrobacter suaedae
97.3%	Erythrobacter suaedae
97.3%	Erythrobacter suaedae
97.3%	Erythrobacter suaedae
97.3%	Erythrobacter suaedae
97.3%	Erythrobacter suaedae
97.3%	Pseudogemmobacter bohemicus
97.3%	Methylopila carotae
97.3%	Methylopila carotae
97.3%	Methylopila carotae
97.3%	Methylopila carotae
97.4%	Methylopila carotae
97.3%	Methylopila carotae
97.3%	Desulfothermobacter acidiphilus
97.3%	Desulfothermobacter acidiphilus
97.3%	Desulfothermobacter acidiphilus
97.4%	Desulfothermobacter acidiphilus
97.3%	Desulfothermobacter acidiphilus
97.3%	Desulfothermobacter acidiphilus
97.3%	Desulfothermobacter acidiphilus
97.3%	Desulfothermobacter acidiphilus
97.3%	Ferrovibrio soli
97.3%	Ferrovibrio soli
97.3%	Ferrovibrio soli
97.3%	Rhodoplanes tepidicaeni
97.3%	Rhodoplanes tepidicaeni
97.3%	Nitrosopumilus ureiphilus
97.3%	Nitrosopumilus ureiphilus
97.3%	Ciceribacter thiooxidans
97.3%	Ciceribacter thiooxidans
97.3%	Ciceribacter thiooxidans
97.3%	Ciceribacter thiooxidans
97.4%	Ciceribacter thiooxidans
97.3%	Ciceribacter thiooxidans
97.3%	Nocardioides agrisoli
97.3%	Nocardioides agrisoli
97.3%	Nocardioides agrisoli
97.3%	Brenneria populi
97.3%	Conexibacter stalactiti
97.3%	Desulfosporosinus nitroreducens
97.3%	Marinisporobacter balticus
97.3%	Marinisporobacter balticus
97.3%	Sulfuritortus calidifontis
97.3%	Sulfuritortus calidifontis
97.3%	Sulfuritortus calidifontis
97.3%	Sulfuritortus calidifontis
97.3%	Sulfuritortus calidifontis
97.3%	Sulfuritortus calidifontis
97.3%	Sulfuritortus calidifontis
97.3%	Sulfuritortus calidifontis
97.4%	Sulfuritortus calidifontis
97.3%	Sulfuritortus calidifontis
97.3%	Sulfuritortus calidifontis
97.3%	Sulfuritortus calidifontis
97.3%	Sulfuritortus calidifontis
97.3%	Sulfuritortus calidifontis
97.3%	Sulfuritortus calidifontis
97.3%	Sulfuritortus calidifontis
97.3%	Sulfuritortus calidifontis
97.3%	Sulfuritortus calidifontis
97.3%	Sulfuritortus calidifontis
97.4%	Sulfuritortus calidifontis
97.3%	Sulfuritortus calidifontis
97.3%	Sulfuritortus calidifontis
97.3%	Sulfuritortus calidifontis
97.4%	Sulfuritortus calidifontis
97.3%	Sulfuritortus calidifontis
97.3%	Sulfuritortus calidifontis
97.3%	Sulfuritortus calidifontis
97.3%	Sulfuritortus calidifontis
97.3%	Sulfuritortus calidifontis
97.3%	Sulfuritortus calidifontis
97.3%	Sulfuritortus calidifontis
97.3%	Sulfuritortus calidifontis
97.4%	Sulfuritortus calidifontis
97.4%	Rectinema cohabitans
97.3%	Rectinema cohabitans
97.3%	Rectinema cohabitans
97.3%	Thermodesulfitimonas autotrophica
97.4%	Thermodesulfitimonas autotrophica
97.3%	Thermodesulfitimonas autotrophica
97.3%	Thermodesulfitimonas autotrophica
97.3%	Thermodesulfitimonas autotrophica
97.3%	Thermodesulfitimonas autotrophica
97.3%	Thermodesulfitimonas autotrophica
97.4%	Thermodesulfitimonas autotrophica
97.3%	Thermodesulfitimonas autotrophica
97.3%	Thermodesulfitimonas autotrophica
97.3%	Thermodesulfitimonas autotrophica
97.3%	Thermodesulfitimonas autotrophica
97.4%	Thermodesulfitimonas autotrophica
97.3%	Thermodesulfitimonas autotrophica
97.3%	Thermodesulfitimonas autotrophica
97.3%	Thermodesulfitimonas autotrophica
97.3%	Thermodesulfitimonas autotrophica
97.3%	Thermodesulfitimonas autotrophica
97.3%	Thermodesulfitimonas autotrophica
97.3%	Thermodesulfitimonas autotrophica
97.3%	Thermodesulfitimonas autotrophica
97.3%	Thermodesulfitimonas autotrophica
97.3%	Thermodesulfitimonas autotrophica
97.3%	Rugosibacter aromaticivorans
97.3%	Rugosibacter aromaticivorans
97.3%	Rugosibacter aromaticivorans
97.3%	Rugosibacter aromaticivorans
97.3%	Rugosibacter aromaticivorans
97.3%	Rugosibacter aromaticivorans
97.3%	Rugosibacter aromaticivorans
97.3%	Rugosibacter aromaticivorans
97.3%	Rugosibacter aromaticivorans
97.3%	Rugosibacter aromaticivorans
97.3%	Rugosibacter aromaticivorans
97.3%	Rugosibacter aromaticivorans
97.3%	Rugosibacter aromaticivorans
97.3%	Rugosibacter aromaticivorans
97.3%	Desulfotomaculum profundi
97.4%	Desulfotomaculum profundi
97.3%	Desulfotomaculum profundi
97.3%	Desulfotomaculum profundi
97.3%	Desulfotomaculum profundi
97.3%	Desulfotomaculum profundi
97.3%	Desulfotomaculum profundi
97.3%	Desulfotomaculum profundi
97.3%	Desulfotomaculum profundi
97.3%	Desulfotomaculum profundi
97.3%	Magnetospirillum marisnigri
97.3%	Pseudomonas songnenensis
97.3%	Sulfuricaulis limicola
97.3%	Sulfuricaulis limicola
97.4%	Sulfuricaulis limicola
97.3%	Sulfuricaulis limicola
97.3%	Sulfurirhabdus autotrophica
97.3%	Sulfurirhabdus autotrophica
97.3%	Sulfurirhabdus autotrophica
97.3%	Sulfurifustis variabilis
97.3%	Sulfurifustis variabilis
[truncated: 84,693 more rows]
