# Supplementary material for: Revealing the Microbiome of Four Different Thermal Springs in Turkey with Environmental DNA Metabarcoding
Source: Biology (Basel). 2022 Jun 30;11(7):998. doi: 10.3390/biology11070998 (PMC9311576; doi:10.3390/biology11070998)
Supplement: Supplementary file 1 [file biology-11-00998-s001.zip › Supplementary Table S4.xlsx]

## Sheet: PCA of 515F-806R_Reverse
	Summary statistics:
	Variable	Observations	Obs. with missing data	Obs. without missing data	Minimum	Maximum	Mean	Std. deviation
	Temperature	4	0	4	26.9	89.1	63.5	29.6278
	Bicarbonate	4	0	4	555.1	1586	962.525	438.964
	Chloride	4	0	4	229.14	8463	2650.53	3894.39
	Silicate Acid	4	0	4	16	72.1	52.1	25.7518
	pH	4	0	4	6.25	7.5	6.8725	0.577083
	Number of OTU	4	0	4	31	170	73	65.9545
	Principal Component Analysis:
	Eigenvalues:
		F1	F2	F3
	Eigenvalue	4.15617	1.01651	0.827319
	Variability (%)	69.2695	16.9419	13.7886
	Cumulative %	69.2695	86.2114	100
	Eigenvectors:
		F1	F2	F3
	Temperature	0.479429	0.0603073	0.222611
	Bicarbonate	0.100535	0.955433	-0.190638
	Chloride	-0.466274	0.0194138	0.340675
	Silicate Acid	0.490261	-0.0238946	-0.0235825
	pH	0.344753	0.0493901	0.780155
	Number of OTU	-0.428274	0.283062	0.434562
	Factor loadings:
		F1	F2	F3
	Temperature	0.977397	0.0608031	0.20248
	Bicarbonate	0.204957	0.963289	-0.173399
	Chloride	-0.950578	0.0195734	0.309868
	Silicate Acid	0.99948	-0.024091	-0.0214499
	pH	0.702837	0.0497963	0.709606
	Number of OTU	-0.873109	0.28539	0.395264
	Correlations between variables and factors:
		F1	F2	F3
	Temperature	0.977397	0.0608031	0.20248
	Bicarbonate	0.204957	0.963289	-0.173399
	Chloride	-0.950578	0.0195734	0.309868
	Silicate Acid	0.99948	-0.024091	-0.0214499
	pH	0.702837	0.0497963	0.709606
	Number of OTU	-0.873109	0.28539	0.395264
	Contribution of the variables (%):
		F1	F2	F3
	Temperature	22.9852	0.363696	4.95556
	Bicarbonate	1.01073	91.2852	3.6343
	Chloride	21.7411	0.0376894	11.606
	Silicate Acid	24.0356	0.057095	0.0556134
	pH	11.8855	0.243939	60.8642
	Number of OTU	18.3419	8.01241	18.8844
	Squared cosines of the variables:
		F1	F2	F3
	Temperature	0.955305	0.00369702	0.0409983
	Bicarbonate	0.0420076	0.927925	0.0300673
	Chloride	0.903599	0.000383118	0.0960183
	Silicate Acid	0.99896	0.000580377	0.0004601
	pH	0.49398	0.00247967	0.503541
	Number of OTU	0.762319	0.0814472	0.156234
	Values in bold correspond for each variable to the factor for which the squared cosine is the largest
	Factor scores:
		F1	F2	F3
	Nevşehir-Kozaklı	1.81605	-1.13746	0.878889
	Ankara-Kızılcahamam	1.62246	1.55079	0.0248157
	Yozgat-Boğazlıyan	-0.172889	-0.582077	-1.48333
	Muğla-Dalaman	-3.26563	0.168743	0.57962
	Contribution of the observations (%):
		F1	F2	F3
	Nevşehir-Kozaklı	19.8383	31.8198	23.3419
	Ankara-Kızılcahamam	15.8342	59.1472	0.0186088
	Yozgat-Boğazlıyan	0.179796	8.33273	66.4875
	Muğla-Dalaman	64.1477	0.700293	10.152
	Squared cosines of the observations:
		F1	F2	F3
	Nevşehir-Kozaklı	0.614814	0.241188	0.143997
	Ankara-Kızılcahamam	0.522511	0.477366	0.000122235
	Yozgat-Boğazlıyan	0.0116353	0.131887	0.856477
	Muğla-Dalaman	0.966956	0.00258182	0.0304621
	Values in bold correspond for each observation to the factor for which the squared cosine is the largest

## Sheet: PCA of 515F-806R_Merged
	Summary statistics:
	Variable	Observations	Obs. with missing data	Obs. without missing data	Minimum	Maximum	Mean	Std. deviation
	Temperature	4	0	4	26.9	89.1	63.5	29.6278
	Bicarbonate	4	0	4	555.1	1586	962.525	438.964
	Chloride	4	0	4	229.14	8463	2650.53	3894.39
	Silicate Acid	4	0	4	16	72.1	52.1	25.7518
	pH	4	0	4	6.25	7.5	6.8725	0.577083
	Number of OTU	4	0	4	16	68	38.75	23.5142
	Principal Component Analysis:
	Eigenvalues:
		F1	F2	F3
	Eigenvalue	3.79917	1.35029	0.850545
	Variability (%)	63.3194	22.5048	14.1758
	Cumulative %	63.3194	85.8242	100
	Eigenvectors:
		F1	F2	F3
	Temperature	0.499912	0.152856	0.149429
	Bicarbonate	0.0816613	0.702982	-0.601154
	Chloride	-0.486918	0.0905901	0.32198
	Silicate Acid	0.512745	0.00855463	-0.0355303
	pH	0.360622	0.312156	0.663422
	Number of OTU	-0.336711	0.613784	0.266875
	Factor loadings:
		F1	F2	F3
	Temperature	0.974402	0.177621	0.137811
	Bicarbonate	0.15917	0.816878	-0.554414
	Chloride	-0.949074	0.105267	0.296946
	Silicate Acid	0.999414	0.00994064	-0.0327678
	pH	0.702906	0.362731	0.611841
	Number of OTU	-0.656298	0.713228	0.246126
	Correlations between variables and factors:
		F1	F2	F3
	Temperature	0.974402	0.177621	0.137811
	Bicarbonate	0.15917	0.816878	-0.554414
	Chloride	-0.949074	0.105267	0.296946
	Silicate Acid	0.999414	0.00994064	-0.0327678
	pH	0.702906	0.362731	0.611841
	Number of OTU	-0.656298	0.713228	0.246126
	Contribution of the variables (%):
		F1	F2	F3
	Temperature	24.9912	2.33649	2.2329
	Bicarbonate	0.666856	49.4183	36.1386
	Chloride	23.7089	0.820657	10.3671
	Silicate Acid	26.2907	0.00731817	0.12624
	pH	13.0049	9.74413	44.0129
	Number of OTU	11.3374	37.6731	7.12224
	Squared cosines of the variables:
		F1	F2	F3
	Temperature	0.949459	0.0315493	0.0189918
	Bicarbonate	0.025335	0.66729	0.307375
	Chloride	0.900742	0.0110812	0.0881767
	Silicate Acid	0.998827	9.88164e-05	0.00107373
	pH	0.494076	0.131574	0.37435
	Number of OTU	0.430727	0.508695	0.0605779
	Values in bold correspond for each variable to the factor for which the squared cosine is the largest
	Factor scores:
		F1	F2	F3
	Nevşehir-Kozaklı	1.84503	-0.697459	1.21783
	Ankara-Kızılcahamam	1.41035	1.68163	-0.570122
	Yozgat-Boğazlıyan	-0.126906	-1.38722	-1.1558
	Muğla-Dalaman	-3.12847	0.403041	0.50809
	Contribution of the observations (%):
		F1	F2	F3
	Nevşehir-Kozaklı	22.4006	9.00639	43.593
	Ankara-Kızılcahamam	13.0889	52.3572	9.55385
	Yozgat-Boğazlıyan	0.105979	35.6288	39.2652
	Muğla-Dalaman	64.4045	3.00754	7.58794
	Squared cosines of the observations:
		F1	F2	F3
	Nevşehir-Kozaklı	0.633481	0.0905239	0.275995
	Ankara-Kızılcahamam	0.386829	0.549958	0.0632125
	Yozgat-Boğazlıyan	0.0049156	0.587352	0.407732
	Muğla-Dalaman	0.958797	0.0159133	0.0252897
	Values in bold correspond for each observation to the factor for which the squared cosine is the largest

## Sheet: PCA of 515F-806R_Forward
	Summary statistics:
	Variable	Observations	Obs. with missing data	Obs. without missing data	Minimum	Maximum	Mean	Std. deviation
	Temperature	4	0	4	26.9	89.1	63.5	29.6278
	Bicarbonate	4	0	4	555.1	1586	962.525	438.964
	Chloride	4	0	4	229.14	8463	2650.53	3894.39
	Silicate Acid	4	0	4	16	72.1	52.1	25.7518
	pH	4	0	4	6.25	7.5	6.8725	0.577083
	Number of OTU	4	0	4	46	258	107	101.594
	Principal Component Analysis:
	Eigenvalues:
		F1	F2	F3
	Eigenvalue	4.2001	0.990764	0.809131
	Variability (%)	70.0017	16.5127	13.4855
	Cumulative %	70.0017	86.5145	100
	Eigenvectors:
		F1	F2	F3
	Temperature	0.477462	0.0171666	0.2284
	Bicarbonate	0.106258	0.980104	-0.0323215
	Chloride	-0.463367	-0.0142152	0.348015
	Silicate Acid	0.487463	-0.034008	-0.0319027
	pH	0.343901	-0.0658768	0.78528
	Number of OTU	-0.436052	0.182764	0.456061
	Factor loadings:
		F1	F2	F3
	Temperature	0.978518	0.0170872	0.20545
	Bicarbonate	0.217767	0.975568	-0.0290738
	Chloride	-0.949633	-0.0141494	0.313046
	Silicate Acid	0.999015	-0.0338505	-0.028697
	pH	0.704796	-0.0655719	0.706373
	Number of OTU	-0.893652	0.181918	0.410234
	Correlations between variables and factors:
		F1	F2	F3
	Temperature	0.978518	0.0170872	0.20545
	Bicarbonate	0.217767	0.975568	-0.0290738
	Chloride	-0.949633	-0.0141494	0.313046
	Silicate Acid	0.999015	-0.0338505	-0.028697
	pH	0.704796	-0.0655719	0.706373
	Number of OTU	-0.893652	0.181918	0.410234
	Contribution of the variables (%):
		F1	F2	F3
	Temperature	22.797	0.0294694	5.21665
	Bicarbonate	1.12908	96.0604	0.104468
	Chloride	21.4709	0.0202073	12.1115
	Silicate Acid	23.762	0.115654	0.101778
	pH	11.8268	0.433976	61.6665
	Number of OTU	19.0141	3.34028	20.7991
	Squared cosines of the variables:
		F1	F2	F3
	Temperature	0.957498	0.000291972	0.0422096
	Bicarbonate	0.0474226	0.951732	0.000845284
	Chloride	0.901802	0.000200207	0.0979977
	Silicate Acid	0.998031	0.00114586	0.000823519
	pH	0.496737	0.00429967	0.498963
	Number of OTU	0.798614	0.0330943	0.168292
	Values in bold correspond for each variable to the factor for which the squared cosine is the largest
	Factor scores:
		F1	F2	F3
	Nevşehir-Kozaklı	1.79763	-1.26512	0.705523
	Ankara-Kızılcahamam	1.67403	1.49935	0.22715
	Yozgat-Boğazlıyan	-0.196284	-0.325733	-1.52752
	Muğla-Dalaman	-3.27537	0.0914969	0.594849
	Contribution of the observations (%):
		F1	F2	F3
	Nevşehir-Kozaklı	19.2344	40.386	15.3795
	Ankara-Kızılcahamam	16.6804	56.7254	1.59421
	Yozgat-Boğazlıyan	0.229324	2.67728	72.0934
	Muğla-Dalaman	63.8559	0.211243	10.9329
	Squared cosines of the observations:
		F1	F2	F3
	Nevşehir-Kozaklı	0.606307	0.3003	0.0933932
	Ankara-Kızılcahamam	0.549266	0.440621	0.010113
	Yozgat-Boğazlıyan	0.0155481	0.0428185	0.941633
	Muğla-Dalaman	0.967339	0.000754868	0.0319059
	Values in bold correspond for each observation to the factor for which the squared cosine is the largest

## Sheet: 515F-806R_Forward
Fields	Temperature	Bicarbonate	Chloride	Silicate Acid	pH	Number of OTU
Nevşehir-Kozaklı	89.1	555.1	730	72.1	7.5	46
Ankara-Kızılcahamam	86	1586	229.14	69	7.2	76
Yozgat-Boğazlıyan	52	852	1180	51.3	6.25	48
Muğla-Dalaman	26.9	857	8463	16	6.54	258

## Sheet: 515F-806R_Merged
Fields	Temperature	Bicarbonate	Chloride	Silicate Acid	pH	Number of OTU
Nevşehir-Kozaklı	89.1	555.1	730	72.1	7.5	24
Ankara-Kızılcahamam	86	1586	229.14	69	7.2	47
Yozgat-Boğazlıyan	52	852	1180	51.3	6.25	16
Muğla-Dalaman	26.9	857	8463	16	6.54	68

## Sheet: XLSTAT_20220513_154039_1_HID3
2.55478	0.321365	1.81605	-1.13746
0.535731	5.09131	1.62246	1.55079
-2.48468	0.103452	-0.172889	-0.582077
2.6125	-0.127329	-3.26563	0.168743
1.83712	0.26319
-2.28219	1.50838

## Sheet: XLSTAT_20220513_154039_1_HID2
1.81605	-1.13746
1.62246	1.55079
-0.172889	-0.582077
-3.26563	0.168743

## Sheet: XLSTAT_20220513_154039_1_HID1
1	-3.14159	-1	1.02068e-11
2	-3.129	-0.999921	-0.0125912
3	-3.11641	-0.999683	-0.0251804
4	-3.10382	-0.999287	-0.0377657
5	-3.09123	-0.998732	-0.0503449
6	-3.07863	-0.998019	-0.0629162
7	-3.06604	-0.997148	-0.0754775
8	-3.05345	-0.996118	-0.0880268
9	-3.04086	-0.994931	-0.100562
10	-3.02827	-0.993586	-0.113082
11	-3.01568	-0.992083	-0.125583
12	-3.00309	-0.990423	-0.138065
13	-2.99049	-0.988606	-0.150524
14	-2.9779	-0.986633	-0.16296
15	-2.96531	-0.984503	-0.17537
16	-2.95272	-0.982216	-0.187752
17	-2.94013	-0.979775	-0.200105
18	-2.92754	-0.977177	-0.212425
19	-2.91494	-0.974425	-0.224712
20	-2.90235	-0.971518	-0.236964
21	-2.88976	-0.968458	-0.249178
22	-2.87717	-0.965244	-0.261352
23	-2.86458	-0.961876	-0.273485
24	-2.85199	-0.958357	-0.285574
25	-2.8394	-0.954685	-0.297619
26	-2.8268	-0.950862	-0.309616
27	-2.81421	-0.946888	-0.321564
28	-2.80162	-0.942764	-0.333461
29	-2.78903	-0.938491	-0.345305
30	-2.77644	-0.934068	-0.357094
31	-2.76385	-0.929498	-0.368827
32	-2.75125	-0.92478	-0.380501
33	-2.73866	-0.919916	-0.392115
34	-2.72607	-0.914906	-0.403667
35	-2.71348	-0.909751	-0.415155
36	-2.70089	-0.904451	-0.426577
37	-2.6883	-0.899009	-0.437931
38	-2.67571	-0.893423	-0.449216
39	-2.66311	-0.887696	-0.46043
40	-2.65052	-0.881829	-0.47157
41	-2.63793	-0.875821	-0.482636
42	-2.62534	-0.869675	-0.493626
43	-2.61275	-0.86339	-0.504537
44	-2.60016	-0.856969	-0.515368
45	-2.58756	-0.850412	-0.526117
46	-2.57497	-0.84372	-0.536783
47	-2.56238	-0.836895	-0.547364
48	-2.54979	-0.829936	-0.557858
49	-2.5372	-0.822846	-0.568264
50	-2.52461	-0.815626	-0.57858
51	-2.51201	-0.808276	-0.588803
52	-2.49942	-0.800798	-0.598934
53	-2.48683	-0.793194	-0.60897
54	-2.47424	-0.785463	-0.618909
55	-2.46165	-0.777608	-0.628749
56	-2.44906	-0.76963	-0.638491
57	-2.43647	-0.761529	-0.648131
58	-2.42387	-0.753308	-0.657668
59	-2.41128	-0.744968	-0.667101
60	-2.39869	-0.736509	-0.676428
61	-2.3861	-0.727933	-0.685648
62	-2.37351	-0.719243	-0.694759
63	-2.36092	-0.710438	-0.70376
64	-2.34832	-0.70152	-0.71265
65	-2.33573	-0.692491	-0.721426
66	-2.32314	-0.683353	-0.730088
67	-2.31055	-0.674106	-0.738635
68	-2.29796	-0.664752	-0.747064
69	-2.28537	-0.655293	-0.755375
70	-2.27278	-0.64573	-0.763566
71	-2.26018	-0.636065	-0.771636
72	-2.24759	-0.626298	-0.779583
73	-2.235	-0.616433	-0.787407
74	-2.22241	-0.60647	-0.795107
75	-2.20982	-0.59641	-0.80268
76	-2.19723	-0.586256	-0.810126
77	-2.18463	-0.576009	-0.817443
78	-2.17204	-0.565671	-0.824631
79	-2.15945	-0.555243	-0.831688
80	-2.14686	-0.544727	-0.838613
81	-2.13427	-0.534125	-0.845406
82	-2.12168	-0.523438	-0.852064
83	-2.10909	-0.512668	-0.858587
84	-2.09649	-0.501816	-0.864974
85	-2.0839	-0.490885	-0.871224
86	-2.07131	-0.479877	-0.877336
87	-2.05872	-0.468792	-0.883309
88	-2.04613	-0.457633	-0.889141
89	-2.03354	-0.446401	-0.894833
90	-2.02094	-0.435099	-0.900383
91	-2.00835	-0.423727	-0.90579
92	-1.99576	-0.412289	-0.911053
93	-1.98317	-0.400785	-0.916172
94	-1.97058	-0.389217	-0.921146
95	-1.95799	-0.377588	-0.925974
96	-1.9454	-0.365899	-0.930655
97	-1.9328	-0.354152	-0.935188
98	-1.92021	-0.342349	-0.939573
99	-1.90762	-0.330491	-0.943809
100	-1.89503	-0.318581	-0.947896
101	-1.88244	-0.306621	-0.951832
102	-1.86985	-0.294612	-0.955617
103	-1.85725	-0.282556	-0.959251
104	-1.84466	-0.270456	-0.962732
105	-1.83207	-0.258312	-0.966061
106	-1.81948	-0.246128	-0.969237
107	-1.80689	-0.233904	-0.97226
108	-1.7943	-0.221644	-0.975128
109	-1.7817	-0.209348	-0.977841
110	-1.76911	-0.19702	-0.9804
111	-1.75652	-0.18466	-0.982803
112	-1.74393	-0.17227	-0.98505
113	-1.73134	-0.159854	-0.987141
114	-1.71875	-0.147412	-0.989075
115	-1.70616	-0.134946	-0.990853
116	-1.69356	-0.122459	-0.992474
117	-1.68097	-0.109953	-0.993937
118	-1.66838	-0.0974297	-0.995242
119	-1.65579	-0.0848907	-0.99639
120	-1.6432	-0.0723382	-0.99738
121	-1.63061	-0.0597742	-0.998212
122	-1.61801	-0.0472008	-0.998885
123	-1.60542	-0.0346199	-0.999401
124	-1.59283	-0.0220334	-0.999757
125	-1.58024	-0.00944353	-0.999955
126	-1.56765	0.00314788	-0.999995
127	-1.55506	0.0157388	-0.999876
128	-1.54247	0.0283272	-0.999599
129	-1.52987	0.0409111	-0.999163
130	-1.51728	0.0534886	-0.998568
131	-1.50469	0.0660575	-0.997816
132	-1.4921	0.078616	-0.996905
133	-1.47951	0.091162	-0.995836
134	-1.46692	0.103694	-0.994609
135	-1.45432	0.116209	-0.993225
136	-1.44173	0.128705	-0.991683
137	-1.42914	0.141182	-0.989984
138	-1.41655	0.153636	-0.988128
139	-1.40396	0.166065	-0.986115
140	-1.39137	0.178468	-0.983946
141	-1.37878	0.190843	-0.981621
142	-1.36618	0.203188	-0.97914
143	-1.35359	0.2155	-0.976504
144	-1.341	0.227779	-0.973713
145	-1.32841	0.240021	-0.970768
146	-1.31582	0.252225	-0.967669
147	-1.30323	0.264389	-0.964416
148	-1.29063	0.276511	-0.961011
149	-1.27804	0.28859	-0.957453
150	-1.26545	0.300622	-0.953743
151	-1.25286	0.312607	-0.949882
152	-1.24027	0.324543	-0.945871
153	-1.22768	0.336427	-0.94171
154	-1.21508	0.348257	-0.937399
155	-1.20249	0.360033	-0.93294
156	-1.1899	0.371751	-0.928332
157	-1.17731	0.38341	-0.923578
158	-1.16472	0.395009	-0.918677
159	-1.15213	0.406545	-0.913631
160	-1.13954	0.418016	-0.908439
161	-1.12694	0.429422	-0.903104
162	-1.11435	0.440759	-0.897626
163	-1.10176	0.452026	-0.892005
164	-1.08917	0.463222	-0.886242
165	-1.07658	0.474344	-0.88034
166	-1.06399	0.485391	-0.874297
167	-1.05139	0.496361	-0.868116
168	-1.0388	0.507252	-0.861798
169	-1.02621	0.518063	-0.855343
170	-1.01362	0.528792	-0.848752
171	-1.00103	0.539437	-0.842026
172	-0.988437	0.549996	-0.835167
173	-0.975845	0.560468	-0.828176
174	-0.963254	0.570851	-0.821053
175	-0.950662	0.581144	-0.813801
176	-0.938071	0.591345	-0.806419
177	-0.925479	0.601452	-0.798909
178	-0.912888	0.611463	-0.791273
179	-0.900296	0.621378	-0.783511
180	-0.887705	0.631194	-0.775625
181	-0.875113	0.64091	-0.767616
182	-0.862521	0.650525	-0.759485
183	-0.84993	0.660036	-0.751234
184	-0.837338	0.669442	-0.742864
185	-0.824747	0.678743	-0.734376
186	-0.812155	0.687936	-0.725772
187	-0.799564	0.69702	-0.717052
188	-0.786972	0.705993	-0.708219
189	-0.774381	0.714854	-0.699273
190	-0.761789	0.723602	-0.690217
191	-0.749197	0.732236	-0.681051
192	-0.736606	0.740753	-0.671778
193	-0.724014	0.749153	-0.662397
194	-0.711423	0.757434	-0.652912
195	-0.698831	0.765595	-0.643323
196	-0.68624	0.773634	-0.633633
197	-0.673648	0.781551	-0.623841
198	-0.661057	0.789344	-0.613951
199	-0.648465	0.797012	-0.603964
200	-0.635873	0.804553	-0.59388
201	-0.623282	0.811967	-0.583703
202	-0.61069	0.819252	-0.573433
203	-0.598099	0.826408	-0.563072
204	-0.585507	0.833432	-0.552622
205	-0.572916	0.840324	-0.542084
206	-0.560324	0.847083	-0.531461
207	-0.547733	0.853707	-0.520753
208	-0.535141	0.860197	-0.509962
209	-0.522549	0.86655	-0.499091
210	-0.509958	0.872765	-0.488141
211	-0.497366	0.878842	-0.477113
212	-0.484775	0.88478	-0.466009
213	-0.472183	0.890577	-0.454832
214	-0.459592	0.896234	-0.443582
215	-0.447	0.901748	-0.432262
216	-0.434409	0.907119	-0.420874
217	-0.421817	0.912347	-0.409419
218	-0.409226	0.917429	-0.397899
219	-0.396634	0.922367	-0.386316
220	-0.384042	0.927158	-0.374671
221	-0.371451	0.931802	-0.362968
222	-0.358859	0.936298	-0.351206
223	-0.346268	0.940646	-0.339389
224	-0.333676	0.944845	-0.327519
225	-0.321085	0.948894	-0.315596
226	-0.308493	0.952792	-0.303623
227	-0.295902	0.95654	-0.291602
228	-0.28331	0.960135	-0.279535
229	-0.270718	0.963579	-0.267424
230	-0.258127	0.96687	-0.25527
231	-0.245535	0.970007	-0.243076
232	-0.232944	0.972991	-0.230843
233	-0.220352	0.975821	-0.218573
234	-0.207761	0.978495	-0.206269
235	-0.195169	0.981015	-0.193932
236	-0.182578	0.983379	-0.181565
237	-0.169986	0.985587	-0.169169
238	-0.157394	0.987639	-0.156745
239	-0.144803	0.989534	-0.144297
240	-0.132211	0.991273	-0.131826
241	-0.11962	0.992854	-0.119335
242	-0.107028	0.994278	-0.106824
243	-0.0944367	0.995544	-0.0942964
244	-0.0818451	0.996653	-0.0817538
245	-0.0692536	0.997603	-0.0691982
246	-0.056662	0.998395	-0.0566317
247	-0.0440704	0.999029	-0.0440562
248	-0.0314789	0.999505	-0.0314737
249	-0.0188873	0.999822	-0.0188862
250	-0.00629578	0.99998	-0.00629574
251	0.00629577	0.99998	0.00629573
252	0.0188873	0.999822	0.0188862
253	0.0314789	0.999505	0.0314737
254	0.0440704	0.999029	0.0440562
255	0.056662	0.998395	0.0566317
256	0.0692535	0.997603	0.0691982
257	0.0818451	0.996653	0.0817537
258	0.0944366	0.995544	0.0942963
259	0.107028	0.994278	0.106824
260	0.11962	0.992854	0.119335
261	0.132211	0.991273	0.131826
262	0.144803	0.989534	0.144297
263	0.157394	0.987639	0.156745
264	0.169986	0.985587	0.169169
265	0.182578	0.983379	0.181565
266	0.195169	0.981015	0.193932
267	0.207761	0.978495	0.206269
268	0.220352	0.975821	0.218573
269	0.232944	0.972991	0.230843
270	0.245535	0.970007	0.243076
271	0.258127	0.96687	0.25527
272	0.270718	0.963579	0.267424
273	0.28331	0.960135	0.279535
274	0.295902	0.95654	0.291602
275	0.308493	0.952792	0.303623
276	0.321085	0.948894	0.315596
277	0.333676	0.944845	0.327519
278	0.346268	0.940646	0.339389
279	0.358859	0.936298	0.351206
280	0.371451	0.931802	0.362968
281	0.384042	0.927158	0.374671
282	0.396634	0.922367	0.386316
283	0.409225	0.917429	0.397899
284	0.421817	0.912347	0.409419
285	0.434409	0.907119	0.420874
286	0.447	0.901748	0.432262
287	0.459592	0.896234	0.443582
288	0.472183	0.890577	0.454832
289	0.484775	0.88478	0.466009
290	0.497366	0.878842	0.477113
291	0.509958	0.872765	0.488141
292	0.522549	0.86655	0.499091
293	0.535141	0.860197	0.509962
294	0.547733	0.853707	0.520753
295	0.560324	0.847083	0.531461
296	0.572916	0.840324	0.542084
297	0.585507	0.833432	0.552622
298	0.598099	0.826408	0.563072
299	0.61069	0.819252	0.573433
300	0.623282	0.811967	0.583703
301	0.635873	0.804553	0.59388
302	0.648465	0.797012	0.603964
303	0.661057	0.789344	0.613951
304	0.673648	0.781551	0.623841
305	0.68624	0.773634	0.633633
306	0.698831	0.765595	0.643323
307	0.711423	0.757434	0.652912
308	0.724014	0.749153	0.662397
309	0.736606	0.740753	0.671778
310	0.749197	0.732236	0.681051
311	0.761789	0.723602	0.690217
312	0.774381	0.714854	0.699273
313	0.786972	0.705993	0.708219
314	0.799564	0.69702	0.717052
315	0.812155	0.687936	0.725772
316	0.824747	0.678743	0.734376
317	0.837338	0.669442	0.742864
318	0.84993	0.660036	0.751234
319	0.862521	0.650525	0.759485
320	0.875113	0.64091	0.767616
321	0.887705	0.631194	0.775625
322	0.900296	0.621378	0.783511
323	0.912888	0.611463	0.791273
324	0.925479	0.601452	0.798909
325	0.938071	0.591345	0.806419
326	0.950662	0.581144	0.813801
327	0.963254	0.570851	0.821053
328	0.975845	0.560468	0.828176
329	0.988437	0.549996	0.835167
330	1.00103	0.539437	0.842026
331	1.01362	0.528792	0.848752
332	1.02621	0.518063	0.855343
333	1.0388	0.507252	0.861798
334	1.05139	0.496361	0.868116
335	1.06399	0.485391	0.874297
336	1.07658	0.474344	0.88034
337	1.08917	0.463222	0.886242
338	1.10176	0.452026	0.892005
339	1.11435	0.440759	0.897626
340	1.12694	0.429422	0.903104
341	1.13954	0.418016	0.908439
342	1.15213	0.406545	0.913631
343	1.16472	0.395009	0.918677
344	1.17731	0.38341	0.923578
345	1.1899	0.371751	0.928332
346	1.20249	0.360033	0.93294
347	1.21508	0.348257	0.937399
348	1.22768	0.336427	0.94171
349	1.24027	0.324543	0.945871
350	1.25286	0.312607	0.949882
351	1.26545	0.300622	0.953743
352	1.27804	0.28859	0.957453
353	1.29063	0.276511	0.961011
354	1.30323	0.264389	0.964416
355	1.31582	0.252225	0.967669
356	1.32841	0.240021	0.970768
357	1.341	0.227779	0.973713
358	1.35359	0.2155	0.976504
359	1.36618	0.203188	0.97914
360	1.37878	0.190843	0.981621
361	1.39137	0.178468	0.983946
362	1.40396	0.166065	0.986115
363	1.41655	0.153636	0.988128
364	1.42914	0.141182	0.989984
365	1.44173	0.128705	0.991683
366	1.45432	0.116209	0.993225
367	1.46692	0.103694	0.994609
368	1.47951	0.091162	0.995836
369	1.4921	0.078616	0.996905
370	1.50469	0.0660575	0.997816
371	1.51728	0.0534886	0.998568
372	1.52987	0.0409111	0.999163
373	1.54247	0.0283272	0.999599
374	1.55506	0.0157388	0.999876
375	1.56765	0.00314789	0.999995
376	1.58024	-0.00944352	0.999955
377	1.59283	-0.0220334	0.999757
378	1.60542	-0.0346198	0.999401
379	1.61801	-0.0472008	0.998885
380	1.63061	-0.0597742	0.998212
381	1.6432	-0.0723382	0.99738
382	1.65579	-0.0848907	0.99639
383	1.66838	-0.0974297	0.995242
384	1.68097	-0.109953	0.993937
385	1.69356	-0.122459	0.992474
386	1.70616	-0.134946	0.990853
387	1.71875	-0.147412	0.989075
388	1.73134	-0.159854	0.987141
389	1.74393	-0.17227	0.98505
390	1.75652	-0.18466	0.982803
391	1.76911	-0.19702	0.9804
392	1.7817	-0.209348	0.977841
393	1.7943	-0.221644	0.975128
394	1.80689	-0.233904	0.97226
395	1.81948	-0.246128	0.969237
396	1.83207	-0.258312	0.966061
397	1.84466	-0.270456	0.962732
398	1.85725	-0.282556	0.959251
399	1.86985	-0.294612	0.955617
400	1.88244	-0.306621	0.951832
401	1.89503	-0.318581	0.947896
402	1.90762	-0.330491	0.943809
403	1.92021	-0.342349	0.939573
404	1.9328	-0.354152	0.935188
405	1.9454	-0.365899	0.930655
406	1.95799	-0.377588	0.925974
407	1.97058	-0.389217	0.921146
408	1.98317	-0.400785	0.916172
409	1.99576	-0.412289	0.911053
410	2.00835	-0.423727	0.90579
411	2.02094	-0.435099	0.900383
412	2.03354	-0.446401	0.894833
413	2.04613	-0.457633	0.889141
414	2.05872	-0.468792	0.883309
415	2.07131	-0.479877	0.877336
416	2.0839	-0.490885	0.871224
417	2.09649	-0.501816	0.864974
418	2.10909	-0.512668	0.858587
419	2.12168	-0.523438	0.852064
420	2.13427	-0.534125	0.845406
421	2.14686	-0.544727	0.838613
422	2.15945	-0.555243	0.831688
423	2.17204	-0.565671	0.824631
424	2.18463	-0.576009	0.817443
425	2.19723	-0.586256	0.810126
426	2.20982	-0.59641	0.80268
427	2.22241	-0.60647	0.795107
428	2.235	-0.616433	0.787407
429	2.24759	-0.626298	0.779583
430	2.26018	-0.636065	0.771636
431	2.27278	-0.64573	0.763566
432	2.28537	-0.655293	0.755375
433	2.29796	-0.664752	0.747064
434	2.31055	-0.674106	0.738635
435	2.32314	-0.683353	0.730088
436	2.33573	-0.692491	0.721426
437	2.34832	-0.70152	0.71265
438	2.36092	-0.710438	0.70376
439	2.37351	-0.719243	0.694759
440	2.3861	-0.727933	0.685648
441	2.39869	-0.736509	0.676428
442	2.41128	-0.744968	0.667101
443	2.42387	-0.753308	0.657668
444	2.43647	-0.761529	0.648131
445	2.44906	-0.76963	0.638491
446	2.46165	-0.777608	0.628749
447	2.47424	-0.785463	0.618909
448	2.48683	-0.793194	0.60897
449	2.49942	-0.800798	0.598934
450	2.51201	-0.808276	0.588803
451	2.52461	-0.815626	0.57858
452	2.5372	-0.822846	0.568264
453	2.54979	-0.829936	0.557858
454	2.56238	-0.836895	0.547364
455	2.57497	-0.84372	0.536783
456	2.58756	-0.850412	0.526117
457	2.60016	-0.856969	0.515368
458	2.61275	-0.86339	0.504537
459	2.62534	-0.869675	0.493626
460	2.63793	-0.875821	0.482636
461	2.65052	-0.881828	0.47157
462	2.66311	-0.887696	0.46043
463	2.67571	-0.893423	0.449216
464	2.6883	-0.899009	0.437931
465	2.70089	-0.904451	0.426577
466	2.71348	-0.909751	0.415155
467	2.72607	-0.914906	0.403667
468	2.73866	-0.919916	0.392115
469	2.75125	-0.92478	0.380501
470	2.76385	-0.929498	0.368827
471	2.77644	-0.934068	0.357094
472	2.78903	-0.938491	0.345305
473	2.80162	-0.942764	0.333461
474	2.81421	-0.946888	0.321564
475	2.8268	-0.950862	0.309616
476	2.8394	-0.954685	0.297619
477	2.85199	-0.958357	0.285574
478	2.86458	-0.961876	0.273485
479	2.87717	-0.965244	0.261352
480	2.88976	-0.968458	0.249178
481	2.90235	-0.971518	0.236964
482	2.91494	-0.974425	0.224712
483	2.92754	-0.977177	0.212425
484	2.94013	-0.979775	0.200105
485	2.95272	-0.982216	0.187752
486	2.96531	-0.984503	0.17537
487	2.9779	-0.986633	0.16296
488	2.99049	-0.988606	0.150524
489	3.00309	-0.990423	0.138065
490	3.01568	-0.992083	0.125583
491	3.02827	-0.993586	0.113082
492	3.04086	-0.994931	0.100562
493	3.05345	-0.996118	0.0880268
494	3.06604	-0.997148	0.0754775
495	3.07863	-0.998019	0.0629162
496	3.09123	-0.998732	0.0503449
497	3.10382	-0.999287	0.0377657
498	3.11641	-0.999683	0.0251805
499	3.129	-0.999921	0.0125912
500	3.14159	-1	1.08898e-08

## Sheet: XLSTAT_20220513_154039_1_HID
0.977397	0.0608031
0.204957	0.963289
-0.950578	0.0195734
0.99948	-0.024091
0.702837	0.0497963
-0.873109	0.28539

## Sheet: 515F-806R_Reverse
Fields	Temperature	Bicarbonate	Chloride	Silicate Acid	pH	Number of OTU
Nevşehir-Kozaklı	89.1	555.1	730	72.1	7.5	32
Ankara-Kızılcahamam	86	1586	229.14	69	7.2	59
Yozgat-Boğazlıyan	52	852	1180	51.3	6.25	31
Muğla-Dalaman	26.9	857	8463	16	6.54	170

[truncated: 8 more sheets: XLSTAT_20220513_154358_1_HID3, XLSTAT_20220513_154358_1_HID2, XLSTAT_20220513_154358_1_HID1, XLSTAT_20220513_154358_1_HID, XLSTAT_20220513_153541_1_HID3, XLSTAT_20220513_153541_1_HID2, XLSTAT_20220513_153541_1_HID1, XLSTAT_20220513_153541_1_HID]
